# Supplementary material for: On the limitations of some popular numerical models of flagellated microswimmers: importance of long-range forces and flagellum waveform
Source: R Soc Open Sci. 2019 Jan 16;6(1):180745. doi: 10.1098/rsos.180745 (PMC6366169; doi:10.1098/rsos.180745)
Supplement: Data relative to Figures 5, 6, 8, 9, 10, 11, 12 [file rsos180745supp1.zip]

Archive with 84 entries (81 files):
- DATA_FILES_1/
- DATA_FILES_1/.DS_Store
- __MACOSX/
- __MACOSX/DATA_FILES_1/
- __MACOSX/DATA_FILES_1/._.DS_Store
- DATA_FILES_1/Fig10_left_bottom.txt
- __MACOSX/DATA_FILES_1/._Fig10_left_bottom.txt
- DATA_FILES_1/Fig10_left_top.txt
- __MACOSX/DATA_FILES_1/._Fig10_left_top.txt
- DATA_FILES_1/Fig10_right_bottom.txt
- __MACOSX/DATA_FILES_1/._Fig10_right_bottom.txt
- DATA_FILES_1/Fig11_left_bottom.txt
- __MACOSX/DATA_FILES_1/._Fig11_left_bottom.txt
- DATA_FILES_1/Fig11_left_top.txt
- __MACOSX/DATA_FILES_1/._Fig11_left_top.txt
- DATA_FILES_1/Fig11_right_bottom.txt
- __MACOSX/DATA_FILES_1/._Fig11_right_bottom.txt
- DATA_FILES_1/Fig11_right_top.txt
- __MACOSX/DATA_FILES_1/._Fig11_right_top.txt
- DATA_FILES_1/Fig12_left_uffront.txt
- __MACOSX/DATA_FILES_1/._Fig12_left_uffront.txt
- DATA_FILES_1/Fig12_left_ufrear.txt
- __MACOSX/DATA_FILES_1/._Fig12_left_ufrear.txt
- DATA_FILES_1/Fig12_left_vf.txt
- __MACOSX/DATA_FILES_1/._Fig12_left_vf.txt
- DATA_FILES_1/Fig12_right.txt
- __MACOSX/DATA_FILES_1/._Fig12_right.txt
- DATA_FILES_1/Fig5_left_AR025.txt
- __MACOSX/DATA_FILES_1/._Fig5_left_AR025.txt
- DATA_FILES_1/Fig5_left_AR05.txt
- __MACOSX/DATA_FILES_1/._Fig5_left_AR05.txt
- DATA_FILES_1/Fig5_left_FEM.txt
- __MACOSX/DATA_FILES_1/._Fig5_left_FEM.txt
- DATA_FILES_1/Fig5_left_HplusT.txt
- __MACOSX/DATA_FILES_1/._Fig5_left_HplusT.txt
- DATA_FILES_1/Fig5_left_RSM.txt
- __MACOSX/DATA_FILES_1/._Fig5_left_RSM.txt
- DATA_FILES_1/Fig5_middle_AR025.txt
- __MACOSX/DATA_FILES_1/._Fig5_middle_AR025.txt
- DATA_FILES_1/Fig5_middle_AR05.txt
- __MACOSX/DATA_FILES_1/._Fig5_middle_AR05.txt
- DATA_FILES_1/Fig5_middle_FEM.txt
- __MACOSX/DATA_FILES_1/._Fig5_middle_FEM.txt
- DATA_FILES_1/Fig5_middle_HplusT.txt
- __MACOSX/DATA_FILES_1/._Fig5_middle_HplusT.txt
- DATA_FILES_1/Fig5_middle_RSM.txt
- __MACOSX/DATA_FILES_1/._Fig5_middle_RSM.txt
- DATA_FILES_1/Fig5_right_AR025.txt
- __MACOSX/DATA_FILES_1/._Fig5_right_AR025.txt
- DATA_FILES_1/Fig5_right_AR05.txt
- __MACOSX/DATA_FILES_1/._Fig5_right_AR05.txt
- DATA_FILES_1/Fig5_right_FEM.txt
- __MACOSX/DATA_FILES_1/._Fig5_right_FEM.txt
- DATA_FILES_1/Fig5_right_HplusT.txt
- __MACOSX/DATA_FILES_1/._Fig5_right_HplusT.txt
- DATA_FILES_1/Fig5_right_RSM.txt
- __MACOSX/DATA_FILES_1/._Fig5_right_RSM.txt
- DATA_FILES_1/Fig6AR025.txt
- __MACOSX/DATA_FILES_1/._Fig6AR025.txt
- DATA_FILES_1/Fig6AR05.txt
- __MACOSX/DATA_FILES_1/._Fig6AR05.txt
- DATA_FILES_1/Fig6HplusT.txt
- __MACOSX/DATA_FILES_1/._Fig6HplusT.txt
- DATA_FILES_1/Fig6RSM.txt
- __MACOSX/DATA_FILES_1/._Fig6RSM.txt
- DATA_FILES_1/Fig8_middle.txt
- __MACOSX/DATA_FILES_1/._Fig8_middle.txt
- DATA_FILES_1/Fig8_top.txt
- __MACOSX/DATA_FILES_1/._Fig8_top.txt
- DATA_FILES_1/Fig9_left_blue.txt
- __MACOSX/DATA_FILES_1/._Fig9_left_blue.txt
- DATA_FILES_1/Fig9_left_red.txt
- __MACOSX/DATA_FILES_1/._Fig9_left_red.txt
- DATA_FILES_1/Fig9_middle_blue.txt
- __MACOSX/DATA_FILES_1/._Fig9_middle_blue.txt
- DATA_FILES_1/Fig9_middle_red.txt
- __MACOSX/DATA_FILES_1/._Fig9_middle_red.txt
- DATA_FILES_1/Fig9_right_blue.txt
- __MACOSX/DATA_FILES_1/._Fig9_right_blue.txt
- DATA_FILES_1/Fig9_right_red.txt
- __MACOSX/DATA_FILES_1/._Fig9_right_red.txt
- DATA_FILES_1/readme.txt
- __MACOSX/DATA_FILES_1/._readme.txt
- __MACOSX/._DATA_FILES_1
