# Supplementary material for: On the limitations of some popular numerical models of flagellated microswimmers: importance of long-range forces and flagellum waveform
Source: R Soc Open Sci. 2019 Jan 16;6(1):180745. doi: 10.1098/rsos.180745 (PMC6366169; doi:10.1098/rsos.180745)
Supplement: Data relative to Figures 5, 6, 8, 9, 10, 11, 12 [file rsos180745supp1.zip › DATA_FILES_1/Fig10_left_bottom.txt]

Theta values for the curved swimmer
b/a, GH, L, RSM
1.250000e-01 4.409188e-02 4.983179e-02 4.705183e-02
2.500000e-01 4.979477e-02 5.603021e-02 5.341128e-02
3.750000e-01 5.202460e-02 5.835537e-02 5.601760e-02
5.000000e-01 5.316024e-02 5.949397e-02 5.735723e-02
6.250000e-01 5.380568e-02 6.011324e-02 5.811057e-02
7.500000e-01 5.419197e-02 6.046317e-02 5.854657e-02
8.750000e-01 5.442708e-02 6.065859e-02 5.879400e-02
1.000000e+00 5.456810e-02 6.075936e-02 5.892231e-02
Theta values for the head plus tail model 
b/a, H+T
1.000000e+00 5.791354e-02
