# Supplementary material for: On the limitations of some popular numerical models of flagellated microswimmers: importance of long-range forces and flagellum waveform
Source: R Soc Open Sci. 2019 Jan 16;6(1):180745. doi: 10.1098/rsos.180745 (PMC6366169; doi:10.1098/rsos.180745)
Supplement: Data relative to Figures 5, 6, 8, 9, 10, 11, 12 [file rsos180745supp1.zip › DATA_FILES_1/Fig10_left_top.txt]

Delta r values for the curved swimmer
b/a, GH, L, RSM
1.250000e-01 2.890242e-06 3.661722e-06 3.433821e-06
2.500000e-01 2.989370e-06 3.737374e-06 3.591641e-06
3.750000e-01 2.996457e-06 3.733597e-06 3.625479e-06
5.000000e-01 2.977868e-06 3.709633e-06 3.621408e-06
6.250000e-01 2.949935e-06 3.678938e-06 3.601685e-06
7.500000e-01 2.918591e-06 3.646177e-06 3.574700e-06
8.750000e-01 2.886378e-06 3.613270e-06 3.544271e-06
1.000000e+00 2.854475e-06 3.581069e-06 3.512334e-06
Delta r values for the head plus tail model 
b/a, H+T
1.000000e+00 3.041755e-06
Delta r values for the rectilinear swimmer
b/a, GH, L, RSM
1.250000e-01 2.895530e-06 3.645363e-06 3.438048e-06
2.500000e-01 2.969169e-06 3.686626e-06 3.563338e-06
3.750000e-01 2.965891e-06 3.670054e-06 3.583011e-06
5.000000e-01 2.942269e-06 3.640366e-06 3.571746e-06
6.250000e-01 2.911761e-06 3.607043e-06 3.548206e-06
7.500000e-01 2.879142e-06 3.573229e-06 3.519271e-06
8.750000e-01 2.846405e-06 3.540145e-06 3.488007e-06
1.000000e+00 2.814435e-06 3.508279e-06 3.455935e-06
