# Supplementary material for: On the limitations of some popular numerical models of flagellated microswimmers: importance of long-range forces and flagellum waveform
Source: R Soc Open Sci. 2019 Jan 16;6(1):180745. doi: 10.1098/rsos.180745 (PMC6366169; doi:10.1098/rsos.180745)
Supplement: Data relative to Figures 5, 6, 8, 9, 10, 11, 12 [file rsos180745supp1.zip › DATA_FILES_1/Fig10_right_bottom.txt]

Trajectory radius for the curved swimmer
b/a, GH, L, RSM
1.250000e-01 6.555377e-05 7.347202e-05 7.298087e-05
2.500000e-01 6.003001e-05 6.669505e-05 6.724905e-05
3.750000e-01 5.760001e-05 6.398170e-05 6.471721e-05
5.000000e-01 5.601325e-05 6.235647e-05 6.313971e-05
6.250000e-01 5.482882e-05 6.120616e-05 6.197373e-05
7.500000e-01 5.384656e-05 6.029207e-05 6.106040e-05
8.750000e-01 5.303651e-05 5.957143e-05 6.028483e-05
1.000000e+00 5.231168e-05 5.894490e-05 5.960515e-05
Trajectory radius for the head plus tail model 
b/a, H+T
1.000000e+00 5.356095e-05
