# Supplementary material for: On the limitations of some popular numerical models of flagellated microswimmers: importance of long-range forces and flagellum waveform
Source: R Soc Open Sci. 2019 Jan 16;6(1):180745. doi: 10.1098/rsos.180745 (PMC6366169; doi:10.1098/rsos.180745)
Supplement: Data relative to Figures 5, 6, 8, 9, 10, 11, 12 [file rsos180745supp1.zip › DATA_FILES_1/Fig11_left_bottom.txt]

-2.500000e-05 -3.500000e-05 4.149042e-06 7.191876e-06 8.302869e-06
-2.500000e-05 -3.429293e-05 4.331216e-06 7.390465e-06 8.566119e-06
-2.500000e-05 -3.358586e-05 4.523341e-06 7.591094e-06 8.836590e-06
-2.500000e-05 -3.287879e-05 4.725633e-06 7.793387e-06 9.114191e-06
-2.500000e-05 -3.217172e-05 4.938277e-06 7.996927e-06 9.398799e-06
-2.500000e-05 -3.146465e-05 5.161428e-06 8.201253e-06 9.690247e-06
-2.500000e-05 -3.075758e-05 5.395200e-06 8.405860e-06 9.988327e-06
-2.500000e-05 -3.005051e-05 5.639671e-06 8.610198e-06 1.029278e-05
-2.500000e-05 -2.934343e-05 5.894867e-06 8.813667e-06 1.060331e-05
-2.500000e-05 -2.863636e-05 6.160767e-06 9.015619e-06 1.091954e-05
-2.500000e-05 -2.792929e-05 6.437289e-06 9.215354e-06 1.124106e-05
-2.500000e-05 -2.722222e-05 6.724288e-06 9.412123e-06 1.156737e-05
-2.500000e-05 -2.651515e-05 7.021549e-06 9.605128e-06 1.189793e-05
-2.500000e-05 -2.580808e-05 7.328779e-06 9.793519e-06 1.223209e-05
-2.500000e-05 -2.510101e-05 7.645601e-06 9.976401e-06 1.256916e-05
-2.500000e-05 -2.439394e-05 7.971544e-06 1.015283e-05 1.290835e-05
-2.500000e-05 -2.368687e-05 8.306038e-06 1.032183e-05 1.324879e-05
-2.500000e-05 -2.297980e-05 8.648405e-06 1.048237e-05 1.358952e-05
-2.500000e-05 -2.227273e-05 8.997854e-06 1.063341e-05 1.392950e-05
-2.500000e-05 -2.156566e-05 9.353470e-06 1.077388e-05 1.426758e-05
-2.500000e-05 -2.085859e-05 9.714214e-06 1.090269e-05 1.460256e-05
-2.500000e-05 -2.015152e-05 1.007891e-05 1.101876e-05 1.493310e-05
-2.500000e-05 -1.944444e-05 1.044625e-05 1.112101e-05 1.525782e-05
-2.500000e-05 -1.873737e-05 1.081478e-05 1.120839e-05 1.557522e-05
-2.500000e-05 -1.803030e-05 1.118293e-05 1.127991e-05 1.588377e-05
-2.500000e-05 -1.732323e-05 1.154895e-05 1.133462e-05 1.618184e-05
-2.500000e-05 -1.661616e-05 1.191101e-05 1.137166e-05 1.646775e-05
-2.500000e-05 -1.590909e-05 1.226712e-05 1.139029e-05 1.673980e-05
-2.500000e-05 -1.520202e-05 1.261520e-05 1.138990e-05 1.699627e-05
-2.500000e-05 -1.449495e-05 1.295307e-05 1.137003e-05 1.723542e-05
-2.500000e-05 -1.378788e-05 1.327848e-05 1.133039e-05 1.745554e-05
-2.500000e-05 -1.308081e-05 1.358913e-05 1.127094e-05 1.765498e-05
-2.500000e-05 -1.237374e-05 1.388270e-05 1.119183e-05 1.783217e-05
-2.500000e-05 -1.166667e-05 1.415689e-05 1.109351e-05 1.798565e-05
-2.500000e-05 -1.095960e-05 1.440946e-05 1.097669e-05 1.811409e-05
-2.500000e-05 -1.025253e-05 1.463826e-05 1.084237e-05 1.821636e-05
-2.500000e-05 -9.545455e-06 1.484127e-05 1.069190e-05 1.829153e-05
-2.500000e-05 -8.838384e-06 1.501666e-05 1.052690e-05 1.833891e-05
-2.500000e-05 -8.131313e-06 1.516284e-05 1.034933e-05 1.835811e-05
-2.500000e-05 -7.424242e-06 1.527845e-05 1.016146e-05 1.834902e-05
-2.500000e-05 -6.717172e-06 1.536247e-05 9.965840e-06 1.831184e-05
-2.500000e-05 -6.010101e-06 1.541420e-05 9.765250e-06 1.824712e-05
-2.500000e-05 -5.303030e-06 1.543329e-05 9.562691e-06 1.815575e-05
-2.500000e-05 -4.595960e-06 1.541977e-05 9.361297e-06 1.803894e-05
-2.500000e-05 -3.888889e-06 1.537405e-05 9.164268e-06 1.789819e-05
-2.500000e-05 -3.181818e-06 1.529689e-05 8.974781e-06 1.773532e-05
-2.500000e-05 -2.474747e-06 1.518939e-05 8.795889e-06 1.755236e-05
-2.500000e-05 -1.767677e-06 1.505298e-05 8.630416e-06 1.735155e-05
-2.500000e-05 -1.060606e-06 1.488935e-05 8.480843e-06 1.713527e-05
-2.500000e-05 -3.535354e-07 1.470040e-05 8.349207e-06 1.690595e-05
-2.500000e-05 3.535354e-07 1.448821e-05 8.237008e-06 1.666603e-05
-2.500000e-05 1.060606e-06 1.425494e-05 8.145141e-06 1.641788e-05
-2.500000e-05 1.767677e-06 1.400284e-05 8.073856e-06 1.616375e-05
-2.500000e-05 2.474747e-06 1.373413e-05 8.022756e-06 1.590569e-05
-2.500000e-05 3.181818e-06 1.345099e-05 7.990826e-06 1.564553e-05
-2.500000e-05 3.888889e-06 1.315551e-05 7.976503e-06 1.538480e-05
-2.500000e-05 4.595960e-06 1.284967e-05 7.977762e-06 1.512477e-05
-2.500000e-05 5.303030e-06 1.253531e-05 7.992230e-06 1.486640e-05
-2.500000e-05 6.010101e-06 1.221414e-05 8.017299e-06 1.461035e-05
-2.500000e-05 6.717172e-06 1.188773e-05 8.050239e-06 1.435704e-05
-2.500000e-05 7.424242e-06 1.155750e-05 8.088301e-06 1.410661e-05
-2.500000e-05 8.131313e-06 1.122477e-05 8.128810e-06 1.385904e-05
-2.500000e-05 8.838384e-06 1.089075e-05 8.169235e-06 1.361414e-05
-2.500000e-05 9.545455e-06 1.055656e-05 8.207244e-06 1.337161e-05
-2.500000e-05 1.025253e-05 1.022326e-05 8.240746e-06 1.313107e-05
-2.500000e-05 1.095960e-05 9.891835e-06 8.267913e-06 1.289212e-05
-2.500000e-05 1.166667e-05 9.563251e-06 8.287191e-06 1.265438e-05
-2.500000e-05 1.237374e-05 9.238428e-06 8.297306e-06 1.241748e-05
-2.500000e-05 1.308081e-05 8.918260e-06 8.297256e-06 1.218113e-05
-2.500000e-05 1.378788e-05 8.603615e-06 8.286297e-06 1.194508e-05
-2.500000e-05 1.449495e-05 8.295330e-06 8.263931e-06 1.170919e-05
-2.500000e-05 1.520202e-05 7.994213e-06 8.229883e-06 1.147338e-05
-2.500000e-05 1.590909e-05 7.701036e-06 8.184078e-06 1.123766e-05
-2.500000e-05 1.661616e-05 7.416523e-06 8.126624e-06 1.100213e-05
-2.500000e-05 1.732323e-05 7.141348e-06 8.057784e-06 1.076693e-05
-2.500000e-05 1.803030e-05 6.876124e-06 7.977955e-06 1.053228e-05
-2.500000e-05 1.873737e-05 6.621394e-06 7.887649e-06 1.029844e-05
-2.500000e-05 1.944444e-05 6.377624e-06 7.787467e-06 1.006572e-05
-2.500000e-05 2.015152e-05 6.145195e-06 7.678085e-06 9.834451e-06
-2.500000e-05 2.085859e-05 5.924398e-06 7.560234e-06 9.604980e-06
-2.500000e-05 2.156566e-05 5.715429e-06 7.434682e-06 9.377666e-06
-2.500000e-05 2.227273e-05 5.518383e-06 7.302225e-06 9.152871e-06
-2.500000e-05 2.297980e-05 5.333256e-06 7.163670e-06 8.930946e-06
-2.500000e-05 2.368687e-05 5.159944e-06 7.019825e-06 8.712231e-06
-2.500000e-05 2.439394e-05 4.998245e-06 6.871489e-06 8.497047e-06
-2.500000e-05 2.510101e-05 4.847862e-06 6.719448e-06 8.285695e-06
-2.500000e-05 2.580808e-05 4.708414e-06 6.564461e-06 8.078447e-06
-2.500000e-05 2.651515e-05 4.579441e-06 6.407262e-06 7.875550e-06
-2.500000e-05 2.722222e-05 4.460416e-06 6.248551e-06 7.677219e-06
-2.500000e-05 2.792929e-05 4.350755e-06 6.088992e-06 7.483642e-06
-2.500000e-05 2.863636e-05 4.249832e-06 5.929212e-06 7.294972e-06
-2.500000e-05 2.934343e-05 4.156990e-06 5.769796e-06 7.111337e-06
-2.500000e-05 3.005051e-05 4.071556e-06 5.611290e-06 6.932831e-06
-2.500000e-05 3.075758e-05 3.992852e-06 5.454196e-06 6.759521e-06
-2.500000e-05 3.146465e-05 3.920206e-06 5.298979e-06 6.591448e-06
-2.500000e-05 3.217172e-05 3.852965e-06 5.146057e-06 6.428626e-06
-2.500000e-05 3.287879e-05 3.790499e-06 4.995812e-06 6.271047e-06
-2.500000e-05 3.358586e-05 3.732215e-06 4.848586e-06 6.118677e-06
-2.500000e-05 3.429293e-05 3.677553e-06 4.704680e-06 5.971467e-06
-2.500000e-05 3.500000e-05 3.625999e-06 4.564362e-06 5.829346e-06
-2.398990e-05 -3.500000e-05 4.100043e-06 7.364764e-06 8.429122e-06
-2.398990e-05 -3.429293e-05 4.281942e-06 7.578912e-06 8.704880e-06
-2.398990e-05 -3.358586e-05 4.474570e-06 7.795943e-06 8.988799e-06
-2.398990e-05 -3.287879e-05 4.678217e-06 8.015491e-06 9.280830e-06
-2.398990e-05 -3.217172e-05 4.893143e-06 8.237147e-06 9.580889e-06
-2.398990e-05 -3.146465e-05 5.119579e-06 8.460452e-06 9.888849e-06
-2.398990e-05 -3.075758e-05 5.357715e-06 8.684901e-06 1.020454e-05
-2.398990e-05 -3.005051e-05 5.607704e-06 8.909932e-06 1.052774e-05
-2.398990e-05 -2.934343e-05 5.869650e-06 9.134932e-06 1.085817e-05
-2.398990e-05 -2.863636e-05 6.143605e-06 9.359229e-06 1.119549e-05
-2.398990e-05 -2.792929e-05 6.429560e-06 9.582093e-06 1.153931e-05
-2.398990e-05 -2.722222e-05 6.727444e-06 9.802735e-06 1.188916e-05
-2.398990e-05 -2.651515e-05 7.037109e-06 1.002030e-05 1.224448e-05
-2.398990e-05 -2.580808e-05 7.358326e-06 1.023389e-05 1.260466e-05
-2.398990e-05 -2.510101e-05 7.690777e-06 1.044252e-05 1.296897e-05
-2.398990e-05 -2.439394e-05 8.034042e-06 1.064517e-05 1.333662e-05
-2.398990e-05 -2.368687e-05 8.387594e-06 1.084074e-05 1.370669e-05
-2.398990e-05 -2.297980e-05 8.750789e-06 1.102811e-05 1.407820e-05
-2.398990e-05 -2.227273e-05 9.122853e-06 1.120610e-05 1.445002e-05
-2.398990e-05 -2.156566e-05 9.502878e-06 1.137348e-05 1.482096e-05
-2.398990e-05 -2.085859e-05 9.889807e-06 1.152901e-05 1.518968e-05
-2.398990e-05 -2.015152e-05 1.028243e-05 1.167141e-05 1.555475e-05
-2.398990e-05 -1.944444e-05 1.067939e-05 1.179943e-05 1.591465e-05
-2.398990e-05 -1.873737e-05 1.107915e-05 1.191181e-05 1.626772e-05
-2.398990e-05 -1.803030e-05 1.148001e-05 1.200733e-05 1.661224e-05
-2.398990e-05 -1.732323e-05 1.188009e-05 1.208481e-05 1.694636e-05
-2.398990e-05 -1.661616e-05 1.227739e-05 1.214316e-05 1.726819e-05
-2.398990e-05 -1.590909e-05 1.266969e-05 1.218140e-05 1.757577e-05
-2.398990e-05 -1.520202e-05 1.305468e-05 1.219868e-05 1.786708e-05
-2.398990e-05 -1.449495e-05 1.342989e-05 1.219431e-05 1.814010e-05
-2.398990e-05 -1.378788e-05 1.379274e-05 1.216781e-05 1.839280e-05
-2.398990e-05 -1.308081e-05 1.414059e-05 1.211891e-05 1.862322e-05
-2.398990e-05 -1.237374e-05 1.447074e-05 1.204763e-05 1.882944e-05
-2.398990e-05 -1.166667e-05 1.478049e-05 1.195426e-05 1.900966e-05
-2.398990e-05 -1.095960e-05 1.506716e-05 1.183945e-05 1.916226e-05
-2.398990e-05 -1.025253e-05 1.532818e-05 1.170418e-05 1.928577e-05
-2.398990e-05 -9.545455e-06 1.556111e-05 1.154979e-05 1.937901e-05
-2.398990e-05 -8.838384e-06 1.576370e-05 1.137804e-05 1.944104e-05
-2.398990e-05 -8.131313e-06 1.593395e-05 1.119104e-05 1.947127e-05
-2.398990e-05 -7.424242e-06 1.607019e-05 1.099131e-05 1.946946e-05
-2.398990e-05 -6.717172e-06 1.617107e-05 1.078169e-05 1.943575e-05
-2.398990e-05 -6.010101e-06 1.623567e-05 1.056538e-05 1.937070e-05
-2.398990e-05 -5.303030e-06 1.626347e-05 1.034580e-05 1.927527e-05
-2.398990e-05 -4.595960e-06 1.625443e-05 1.012661e-05 1.915084e-05
-2.398990e-05 -3.888889e-06 1.620894e-05 9.911544e-06 1.899917e-05
-2.398990e-05 -3.181818e-06 1.612786e-05 9.704327e-06 1.882238e-05
-2.398990e-05 -2.474747e-06 1.601248e-05 9.508568e-06 1.862290e-05
-2.398990e-05 -1.767677e-06 1.586444e-05 9.327608e-06 1.840339e-05
-2.398990e-05 -1.060606e-06 1.568576e-05 9.164389e-06 1.816670e-05
-2.398990e-05 -3.535354e-07 1.547868e-05 9.021319e-06 1.791574e-05
-2.398990e-05 3.535354e-07 1.524569e-05 8.900161e-06 1.765344e-05
-2.398990e-05 1.060606e-06 1.498935e-05 8.801949e-06 1.738260e-05
-2.398990e-05 1.767677e-06 1.471230e-05 8.726934e-06 1.710588e-05
-2.398990e-05 2.474747e-06 1.441716e-05 8.674590e-06 1.682567e-05
-2.398990e-05 3.181818e-06 1.410647e-05 8.643654e-06 1.654404e-05
-2.398990e-05 3.888889e-06 1.378265e-05 8.632211e-06 1.626273e-05
-2.398990e-05 4.595960e-06 1.344796e-05 8.637814e-06 1.598310e-05
-2.398990e-05 5.303030e-06 1.310448e-05 8.657620e-06 1.570611e-05
-2.398990e-05 6.010101e-06 1.275413e-05 8.688531e-06 1.543238e-05
-2.398990e-05 6.717172e-06 1.239862e-05 8.727337e-06 1.516220e-05
-2.398990e-05 7.424242e-06 1.203954e-05 8.770840e-06 1.489557e-05
-2.398990e-05 8.131313e-06 1.167830e-05 8.815954e-06 1.463228e-05
-2.398990e-05 8.838384e-06 1.131621e-05 8.859798e-06 1.437194e-05
-2.398990e-05 9.545455e-06 1.095448e-05 8.899749e-06 1.411404e-05
-2.398990e-05 1.025253e-05 1.059426e-05 8.933488e-06 1.385805e-05
-2.398990e-05 1.095960e-05 1.023664e-05 8.959024e-06 1.360342e-05
-2.398990e-05 1.166667e-05 9.882662e-06 8.974701e-06 1.334962e-05
-2.398990e-05 1.237374e-05 9.533345e-06 8.979199e-06 1.309621e-05
-2.398990e-05 1.308081e-05 9.189684e-06 8.971517e-06 1.284284e-05
-2.398990e-05 1.378788e-05 8.852648e-06 8.950963e-06 1.258925e-05
-2.398990e-05 1.449495e-05 8.523175e-06 8.917120e-06 1.233530e-05
-2.398990e-05 1.520202e-05 8.202171e-06 8.869829e-06 1.208096e-05
-2.398990e-05 1.590909e-05 7.890495e-06 8.809156e-06 1.182629e-05
-2.398990e-05 1.661616e-05 7.588952e-06 8.735365e-06 1.157146e-05
-2.398990e-05 1.732323e-05 7.298282e-06 8.648890e-06 1.131672e-05
-2.398990e-05 1.803030e-05 7.019148e-06 8.550303e-06 1.106237e-05
-2.398990e-05 1.873737e-05 6.752126e-06 8.440296e-06 1.080878e-05
-2.398990e-05 1.944444e-05 6.497694e-06 8.319650e-06 1.055635e-05
-2.398990e-05 2.015152e-05 6.256225e-06 8.189215e-06 1.030551e-05
-2.398990e-05 2.085859e-05 6.027980e-06 8.049890e-06 1.005670e-05
-2.398990e-05 2.156566e-05 5.813102e-06 7.902604e-06 9.810367e-06
-2.398990e-05 2.227273e-05 5.611612e-06 7.748301e-06 9.566941e-06
-2.398990e-05 2.297980e-05 5.423414e-06 7.587926e-06 9.326845e-06
-2.398990e-05 2.368687e-05 5.248291e-06 7.422415e-06 9.090479e-06
-2.398990e-05 2.439394e-05 5.085914e-06 7.252682e-06 8.858212e-06
-2.398990e-05 2.510101e-05 4.935847e-06 7.079614e-06 8.630384e-06
-2.398990e-05 2.580808e-05 4.797562e-06 6.904062e-06 8.407299e-06
-2.398990e-05 2.651515e-05 4.670447e-06 6.726837e-06 8.189225e-06
-2.398990e-05 2.722222e-05 4.553822e-06 6.548707e-06 7.976394e-06
-2.398990e-05 2.792929e-05 4.446956e-06 6.370394e-06 7.768999e-06
-2.398990e-05 2.863636e-05 4.349083e-06 6.192572e-06 7.567197e-06
-2.398990e-05 2.934343e-05 4.259416e-06 6.015863e-06 7.371108e-06
-2.398990e-05 3.005051e-05 4.177165e-06 5.840842e-06 7.180818e-06
-2.398990e-05 3.075758e-05 4.101551e-06 5.668035e-06 6.996381e-06
-2.398990e-05 3.146465e-05 4.031815e-06 5.497918e-06 6.817818e-06
-2.398990e-05 3.217172e-05 3.967235e-06 5.330920e-06 6.645123e-06
-2.398990e-05 3.287879e-05 3.907126e-06 5.167423e-06 6.478264e-06
-2.398990e-05 3.358586e-05 3.850853e-06 5.007767e-06 6.317183e-06
-2.398990e-05 3.429293e-05 3.797832e-06 4.852245e-06 6.161802e-06
-2.398990e-05 3.500000e-05 3.747531e-06 4.701112e-06 6.012025e-06
-2.297980e-05 -3.500000e-05 4.047990e-06 7.530843e-06 8.549843e-06
-2.297980e-05 -3.429293e-05 4.228309e-06 7.761183e-06 8.838244e-06
-2.297980e-05 -3.358586e-05 4.420125e-06 7.995361e-06 9.135825e-06
-2.297980e-05 -3.287879e-05 4.623815e-06 8.233030e-06 9.442587e-06
-2.297980e-05 -3.217172e-05 4.839728e-06 8.473798e-06 9.758495e-06
-2.297980e-05 -3.146465e-05 5.068183e-06 8.717218e-06 1.008347e-05
-2.297980e-05 -3.075758e-05 5.309462e-06 8.962791e-06 1.041739e-05
-2.297980e-05 -3.005051e-05 5.563807e-06 9.209958e-06 1.076008e-05
-2.297980e-05 -2.934343e-05 5.831412e-06 9.458098e-06 1.111130e-05
-2.297980e-05 -2.863636e-05 6.112421e-06 9.706527e-06 1.147076e-05
-2.297980e-05 -2.792929e-05 6.406916e-06 9.954492e-06 1.183809e-05
-2.297980e-05 -2.722222e-05 6.714914e-06 1.020117e-05 1.221286e-05
-2.297980e-05 -2.651515e-05 7.036353e-06 1.044567e-05 1.259453e-05
-2.297980e-05 -2.580808e-05 7.371089e-06 1.068702e-05 1.298250e-05
-2.297980e-05 -2.510101e-05 7.718881e-06 1.092418e-05 1.337606e-05
-2.297980e-05 -2.439394e-05 8.079384e-06 1.115604e-05 1.377439e-05
-2.297980e-05 -2.368687e-05 8.452136e-06 1.138141e-05 1.417657e-05
-2.297980e-05 -2.297980e-05 8.836546e-06 1.159904e-05 1.458157e-05
-2.297980e-05 -2.227273e-05 9.231882e-06 1.180760e-05 1.498823e-05
-2.297980e-05 -2.156566e-05 9.637263e-06 1.200573e-05 1.539527e-05
-2.297980e-05 -2.085859e-05 1.005164e-05 1.219199e-05 1.580127e-05
-2.297980e-05 -2.015152e-05 1.047380e-05 1.236493e-05 1.620469e-05
-2.297980e-05 -1.944444e-05 1.090232e-05 1.252306e-05 1.660384e-05
-2.297980e-05 -1.873737e-05 1.133561e-05 1.266489e-05 1.699693e-05
-2.297980e-05 -1.803030e-05 1.177188e-05 1.278895e-05 1.738201e-05
-2.297980e-05 -1.732323e-05 1.220910e-05 1.289379e-05 1.775703e-05
-2.297980e-05 -1.661616e-05 1.264509e-05 1.297805e-05 1.811983e-05
-2.297980e-05 -1.590909e-05 1.307743e-05 1.304045e-05 1.846815e-05
-2.297980e-05 -1.520202e-05 1.350353e-05 1.307984e-05 1.879967e-05
-2.297980e-05 -1.449495e-05 1.392061e-05 1.309527e-05 1.911202e-05
-2.297980e-05 -1.378788e-05 1.432574e-05 1.308595e-05 1.940281e-05
-2.297980e-05 -1.308081e-05 1.471589e-05 1.305137e-05 1.966966e-05
-2.297980e-05 -1.237374e-05 1.508790e-05 1.299133e-05 1.991028e-05
-2.297980e-05 -1.166667e-05 1.543860e-05 1.290592e-05 2.012246e-05
-2.297980e-05 -1.095960e-05 1.576483e-05 1.279565e-05 2.030415e-05
-2.297980e-05 -1.025253e-05 1.606347e-05 1.266141e-05 2.045352e-05
-2.297980e-05 -9.545455e-06 1.633156e-05 1.250456e-05 2.056901e-05
-2.297980e-05 -8.838384e-06 1.656634e-05 1.232692e-05 2.064937e-05
-2.297980e-05 -8.131313e-06 1.676533e-05 1.213076e-05 2.069376e-05
-2.297980e-05 -7.424242e-06 1.692638e-05 1.191884e-05 2.070172e-05
-2.297980e-05 -6.717172e-06 1.704777e-05 1.169438e-05 2.067329e-05
-2.297980e-05 -6.010101e-06 1.712825e-05 1.146099e-05 2.060901e-05
-2.297980e-05 -5.303030e-06 1.716709e-05 1.122264e-05 2.050992e-05
-2.297980e-05 -4.595960e-06 1.716411e-05 1.098357e-05 2.037757e-05
-2.297980e-05 -3.888889e-06 1.711969e-05 1.074817e-05 2.021403e-05
-2.297980e-05 -3.181818e-06 1.703477e-05 1.052085e-05 2.002178e-05
-2.297980e-05 -2.474747e-06 1.691085e-05 1.030589e-05 1.980374e-05
-2.297980e-05 -1.767677e-06 1.674986e-05 1.010728e-05 1.956310e-05
-2.297980e-05 -1.060606e-06 1.655419e-05 9.928518e-06 1.930328e-05
-2.297980e-05 -3.535354e-07 1.632655e-05 9.772489e-06 1.902781e-05
-2.297980e-05 3.535354e-07 1.606987e-05 9.641277e-06 1.874019e-05
-2.297980e-05 1.060606e-06 1.578724e-05 9.536083e-06 1.844380e-05
-2.297980e-05 1.767677e-06 1.548179e-05 9.457155e-06 1.814177e-05
-2.297980e-05 2.474747e-06 1.515662e-05 9.403798e-06 1.783689e-05
-2.297980e-05 3.181818e-06 1.481471e-05 9.374429e-06 1.753156e-05
-2.297980e-05 3.888889e-06 1.445885e-05 9.366690e-06 1.722769e-05
-2.297980e-05 4.595960e-06 1.409163e-05 9.377603e-06 1.692671e-05
-2.297980e-05 5.303030e-06 1.371542e-05 9.403743e-06 1.662959e-05
-2.297980e-05 6.010101e-06 1.333235e-05 9.441414e-06 1.633682e-05
-2.297980e-05 6.717172e-06 1.294430e-05 9.486828e-06 1.604852e-05
-2.297980e-05 7.424242e-06 1.255301e-05 9.536246e-06 1.576446e-05
-2.297980e-05 8.131313e-06 1.216001e-05 9.586110e-06 1.548416e-05
-2.297980e-05 8.838384e-06 1.176670e-05 9.633134e-06 1.520699e-05
-2.297980e-05 9.545455e-06 1.137442e-05 9.674373e-06 1.493221e-05
-2.297980e-05 1.025253e-05 1.098438e-05 9.707267e-06 1.465905e-05
-2.297980e-05 1.095960e-05 1.059779e-05 9.729665e-06 1.438678e-05
-2.297980e-05 1.166667e-05 1.021581e-05 9.739822e-06 1.411478e-05
-2.297980e-05 1.237374e-05 9.839567e-06 9.736399e-06 1.384249e-05
-2.297980e-05 1.308081e-05 9.470183e-06 9.718436e-06 1.356954e-05
-2.297980e-05 1.378788e-05 9.108749e-06 9.685327e-06 1.329567e-05
-2.297980e-05 1.449495e-05 8.756326e-06 9.636790e-06 1.302079e-05
-2.297980e-05 1.520202e-05 8.413933e-06 9.572828e-06 1.274493e-05
-2.297980e-05 1.590909e-05 8.082534e-06 9.493696e-06 1.246826e-05
-2.297980e-05 1.661616e-05 7.763023e-06 9.399865e-06 1.219106e-05
-2.297980e-05 1.732323e-05 7.456212e-06 9.291982e-06 1.191369e-05
-2.297980e-05 1.803030e-05 7.162811e-06 9.170841e-06 1.163659e-05
-2.297980e-05 1.873737e-05 6.883421e-06 9.037353e-06 1.136025e-05
-2.297980e-05 1.944444e-05 6.618518e-06 8.892512e-06 1.108520e-05
-2.297980e-05 2.015152e-05 6.368448e-06 8.737374e-06 1.081198e-05
-2.297980e-05 2.085859e-05 6.133413e-06 8.573033e-06 1.054114e-05
-2.297980e-05 2.156566e-05 5.913473e-06 8.400599e-06 1.027323e-05
-2.297980e-05 2.227273e-05 5.708542e-06 8.221185e-06 1.000876e-05
-2.297980e-05 2.297980e-05 5.518389e-06 8.035888e-06 9.748237e-06
-2.297980e-05 2.368687e-05 5.342647e-06 7.845781e-06 9.492110e-06
-2.297980e-05 2.439394e-05 5.180817e-06 7.651901e-06 9.240803e-06
-2.297980e-05 2.510101e-05 5.032287e-06 7.455239e-06 8.994693e-06
-2.297980e-05 2.580808e-05 4.896344e-06 7.256742e-06 8.754112e-06
-2.297980e-05 2.651515e-05 4.772190e-06 7.057298e-06 8.519346e-06
-2.297980e-05 2.722222e-05 4.658969e-06 6.857741e-06 8.290633e-06
-2.297980e-05 2.792929e-05 4.555780e-06 6.658846e-06 8.068170e-06
-2.297980e-05 2.863636e-05 4.461701e-06 6.461329e-06 7.852105e-06
-2.297980e-05 2.934343e-05 4.375806e-06 6.265846e-06 7.642546e-06
-2.297980e-05 3.005051e-05 4.297188e-06 6.072994e-06 7.439562e-06
-2.297980e-05 3.075758e-05 4.224965e-06 5.883312e-06 7.243183e-06
-2.297980e-05 3.146465e-05 4.158301e-06 5.697284e-06 7.053404e-06
-2.297980e-05 3.217172e-05 4.096411e-06 5.515338e-06 6.870192e-06
-2.297980e-05 3.287879e-05 4.038569e-06 5.337851e-06 6.693481e-06
-2.297980e-05 3.358586e-05 3.984111e-06 5.165149e-06 6.523182e-06
-2.297980e-05 3.429293e-05 3.932440e-06 4.997512e-06 6.359183e-06
-2.297980e-05 3.500000e-05 3.883024e-06 4.835173e-06 6.201352e-06
-2.196970e-05 -3.500000e-05 3.994878e-06 7.688267e-06 8.664208e-06
-2.196970e-05 -3.429293e-05 4.172129e-06 7.935350e-06 8.965291e-06
-2.196970e-05 -3.358586e-05 4.361613e-06 8.187345e-06 9.276653e-06
-2.196970e-05 -3.287879e-05 4.563808e-06 8.443935e-06 9.598353e-06
-2.196970e-05 -3.217172e-05 4.779165e-06 8.704753e-06 9.930415e-06
-2.196970e-05 -3.146465e-05 5.008108e-06 8.969378e-06 1.027282e-05
-2.196970e-05 -3.075758e-05 5.251025e-06 9.237326e-06 1.062551e-05
-2.196970e-05 -3.005051e-05 5.508265e-06 9.508054e-06 1.098836e-05
-2.196970e-05 -2.934343e-05 5.780131e-06 9.780945e-06 1.136120e-05
-2.196970e-05 -2.863636e-05 6.066876e-06 1.005531e-05 1.174378e-05
-2.196970e-05 -2.792929e-05 6.368691e-06 1.033040e-05 1.213579e-05
-2.196970e-05 -2.722222e-05 6.685701e-06 1.060536e-05 1.253683e-05
-2.196970e-05 -2.651515e-05 7.017954e-06 1.087926e-05 1.294642e-05
-2.196970e-05 -2.580808e-05 7.365411e-06 1.115109e-05 1.336398e-05
-2.196970e-05 -2.510101e-05 7.727935e-06 1.141975e-05 1.378882e-05
-2.196970e-05 -2.439394e-05 8.105277e-06 1.168404e-05 1.422014e-05
-2.196970e-05 -2.368687e-05 8.497067e-06 1.194269e-05 1.465701e-05
-2.196970e-05 -2.297980e-05 8.902796e-06 1.219432e-05 1.509838e-05
-2.196970e-05 -2.227273e-05 9.321803e-06 1.243747e-05 1.554306e-05
-2.196970e-05 -2.156566e-05 9.753261e-06 1.267061e-05 1.598970e-05
-2.196970e-05 -2.085859e-05 1.019616e-05 1.289213e-05 1.643681e-05
-2.196970e-05 -2.015152e-05 1.064929e-05 1.310035e-05 1.688273e-05
-2.196970e-05 -1.944444e-05 1.111123e-05 1.329355e-05 1.732564e-05
-2.196970e-05 -1.873737e-05 1.158034e-05 1.346998e-05 1.776358e-05
-2.196970e-05 -1.803030e-05 1.205474e-05 1.362788e-05 1.819439e-05
-2.196970e-05 -1.732323e-05 1.253229e-05 1.376549e-05 1.861578e-05
-2.196970e-05 -1.661616e-05 1.301064e-05 1.388113e-05 1.902531e-05
-2.196970e-05 -1.590909e-05 1.348714e-05 1.397315e-05 1.942040e-05
-2.196970e-05 -1.520202e-05 1.395893e-05 1.404008e-05 1.979837e-05
-2.196970e-05 -1.449495e-05 1.442291e-05 1.408057e-05 2.015646e-05
-2.196970e-05 -1.378788e-05 1.487576e-05 1.409350e-05 2.049183e-05
-2.196970e-05 -1.308081e-05 1.531399e-05 1.407803e-05 2.080166e-05
-2.196970e-05 -1.237374e-05 1.573395e-05 1.403361e-05 2.108315e-05
-2.196970e-05 -1.166667e-05 1.613190e-05 1.396010e-05 2.133360e-05
-2.196970e-05 -1.095960e-05 1.650409e-05 1.385777e-05 2.155047e-05
-2.196970e-05 -1.025253e-05 1.684677e-05 1.372737e-05 2.173141e-05
-2.196970e-05 -9.545455e-06 1.715634e-05 1.357019e-05 2.187442e-05
-2.196970e-05 -8.838384e-06 1.742939e-05 1.338808e-05 2.197781e-05
-2.196970e-05 -8.131313e-06 1.766280e-05 1.318345e-05 2.204037e-05
-2.196970e-05 -7.424242e-06 1.785386e-05 1.295933e-05 2.206138e-05
-2.196970e-05 -6.717172e-06 1.800032e-05 1.271931e-05 2.204069e-05
-2.196970e-05 -6.010101e-06 1.810051e-05 1.246749e-05 2.197878e-05
-2.196970e-05 -5.303030e-06 1.815338e-05 1.220847e-05 2.187674e-05
-2.196970e-05 -4.595960e-06 1.815855e-05 1.194718e-05 2.173633e-05
-2.196970e-05 -3.888889e-06 1.811637e-05 1.168881e-05 2.155994e-05
-2.196970e-05 -3.181818e-06 1.802786e-05 1.143861e-05 2.135054e-05
-2.196970e-05 -2.474747e-06 1.789473e-05 1.120169e-05 2.111159e-05
-2.196970e-05 -1.767677e-06 1.771929e-05 1.098284e-05 2.084697e-05
-2.196970e-05 -1.060606e-06 1.750439e-05 1.078629e-05 2.056083e-05
-2.196970e-05 -3.535354e-07 1.725328e-05 1.061549e-05 2.025745e-05
-2.196970e-05 3.535354e-07 1.696951e-05 1.047294e-05 1.994108e-05
-2.196970e-05 1.060606e-06 1.665679e-05 1.036004e-05 1.961579e-05
-2.196970e-05 1.767677e-06 1.631887e-05 1.027703e-05 1.928530e-05
-2.196970e-05 2.474747e-06 1.595943e-05 1.022299e-05 1.895291e-05
-2.196970e-05 3.181818e-06 1.558196e-05 1.019592e-05 1.862134e-05
-2.196970e-05 3.888889e-06 1.518974e-05 1.019290e-05 1.829272e-05
-2.196970e-05 4.595960e-06 1.478573e-05 1.021029e-05 1.796852e-05
-2.196970e-05 5.303030e-06 1.437260e-05 1.024392e-05 1.764963e-05
-2.196970e-05 6.010101e-06 1.395271e-05 1.028937e-05 1.733636e-05
-2.196970e-05 6.717172e-06 1.352816e-05 1.034216e-05 1.702854e-05
-2.196970e-05 7.424242e-06 1.310080e-05 1.039789e-05 1.672564e-05
-2.196970e-05 8.131313e-06 1.267229e-05 1.045247e-05 1.642684e-05
-2.196970e-05 8.838384e-06 1.224416e-05 1.050213e-05 1.613116e-05
-2.196970e-05 9.545455e-06 1.181782e-05 1.054360e-05 1.583757e-05
-2.196970e-05 1.025253e-05 1.139464e-05 1.057406e-05 1.554505e-05
-2.196970e-05 1.095960e-05 1.097593e-05 1.059121e-05 1.525269e-05
-2.196970e-05 1.166667e-05 1.056297e-05 1.059324e-05 1.495972e-05
-2.196970e-05 1.237374e-05 1.015707e-05 1.057885e-05 1.466554e-05
-2.196970e-05 1.308081e-05 9.759482e-06 1.054716e-05 1.436976e-05
-2.196970e-05 1.378788e-05 9.371452e-06 1.049772e-05 1.407218e-05
-2.196970e-05 1.449495e-05 8.994189e-06 1.043043e-05 1.377277e-05
-2.196970e-05 1.520202e-05 8.628850e-06 1.034553e-05 1.347171e-05
-2.196970e-05 1.590909e-05 8.276516e-06 1.024352e-05 1.316930e-05
-2.196970e-05 1.661616e-05 7.938181e-06 1.012514e-05 1.286597e-05
-2.196970e-05 1.732323e-05 7.614725e-06 9.991305e-06 1.256225e-05
-2.196970e-05 1.803030e-05 7.306902e-06 9.843085e-06 1.225876e-05
-2.196970e-05 1.873737e-05 7.015320e-06 9.681652e-06 1.195613e-05
-2.196970e-05 1.944444e-05 6.740430e-06 9.508252e-06 1.165505e-05
-2.196970e-05 2.015152e-05 6.482516e-06 9.324182e-06 1.135621e-05
-2.196970e-05 2.085859e-05 6.241687e-06 9.130757e-06 1.106026e-05
-2.196970e-05 2.156566e-05 6.017875e-06 8.929293e-06 1.076787e-05
-2.196970e-05 2.227273e-05 5.810835e-06 8.721085e-06 1.047965e-05
-2.196970e-05 2.297980e-05 5.620154e-06 8.507397e-06 1.019617e-05
-2.196970e-05 2.368687e-05 5.445259e-06 8.289447e-06 9.917952e-06
-2.196970e-05 2.439394e-05 5.285437e-06 8.068398e-06 9.645460e-06
-2.196970e-05 2.510101e-05 5.139850e-06 7.845352e-06 9.379105e-06
-2.196970e-05 2.580808e-05 5.007559e-06 7.621345e-06 9.119240e-06
-2.196970e-05 2.651515e-05 4.887551e-06 7.397342e-06 8.866162e-06
-2.196970e-05 2.722222e-05 4.778763e-06 7.174237e-06 8.620107e-06
-2.196970e-05 2.792929e-05 4.680108e-06 6.952852e-06 8.381263e-06
-2.196970e-05 2.863636e-05 4.590500e-06 6.733937e-06 8.149760e-06
-2.196970e-05 2.934343e-05 4.508872e-06 6.518171e-06 7.925685e-06
-2.196970e-05 3.005051e-05 4.434200e-06 6.306165e-06 7.709075e-06
-2.196970e-05 3.075758e-05 4.365514e-06 6.098462e-06 7.499930e-06
-2.196970e-05 3.146465e-05 4.301910e-06 5.895543e-06 7.298209e-06
-2.196970e-05 3.217172e-05 4.242558e-06 5.697825e-06 7.103838e-06
-2.196970e-05 3.287879e-05 4.186706e-06 5.505669e-06 6.916711e-06
-2.196970e-05 3.358586e-05 4.133681e-06 5.319379e-06 6.736699e-06
-2.196970e-05 3.429293e-05 4.082889e-06 5.139209e-06 6.563647e-06
-2.196970e-05 3.500000e-05 4.033815e-06 4.965361e-06 6.397380e-06
-2.095960e-05 -3.500000e-05 3.943344e-06 7.835026e-06 8.771408e-06
-2.095960e-05 -3.429293e-05 4.115879e-06 8.099298e-06 9.085103e-06
-2.095960e-05 -3.358586e-05 4.301313e-06 8.369678e-06 9.410250e-06
-2.095960e-05 -3.287879e-05 4.500242e-06 8.645891e-06 9.746979e-06
-2.095960e-05 -3.217172e-05 4.713239e-06 8.927611e-06 1.009539e-05
-2.095960e-05 -3.146465e-05 4.940850e-06 9.214451e-06 1.045553e-05
-2.095960e-05 -3.075758e-05 5.183588e-06 9.505962e-06 1.082741e-05
-2.095960e-05 -3.005051e-05 5.441930e-06 9.801625e-06 1.121100e-05
-2.095960e-05 -2.934343e-05 5.716306e-06 1.010085e-05 1.160617e-05
-2.095960e-05 -2.863636e-05 6.007099e-06 1.040296e-05 1.201277e-05
-2.095960e-05 -2.792929e-05 6.314631e-06 1.070719e-05 1.243055e-05
-2.095960e-05 -2.722222e-05 6.639161e-06 1.101271e-05 1.285917e-05
-2.095960e-05 -2.651515e-05 6.980869e-06 1.131856e-05 1.329821e-05
-2.095960e-05 -2.580808e-05 7.339847e-06 1.162370e-05 1.374714e-05
-2.095960e-05 -2.510101e-05 7.716088e-06 1.192698e-05 1.420531e-05
-2.095960e-05 -2.439394e-05 8.109473e-06 1.222713e-05 1.467196e-05
-2.095960e-05 -2.368687e-05 8.519751e-06 1.252280e-05 1.514618e-05
-2.095960e-05 -2.297980e-05 8.946530e-06 1.281250e-05 1.562691e-05
-2.095960e-05 -2.227273e-05 9.389252e-06 1.309463e-05 1.611296e-05
-2.095960e-05 -2.156566e-05 9.847181e-06 1.336750e-05 1.660292e-05
-2.095960e-05 -2.085859e-05 1.031938e-05 1.362931e-05 1.709525e-05
-2.095960e-05 -2.015152e-05 1.080469e-05 1.387817e-05 1.758820e-05
-2.095960e-05 -1.944444e-05 1.130171e-05 1.411209e-05 1.807981e-05
-2.095960e-05 -1.873737e-05 1.180879e-05 1.432903e-05 1.856795e-05
-2.095960e-05 -1.803030e-05 1.232400e-05 1.452692e-05 1.905027e-05
-2.095960e-05 -1.732323e-05 1.284512e-05 1.470366e-05 1.952421e-05
-2.095960e-05 -1.661616e-05 1.336962e-05 1.485715e-05 1.998704e-05
-2.095960e-05 -1.590909e-05 1.389467e-05 1.498537e-05 2.043583e-05
-2.095960e-05 -1.520202e-05 1.441712e-05 1.508638e-05 2.086749e-05
-2.095960e-05 -1.449495e-05 1.493352e-05 1.515842e-05 2.127881e-05
-2.095960e-05 -1.378788e-05 1.544015e-05 1.519991e-05 2.166646e-05
-2.095960e-05 -1.308081e-05 1.593301e-05 1.520957e-05 2.202707e-05
-2.095960e-05 -1.237374e-05 1.640789e-05 1.518643e-05 2.235725e-05
-2.095960e-05 -1.166667e-05 1.686041e-05 1.512997e-05 2.265369e-05
-2.095960e-05 -1.095960e-05 1.728610e-05 1.504014e-05 2.291321e-05
-2.095960e-05 -1.025253e-05 1.768047e-05 1.491745e-05 2.313286e-05
-2.095960e-05 -9.545455e-06 1.803911e-05 1.476302e-05 2.331000e-05
-2.095960e-05 -8.838384e-06 1.835781e-05 1.457868e-05 2.344242e-05
-2.095960e-05 -8.131313e-06 1.863266e-05 1.436693e-05 2.352838e-05
-2.095960e-05 -7.424242e-06 1.886019e-05 1.413103e-05 2.356677e-05
-2.095960e-05 -6.717172e-06 1.903747e-05 1.387498e-05 2.355717e-05
-2.095960e-05 -6.010101e-06 1.916225e-05 1.360345e-05 2.349991e-05
-2.095960e-05 -5.303030e-06 1.923303e-05 1.332174e-05 2.339611e-05
-2.095960e-05 -4.595960e-06 1.924915e-05 1.303563e-05 2.324775e-05
-2.095960e-05 -3.888889e-06 1.921085e-05 1.275127e-05 2.305757e-05
-2.095960e-05 -3.181818e-06 1.911923e-05 1.247493e-05 2.282912e-05
-2.095960e-05 -2.474747e-06 1.897625e-05 1.221278e-05 2.256657e-05
-2.095960e-05 -1.767677e-06 1.878467e-05 1.197061e-05 2.227464e-05
-2.095960e-05 -1.060606e-06 1.854791e-05 1.175356e-05 2.195840e-05
-2.095960e-05 -3.535354e-07 1.826991e-05 1.156583e-05 2.162309e-05
-2.095960e-05 3.535354e-07 1.795499e-05 1.141042e-05 2.127391e-05
-2.095960e-05 1.060606e-06 1.760764e-05 1.128899e-05 2.091578e-05
-2.095960e-05 1.767677e-06 1.723239e-05 1.120175e-05 2.055321e-05
-2.095960e-05 2.474747e-06 1.683364e-05 1.114748e-05 2.019004e-05
-2.095960e-05 3.181818e-06 1.641553e-05 1.112365e-05 1.982940e-05
-2.095960e-05 3.888889e-06 1.598187e-05 1.112660e-05 1.947361e-05
-2.095960e-05 4.595960e-06 1.553607e-05 1.115185e-05 1.912415e-05
-2.095960e-05 5.303030e-06 1.508113e-05 1.119431e-05 1.878172e-05
-2.095960e-05 6.010101e-06 1.461968e-05 1.124866e-05 1.844634e-05
-2.095960e-05 6.717172e-06 1.415400e-05 1.130956e-05 1.811745e-05
-2.095960e-05 7.424242e-06 1.368610e-05 1.137185e-05 1.779405e-05
-2.095960e-05 8.131313e-06 1.321775e-05 1.143079e-05 1.747490e-05
-2.095960e-05 8.838384e-06 1.275061e-05 1.148212e-05 1.715859e-05
-2.095960e-05 9.545455e-06 1.228620e-05 1.152217e-05 1.684372e-05
-2.095960e-05 1.025253e-05 1.182602e-05 1.154788e-05 1.652902e-05
-2.095960e-05 1.095960e-05 1.137155e-05 1.155685e-05 1.621336e-05
-2.095960e-05 1.166667e-05 1.092426e-05 1.154725e-05 1.589586e-05
-2.095960e-05 1.237374e-05 1.048561e-05 1.151786e-05 1.557591e-05
-2.095960e-05 1.308081e-05 1.005706e-05 1.146797e-05 1.525316e-05
-2.095960e-05 1.378788e-05 9.640053e-06 1.139736e-05 1.492751e-05
-2.095960e-05 1.449495e-05 9.235961e-06 1.130621e-05 1.459909e-05
-2.095960e-05 1.520202e-05 8.846106e-06 1.119507e-05 1.426825e-05
-2.095960e-05 1.590909e-05 8.471702e-06 1.106476e-05 1.393551e-05
-2.095960e-05 1.661616e-05 8.113844e-06 1.091636e-05 1.360152e-05
-2.095960e-05 1.732323e-05 7.773477e-06 1.075112e-05 1.326701e-05
-2.095960e-05 1.803030e-05 7.451377e-06 1.057044e-05 1.293280e-05
-2.095960e-05 1.873737e-05 7.148135e-06 1.037582e-05 1.259974e-05
-2.095960e-05 1.944444e-05 6.864136e-06 1.016878e-05 1.226868e-05
-2.095960e-05 2.015152e-05 6.599556e-06 9.950899e-06 1.194046e-05
-2.095960e-05 2.085859e-05 6.354353e-06 9.723745e-06 1.161590e-05
-2.095960e-05 2.156566e-05 6.128269e-06 9.488857e-06 1.129576e-05
-2.095960e-05 2.227273e-05 5.920837e-06 9.247730e-06 1.098075e-05
-2.095960e-05 2.297980e-05 5.731396e-06 9.001801e-06 1.067152e-05
-2.095960e-05 2.368687e-05 5.559105e-06 8.752440e-06 1.036865e-05
-2.095960e-05 2.439394e-05 5.402976e-06 8.500937e-06 1.007264e-05
-2.095960e-05 2.510101e-05 5.261893e-06 8.248500e-06 9.783929e-06
-2.095960e-05 2.580808e-05 5.134654e-06 7.996251e-06 9.502878e-06
-2.095960e-05 2.651515e-05 5.019995e-06 7.745222e-06 9.229778e-06
-2.095960e-05 2.722222e-05 4.916628e-06 7.496359e-06 8.964855e-06
-2.095960e-05 2.792929e-05 4.823270e-06 7.250520e-06 8.708270e-06
-2.095960e-05 2.863636e-05 4.738668e-06 7.008478e-06 8.460127e-06
-2.095960e-05 2.934343e-05 4.661625e-06 6.770924e-06 8.220472e-06
-2.095960e-05 3.005051e-05 4.591013e-06 6.538467e-06 7.989303e-06
-2.095960e-05 3.075758e-05 4.525791e-06 6.311644e-06 7.766572e-06
-2.095960e-05 3.146465e-05 4.465008e-06 6.090918e-06 7.552190e-06
-2.095960e-05 3.217172e-05 4.407811e-06 5.876684e-06 7.346034e-06
-2.095960e-05 3.287879e-05 4.353446e-06 5.669272e-06 7.147947e-06
-2.095960e-05 3.358586e-05 4.301252e-06 5.468954e-06 6.957746e-06
-2.095960e-05 3.429293e-05 4.250661e-06 5.275942e-06 6.775226e-06
-2.095960e-05 3.500000e-05 4.201188e-06 5.090398e-06 6.600162e-06
-1.994949e-05 -3.500000e-05 3.896758e-06 7.968959e-06 8.870684e-06
-1.994949e-05 -3.429293e-05 4.062805e-06 8.250728e-06 9.196787e-06
-1.994949e-05 -3.358586e-05 4.242302e-06 8.539926e-06 9.535590e-06
-1.994949e-05 -3.287879e-05 4.435981e-06 8.836337e-06 9.887304e-06
-1.994949e-05 -3.217172e-05 4.644557e-06 9.139687e-06 1.025211e-05
-1.994949e-05 -3.146465e-05 4.868720e-06 9.449640e-06 1.063015e-05
-1.994949e-05 -3.075758e-05 5.109130e-06 9.765797e-06 1.102152e-05
-1.994949e-05 -3.005051e-05 5.366413e-06 1.008768e-05 1.142627e-05
-1.994949e-05 -2.934343e-05 5.641152e-06 1.041474e-05 1.184439e-05
-1.994949e-05 -2.863636e-05 5.933885e-06 1.074634e-05 1.227578e-05
-1.994949e-05 -2.792929e-05 6.245091e-06 1.108174e-05 1.272030e-05
-1.994949e-05 -2.722222e-05 6.575186e-06 1.142010e-05 1.317770e-05
-1.994949e-05 -2.651515e-05 6.924512e-06 1.176048e-05 1.364763e-05
-1.994949e-05 -2.580808e-05 7.293324e-06 1.210183e-05 1.412965e-05
-1.994949e-05 -2.510101e-05 7.681776e-06 1.244297e-05 1.462317e-05
-1.994949e-05 -2.439394e-05 8.089910e-06 1.278258e-05 1.512749e-05
-1.994949e-05 -2.368687e-05 8.517635e-06 1.311924e-05 1.564176e-05
-1.994949e-05 -2.297980e-05 8.964710e-06 1.345136e-05 1.616494e-05
-1.994949e-05 -2.227273e-05 9.430725e-06 1.377723e-05 1.669583e-05
-1.994949e-05 -2.156566e-05 9.915077e-06 1.409501e-05 1.723305e-05
-1.994949e-05 -2.085859e-05 1.041695e-05 1.440269e-05 1.777499e-05
-1.994949e-05 -2.015152e-05 1.093527e-05 1.469816e-05 1.831983e-05
-1.994949e-05 -1.944444e-05 1.146873e-05 1.497918e-05 1.886551e-05
-1.994949e-05 -1.873737e-05 1.201570e-05 1.524339e-05 1.940974e-05
-1.994949e-05 -1.803030e-05 1.257424e-05 1.548838e-05 1.994997e-05
-1.994949e-05 -1.732323e-05 1.314208e-05 1.571163e-05 2.048340e-05
-1.994949e-05 -1.661616e-05 1.371658e-05 1.591064e-05 2.100697e-05
-1.994949e-05 -1.590909e-05 1.429472e-05 1.608288e-05 2.151739e-05
-1.994949e-05 -1.520202e-05 1.487310e-05 1.622592e-05 2.201113e-05
-1.994949e-05 -1.449495e-05 1.544793e-05 1.633745e-05 2.248446e-05
-1.994949e-05 -1.378788e-05 1.601504e-05 1.641533e-05 2.293348e-05
-1.994949e-05 -1.308081e-05 1.656990e-05 1.645771e-05 2.335418e-05
-1.994949e-05 -1.237374e-05 1.710766e-05 1.646309e-05 2.374248e-05
-1.994949e-05 -1.166667e-05 1.762322e-05 1.643041e-05 2.409432e-05
-1.994949e-05 -1.095960e-05 1.811127e-05 1.635916e-05 2.440575e-05
-1.994949e-05 -1.025253e-05 1.856642e-05 1.624947e-05 2.467301e-05
-1.994949e-05 -9.545455e-06 1.898329e-05 1.610218e-05 2.489268e-05
-1.994949e-05 -8.838384e-06 1.935666e-05 1.591896e-05 2.506180e-05
-1.994949e-05 -8.131313e-06 1.968162e-05 1.570236e-05 2.517797e-05
-1.994949e-05 -7.424242e-06 1.995370e-05 1.545583e-05 2.523951e-05
-1.994949e-05 -6.717172e-06 2.016908e-05 1.518375e-05 2.524555e-05
-1.994949e-05 -6.010101e-06 2.032471e-05 1.489143e-05 2.519620e-05
-1.994949e-05 -5.303030e-06 2.041848e-05 1.458497e-05 2.509254e-05
-1.994949e-05 -4.595960e-06 2.044929e-05 1.427117e-05 2.493671e-05
-1.994949e-05 -3.888889e-06 2.041717e-05 1.395735e-05 2.473193e-05
-1.994949e-05 -3.181818e-06 2.032329e-05 1.365104e-05 2.448238e-05
-1.994949e-05 -2.474747e-06 2.016990e-05 1.335975e-05 2.419314e-05
-1.994949e-05 -1.767677e-06 1.996027e-05 1.309055e-05 2.386996e-05
-1.994949e-05 -1.060606e-06 1.969856e-05 1.284974e-05 2.351913e-05
-1.994949e-05 -3.535354e-07 1.938959e-05 1.264246e-05 2.314709e-05
-1.994949e-05 3.535354e-07 1.903863e-05 1.247238e-05 2.276027e-05
-1.994949e-05 1.060606e-06 1.865121e-05 1.234147e-05 2.236469e-05
-1.994949e-05 1.767677e-06 1.823281e-05 1.224989e-05 2.196578e-05
-1.994949e-05 2.474747e-06 1.778875e-05 1.219603e-05 2.156810e-05
-1.994949e-05 3.181818e-06 1.732394e-05 1.217664e-05 2.117521e-05
-1.994949e-05 3.888889e-06 1.684285e-05 1.218711e-05 2.078959e-05
-1.994949e-05 4.595960e-06 1.634938e-05 1.222186e-05 2.041264e-05
-1.994949e-05 5.303030e-06 1.584692e-05 1.227467e-05 2.004476e-05
-1.994949e-05 6.010101e-06 1.533835e-05 1.233909e-05 1.968549e-05
-1.994949e-05 6.717172e-06 1.482616e-05 1.240873e-05 1.933369e-05
-1.994949e-05 7.424242e-06 1.431249e-05 1.247753e-05 1.898779e-05
-1.994949e-05 8.131313e-06 1.379924e-05 1.254001e-05 1.864594e-05
-1.994949e-05 8.838384e-06 1.328818e-05 1.259135e-05 1.830622e-05
-1.994949e-05 9.545455e-06 1.278100e-05 1.262749e-05 1.796684e-05
-1.994949e-05 1.025253e-05 1.227938e-05 1.264516e-05 1.762621e-05
-1.994949e-05 1.095960e-05 1.178497e-05 1.264189e-05 1.728302e-05
-1.994949e-05 1.166667e-05 1.129949e-05 1.261592e-05 1.693635e-05
-1.994949e-05 1.237374e-05 1.082464e-05 1.256622e-05 1.658561e-05
-1.994949e-05 1.308081e-05 1.036210e-05 1.249234e-05 1.623058e-05
-1.994949e-05 1.378788e-05 9.913556e-06 1.239441e-05 1.587136e-05
-1.994949e-05 1.449495e-05 9.480597e-06 1.227298e-05 1.550831e-05
-1.994949e-05 1.520202e-05 9.064720e-06 1.212901e-05 1.514206e-05
-1.994949e-05 1.590909e-05 8.667285e-06 1.196375e-05 1.477340e-05
-1.994949e-05 1.661616e-05 8.289482e-06 1.177871e-05 1.440325e-05
-1.994949e-05 1.732323e-05 7.932302e-06 1.157555e-05 1.403263e-05
-1.994949e-05 1.803030e-05 7.596510e-06 1.135606e-05 1.366261e-05
-1.994949e-05 1.873737e-05 7.282629e-06 1.112209e-05 1.329427e-05
-1.994949e-05 1.944444e-05 6.990921e-06 1.087553e-05 1.292866e-05
-1.994949e-05 2.015152e-05 6.721383e-06 1.061825e-05 1.256679e-05
-1.994949e-05 2.085859e-05 6.473742e-06 1.035211e-05 1.220964e-05
-1.994949e-05 2.156566e-05 6.247468e-06 1.007886e-05 1.185809e-05
-1.994949e-05 2.227273e-05 6.041789e-06 9.800232e-06 1.151294e-05
-1.994949e-05 2.297980e-05 5.855710e-06 9.517831e-06 1.117490e-05
-1.994949e-05 2.368687e-05 5.688052e-06 9.233177e-06 1.084461e-05
-1.994949e-05 2.439394e-05 5.537483e-06 8.947683e-06 1.052258e-05
-1.994949e-05 2.510101e-05 5.402563e-06 8.662655e-06 1.020927e-05
-1.994949e-05 2.580808e-05 5.281782e-06 8.379289e-06 9.905035e-06
-1.994949e-05 2.651515e-05 5.173607e-06 8.098673e-06 9.610136e-06
-1.994949e-05 2.722222e-05 5.076514e-06 7.821790e-06 9.324772e-06
-1.994949e-05 2.792929e-05 4.989025e-06 7.549517e-06 9.049065e-06
-1.994949e-05 2.863636e-05 4.909735e-06 7.282634e-06 8.783067e-06
-1.994949e-05 2.934343e-05 4.837334e-06 7.021827e-06 8.526773e-06
-1.994949e-05 3.005051e-05 4.770618e-06 6.767690e-06 8.280122e-06
-1.994949e-05 3.075758e-05 4.708501e-06 6.520734e-06 8.043006e-06
-1.994949e-05 3.146465e-05 4.650017e-06 6.281388e-06 7.815273e-06
-1.994949e-05 3.217172e-05 4.594318e-06 6.050009e-06 7.596734e-06
-1.994949e-05 3.287879e-05 4.540674e-06 5.826883e-06 7.387171e-06
-1.994949e-05 3.358586e-05 4.488461e-06 5.612232e-06 7.186336e-06
-1.994949e-05 3.429293e-05 4.437158e-06 5.406215e-06 6.993964e-06
-1.994949e-05 3.500000e-05 4.386335e-06 5.208937e-06 6.809770e-06
-1.893939e-05 -3.500000e-05 3.859265e-06 8.087776e-06 8.961364e-06
-1.893939e-05 -3.429293e-05 4.017005e-06 8.387179e-06 9.299521e-06
-1.893939e-05 -3.358586e-05 4.188570e-06 8.695462e-06 9.651693e-06
-1.893939e-05 -3.287879e-05 4.374848e-06 9.012477e-06 1.001819e-05
-1.893939e-05 -3.217172e-05 4.576716e-06 9.338022e-06 1.039928e-05
-1.893939e-05 -3.146465e-05 4.795033e-06 9.671830e-06 1.079521e-05
-1.893939e-05 -3.075758e-05 5.030631e-06 1.001357e-05 1.120619e-05
-1.893939e-05 -3.005051e-05 5.284313e-06 1.036283e-05 1.163237e-05
-1.893939e-05 -2.934343e-05 5.556842e-06 1.071911e-05 1.207385e-05
-1.893939e-05 -2.863636e-05 5.848940e-06 1.108184e-05 1.253065e-05
-1.893939e-05 -2.792929e-05 6.161274e-06 1.145032e-05 1.300273e-05
-1.893939e-05 -2.722222e-05 6.494449e-06 1.182376e-05 1.348996e-05
-1.893939e-05 -2.651515e-05 6.849000e-06 1.220124e-05 1.399211e-05
-1.893939e-05 -2.580808e-05 7.225379e-06 1.258172e-05 1.450882e-05
-1.893939e-05 -2.510101e-05 7.623939e-06 1.296403e-05 1.503963e-05
-1.893939e-05 -2.439394e-05 8.044922e-06 1.334682e-05 1.558391e-05
-1.893939e-05 -2.368687e-05 8.488437e-06 1.372862e-05 1.614090e-05
-1.893939e-05 -2.297980e-05 8.954442e-06 1.410779e-05 1.670963e-05
-1.893939e-05 -2.227273e-05 9.442722e-06 1.448250e-05 1.728895e-05
-1.893939e-05 -2.156566e-05 9.952859e-06 1.485076e-05 1.787749e-05
-1.893939e-05 -2.085859e-05 1.048421e-05 1.521042e-05 1.847365e-05
-1.893939e-05 -2.015152e-05 1.103586e-05 1.555914e-05 1.907556e-05
-1.893939e-05 -1.944444e-05 1.160663e-05 1.589440e-05 1.968110e-05
-1.893939e-05 -1.873737e-05 1.219499e-05 1.621354e-05 2.028784e-05
-1.893939e-05 -1.803030e-05 1.279906e-05 1.651375e-05 2.089306e-05
-1.893939e-05 -1.732323e-05 1.341657e-05 1.679211e-05 2.149371e-05
-1.893939e-05 -1.661616e-05 1.404482e-05 1.704561e-05 2.208642e-05
-1.893939e-05 -1.590909e-05 1.468066e-05 1.727119e-05 2.266751e-05
-1.893939e-05 -1.520202e-05 1.532047e-05 1.746581e-05 2.323298e-05
-1.893939e-05 -1.449495e-05 1.596013e-05 1.762650e-05 2.377855e-05
-1.893939e-05 -1.378788e-05 1.659503e-05 1.775046e-05 2.429966e-05
-1.893939e-05 -1.308081e-05 1.722008e-05 1.783511e-05 2.479158e-05
-1.893939e-05 -1.237374e-05 1.782975e-05 1.787824e-05 2.524938e-05
-1.893939e-05 -1.166667e-05 1.841810e-05 1.787809e-05 2.566812e-05
-1.893939e-05 -1.095960e-05 1.897889e-05 1.783349e-05 2.604288e-05
-1.893939e-05 -1.025253e-05 1.950562e-05 1.774401e-05 2.636891e-05
-1.893939e-05 -9.545455e-06 1.999177e-05 1.761002e-05 2.664176e-05
-1.893939e-05 -8.838384e-06 2.043084e-05 1.743289e-05 2.685749e-05
-1.893939e-05 -8.131313e-06 2.081664e-05 1.721505e-05 2.701278e-05
-1.893939e-05 -7.424242e-06 2.114343e-05 1.696008e-05 2.710515e-05
-1.893939e-05 -6.717172e-06 2.140618e-05 1.667273e-05 2.713309e-05
-1.893939e-05 -6.010101e-06 2.160077e-05 1.635894e-05 2.709628e-05
-1.893939e-05 -5.303030e-06 2.172420e-05 1.602577e-05 2.699566e-05
-1.893939e-05 -4.595960e-06 2.177473e-05 1.568120e-05 2.683354e-05
-1.893939e-05 -3.888889e-06 2.175205e-05 1.533397e-05 2.661357e-05
-1.893939e-05 -3.181818e-06 2.165731e-05 1.499322e-05 2.634076e-05
-1.893939e-05 -2.474747e-06 2.149309e-05 1.466811e-05 2.602127e-05
-1.893939e-05 -1.767677e-06 2.126330e-05 1.436738e-05 2.566222e-05
-1.893939e-05 -1.060606e-06 2.097300e-05 1.409883e-05 2.527140e-05
-1.893939e-05 -3.535354e-07 2.062815e-05 1.386882e-05 2.485688e-05
-1.893939e-05 3.535354e-07 2.023527e-05 1.368188e-05 2.442662e-05
-1.893939e-05 1.060606e-06 1.980117e-05 1.354040e-05 2.398809e-05
-1.893939e-05 1.767677e-06 1.933260e-05 1.344445e-05 2.354788e-05
-1.893939e-05 2.474747e-06 1.883601e-05 1.339185e-05 2.311140e-05
-1.893939e-05 3.181818e-06 1.831727e-05 1.337841e-05 2.268268e-05
-1.893939e-05 3.888889e-06 1.778161e-05 1.339829e-05 2.226432e-05
-1.893939e-05 4.595960e-06 1.723352e-05 1.344450e-05 2.185746e-05
-1.893939e-05 5.303030e-06 1.667679e-05 1.350935e-05 2.146201e-05
-1.893939e-05 6.010101e-06 1.611457e-05 1.358498e-05 2.107679e-05
-1.893939e-05 6.717172e-06 1.554951e-05 1.366373e-05 2.069988e-05
-1.893939e-05 7.424242e-06 1.498390e-05 1.373850e-05 2.032889e-05
-1.893939e-05 8.131313e-06 1.441977e-05 1.380294e-05 1.996124e-05
-1.893939e-05 8.838384e-06 1.385904e-05 1.385164e-05 1.959441e-05
-1.893939e-05 9.545455e-06 1.330359e-05 1.388017e-05 1.922614e-05
-1.893939e-05 1.025253e-05 1.275531e-05 1.388511e-05 1.885455e-05
-1.893939e-05 1.095960e-05 1.221615e-05 1.386401e-05 1.847823e-05
-1.893939e-05 1.166667e-05 1.168810e-05 1.381532e-05 1.809626e-05
-1.893939e-05 1.237374e-05 1.117317e-05 1.373831e-05 1.770822e-05
-1.893939e-05 1.308081e-05 1.067336e-05 1.363297e-05 1.731411e-05
-1.893939e-05 1.378788e-05 1.019062e-05 1.349987e-05 1.691435e-05
-1.893939e-05 1.449495e-05 9.726796e-06 1.334011e-05 1.650967e-05
-1.893939e-05 1.520202e-05 9.283583e-06 1.315518e-05 1.610104e-05
-1.893939e-05 1.590909e-05 8.862480e-06 1.294687e-05 1.568965e-05
-1.893939e-05 1.661616e-05 8.464755e-06 1.271721e-05 1.527676e-05
-1.893939e-05 1.732323e-05 8.091401e-06 1.246836e-05 1.486374e-05
-1.893939e-05 1.803030e-05 7.743114e-06 1.220256e-05 1.445193e-05
-1.893939e-05 1.873737e-05 7.420275e-06 1.192211e-05 1.404269e-05
-1.893939e-05 1.944444e-05 7.122929e-06 1.162927e-05 1.363730e-05
-1.893939e-05 2.015152e-05 6.850792e-06 1.132625e-05 1.323696e-05
-1.893939e-05 2.085859e-05 6.603257e-06 1.101518e-05 1.284278e-05
-1.893939e-05 2.156566e-05 6.379409e-06 1.069810e-05 1.245577e-05
-1.893939e-05 2.227273e-05 6.178064e-06 1.037692e-05 1.207680e-05
-1.893939e-05 2.297980e-05 5.997802e-06 1.005345e-05 1.170664e-05
-1.893939e-05 2.368687e-05 5.837018e-06 9.729326e-06 1.134595e-05
-1.893939e-05 2.439394e-05 5.693977e-06 9.406086e-06 1.099526e-05
-1.893939e-05 2.510101e-05 5.566863e-06 9.085112e-06 1.065501e-05
-1.893939e-05 2.580808e-05 5.453839e-06 8.767658e-06 1.032551e-05
-1.893939e-05 2.651515e-05 5.353089e-06 8.454845e-06 1.000700e-05
-1.893939e-05 2.722222e-05 5.262863e-06 8.147673e-06 9.699603e-06
-1.893939e-05 2.792929e-05 5.181510e-06 7.847018e-06 9.403390e-06
-1.893939e-05 2.863636e-05 5.107502e-06 7.553647e-06 9.118341e-06
-1.893939e-05 2.934343e-05 5.039449e-06 7.268215e-06 8.844377e-06
-1.893939e-05 3.005051e-05 4.976110e-06 6.991283e-06 8.581358e-06
-1.893939e-05 3.075758e-05 4.916391e-06 6.723313e-06 8.329096e-06
-1.893939e-05 3.146465e-05 4.859346e-06 6.464686e-06 8.087361e-06
-1.893939e-05 3.217172e-05 4.804170e-06 6.215697e-06 7.855885e-06
-1.893939e-05 3.287879e-05 4.750183e-06 5.976570e-06 7.634372e-06
-1.893939e-05 3.358586e-05 4.696828e-06 5.747460e-06 7.422499e-06
-1.893939e-05 3.429293e-05 4.643653e-06 5.528457e-06 7.219927e-06
-1.893939e-05 3.500000e-05 4.590300e-06 5.319593e-06 7.026303e-06
-1.792929e-05 -3.500000e-05 3.835758e-06 8.189089e-06 9.042910e-06
-1.792929e-05 -3.429293e-05 3.983450e-06 8.506056e-06 9.392597e-06
-1.792929e-05 -3.358586e-05 4.145093e-06 8.833480e-06 9.757672e-06
-1.792929e-05 -3.287879e-05 4.321746e-06 9.171298e-06 1.013855e-05
-1.792929e-05 -3.217172e-05 4.514469e-06 9.519395e-06 1.053562e-05
-1.792929e-05 -3.146465e-05 4.724314e-06 9.877593e-06 1.094925e-05
-1.792929e-05 -3.075758e-05 4.952315e-06 1.024565e-05 1.137975e-05
-1.792929e-05 -3.005051e-05 5.199482e-06 1.062323e-05 1.182741e-05
-1.792929e-05 -2.934343e-05 5.466793e-06 1.100995e-05 1.229247e-05
-1.792929e-05 -2.863636e-05 5.755186e-06 1.140528e-05 1.277508e-05
-1.792929e-05 -2.792929e-05 6.065551e-06 1.180863e-05 1.327534e-05
-1.792929e-05 -2.722222e-05 6.398722e-06 1.221925e-05 1.379325e-05
-1.792929e-05 -2.651515e-05 6.755465e-06 1.263631e-05 1.432874e-05
-1.792929e-05 -2.580808e-05 7.136467e-06 1.305880e-05 1.488158e-05
-1.792929e-05 -2.510101e-05 7.542324e-06 1.348558e-05 1.545145e-05
-1.792929e-05 -2.439394e-05 7.973522e-06 1.391532e-05 1.603787e-05
-1.792929e-05 -2.368687e-05 8.430418e-06 1.434654e-05 1.664017e-05
-1.792929e-05 -2.297980e-05 8.913224e-06 1.477756e-05 1.725751e-05
-1.792929e-05 -2.227273e-05 9.421972e-06 1.520648e-05 1.788884e-05
-1.792929e-05 -2.156566e-05 9.956493e-06 1.563122e-05 1.853286e-05
-1.792929e-05 -2.085859e-05 1.051638e-05 1.604947e-05 1.918801e-05
-1.792929e-05 -2.015152e-05 1.110096e-05 1.645869e-05 1.985245e-05
-1.792929e-05 -1.944444e-05 1.170925e-05 1.685611e-05 2.052400e-05
-1.792929e-05 -1.873737e-05 1.233989e-05 1.723875e-05 2.120017e-05
-1.792929e-05 -1.803030e-05 1.299115e-05 1.760343e-05 2.187809e-05
-1.792929e-05 -1.732323e-05 1.366085e-05 1.794677e-05 2.255450e-05
-1.792929e-05 -1.661616e-05 1.434630e-05 1.826522e-05 2.322574e-05
-1.792929e-05 -1.590909e-05 1.504431e-05 1.855513e-05 2.388774e-05
-1.792929e-05 -1.520202e-05 1.575109e-05 1.881275e-05 2.453602e-05
-1.792929e-05 -1.449495e-05 1.646224e-05 1.903436e-05 2.516570e-05
-1.792929e-05 -1.378788e-05 1.717276e-05 1.921632e-05 2.577151e-05
-1.792929e-05 -1.308081e-05 1.787699e-05 1.935518e-05 2.634786e-05
-1.792929e-05 -1.237374e-05 1.856868e-05 1.944780e-05 2.688890e-05
-1.792929e-05 -1.166667e-05 1.924098e-05 1.949151e-05 2.738858e-05
-1.792929e-05 -1.095960e-05 1.988656e-05 1.948425e-05 2.784082e-05
-1.792929e-05 -1.025253e-05 2.049769e-05 1.942473e-05 2.823961e-05
-1.792929e-05 -9.545455e-06 2.106641e-05 1.931264e-05 2.857921e-05
-1.792929e-05 -8.838384e-06 2.158468e-05 1.914879e-05 2.885437e-05
-1.792929e-05 -8.131313e-06 2.204467e-05 1.893529e-05 2.906050e-05
-1.792929e-05 -7.424242e-06 2.243899e-05 1.867569e-05 2.919400e-05
-1.792929e-05 -6.717172e-06 2.276101e-05 1.837501e-05 2.925243e-05
-1.792929e-05 -6.010101e-06 2.300511e-05 1.803987e-05 2.923477e-05
-1.792929e-05 -5.303030e-06 2.316704e-05 1.767832e-05 2.914163e-05
-1.792929e-05 -4.595960e-06 2.324412e-05 1.729978e-05 2.897536e-05
-1.792929e-05 -3.888889e-06 2.323548e-05 1.691471e-05 2.874013e-05
-1.792929e-05 -3.181818e-06 2.314212e-05 1.653426e-05 2.844186e-05
-1.792929e-05 -2.474747e-06 2.296696e-05 1.616972e-05 2.808810e-05
-1.792929e-05 -1.767677e-06 2.271469e-05 1.583198e-05 2.768770e-05
-1.792929e-05 -1.060606e-06 2.239151e-05 1.553079e-05 2.725041e-05
-1.792929e-05 -3.535354e-07 2.200483e-05 1.527415e-05 2.678642e-05
-1.792929e-05 3.535354e-07 2.156283e-05 1.506772e-05 2.630574e-05
-1.792929e-05 1.060606e-06 2.107401e-05 1.491439e-05 2.581768e-05
-1.792929e-05 1.767677e-06 2.054672e-05 1.481411e-05 2.533033e-05
-1.792929e-05 2.474747e-06 1.998884e-05 1.476392e-05 2.485010e-05
-1.792929e-05 3.181818e-06 1.940746e-05 1.475838e-05 2.438153e-05
-1.792929e-05 3.888889e-06 1.880870e-05 1.478998e-05 2.392720e-05
-1.792929e-05 4.595960e-06 1.819770e-05 1.484990e-05 2.348778e-05
-1.792929e-05 5.303030e-06 1.757867e-05 1.492857e-05 2.306235e-05
-1.792929e-05 6.010101e-06 1.695502e-05 1.501638e-05 2.264872e-05
-1.792929e-05 6.717172e-06 1.632955e-05 1.510414e-05 2.224386e-05
-1.792929e-05 7.424242e-06 1.570466e-05 1.518349e-05 2.184433e-05
-1.792929e-05 8.131313e-06 1.508254e-05 1.524714e-05 2.144664e-05
-1.792929e-05 8.838384e-06 1.446530e-05 1.528909e-05 2.104759e-05
-1.792929e-05 9.545455e-06 1.385505e-05 1.530458e-05 2.064443e-05
-1.792929e-05 1.025253e-05 1.325403e-05 1.529017e-05 2.023508e-05
-1.792929e-05 1.095960e-05 1.266453e-05 1.524358e-05 1.981810e-05
-1.792929e-05 1.166667e-05 1.208895e-05 1.516365e-05 1.939276e-05
-1.792929e-05 1.237374e-05 1.152968e-05 1.505015e-05 1.895892e-05
-1.792929e-05 1.308081e-05 1.098911e-05 1.490368e-05 1.851702e-05
-1.792929e-05 1.378788e-05 1.046952e-05 1.472548e-05 1.806794e-05
-1.792929e-05 1.449495e-05 9.973038e-06 1.451733e-05 1.761290e-05
-1.792929e-05 1.520202e-05 9.501556e-06 1.428142e-05 1.715338e-05
-1.792929e-05 1.590909e-05 9.056695e-06 1.402022e-05 1.669102e-05
-1.792929e-05 1.661616e-05 8.639746e-06 1.373638e-05 1.622755e-05
-1.792929e-05 1.732323e-05 8.251633e-06 1.343265e-05 1.576469e-05
-1.792929e-05 1.803030e-05 7.892887e-06 1.311182e-05 1.530416e-05
-1.792929e-05 1.873737e-05 7.563623e-06 1.277664e-05 1.484759e-05
-1.792929e-05 1.944444e-05 7.263542e-06 1.242980e-05 1.439650e-05
-1.792929e-05 2.015152e-05 6.991937e-06 1.207388e-05 1.395226e-05
-1.792929e-05 2.085859e-05 6.747721e-06 1.171129e-05 1.351614e-05
-1.792929e-05 2.156566e-05 6.529459e-06 1.134435e-05 1.308923e-05
-1.792929e-05 2.227273e-05 6.335430e-06 1.097515e-05 1.267248e-05
-1.792929e-05 2.297980e-05 6.163683e-06 1.060567e-05 1.226667e-05
-1.792929e-05 2.368687e-05 6.012110e-06 1.023766e-05 1.187246e-05
-1.792929e-05 2.439394e-05 5.878513e-06 9.872757e-06 1.149035e-05
-1.792929e-05 2.510101e-05 5.760679e-06 9.512386e-06 1.112074e-05
-1.792929e-05 2.580808e-05 5.656434e-06 9.157835e-06 1.076388e-05
-1.792929e-05 2.651515e-05 5.563700e-06 8.810232e-06 1.041993e-05
-1.792929e-05 2.722222e-05 5.480532e-06 8.470562e-06 1.008894e-05
-1.792929e-05 2.792929e-05 5.405147e-06 8.139676e-06 9.770872e-06
-1.792929e-05 2.863636e-05 5.335941e-06 7.818294e-06 9.465622e-06
-1.792929e-05 2.934343e-05 5.271497e-06 7.507022e-06 9.173007e-06
-1.792929e-05 3.005051e-05 5.210583e-06 7.206355e-06 8.892791e-06
-1.792929e-05 3.075758e-05 5.152146e-06 6.916687e-06 8.624684e-06
-1.792929e-05 3.146465e-05 5.095301e-06 6.638321e-06 8.368357e-06
-1.792929e-05 3.217172e-05 5.039318e-06 6.371473e-06 8.123447e-06
-1.792929e-05 3.287879e-05 4.983605e-06 6.116282e-06 7.889564e-06
-1.792929e-05 3.358586e-05 4.927695e-06 5.872815e-06 7.666298e-06
-1.792929e-05 3.429293e-05 4.871228e-06 5.641073e-06 7.453225e-06
-1.792929e-05 3.500000e-05 4.813936e-06 5.420998e-06 7.249910e-06
-1.691919e-05 -3.500000e-05 3.831746e-06 8.270459e-06 9.114975e-06
-1.691919e-05 -3.429293e-05 3.967903e-06 8.604677e-06 9.475480e-06
-1.691919e-05 -3.358586e-05 4.117807e-06 8.951045e-06 9.852794e-06
-1.691919e-05 -3.287879e-05 4.282695e-06 9.309608e-06 1.024745e-05
-1.691919e-05 -3.217172e-05 4.463824e-06 9.680354e-06 1.065997e-05
-1.691919e-05 -3.146465e-05 4.662462e-06 1.006322e-05 1.109085e-05
-1.691919e-05 -3.075758e-05 4.879870e-06 1.045806e-05 1.154055e-05
-1.691919e-05 -3.005051e-05 5.117300e-06 1.086468e-05 1.200950e-05
-1.691919e-05 -2.934343e-05 5.375981e-06 1.128278e-05 1.249809e-05
-1.691919e-05 -2.863636e-05 5.657108e-06 1.171196e-05 1.300664e-05
-1.691919e-05 -2.792929e-05 5.961838e-06 1.215172e-05 1.353543e-05
-1.691919e-05 -2.722222e-05 6.291275e-06 1.260145e-05 1.408462e-05
-1.691919e-05 -2.651515e-05 6.646464e-06 1.306038e-05 1.465432e-05
-1.691919e-05 -2.580808e-05 7.028374e-06 1.352761e-05 1.524448e-05
-1.691919e-05 -2.510101e-05 7.437893e-06 1.400206e-05 1.585497e-05
-1.691919e-05 -2.439394e-05 7.875803e-06 1.448248e-05 1.648546e-05
-1.691919e-05 -2.368687e-05 8.342767e-06 1.496741e-05 1.713550e-05
-1.691919e-05 -2.297980e-05 8.839305e-06 1.545519e-05 1.780439e-05
-1.691919e-05 -2.227273e-05 9.365766e-06 1.594390e-05 1.849123e-05
-1.691919e-05 -2.156566e-05 9.922300e-06 1.643141e-05 1.919487e-05
-1.691919e-05 -2.085859e-05 1.050882e-05 1.691528e-05 1.991386e-05
-1.691919e-05 -2.015152e-05 1.112496e-05 1.739282e-05 2.064643e-05
-1.691919e-05 -1.944444e-05 1.177003e-05 1.786106e-05 2.139045e-05
-1.691919e-05 -1.873737e-05 1.244296e-05 1.831673e-05 2.214340e-05
-1.691919e-05 -1.803030e-05 1.314227e-05 1.875626e-05 2.290233e-05
-1.691919e-05 -1.732323e-05 1.386597e-05 1.917581e-05 2.366383e-05
-1.691919e-05 -1.661616e-05 1.461150e-05 1.957130e-05 2.442400e-05
-1.691919e-05 -1.590909e-05 1.537573e-05 1.993838e-05 2.517841e-05
-1.691919e-05 -1.520202e-05 1.615482e-05 2.027257e-05 2.592210e-05
-1.691919e-05 -1.449495e-05 1.694418e-05 2.056926e-05 2.664958e-05
-1.691919e-05 -1.378788e-05 1.773849e-05 2.082383e-05 2.735482e-05
-1.691919e-05 -1.308081e-05 1.853156e-05 2.103176e-05 2.803129e-05
-1.691919e-05 -1.237374e-05 1.931641e-05 2.118875e-05 2.867206e-05
-1.691919e-05 -1.166667e-05 2.008526e-05 2.129095e-05 2.926982e-05
-1.691919e-05 -1.095960e-05 2.082957e-05 2.133507e-05 2.981705e-05
-1.691919e-05 -1.025253e-05 2.154018e-05 2.131868e-05 3.030619e-05
-1.691919e-05 -9.545455e-06 2.220742e-05 2.124039e-05 3.072985e-05
-1.691919e-05 -8.838384e-06 2.282138e-05 2.110013e-05 3.108104e-05
-1.691919e-05 -8.131313e-06 2.337218e-05 2.089937e-05 3.135351e-05
-1.691919e-05 -7.424242e-06 2.385027e-05 2.064134e-05 3.154204e-05
-1.691919e-05 -6.717172e-06 2.424687e-05 2.033119e-05 3.164282e-05
-1.691919e-05 -6.010101e-06 2.455432e-05 1.997610e-05 3.165374e-05
-1.691919e-05 -5.303030e-06 2.476659e-05 1.958525e-05 3.157477e-05
-1.691919e-05 -4.595960e-06 2.487959e-05 1.916965e-05 3.140811e-05
-1.691919e-05 -3.888889e-06 2.489151e-05 1.874189e-05 3.115840e-05
-1.691919e-05 -3.181818e-06 2.480304e-05 1.831561e-05 3.083265e-05
-1.691919e-05 -2.474747e-06 2.461737e-05 1.790489e-05 3.044011e-05
-1.691919e-05 -1.767677e-06 2.434012e-05 1.752340e-05 2.999185e-05
-1.691919e-05 -1.060606e-06 2.397897e-05 1.718351e-05 2.950024e-05
-1.691919e-05 -3.535354e-07 2.354325e-05 1.689541e-05 2.897826e-05
-1.691919e-05 3.535354e-07 2.304328e-05 1.666624e-05 2.843864e-05
-1.691919e-05 1.060606e-06 2.248979e-05 1.649958e-05 2.789313e-05
-1.691919e-05 1.767677e-06 2.189327e-05 1.639513e-05 2.735170e-05
-1.691919e-05 2.474747e-06 2.126342e-05 1.634892e-05 2.682201e-05
-1.691919e-05 3.181818e-06 2.060882e-05 1.635371e-05 2.630907e-05
-1.691919e-05 3.888889e-06 1.993666e-05 1.639982e-05 2.581520e-05
-1.691919e-05 4.595960e-06 1.925279e-05 1.647598e-05 2.534024e-05
-1.691919e-05 5.303030e-06 1.856182e-05 1.657023e-05 2.488200e-05
-1.691919e-05 6.010101e-06 1.786739e-05 1.667076e-05 2.443682e-05
-1.691919e-05 6.717172e-06 1.717241e-05 1.676652e-05 2.400016e-05
-1.691919e-05 7.424242e-06 1.647941e-05 1.684770e-05 2.356726e-05
-1.691919e-05 8.131313e-06 1.579074e-05 1.690604e-05 2.313356e-05
-1.691919e-05 8.838384e-06 1.510876e-05 1.693495e-05 2.269509e-05
-1.691919e-05 9.545455e-06 1.443599e-05 1.692951e-05 2.224873e-05
-1.691919e-05 1.025253e-05 1.377507e-05 1.688644e-05 2.179230e-05
-1.691919e-05 1.095960e-05 1.312881e-05 1.680389e-05 2.132455e-05
-1.691919e-05 1.166667e-05 1.250013e-05 1.668133e-05 2.084515e-05
-1.691919e-05 1.237374e-05 1.189193e-05 1.651932e-05 2.035451e-05
-1.691919e-05 1.308081e-05 1.130706e-05 1.631930e-05 1.985369e-05
-1.691919e-05 1.378788e-05 1.074817e-05 1.608343e-05 1.934425e-05
-1.691919e-05 1.449495e-05 1.021769e-05 1.581439e-05 1.882807e-05
-1.691919e-05 1.520202e-05 9.717682e-06 1.551524e-05 1.830727e-05
-1.691919e-05 1.590909e-05 9.249828e-06 1.518926e-05 1.778407e-05
-1.691919e-05 1.661616e-05 8.815348e-06 1.483987e-05 1.726071e-05
-1.691919e-05 1.732323e-05 8.414967e-06 1.447048e-05 1.673937e-05
-1.691919e-05 1.803030e-05 8.048895e-06 1.408450e-05 1.622214e-05
-1.691919e-05 1.873737e-05 7.716810e-06 1.368518e-05 1.571093e-05
-1.691919e-05 1.944444e-05 7.417881e-06 1.327565e-05 1.520749e-05
-1.691919e-05 2.015152e-05 7.150787e-06 1.285885e-05 1.471339e-05
-1.691919e-05 2.085859e-05 6.913780e-06 1.243752e-05 1.422997e-05
-1.691919e-05 2.156566e-05 6.704744e-06 1.201416e-05 1.375841e-05
-1.691919e-05 2.227273e-05 6.521288e-06 1.159110e-05 1.329965e-05
-1.691919e-05 2.297980e-05 6.360830e-06 1.117039e-05 1.285449e-05
-1.691919e-05 2.368687e-05 6.220692e-06 1.075392e-05 1.242352e-05
-1.691919e-05 2.439394e-05 6.098194e-06 1.034334e-05 1.200719e-05
-1.691919e-05 2.510101e-05 5.990723e-06 9.940108e-06 1.160580e-05
-1.691919e-05 2.580808e-05 5.895803e-06 9.545499e-06 1.121949e-05
-1.691919e-05 2.651515e-05 5.811141e-06 9.160611e-06 1.084832e-05
-1.691919e-05 2.722222e-05 5.734656e-06 8.786379e-06 1.049222e-05
-1.691919e-05 2.792929e-05 5.664500e-06 8.423589e-06 1.015103e-05
-1.691919e-05 2.863636e-05 5.599061e-06 8.072886e-06 9.824508e-06
-1.691919e-05 2.934343e-05 5.536955e-06 7.734787e-06 9.512350e-06
-1.691919e-05 3.005051e-05 5.477018e-06 7.409695e-06 9.214191e-06
-1.691919e-05 3.075758e-05 5.418288e-06 7.097906e-06 8.929620e-06
-1.691919e-05 3.146465e-05 5.359985e-06 6.799617e-06 8.658189e-06
-1.691919e-05 3.217172e-05 5.301493e-06 6.514938e-06 8.399420e-06
-1.691919e-05 3.287879e-05 5.242336e-06 6.243900e-06 8.152814e-06
-1.691919e-05 3.358586e-05 5.182161e-06 5.986458e-06 7.917858e-06
-1.691919e-05 3.429293e-05 5.120719e-06 5.742504e-06 7.694031e-06
-1.691919e-05 3.500000e-05 5.057849e-06 5.511865e-06 7.480808e-06
-1.590909e-05 -3.500000e-05 3.853066e-06 8.329467e-06 9.177480e-06
-1.590909e-05 -3.429293e-05 3.976681e-06 8.680329e-06 9.547885e-06
-1.590909e-05 -3.358586e-05 4.113435e-06 9.045149e-06 9.936552e-06
-1.590909e-05 -3.287879e-05 4.264733e-06 9.424089e-06 1.034415e-05
-1.590909e-05 -3.217172e-05 4.432029e-06 9.817267e-06 1.077133e-05
-1.590909e-05 -3.146465e-05 4.616814e-06 1.022475e-05 1.121875e-05
-1.590909e-05 -3.075758e-05 4.820600e-06 1.064653e-05 1.168704e-05
-1.590909e-05 -3.005051e-05 5.044908e-06 1.108255e-05 1.217679e-05
-1.590909e-05 -2.934343e-05 5.291254e-06 1.153266e-05 1.268856e-05
-1.590909e-05 -2.863636e-05 5.561136e-06 1.199660e-05 1.322288e-05
-1.590909e-05 -2.792929e-05 5.856026e-06 1.247403e-05 1.378022e-05
-1.590909e-05 -2.722222e-05 6.177350e-06 1.296446e-05 1.436095e-05
-1.590909e-05 -2.651515e-05 6.526485e-06 1.346728e-05 1.496538e-05
-1.590909e-05 -2.580808e-05 6.904743e-06 1.398173e-05 1.559372e-05
-1.590909e-05 -2.510101e-05 7.313360e-06 1.450685e-05 1.624604e-05
-1.590909e-05 -2.439394e-05 7.753477e-06 1.504151e-05 1.692227e-05
-1.590909e-05 -2.368687e-05 8.226125e-06 1.558434e-05 1.762217e-05
-1.590909e-05 -2.297980e-05 8.732203e-06 1.613376e-05 1.834529e-05
-1.590909e-05 -2.227273e-05 9.272452e-06 1.668790e-05 1.909095e-05
-1.590909e-05 -2.156566e-05 9.847418e-06 1.724462e-05 1.985821e-05
-1.590909e-05 -2.085859e-05 1.045742e-05 1.780146e-05 2.064582e-05
-1.590909e-05 -2.015152e-05 1.110251e-05 1.835565e-05 2.145217e-05
-1.590909e-05 -1.944444e-05 1.178240e-05 1.890403e-05 2.227526e-05
-1.590909e-05 -1.873737e-05 1.249643e-05 1.944311e-05 2.311266e-05
-1.590909e-05 -1.803030e-05 1.324347e-05 1.996898e-05 2.396143e-05
-1.590909e-05 -1.732323e-05 1.402189e-05 2.047739e-05 2.481808e-05
-1.590909e-05 -1.661616e-05 1.482943e-05 2.096368e-05 2.567855e-05
-1.590909e-05 -1.590909e-05 1.566314e-05 2.142284e-05 2.653813e-05
-1.590909e-05 -1.520202e-05 1.651929e-05 2.184956e-05 2.739143e-05
-1.590909e-05 -1.449495e-05 1.739329e-05 2.223826e-05 2.823237e-05
-1.590909e-05 -1.378788e-05 1.827956e-05 2.258318e-05 2.905413e-05
-1.590909e-05 -1.308081e-05 1.917155e-05 2.287854e-05 2.984922e-05
-1.590909e-05 -1.237374e-05 2.006160e-05 2.311864e-05 3.060946e-05
-1.590909e-05 -1.166667e-05 2.094098e-05 2.329809e-05 3.132611e-05
-1.590909e-05 -1.095960e-05 2.179989e-05 2.341203e-05 3.198997e-05
-1.590909e-05 -1.025253e-05 2.262755e-05 2.345642e-05 3.259156e-05
-1.590909e-05 -9.545455e-06 2.341237e-05 2.342834e-05 3.312139e-05
-1.590909e-05 -8.838384e-06 2.414215e-05 2.332633e-05 3.357024e-05
-1.590909e-05 -8.131313e-06 2.480442e-05 2.315075e-05 3.392958e-05
-1.590909e-05 -7.424242e-06 2.538688e-05 2.290409e-05 3.419197e-05
-1.590909e-05 -6.717172e-06 2.587787e-05 2.259128e-05 3.435156e-05
-1.590909e-05 -6.010101e-06 2.626694e-05 2.221988e-05 3.440458e-05
-1.590909e-05 -5.303030e-06 2.654551e-05 2.180015e-05 3.434983e-05
-1.590909e-05 -4.595960e-06 2.670736e-05 2.134494e-05 3.418903e-05
-1.590909e-05 -3.888889e-06 2.674921e-05 2.086938e-05 3.392715e-05
-1.590909e-05 -3.181818e-06 2.667104e-05 2.039026e-05 3.357241e-05
-1.590909e-05 -2.474747e-06 2.647623e-05 1.992523e-05 3.313617e-05
-1.590909e-05 -1.767677e-06 2.617147e-05 1.949169e-05 3.263238e-05
-1.590909e-05 -1.060606e-06 2.576634e-05 1.910554e-05 3.207688e-05
-1.590909e-05 -3.535354e-07 2.527269e-05 1.877990e-05 3.148640e-05
-1.590909e-05 3.535354e-07 2.470374e-05 1.852397e-05 3.087737e-05
-1.590909e-05 1.060606e-06 2.407321e-05 1.834220e-05 3.026476e-05
-1.590909e-05 1.767677e-06 2.339440e-05 1.823396e-05 2.966101e-05
-1.590909e-05 2.474747e-06 2.267940e-05 1.819376e-05 2.907521e-05
-1.590909e-05 3.181818e-06 2.193860e-05 1.821196e-05 2.851276e-05
-1.590909e-05 3.888889e-06 2.118049e-05 1.827586e-05 2.797535e-05
-1.590909e-05 4.595960e-06 2.041164e-05 1.837098e-05 2.746139e-05
-1.590909e-05 5.303030e-06 1.963703e-05 1.848226e-05 2.696678e-05
-1.590909e-05 6.010101e-06 1.886045e-05 1.859512e-05 2.648575e-05
-1.590909e-05 6.717172e-06 1.808487e-05 1.869631e-05 2.601182e-05
-1.590909e-05 7.424242e-06 1.731296e-05 1.877442e-05 2.553854e-05
-1.590909e-05 8.131313e-06 1.654730e-05 1.882018e-05 2.506017e-05
-1.590909e-05 8.838384e-06 1.579068e-05 1.882659e-05 2.457206e-05
-1.590909e-05 9.545455e-06 1.504613e-05 1.878881e-05 2.407085e-05
-1.590909e-05 1.025253e-05 1.431695e-05 1.870405e-05 2.355454e-05
-1.590909e-05 1.095960e-05 1.360662e-05 1.857126e-05 2.302242e-05
-1.590909e-05 1.166667e-05 1.291875e-05 1.839090e-05 2.247486e-05
-1.590909e-05 1.237374e-05 1.225686e-05 1.816468e-05 2.191315e-05
-1.590909e-05 1.308081e-05 1.162433e-05 1.789523e-05 2.133927e-05
-1.590909e-05 1.378788e-05 1.102425e-05 1.758590e-05 2.075567e-05
-1.590909e-05 1.449495e-05 1.045927e-05 1.724052e-05 2.016511e-05
-1.590909e-05 1.520202e-05 9.931581e-06 1.686321e-05 1.957049e-05
-1.590909e-05 1.590909e-05 9.442785e-06 1.645825e-05 1.897472e-05
-1.590909e-05 1.661616e-05 8.993864e-06 1.602989e-05 1.838062e-05
-1.590909e-05 1.732323e-05 8.585140e-06 1.558234e-05 1.779084e-05
-1.590909e-05 1.803030e-05 8.216263e-06 1.511961e-05 1.720784e-05
-1.590909e-05 1.873737e-05 7.886229e-06 1.464553e-05 1.663382e-05
-1.590909e-05 1.944444e-05 7.593415e-06 1.416364e-05 1.607074e-05
-1.590909e-05 2.015152e-05 7.335652e-06 1.367723e-05 1.552026e-05
-1.590909e-05 2.085859e-05 7.110318e-06 1.318931e-05 1.498381e-05
-1.590909e-05 2.156566e-05 6.914445e-06 1.270259e-05 1.446255e-05
-1.590909e-05 2.227273e-05 6.744848e-06 1.221951e-05 1.395741e-05
-1.590909e-05 2.297980e-05 6.598244e-06 1.174222e-05 1.346910e-05
-1.590909e-05 2.368687e-05 6.471367e-06 1.127263e-05 1.299811e-05
-1.590909e-05 2.439394e-05 6.361067e-06 1.081239e-05 1.254476e-05
-1.590909e-05 2.510101e-05 6.264390e-06 1.036293e-05 1.210921e-05
-1.590909e-05 2.580808e-05 6.178628e-06 9.925462e-06 1.169146e-05
-1.590909e-05 2.651515e-05 6.101359e-06 9.501002e-06 1.129140e-05
-1.590909e-05 2.722222e-05 6.030458e-06 9.090391e-06 1.090879e-05
-1.590909e-05 2.792929e-05 5.964098e-06 8.694304e-06 1.054331e-05
-1.590909e-05 2.863636e-05 5.900735e-06 8.313270e-06 1.019456e-05
-1.590909e-05 2.934343e-05 5.839095e-06 7.947682e-06 9.862083e-06
-1.590909e-05 3.005051e-05 5.778141e-06 7.597812e-06 9.545347e-06
-1.590909e-05 3.075758e-05 5.717054e-06 7.263821e-06 9.243798e-06
-1.590909e-05 3.146465e-05 5.655201e-06 6.945773e-06 8.956845e-06
-1.590909e-05 3.217172e-05 5.592113e-06 6.643642e-06 8.683876e-06
-1.590909e-05 3.287879e-05 5.527456e-06 6.357321e-06 8.424268e-06
-1.590909e-05 3.358586e-05 5.461012e-06 6.086629e-06 8.177390e-06
-1.590909e-05 3.429293e-05 5.392658e-06 5.831321e-06 7.942611e-06
-1.590909e-05 3.500000e-05 5.322351e-06 5.591090e-06 7.719307e-06
-1.489899e-05 -3.500000e-05 3.905452e-06 8.363793e-06 9.230688e-06
-1.489899e-05 -3.429293e-05 4.016238e-06 8.730362e-06 9.609859e-06
-1.489899e-05 -3.358586e-05 4.139111e-06 9.112790e-06 1.000875e-05
-1.489899e-05 -3.287879e-05 4.275605e-06 9.511380e-06 1.042819e-05
-1.489899e-05 -3.217172e-05 4.427344e-06 9.926397e-06 1.086898e-05
-1.489899e-05 -3.146465e-05 4.596028e-06 1.035806e-05 1.133194e-05
-1.489899e-05 -3.075758e-05 4.783417e-06 1.080654e-05 1.181788e-05
-1.489899e-05 -3.005051e-05 4.991316e-06 1.127192e-05 1.232759e-05
-1.489899e-05 -2.934343e-05 5.221556e-06 1.175425e-05 1.286184e-05
-1.489899e-05 -2.863636e-05 5.475978e-06 1.225345e-05 1.342138e-05
-1.489899e-05 -2.792929e-05 5.756416e-06 1.276935e-05 1.400688e-05
-1.489899e-05 -2.722222e-05 6.064679e-06 1.330168e-05 1.461900e-05
-1.489899e-05 -2.651515e-05 6.402540e-06 1.385001e-05 1.525829e-05
-1.489899e-05 -2.580808e-05 6.771719e-06 1.441377e-05 1.592523e-05
-1.489899e-05 -2.510101e-05 7.173873e-06 1.499219e-05 1.662017e-05
-1.489899e-05 -2.439394e-05 7.610575e-06 1.558432e-05 1.734335e-05
-1.489899e-05 -2.368687e-05 8.083302e-06 1.618898e-05 1.809483e-05
-1.489899e-05 -2.297980e-05 8.593413e-06 1.680472e-05 1.887446e-05
-1.489899e-05 -2.227273e-05 9.142121e-06 1.742981e-05 1.968189e-05
-1.489899e-05 -2.156566e-05 9.730467e-06 1.806221e-05 2.051647e-05
-1.489899e-05 -2.085859e-05 1.035928e-05 1.869952e-05 2.137725e-05
-1.489899e-05 -2.015152e-05 1.102913e-05 1.933895e-05 2.226290e-05
-1.489899e-05 -1.944444e-05 1.174026e-05 1.997730e-05 2.317167e-05
-1.489899e-05 -1.873737e-05 1.249256e-05 2.061091e-05 2.410132e-05
-1.489899e-05 -1.803030e-05 1.328544e-05 2.123565e-05 2.504907e-05
-1.489899e-05 -1.732323e-05 1.411776e-05 2.184689e-05 2.601150e-05
-1.489899e-05 -1.661616e-05 1.498776e-05 2.243948e-05 2.698450e-05
-1.489899e-05 -1.590909e-05 1.589290e-05 2.300775e-05 2.796320e-05
-1.489899e-05 -1.520202e-05 1.682977e-05 2.354554e-05 2.894190e-05
-1.489899e-05 -1.449495e-05 1.779396e-05 2.404625e-05 2.991400e-05
-1.489899e-05 -1.378788e-05 1.877993e-05 2.450289e-05 3.087195e-05
-1.489899e-05 -1.308081e-05 1.978088e-05 2.490819e-05 3.180725e-05
-1.489899e-05 -1.237374e-05 2.078867e-05 2.525480e-05 3.271045e-05
-1.489899e-05 -1.166667e-05 2.179371e-05 2.553544e-05 3.357118e-05
-1.489899e-05 -1.095960e-05 2.278495e-05 2.574321e-05 3.437830e-05
-1.489899e-05 -1.025253e-05 2.374993e-05 2.587194e-05 3.512003e-05
-1.489899e-05 -9.545455e-06 2.467483e-05 2.591654e-05 3.578428e-05
-1.489899e-05 -8.838384e-06 2.554479e-05 2.587350e-05 3.635896e-05
-1.489899e-05 -8.131313e-06 2.634418e-05 2.574134e-05 3.683249e-05
-1.489899e-05 -7.424242e-06 2.705715e-05 2.552116e-05 3.719435e-05
-1.489899e-05 -6.717172e-06 2.766826e-05 2.521709e-05 3.743573e-05
-1.489899e-05 -6.010101e-06 2.816321e-05 2.483664e-05 3.755030e-05
-1.489899e-05 -5.303030e-06 2.852974e-05 2.439100e-05 3.753488e-05
-1.489899e-05 -4.595960e-06 2.875850e-05 2.389496e-05 3.739011e-05
-1.489899e-05 -3.888889e-06 2.884380e-05 2.336665e-05 3.712095e-05
-1.489899e-05 -3.181818e-06 2.878431e-05 2.282682e-05 3.673690e-05
-1.489899e-05 -2.474747e-06 2.858331e-05 2.229778e-05 3.625185e-05
-1.489899e-05 -1.767677e-06 2.824871e-05 2.180193e-05 3.568352e-05
-1.489899e-05 -1.060606e-06 2.779251e-05 2.135996e-05 3.505241e-05
-1.489899e-05 -3.535354e-07 2.722993e-05 2.098909e-05 3.438038e-05
-1.489899e-05 3.535354e-07 2.657815e-05 2.070133e-05 3.368892e-05
-1.489899e-05 1.060606e-06 2.585499e-05 2.050233e-05 3.299736e-05
-1.489899e-05 1.767677e-06 2.507749e-05 2.039092e-05 3.232135e-05
-1.489899e-05 2.474747e-06 2.426087e-05 2.035942e-05 3.167169e-05
-1.489899e-05 3.181818e-06 2.341783e-05 2.039481e-05 3.105387e-05
-1.489899e-05 3.888889e-06 2.255828e-05 2.048025e-05 3.046829e-05
-1.489899e-05 4.595960e-06 2.168956e-05 2.059695e-05 2.991106e-05
-1.489899e-05 5.303030e-06 2.081689e-05 2.072583e-05 2.937521e-05
-1.489899e-05 6.010101e-06 1.994409e-05 2.084891e-05 2.885210e-05
-1.489899e-05 6.717172e-06 1.907418e-05 2.095032e-05 2.833267e-05
-1.489899e-05 7.424242e-06 1.820999e-05 2.101697e-05 2.780857e-05
-1.489899e-05 8.131313e-06 1.735453e-05 2.103874e-05 2.727285e-05
-1.489899e-05 8.838384e-06 1.651120e-05 2.100852e-05 2.672036e-05
-1.489899e-05 9.545455e-06 1.568386e-05 2.092201e-05 2.614792e-05
-1.489899e-05 1.025253e-05 1.487670e-05 2.077739e-05 2.555418e-05
-1.489899e-05 1.095960e-05 1.409414e-05 2.057496e-05 2.493940e-05
-1.489899e-05 1.166667e-05 1.334064e-05 2.031670e-05 2.430516e-05
-1.489899e-05 1.237374e-05 1.262048e-05 2.000591e-05 2.365402e-05
-1.489899e-05 1.308081e-05 1.193762e-05 1.964682e-05 2.298922e-05
-1.489899e-05 1.378788e-05 1.129551e-05 1.924432e-05 2.231440e-05
-1.489899e-05 1.449495e-05 1.069698e-05 1.880367e-05 2.163338e-05
-1.489899e-05 1.520202e-05 1.014414e-05 1.833026e-05 2.094998e-05
-1.489899e-05 1.590909e-05 9.638299e-06 1.782947e-05 2.026787e-05
-1.489899e-05 1.661616e-05 9.179916e-06 1.730654e-05 1.959049e-05
-1.489899e-05 1.732323e-05 8.768590e-06 1.676647e-05 1.892096e-05
-1.489899e-05 1.803030e-05 8.403075e-06 1.621393e-05 1.826207e-05
-1.489899e-05 1.873737e-05 8.081338e-06 1.565327e-05 1.761626e-05
-1.489899e-05 1.944444e-05 7.800648e-06 1.508843e-05 1.698561e-05
-1.489899e-05 2.015152e-05 7.557709e-06 1.452301e-05 1.637183e-05
-1.489899e-05 2.085859e-05 7.348807e-06 1.396022e-05 1.577633e-05
-1.489899e-05 2.156566e-05 7.169974e-06 1.340288e-05 1.520019e-05
-1.489899e-05 2.227273e-05 7.017159e-06 1.285350e-05 1.464422e-05
-1.489899e-05 2.297980e-05 6.886367e-06 1.231425e-05 1.410896e-05
-1.489899e-05 2.368687e-05 6.773790e-06 1.178698e-05 1.359475e-05
-1.489899e-05 2.439394e-05 6.675896e-06 1.127328e-05 1.310169e-05
-1.489899e-05 2.510101e-05 6.589496e-06 1.077446e-05 1.262975e-05
-1.489899e-05 2.580808e-05 6.511775e-06 1.029163e-05 1.217870e-05
-1.489899e-05 2.651515e-05 6.440301e-06 9.825650e-06 1.174823e-05
-1.489899e-05 2.722222e-05 6.373018e-06 9.377217e-06 1.133788e-05
-1.489899e-05 2.792929e-05 6.308218e-06 8.946842e-06 1.094713e-05
-1.489899e-05 2.863636e-05 6.244520e-06 8.534887e-06 1.057536e-05
-1.489899e-05 2.934343e-05 6.180826e-06 8.141574e-06 1.022193e-05
-1.489899e-05 3.005051e-05 6.116288e-06 7.767006e-06 9.886120e-06
-1.489899e-05 3.075758e-05 6.050277e-06 7.411172e-06 9.567201e-06
-1.489899e-05 3.146465e-05 5.982344e-06 7.073965e-06 9.264417e-06
-1.489899e-05 3.217172e-05 5.912192e-06 6.755189e-06 8.977004e-06
-1.489899e-05 3.287879e-05 5.839652e-06 6.454569e-06 8.704194e-06
-1.489899e-05 3.358586e-05 5.764655e-06 6.171759e-06 8.445227e-06
-1.489899e-05 3.429293e-05 5.687214e-06 5.906349e-06 8.199352e-06
-1.489899e-05 3.500000e-05 5.607407e-06 5.657870e-06 7.965833e-06
-1.388889e-05 -3.500000e-05 3.993986e-06 8.371343e-06 9.275306e-06
-1.388889e-05 -3.429293e-05 4.092589e-06 8.752297e-06 9.661883e-06
-1.388889e-05 -3.358586e-05 4.201799e-06 9.151091e-06 1.006964e-05
-1.388889e-05 -3.287879e-05 4.323208e-06 9.568183e-06 1.049954e-05
-1.388889e-05 -3.217172e-05 4.458546e-06 1.000401e-05 1.095257e-05
-1.388889e-05 -3.146465e-05 4.609670e-06 1.045896e-05 1.142974e-05
-1.388889e-05 -3.075758e-05 4.778550e-06 1.093340e-05 1.193205e-05
-1.388889e-05 -3.005051e-05 4.967258e-06 1.142763e-05 1.246051e-05
-1.388889e-05 -2.934343e-05 5.177937e-06 1.194187e-05 1.301612e-05
-1.388889e-05 -2.863636e-05 5.412791e-06 1.247630e-05 1.359986e-05
-1.388889e-05 -2.792929e-05 5.674053e-06 1.303096e-05 1.421270e-05
-1.388889e-05 -2.722222e-05 5.963968e-06 1.360584e-05 1.485556e-05
-1.388889e-05 -2.651515e-05 6.284773e-06 1.420074e-05 1.552931e-05
-1.388889e-05 -2.580808e-05 6.638673e-06 1.481535e-05 1.623473e-05
-1.388889e-05 -2.510101e-05 7.027828e-06 1.544918e-05 1.697255e-05
-1.388889e-05 -2.439394e-05 7.454334e-06 1.610152e-05 1.774334e-05
-1.388889e-05 -2.368687e-05 7.920205e-06 1.677145e-05 1.854754e-05
-1.388889e-05 -2.297980e-05 8.427355e-06 1.745778e-05 1.938542e-05
-1.388889e-05 -2.227273e-05 8.977573e-06 1.815901e-05 2.025701e-05
-1.388889e-05 -2.156566e-05 9.572498e-06 1.887331e-05 2.116210e-05
-1.388889e-05 -2.085859e-05 1.021358e-05 1.959845e-05 2.210015e-05
-1.388889e-05 -2.015152e-05 1.090204e-05 2.033179e-05 2.307024e-05
-1.388889e-05 -1.944444e-05 1.163881e-05 2.107018e-05 2.407102e-05
-1.388889e-05 -1.873737e-05 1.242446e-05 2.180996e-05 2.510063e-05
-1.388889e-05 -1.803030e-05 1.325913e-05 2.254690e-05 2.615659e-05
-1.388889e-05 -1.732323e-05 1.414241e-05 2.327612e-05 2.723574e-05
-1.388889e-05 -1.661616e-05 1.507324e-05 2.399209e-05 2.833413e-05
-1.388889e-05 -1.590909e-05 1.604976e-05 2.468859e-05 2.944692e-05
-1.388889e-05 -1.520202e-05 1.706917e-05 2.535868e-05 3.056827e-05
-1.388889e-05 -1.449495e-05 1.812755e-05 2.599473e-05 3.169123e-05
-1.388889e-05 -1.378788e-05 1.921970e-05 2.658845e-05 3.280766e-05
-1.388889e-05 -1.308081e-05 2.033893e-05 2.713099e-05 3.390814e-05
-1.388889e-05 -1.237374e-05 2.147686e-05 2.761305e-05 3.498194e-05
-1.388889e-05 -1.166667e-05 2.262332e-05 2.802513e-05 3.601698e-05
-1.388889e-05 -1.095960e-05 2.376617e-05 2.835781e-05 3.699995e-05
-1.388889e-05 -1.025253e-05 2.489125e-05 2.860211e-05 3.791642e-05
-1.388889e-05 -9.545455e-06 2.598242e-05 2.874999e-05 3.875111e-05
-1.388889e-05 -8.838384e-06 2.702177e-05 2.879498e-05 3.948831e-05
-1.388889e-05 -8.131313e-06 2.798989e-05 2.873278e-05 4.011242e-05
-1.388889e-05 -7.424242e-06 2.886649e-05 2.856206e-05 4.060869e-05
-1.388889e-05 -6.717172e-06 2.963114e-05 2.828518e-05 4.096409e-05
-1.388889e-05 -6.010101e-06 3.026430e-05 2.790886e-05 4.116834e-05
-1.388889e-05 -5.303030e-06 3.074848e-05 2.744469e-05 4.121504e-05
-1.388889e-05 -4.595960e-06 3.106955e-05 2.690935e-05 4.110268e-05
-1.388889e-05 -3.888889e-06 3.121805e-05 2.632438e-05 4.083552e-05
-1.388889e-05 -3.181818e-06 3.119020e-05 2.571546e-05 4.042417e-05
-1.388889e-05 -2.474747e-06 3.098865e-05 2.511098e-05 3.988556e-05
-1.388889e-05 -1.767677e-06 3.062255e-05 2.454010e-05 3.924229e-05
-1.388889e-05 -1.060606e-06 3.010699e-05 2.403020e-05 3.852118e-05
-1.388889e-05 -3.535354e-07 2.946177e-05 2.360422e-05 3.775123e-05
-1.388889e-05 3.535354e-07 2.870956e-05 2.327818e-05 3.696096e-05
-1.388889e-05 1.060606e-06 2.787381e-05 2.305936e-05 3.617573e-05
-1.388889e-05 1.767677e-06 2.697675e-05 2.294571e-05 3.541541e-05
-1.388889e-05 2.474747e-06 2.603774e-05 2.292638e-05 3.469269e-05
-1.388889e-05 3.181818e-06 2.507232e-05 2.298347e-05 3.401266e-05
-1.388889e-05 3.888889e-06 2.409201e-05 2.309442e-05 3.337330e-05
-1.388889e-05 4.595960e-06 2.310480e-05 2.323462e-05 3.276705e-05
-1.388889e-05 5.303030e-06 2.211598e-05 2.337978e-05 3.218277e-05
-1.388889e-05 6.010101e-06 2.112925e-05 2.350776e-05 3.160791e-05
-1.388889e-05 6.717172e-06 2.014768e-05 2.359978e-05 3.103029e-05
-1.388889e-05 7.424242e-06 1.917445e-05 2.364112e-05 3.043948e-05
-1.388889e-05 8.131313e-06 1.821328e-05 2.362118e-05 2.982757e-05
-1.388889e-05 8.838384e-06 1.726858e-05 2.353338e-05 2.918945e-05
-1.388889e-05 9.545455e-06 1.634541e-05 2.337467e-05 2.852275e-05
-1.388889e-05 1.025253e-05 1.544923e-05 2.314500e-05 2.782750e-05
-1.388889e-05 1.095960e-05 1.458567e-05 2.284674e-05 2.710563e-05
-1.388889e-05 1.166667e-05 1.376024e-05 2.248406e-05 2.636053e-05
-1.388889e-05 1.237374e-05 1.297804e-05 2.206247e-05 2.559652e-05
-1.388889e-05 1.308081e-05 1.224357e-05 2.158827e-05 2.481851e-05
-1.388889e-05 1.378788e-05 1.156052e-05 2.106827e-05 2.403160e-05
-1.388889e-05 1.449495e-05 1.093164e-05 2.050940e-05 2.324084e-05
-1.388889e-05 1.520202e-05 1.035866e-05 1.991853e-05 2.245105e-05
-1.388889e-05 1.590909e-05 9.842192e-06 1.930227e-05 2.166671e-05
-1.388889e-05 1.661616e-05 9.381735e-06 1.866685e-05 2.089182e-05
-1.388889e-05 1.732323e-05 8.975698e-06 1.801808e-05 2.012993e-05
-1.388889e-05 1.803030e-05 8.621473e-06 1.736124e-05 1.938408e-05
-1.388889e-05 1.873737e-05 8.315567e-06 1.670113e-05 1.865681e-05
-1.388889e-05 1.944444e-05 8.053778e-06 1.604203e-05 1.795021e-05
-1.388889e-05 2.015152e-05 7.831406e-06 1.538771e-05 1.726594e-05
-1.388889e-05 2.085859e-05 7.643474e-06 1.474148e-05 1.660524e-05
-1.388889e-05 2.156566e-05 7.484946e-06 1.410620e-05 1.596901e-05
-1.388889e-05 2.227273e-05 7.350920e-06 1.348432e-05 1.535783e-05
-1.388889e-05 2.297980e-05 7.236784e-06 1.287790e-05 1.477198e-05
-1.388889e-05 2.368687e-05 7.138323e-06 1.228869e-05 1.421153e-05
-1.388889e-05 2.439394e-05 7.051786e-06 1.171808e-05 1.367629e-05
-1.388889e-05 2.510101e-05 6.973918e-06 1.116721e-05 1.316595e-05
-1.388889e-05 2.580808e-05 6.901956e-06 1.063698e-05 1.268000e-05
-1.388889e-05 2.651515e-05 6.833604e-06 1.012805e-05 1.221784e-05
-1.388889e-05 2.722222e-05 6.766999e-06 9.640878e-06 1.177874e-05
-1.388889e-05 2.792929e-05 6.700664e-06 9.175765e-06 1.136193e-05
-1.388889e-05 2.863636e-05 6.633456e-06 8.732849e-06 1.096656e-05
-1.388889e-05 2.934343e-05 6.564525e-06 8.312131e-06 1.059172e-05
-1.388889e-05 3.005051e-05 6.493263e-06 7.913496e-06 1.023650e-05
-1.388889e-05 3.075758e-05 6.419267e-06 7.536720e-06 9.899956e-06
-1.388889e-05 3.146465e-05 6.342300e-06 7.181484e-06 9.581153e-06
-1.388889e-05 3.217172e-05 6.262259e-06 6.847387e-06 9.279149e-06
-1.388889e-05 3.287879e-05 6.179149e-06 6.533952e-06 8.993020e-06
-1.388889e-05 3.358586e-05 6.093058e-06 6.240634e-06 8.721861e-06
-1.388889e-05 3.429293e-05 6.004138e-06 5.966826e-06 8.464791e-06
-1.388889e-05 3.500000e-05 5.912589e-06 5.711869e-06 8.220958e-06
-1.287879e-05 -3.500000e-05 4.122531e-06 8.350391e-06 9.312588e-06
-1.287879e-05 -3.429293e-05 4.210652e-06 8.743983e-06 9.704990e-06
-1.287879e-05 -3.358586e-05 4.307559e-06 9.157445e-06 1.011997e-05
-1.287879e-05 -3.287879e-05 4.414806e-06 9.591415e-06 1.055868e-05
-1.287879e-05 -3.217172e-05 4.534130e-06 1.004651e-05 1.102228e-05
-1.287879e-05 -3.146465e-05 4.667451e-06 1.052333e-05 1.151198e-05
-1.287879e-05 -3.075758e-05 4.816865e-06 1.102245e-05 1.202899e-05
-1.287879e-05 -3.005051e-05 4.984634e-06 1.154439e-05 1.257456e-05
-1.287879e-05 -2.934343e-05 5.173165e-06 1.208964e-05 1.314995e-05
-1.287879e-05 -2.863636e-05 5.384995e-06 1.265862e-05 1.375641e-05
-1.287879e-05 -2.792929e-05 5.622758e-06 1.325167e-05 1.439521e-05
-1.287879e-05 -2.722222e-05 5.889159e-06 1.386904e-05 1.506760e-05
-1.287879e-05 -2.651515e-05 6.186950e-06 1.451088e-05 1.577479e-05
-1.287879e-05 -2.580808e-05 6.518893e-06 1.517717e-05 1.651795e-05
-1.287879e-05 -2.510101e-05 6.887741e-06 1.586778e-05 1.729819e-05
-1.287879e-05 -2.439394e-05 7.296213e-06 1.658234e-05 1.811653e-05
-1.287879e-05 -2.368687e-05 7.746971e-06 1.732029e-05 1.897388e-05
-1.287879e-05 -2.297980e-05 8.242600e-06 1.808080e-05 1.987097e-05
-1.287879e-05 -2.227273e-05 8.785586e-06 1.886272e-05 2.080839e-05
-1.287879e-05 -2.156566e-05 9.378292e-06 1.966459e-05 2.178643e-05
-1.287879e-05 -2.085859e-05 1.002293e-05 2.048450e-05 2.280512e-05
-1.287879e-05 -2.015152e-05 1.072150e-05 2.132009e-05 2.386414e-05
-1.287879e-05 -1.944444e-05 1.147579e-05 2.216850e-05 2.496269e-05
-1.287879e-05 -1.873737e-05 1.228723e-05 2.302623e-05 2.609949e-05
-1.287879e-05 -1.803030e-05 1.315690e-05 2.388914e-05 2.727260e-05
-1.287879e-05 -1.732323e-05 1.408535e-05 2.475233e-05 2.847938e-05
-1.287879e-05 -1.661616e-05 1.507250e-05 2.561010e-05 2.971628e-05
-1.287879e-05 -1.590909e-05 1.611748e-05 2.645585e-05 3.097878e-05
-1.287879e-05 -1.520202e-05 1.721847e-05 2.728202e-05 3.226119e-05
-1.287879e-05 -1.449495e-05 1.837246e-05 2.808009e-05 3.355650e-05
-1.287879e-05 -1.378788e-05 1.957500e-05 2.884053e-05 3.485624e-05
-1.287879e-05 -1.308081e-05 2.081998e-05 2.955286e-05 3.615028e-05
-1.287879e-05 -1.237374e-05 2.209929e-05 3.020571e-05 3.742678e-05
-1.287879e-05 -1.166667e-05 2.340259e-05 3.078704e-05 3.867200e-05
-1.287879e-05 -1.095960e-05 2.471703e-05 3.128439e-05 3.987035e-05
-1.287879e-05 -1.025253e-05 2.602704e-05 3.168528e-05 4.100443e-05
-1.287879e-05 -9.545455e-06 2.731421e-05 3.197780e-05 4.205527e-05
-1.287879e-05 -8.838384e-06 2.855735e-05 3.215132e-05 4.300267e-05
-1.287879e-05 -8.131313e-06 2.973272e-05 3.219736e-05 4.382585e-05
-1.287879e-05 -7.424242e-06 3.081462e-05 3.211066e-05 4.450433e-05
-1.287879e-05 -6.717172e-06 3.177619e-05 3.189030e-05 4.501908e-05
-1.287879e-05 -6.010101e-06 3.259077e-05 3.154080e-05 4.535394e-05
-1.287879e-05 -5.303030e-06 3.323343e-05 3.107312e-05 4.549725e-05
-1.287879e-05 -4.595960e-06 3.368293e-05 3.050532e-05 4.544353e-05
-1.287879e-05 -3.888889e-06 3.392372e-05 2.986259e-05 4.519505e-05
-1.287879e-05 -3.181818e-06 3.394774e-05 2.917656e-05 4.476294e-05
-1.287879e-05 -2.474747e-06 3.375581e-05 2.848358e-05 4.416752e-05
-1.287879e-05 -1.767677e-06 3.335815e-05 2.782204e-05 4.343769e-05
-1.287879e-05 -1.060606e-06 3.277375e-05 2.722874e-05 4.260896e-05
-1.287879e-05 -3.535354e-07 3.202867e-05 2.673485e-05 4.172036e-05
-1.287879e-05 3.535354e-07 3.115330e-05 2.636215e-05 4.081043e-05
-1.287879e-05 1.060606e-06 3.017913e-05 2.612026e-05 3.991300e-05
-1.287879e-05 1.767677e-06 2.913556e-05 2.600568e-05 3.905351e-05
-1.287879e-05 2.474747e-06 2.804751e-05 2.600281e-05 3.824669e-05
-1.287879e-05 3.181818e-06 2.693406e-05 2.608670e-05 3.749612e-05
-1.287879e-05 3.888889e-06 2.580843e-05 2.622668e-05 3.679557e-05
-1.287879e-05 4.595960e-06 2.467900e-05 2.639032e-05 3.613173e-05
-1.287879e-05 5.303030e-06 2.355086e-05 2.654662e-05 3.548755e-05
-1.287879e-05 6.010101e-06 2.242746e-05 2.666850e-05 3.484537e-05
-1.287879e-05 6.717172e-06 2.131205e-05 2.673417e-05 3.418946e-05
-1.287879e-05 7.424242e-06 2.020851e-05 2.672767e-05 3.350750e-05
-1.287879e-05 8.131313e-06 1.912183e-05 2.663881e-05 3.279132e-05
-1.287879e-05 8.838384e-06 1.805803e-05 2.646257e-05 3.203685e-05
-1.287879e-05 9.545455e-06 1.702391e-05 2.619829e-05 3.124362e-05
-1.287879e-05 1.025253e-05 1.602665e-05 2.584882e-05 3.041406e-05
-1.287879e-05 1.095960e-05 1.507337e-05 2.541961e-05 2.955271e-05
-1.287879e-05 1.166667e-05 1.417073e-05 2.491790e-05 2.866551e-05
-1.287879e-05 1.237374e-05 1.332461e-05 2.435206e-05 2.775911e-05
-1.287879e-05 1.308081e-05 1.253984e-05 2.373102e-05 2.684044e-05
-1.287879e-05 1.378788e-05 1.182002e-05 2.306384e-05 2.591628e-05
-1.287879e-05 1.449495e-05 1.116736e-05 2.235938e-05 2.499304e-05
-1.287879e-05 1.520202e-05 1.058265e-05 2.162607e-05 2.407654e-05
-1.287879e-05 1.590909e-05 1.006520e-05 2.087179e-05 2.317196e-05
-1.287879e-05 1.661616e-05 9.612882e-06 2.010372e-05 2.228379e-05
-1.287879e-05 1.732323e-05 9.222281e-06 1.932839e-05 2.141581e-05
-1.287879e-05 1.803030e-05 8.888840e-06 1.855156e-05 2.057114e-05
-1.287879e-05 1.873737e-05 8.607131e-06 1.777835e-05 1.975228e-05
-1.287879e-05 1.944444e-05 8.371139e-06 1.701319e-05 1.896113e-05
-1.287879e-05 2.015152e-05 8.174569e-06 1.625989e-05 1.819911e-05
-1.287879e-05 2.085859e-05 8.011135e-06 1.552171e-05 1.746716e-05
-1.287879e-05 2.156566e-05 7.874808e-06 1.480137e-05 1.676583e-05
-1.287879e-05 2.227273e-05 7.760002e-06 1.410113e-05 1.609533e-05
-1.287879e-05 2.297980e-05 7.661696e-06 1.342283e-05 1.545555e-05
-1.287879e-05 2.368687e-05 7.575506e-06 1.276794e-05 1.484616e-05
-1.287879e-05 2.439394e-05 7.497692e-06 1.213759e-05 1.426662e-05
-1.287879e-05 2.510101e-05 7.425146e-06 1.153263e-05 1.371621e-05
-1.287879e-05 2.580808e-05 7.355339e-06 1.095366e-05 1.319407e-05
-1.287879e-05 2.651515e-05 7.286266e-06 1.040102e-05 1.269925e-05
-1.287879e-05 2.722222e-05 7.216379e-06 9.874907e-06 1.223070e-05
-1.287879e-05 2.792929e-05 7.144523e-06 9.375314e-06 1.178731e-05
-1.287879e-05 2.863636e-05 7.069873e-06 8.902098e-06 1.136796e-05
-1.287879e-05 2.934343e-05 6.991875e-06 8.454986e-06 1.097147e-05
-1.287879e-05 3.005051e-05 6.910200e-06 8.033593e-06 1.059667e-05
-1.287879e-05 3.075758e-05 6.824695e-06 7.637435e-06 1.024241e-05
-1.287879e-05 3.146465e-05 6.735352e-06 7.265939e-06 9.907514e-06
-1.287879e-05 3.217172e-05 6.642270e-06 6.918457e-06 9.590871e-06
-1.287879e-05 3.287879e-05 6.545632e-06 6.594272e-06 9.291379e-06
-1.287879e-05 3.358586e-05 6.445683e-06 6.292604e-06 9.007979e-06
-1.287879e-05 3.429293e-05 6.342710e-06 6.012616e-06 8.739652e-06
-1.287879e-05 3.500000e-05 6.237029e-06 5.753424e-06 8.485424e-06
-1.186869e-05 -3.500000e-05 4.293289e-06 8.299780e-06 9.344447e-06
-1.186869e-05 -3.429293e-05 4.373661e-06 8.703784e-06 9.740881e-06
-1.186869e-05 -3.358586e-05 4.460813e-06 9.129714e-06 1.016123e-05
-1.186869e-05 -3.287879e-05 4.556158e-06 9.578395e-06 1.060680e-05
-1.186869e-05 -3.217172e-05 4.661325e-06 1.005065e-05 1.107897e-05
-1.186869e-05 -3.146465e-05 4.778167e-06 1.054731e-05 1.157915e-05
-1.186869e-05 -3.075758e-05 4.908771e-06 1.106918e-05 1.210879e-05
-1.186869e-05 -3.005051e-05 5.055459e-06 1.161704e-05 1.266938e-05
-1.186869e-05 -2.934343e-05 5.220784e-06 1.219166e-05 1.326247e-05
-1.186869e-05 -2.863636e-05 5.407513e-06 1.279376e-05 1.388962e-05
-1.186869e-05 -2.792929e-05 5.618607e-06 1.342401e-05 1.455242e-05
-1.186869e-05 -2.722222e-05 5.857194e-06 1.408300e-05 1.525247e-05
-1.186869e-05 -2.651515e-05 6.126535e-06 1.477125e-05 1.599138e-05
-1.186869e-05 -2.580808e-05 6.429984e-06 1.548914e-05 1.677076e-05
-1.186869e-05 -2.510101e-05 6.770956e-06 1.623695e-05 1.759217e-05
-1.186869e-05 -2.439394e-05 7.152888e-06 1.701477e-05 1.845715e-05
-1.186869e-05 -2.368687e-05 7.579210e-06 1.782250e-05 1.936713e-05
-1.186869e-05 -2.297980e-05 8.053312e-06 1.865978e-05 2.032347e-05
-1.186869e-05 -2.227273e-05 8.578522e-06 1.952599e-05 2.132734e-05
-1.186869e-05 -2.156566e-05 9.158079e-06 2.042016e-05 2.237975e-05
-1.186869e-05 -2.085859e-05 9.795106e-06 2.134089e-05 2.348144e-05
-1.186869e-05 -2.015152e-05 1.049258e-05 2.228636e-05 2.463282e-05
-1.186869e-05 -1.944444e-05 1.125328e-05 2.325414e-05 2.583392e-05
-1.186869e-05 -1.873737e-05 1.207974e-05 2.424121e-05 2.708425e-05
-1.186869e-05 -1.803030e-05 1.297417e-05 2.524378e-05 2.838270e-05
-1.186869e-05 -1.732323e-05 1.393836e-05 2.625723e-05 2.972743e-05
-1.186869e-05 -1.661616e-05 1.497351e-05 2.727599e-05 3.111568e-05
-1.186869e-05 -1.590909e-05 1.608012e-05 2.829340e-05 3.254362e-05
-1.186869e-05 -1.520202e-05 1.725777e-05 2.930162e-05 3.400611e-05
-1.186869e-05 -1.449495e-05 1.850484e-05 3.029151e-05 3.549655e-05
-1.186869e-05 -1.378788e-05 1.981825e-05 3.125254e-05 3.700654e-05
-1.186869e-05 -1.308081e-05 2.119307e-05 3.217275e-05 3.852573e-05
-1.186869e-05 -1.237374e-05 2.262219e-05 3.303874e-05 4.004150e-05
-1.186869e-05 -1.166667e-05 2.409583e-05 3.383577e-05 4.153875e-05
-1.186869e-05 -1.095960e-05 2.560112e-05 3.454796e-05 4.299976e-05
-1.186869e-05 -1.025253e-05 2.712170e-05 3.515869e-05 4.440406e-05
-1.186869e-05 -9.545455e-06 2.863731e-05 3.565114e-05 4.572854e-05
-1.186869e-05 -8.838384e-06 3.012364e-05 3.600911e-05 4.694773e-05
-1.186869e-05 -8.131313e-06 3.155229e-05 3.621816e-05 4.803438e-05
-1.186869e-05 -7.424242e-06 3.289123e-05 3.626698e-05 4.896046e-05
-1.186869e-05 -6.717172e-06 3.410561e-05 3.614903e-05 4.969854e-05
-1.186869e-05 -6.010101e-06 3.515928e-05 3.586433e-05 5.022375e-05
-1.186869e-05 -5.303030e-06 3.601687e-05 3.542120e-05 5.051610e-05
-1.186869e-05 -4.595960e-06 3.664650e-05 3.483771e-05 5.056315e-05
-1.186869e-05 -3.888889e-06 3.702291e-05 3.414234e-05 5.036264e-05
-1.186869e-05 -3.181818e-06 3.713056e-05 3.337363e-05 4.992472e-05
-1.186869e-05 -2.474747e-06 3.696622e-05 3.257820e-05 4.927312e-05
-1.186869e-05 -1.767677e-06 3.654034e-05 3.180712e-05 4.844471e-05
-1.186869e-05 -1.060606e-06 3.587670e-05 3.111066e-05 4.748695e-05
-1.186869e-05 -3.535354e-07 3.501000e-05 3.053208e-05 4.645329e-05
-1.186869e-05 3.535354e-07 3.398176e-05 3.010169e-05 4.539682e-05
-1.186869e-05 1.060606e-06 3.283508e-05 2.983245e-05 4.436347e-05
-1.186869e-05 1.767677e-06 3.160962e-05 2.971854e-05 4.338617e-05
-1.186869e-05 2.474747e-06 3.033779e-05 2.973711e-05 4.248149e-05
-1.186869e-05 3.181818e-06 2.904303e-05 2.985274e-05 4.164953e-05
-1.186869e-05 3.888889e-06 2.774019e-05 3.002331e-05 4.087685e-05
-1.186869e-05 4.595960e-06 2.643758e-05 3.020576e-05 4.014142e-05
-1.186869e-05 5.303030e-06 2.513970e-05 3.036070e-05 3.941797e-05
-1.186869e-05 6.010101e-06 2.384977e-05 3.045548e-05 3.868265e-05
-1.186869e-05 6.717172e-06 2.257163e-05 3.046567e-05 3.791616e-05
-1.186869e-05 7.424242e-06 2.131066e-05 3.037525e-05 3.710526e-05
-1.186869e-05 8.131313e-06 2.007398e-05 3.017598e-05 3.624299e-05
-1.186869e-05 8.838384e-06 1.887008e-05 2.986613e-05 3.532797e-05
-1.186869e-05 9.545455e-06 1.770820e-05 2.944920e-05 3.436329e-05
-1.186869e-05 1.025253e-05 1.659768e-05 2.893245e-05 3.335520e-05
-1.186869e-05 1.095960e-05 1.554729e-05 2.832570e-05 3.231197e-05
-1.186869e-05 1.166667e-05 1.456478e-05 2.764028e-05 3.124288e-05
-1.186869e-05 1.237374e-05 1.365647e-05 2.688816e-05 3.015746e-05
-1.186869e-05 1.308081e-05 1.282703e-05 2.608135e-05 2.906492e-05
-1.186869e-05 1.378788e-05 1.207927e-05 2.523145e-05 2.797383e-05
-1.186869e-05 1.449495e-05 1.141409e-05 2.434934e-05 2.689186e-05
-1.186869e-05 1.520202e-05 1.083044e-05 2.344500e-05 2.582569e-05
-1.186869e-05 1.590909e-05 1.032538e-05 2.252743e-05 2.478101e-05
-1.186869e-05 1.661616e-05 9.894295e-06 2.160461e-05 2.376250e-05
-1.186869e-05 1.732323e-05 9.531135e-06 2.068354e-05 2.277392e-05
-1.186869e-05 1.803030e-05 9.228782e-06 1.977026e-05 2.181819e-05
-1.186869e-05 1.873737e-05 8.979462e-06 1.886993e-05 2.089748e-05
-1.186869e-05 1.944444e-05 8.775158e-06 1.798690e-05 2.001329e-05
-1.186869e-05 2.015152e-05 8.607997e-06 1.712479e-05 1.916654e-05
-1.186869e-05 2.085859e-05 8.470560e-06 1.628659e-05 1.835765e-05
-1.186869e-05 2.156566e-05 8.356098e-06 1.547467e-05 1.758664e-05
-1.186869e-05 2.227273e-05 8.258668e-06 1.469094e-05 1.685317e-05
-1.186869e-05 2.297980e-05 8.173179e-06 1.393684e-05 1.615662e-05
-1.186869e-05 2.368687e-05 8.095388e-06 1.321341e-05 1.549611e-05
-1.186869e-05 2.439394e-05 8.021839e-06 1.252138e-05 1.487061e-05
-1.186869e-05 2.510101e-05 7.949797e-06 1.186120e-05 1.427891e-05
-1.186869e-05 2.580808e-05 7.877147e-06 1.123304e-05 1.371972e-05
-1.186869e-05 2.651515e-05 7.802314e-06 1.063689e-05 1.319165e-05
-1.186869e-05 2.722222e-05 7.724168e-06 1.007253e-05 1.269325e-05
-1.186869e-05 2.792929e-05 7.641953e-06 9.539611e-06 1.222308e-05
-1.186869e-05 2.863636e-05 7.555208e-06 9.037632e-06 1.177964e-05
-1.186869e-05 2.934343e-05 7.463712e-06 8.565985e-06 1.136147e-05
-1.186869e-05 3.005051e-05 7.367434e-06 8.123962e-06 1.096713e-05
-1.186869e-05 3.075758e-05 7.266484e-06 7.710767e-06 1.059517e-05
-1.186869e-05 3.146465e-05 7.161084e-06 7.325529e-06 1.024424e-05
-1.186869e-05 3.217172e-05 7.051532e-06 6.967308e-06 9.912995e-06
-1.186869e-05 3.287879e-05 6.938184e-06 6.635103e-06 9.600156e-06
-1.186869e-05 3.358586e-05 6.821433e-06 6.327859e-06 9.304501e-06
-1.186869e-05 3.429293e-05 6.701691e-06 6.044472e-06 9.024871e-06
-1.186869e-05 3.500000e-05 6.579380e-06 5.783793e-06 8.760166e-06
-1.085859e-05 -3.500000e-05 4.506556e-06 8.219171e-06 9.373570e-06
-1.085859e-05 -3.429293e-05 4.582780e-06 8.630839e-06 9.772065e-06
-1.085859e-05 -3.358586e-05 4.663791e-06 9.066475e-06 1.019568e-05
-1.085859e-05 -3.287879e-05 4.750774e-06 9.527108e-06 1.064592e-05
-1.085859e-05 -3.217172e-05 4.845136e-06 1.001378e-05 1.112435e-05
-1.085859e-05 -3.146465e-05 4.948531e-06 1.052757e-05 1.163261e-05
-1.085859e-05 -3.075758e-05 5.062881e-06 1.106952e-05 1.217239e-05
-1.085859e-05 -3.005051e-05 5.190399e-06 1.164073e-05 1.274546e-05
-1.085859e-05 -2.934343e-05 5.333596e-06 1.224226e-05 1.335366e-05
-1.085859e-05 -2.863636e-05 5.495292e-06 1.287517e-05 1.399887e-05
-1.085859e-05 -2.792929e-05 5.678606e-06 1.354050e-05 1.468304e-05
-1.085859e-05 -2.722222e-05 5.886941e-06 1.423923e-05 1.540817e-05
-1.085859e-05 -2.651515e-05 6.123963e-06 1.497230e-05 1.617630e-05
-1.085859e-05 -2.580808e-05 6.393557e-06 1.574059e-05 1.698952e-05
-1.085859e-05 -2.510101e-05 6.699791e-06 1.654485e-05 1.784991e-05
-1.085859e-05 -2.439394e-05 7.046864e-06 1.738572e-05 1.875958e-05
-1.085859e-05 -2.368687e-05 7.439060e-06 1.826369e-05 1.972059e-05
-1.085859e-05 -2.297980e-05 7.880704e-06 1.917901e-05 2.073499e-05
-1.085859e-05 -2.227273e-05 8.376123e-06 2.013172e-05 2.180471e-05
-1.085859e-05 -2.156566e-05 8.929609e-06 2.112153e-05 2.293157e-05
-1.085859e-05 -2.085859e-05 9.545391e-06 2.214778e-05 2.411719e-05
-1.085859e-05 -2.015152e-05 1.022760e-05 2.320939e-05 2.536296e-05
-1.085859e-05 -1.944444e-05 1.098026e-05 2.430469e-05 2.666991e-05
-1.085859e-05 -1.873737e-05 1.180719e-05 2.543140e-05 2.803865e-05
-1.085859e-05 -1.803030e-05 1.271200e-05 2.658648e-05 2.946924e-05
-1.085859e-05 -1.732323e-05 1.369798e-05 2.776596e-05 3.096100e-05
-1.085859e-05 -1.661616e-05 1.476797e-05 2.896485e-05 3.251239e-05
-1.085859e-05 -1.590909e-05 1.592423e-05 3.017691e-05 3.412077e-05
-1.085859e-05 -1.520202e-05 1.716821e-05 3.139451e-05 3.578215e-05
-1.085859e-05 -1.449495e-05 1.850027e-05 3.260840e-05 3.749090e-05
-1.085859e-05 -1.378788e-05 1.991938e-05 3.380757e-05 3.923944e-05
-1.085859e-05 -1.308081e-05 2.142267e-05 3.497902e-05 4.101783e-05
-1.085859e-05 -1.237374e-05 2.300492e-05 3.610766e-05 4.281343e-05
-1.085859e-05 -1.166667e-05 2.465800e-05 3.717625e-05 4.461043e-05
-1.085859e-05 -1.095960e-05 2.637018e-05 3.816541e-05 4.638949e-05
-1.085859e-05 -1.025253e-05 2.812544e-05 3.905391e-05 4.812741e-05
-1.085859e-05 -9.545455e-06 2.990271e-05 3.981910e-05 4.979691e-05
-1.085859e-05 -8.838384e-06 3.167528e-05 4.043775e-05 5.136668e-05
-1.085859e-05 -8.131313e-06 3.341040e-05 4.088732e-05 5.280178e-05
-1.085859e-05 -7.424242e-06 3.506922e-05 4.114761e-05 5.406455e-05
-1.085859e-05 -6.717172e-06 3.660741e-05 4.120311e-05 5.511623e-05
-1.085859e-05 -6.010101e-06 3.797665e-05 4.104560e-05 5.591929e-05
-1.085859e-05 -5.303030e-06 3.912714e-05 4.067713e-05 5.644078e-05
-1.085859e-05 -4.595960e-06 4.001130e-05 4.011282e-05 5.665635e-05
-1.085859e-05 -3.888889e-06 4.058850e-05 3.938282e-05 5.655468e-05
-1.085859e-05 -3.181818e-06 4.083019e-05 3.853287e-05 5.614166e-05
-1.085859e-05 -2.474747e-06 4.072480e-05 3.762245e-05 5.544328e-05
-1.085859e-05 -1.767677e-06 4.028089e-05 3.672004e-05 5.450607e-05
-1.085859e-05 -1.060606e-06 3.952768e-05 3.589544e-05 5.339401e-05
-1.085859e-05 -3.535354e-07 3.851188e-05 3.521005e-05 5.218154e-05
-1.085859e-05 3.535354e-07 3.729132e-05 3.470713e-05 5.094337e-05
-1.085859e-05 1.060606e-06 3.592636e-05 3.440463e-05 4.974315e-05
-1.085859e-05 1.767677e-06 3.447158e-05 3.429283e-05 4.862394e-05
-1.085859e-05 2.474747e-06 3.296971e-05 3.433757e-05 4.760326e-05
-1.085859e-05 3.181818e-06 3.144942e-05 3.448781e-05 4.667414e-05
-1.085859e-05 3.888889e-06 2.992681e-05 3.468502e-05 4.581119e-05
-1.085859e-05 4.595960e-06 2.840942e-05 3.487195e-05 4.497942e-05
-1.085859e-05 5.303030e-06 2.690080e-05 3.499907e-05 4.414282e-05
-1.085859e-05 6.010101e-06 2.540437e-05 3.502825e-05 4.327078e-05
-1.085859e-05 6.717172e-06 2.392559e-05 3.493390e-05 4.234160e-05
-1.085859e-05 7.424242e-06 2.247271e-05 3.470231e-05 4.134336e-05
-1.085859e-05 8.131313e-06 2.105637e-05 3.432989e-05 4.027297e-05
-1.085859e-05 8.838384e-06 1.968861e-05 3.382100e-05 3.913440e-05
-1.085859e-05 9.545455e-06 1.838183e-05 3.318566e-05 3.793652e-05
-1.085859e-05 1.025253e-05 1.714772e-05 3.243757e-05 3.669115e-05
-1.085859e-05 1.095960e-05 1.599658e-05 3.159242e-05 3.541146e-05
-1.085859e-05 1.166667e-05 1.493671e-05 3.066662e-05 3.411081e-05
-1.085859e-05 1.237374e-05 1.397410e-05 2.967639e-05 3.280189e-05
-1.085859e-05 1.308081e-05 1.311223e-05 2.863710e-05 3.149626e-05
-1.085859e-05 1.378788e-05 1.235193e-05 2.756292e-05 3.020405e-05
-1.085859e-05 1.449495e-05 1.169146e-05 2.646660e-05 2.893391e-05
-1.085859e-05 1.520202e-05 1.112660e-05 2.535940e-05 2.769297e-05
-1.085859e-05 1.590909e-05 1.065093e-05 2.425111e-05 2.648695e-05
-1.085859e-05 1.661616e-05 1.025627e-05 2.315011e-05 2.532032e-05
-1.085859e-05 1.732323e-05 9.933153e-06 2.206349e-05 2.419639e-05
-1.085859e-05 1.803030e-05 9.671429e-06 2.099716e-05 2.311747e-05
-1.085859e-05 1.873737e-05 9.460848e-06 1.995598e-05 2.208503e-05
-1.085859e-05 1.944444e-05 9.291537e-06 1.894387e-05 2.109983e-05
-1.085859e-05 2.015152e-05 9.154389e-06 1.796395e-05 2.016200e-05
-1.085859e-05 2.085859e-05 9.041304e-06 1.701864e-05 1.927121e-05
-1.085859e-05 2.156566e-05 8.945304e-06 1.610975e-05 1.842668e-05
-1.085859e-05 2.227273e-05 8.860555e-06 1.523857e-05 1.762735e-05
-1.085859e-05 2.297980e-05 8.782308e-06 1.440594e-05 1.687187e-05
-1.085859e-05 2.368687e-05 8.706798e-06 1.361235e-05 1.615872e-05
-1.085859e-05 2.439394e-05 8.631127e-06 1.285794e-05 1.548622e-05
-1.085859e-05 2.510101e-05 8.553133e-06 1.214262e-05 1.485259e-05
-1.085859e-05 2.580808e-05 8.471270e-06 1.146606e-05 1.425598e-05
-1.085859e-05 2.651515e-05 8.384493e-06 1.082774e-05 1.369451e-05
-1.085859e-05 2.722222e-05 8.292164e-06 1.022698e-05 1.316629e-05
-1.085859e-05 2.792929e-05 8.193967e-06 9.662986e-06 1.266943e-05
-1.085859e-05 2.863636e-05 8.089832e-06 9.134839e-06 1.220208e-05
-1.085859e-05 2.934343e-05 7.979885e-06 8.641533e-06 1.176243e-05
-1.085859e-05 3.005051e-05 7.864389e-06 8.181977e-06 1.134872e-05
-1.085859e-05 3.075758e-05 7.743714e-06 7.755011e-06 1.095926e-05
-1.085859e-05 3.146465e-05 7.618299e-06 7.359411e-06 1.059242e-05
-1.085859e-05 3.217172e-05 7.488632e-06 6.993900e-06 1.024667e-05
-1.085859e-05 3.287879e-05 7.355224e-06 6.657145e-06 9.920529e-06
-1.085859e-05 3.358586e-05 7.218599e-06 6.347771e-06 9.612615e-06
-1.085859e-05 3.429293e-05 7.079279e-06 6.064360e-06 9.321623e-06
-1.085859e-05 3.500000e-05 6.937775e-06 5.805460e-06 9.046330e-06
-9.848485e-06 -3.500000e-05 4.760742e-06 8.109353e-06 9.403525e-06
-9.848485e-06 -3.429293e-05 4.837018e-06 8.525378e-06 9.801980e-06
-9.848485e-06 -3.358586e-05 4.916296e-06 8.967355e-06 1.022660e-05
-9.848485e-06 -3.287879e-05 4.999478e-06 9.436526e-06 1.067908e-05
-9.848485e-06 -3.217172e-05 5.087672e-06 9.934174e-06 1.116119e-05
-9.848485e-06 -3.146465e-05 5.182225e-06 1.046162e-05 1.167480e-05
-9.848485e-06 -3.075758e-05 5.284759e-06 1.102020e-05 1.222185e-05
-9.848485e-06 -3.005051e-05 5.397202e-06 1.161131e-05 1.280439e-05
-9.848485e-06 -2.934343e-05 5.521824e-06 1.223636e-05 1.342457e-05
-9.848485e-06 -2.863636e-05 5.661261e-06 1.289676e-05 1.408461e-05
-9.848485e-06 -2.792929e-05 5.818542e-06 1.359396e-05 1.478686e-05
-9.848485e-06 -2.722222e-05 5.997091e-06 1.432939e-05 1.553372e-05
-9.848485e-06 -2.651515e-05 6.200736e-06 1.510447e-05 1.632771e-05
-9.848485e-06 -2.580808e-05 6.433683e-06 1.592060e-05 1.717142e-05
-9.848485e-06 -2.510101e-05 6.700492e-06 1.677913e-05 1.806754e-05
-9.848485e-06 -2.439394e-05 7.006029e-06 1.768133e-05 1.901878e-05
-9.848485e-06 -2.368687e-05 7.355410e-06 1.862837e-05 2.002793e-05
-9.848485e-06 -2.297980e-05 7.753944e-06 1.962127e-05 2.109782e-05
-9.848485e-06 -2.227273e-05 8.207069e-06 2.066087e-05 2.223123e-05
-9.848485e-06 -2.156566e-05 8.720298e-06 2.174778e-05 2.343096e-05
-9.848485e-06 -2.085859e-05 9.299173e-06 2.288229e-05 2.469967e-05
-9.848485e-06 -2.015152e-05 9.949221e-06 2.406431e-05 2.603993e-05
-9.848485e-06 -1.944444e-05 1.067592e-05 2.529326e-05 2.745404e-05
-9.848485e-06 -1.873737e-05 1.148468e-05 2.656797e-05 2.894400e-05
-9.848485e-06 -1.803030e-05 1.238077e-05 2.788656e-05 3.051137e-05
-9.848485e-06 -1.732323e-05 1.336929e-05 2.924623e-05 3.215711e-05
-9.848485e-06 -1.661616e-05 1.445506e-05 3.064313e-05 3.388141e-05
-9.848485e-06 -1.590909e-05 1.564250e-05 3.207209e-05 3.568342e-05
-9.848485e-06 -1.520202e-05 1.693544e-05 3.352640e-05 3.756100e-05
-9.848485e-06 -1.449495e-05 1.833688e-05 3.499752e-05 3.951035e-05
-9.848485e-06 -1.378788e-05 1.984861e-05 3.647479e-05 4.152562e-05
-9.848485e-06 -1.308081e-05 2.147076e-05 3.794504e-05 4.359839e-05
-9.848485e-06 -1.237374e-05 2.320125e-05 3.939233e-05 4.571711e-05
-9.848485e-06 -1.166667e-05 2.503500e-05 4.079762e-05 4.786645e-05
-9.848485e-06 -1.095960e-05 2.696309e-05 4.213854e-05 5.002664e-05
-9.848485e-06 -1.025253e-05 2.897164e-05 4.338938e-05 5.217273e-05
-9.848485e-06 -9.545455e-06 3.104069e-05 4.452123e-05 5.427398e-05
-9.848485e-06 -8.838384e-06 3.314295e-05 4.550264e-05 5.629339e-05
-9.848485e-06 -8.131313e-06 3.524264e-05 4.630070e-05 5.818761e-05
-9.848485e-06 -7.424242e-06 3.729465e-05 4.688304e-05 5.990751e-05
-9.848485e-06 -6.717172e-06 3.924446e-05 4.722055e-05 6.139957e-05
-9.848485e-06 -6.010101e-06 4.102901e-05 4.729120e-05 6.260860e-05
-9.848485e-06 -5.303030e-06 4.257937e-05 4.708463e-05 6.348200e-05
-9.848485e-06 -4.595960e-06 4.382527e-05 4.660715e-05 6.397562e-05
-9.848485e-06 -3.888889e-06 4.470194e-05 4.588624e-05 6.406099e-05
-9.848485e-06 -3.181818e-06 4.515852e-05 4.497328e-05 6.373294e-05
-9.848485e-06 -2.474747e-06 4.516690e-05 4.394278e-05 6.301600e-05
-9.848485e-06 -1.767677e-06 4.472875e-05 4.288675e-05 6.196720e-05
-9.848485e-06 -1.060606e-06 4.387836e-05 4.190351e-05 6.067301e-05
-9.848485e-06 -3.535354e-07 4.267900e-05 4.108221e-05 5.923888e-05
-9.848485e-06 3.535354e-07 4.121292e-05 4.048638e-05 5.777241e-05
-9.848485e-06 1.060606e-06 3.956686e-05 4.014160e-05 5.636386e-05
-9.848485e-06 1.767677e-06 3.781769e-05 4.003162e-05 5.507003e-05
-9.848485e-06 2.474747e-06 3.602253e-05 4.010432e-05 5.390713e-05
-9.848485e-06 3.181818e-06 3.421614e-05 4.028493e-05 5.285470e-05
-9.848485e-06 3.888889e-06 3.241504e-05 4.049156e-05 5.186812e-05
-9.848485e-06 4.595960e-06 3.062508e-05 4.064860e-05 5.089405e-05
-9.848485e-06 5.303030e-06 2.884905e-05 4.069542e-05 4.988371e-05
-9.848485e-06 6.010101e-06 2.709191e-05 4.059015e-05 4.880094e-05
-9.848485e-06 6.717172e-06 2.536287e-05 4.030967e-05 4.762505e-05
-9.848485e-06 7.424242e-06 2.367529e-05 3.984700e-05 4.634979e-05
-9.848485e-06 8.131313e-06 2.204511e-05 3.920773e-05 4.498036e-05
-9.848485e-06 8.838384e-06 2.048904e-05 3.840619e-05 4.352972e-05
-9.848485e-06 9.545455e-06 1.902293e-05 3.746210e-05 4.201525e-05
-9.848485e-06 1.025253e-05 1.766053e-05 3.639784e-05 4.045612e-05
-9.848485e-06 1.095960e-05 1.641275e-05 3.523642e-05 3.887137e-05
-9.848485e-06 1.166667e-05 1.528713e-05 3.400009e-05 3.727872e-05
-9.848485e-06 1.237374e-05 1.428772e-05 3.270954e-05 3.569388e-05
-9.848485e-06 1.308081e-05 1.341493e-05 3.138334e-05 3.413026e-05
-9.848485e-06 1.378788e-05 1.266570e-05 3.003782e-05 3.259894e-05
-9.848485e-06 1.449495e-05 1.203370e-05 2.868705e-05 3.110879e-05
-9.848485e-06 1.520202e-05 1.150980e-05 2.734292e-05 2.966666e-05
-9.848485e-06 1.590909e-05 1.108268e-05 2.601535e-05 2.827763e-05
-9.848485e-06 1.661616e-05 1.073959e-05 2.471248e-05 2.694523e-05
-9.848485e-06 1.732323e-05 1.046723e-05 2.344088e-05 2.567174e-05
-9.848485e-06 1.803030e-05 1.025245e-05 2.220578e-05 2.445832e-05
-9.848485e-06 1.873737e-05 1.008290e-05 2.101121e-05 2.330527e-05
-9.848485e-06 1.944444e-05 9.947486e-06 1.986024e-05 2.221219e-05
-9.848485e-06 2.015152e-05 9.836579e-06 1.875508e-05 2.117809e-05
-9.848485e-06 2.085859e-05 9.742107e-06 1.769725e-05 2.020152e-05
-9.848485e-06 2.156566e-05 9.657495e-06 1.668767e-05 1.928071e-05
-9.848485e-06 2.227273e-05 9.577540e-06 1.572679e-05 1.841361e-05
-9.848485e-06 2.297980e-05 9.498242e-06 1.481463e-05 1.759800e-05
-9.848485e-06 2.368687e-05 9.416625e-06 1.395089e-05 1.683153e-05
-9.848485e-06 2.439394e-05 9.330564e-06 1.313502e-05 1.611174e-05
-9.848485e-06 2.510101e-05 9.238621e-06 1.236623e-05 1.543618e-05
-9.848485e-06 2.580808e-05 9.139913e-06 1.164354e-05 1.480236e-05
-9.848485e-06 2.651515e-05 9.033986e-06 1.096585e-05 1.420784e-05
-9.848485e-06 2.722222e-05 8.920723e-06 1.033192e-05 1.365019e-05
-9.848485e-06 2.792929e-05 8.800256e-06 9.740428e-06 1.312709e-05
-9.848485e-06 2.863636e-05 8.672906e-06 9.189972e-06 1.263625e-05
-9.848485e-06 2.934343e-05 8.539128e-06 8.679077e-06 1.217551e-05
-9.848485e-06 3.005051e-05 8.399468e-06 8.206210e-06 1.174278e-05
-9.848485e-06 3.075758e-05 8.254529e-06 7.769787e-06 1.133609e-05
-9.848485e-06 3.146465e-05 8.104948e-06 7.368179e-06 1.095355e-05
-9.848485e-06 3.217172e-05 7.951375e-06 6.999712e-06 1.059341e-05
-9.848485e-06 3.287879e-05 7.794454e-06 6.662671e-06 1.025401e-05
-9.848485e-06 3.358586e-05 7.634818e-06 6.355308e-06 9.933800e-06
-9.848485e-06 3.429293e-05 7.473073e-06 6.075841e-06 9.631337e-06
-9.848485e-06 3.500000e-05 7.309798e-06 5.822467e-06 9.345281e-06
-8.838384e-06 -3.500000e-05 5.052574e-06 7.972649e-06 9.438837e-06
-8.838384e-06 -3.429293e-05 5.133394e-06 8.389129e-06 9.835101e-06
-8.838384e-06 -3.358586e-05 5.215795e-06 8.833435e-06 1.025837e-05
-8.838384e-06 -3.287879e-05 5.300383e-06 9.307035e-06 1.071051e-05
-8.838384e-06 -3.217172e-05 5.387935e-06 9.811454e-06 1.119350e-05
-8.838384e-06 -3.146465e-05 5.479439e-06 1.034828e-05 1.170944e-05
-8.838384e-06 -3.075758e-05 5.576126e-06 1.091914e-05 1.226054e-05
-8.838384e-06 -3.005051e-05 5.679519e-06 1.152576e-05 1.284913e-05
-8.838384e-06 -2.934343e-05 5.791473e-06 1.216989e-05 1.347766e-05
-8.838384e-06 -2.863636e-05 5.914227e-06 1.285335e-05 1.414873e-05
-8.838384e-06 -2.792929e-05 6.050448e-06 1.357801e-05 1.486507e-05
-8.838384e-06 -2.722222e-05 6.203273e-06 1.434578e-05 1.562952e-05
-8.838384e-06 -2.651515e-05 6.376345e-06 1.515863e-05 1.644511e-05
-8.838384e-06 -2.580808e-05 6.573831e-06 1.601852e-05 1.731497e-05
-8.838384e-06 -2.510101e-05 6.800433e-06 1.692747e-05 1.824240e-05
-8.838384e-06 -2.439394e-05 7.061370e-06 1.788746e-05 1.923081e-05
-8.838384e-06 -2.368687e-05 7.362347e-06 1.890045e-05 2.028377e-05
-8.838384e-06 -2.297980e-05 7.709496e-06 1.996835e-05 2.140494e-05
-8.838384e-06 -2.227273e-05 8.109314e-06 2.109298e-05 2.259811e-05
-8.838384e-06 -2.156566e-05 8.568581e-06 2.227600e-05 2.386715e-05
-8.838384e-06 -2.085859e-05 9.094287e-06 2.351888e-05 2.521594e-05
-8.838384e-06 -2.015152e-05 9.693564e-06 2.482282e-05 2.664840e-05
-8.838384e-06 -1.944444e-05 1.037363e-05 2.618864e-05 2.816837e-05
-8.838384e-06 -1.873737e-05 1.114175e-05 2.761671e-05 2.977955e-05
-8.838384e-06 -1.803030e-05 1.200519e-05 2.910678e-05 3.148538e-05
-8.838384e-06 -1.732323e-05 1.297119e-05 3.065778e-05 3.328891e-05
-8.838384e-06 -1.661616e-05 1.404692e-05 3.226771e-05 3.519263e-05
-8.838384e-06 -1.590909e-05 1.523938e-05 3.393327e-05 3.719819e-05
-8.838384e-06 -1.520202e-05 1.655530e-05 3.564964e-05 3.930617e-05
-8.838384e-06 -1.449495e-05 1.800088e-05 3.741009e-05 4.151562e-05
-8.838384e-06 -1.378788e-05 1.958158e-05 3.920553e-05 4.382364e-05
-8.838384e-06 -1.308081e-05 2.130159e-05 4.102404e-05 4.622477e-05
-8.838384e-06 -1.237374e-05 2.316328e-05 4.285032e-05 4.871024e-05
-8.838384e-06 -1.166667e-05 2.516638e-05 4.466507e-05 5.126710e-05
-8.838384e-06 -1.095960e-05 2.730691e-05 4.644441e-05 5.387718e-05
-8.838384e-06 -1.025253e-05 2.957578e-05 4.815931e-05 5.651589e-05
-8.838384e-06 -9.545455e-06 3.195713e-05 4.977530e-05 5.915098e-05
-8.838384e-06 -8.838384e-06 3.442632e-05 5.125248e-05 6.174130e-05
-8.838384e-06 -8.131313e-06 3.694776e-05 5.254613e-05 6.423576e-05
-8.838384e-06 -7.424242e-06 3.947269e-05 5.360838e-05 6.657291e-05
-8.838384e-06 -6.717172e-06 4.193755e-05 5.439117e-05 6.868157e-05
-8.838384e-06 -6.010101e-06 4.426344e-05 5.485093e-05 7.048316e-05
-8.838384e-06 -5.303030e-06 4.635766e-05 5.495524e-05 7.189653e-05
-8.838384e-06 -4.595960e-06 4.811857e-05 5.469103e-05 7.284577e-05
-8.838384e-06 -3.888889e-06 4.944448e-05 5.407350e-05 7.327141e-05
-8.838384e-06 -3.181818e-06 5.024667e-05 5.315343e-05 7.314380e-05
-8.838384e-06 -2.474747e-06 5.046515e-05 5.202004e-05 7.247632e-05
-8.838384e-06 -1.767677e-06 5.008350e-05 5.079567e-05 7.133412e-05
-8.838384e-06 -1.060606e-06 4.913751e-05 4.962014e-05 6.983304e-05
-8.838384e-06 -3.535354e-07 4.771267e-05 4.862566e-05 6.812455e-05
-8.838384e-06 3.535354e-07 4.592842e-05 4.790833e-05 6.636737e-05
-8.838384e-06 1.060606e-06 4.391297e-05 4.750584e-05 6.469276e-05
-8.838384e-06 1.767677e-06 4.177748e-05 4.739084e-05 6.317634e-05
-8.838384e-06 2.474747e-06 3.959951e-05 4.748234e-05 6.182794e-05
-8.838384e-06 3.181818e-06 3.742077e-05 4.766958e-05 6.060282e-05
-8.838384e-06 3.888889e-06 3.525683e-05 4.783815e-05 5.942670e-05
-8.838384e-06 4.595960e-06 3.311141e-05 4.789034e-05 5.822242e-05
-8.838384e-06 5.303030e-06 3.098817e-05 4.775606e-05 5.692897e-05
-8.838384e-06 6.010101e-06 2.889689e-05 4.739530e-05 5.550987e-05
-8.838384e-06 6.717172e-06 2.685429e-05 4.679481e-05 5.395282e-05
-8.838384e-06 7.424242e-06 2.488183e-05 4.596197e-05 5.226478e-05
-8.838384e-06 8.131313e-06 2.300252e-05 4.491814e-05 5.046539e-05
-8.838384e-06 8.838384e-06 2.123814e-05 4.369276e-05 4.858103e-05
-8.838384e-06 9.545455e-06 1.960720e-05 4.231868e-05 4.664025e-05
-8.838384e-06 1.025253e-05 1.812385e-05 4.082893e-05 4.467075e-05
-8.838384e-06 1.095960e-05 1.679733e-05 3.925462e-05 4.269749e-05
-8.838384e-06 1.166667e-05 1.563180e-05 3.762382e-05 4.074193e-05
-8.838384e-06 1.237374e-05 1.462641e-05 3.596101e-05 3.882173e-05
-8.838384e-06 1.308081e-05 1.377560e-05 3.428704e-05 3.695089e-05
-8.838384e-06 1.378788e-05 1.306953e-05 3.261927e-05 3.514013e-05
-8.838384e-06 1.449495e-05 1.249486e-05 3.097188e-05 3.339729e-05
-8.838384e-06 1.520202e-05 1.203571e-05 2.935629e-05 3.172775e-05
-8.838384e-06 1.590909e-05 1.167478e-05 2.778148e-05 3.013488e-05
-8.838384e-06 1.661616e-05 1.139452e-05 2.625439e-05 2.862042e-05
-8.838384e-06 1.732323e-05 1.117814e-05 2.478024e-05 2.718476e-05
-8.838384e-06 1.803030e-05 1.101034e-05 2.336279e-05 2.582727e-05
-8.838384e-06 1.873737e-05 1.087775e-05 2.200467e-05 2.454651e-05
-8.838384e-06 1.944444e-05 1.076913e-05 2.070751e-05 2.334042e-05
-8.838384e-06 2.015152e-05 1.067532e-05 1.947216e-05 2.220648e-05
-8.838384e-06 2.085859e-05 1.058909e-05 1.829885e-05 2.114182e-05
-8.838384e-06 2.156566e-05 1.050490e-05 1.718728e-05 2.014337e-05
-8.838384e-06 2.227273e-05 1.041864e-05 1.613676e-05 1.920789e-05
-8.838384e-06 2.297980e-05 1.032739e-05 1.514628e-05 1.833207e-05
-8.838384e-06 2.368687e-05 1.022918e-05 1.421457e-05 1.751257e-05
-8.838384e-06 2.439394e-05 1.012278e-05 1.334018e-05 1.674608e-05
-8.838384e-06 2.510101e-05 1.000755e-05 1.252150e-05 1.602932e-05
-8.838384e-06 2.580808e-05 9.883301e-06 1.175681e-05 1.535911e-05
-8.838384e-06 2.651515e-05 9.750179e-06 1.104429e-05 1.473236e-05
-8.838384e-06 2.722222e-05 9.608568e-06 1.038208e-05 1.414610e-05
-8.838384e-06 2.792929e-05 9.459031e-06 9.768239e-06 1.359749e-05
-8.838384e-06 2.863636e-05 9.302244e-06 9.200802e-06 1.308383e-05
-8.838384e-06 2.934343e-05 9.138958e-06 8.677762e-06 1.260254e-05
-8.838384e-06 3.005051e-05 8.969963e-06 8.197081e-06 1.215123e-05
-8.838384e-06 3.075758e-05 8.796065e-06 7.756686e-06 1.172761e-05
-8.838384e-06 3.146465e-05 8.618061e-06 7.354477e-06 1.132958e-05
-8.838384e-06 3.217172e-05 8.436728e-06 6.988323e-06 1.095514e-05
-8.838384e-06 3.287879e-05 8.252815e-06 6.656063e-06 1.060246e-05
-8.838384e-06 3.358586e-05 8.067030e-06 6.355517e-06 1.026984e-05
-8.838384e-06 3.429293e-05 7.880038e-06 6.084486e-06 9.955700e-06
-8.838384e-06 3.500000e-05 7.692458e-06 5.840770e-06 9.658598e-06
-7.828283e-06 -3.500000e-05 5.377421e-06 7.813399e-06 9.485033e-06
-7.828283e-06 -3.429293e-05 5.467277e-06 8.225825e-06 9.877009e-06
-7.828283e-06 -3.358586e-05 5.557758e-06 8.667783e-06 1.029656e-05
-7.828283e-06 -3.287879e-05 5.649198e-06 9.140969e-06 1.074573e-05
-7.828283e-06 -3.217172e-05 5.742059e-06 9.647157e-06 1.122670e-05
-7.828283e-06 -3.146465e-05 5.836966e-06 1.018821e-05 1.174179e-05
-7.828283e-06 -3.075758e-05 5.934741e-06 1.076606e-05 1.229346e-05
-7.828283e-06 -3.005051e-05 6.036448e-06 1.138275e-05 1.288432e-05
-7.828283e-06 -2.934343e-05 6.143441e-06 1.204042e-05 1.351716e-05
-7.828283e-06 -2.863636e-05 6.257419e-06 1.274128e-05 1.419491e-05
-7.828283e-06 -2.792929e-05 6.380488e-06 1.348766e-05 1.492071e-05
-7.828283e-06 -2.722222e-05 6.515225e-06 1.428198e-05 1.569787e-05
-7.828283e-06 -2.651515e-05 6.664743e-06 1.512676e-05 1.652990e-05
-7.828283e-06 -2.580808e-05 6.832756e-06 1.602461e-05 1.742052e-05
-7.828283e-06 -2.510101e-05 7.023629e-06 1.697822e-05 1.837366e-05
-7.828283e-06 -2.439394e-05 7.242425e-06 1.799038e-05 1.939347e-05
-7.828283e-06 -2.368687e-05 7.494922e-06 1.906393e-05 2.048432e-05
-7.828283e-06 -2.297980e-05 7.787608e-06 2.020177e-05 2.165083e-05
-7.828283e-06 -2.227273e-05 8.127646e-06 2.140680e-05 2.289781e-05
-7.828283e-06 -2.156566e-05 8.522816e-06 2.268194e-05 2.423033e-05
-7.828283e-06 -2.085859e-05 8.981433e-06 2.403004e-05 2.565364e-05
-7.828283e-06 -2.015152e-05 9.512253e-06 2.545385e-05 2.717318e-05
-7.828283e-06 -1.944444e-05 1.012438e-05 2.695593e-05 2.879453e-05
-7.828283e-06 -1.873737e-05 1.082719e-05 2.853855e-05 3.052339e-05
-7.828283e-06 -1.803030e-05 1.163027e-05 3.020362e-05 3.236544e-05
-7.828283e-06 -1.732323e-05 1.254338e-05 3.195244e-05 3.432630e-05
-7.828283e-06 -1.661616e-05 1.357641e-05 3.378558e-05 3.641132e-05
-7.828283e-06 -1.590909e-05 1.473939e-05 3.570258e-05 3.862543e-05
-7.828283e-06 -1.520202e-05 1.604238e-05 3.770164e-05 4.097282e-05
-7.828283e-06 -1.449495e-05 1.749542e-05 3.977922e-05 4.345660e-05
-7.828283e-06 -1.378788e-05 1.910831e-05 4.192950e-05 4.607831e-05
-7.828283e-06 -1.308081e-05 2.089031e-05 4.414376e-05 4.883725e-05
-7.828283e-06 -1.237374e-05 2.284959e-05 4.640964e-05 5.172966e-05
-7.828283e-06 -1.166667e-05 2.499251e-05 4.871016e-05 5.474765e-05
-7.828283e-06 -1.095960e-05 2.732251e-05 5.102274e-05 5.787780e-05
-7.828283e-06 -1.025253e-05 2.983854e-05 5.331800e-05 6.109949e-05
-7.828283e-06 -9.545455e-06 3.253301e-05 5.555857e-05 6.438285e-05
-7.828283e-06 -8.838384e-06 3.538900e-05 5.769813e-05 6.768645e-05
-7.828283e-06 -8.131313e-06 3.837681e-05 5.968087e-05 7.095481e-05
-7.828283e-06 -7.424242e-06 4.144999e-05 6.144193e-05 7.411621e-05
-7.828283e-06 -6.717172e-06 4.454106e-05 6.290954e-05 7.708123e-05
-7.828283e-06 -6.010101e-06 4.755791e-05 6.400974e-05 7.974335e-05
-7.828283e-06 -5.303030e-06 5.038226e-05 6.467456e-05 8.198275e-05
-7.828283e-06 -4.595960e-06 5.287242e-05 6.485416e-05 8.367529e-05
-7.828283e-06 -3.888889e-06 5.487283e-05 6.453248e-05 8.470813e-05
-7.828283e-06 -3.181818e-06 5.623244e-05 6.374343e-05 8.500184e-05
-7.828283e-06 -2.474747e-06 5.683135e-05 6.258261e-05 8.453630e-05
-7.828283e-06 -1.767677e-06 5.661067e-05 6.120671e-05 8.337284e-05
-7.828283e-06 -1.060606e-06 5.559552e-05 5.981373e-05 8.166116e-05
-7.828283e-06 -3.535354e-07 5.389850e-05 5.860272e-05 7.961989e-05
-7.828283e-06 3.535354e-07 5.169619e-05 5.772289e-05 7.748824e-05
-7.828283e-06 1.060606e-06 4.918386e-05 5.723202e-05 7.546229e-05
-7.828283e-06 1.767677e-06 4.652735e-05 5.708421e-05 7.364375e-05
-7.828283e-06 2.474747e-06 4.383419e-05 5.715241e-05 7.202662e-05
-7.828283e-06 3.181818e-06 4.115418e-05 5.727249e-05 7.052521e-05
-7.828283e-06 3.888889e-06 3.850109e-05 5.728772e-05 6.902331e-05
-7.828283e-06 4.595960e-06 3.587829e-05 5.707852e-05 6.741816e-05
-7.828283e-06 5.303030e-06 3.329541e-05 5.657384e-05 6.564437e-05
-7.828283e-06 6.010101e-06 3.077343e-05 5.574835e-05 6.367796e-05
-7.828283e-06 6.717172e-06 2.834181e-05 5.461214e-05 6.152840e-05
-7.828283e-06 7.424242e-06 2.603295e-05 5.319850e-05 5.922664e-05
-7.828283e-06 8.131313e-06 2.387719e-05 5.155304e-05 5.681405e-05
-7.828283e-06 8.838384e-06 2.189947e-05 4.972551e-05 5.433427e-05
-7.828283e-06 9.545455e-06 2.011774e-05 4.776437e-05 5.182816e-05
-7.828283e-06 1.025253e-05 1.854245e-05 4.571373e-05 4.933120e-05
-7.828283e-06 1.095960e-05 1.717664e-05 4.361187e-05 4.687251e-05
-7.828283e-06 1.166667e-05 1.601637e-05 4.149092e-05 4.447494e-05
-7.828283e-06 1.237374e-05 1.505137e-05 3.937705e-05 4.215561e-05
-7.828283e-06 1.308081e-05 1.426595e-05 3.729115e-05 3.992677e-05
-7.828283e-06 1.378788e-05 1.364020e-05 3.524947e-05 3.779656e-05
-7.828283e-06 1.449495e-05 1.315155e-05 3.326441e-05 3.576988e-05
-7.828283e-06 1.520202e-05 1.277645e-05 3.134513e-05 3.384900e-05
-7.828283e-06 1.590909e-05 1.249189e-05 2.949820e-05 3.203422e-05
-7.828283e-06 1.661616e-05 1.227661e-05 2.772807e-05 3.032426e-05
-7.828283e-06 1.732323e-05 1.211194e-05 2.603752e-05 2.871674e-05
-7.828283e-06 1.803030e-05 1.198212e-05 2.442800e-05 2.720843e-05
-7.828283e-06 1.873737e-05 1.187435e-05 2.289993e-05 2.579549e-05
-7.828283e-06 1.944444e-05 1.177853e-05 2.145292e-05 2.447369e-05
-7.828283e-06 2.015152e-05 1.168698e-05 2.008595e-05 2.323856e-05
-7.828283e-06 2.085859e-05 1.159402e-05 1.879753e-05 2.208548e-05
-7.828283e-06 2.156566e-05 1.149562e-05 1.758582e-05 2.100977e-05
-7.828283e-06 2.227273e-05 1.138909e-05 1.644872e-05 2.000679e-05
-7.828283e-06 2.297980e-05 1.127274e-05 1.538394e-05 1.907198e-05
-7.828283e-06 2.368687e-05 1.114568e-05 1.438907e-05 1.820087e-05
-7.828283e-06 2.439394e-05 1.100763e-05 1.346159e-05 1.738914e-05
-7.828283e-06 2.510101e-05 1.085872e-05 1.259895e-05 1.663266e-05
-7.828283e-06 2.580808e-05 1.069944e-05 1.179857e-05 1.592747e-05
-7.828283e-06 2.651515e-05 1.053046e-05 1.105784e-05 1.526979e-05
-7.828283e-06 2.722222e-05 1.035263e-05 1.037416e-05 1.465607e-05
-7.828283e-06 2.792929e-05 1.016689e-05 9.744917e-06 1.408294e-05
-7.828283e-06 2.863636e-05 9.974207e-06 9.167502e-06 1.354725e-05
-7.828283e-06 2.934343e-05 9.775578e-06 8.639305e-06 1.304605e-05
-7.828283e-06 3.005051e-05 9.571986e-06 8.157705e-06 1.257661e-05
-7.828283e-06 3.075758e-05 9.364388e-06 7.720070e-06 1.213636e-05
-7.828283e-06 3.146465e-05 9.153698e-06 7.323752e-06 1.172295e-05
-7.828283e-06 3.217172e-05 8.940783e-06 6.966090e-06 1.133420e-05
-7.828283e-06 3.287879e-05 8.726452e-06 6.644409e-06 1.096810e-05
-7.828283e-06 3.358586e-05 8.511457e-06 6.356030e-06 1.062281e-05
-7.828283e-06 3.429293e-05 8.296488e-06 6.098284e-06 1.029664e-05
-7.828283e-06 3.500000e-05 8.082177e-06 5.868528e-06 9.988053e-06
-6.818182e-06 -3.500000e-05 5.729616e-06 7.638542e-06 9.548603e-06
-6.818182e-06 -3.429293e-05 5.832771e-06 8.041826e-06 9.934394e-06
-6.818182e-06 -3.358586e-05 5.936104e-06 8.476097e-06 1.034802e-05
-6.818182e-06 -3.287879e-05 6.039724e-06 8.943286e-06 1.079169e-05
-6.818182e-06 -3.217172e-05 6.143829e-06 9.445422e-06 1.126777e-05
-6.818182e-06 -3.146465e-05 6.248724e-06 9.984641e-06 1.177878e-05
-6.818182e-06 -3.075758e-05 6.354860e-06 1.056319e-05 1.232742e-05
-6.818182e-06 -3.005051e-05 6.462865e-06 1.118345e-05 1.291658e-05
-6.818182e-06 -2.934343e-05 6.573587e-06 1.184791e-05 1.354935e-05
-6.818182e-06 -2.863636e-05 6.688155e-06 1.255922e-05 1.422903e-05
-6.818182e-06 -2.792929e-05 6.808029e-06 1.332015e-05 1.495913e-05
-6.818182e-06 -2.722222e-05 6.935081e-06 1.413365e-05 1.574342e-05
-6.818182e-06 -2.651515e-05 7.071667e-06 1.500281e-05 1.658592e-05
-6.818182e-06 -2.580808e-05 7.220720e-06 1.593090e-05 1.749092e-05
-6.818182e-06 -2.510101e-05 7.385837e-06 1.692134e-05 1.846300e-05
-6.818182e-06 -2.439394e-05 7.571374e-06 1.797775e-05 1.950705e-05
-6.818182e-06 -2.368687e-05 7.782531e-06 1.910390e-05 2.062830e-05
-6.818182e-06 -2.297980e-05 8.025424e-06 2.030376e-05 2.183231e-05
-6.818182e-06 -2.227273e-05 8.307131e-06 2.158143e-05 2.312502e-05
-6.818182e-06 -2.156566e-05 8.635709e-06 2.294120e-05 2.451273e-05
-6.818182e-06 -2.085859e-05 9.020170e-06 2.438747e-05 2.600215e-05
-6.818182e-06 -2.015152e-05 9.470426e-06 2.592475e-05 2.760039e-05
-6.818182e-06 -1.944444e-05 9.997197e-06 2.755763e-05 2.931496e-05
-6.818182e-06 -1.873737e-05 1.061190e-05 2.929066e-05 3.115374e-05
-6.818182e-06 -1.803030e-05 1.132657e-05 3.112835e-05 3.312500e-05
-6.818182e-06 -1.732323e-05 1.215373e-05 3.307497e-05 3.523730e-05
-6.818182e-06 -1.661616e-05 1.310637e-05 3.513445e-05 3.749942e-05
-6.818182e-06 -1.590909e-05 1.419795e-05 3.731012e-05 3.992026e-05
-6.818182e-06 -1.520202e-05 1.544233e-05 3.960446e-05 4.250857e-05
-6.818182e-06 -1.449495e-05 1.685387e-05 4.201866e-05 4.527274e-05
-6.818182e-06 -1.378788e-05 1.844731e-05 4.455217e-05 4.822031e-05
-6.818182e-06 -1.308081e-05 2.023770e-05 4.720195e-05 5.135747e-05
-6.818182e-06 -1.237374e-05 2.224015e-05 4.996165e-05 5.468812e-05
-6.818182e-06 -1.166667e-05 2.446922e-05 5.282040e-05 5.821286e-05
-6.818182e-06 -1.095960e-05 2.693815e-05 5.576139e-05 6.192734e-05
-6.818182e-06 -1.025253e-05 2.965737e-05 5.876005e-05 6.582023e-05
-6.818182e-06 -9.545455e-06 3.263241e-05 6.178191e-05 6.987044e-05
-6.818182e-06 -8.838384e-06 3.586066e-05 6.478018e-05 7.404363e-05
-6.818182e-06 -8.131313e-06 3.932698e-05 6.769326e-05 7.828786e-05
-6.818182e-06 -7.424242e-06 4.299761e-05 7.044280e-05 8.252868e-05
-6.818182e-06 -6.717172e-06 4.681259e-05 7.293313e-05 8.666406e-05
-6.818182e-06 -6.010101e-06 5.067713e-05 7.505360e-05 9.056056e-05
-6.818182e-06 -5.303030e-06 5.445352e-05 7.668605e-05 9.405283e-05
-6.818182e-06 -4.595960e-06 5.795698e-05 7.771952e-05 9.695017e-05
-6.818182e-06 -3.888889e-06 6.096074e-05 7.807393e-05 9.905428e-05
-6.818182e-06 -3.181818e-06 6.321683e-05 7.773078e-05 1.001920e-04
-6.818182e-06 -2.474747e-06 6.449689e-05 7.676358e-05 1.002621e-04
-6.818182e-06 -1.767677e-06 6.464906e-05 7.535302e-05 9.928534e-05
-6.818182e-06 -1.060606e-06 6.365342e-05 7.376885e-05 9.743511e-05
-6.818182e-06 -3.535354e-07 6.164658e-05 7.230854e-05 9.502013e-05
-6.818182e-06 3.535354e-07 5.889099e-05 7.120672e-05 9.240425e-05
-6.818182e-06 1.060606e-06 5.569270e-05 7.055574e-05 8.988765e-05
-6.818182e-06 1.767677e-06 5.230828e-05 7.028189e-05 8.761108e-05
-6.818182e-06 2.474747e-06 4.889267e-05 7.018950e-05 8.553981e-05
-6.818182e-06 3.181818e-06 4.550822e-05 7.004250e-05 8.352814e-05
-6.818182e-06 3.888889e-06 4.217031e-05 6.963868e-05 8.141180e-05
-6.818182e-06 4.595960e-06 3.889027e-05 6.884975e-05 7.907428e-05
-6.818182e-06 5.303030e-06 3.569491e-05 6.762659e-05 7.646884e-05
-6.818182e-06 6.010101e-06 3.262565e-05 6.598323e-05 7.360856e-05
-6.818182e-06 6.717172e-06 2.972911e-05 6.397374e-05 7.054403e-05
-6.818182e-06 7.424242e-06 2.704793e-05 6.167144e-05 6.734209e-05
-6.818182e-06 8.131313e-06 2.461519e-05 5.915371e-05 6.407081e-05
-6.818182e-06 8.838384e-06 2.245229e-05 5.649291e-05 6.079107e-05
-6.818182e-06 9.545455e-06 2.056888e-05 5.375184e-05 5.755293e-05
-6.818182e-06 1.025253e-05 1.896375e-05 5.098233e-05 5.439506e-05
-6.818182e-06 1.095960e-05 1.762607e-05 4.822552e-05 5.134568e-05
-6.818182e-06 1.166667e-05 1.653679e-05 4.551301e-05 4.842416e-05
-6.818182e-06 1.237374e-05 1.567032e-05 4.286842e-05 4.564275e-05
-6.818182e-06 1.308081e-05 1.499664e-05 4.030880e-05 4.300812e-05
-6.818182e-06 1.378788e-05 1.448361e-05 3.784598e-05 4.052275e-05
-6.818182e-06 1.449495e-05 1.409933e-05 3.548772e-05 3.818598e-05
-6.818182e-06 1.520202e-05 1.381402e-05 3.323866e-05 3.599494e-05
-6.818182e-06 1.590909e-05 1.360139e-05 3.110104e-05 3.394514e-05
-6.818182e-06 1.661616e-05 1.343923e-05 2.907530e-05 3.203102e-05
-6.818182e-06 1.732323e-05 1.330954e-05 2.716056e-05 3.024632e-05
-6.818182e-06 1.803030e-05 1.319824e-05 2.535495e-05 2.858438e-05
-6.818182e-06 1.873737e-05 1.309464e-05 2.365591e-05 2.703834e-05
-6.818182e-06 1.944444e-05 1.299093e-05 2.206038e-05 2.560127e-05
-6.818182e-06 2.015152e-05 1.288160e-05 2.056499e-05 2.426633e-05
-6.818182e-06 2.085859e-05 1.276296e-05 1.916614e-05 2.302681e-05
-6.818182e-06 2.156566e-05 1.263271e-05 1.786012e-05 2.187622e-05
-6.818182e-06 2.227273e-05 1.248963e-05 1.664317e-05 2.080831e-05
-6.818182e-06 2.297980e-05 1.233330e-05 1.551152e-05 1.981710e-05
-6.818182e-06 2.368687e-05 1.216387e-05 1.446144e-05 1.889690e-05
-6.818182e-06 2.439394e-05 1.198190e-05 1.348925e-05 1.804233e-05
-6.818182e-06 2.510101e-05 1.178823e-05 1.259132e-05 1.724830e-05
-6.818182e-06 2.580808e-05 1.158391e-05 1.176412e-05 1.651004e-05
-6.818182e-06 2.651515e-05 1.137008e-05 1.100417e-05 1.582309e-05
-6.818182e-06 2.722222e-05 1.114794e-05 1.030803e-05 1.518329e-05
-6.818182e-06 2.792929e-05 1.091872e-05 9.672364e-06 1.458675e-05
-6.818182e-06 2.863636e-05 1.068363e-05 9.093825e-06 1.402988e-05
-6.818182e-06 2.934343e-05 1.044382e-05 8.569117e-06 1.350937e-05
-6.818182e-06 3.005051e-05 1.020041e-05 8.094952e-06 1.302216e-05
-6.818182e-06 3.075758e-05 9.954448e-06 7.668047e-06 1.256543e-05
-6.818182e-06 3.146465e-05 9.706920e-06 7.285121e-06 1.213661e-05
-6.818182e-06 3.217172e-05 9.458727e-06 6.942894e-06 1.173334e-05
-6.818182e-06 3.287879e-05 9.210699e-06 6.638103e-06 1.135347e-05
-6.818182e-06 3.358586e-05 8.963590e-06 6.367510e-06 1.099505e-05
-6.818182e-06 3.429293e-05 8.718081e-06 6.127931e-06 1.065629e-05
-6.818182e-06 3.500000e-05 8.474781e-06 5.916260e-06 1.033557e-05
-5.808081e-06 -3.500000e-05 6.102757e-06 7.458269e-06 9.636878e-06
-5.808081e-06 -3.429293e-05 6.223072e-06 7.846830e-06 1.001496e-05
-5.808081e-06 -3.358586e-05 6.343624e-06 8.267480e-06 1.042079e-05
-5.808081e-06 -3.287879e-05 6.464364e-06 8.722393e-06 1.085671e-05
-5.808081e-06 -3.217172e-05 6.585286e-06 9.213857e-06 1.132524e-05
-5.808081e-06 -3.146465e-05 6.706454e-06 9.744290e-06 1.182910e-05
-5.808081e-06 -3.075758e-05 6.828017e-06 1.031625e-05 1.237121e-05
-5.808081e-06 -3.005051e-05 6.950243e-06 1.093243e-05 1.295469e-05
-5.808081e-06 -2.934343e-05 7.073547e-06 1.159572e-05 1.358292e-05
-5.808081e-06 -2.863636e-05 7.198541e-06 1.230915e-05 1.425953e-05
-5.808081e-06 -2.792929e-05 7.326080e-06 1.307597e-05 1.498841e-05
-5.808081e-06 -2.722222e-05 7.457329e-06 1.389963e-05 1.577376e-05
-5.808081e-06 -2.651515e-05 7.593834e-06 1.478381e-05 1.662008e-05
-5.808081e-06 -2.580808e-05 7.737614e-06 1.573240e-05 1.753223e-05
-5.808081e-06 -2.510101e-05 7.891264e-06 1.674960e-05 1.851543e-05
-5.808081e-06 -2.439394e-05 8.058064e-06 1.783984e-05 1.957530e-05
-5.808081e-06 -2.368687e-05 8.242111e-06 1.900786e-05 2.071789e-05
-5.808081e-06 -2.297980e-05 8.448447e-06 2.025871e-05 2.194975e-05
-5.808081e-06 -2.227273e-05 8.683190e-06 2.159776e-05 2.327791e-05
-5.808081e-06 -2.156566e-05 8.953656e-06 2.303072e-05 2.470996e-05
-5.808081e-06 -2.085859e-05 9.268447e-06 2.456367e-05 2.625410e-05
-5.808081e-06 -2.015152e-05 9.637517e-06 2.620302e-05 2.791917e-05
-5.808081e-06 -1.944444e-05 1.007218e-05 2.795556e-05 2.971468e-05
-5.808081e-06 -1.873737e-05 1.058506e-05 2.982842e-05 3.165088e-05
-5.808081e-06 -1.803030e-05 1.119005e-05 3.182905e-05 3.373879e-05
-5.808081e-06 -1.732323e-05 1.190217e-05 3.396519e-05 3.599022e-05
-5.808081e-06 -1.661616e-05 1.273748e-05 3.624478e-05 3.841780e-05
-5.808081e-06 -1.590909e-05 1.371300e-05 3.867582e-05 4.103493e-05
-5.808081e-06 -1.520202e-05 1.484674e-05 4.126622e-05 4.385575e-05
-5.808081e-06 -1.449495e-05 1.615770e-05 4.402350e-05 4.689499e-05
-5.808081e-06 -1.378788e-05 1.766597e-05 4.695441e-05 5.016775e-05
-5.808081e-06 -1.308081e-05 1.939285e-05 5.006433e-05 5.368910e-05
-5.808081e-06 -1.237374e-05 2.136092e-05 5.335648e-05 5.747350e-05
-5.808081e-06 -1.166667e-05 2.359395e-05 5.683078e-05 6.153383e-05
-5.808081e-06 -1.095960e-05 2.611653e-05 6.048223e-05 6.587999e-05
-5.808081e-06 -1.025253e-05 2.895326e-05 6.429878e-05 7.051683e-05
-5.808081e-06 -9.545455e-06 3.212718e-05 6.825834e-05 7.544108e-05
-5.808081e-06 -8.838384e-06 3.565694e-05 7.232503e-05 8.063701e-05
-5.808081e-06 -8.131313e-06 3.955227e-05 7.644438e-05 8.607047e-05
-5.808081e-06 -7.424242e-06 4.380674e-05 8.053787e-05 9.168085e-05
-5.808081e-06 -6.717172e-06 4.838717e-05 8.449733e-05 9.737102e-05
-5.808081e-06 -6.010101e-06 5.321882e-05 8.818119e-05 1.029959e-04
-5.808081e-06 -5.303030e-06 5.816713e-05 9.141557e-05 1.083523e-04
-5.808081e-06 -4.595960e-06 6.301888e-05 9.400554e-05 1.131743e-04
-5.808081e-06 -3.888889e-06 6.747111e-05 9.576270e-05 1.171445e-04
-5.808081e-06 -3.181818e-06 7.114205e-05 9.655289e-05 1.199319e-04
-5.808081e-06 -2.474747e-06 7.362148e-05 9.635793e-05 1.212641e-04
-5.808081e-06 -1.767677e-06 7.456823e-05 9.532740e-05 1.210278e-04
-5.808081e-06 -1.060606e-06 7.383197e-05 9.378063e-05 1.193565e-04
-5.808081e-06 -3.535354e-07 7.153749e-05 9.212689e-05 1.166404e-04
-5.808081e-06 3.535354e-07 6.806186e-05 9.071827e-05 1.134117e-04
-5.808081e-06 1.060606e-06 6.389179e-05 8.970823e-05 1.101350e-04
-5.808081e-06 1.767677e-06 5.944260e-05 8.900322e-05 1.070280e-04
-5.808081e-06 2.474747e-06 5.495776e-05 8.833606e-05 1.040366e-04
-5.808081e-06 3.181818e-06 5.053359e-05 8.740437e-05 1.009612e-04
-5.808081e-06 3.888889e-06 4.620605e-05 8.598656e-05 9.761500e-05
-5.808081e-06 4.595960e-06 4.201536e-05 8.398809e-05 9.391107e-05
-5.808081e-06 5.303030e-06 3.802183e-05 8.142726e-05 8.986689e-05
-5.808081e-06 6.010101e-06 3.429336e-05 7.839394e-05 8.556661e-05
-5.808081e-06 6.717172e-06 3.088923e-05 7.500850e-05 8.111979e-05
-5.808081e-06 7.424242e-06 2.785077e-05 7.139296e-05 7.663302e-05
-5.808081e-06 8.131313e-06 2.519922e-05 6.765528e-05 7.219583e-05
-5.808081e-06 8.838384e-06 2.293734e-05 6.388334e-05 6.787638e-05
-5.808081e-06 9.545455e-06 2.105230e-05 6.014456e-05 6.372258e-05
-5.808081e-06 1.025253e-05 1.951862e-05 5.648823e-05 5.976535e-05
-5.808081e-06 1.095960e-05 1.830111e-05 5.294883e-05 5.602240e-05
-5.808081e-06 1.166667e-05 1.735786e-05 4.954922e-05 5.250162e-05
-5.808081e-06 1.237374e-05 1.664361e-05 4.630350e-05 4.920390e-05
-5.808081e-06 1.308081e-05 1.611314e-05 4.321930e-05 4.612528e-05
-5.808081e-06 1.378788e-05 1.572413e-05 4.029959e-05 4.325859e-05
-5.808081e-06 1.449495e-05 1.543919e-05 3.754404e-05 4.059462e-05
-5.808081e-06 1.520202e-05 1.522689e-05 3.495000e-05 3.812297e-05
-5.808081e-06 1.590909e-05 1.506192e-05 3.251331e-05 3.583262e-05
-5.808081e-06 1.661616e-05 1.492462e-05 3.022877e-05 3.371235e-05
-5.808081e-06 1.732323e-05 1.480022e-05 2.809058e-05 3.175102e-05
-5.808081e-06 1.803030e-05 1.467801e-05 2.609261e-05 2.993775e-05
-5.808081e-06 1.873737e-05 1.455050e-05 2.422860e-05 2.826202e-05
-5.808081e-06 1.944444e-05 1.441270e-05 2.249225e-05 2.671380e-05
-5.808081e-06 2.015152e-05 1.426153e-05 2.087740e-05 2.528353e-05
-5.808081e-06 2.085859e-05 1.409531e-05 1.937801e-05 2.396216e-05
-5.808081e-06 2.156566e-05 1.391344e-05 1.798826e-05 2.274118e-05
-5.808081e-06 2.227273e-05 1.371605e-05 1.670254e-05 2.161261e-05
-5.808081e-06 2.297980e-05 1.350381e-05 1.551544e-05 2.056895e-05
-5.808081e-06 2.368687e-05 1.327774e-05 1.442180e-05 1.960323e-05
-5.808081e-06 2.439394e-05 1.303910e-05 1.341666e-05 1.870895e-05
-5.808081e-06 2.510101e-05 1.278929e-05 1.249526e-05 1.788008e-05
-5.808081e-06 2.580808e-05 1.252977e-05 1.165301e-05 1.711105e-05
-5.808081e-06 2.651515e-05 1.226203e-05 1.088549e-05 1.639668e-05
-5.808081e-06 2.722222e-05 1.198752e-05 1.018838e-05 1.573225e-05
-5.808081e-06 2.792929e-05 1.170764e-05 9.557461e-06 1.511337e-05
-5.808081e-06 2.863636e-05 1.142374e-05 8.988601e-06 1.453605e-05
-5.808081e-06 2.934343e-05 1.113708e-05 8.477703e-06 1.399664e-05
-5.808081e-06 3.005051e-05 1.084883e-05 8.020701e-06 1.349180e-05
-5.808081e-06 3.075758e-05 1.056006e-05 7.613557e-06 1.301849e-05
-5.808081e-06 3.146465e-05 1.027177e-05 7.252251e-06 1.257396e-05
-5.808081e-06 3.217172e-05 9.984837e-06 6.932804e-06 1.215569e-05
-5.808081e-06 3.287879e-05 9.700072e-06 6.651293e-06 1.176142e-05
-5.808081e-06 3.358586e-05 9.418189e-06 6.403885e-06 1.138912e-05
-5.808081e-06 3.429293e-05 9.139818e-06 6.186872e-06 1.103692e-05
-5.808081e-06 3.500000e-05 8.865513e-06 5.996707e-06 1.070317e-05
-4.797980e-06 -3.500000e-05 6.489929e-06 7.286644e-06 9.757785e-06
-4.797980e-06 -3.429293e-05 6.630748e-06 7.654615e-06 1.012719e-05
-4.797980e-06 -3.358586e-05 6.772341e-06 8.055290e-06 1.052389e-05
-4.797980e-06 -3.287879e-05 6.914560e-06 8.491092e-06 1.095033e-05
-4.797980e-06 -3.217172e-05 7.057275e-06 8.964577e-06 1.140915e-05
-4.797980e-06 -3.146465e-05 7.200386e-06 9.478444e-06 1.190321e-05
-4.797980e-06 -3.075758e-05 7.343836e-06 1.003556e-05 1.243561e-05
-4.797980e-06 -3.005051e-05 7.487630e-06 1.063895e-05 1.300969e-05
-4.797980e-06 -2.934343e-05 7.631863e-06 1.129187e-05 1.362907e-05
-4.797980e-06 -2.863636e-05 7.776745e-06 1.199774e-05 1.429768e-05
-4.797980e-06 -2.792929e-05 7.922644e-06 1.276027e-05 1.501974e-05
-4.797980e-06 -2.722222e-05 8.070131e-06 1.358338e-05 1.579985e-05
-4.797980e-06 -2.651515e-05 8.220040e-06 1.447132e-05 1.664296e-05
-4.797980e-06 -2.580808e-05 8.373543e-06 1.542862e-05 1.755444e-05
-4.797980e-06 -2.510101e-05 8.532238e-06 1.646016e-05 1.854012e-05
-4.797980e-06 -2.439394e-05 8.698253e-06 1.757121e-05 1.960630e-05
-4.797980e-06 -2.368687e-05 8.874378e-06 1.876745e-05 2.075986e-05
-4.797980e-06 -2.297980e-05 9.064210e-06 2.005498e-05 2.200823e-05
-4.797980e-06 -2.227273e-05 9.272318e-06 2.144043e-05 2.335954e-05
-4.797980e-06 -2.156566e-05 9.504424e-06 2.293095e-05 2.482262e-05
-4.797980e-06 -2.085859e-05 9.767600e-06 2.453427e-05 2.640713e-05
-4.797980e-06 -2.015152e-05 1.007045e-05 2.625877e-05 2.812360e-05
-4.797980e-06 -1.944444e-05 1.042327e-05 2.811351e-05 2.998356e-05
-4.797980e-06 -1.873737e-05 1.083821e-05 3.010830e-05 3.199963e-05
-4.797980e-06 -1.803030e-05 1.132935e-05 3.225375e-05 3.418565e-05
-4.797980e-06 -1.732323e-05 1.191268e-05 3.456134e-05 3.655678e-05
-4.797980e-06 -1.661616e-05 1.260617e-05 3.704344e-05 3.912968e-05
-4.797980e-06 -1.590909e-05 1.342961e-05 3.971333e-05 4.192258e-05
-4.797980e-06 -1.520202e-05 1.440463e-05 4.258522e-05 4.495547e-05
-4.797980e-06 -1.449495e-05 1.555470e-05 4.567419e-05 4.825018e-05
-4.797980e-06 -1.378788e-05 1.690518e-05 4.899605e-05 5.183047e-05
-4.797980e-06 -1.308081e-05 1.848358e-05 5.256706e-05 5.572197e-05
-4.797980e-06 -1.237374e-05 2.031991e-05 5.640351e-05 5.995210e-05
-4.797980e-06 -1.166667e-05 2.244703e-05 6.052093e-05 6.454961e-05
-4.797980e-06 -1.095960e-05 2.490105e-05 6.493290e-05 6.954382e-05
-4.797980e-06 -1.025253e-05 2.772147e-05 6.964915e-05 7.496322e-05
-4.797980e-06 -9.545455e-06 3.095091e-05 7.467271e-05 8.083299e-05
-4.797980e-06 -8.838384e-06 3.463379e-05 7.999562e-05 8.717109e-05
-4.797980e-06 -8.131313e-06 3.881334e-05 8.559272e-05 9.398186e-05
-4.797980e-06 -7.424242e-06 4.352551e-05 9.141303e-05 1.012463e-04
-4.797980e-06 -6.717172e-06 4.878796e-05 9.736835e-05 1.089076e-04
-4.797980e-06 -6.010101e-06 5.458127e-05 1.033199e-04 1.168508e-04
-4.797980e-06 -5.303030e-06 6.081977e-05 1.090655e-04 1.248773e-04
-4.797980e-06 -4.595960e-06 6.731101e-05 1.143354e-04 1.326777e-04
-4.797980e-06 -3.888889e-06 7.371039e-05 1.188081e-04 1.398163e-04
-4.797980e-06 -3.181818e-06 7.949335e-05 1.221634e-04 1.457501e-04
-4.797980e-06 -2.474747e-06 8.398835e-05 1.241768e-04 1.499130e-04
-4.797980e-06 -1.767677e-06 8.651629e-05 1.248205e-04 1.518724e-04
-4.797980e-06 -1.060606e-06 8.662453e-05 1.242951e-04 1.515027e-04
-4.797980e-06 -3.535354e-07 8.429711e-05 1.229454e-04 1.490690e-04
-4.797980e-06 3.535354e-07 7.998707e-05 1.211266e-04 1.451536e-04
-4.797980e-06 1.060606e-06 7.442826e-05 1.190947e-04 1.404390e-04
-4.797980e-06 1.767677e-06 6.833114e-05 1.169123e-04 1.354165e-04
-4.797980e-06 2.474747e-06 6.216069e-05 1.144269e-04 1.302208e-04
-4.797980e-06 3.181818e-06 5.613726e-05 1.114001e-04 1.247452e-04
-4.797980e-06 3.888889e-06 5.037230e-05 1.076831e-04 1.188824e-04
-4.797980e-06 4.595960e-06 4.496408e-05 1.032890e-04 1.126516e-04
-4.797980e-06 5.303030e-06 4.000980e-05 9.835545e-05 1.061818e-04
-4.797980e-06 6.010101e-06 3.558538e-05 9.307223e-05 9.964316e-05
-4.797980e-06 6.717172e-06 3.173240e-05 8.762463e-05 9.319346e-05
-4.797980e-06 7.424242e-06 2.845806e-05 8.216561e-05 8.695430e-05
-4.797980e-06 8.131313e-06 2.574172e-05 7.680856e-05 8.100735e-05
-4.797980e-06 8.838384e-06 2.354231e-05 7.163078e-05 7.540032e-05
-4.797980e-06 9.545455e-06 2.180468e-05 6.668077e-05 7.015532e-05
-4.797980e-06 1.025253e-05 2.046494e-05 6.198571e-05 6.527666e-05
-4.797980e-06 1.095960e-05 1.945548e-05 5.755783e-05 6.075705e-05
-4.797980e-06 1.166667e-05 1.870971e-05 5.339922e-05 5.658206e-05
-4.797980e-06 1.237374e-05 1.816606e-05 4.950543e-05 5.273323e-05
-4.797980e-06 1.308081e-05 1.777080e-05 4.586794e-05 4.919013e-05
-4.797980e-06 1.378788e-05 1.747925e-05 4.247586e-05 4.593172e-05
-4.797980e-06 1.449495e-05 1.725589e-05 3.931707e-05 4.293713e-05
-4.797980e-06 1.520202e-05 1.707344e-05 3.637900e-05 4.018624e-05
-4.797980e-06 1.590909e-05 1.691169e-05 3.364908e-05 3.765987e-05
-4.797980e-06 1.661616e-05 1.675610e-05 3.111506e-05 3.533998e-05
-4.797980e-06 1.732323e-05 1.659662e-05 2.876520e-05 3.320970e-05
-4.797980e-06 1.803030e-05 1.642656e-05 2.658832e-05 3.125333e-05
-4.797980e-06 1.873737e-05 1.624181e-05 2.457389e-05 2.945628e-05
-4.797980e-06 1.944444e-05 1.604012e-05 2.271202e-05 2.780506e-05
-4.797980e-06 2.015152e-05 1.582060e-05 2.099344e-05 2.628718e-05
-4.797980e-06 2.085859e-05 1.558332e-05 1.940950e-05 2.489114e-05
-4.797980e-06 2.156566e-05 1.532903e-05 1.795210e-05 2.360629e-05
-4.797980e-06 2.227273e-05 1.505893e-05 1.661366e-05 2.242287e-05
-4.797980e-06 2.297980e-05 1.477450e-05 1.538708e-05 2.133186e-05
-4.797980e-06 2.368687e-05 1.447740e-05 1.426570e-05 2.032499e-05
-4.797980e-06 2.439394e-05 1.416936e-05 1.324322e-05 1.939468e-05
-4.797980e-06 2.510101e-05 1.385215e-05 1.231368e-05 1.853399e-05
-4.797980e-06 2.580808e-05 1.352748e-05 1.147138e-05 1.773655e-05
-4.797980e-06 2.651515e-05 1.319702e-05 1.071086e-05 1.699658e-05
-4.797980e-06 2.722222e-05 1.286235e-05 1.002682e-05 1.630880e-05
-4.797980e-06 2.792929e-05 1.252496e-05 9.414075e-06 1.566842e-05
-4.797980e-06 2.863636e-05 1.218621e-05 8.867555e-06 1.507107e-05
-4.797980e-06 2.934343e-05 1.184737e-05 8.382235e-06 1.451282e-05
-4.797980e-06 3.005051e-05 1.150960e-05 7.953142e-06 1.399011e-05
-4.797980e-06 3.075758e-05 1.117392e-05 7.575358e-06 1.349973e-05
-4.797980e-06 3.146465e-05 1.084128e-05 7.244034e-06 1.303877e-05
-4.797980e-06 3.217172e-05 1.051250e-05 6.954424e-06 1.260463e-05
-4.797980e-06 3.287879e-05 1.018829e-05 6.701926e-06 1.219496e-05
-4.797980e-06 3.358586e-05 9.869305e-06 6.482132e-06 1.180768e-05
-4.797980e-06 3.429293e-05 9.556073e-06 6.290873e-06 1.144087e-05
-4.797980e-06 3.500000e-05 9.249059e-06 6.124264e-06 1.109287e-05
-3.787879e-06 -3.500000e-05 6.883878e-06 7.142003e-06 9.919475e-06
-3.787879e-06 -3.429293e-05 7.047958e-06 7.483638e-06 1.028001e-05
-3.787879e-06 -3.358586e-05 7.213772e-06 7.857924e-06 1.066703e-05
-3.787879e-06 -3.287879e-05 7.381136e-06 8.267539e-06 1.108302e-05
-3.787879e-06 -3.217172e-05 7.549865e-06 8.715313e-06 1.153070e-05
-3.787879e-06 -3.146465e-05 7.719778e-06 9.204239e-06 1.201303e-05
-3.787879e-06 -3.075758e-05 7.890704e-06 9.737488e-06 1.253323e-05
-3.787879e-06 -3.005051e-05 8.062496e-06 1.031843e-05 1.309480e-05
-3.787879e-06 -2.934343e-05 8.235047e-06 1.095066e-05 1.370157e-05
-3.787879e-06 -2.863636e-05 8.408307e-06 1.163801e-05 1.435767e-05
-3.787879e-06 -2.792929e-05 8.582310e-06 1.238458e-05 1.506764e-05
-3.787879e-06 -2.722222e-05 8.757205e-06 1.319478e-05 1.583638e-05
-3.787879e-06 -2.651515e-05 8.933299e-06 1.407337e-05 1.666924e-05
-3.787879e-06 -2.580808e-05 9.111107e-06 1.502547e-05 1.757206e-05
-3.787879e-06 -2.510101e-05 9.291422e-06 1.605664e-05 1.855117e-05
-3.787879e-06 -2.439394e-05 9.475392e-06 1.717287e-05 1.961353e-05
-3.787879e-06 -2.368687e-05 9.664624e-06 1.838072e-05 2.076670e-05
-3.787879e-06 -2.297980e-05 9.861311e-06 1.968731e-05 2.201898e-05
-3.787879e-06 -2.227273e-05 1.006838e-05 2.110041e-05 2.337946e-05
-3.787879e-06 -2.156566e-05 1.028967e-05 2.262851e-05 2.485814e-05
-3.787879e-06 -2.085859e-05 1.053015e-05 2.428095e-05 2.646599e-05
-3.787879e-06 -2.015152e-05 1.079615e-05 2.606796e-05 2.821516e-05
-3.787879e-06 -1.944444e-05 1.109563e-05 2.800079e-05 3.011905e-05
-3.787879e-06 -1.873737e-05 1.143845e-05 3.009186e-05 3.219252e-05
-3.787879e-06 -1.803030e-05 1.183666e-05 3.235491e-05 3.445210e-05
-3.787879e-06 -1.732323e-05 1.230476e-05 3.480513e-05 3.691618e-05
-3.787879e-06 -1.661616e-05 1.285988e-05 3.745939e-05 3.960533e-05
-3.787879e-06 -1.590909e-05 1.352201e-05 4.033641e-05 4.254258e-05
-3.787879e-06 -1.520202e-05 1.431406e-05 4.345705e-05 4.575377e-05
-3.787879e-06 -1.449495e-05 1.526195e-05 4.684451e-05 4.926800e-05
-3.787879e-06 -1.378788e-05 1.639477e-05 5.052462e-05 5.311804e-05
-3.787879e-06 -1.308081e-05 1.774491e-05 5.452608e-05 5.734087e-05
-3.787879e-06 -1.237374e-05 1.934854e-05 5.888062e-05 6.197817e-05
-3.787879e-06 -1.166667e-05 2.124619e-05 6.362313e-05 6.707684e-05
-3.787879e-06 -1.095960e-05 2.348371e-05 6.879144e-05 7.268938e-05
-3.787879e-06 -1.025253e-05 2.611341e-05 7.442573e-05 7.887395e-05
-3.787879e-06 -9.545455e-06 2.919533e-05 8.056715e-05 8.569384e-05
-3.787879e-06 -8.838384e-06 3.279841e-05 8.725509e-05 9.321581e-05
-3.787879e-06 -8.131313e-06 3.700064e-05 9.452229e-05 1.015062e-04
-3.787879e-06 -7.424242e-06 4.188728e-05 1.023865e-04 1.106234e-04
-3.787879e-06 -6.717172e-06 4.754435e-05 1.108370e-04 1.206039e-04
-3.787879e-06 -6.010101e-06 5.404286e-05 1.198141e-04 1.314383e-04
-3.787879e-06 -5.303030e-06 6.140620e-05 1.291811e-04 1.430331e-04
-3.787879e-06 -4.595960e-06 6.954998e-05 1.386944e-04 1.551558e-04
-3.787879e-06 -3.888889e-06 7.818700e-05 1.479883e-04 1.673731e-04
-3.787879e-06 -3.181818e-06 8.671462e-05 1.566124e-04 1.790164e-04
-3.787879e-06 -2.474747e-06 9.416804e-05 1.641500e-04 1.892428e-04
-3.787879e-06 -1.767677e-06 9.939695e-05 1.703204e-04 1.972024e-04
-3.787879e-06 -1.060606e-06 1.015037e-04 1.747489e-04 2.020895e-04
-3.787879e-06 -3.535354e-07 1.001657e-04 1.764353e-04 2.028856e-04
-3.787879e-06 3.535354e-07 9.553257e-05 1.742103e-04 1.986849e-04
-3.787879e-06 1.060606e-06 8.822951e-05 1.684080e-04 1.901203e-04
-3.787879e-06 1.767677e-06 7.946787e-05 1.608097e-04 1.793736e-04
-3.787879e-06 2.474747e-06 7.047978e-05 1.527364e-04 1.682136e-04
-3.787879e-06 3.181818e-06 6.196359e-05 1.444546e-04 1.571834e-04
-3.787879e-06 3.888889e-06 5.420635e-05 1.358881e-04 1.463007e-04
-3.787879e-06 4.595960e-06 4.734139e-05 1.270920e-04 1.356229e-04
-3.787879e-06 5.303030e-06 4.143079e-05 1.182591e-04 1.253065e-04
-3.787879e-06 6.010101e-06 3.647358e-05 1.096047e-04 1.155141e-04
-3.787879e-06 6.717172e-06 3.241703e-05 1.012973e-04 1.063579e-04
-3.787879e-06 7.424242e-06 2.917445e-05 9.344278e-05 9.789127e-05
-3.787879e-06 8.131313e-06 2.664094e-05 8.609373e-05 9.012142e-05
-3.787879e-06 8.838384e-06 2.470455e-05 7.926497e-05 8.302560e-05
-3.787879e-06 9.545455e-06 2.325416e-05 7.294748e-05 7.656429e-05
-3.787879e-06 1.025253e-05 2.218562e-05 6.711858e-05 7.069020e-05
-3.787879e-06 1.095960e-05 2.140626e-05 6.174871e-05 6.535390e-05
-3.787879e-06 1.166667e-05 2.083758e-05 5.680570e-05 6.050696e-05
-3.787879e-06 1.237374e-05 2.041597e-05 5.225721e-05 5.610373e-05
-3.787879e-06 1.308081e-05 2.009183e-05 4.807219e-05 5.210199e-05
-3.787879e-06 1.378788e-05 1.982779e-05 4.422153e-05 4.846323e-05
-3.787879e-06 1.449495e-05 1.959651e-05 4.067840e-05 4.515258e-05
-3.787879e-06 1.520202e-05 1.937855e-05 3.741827e-05 4.213853e-05
-3.787879e-06 1.590909e-05 1.916053e-05 3.441887e-05 3.939269e-05
-3.787879e-06 1.661616e-05 1.893361e-05 3.165996e-05 3.688950e-05
-3.787879e-06 1.732323e-05 1.869227e-05 2.912327e-05 3.460587e-05
-3.787879e-06 1.803030e-05 1.843343e-05 2.679221e-05 3.252097e-05
-3.787879e-06 1.873737e-05 1.815571e-05 2.465176e-05 3.061599e-05
-3.787879e-06 1.944444e-05 1.785898e-05 2.268827e-05 2.887388e-05
-3.787879e-06 2.015152e-05 1.754396e-05 2.088934e-05 2.727920e-05
-3.787879e-06 2.085859e-05 1.721192e-05 1.924362e-05 2.581796e-05
-3.787879e-06 2.156566e-05 1.686451e-05 1.774076e-05 2.447746e-05
-3.787879e-06 2.227273e-05 1.650358e-05 1.637121e-05 2.324618e-05
-3.787879e-06 2.297980e-05 1.613110e-05 1.512618e-05 2.211366e-05
-3.787879e-06 2.368687e-05 1.574906e-05 1.399749e-05 2.107042e-05
-3.787879e-06 2.439394e-05 1.535943e-05 1.297749e-05 2.010789e-05
-3.787879e-06 2.510101e-05 1.496410e-05 1.205895e-05 1.921829e-05
-3.787879e-06 2.580808e-05 1.456489e-05 1.123499e-05 1.839460e-05
-3.787879e-06 2.651515e-05 1.416348e-05 1.049901e-05 1.763046e-05
-3.787879e-06 2.722222e-05 1.376144e-05 9.844559e-06 1.692018e-05
-3.787879e-06 2.792929e-05 1.336021e-05 9.265362e-06 1.625860e-05
-3.787879e-06 2.863636e-05 1.296110e-05 8.755221e-06 1.564110e-05
-3.787879e-06 2.934343e-05 1.256528e-05 8.308029e-06 1.506352e-05
-3.787879e-06 3.005051e-05 1.217382e-05 7.917768e-06 1.452215e-05
-3.787879e-06 3.075758e-05 1.178763e-05 7.578543e-06 1.401366e-05
-3.787879e-06 3.146465e-05 1.140754e-05 7.284631e-06 1.353506e-05
-3.787879e-06 3.217172e-05 1.103423e-05 7.030540e-06 1.308369e-05
-3.787879e-06 3.287879e-05 1.066833e-05 6.811069e-06 1.265717e-05
-3.787879e-06 3.358586e-05 1.031032e-05 6.621370e-06 1.225338e-05
-3.787879e-06 3.429293e-05 9.960627e-06 6.456987e-06 1.187042e-05
-3.787879e-06 3.500000e-05 9.619583e-06 6.313891e-06 1.150659e-05
-2.777778e-06 -3.500000e-05 7.277141e-06 7.046776e-06 1.012985e-05
-2.777778e-06 -3.429293e-05 7.466605e-06 7.357136e-06 1.048225e-05
-2.777778e-06 -3.358586e-05 7.659123e-06 7.699207e-06 1.086002e-05
-2.777778e-06 -3.287879e-05 7.854533e-06 8.075919e-06 1.126562e-05
-2.777778e-06 -3.217172e-05 8.052656e-06 8.490376e-06 1.170178e-05
-2.777778e-06 -3.146465e-05 8.253302e-06 8.945868e-06 1.217151e-05
-2.777778e-06 -3.075758e-05 8.456276e-06 9.445881e-06 1.267806e-05
-2.777778e-06 -3.005051e-05 8.661376e-06 9.994121e-06 1.322505e-05
-2.777778e-06 -2.934343e-05 8.868411e-06 1.059453e-05 1.381640e-05
-2.777778e-06 -2.863636e-05 9.077205e-06 1.125133e-05 1.445642e-05
-2.777778e-06 -2.792929e-05 9.287618e-06 1.196903e-05 1.514983e-05
-2.777778e-06 -2.722222e-05 9.499558e-06 1.275247e-05 1.590179e-05
-2.777778e-06 -2.651515e-05 9.713016e-06 1.360689e-05 1.671796e-05
-2.777778e-06 -2.580808e-05 9.928092e-06 1.453794e-05 1.760451e-05
-2.777778e-06 -2.510101e-05 1.014504e-05 1.555176e-05 1.856823e-05
-2.777778e-06 -2.439394e-05 1.036434e-05 1.665504e-05 1.961657e-05
-2.777778e-06 -2.368687e-05 1.058672e-05 1.785507e-05 2.075770e-05
-2.777778e-06 -2.297980e-05 1.081331e-05 1.915985e-05 2.200063e-05
-2.777778e-06 -2.227273e-05 1.104570e-05 2.057818e-05 2.335527e-05
-2.777778e-06 -2.156566e-05 1.128612e-05 2.211972e-05 2.483261e-05
-2.777778e-06 -2.085859e-05 1.153756e-05 2.379520e-05 2.644479e-05
-2.777778e-06 -2.015152e-05 1.180404e-05 2.561648e-05 2.820531e-05
-2.777778e-06 -1.944444e-05 1.209081e-05 2.759677e-05 3.012921e-05
-2.777778e-06 -1.873737e-05 1.240467e-05 2.975081e-05 3.223331e-05
-2.777778e-06 -1.803030e-05 1.275429e-05 3.209512e-05 3.453648e-05
-2.777778e-06 -1.732323e-05 1.315062e-05 3.464828e-05 3.705998e-05
-2.777778e-06 -1.661616e-05 1.360726e-05 3.743127e-05 3.982785e-05
-2.777778e-06 -1.590909e-05 1.414091e-05 4.046785e-05 4.286738e-05
-2.777778e-06 -1.520202e-05 1.477175e-05 4.378512e-05 4.620975e-05
-2.777778e-06 -1.449495e-05 1.552391e-05 4.741402e-05 4.989069e-05
-2.777778e-06 -1.378788e-05 1.642578e-05 5.139013e-05 5.395138e-05
-2.777778e-06 -1.308081e-05 1.751045e-05 5.575447e-05 5.843952e-05
-2.777778e-06 -1.237374e-05 1.881620e-05 6.055458e-05 6.341062e-05
-2.777778e-06 -1.166667e-05 2.038717e-05 6.584569e-05 6.892961e-05
-2.777778e-06 -1.095960e-05 2.227445e-05 7.169215e-05 7.507273e-05
-2.777778e-06 -1.025253e-05 2.453769e-05 7.816897e-05 8.192976e-05
-2.777778e-06 -9.545455e-06 2.724739e-05 8.536343e-05 8.960656e-05
-2.777778e-06 -8.838384e-06 3.048798e-05 9.337634e-05 9.822759e-05
-2.777778e-06 -8.131313e-06 3.436167e-05 1.023225e-04 1.079380e-04
-2.777778e-06 -7.424242e-06 3.899234e-05 1.123290e-04 1.189042e-04
-2.777778e-06 -6.717172e-06 4.452791e-05 1.235291e-04 1.313094e-04
-2.777778e-06 -6.010101e-06 5.113666e-05 1.360479e-04 1.453409e-04
-2.777778e-06 -5.303030e-06 5.898672e-05 1.499751e-04 1.611582e-04
-2.777778e-06 -4.595960e-06 6.818555e-05 1.653227e-04 1.788320e-04
-2.777778e-06 -3.888889e-06 7.863665e-05 1.819880e-04 1.982507e-04
-2.777778e-06 -3.181818e-06 8.976881e-05 1.998188e-04 2.190570e-04
-2.777778e-06 -2.474747e-06 1.002210e-04 2.190209e-04 2.408618e-04
-2.777778e-06 -1.767677e-06 1.080240e-04 2.409025e-04 2.640136e-04
-2.777778e-06 -1.060606e-06 1.120638e-04 2.664231e-04 2.890322e-04
-2.777778e-06 -3.535354e-07 1.136752e-04 2.875930e-04 3.092439e-04
-2.777778e-06 3.535354e-07 1.141165e-04 2.862388e-04 3.081481e-04
-2.777778e-06 1.060606e-06 1.083389e-04 2.613483e-04 2.829139e-04
-2.777778e-06 1.767677e-06 9.522706e-05 2.317212e-04 2.505252e-04
-2.777778e-06 2.474747e-06 8.066361e-05 2.073360e-04 2.224743e-04
-2.777778e-06 3.181818e-06 6.796053e-05 1.874632e-04 1.994018e-04
-2.777778e-06 3.888889e-06 5.756251e-05 1.700410e-04 1.795199e-04
-2.777778e-06 4.595960e-06 4.923494e-05 1.542066e-04 1.618757e-04
-2.777778e-06 5.303030e-06 4.268067e-05 1.397593e-04 1.461311e-04
-2.777778e-06 6.010101e-06 3.760795e-05 1.266545e-04 1.321201e-04
-2.777778e-06 6.717172e-06 3.374326e-05 1.148352e-04 1.196901e-04
-2.777778e-06 7.424242e-06 3.084083e-05 1.042104e-04 1.086783e-04
-2.777778e-06 8.131313e-06 2.868716e-05 9.466955e-05 9.892056e-05
-2.777778e-06 8.838384e-06 2.710191e-05 8.609785e-05 9.026269e-05
-2.777778e-06 9.545455e-06 2.593697e-05 7.838590e-05 8.256559e-05
-2.777778e-06 1.025253e-05 2.507422e-05 7.143433e-05 7.570720e-05
-2.777778e-06 1.095960e-05 2.442209e-05 6.515520e-05 6.958189e-05
-2.777778e-06 1.166667e-05 2.391146e-05 5.947188e-05 6.409885e-05
-2.777778e-06 1.237374e-05 2.349138e-05 5.431802e-05 5.918016e-05
-2.777778e-06 1.308081e-05 2.312510e-05 4.963637e-05 5.475892e-05
-2.777778e-06 1.378788e-05 2.278666e-05 4.537755e-05 5.077749e-05
-2.777778e-06 1.449495e-05 2.245816e-05 4.149882e-05 4.718603e-05
-2.777778e-06 1.520202e-05 2.212761e-05 3.796316e-05 4.394124e-05
-2.777778e-06 1.590909e-05 2.178733e-05 3.473832e-05 4.100535e-05
-2.777778e-06 1.661616e-05 2.143274e-05 3.179611e-05 3.834521e-05
-2.777778e-06 1.732323e-05 2.106148e-05 2.911180e-05 3.593164e-05
-2.777778e-06 1.803030e-05 2.067276e-05 2.666357e-05 3.373883e-05
-2.777778e-06 1.873737e-05 2.026687e-05 2.443209e-05 3.174387e-05
-2.777778e-06 1.944444e-05 1.984488e-05 2.240017e-05 2.992636e-05
-2.777778e-06 2.015152e-05 1.940830e-05 2.055243e-05 2.826808e-05
-2.777778e-06 2.085859e-05 1.895898e-05 1.887506e-05 2.675277e-05
-2.777778e-06 2.156566e-05 1.849893e-05 1.735554e-05 2.536583e-05
-2.777778e-06 2.227273e-05 1.803024e-05 1.598250e-05 2.409418e-05
-2.777778e-06 2.297980e-05 1.755497e-05 1.474550e-05 2.292612e-05
-2.777778e-06 2.368687e-05 1.707517e-05 1.363488e-05 2.185112e-05
-2.777778e-06 2.439394e-05 1.659278e-05 1.264158e-05 2.085976e-05
-2.777778e-06 2.510101e-05 1.610961e-05 1.175705e-05 1.994362e-05
-2.777778e-06 2.580808e-05 1.562738e-05 1.097307e-05 1.909512e-05
-2.777778e-06 2.651515e-05 1.514766e-05 1.028172e-05 1.830752e-05
-2.777778e-06 2.722222e-05 1.467185e-05 9.675211e-06 1.757478e-05
-2.777778e-06 2.792929e-05 1.420126e-05 9.145936e-06 1.689153e-05
-2.777778e-06 2.863636e-05 1.373701e-05 8.686398e-06 1.625296e-05
-2.777778e-06 2.934343e-05 1.328011e-05 8.289256e-06 1.565481e-05
-2.777778e-06 3.005051e-05 1.283145e-05 7.947378e-06 1.509327e-05
-2.777778e-06 3.075758e-05 1.239177e-05 7.653906e-06 1.456496e-05
-2.777778e-06 3.146465e-05 1.196170e-05 7.402348e-06 1.406688e-05
-2.777778e-06 3.217172e-05 1.154179e-05 7.186648e-06 1.359635e-05
-2.777778e-06 3.287879e-05 1.113244e-05 7.001250e-06 1.315100e-05
-2.777778e-06 3.358586e-05 1.073401e-05 6.841146e-06 1.272872e-05
-2.777778e-06 3.429293e-05 1.034673e-05 6.701891e-06 1.232762e-05
-2.777778e-06 3.500000e-05 9.970789e-06 6.579602e-06 1.194604e-05
-1.767677e-06 -3.500000e-05 7.662150e-06 7.026261e-06 1.039600e-05
-1.767677e-06 -3.429293e-05 7.878462e-06 7.302210e-06 1.074209e-05
-1.767677e-06 -3.358586e-05 8.099442e-06 7.607843e-06 1.111217e-05
-1.767677e-06 -3.287879e-05 8.324994e-06 7.946298e-06 1.150866e-05
-1.767677e-06 -3.217172e-05 8.555000e-06 8.320921e-06 1.193423e-05
-1.767677e-06 -3.146465e-05 8.789325e-06 8.735278e-06 1.239182e-05
-1.767677e-06 -3.075758e-05 9.027819e-06 9.193164e-06 1.288471e-05
-1.767677e-06 -3.005051e-05 9.270315e-06 9.698617e-06 1.341648e-05
-1.767677e-06 -2.934343e-05 9.516637e-06 1.025594e-05 1.399109e-05
-1.767677e-06 -2.863636e-05 9.766604e-06 1.086971e-05 1.461291e-05
-1.767677e-06 -2.792929e-05 1.002004e-05 1.154485e-05 1.528675e-05
-1.767677e-06 -2.722222e-05 1.027678e-05 1.228662e-05 1.601790e-05
-1.767677e-06 -2.651515e-05 1.053669e-05 1.310070e-05 1.681220e-05
-1.767677e-06 -2.580808e-05 1.079969e-05 1.399321e-05 1.767606e-05
-1.767677e-06 -2.510101e-05 1.106578e-05 1.497081e-05 1.861657e-05
-1.767677e-06 -2.439394e-05 1.133506e-05 1.604076e-05 1.964153e-05
-1.767677e-06 -2.368687e-05 1.160779e-05 1.721099e-05 2.075955e-05
-1.767677e-06 -2.297980e-05 1.188445e-05 1.849020e-05 2.198017e-05
-1.767677e-06 -2.227273e-05 1.216579e-05 1.988801e-05 2.331393e-05
-1.767677e-06 -2.156566e-05 1.245296e-05 2.141504e-05 2.477256e-05
-1.767677e-06 -2.085859e-05 1.274758e-05 2.308309e-05 2.636911e-05
-1.767677e-06 -2.015152e-05 1.305194e-05 2.490533e-05 2.811812e-05
-1.767677e-06 -1.944444e-05 1.336915e-05 2.689651e-05 3.003592e-05
-1.767677e-06 -1.873737e-05 1.370336e-05 2.907321e-05 3.214084e-05
-1.767677e-06 -1.803030e-05 1.406005e-05 3.145415e-05 3.445357e-05
-1.767677e-06 -1.732323e-05 1.444640e-05 3.406059e-05 3.699760e-05
-1.767677e-06 -1.661616e-05 1.487160e-05 3.691678e-05 3.979966e-05
-1.767677e-06 -1.590909e-05 1.534739e-05 4.005054e-05 4.289042e-05
-1.767677e-06 -1.520202e-05 1.588857e-05 4.349396e-05 4.630520e-05
-1.767677e-06 -1.449495e-05 1.651357e-05 4.728430e-05 5.008496e-05
-1.767677e-06 -1.378788e-05 1.724510e-05 5.146511e-05 5.427753e-05
-1.767677e-06 -1.308081e-05 1.811087e-05 5.608767e-05 5.893920e-05
-1.767677e-06 -1.237374e-05 1.914437e-05 6.121278e-05 6.413667e-05
-1.767677e-06 -1.166667e-05 2.038580e-05 6.691318e-05 6.994965e-05
-1.767677e-06 -1.095960e-05 2.188323e-05 7.327647e-05 7.647429e-05
-1.767677e-06 -1.025253e-05 2.369424e-05 8.040918e-05 8.382752e-05
-1.767677e-06 -9.545455e-06 2.588837e-05 8.844174e-05 9.215285e-05
-1.767677e-06 -8.838384e-06 2.855071e-05 9.753509e-05 1.016279e-04
-1.767677e-06 -8.131313e-06 3.178737e-05 1.078889e-04 1.124742e-04
-1.767677e-06 -7.424242e-06 3.573327e-05 1.197513e-04 1.249690e-04
-1.767677e-06 -6.717172e-06 4.056279e-05 1.334298e-04 1.394592e-04
-1.767677e-06 -6.010101e-06 4.650231e-05 1.492991e-04 1.563736e-04
-1.767677e-06 -5.303030e-06 5.383909e-05 1.677993e-04 1.762250e-04
-1.767677e-06 -4.595960e-06 6.290543e-05 1.894068e-04 1.995796e-04
-1.767677e-06 -3.888889e-06 7.397332e-05 2.145629e-04 2.269566e-04
-1.767677e-06 -3.181818e-06 8.690701e-05 2.436610e-04 2.586958e-04
-1.767677e-06 -2.474747e-06 1.005485e-04 2.780683e-04 2.956890e-04
-1.767677e-06 -1.767677e-06 1.136047e-04 3.250928e-04 3.443709e-04
-1.767677e-06 -1.060606e-06 1.108553e-04 3.261968e-04 3.445188e-04
-1.767677e-06 -3.535354e-07 1.123970e-04 3.256384e-04 3.444901e-04
-1.767677e-06 3.535354e-07 1.187799e-04 3.257505e-04 3.467306e-04
-1.767677e-06 1.060606e-06 1.293567e-04 3.265425e-04 3.512310e-04
-1.767677e-06 1.767677e-06 1.405849e-04 3.251047e-04 3.541993e-04
-1.767677e-06 2.474747e-06 1.019167e-04 2.703342e-04 2.889076e-04
-1.767677e-06 3.181818e-06 7.772132e-05 2.337995e-04 2.463794e-04
-1.767677e-06 3.888889e-06 6.274660e-05 2.048438e-04 2.142384e-04
-1.767677e-06 4.595960e-06 5.275597e-05 1.804082e-04 1.879636e-04
-1.767677e-06 5.303030e-06 4.581005e-05 1.595502e-04 1.659965e-04
-1.767677e-06 6.010101e-06 4.087332e-05 1.416823e-04 1.474602e-04
-1.767677e-06 6.717172e-06 3.731450e-05 1.263096e-04 1.317060e-04
-1.767677e-06 7.424242e-06 3.471749e-05 1.130094e-04 1.182219e-04
-1.767677e-06 8.131313e-06 3.279574e-05 1.014308e-04 1.066010e-04
-1.767677e-06 8.838384e-06 3.134718e-05 9.128854e-05 9.652069e-05
-1.767677e-06 9.545455e-06 3.022770e-05 8.235230e-05 8.772466e-05
-1.767677e-06 1.025253e-05 2.933416e-05 7.443678e-05 8.000830e-05
-1.767677e-06 1.095960e-05 2.859283e-05 6.739231e-05 7.320706e-05
-1.767677e-06 1.166667e-05 2.795119e-05 6.109732e-05 6.718743e-05
-1.767677e-06 1.237374e-05 2.737207e-05 5.545237e-05 6.184007e-05
-1.767677e-06 1.308081e-05 2.682942e-05 5.037550e-05 5.707459e-05
-1.767677e-06 1.378788e-05 2.630526e-05 4.579860e-05 5.281551e-05
-1.767677e-06 1.449495e-05 2.578741e-05 4.166462e-05 4.899930e-05
-1.767677e-06 1.520202e-05 2.526792e-05 3.792542e-05 4.557198e-05
-1.767677e-06 1.590909e-05 2.474188e-05 3.454004e-05 4.248735e-05
-1.767677e-06 1.661616e-05 2.420655e-05 3.147340e-05 3.970556e-05
-1.767677e-06 1.732323e-05 2.366079e-05 2.869523e-05 3.719206e-05
-1.767677e-06 1.803030e-05 2.310454e-05 2.617928e-05 3.491668e-05
-1.767677e-06 1.873737e-05 2.253852e-05 2.390258e-05 3.285298e-05
-1.767677e-06 1.944444e-05 2.196397e-05 2.184494e-05 3.097769e-05
-1.767677e-06 2.015152e-05 2.138247e-05 1.998846e-05 2.927027e-05
-1.767677e-06 2.085859e-05 2.079579e-05 1.831718e-05 2.771253e-05
-1.767677e-06 2.156566e-05 2.020580e-05 1.681674e-05 2.628835e-05
-1.767677e-06 2.227273e-05 1.961440e-05 1.547409e-05 2.498344e-05
-1.767677e-06 2.297980e-05 1.902343e-05 1.427722e-05 2.378508e-05
-1.767677e-06 2.368687e-05 1.843469e-05 1.321495e-05 2.268199e-05
-1.767677e-06 2.439394e-05 1.784985e-05 1.227674e-05 2.166415e-05
-1.767677e-06 2.510101e-05 1.727049e-05 1.145249e-05 2.072268e-05
-1.767677e-06 2.580808e-05 1.669803e-05 1.073243e-05 1.984967e-05
-1.767677e-06 2.651515e-05 1.613379e-05 1.010699e-05 1.903813e-05
-1.767677e-06 2.722222e-05 1.557890e-05 9.566834e-06 1.828186e-05
-1.767677e-06 2.792929e-05 1.503440e-05 9.102794e-06 1.757539e-05
-1.767677e-06 2.863636e-05 1.450117e-05 8.705967e-06 1.691384e-05
-1.767677e-06 2.934343e-05 1.397996e-05 8.367791e-06 1.629292e-05
-1.767677e-06 3.005051e-05 1.347140e-05 8.080156e-06 1.570884e-05
-1.767677e-06 3.075758e-05 1.297600e-05 7.835505e-06 1.515822e-05
-1.767677e-06 3.146465e-05 1.249417e-05 7.626923e-06 1.463811e-05
-1.767677e-06 3.217172e-05 1.202620e-05 7.448198e-06 1.414585e-05
-1.767677e-06 3.287879e-05 1.157231e-05 7.293843e-06 1.367913e-05
-1.767677e-06 3.358586e-05 1.113263e-05 7.159098e-06 1.323586e-05
-1.767677e-06 3.429293e-05 1.070720e-05 7.039898e-06 1.281422e-05
-1.767677e-06 3.500000e-05 1.029600e-05 6.932819e-06 1.241256e-05
-7.575758e-07 -3.500000e-05 8.031324e-06 7.106006e-06 1.072369e-05
-7.575758e-07 -3.429293e-05 8.275278e-06 7.347382e-06 1.106636e-05
-7.575758e-07 -3.358586e-05 8.525737e-06 7.615255e-06 1.143155e-05
-7.575758e-07 -3.287879e-05 8.782706e-06 7.912850e-06 1.182155e-05
-7.575758e-07 -3.217172e-05 9.046174e-06 8.243657e-06 1.223892e-05
-7.575758e-07 -3.146465e-05 9.316110e-06 8.611438e-06 1.268648e-05
-7.575758e-07 -3.075758e-05 9.592468e-06 9.020232e-06 1.316738e-05
-7.575758e-07 -3.005051e-05 9.875183e-06 9.474366e-06 1.368513e-05
-7.575758e-07 -2.934343e-05 1.016418e-05 9.978469e-06 1.424361e-05
-7.575758e-07 -2.863636e-05 1.045936e-05 1.053749e-05 1.484712e-05
-7.575758e-07 -2.792929e-05 1.076063e-05 1.115671e-05 1.550044e-05
-7.575758e-07 -2.722222e-05 1.106790e-05 1.184182e-05 1.620886e-05
-7.575758e-07 -2.651515e-05 1.138106e-05 1.259890e-05 1.697824e-05
-7.575758e-07 -2.580808e-05 1.170005e-05 1.343452e-05 1.781509e-05
-7.575758e-07 -2.510101e-05 1.202483e-05 1.435579e-05 1.872659e-05
-7.575758e-07 -2.439394e-05 1.235542e-05 1.537045e-05 1.972073e-05
-7.575758e-07 -2.368687e-05 1.269193e-05 1.648694e-05 2.080635e-05
-7.575758e-07 -2.297980e-05 1.303459e-05 1.771450e-05 2.199327e-05
-7.575758e-07 -2.227273e-05 1.338382e-05 1.906334e-05 2.329244e-05
-7.575758e-07 -2.156566e-05 1.374023e-05 2.054477e-05 2.471602e-05
-7.575758e-07 -2.085859e-05 1.410477e-05 2.217133e-05 2.627761e-05
-7.575758e-07 -2.015152e-05 1.447880e-05 2.395708e-05 2.799245e-05
-7.575758e-07 -1.944444e-05 1.486419e-05 2.591775e-05 2.987765e-05
-7.575758e-07 -1.873737e-05 1.526350e-05 2.807114e-05 3.195251e-05
-7.575758e-07 -1.803030e-05 1.568017e-05 3.043737e-05 3.423889e-05
-7.575758e-07 -1.732323e-05 1.611877e-05 3.303943e-05 3.676164e-05
-7.575758e-07 -1.661616e-05 1.658525e-05 3.590361e-05 3.954920e-05
-7.575758e-07 -1.590909e-05 1.708736e-05 3.906026e-05 4.263428e-05
-7.575758e-07 -1.520202e-05 1.763502e-05 4.254460e-05 4.605471e-05
-7.575758e-07 -1.449495e-05 1.824090e-05 4.639777e-05 4.985462e-05
-7.575758e-07 -1.378788e-05 1.892099e-05 5.066823e-05 5.408580e-05
-7.575758e-07 -1.308081e-05 1.969535e-05 5.541352e-05 5.880956e-05
-7.575758e-07 -1.237374e-05 2.058893e-05 6.070256e-05 6.409918e-05
-7.575758e-07 -1.166667e-05 2.163267e-05 6.661871e-05 7.004302e-05
-7.575758e-07 -1.095960e-05 2.286469e-05 7.326382e-05 7.674882e-05
-7.575758e-07 -1.025253e-05 2.433203e-05 8.076372e-05 8.434943e-05
-7.575758e-07 -9.545455e-06 2.609291e-05 8.927562e-05 9.301063e-05
-7.575758e-07 -8.838384e-06 2.822023e-05 9.899830e-05 1.029420e-04
-7.575758e-07 -8.131313e-06 3.080704e-05 1.101860e-04 1.144116e-04
-7.575758e-07 -7.424242e-06 3.397558e-05 1.231671e-04 1.277673e-04
-7.575758e-07 -6.717172e-06 3.789287e-05 1.383687e-04 1.434635e-04
-7.575758e-07 -6.010101e-06 4.279841e-05 1.563444e-04 1.620965e-04
-7.575758e-07 -5.303030e-06 4.905647e-05 1.777934e-04 1.844370e-04
-7.575758e-07 -4.595960e-06 5.726251e-05 2.035182e-04 2.114206e-04
-7.575758e-07 -3.888889e-06 6.849120e-05 2.341265e-04 2.439391e-04
-7.575758e-07 -3.181818e-06 8.505556e-05 2.687269e-04 2.818663e-04
-7.575758e-07 -2.474747e-06 1.142031e-04 2.990455e-04 3.201102e-04
-7.575758e-07 -1.767677e-06 1.137730e-04 3.009677e-04 3.217543e-04
-7.575758e-07 -1.060606e-06 1.104258e-04 2.996458e-04 3.193454e-04
-7.575758e-07 -3.535354e-07 1.119109e-04 2.989859e-04 3.192438e-04
-7.575758e-07 3.535354e-07 1.180982e-04 2.990116e-04 3.214889e-04
-7.575758e-07 1.060606e-06 1.283626e-04 2.997342e-04 3.260637e-04
-7.575758e-07 1.767677e-06 1.418821e-04 3.011510e-04 3.329000e-04
-7.575758e-07 2.474747e-06 1.452960e-04 2.982563e-04 3.317646e-04
-7.575758e-07 3.181818e-06 9.704158e-05 2.640908e-04 2.813557e-04
-7.575758e-07 3.888889e-06 7.457950e-05 2.288922e-04 2.407359e-04
-7.575758e-07 4.595960e-06 6.188833e-05 1.983134e-04 2.077459e-04
-7.575758e-07 5.303030e-06 5.384615e-05 1.727070e-04 1.809064e-04
-7.575758e-07 6.010101e-06 4.837136e-05 1.513504e-04 1.588922e-04
-7.575758e-07 6.717172e-06 4.445579e-05 1.334236e-04 1.406349e-04
-7.575758e-07 7.424242e-06 4.154615e-05 1.182334e-04 1.253205e-04
-7.575758e-07 8.131313e-06 3.931045e-05 1.052357e-04 1.123382e-04
-7.575758e-07 8.838384e-06 3.753670e-05 9.401259e-05 1.012293e-04
-7.575758e-07 9.545455e-06 3.608356e-05 8.424291e-05 9.164546e-05
-7.575758e-07 1.025253e-05 3.485411e-05 7.567844e-05 8.331888e-05
-7.575758e-07 1.095960e-05 3.378060e-05 6.812522e-05 7.604062e-05
-7.575758e-07 1.166667e-05 3.281521e-05 6.142997e-05 6.964538e-05
-7.575758e-07 1.237374e-05 3.192399e-05 5.547010e-05 6.400058e-05
-7.575758e-07 1.308081e-05 3.108288e-05 5.014651e-05 5.899845e-05
-7.575758e-07 1.378788e-05 3.027491e-05 4.537814e-05 5.455040e-05
-7.575758e-07 1.449495e-05 2.948829e-05 4.109809e-05 5.058273e-05
-7.575758e-07 1.520202e-05 2.871499e-05 3.725054e-05 4.703354e-05
-7.575758e-07 1.590909e-05 2.794973e-05 3.378854e-05 4.385035e-05
-7.575758e-07 1.661616e-05 2.718927e-05 3.067225e-05 4.098833e-05
-7.575758e-07 1.732323e-05 2.643185e-05 2.786759e-05 3.840892e-05
-7.575758e-07 1.803030e-05 2.567676e-05 2.534518e-05 3.607872e-05
-7.575758e-07 1.873737e-05 2.492407e-05 2.307951e-05 3.396870e-05
-7.575758e-07 1.944444e-05 2.417437e-05 2.104820e-05 3.205350e-05
-7.575758e-07 2.015152e-05 2.342862e-05 1.923150e-05 3.031090e-05
-7.575758e-07 2.085859e-05 2.268800e-05 1.761176e-05 2.872141e-05
-7.575758e-07 2.156566e-05 2.195383e-05 1.617302e-05 2.726788e-05
-7.575758e-07 2.227273e-05 2.122745e-05 1.490067e-05 2.593520e-05
-7.575758e-07 2.297980e-05 2.051024e-05 1.378109e-05 2.471009e-05
-7.575758e-07 2.368687e-05 1.980349e-05 1.280143e-05 2.358081e-05
-7.575758e-07 2.439394e-05 1.910844e-05 1.194934e-05 2.253706e-05
-7.575758e-07 2.510101e-05 1.842624e-05 1.121284e-05 2.156975e-05
-7.575758e-07 2.580808e-05 1.775791e-05 1.058023e-05 2.067086e-05
-7.575758e-07 2.651515e-05 1.710435e-05 1.004007e-05 1.983336e-05
-7.575758e-07 2.722222e-05 1.646637e-05 9.581262e-06 1.905104e-05
-7.575758e-07 2.792929e-05 1.584463e-05 9.193111e-06 1.831845e-05
-7.575758e-07 2.863636e-05 1.523966e-05 8.865508e-06 1.763078e-05
-7.575758e-07 2.934343e-05 1.465191e-05 8.589054e-06 1.698383e-05
-7.575758e-07 3.005051e-05 1.408170e-05 8.355173e-06 1.637385e-05
-7.575758e-07 3.075758e-05 1.352923e-05 8.156200e-06 1.579759e-05
-7.575758e-07 3.146465e-05 1.299464e-05 7.985409e-06 1.525213e-05
-7.575758e-07 3.217172e-05 1.247795e-05 7.837010e-06 1.473492e-05
-7.575758e-07 3.287879e-05 1.197911e-05 7.706099e-06 1.424370e-05
-7.575758e-07 3.358586e-05 1.149801e-05 7.588593e-06 1.377647e-05
-7.575758e-07 3.429293e-05 1.103447e-05 7.481145e-06 1.333143e-05
-7.575758e-07 3.500000e-05 1.058823e-05 7.381049e-06 1.290700e-05
2.525253e-07 -3.500000e-05 8.377163e-06 7.308027e-06 1.111684e-05
2.525253e-07 -3.429293e-05 8.648880e-06 7.518593e-06 1.146003e-05
2.525253e-07 -3.358586e-05 8.929091e-06 7.751504e-06 1.182432e-05
2.525253e-07 -3.287879e-05 9.217932e-06 8.009872e-06 1.221181e-05
2.525253e-07 -3.217172e-05 9.515528e-06 8.297133e-06 1.262488e-05
2.525253e-07 -3.146465e-05 9.821990e-06 8.617060e-06 1.306619e-05
2.525253e-07 -3.075758e-05 1.013742e-05 8.973773e-06 1.353868e-05
2.525253e-07 -3.005051e-05 1.046191e-05 9.371746e-06 1.404569e-05
2.525253e-07 -2.934343e-05 1.079555e-05 9.815819e-06 1.459089e-05
2.525253e-07 -2.863636e-05 1.113839e-05 1.031121e-05 1.517843e-05
2.525253e-07 -2.792929e-05 1.149051e-05 1.086354e-05 1.581291e-05
2.525253e-07 -2.722222e-05 1.185197e-05 1.147882e-05 1.649947e-05
2.525253e-07 -2.651515e-05 1.222284e-05 1.216355e-05 1.724383e-05
2.525253e-07 -2.580808e-05 1.260320e-05 1.292469e-05 1.805238e-05
2.525253e-07 -2.510101e-05 1.299317e-05 1.376977e-05 1.893222e-05
2.525253e-07 -2.439394e-05 1.339289e-05 1.470693e-05 1.989129e-05
2.525253e-07 -2.368687e-05 1.380257e-05 1.574502e-05 2.093840e-05
2.525253e-07 -2.297980e-05 1.422251e-05 1.689371e-05 2.208342e-05
2.525253e-07 -2.227273e-05 1.465314e-05 1.816360e-05 2.333733e-05
2.525253e-07 -2.156566e-05 1.509505e-05 1.956640e-05 2.471244e-05
2.525253e-07 -2.085859e-05 1.554904e-05 2.111508e-05 2.622250e-05
2.525253e-07 -2.015152e-05 1.601623e-05 2.282410e-05 2.788296e-05
2.525253e-07 -1.944444e-05 1.649811e-05 2.470968e-05 2.971121e-05
2.525253e-07 -1.873737e-05 1.699667e-05 2.679007e-05 3.172687e-05
2.525253e-07 -1.803030e-05 1.751454e-05 2.908594e-05 3.395219e-05
2.525253e-07 -1.732323e-05 1.805517e-05 3.162085e-05 3.641246e-05
2.525253e-07 -1.661616e-05 1.862304e-05 3.442177e-05 3.913663e-05
2.525253e-07 -1.590909e-05 1.922396e-05 3.751977e-05 4.215797e-05
2.525253e-07 -1.520202e-05 1.986538e-05 4.095090e-05 4.551494e-05
2.525253e-07 -1.449495e-05 2.055680e-05 4.475724e-05 4.925234e-05
2.525253e-07 -1.378788e-05 2.131035e-05 4.898831e-05 5.342270e-05
2.525253e-07 -1.308081e-05 2.214135e-05 5.370281e-05 5.808813e-05
2.525253e-07 -1.237374e-05 2.306919e-05 5.897096e-05 6.332268e-05
2.525253e-07 -1.166667e-05 2.411827e-05 6.487751e-05 6.921548e-05
2.525253e-07 -1.095960e-05 2.531941e-05 7.152576e-05 7.587494e-05
2.525253e-07 -1.025253e-05 2.671159e-05 7.904294e-05 8.343438e-05
2.525253e-07 -9.545455e-06 2.834457e-05 8.758744e-05 9.205962e-05
2.525253e-07 -8.838384e-06 3.028276e-05 9.735858e-05 1.019595e-04
2.525253e-07 -8.131313e-06 3.261157e-05 1.086098e-04 1.134002e-04
2.525253e-07 -7.424242e-06 3.544823e-05 1.216658e-04 1.267246e-04
2.525253e-07 -6.717172e-06 3.896153e-05 1.369438e-04 1.423784e-04
2.525253e-07 -6.010101e-06 4.341012e-05 1.549741e-04 1.609391e-04
2.525253e-07 -5.303030e-06 4.922130e-05 1.763997e-04 1.831382e-04
2.525253e-07 -4.595960e-06 5.716540e-05 2.018784e-04 2.098160e-04
2.525253e-07 -3.888889e-06 6.877534e-05 2.315851e-04 2.415817e-04
2.525253e-07 -3.181818e-06 8.747247e-05 2.630364e-04 2.771995e-04
2.525253e-07 -2.474747e-06 1.199172e-04 2.811038e-04 3.056133e-04
2.525253e-07 -1.767677e-06 1.137145e-04 2.791060e-04 3.013820e-04
2.525253e-07 -1.060606e-06 1.105300e-04 2.777102e-04 2.988977e-04
2.525253e-07 -3.535354e-07 1.120144e-04 2.769654e-04 2.987592e-04
2.525253e-07 3.535354e-07 1.180054e-04 2.769107e-04 3.010064e-04
2.525253e-07 1.060606e-06 1.279152e-04 2.775663e-04 3.056229e-04
2.525253e-07 1.767677e-06 1.409749e-04 2.789195e-04 3.125221e-04
2.525253e-07 2.474747e-06 1.547861e-04 2.809580e-04 3.207742e-04
2.525253e-07 3.181818e-06 1.154828e-04 2.638290e-04 2.879965e-04
2.525253e-07 3.888889e-06 9.146847e-05 2.317096e-04 2.491101e-04
2.525253e-07 4.595960e-06 7.657170e-05 2.011783e-04 2.152578e-04
2.525253e-07 5.303030e-06 6.666682e-05 1.749724e-04 1.872426e-04
2.525253e-07 6.010101e-06 5.971016e-05 1.529387e-04 1.641815e-04
2.525253e-07 6.717172e-06 5.460205e-05 1.344007e-04 1.450688e-04
2.525253e-07 7.424242e-06 5.070717e-05 1.186939e-04 1.290716e-04
2.525253e-07 8.131313e-06 4.763631e-05 1.052712e-04 1.155476e-04
2.525253e-07 8.838384e-06 4.513946e-05 9.370322e-05 1.040090e-04
2.525253e-07 9.545455e-06 4.305001e-05 8.365702e-05 9.408401e-05
2.525253e-07 1.025253e-05 4.125372e-05 7.487359e-05 8.548640e-05
2.525253e-07 1.095960e-05 3.967058e-05 6.714995e-05 7.799276e-05
2.525253e-07 1.166667e-05 3.824374e-05 6.032537e-05 7.142642e-05
2.525253e-07 1.237374e-05 3.693237e-05 5.427121e-05 6.564575e-05
2.525253e-07 1.308081e-05 3.570697e-05 4.888342e-05 6.053574e-05
2.525253e-07 1.378788e-05 3.454623e-05 4.407690e-05 5.600192e-05
2.525253e-07 1.449495e-05 3.343476e-05 3.978144e-05 5.196581e-05
2.525253e-07 1.520202e-05 3.236156e-05 3.593848e-05 4.836160e-05
2.525253e-07 1.590909e-05 3.131885e-05 3.249882e-05 4.513362e-05
2.525253e-07 1.661616e-05 3.030125e-05 2.942072e-05 4.223440e-05
2.525253e-07 1.732323e-05 2.930518e-05 2.666849e-05 3.962325e-05
2.525253e-07 1.803030e-05 2.832836e-05 2.421134e-05 3.726506e-05
2.525253e-07 1.873737e-05 2.736948e-05 2.202245e-05 3.512943e-05
2.525253e-07 1.944444e-05 2.642794e-05 2.007825e-05 3.318994e-05
2.525253e-07 2.015152e-05 2.550363e-05 1.835772e-05 3.142357e-05
2.525253e-07 2.085859e-05 2.459679e-05 1.684184e-05 2.981023e-05
2.525253e-07 2.156566e-05 2.370788e-05 1.551317e-05 2.833235e-05
2.525253e-07 2.227273e-05 2.283751e-05 1.435536e-05 2.697458e-05
2.525253e-07 2.297980e-05 2.198633e-05 1.335288e-05 2.572349e-05
2.525253e-07 2.368687e-05 2.115501e-05 1.249072e-05 2.456731e-05
2.525253e-07 2.439394e-05 2.034421e-05 1.175429e-05 2.349575e-05
2.525253e-07 2.510101e-05 1.955451e-05 1.112934e-05 2.249980e-05
2.525253e-07 2.580808e-05 1.878643e-05 1.060203e-05 2.157158e-05
2.525253e-07 2.651515e-05 1.804041e-05 1.015909e-05 2.070419e-05
2.525253e-07 2.722222e-05 1.731679e-05 9.787969e-06 1.989160e-05
2.525253e-07 2.792929e-05 1.661581e-05 9.477051e-06 1.912850e-05
2.525253e-07 2.863636e-05 1.593761e-05 9.215783e-06 1.841027e-05
2.525253e-07 2.934343e-05 1.528224e-05 8.994792e-06 1.773283e-05
2.525253e-07 3.005051e-05 1.464967e-05 8.805921e-06 1.709260e-05
2.525253e-07 3.075758e-05 1.403976e-05 8.642209e-06 1.648644e-05
2.525253e-07 3.146465e-05 1.345232e-05 8.497824e-06 1.591157e-05
2.525253e-07 3.217172e-05 1.288707e-05 8.367967e-06 1.536553e-05
2.525253e-07 3.287879e-05 1.234367e-05 8.248750e-06 1.484614e-05
2.525253e-07 3.358586e-05 1.182172e-05 8.137076e-06 1.435148e-05
2.525253e-07 3.429293e-05 1.132078e-05 8.030519e-06 1.387981e-05
2.525253e-07 3.500000e-05 1.084035e-05 7.927213e-06 1.342959e-05
1.262626e-06 -3.500000e-05 8.692342e-06 7.646981e-06 1.157727e-05
1.262626e-06 -3.429293e-05 8.991279e-06 7.834641e-06 1.192580e-05
1.262626e-06 -3.358586e-05 9.300782e-06 8.040051e-06 1.229418e-05
1.262626e-06 -3.287879e-05 9.621136e-06 8.265974e-06 1.268434e-05
1.262626e-06 -3.217172e-05 9.952626e-06 8.515533e-06 1.309844e-05
1.262626e-06 -3.146465e-05 1.029553e-05 8.792237e-06 1.353889e-05
1.262626e-06 -3.075758e-05 1.065014e-05 9.100003e-06 1.400841e-05
1.262626e-06 -3.005051e-05 1.101672e-05 9.443174e-06 1.451005e-05
1.262626e-06 -2.934343e-05 1.139555e-05 9.826542e-06 1.504724e-05
1.262626e-06 -2.863636e-05 1.178693e-05 1.025536e-05 1.562383e-05
1.262626e-06 -2.792929e-05 1.219113e-05 1.073535e-05 1.624412e-05
1.262626e-06 -2.722222e-05 1.260846e-05 1.127274e-05 1.691295e-05
1.262626e-06 -2.651515e-05 1.303922e-05 1.187427e-05 1.763575e-05
1.262626e-06 -2.580808e-05 1.348376e-05 1.254721e-05 1.841858e-05
1.262626e-06 -2.510101e-05 1.394243e-05 1.329942e-05 1.926826e-05
1.262626e-06 -2.439394e-05 1.441566e-05 1.413939e-05 2.019241e-05
1.262626e-06 -2.368687e-05 1.490393e-05 1.507631e-05 2.119958e-05
1.262626e-06 -2.297980e-05 1.540781e-05 1.612015e-05 2.229932e-05
1.262626e-06 -2.227273e-05 1.592799e-05 1.728179e-05 2.350236e-05
1.262626e-06 -2.156566e-05 1.646531e-05 1.857315e-05 2.482073e-05
1.262626e-06 -2.085859e-05 1.702085e-05 2.000735e-05 2.626791e-05
1.262626e-06 -2.015152e-05 1.759592e-05 2.159889e-05 2.785908e-05
1.262626e-06 -1.944444e-05 1.819219e-05 2.336395e-05 2.961132e-05
1.262626e-06 -1.873737e-05 1.881179e-05 2.532063e-05 3.154390e-05
1.262626e-06 -1.803030e-05 1.945740e-05 2.748929e-05 3.367865e-05
1.262626e-06 -1.732323e-05 2.013245e-05 2.989300e-05 3.604036e-05
1.262626e-06 -1.661616e-05 2.084128e-05 3.255802e-05 3.865726e-05
1.262626e-06 -1.590909e-05 2.158940e-05 3.551441e-05 4.156171e-05
1.262626e-06 -1.520202e-05 2.238381e-05 3.879680e-05 4.479092e-05
1.262626e-06 -1.449495e-05 2.323338e-05 4.244530e-05 4.838794e-05
1.262626e-06 -1.378788e-05 2.414937e-05 4.650666e-05 5.240288e-05
1.262626e-06 -1.308081e-05 2.514609e-05 5.103577e-05 5.689443e-05
1.262626e-06 -1.237374e-05 2.624169e-05 5.609744e-05 6.193181e-05
1.262626e-06 -1.166667e-05 2.745937e-05 6.176873e-05 6.759729e-05
1.262626e-06 -1.095960e-05 2.882882e-05 6.814194e-05 7.398936e-05
1.262626e-06 -1.025253e-05 3.038845e-05 7.532828e-05 8.122689e-05
1.262626e-06 -9.545455e-06 3.218839e-05 8.346252e-05 8.945437e-05
1.262626e-06 -8.838384e-06 3.429520e-05 9.270866e-05 9.884865e-05
1.262626e-06 -8.131313e-06 3.679899e-05 1.032664e-04 1.096271e-04
1.262626e-06 -7.424242e-06 3.982492e-05 1.153773e-04 1.220571e-04
1.262626e-06 -6.717172e-06 4.355184e-05 1.293284e-04 1.364646e-04
1.262626e-06 -6.010101e-06 4.824273e-05 1.454437e-04 1.532359e-04
1.262626e-06 -5.303030e-06 5.429278e-05 1.640446e-04 1.727956e-04
1.262626e-06 -4.595960e-06 6.229649e-05 1.853226e-04 1.955129e-04
1.262626e-06 -3.888889e-06 7.310414e-05 2.089988e-04 2.214153e-04
1.262626e-06 -3.181818e-06 8.772641e-05 2.335304e-04 2.494642e-04
1.262626e-06 -2.474747e-06 1.069122e-04 2.551167e-04 2.766130e-04
1.262626e-06 -1.767677e-06 1.140656e-04 2.621002e-04 2.858452e-04
1.262626e-06 -1.060606e-06 1.111470e-04 2.606685e-04 2.833755e-04
1.262626e-06 -3.535354e-07 1.127263e-04 2.597746e-04 2.831785e-04
1.262626e-06 3.535354e-07 1.184753e-04 2.596507e-04 2.854030e-04
1.262626e-06 1.060606e-06 1.279445e-04 2.603488e-04 2.900885e-04
1.262626e-06 1.767677e-06 1.404607e-04 2.616563e-04 2.969735e-04
1.262626e-06 2.474747e-06 1.434116e-04 2.581275e-04 2.952908e-04
1.262626e-06 3.181818e-06 1.242662e-04 2.386763e-04 2.690882e-04
1.262626e-06 3.888889e-06 1.056791e-04 2.133660e-04 2.381031e-04
1.262626e-06 4.595960e-06 9.113408e-05 1.883282e-04 2.092199e-04
1.262626e-06 5.303030e-06 8.021017e-05 1.657310e-04 1.841207e-04
1.262626e-06 6.010101e-06 7.196980e-05 1.459905e-04 1.627663e-04
1.262626e-06 6.717172e-06 6.563439e-05 1.289194e-04 1.446655e-04
1.262626e-06 7.424242e-06 6.064644e-05 1.141699e-04 1.292778e-04
1.262626e-06 8.131313e-06 5.662029e-05 1.013888e-04 1.161273e-04
1.262626e-06 8.838384e-06 5.328951e-05 9.026521e-05 1.048217e-04
1.262626e-06 9.545455e-06 5.046819e-05 8.053891e-05 9.504501e-05
1.262626e-06 1.025253e-05 4.802490e-05 7.199664e-05 8.654425e-05
1.262626e-06 1.095960e-05 4.586553e-05 6.446449e-05 7.911584e-05
1.262626e-06 1.166667e-05 4.392190e-05 5.780056e-05 7.259503e-05
1.262626e-06 1.237374e-05 4.214421e-05 5.188858e-05 6.684728e-05
1.262626e-06 1.308081e-05 4.049576e-05 4.663268e-05 6.176175e-05
1.262626e-06 1.378788e-05 3.894946e-05 4.195332e-05 5.724632e-05
1.262626e-06 1.449495e-05 3.748523e-05 3.778398e-05 5.322379e-05
1.262626e-06 1.520202e-05 3.608822e-05 3.406867e-05 4.962896e-05
1.262626e-06 1.590909e-05 3.474746e-05 3.075988e-05 4.640642e-05
1.262626e-06 1.661616e-05 3.345491e-05 2.781696e-05 4.350879e-05
1.262626e-06 1.732323e-05 3.220474e-05 2.520486e-05 4.089536e-05
1.262626e-06 1.803030e-05 3.099277e-05 2.289299e-05 3.853104e-05
1.262626e-06 1.873737e-05 2.981604e-05 2.085437e-05 3.638545e-05
1.262626e-06 1.944444e-05 2.867254e-05 1.906481e-05 3.443228e-05
1.262626e-06 2.015152e-05 2.756092e-05 1.750230e-05 3.264866e-05
1.262626e-06 2.085859e-05 2.648032e-05 1.614635e-05 3.101471e-05
1.262626e-06 2.156566e-05 2.543024e-05 1.497761e-05 2.951315e-05
1.262626e-06 2.227273e-05 2.441038e-05 1.397745e-05 2.812891e-05
1.262626e-06 2.297980e-05 2.342063e-05 1.312777e-05 2.684891e-05
1.262626e-06 2.368687e-05 2.246092e-05 1.241093e-05 2.566173e-05
1.262626e-06 2.439394e-05 2.153125e-05 1.180986e-05 2.455743e-05
1.262626e-06 2.510101e-05 2.063158e-05 1.130817e-05 2.352736e-05
1.262626e-06 2.580808e-05 1.976186e-05 1.089045e-05 2.256398e-05
1.262626e-06 2.651515e-05 1.892199e-05 1.054250e-05 2.166070e-05
1.262626e-06 2.722222e-05 1.811181e-05 1.025149e-05 2.081179e-05
1.262626e-06 2.792929e-05 1.733107e-05 1.000614e-05 2.001221e-05
1.262626e-06 2.863636e-05 1.657947e-05 9.796718e-06 1.925759e-05
1.262626e-06 2.934343e-05 1.585665e-05 9.615001e-06 1.854405e-05
1.262626e-06 3.005051e-05 1.516217e-05 9.454183e-06 1.786821e-05
1.262626e-06 3.075758e-05 1.449551e-05 9.308731e-06 1.722708e-05
1.262626e-06 3.146465e-05 1.385611e-05 9.174228e-06 1.661801e-05
1.262626e-06 3.217172e-05 1.324337e-05 9.047206e-06 1.603866e-05
1.262626e-06 3.287879e-05 1.265662e-05 8.924998e-06 1.548695e-05
1.262626e-06 3.358586e-05 1.209515e-05 8.805595e-06 1.496099e-05
1.262626e-06 3.429293e-05 1.155825e-05 8.687517e-06 1.445912e-05
1.262626e-06 3.500000e-05 1.104516e-05 8.569716e-06 1.397982e-05
2.272727e-06 -3.500000e-05 8.969808e-06 8.127867e-06 1.210453e-05
2.272727e-06 -3.429293e-05 9.294772e-06 8.303887e-06 1.246384e-05
2.272727e-06 -3.358586e-05 9.632393e-06 8.493338e-06 1.284211e-05
2.272727e-06 -3.287879e-05 9.983115e-06 8.698457e-06 1.324106e-05
2.272727e-06 -3.217172e-05 1.034739e-05 8.921828e-06 1.366263e-05
2.272727e-06 -3.146465e-05 1.072569e-05 9.166423e-06 1.410899e-05
2.272727e-06 -3.075758e-05 1.111848e-05 9.435641e-06 1.458259e-05
2.272727e-06 -3.005051e-05 1.152626e-05 9.733342e-06 1.508618e-05
2.272727e-06 -2.934343e-05 1.194954e-05 1.006389e-05 1.562284e-05
2.272727e-06 -2.863636e-05 1.238882e-05 1.043216e-05 1.619608e-05
2.272727e-06 -2.792929e-05 1.284466e-05 1.084363e-05 1.680980e-05
2.272727e-06 -2.722222e-05 1.331762e-05 1.130432e-05 1.746844e-05
2.272727e-06 -2.651515e-05 1.380830e-05 1.182088e-05 1.817697e-05
2.272727e-06 -2.580808e-05 1.431734e-05 1.240060e-05 1.894099e-05
2.272727e-06 -2.510101e-05 1.484544e-05 1.305142e-05 1.976680e-05
2.272727e-06 -2.439394e-05 1.539335e-05 1.378199e-05 2.066152e-05
2.272727e-06 -2.368687e-05 1.596191e-05 1.460166e-05 2.163311e-05
2.272727e-06 -2.297980e-05 1.655209e-05 1.552062e-05 2.269055e-05
2.272727e-06 -2.227273e-05 1.716495e-05 1.654989e-05 2.384396e-05
2.272727e-06 -2.156566e-05 1.780178e-05 1.770146e-05 2.510468e-05
2.272727e-06 -2.085859e-05 1.846405e-05 1.898842e-05 2.648549e-05
2.272727e-06 -2.015152e-05 1.915354e-05 2.042513e-05 2.800079e-05
2.272727e-06 -1.944444e-05 1.987238e-05 2.202737e-05 2.966676e-05
2.272727e-06 -1.873737e-05 2.062316e-05 2.381263e-05 3.150169e-05
2.272727e-06 -1.803030e-05 2.140904e-05 2.580038e-05 3.352621e-05
2.272727e-06 -1.732323e-05 2.223391e-05 2.801237e-05 3.576367e-05
2.272727e-06 -1.661616e-05 2.310258e-05 3.047311e-05 3.824055e-05
2.272727e-06 -1.590909e-05 2.402102e-05 3.321027e-05 4.098697e-05
2.272727e-06 -1.520202e-05 2.499668e-05 3.625531e-05 4.403727e-05
2.272727e-06 -1.449495e-05 2.603884e-05 3.964410e-05 4.743075e-05
2.272727e-06 -1.378788e-05 2.715917e-05 4.341778e-05 5.121254e-05
2.272727e-06 -1.308081e-05 2.837234e-05 4.762363e-05 5.543465e-05
2.272727e-06 -1.237374e-05 2.969689e-05 5.231625e-05 6.015726e-05
2.272727e-06 -1.166667e-05 3.115633e-05 5.755874e-05 6.545018e-05
2.272727e-06 -1.095960e-05 3.278067e-05 6.342415e-05 7.139465e-05
2.272727e-06 -1.025253e-05 3.460845e-05 6.999687e-05 7.808525e-05
2.272727e-06 -9.545455e-06 3.668950e-05 7.737385e-05 8.563196e-05
2.272727e-06 -8.838384e-06 3.908881e-05 8.566521e-05 9.416190e-05
2.272727e-06 -8.131313e-06 4.189175e-05 9.499305e-05 1.038200e-04
2.272727e-06 -7.424242e-06 4.521101e-05 1.054866e-04 1.147670e-04
2.272727e-06 -6.717172e-06 4.919490e-05 1.172700e-04 1.271708e-04
2.272727e-06 -6.010101e-06 5.403499e-05 1.304355e-04 1.411850e-04
2.272727e-06 -5.303030e-06 5.996507e-05 1.449904e-04 1.569013e-04
2.272727e-06 -4.595960e-06 6.722963e-05 1.607657e-04 1.742568e-04
2.272727e-06 -3.888889e-06 7.597152e-05 1.772916e-04 1.928833e-04
2.272727e-06 -3.181818e-06 8.596644e-05 1.937738e-04 2.119871e-04
2.272727e-06 -2.474747e-06 9.627841e-05 2.097045e-04 2.307498e-04
2.272727e-06 -1.767677e-06 1.054928e-04 2.268824e-04 2.502087e-04
2.272727e-06 -1.060606e-06 1.117399e-04 2.466390e-04 2.707704e-04
2.272727e-06 -3.535354e-07 1.139892e-04 2.469068e-04 2.719495e-04
2.272727e-06 3.535354e-07 1.190330e-04 2.467698e-04 2.739785e-04
2.272727e-06 1.060606e-06 1.286727e-04 2.466265e-04 2.781750e-04
2.272727e-06 1.767677e-06 1.380740e-04 2.304064e-04 2.686104e-04
2.272727e-06 2.474747e-06 1.362145e-04 2.162023e-04 2.555344e-04
2.272727e-06 3.181818e-06 1.257263e-04 2.008778e-04 2.369789e-04
2.272727e-06 3.888889e-06 1.128750e-04 1.835789e-04 2.155040e-04
2.272727e-06 4.595960e-06 1.008851e-04 1.657116e-04 1.940056e-04
2.272727e-06 5.303030e-06 9.070772e-05 1.485227e-04 1.740313e-04
2.272727e-06 6.010101e-06 8.234043e-05 1.326589e-04 1.561356e-04
2.272727e-06 6.717172e-06 7.549617e-05 1.183404e-04 1.403714e-04
2.272727e-06 7.424242e-06 6.985596e-05 1.055611e-04 1.265820e-04
2.272727e-06 8.131313e-06 6.514549e-05 9.421393e-05 1.145434e-04
2.272727e-06 8.838384e-06 6.114827e-05 8.415625e-05 1.040259e-04
2.272727e-06 9.545455e-06 5.769902e-05 7.524203e-05 9.481846e-05
2.272727e-06 1.025253e-05 5.467313e-05 6.733522e-05 8.673629e-05
2.272727e-06 1.095960e-05 5.197698e-05 6.031474e-05 7.962082e-05
2.272727e-06 1.166667e-05 4.954011e-05 5.407517e-05 7.333721e-05
2.272727e-06 1.237374e-05 4.730933e-05 4.852577e-05 6.777111e-05
2.272727e-06 1.308081e-05 4.524443e-05 4.358878e-05 6.282547e-05
2.272727e-06 1.378788e-05 4.331485e-05 3.919762e-05 5.841771e-05
2.272727e-06 1.449495e-05 4.149737e-05 3.529514e-05 5.447732e-05
2.272727e-06 1.520202e-05 3.977433e-05 3.183215e-05 5.094392e-05
2.272727e-06 1.590909e-05 3.813229e-05 2.876601e-05 4.776562e-05
2.272727e-06 1.661616e-05 3.656102e-05 2.605948e-05 4.489772e-05
2.272727e-06 1.732323e-05 3.505279e-05 2.367966e-05 4.230159e-05
2.272727e-06 1.803030e-05 3.360172e-05 2.159710e-05 3.994384e-05
2.272727e-06 1.873737e-05 3.220340e-05 1.978495e-05 3.779554e-05
2.272727e-06 1.944444e-05 3.085448e-05 1.821827e-05 3.583161e-05
2.272727e-06 2.015152e-05 2.955245e-05 1.687346e-05 3.403030e-05
2.272727e-06 2.085859e-05 2.829541e-05 1.572779e-05 3.237272e-05
2.272727e-06 2.156566e-05 2.708187e-05 1.475917e-05 3.084252e-05
2.272727e-06 2.227273e-05 2.591071e-05 1.394609e-05 2.942547e-05
2.272727e-06 2.297980e-05 2.478099e-05 1.326771e-05 2.810925e-05
2.272727e-06 2.368687e-05 2.369192e-05 1.270416e-05 2.688314e-05
2.272727e-06 2.439394e-05 2.264280e-05 1.223683e-05 2.573784e-05
2.272727e-06 2.510101e-05 2.163297e-05 1.184865e-05 2.466528e-05
2.272727e-06 2.580808e-05 2.066177e-05 1.152440e-05 2.365841e-05
2.272727e-06 2.651515e-05 1.972852e-05 1.125077e-05 2.271111e-05
2.272727e-06 2.722222e-05 1.883254e-05 1.101642e-05 2.181802e-05
2.272727e-06 2.792929e-05 1.797309e-05 1.081187e-05 2.097447e-05
2.272727e-06 2.863636e-05 1.714937e-05 1.062937e-05 2.017633e-05
2.272727e-06 2.934343e-05 1.636058e-05 1.046271e-05 1.942001e-05
2.272727e-06 3.005051e-05 1.560583e-05 1.030700e-05 1.870230e-05
2.272727e-06 3.075758e-05 1.488422e-05 1.015846e-05 1.802038e-05
2.272727e-06 3.146465e-05 1.419479e-05 1.001424e-05 1.737173e-05
2.272727e-06 3.217172e-05 1.353658e-05 9.872244e-06 1.675411e-05
2.272727e-06 3.287879e-05 1.290858e-05 9.730974e-06 1.616550e-05
2.272727e-06 3.358586e-05 1.230977e-05 9.589407e-06 1.560407e-05
2.272727e-06 3.429293e-05 1.173910e-05 9.446890e-06 1.506819e-05
2.272727e-06 3.500000e-05 1.119555e-05 9.303056e-06 1.455634e-05
3.282828e-06 -3.500000e-05 9.202880e-06 8.746156e-06 1.269599e-05
3.282828e-06 -3.429293e-05 9.552061e-06 8.923667e-06 1.307187e-05
3.282828e-06 -3.358586e-05 9.915942e-06 9.111226e-06 1.346627e-05
3.282828e-06 -3.287879e-05 1.029513e-05 9.310490e-06 1.388074e-05
3.282828e-06 -3.217172e-05 1.069025e-05 9.523411e-06 1.431701e-05
3.282828e-06 -3.146465e-05 1.110197e-05 9.752278e-06 1.477703e-05
3.282828e-06 -3.075758e-05 1.153095e-05 9.999765e-06 1.526297e-05
3.282828e-06 -3.005051e-05 1.197791e-05 1.026898e-05 1.577727e-05
3.282828e-06 -2.934343e-05 1.244358e-05 1.056351e-05 1.632270e-05
3.282828e-06 -2.863636e-05 1.292873e-05 1.088749e-05 1.690235e-05
3.282828e-06 -2.792929e-05 1.343417e-05 1.124561e-05 1.751973e-05
3.282828e-06 -2.722222e-05 1.396075e-05 1.164324e-05 1.817877e-05
3.282828e-06 -2.651515e-05 1.450937e-05 1.208639e-05 1.888393e-05
3.282828e-06 -2.580808e-05 1.508100e-05 1.258180e-05 1.964022e-05
3.282828e-06 -2.510101e-05 1.567668e-05 1.313699e-05 2.045333e-05
3.282828e-06 -2.439394e-05 1.629752e-05 1.376025e-05 2.132964e-05
3.282828e-06 -2.368687e-05 1.694475e-05 1.446071e-05 2.227637e-05
3.282828e-06 -2.297980e-05 1.761974e-05 1.524836e-05 2.330167e-05
3.282828e-06 -2.227273e-05 1.832400e-05 1.613410e-05 2.441471e-05
3.282828e-06 -2.156566e-05 1.905924e-05 1.712978e-05 2.562585e-05
3.282828e-06 -2.085859e-05 1.982744e-05 1.824828e-05 2.694675e-05
3.282828e-06 -2.015152e-05 2.063084e-05 1.950364e-05 2.839055e-05
3.282828e-06 -1.944444e-05 2.147209e-05 2.091111e-05 2.997207e-05
3.282828e-06 -1.873737e-05 2.235429e-05 2.248737e-05 3.170798e-05
3.282828e-06 -1.803030e-05 2.328111e-05 2.425071e-05 3.361706e-05
3.282828e-06 -1.732323e-05 2.425696e-05 2.622121e-05 3.572047e-05
3.282828e-06 -1.661616e-05 2.528712e-05 2.842111e-05 3.804206e-05
3.282828e-06 -1.590909e-05 2.637803e-05 3.087501e-05 4.060870e-05
3.282828e-06 -1.520202e-05 2.753746e-05 3.361032e-05 4.345072e-05
3.282828e-06 -1.449495e-05 2.877496e-05 3.665757e-05 4.660232e-05
3.282828e-06 -1.378788e-05 3.010222e-05 4.005089e-05 5.010207e-05
3.282828e-06 -1.308081e-05 3.153361e-05 4.382837e-05 5.399347e-05
3.282828e-06 -1.237374e-05 3.308691e-05 4.803249e-05 5.832550e-05
3.282828e-06 -1.166667e-05 3.478407e-05 5.271036e-05 6.315310e-05
3.282828e-06 -1.095960e-05 3.665226e-05 5.791380e-05 6.853755e-05
3.282828e-06 -1.025253e-05 3.872515e-05 6.369888e-05 7.454653e-05
3.282828e-06 -9.545455e-06 4.104431e-05 7.012477e-05 8.125342e-05
3.282828e-06 -8.838384e-06 4.366073e-05 7.725102e-05 8.873545e-05
3.282828e-06 -8.131313e-06 4.663610e-05 8.513266e-05 9.706954e-05
3.282828e-06 -7.424242e-06 5.004299e-05 9.381129e-05 1.063243e-04
3.282828e-06 -6.717172e-06 5.396205e-05 1.033007e-04 1.165459e-04
3.282828e-06 -6.010101e-06 5.847260e-05 1.135652e-04 1.277345e-04
3.282828e-06 -5.303030e-06 6.363018e-05 1.244906e-04 1.398096e-04
3.282828e-06 -4.595960e-06 6.942266e-05 1.358610e-04 1.525704e-04
3.282828e-06 -3.888889e-06 7.570560e-05 1.473763e-04 1.656838e-04
3.282828e-06 -3.181818e-06 8.216357e-05 1.588032e-04 1.787997e-04
3.282828e-06 -2.474747e-06 8.846040e-05 1.703871e-04 1.919818e-04
3.282828e-06 -1.767677e-06 9.478270e-05 1.834861e-04 2.065210e-04
3.282828e-06 -1.060606e-06 1.023823e-04 2.011809e-04 2.257341e-04
3.282828e-06 -3.535354e-07 1.129005e-04 2.300037e-04 2.562191e-04
3.282828e-06 3.535354e-07 1.188798e-04 2.303058e-04 2.591779e-04
3.282828e-06 1.060606e-06 1.234169e-04 2.034161e-04 2.379282e-04
3.282828e-06 1.767677e-06 1.277885e-04 1.880774e-04 2.273829e-04
3.282828e-06 2.474747e-06 1.271113e-04 1.765499e-04 2.175481e-04
3.282828e-06 3.181818e-06 1.217736e-04 1.654036e-04 2.053952e-04
3.282828e-06 3.888889e-06 1.138936e-04 1.535278e-04 1.911610e-04
3.282828e-06 4.595960e-06 1.053192e-04 1.410642e-04 1.760433e-04
3.282828e-06 5.303030e-06 9.710309e-05 1.285439e-04 1.610980e-04
3.282828e-06 6.010101e-06 8.968264e-05 1.164433e-04 1.469763e-04
3.282828e-06 6.717172e-06 8.315480e-05 1.050671e-04 1.339918e-04
3.282828e-06 7.424242e-06 7.746271e-05 9.456661e-05 1.222429e-04
3.282828e-06 8.131313e-06 7.249547e-05 8.498898e-05 1.117082e-04
3.282828e-06 8.838384e-06 6.813438e-05 7.631928e-05 1.023080e-04
3.282828e-06 9.545455e-06 6.427156e-05 6.850987e-05 9.393846e-05
3.282828e-06 1.025253e-05 6.081562e-05 6.149840e-05 8.649042e-05
3.282828e-06 1.095960e-05 5.769184e-05 5.521826e-05 7.985866e-05
3.282828e-06 1.166667e-05 5.484023e-05 4.960421e-05 7.394612e-05
3.282828e-06 1.237374e-05 5.221315e-05 4.459514e-05 6.866542e-05
3.282828e-06 1.308081e-05 4.977295e-05 4.013524e-05 6.393891e-05
3.282828e-06 1.378788e-05 4.749003e-05 3.617418e-05 5.969819e-05
3.282828e-06 1.449495e-05 4.534111e-05 3.266685e-05 5.588327e-05
3.282828e-06 1.520202e-05 4.330793e-05 2.957281e-05 5.244166e-05
3.282828e-06 1.590909e-05 4.137619e-05 2.685556e-05 4.932758e-05
3.282828e-06 1.661616e-05 3.953466e-05 2.448187e-05 4.650109e-05
3.282828e-06 1.732323e-05 3.777456e-05 2.242098e-05 4.392741e-05
3.282828e-06 1.803030e-05 3.608899e-05 2.064397e-05 4.157630e-05
3.282828e-06 1.873737e-05 3.447254e-05 1.912315e-05 3.942145e-05
3.282828e-06 1.944444e-05 3.292090e-05 1.783165e-05 3.744000e-05
3.282828e-06 2.015152e-05 3.143066e-05 1.674324e-05 3.561212e-05
3.282828e-06 2.085859e-05 2.999907e-05 1.583231e-05 3.392058e-05
3.282828e-06 2.156566e-05 2.862384e-05 1.507411e-05 3.235048e-05
3.282828e-06 2.227273e-05 2.730308e-05 1.444514e-05 3.088884e-05
3.282828e-06 2.297980e-05 2.603514e-05 1.392351e-05 2.952444e-05
3.282828e-06 2.368687e-05 2.481853e-05 1.348938e-05 2.824753e-05
3.282828e-06 2.439394e-05 2.365192e-05 1.312516e-05 2.704964e-05
3.282828e-06 2.510101e-05 2.253400e-05 1.281565e-05 2.592339e-05
3.282828e-06 2.580808e-05 2.146354e-05 1.254805e-05 2.486236e-05
3.282828e-06 2.651515e-05 2.043929e-05 1.231175e-05 2.386093e-05
3.282828e-06 2.722222e-05 1.946002e-05 1.209823e-05 2.291418e-05
3.282828e-06 2.792929e-05 1.852448e-05 1.190070e-05 2.201779e-05
3.282828e-06 2.863636e-05 1.763138e-05 1.171391e-05 2.116793e-05
3.282828e-06 2.934343e-05 1.677944e-05 1.153387e-05 2.036123e-05
3.282828e-06 3.005051e-05 1.596734e-05 1.135762e-05 1.959468e-05
3.282828e-06 3.075758e-05 1.519373e-05 1.118304e-05 1.886557e-05
3.282828e-06 3.146465e-05 1.445728e-05 1.100867e-05 1.817151e-05
3.282828e-06 3.217172e-05 1.375661e-05 1.083355e-05 1.751029e-05
3.282828e-06 3.287879e-05 1.309038e-05 1.065715e-05 1.687995e-05
3.282828e-06 3.358586e-05 1.245721e-05 1.047919e-05 1.627868e-05
3.282828e-06 3.429293e-05 1.185576e-05 1.029965e-05 1.570483e-05
3.282828e-06 3.500000e-05 1.128469e-05 1.011865e-05 1.515688e-05
4.292929e-06 -3.500000e-05 9.385352e-06 9.489907e-06 1.334703e-05
4.292929e-06 -3.429293e-05 9.756355e-06 9.682305e-06 1.374531e-05
4.292929e-06 -3.358586e-05 1.014400e-05 9.882701e-06 1.416222e-05
4.292929e-06 -3.287879e-05 1.054904e-05 1.009225e-05 1.459917e-05
4.292929e-06 -3.217172e-05 1.097230e-05 1.031232e-05 1.505773e-05
4.292929e-06 -3.146465e-05 1.141459e-05 1.054455e-05 1.553964e-05
4.292929e-06 -3.075758e-05 1.187681e-05 1.079088e-05 1.604686e-05
4.292929e-06 -3.005051e-05 1.235987e-05 1.105361e-05 1.658157e-05
4.292929e-06 -2.934343e-05 1.286473e-05 1.133542e-05 1.714623e-05
4.292929e-06 -2.863636e-05 1.339241e-05 1.163947e-05 1.774356e-05
4.292929e-06 -2.792929e-05 1.394397e-05 1.196946e-05 1.837668e-05
4.292929e-06 -2.722222e-05 1.452055e-05 1.232964e-05 1.904905e-05
4.292929e-06 -2.651515e-05 1.512333e-05 1.272494e-05 1.976459e-05
4.292929e-06 -2.580808e-05 1.575360e-05 1.316100e-05 2.052773e-05
4.292929e-06 -2.510101e-05 1.641271e-05 1.364425e-05 2.134345e-05
4.292929e-06 -2.439394e-05 1.710215e-05 1.418196e-05 2.221737e-05
4.292929e-06 -2.368687e-05 1.782350e-05 1.478229e-05 2.315585e-05
4.292929e-06 -2.297980e-05 1.857851e-05 1.545436e-05 2.416605e-05
4.292929e-06 -2.227273e-05 1.936908e-05 1.620827e-05 2.525607e-05
4.292929e-06 -2.156566e-05 2.019733e-05 1.705516e-05 2.643503e-05
4.292929e-06 -2.085859e-05 2.106564e-05 1.800724e-05 2.771321e-05
4.292929e-06 -2.015152e-05 2.197668e-05 1.907784e-05 2.910221e-05
4.292929e-06 -1.944444e-05 2.293347e-05 2.028145e-05 3.061505e-05
4.292929e-06 -1.873737e-05 2.393950e-05 2.163379e-05 3.226640e-05
4.292929e-06 -1.803030e-05 2.499877e-05 2.315191e-05 3.407271e-05
4.292929e-06 -1.732323e-05 2.611595e-05 2.485427e-05 3.605243e-05
4.292929e-06 -1.661616e-05 2.729649e-05 2.676086e-05 3.822620e-05
4.292929e-06 -1.590909e-05 2.854680e-05 2.889337e-05 4.061707e-05
4.292929e-06 -1.520202e-05 2.987443e-05 3.127530e-05 4.325073e-05
4.292929e-06 -1.449495e-05 3.128833e-05 3.393211e-05 4.615569e-05
4.292929e-06 -1.378788e-05 3.279911e-05 3.689132e-05 4.936346e-05
4.292929e-06 -1.308081e-05 3.441935e-05 4.018257e-05 5.290870e-05
4.292929e-06 -1.237374e-05 3.616393e-05 4.383746e-05 5.682915e-05
4.292929e-06 -1.166667e-05 3.805039e-05 4.788930e-05 6.116549e-05
4.292929e-06 -1.095960e-05 4.009918e-05 5.237244e-05 6.596072e-05
4.292929e-06 -1.025253e-05 4.233388e-05 5.732111e-05 7.125915e-05
4.292929e-06 -9.545455e-06 4.478099e-05 6.276748e-05 7.710443e-05
4.292929e-06 -8.838384e-06 4.746910e-05 6.873870e-05 8.353636e-05
4.292929e-06 -8.131313e-06 5.042691e-05 7.525253e-05 9.058596e-05
4.292929e-06 -7.424242e-06 5.367912e-05 8.231148e-05 9.826814e-05
4.292929e-06 -6.717172e-06 5.723903e-05 8.989609e-05 1.065721e-04
4.292929e-06 -6.010101e-06 6.109662e-05 9.795951e-05 1.154507e-04
4.292929e-06 -5.303030e-06 6.520225e-05 1.064301e-04 1.248147e-04
4.292929e-06 -4.595960e-06 6.945227e-05 1.152364e-04 1.345476e-04
4.292929e-06 -3.888889e-06 7.369859e-05 1.243806e-04 1.445753e-04
4.292929e-06 -3.181818e-06 7.783322e-05 1.340998e-04 1.550508e-04
4.292929e-06 -2.474747e-06 8.201959e-05 1.451556e-04 1.667254e-04
4.292929e-06 -1.767677e-06 8.706434e-05 1.593229e-04 1.815599e-04
4.292929e-06 -1.060606e-06 9.474961e-05 1.805344e-04 2.038876e-04
4.292929e-06 -3.535354e-07 1.095826e-04 2.167256e-04 2.428545e-04
4.292929e-06 3.535354e-07 1.187187e-04 2.179827e-04 2.482148e-04
4.292929e-06 1.060606e-06 1.162597e-04 1.830712e-04 2.168672e-04
4.292929e-06 1.767677e-06 1.183057e-04 1.631179e-04 2.015036e-04
4.292929e-06 2.474747e-06 1.186944e-04 1.499380e-04 1.912322e-04
4.292929e-06 3.181818e-06 1.164282e-04 1.392902e-04 1.815414e-04
4.292929e-06 3.888889e-06 1.120350e-04 1.294166e-04 1.711739e-04
4.292929e-06 4.595960e-06 1.064194e-04 1.197061e-04 1.601706e-04
4.292929e-06 5.303030e-06 1.003467e-04 1.100897e-04 1.489604e-04
4.292929e-06 6.010101e-06 9.431405e-05 1.006997e-04 1.379695e-04
4.292929e-06 6.717172e-06 8.858815e-05 9.169869e-05 1.275010e-04
4.292929e-06 7.424242e-06 8.328253e-05 8.321351e-05 1.177305e-04
4.292929e-06 8.131313e-06 7.842207e-05 7.532172e-05 1.087354e-04
4.292929e-06 8.838384e-06 7.398636e-05 6.805825e-05 1.005281e-04
4.292929e-06 9.545455e-06 6.993530e-05 6.142720e-05 9.308194e-05
4.292929e-06 1.025253e-05 6.622307e-05 5.541264e-05 8.634845e-05
4.292929e-06 1.095960e-05 6.280509e-05 4.998684e-05 8.026932e-05
4.292929e-06 1.166667e-05 5.964114e-05 4.511598e-05 7.478314e-05
4.292929e-06 1.237374e-05 5.669643e-05 4.076373e-05 6.982956e-05
4.292929e-06 1.308081e-05 5.394157e-05 3.689347e-05 6.535152e-05
4.292929e-06 1.378788e-05 5.135219e-05 3.346940e-05 6.129639e-05
4.292929e-06 1.449495e-05 4.890821e-05 3.045706e-05 5.761637e-05
4.292929e-06 1.520202e-05 4.659330e-05 2.782334e-05 5.426854e-05
4.292929e-06 1.590909e-05 4.439416e-05 2.553630e-05 5.121469e-05
4.292929e-06 1.661616e-05 4.230003e-05 2.356482e-05 4.842101e-05
4.292929e-06 1.732323e-05 4.030219e-05 2.187834e-05 4.585770e-05
4.292929e-06 1.803030e-05 3.839356e-05 2.044665e-05 4.349863e-05
4.292929e-06 1.873737e-05 3.656839e-05 1.923990e-05 4.132095e-05
4.292929e-06 1.944444e-05 3.482193e-05 1.822887e-05 3.930468e-05
4.292929e-06 2.015152e-05 3.315026e-05 1.738532e-05 3.743246e-05
4.292929e-06 2.085859e-05 3.155006e-05 1.668257e-05 3.568914e-05
4.292929e-06 2.156566e-05 3.001850e-05 1.609596e-05 3.406157e-05
4.292929e-06 2.227273e-05 2.855308e-05 1.560330e-05 3.253830e-05
4.292929e-06 2.297980e-05 2.715156e-05 1.518510e-05 3.110940e-05
4.292929e-06 2.368687e-05 2.581189e-05 1.482469e-05 2.976618e-05
4.292929e-06 2.439394e-05 2.453213e-05 1.450813e-05 2.850107e-05
4.292929e-06 2.510101e-05 2.331041e-05 1.422402e-05 2.730747e-05
4.292929e-06 2.580808e-05 2.214493e-05 1.396324e-05 2.617957e-05
4.292929e-06 2.651515e-05 2.103392e-05 1.371862e-05 2.511227e-05
4.292929e-06 2.722222e-05 1.997559e-05 1.348468e-05 2.410105e-05
4.292929e-06 2.792929e-05 1.896817e-05 1.325732e-05 2.314191e-05
4.292929e-06 2.863636e-05 1.800990e-05 1.303355e-05 2.223128e-05
4.292929e-06 2.934343e-05 1.709901e-05 1.281126e-05 2.136597e-05
4.292929e-06 3.005051e-05 1.623372e-05 1.258908e-05 2.054309e-05
4.292929e-06 3.075758e-05 1.541225e-05 1.236615e-05 1.976004e-05
4.292929e-06 3.146465e-05 1.463285e-05 1.214204e-05 1.901445e-05
4.292929e-06 3.217172e-05 1.389375e-05 1.191660e-05 1.830415e-05
4.292929e-06 3.287879e-05 1.319323e-05 1.168995e-05 1.762714e-05
4.292929e-06 3.358586e-05 1.252958e-05 1.146231e-05 1.698161e-05
4.292929e-06 3.429293e-05 1.190112e-05 1.123406e-05 1.636584e-05
4.292929e-06 3.500000e-05 1.130619e-05 1.100560e-05 1.577825e-05
5.303030e-06 -3.500000e-05 9.511594e-06 1.034259e-05 1.405132e-05
5.303030e-06 -3.429293e-05 9.901487e-06 1.056231e-05 1.447764e-05
5.303030e-06 -3.358586e-05 1.030980e-05 1.078943e-05 1.492326e-05
5.303030e-06 -3.287879e-05 1.073745e-05 1.102473e-05 1.538953e-05
5.303030e-06 -3.217172e-05 1.118540e-05 1.126918e-05 1.587789e-05
5.303030e-06 -3.146465e-05 1.165465e-05 1.152390e-05 1.638997e-05
5.303030e-06 -3.075758e-05 1.214629e-05 1.179025e-05 1.692756e-05
5.303030e-06 -3.005051e-05 1.266141e-05 1.206986e-05 1.749265e-05
5.303030e-06 -2.934343e-05 1.320120e-05 1.236464e-05 1.808746e-05
5.303030e-06 -2.863636e-05 1.376690e-05 1.267686e-05 1.871444e-05
5.303030e-06 -2.792929e-05 1.435982e-05 1.300920e-05 1.937637e-05
5.303030e-06 -2.722222e-05 1.498132e-05 1.336482e-05 2.007632e-05
5.303030e-06 -2.651515e-05 1.563289e-05 1.374742e-05 2.081775e-05
5.303030e-06 -2.580808e-05 1.631608e-05 1.416130e-05 2.160456e-05
5.303030e-06 -2.510101e-05 1.703254e-05 1.461147e-05 2.244109e-05
5.303030e-06 -2.439394e-05 1.778405e-05 1.510370e-05 2.333225e-05
5.303030e-06 -2.368687e-05 1.857250e-05 1.564461e-05 2.428357e-05
5.303030e-06 -2.297980e-05 1.939997e-05 1.624175e-05 2.530125e-05
5.303030e-06 -2.227273e-05 2.026867e-05 1.690367e-05 2.639229e-05
5.303030e-06 -2.156566e-05 2.118102e-05 1.763996e-05 2.756454e-05
5.303030e-06 -2.085859e-05 2.213969e-05 1.846136e-05 2.882686e-05
5.303030e-06 -2.015152e-05 2.314761e-05 1.937974e-05 3.018918e-05
5.303030e-06 -1.944444e-05 2.420803e-05 2.040820e-05 3.166265e-05
5.303030e-06 -1.873737e-05 2.532456e-05 2.156104e-05 3.325976e-05
5.303030e-06 -1.803030e-05 2.650125e-05 2.285381e-05 3.499447e-05
5.303030e-06 -1.732323e-05 2.774269e-05 2.430331e-05 3.688235e-05
5.303030e-06 -1.661616e-05 2.905401e-05 2.592757e-05 3.894065e-05
5.303030e-06 -1.590909e-05 3.044105e-05 2.774592e-05 4.118851e-05
5.303030e-06 -1.520202e-05 3.191042e-05 2.977889e-05 4.364696e-05
5.303030e-06 -1.449495e-05 3.346957e-05 3.204823e-05 4.633898e-05
5.303030e-06 -1.378788e-05 3.512693e-05 3.457677e-05 4.928949e-05
5.303030e-06 -1.308081e-05 3.689186e-05 3.738831e-05 5.252518e-05
5.303030e-06 -1.237374e-05 3.877470e-05 4.050731e-05 5.607423e-05
5.303030e-06 -1.166667e-05 4.078656e-05 4.395850e-05 5.996577e-05
5.303030e-06 -1.095960e-05 4.293897e-05 4.776616e-05 6.422897e-05
5.303030e-06 -1.025253e-05 4.524312e-05 5.195325e-05 6.889180e-05
5.303030e-06 -9.545455e-06 4.770864e-05 5.654014e-05 7.397906e-05
5.303030e-06 -8.838384e-06 5.034145e-05 6.154319e-05 7.950991e-05
5.303030e-06 -8.131313e-06 5.314059e-05 6.697325e-05 8.549466e-05
5.303030e-06 -7.424242e-06 5.609353e-05 7.283504e-05 9.193164e-05
5.303030e-06 -6.717172e-06 5.917031e-05 7.912880e-05 9.880533e-05
5.303030e-06 -6.010101e-06 6.231751e-05 8.585739e-05 1.060894e-04
5.303030e-06 -5.303030e-06 6.545648e-05 9.304421e-05 1.137619e-04
5.303030e-06 -4.595960e-06 6.849552e-05 1.007707e-04 1.218457e-04
5.303030e-06 -3.888889e-06 7.137501e-05 1.092451e-04 1.304948e-04
5.303030e-06 -3.181818e-06 7.417241e-05 1.189195e-04 1.401549e-04
5.303030e-06 -2.474747e-06 7.728625e-05 1.306882e-04 1.518307e-04
5.303030e-06 -1.767677e-06 8.168962e-05 1.462958e-04 1.675579e-04
5.303030e-06 -1.060606e-06 8.937877e-05 1.695675e-04 1.916812e-04
5.303030e-06 -3.535354e-07 1.062891e-04 2.082166e-04 2.337766e-04
5.303030e-06 3.535354e-07 1.203167e-04 2.104027e-04 2.423745e-04
5.303030e-06 1.060606e-06 1.127387e-04 1.731372e-04 2.066072e-04
5.303030e-06 1.767677e-06 1.128180e-04 1.498631e-04 1.875816e-04
5.303030e-06 2.474747e-06 1.132112e-04 1.345436e-04 1.758373e-04
5.303030e-06 3.181818e-06 1.122874e-04 1.229095e-04 1.664788e-04
5.303030e-06 3.888889e-06 1.098554e-04 1.131034e-04 1.576724e-04
5.303030e-06 4.595960e-06 1.062354e-04 1.042450e-04 1.488388e-04
5.303030e-06 5.303030e-06 1.018657e-04 9.594624e-05 1.399368e-04
5.303030e-06 6.010101e-06 9.712994e-05 8.807322e-05 1.311149e-04
5.303030e-06 6.717172e-06 9.230535e-05 8.060974e-05 1.225488e-04
5.303030e-06 7.424242e-06 8.756819e-05 7.358236e-05 1.143790e-04
5.303030e-06 8.131313e-06 8.301775e-05 6.702340e-05 1.066962e-04
5.303030e-06 8.838384e-06 7.870124e-05 6.095601e-05 9.954657e-05
5.303030e-06 9.545455e-06 7.463350e-05 5.539026e-05 9.294213e-05
5.303030e-06 1.025253e-05 7.081077e-05 5.032418e-05 8.687168e-05
5.303030e-06 1.095960e-05 6.721964e-05 4.574640e-05 8.130937e-05
5.303030e-06 1.166667e-05 6.384252e-05 4.163874e-05 7.622107e-05
5.303030e-06 1.237374e-05 6.066077e-05 3.797845e-05 7.156879e-05
5.303030e-06 1.308081e-05 5.765652e-05 3.473976e-05 6.731363e-05
5.303030e-06 1.378788e-05 5.481346e-05 3.189482e-05 6.341762e-05
5.303030e-06 1.449495e-05 5.211719e-05 2.941437e-05 5.984486e-05
5.303030e-06 1.520202e-05 4.955528e-05 2.726805e-05 5.656211e-05
5.303030e-06 1.590909e-05 4.711711e-05 2.542462e-05 5.353908e-05
5.303030e-06 1.661616e-05 4.479368e-05 2.385234e-05 5.074848e-05
5.303030e-06 1.732323e-05 4.257741e-05 2.251930e-05 4.816591e-05
5.303030e-06 1.803030e-05 4.046192e-05 2.139401e-05 4.576975e-05
5.303030e-06 1.873737e-05 3.844177e-05 2.044604e-05 4.354090e-05
5.303030e-06 1.944444e-05 3.651233e-05 1.964672e-05 4.146256e-05
5.303030e-06 2.015152e-05 3.466960e-05 1.896968e-05 3.951999e-05
5.303030e-06 2.085859e-05 3.291005e-05 1.839132e-05 3.770029e-05
5.303030e-06 2.156566e-05 3.123053e-05 1.789105e-05 3.599216e-05
5.303030e-06 2.227273e-05 2.962818e-05 1.745132e-05 3.438572e-05
5.303030e-06 2.297980e-05 2.810031e-05 1.705754e-05 3.287229e-05
5.303030e-06 2.368687e-05 2.664442e-05 1.669781e-05 3.144427e-05
5.303030e-06 2.439394e-05 2.525806e-05 1.636266e-05 3.009496e-05
5.303030e-06 2.510101e-05 2.393888e-05 1.604470e-05 2.881844e-05
5.303030e-06 2.580808e-05 2.268455e-05 1.573829e-05 2.760947e-05
5.303030e-06 2.651515e-05 2.149278e-05 1.543925e-05 2.646337e-05
5.303030e-06 2.722222e-05 2.036127e-05 1.514458e-05 2.537597e-05
5.303030e-06 2.792929e-05 1.928776e-05 1.485220e-05 2.434350e-05
5.303030e-06 2.863636e-05 1.826999e-05 1.456078e-05 2.336255e-05
5.303030e-06 2.934343e-05 1.730569e-05 1.426954e-05 2.243004e-05
5.303030e-06 3.005051e-05 1.639263e-05 1.397813e-05 2.154313e-05
5.303030e-06 3.075758e-05 1.552861e-05 1.368652e-05 2.069924e-05
5.303030e-06 3.146465e-05 1.471142e-05 1.339491e-05 1.989597e-05
5.303030e-06 3.217172e-05 1.393893e-05 1.310363e-05 1.913110e-05
5.303030e-06 3.287879e-05 1.320901e-05 1.281313e-05 1.840256e-05
5.303030e-06 3.358586e-05 1.251960e-05 1.252390e-05 1.770843e-05
5.303030e-06 3.429293e-05 1.186869e-05 1.223648e-05 1.704691e-05
5.303030e-06 3.500000e-05 1.125432e-05 1.195138e-05 1.641631e-05
6.313131e-06 -3.500000e-05 9.576647e-06 1.128551e-05 1.480118e-05
6.313131e-06 -3.429293e-05 9.982015e-06 1.154338e-05 1.526074e-05
6.313131e-06 -3.358586e-05 1.040738e-05 1.180936e-05 1.574086e-05
6.313131e-06 -3.287879e-05 1.085379e-05 1.208408e-05 1.624284e-05
6.313131e-06 -3.217172e-05 1.132236e-05 1.236825e-05 1.676811e-05
6.313131e-06 -3.146465e-05 1.181427e-05 1.266272e-05 1.731824e-05
6.313131e-06 -3.075758e-05 1.233072e-05 1.296849e-05 1.789493e-05
6.313131e-06 -3.005051e-05 1.287304e-05 1.328675e-05 1.850008e-05
6.313131e-06 -2.934343e-05 1.344257e-05 1.361890e-05 1.913576e-05
6.313131e-06 -2.863636e-05 1.404076e-05 1.396659e-05 1.980426e-05
6.313131e-06 -2.792929e-05 1.466913e-05 1.433177e-05 2.050812e-05
6.313131e-06 -2.722222e-05 1.532929e-05 1.471675e-05 2.125017e-05
6.313131e-06 -2.651515e-05 1.602291e-05 1.512424e-05 2.203353e-05
6.313131e-06 -2.580808e-05 1.675180e-05 1.555742e-05 2.286168e-05
6.313131e-06 -2.510101e-05 1.751786e-05 1.602003e-05 2.373851e-05
6.313131e-06 -2.439394e-05 1.832310e-05 1.651641e-05 2.466835e-05
6.313131e-06 -2.368687e-05 1.916966e-05 1.705160e-05 2.565605e-05
6.313131e-06 -2.297980e-05 2.005983e-05 1.763146e-05 2.670702e-05
6.313131e-06 -2.227273e-05 2.099605e-05 1.826269e-05 2.782732e-05
6.313131e-06 -2.156566e-05 2.198094e-05 1.895297e-05 2.902373e-05
6.313131e-06 -2.085859e-05 2.301729e-05 1.971104e-05 3.030380e-05
6.313131e-06 -2.015152e-05 2.410813e-05 2.054673e-05 3.167602e-05
6.313131e-06 -1.944444e-05 2.525672e-05 2.147109e-05 3.314981e-05
6.313131e-06 -1.873737e-05 2.646658e-05 2.249639e-05 3.473568e-05
6.313131e-06 -1.803030e-05 2.774152e-05 2.363618e-05 3.644531e-05
6.313131e-06 -1.732323e-05 2.908565e-05 2.490528e-05 3.829162e-05
6.313131e-06 -1.661616e-05 3.050341e-05 2.631980e-05 4.028883e-05
6.313131e-06 -1.590909e-05 3.199957e-05 2.789707e-05 4.245255e-05
6.313131e-06 -1.520202e-05 3.357922e-05 2.965560e-05 4.479976e-05
6.313131e-06 -1.449495e-05 3.524770e-05 3.161497e-05 4.734878e-05
6.313131e-06 -1.378788e-05 3.701048e-05 3.379574e-05 5.011914e-05
6.313131e-06 -1.308081e-05 3.887302e-05 3.621925e-05 5.313140e-05
6.313131e-06 -1.237374e-05 4.084038e-05 3.890742e-05 5.640677e-05
6.313131e-06 -1.166667e-05 4.291674e-05 4.188254e-05 5.996660e-05
6.313131e-06 -1.095960e-05 4.510460e-05 4.516698e-05 6.383166e-05
6.313131e-06 -1.025253e-05 4.740364e-05 4.878295e-05 6.802118e-05
6.313131e-06 -9.545455e-06 4.980908e-05 5.275246e-05 7.255182e-05
6.313131e-06 -8.838384e-06 5.230948e-05 5.709763e-05 7.743656e-05
6.313131e-06 -8.131313e-06 5.488402e-05 6.184188e-05 8.268418e-05
6.313131e-06 -7.424242e-06 5.749953e-05 6.701277e-05 8.830010e-05
6.313131e-06 -6.717172e-06 6.010837e-05 7.264786e-05 9.429066e-05
6.313131e-06 -6.010101e-06 6.264924e-05 7.880548e-05 1.006739e-04
6.313131e-06 -5.303030e-06 6.505568e-05 8.558359e-05 1.075025e-04
6.313131e-06 -4.595960e-06 6.727995e-05 9.315097e-05 1.149073e-04
6.313131e-06 -3.888889e-06 6.934381e-05 1.017982e-04 1.231724e-04
6.313131e-06 -3.181818e-06 7.142920e-05 1.120248e-04 1.328596e-04
6.313131e-06 -2.474747e-06 7.402102e-05 1.247108e-04 1.450237e-04
6.313131e-06 -1.767677e-06 7.813569e-05 1.415448e-04 1.616791e-04
6.313131e-06 -1.060606e-06 8.589108e-05 1.664409e-04 1.872961e-04
6.313131e-06 -3.535354e-07 1.035182e-04 2.032470e-04 2.280907e-04
6.313131e-06 3.535354e-07 1.221123e-04 2.070658e-04 2.403906e-04
6.313131e-06 1.060606e-06 1.124316e-04 1.721511e-04 2.056134e-04
6.313131e-06 1.767677e-06 1.106386e-04 1.458413e-04 1.830589e-04
6.313131e-06 2.474747e-06 1.105215e-04 1.285149e-04 1.695024e-04
6.313131e-06 3.181818e-06 1.099689e-04 1.155362e-04 1.595048e-04
6.313131e-06 3.888889e-06 1.084504e-04 1.049997e-04 1.509518e-04
6.313131e-06 4.595960e-06 1.059689e-04 9.596142e-05 1.429615e-04
6.313131e-06 5.303030e-06 1.027249e-04 8.791897e-05 1.352115e-04
6.313131e-06 6.010101e-06 9.896380e-05 8.060512e-05 1.276363e-04
6.313131e-06 6.717172e-06 9.490585e-05 7.388313e-05 1.202740e-04
6.313131e-06 7.424242e-06 9.072256e-05 6.768675e-05 1.131905e-04
6.313131e-06 8.131313e-06 8.653541e-05 6.198478e-05 1.064448e-04
6.313131e-06 8.838384e-06 8.242404e-05 5.676097e-05 1.000776e-04
6.313131e-06 9.545455e-06 7.843663e-05 5.200333e-05 9.410979e-05
6.313131e-06 1.025253e-05 7.459936e-05 4.769902e-05 8.854525e-05
6.313131e-06 1.095960e-05 7.092381e-05 4.383223e-05 8.337536e-05
6.313131e-06 1.166667e-05 6.741241e-05 4.038362e-05 7.858289e-05
6.313131e-06 1.237374e-05 6.406216e-05 3.733046e-05 7.414529e-05
6.313131e-06 1.308081e-05 6.086717e-05 3.464698e-05 7.003732e-05
6.313131e-06 1.378788e-05 5.782021e-05 3.230487e-05 6.623278e-05
6.313131e-06 1.449495e-05 5.491370e-05 3.027385e-05 6.270583e-05
6.313131e-06 1.520202e-05 5.214028e-05 2.852231e-05 5.943173e-05
6.313131e-06 1.590909e-05 4.949307e-05 2.701803e-05 5.638739e-05
6.313131e-06 1.661616e-05 4.696582e-05 2.572900e-05 5.355156e-05
6.313131e-06 1.732323e-05 4.455291e-05 2.462423e-05 5.090495e-05
6.313131e-06 1.803030e-05 4.224932e-05 2.367447e-05 4.843022e-05
6.313131e-06 1.873737e-05 4.005057e-05 2.285289e-05 4.611185e-05
6.313131e-06 1.944444e-05 3.795260e-05 2.213544e-05 4.393606e-05
6.313131e-06 2.015152e-05 3.595171e-05 2.150111e-05 4.189061e-05
6.313131e-06 2.085859e-05 3.404449e-05 2.093199e-05 3.996468e-05
6.313131e-06 2.156566e-05 3.222775e-05 2.041311e-05 3.814869e-05
6.313131e-06 2.227273e-05 3.049844e-05 1.993223e-05 3.643417e-05
6.313131e-06 2.297980e-05 2.885361e-05 1.947959e-05 3.481358e-05
6.313131e-06 2.368687e-05 2.729040e-05 1.904751e-05 3.328023e-05
6.313131e-06 2.439394e-05 2.580597e-05 1.863014e-05 3.182814e-05
6.313131e-06 2.510101e-05 2.439753e-05 1.822310e-05 3.045194e-05
6.313131e-06 2.580808e-05 2.306228e-05 1.782325e-05 2.914682e-05
6.313131e-06 2.651515e-05 2.179744e-05 1.742841e-05 2.790839e-05
6.313131e-06 2.722222e-05 2.060024e-05 1.703718e-05 2.673267e-05
6.313131e-06 2.792929e-05 1.946791e-05 1.664876e-05 2.561602e-05
6.313131e-06 2.863636e-05 1.839769e-05 1.626276e-05 2.455509e-05
6.313131e-06 2.934343e-05 1.738685e-05 1.587917e-05 2.354677e-05
6.313131e-06 3.005051e-05 1.643270e-05 1.549817e-05 2.258821e-05
6.313131e-06 3.075758e-05 1.553258e-05 1.512015e-05 2.167671e-05
6.313131e-06 3.146465e-05 1.468387e-05 1.474554e-05 2.080978e-05
6.313131e-06 3.217172e-05 1.388400e-05 1.437488e-05 1.998507e-05
6.313131e-06 3.287879e-05 1.313050e-05 1.400870e-05 1.920036e-05
6.313131e-06 3.358586e-05 1.242092e-05 1.364753e-05 1.845357e-05
6.313131e-06 3.429293e-05 1.175291e-05 1.329187e-05 1.774274e-05
6.313131e-06 3.500000e-05 1.112422e-05 1.294220e-05 1.706601e-05
7.323232e-06 -3.500000e-05 9.576313e-06 1.229947e-05 1.558790e-05
7.323232e-06 -3.429293e-05 9.993323e-06 1.260439e-05 1.608531e-05
7.323232e-06 -3.358586e-05 1.043166e-05 1.291930e-05 1.660505e-05
7.323232e-06 -3.287879e-05 1.089250e-05 1.324478e-05 1.714849e-05
7.323232e-06 -3.217172e-05 1.137707e-05 1.358149e-05 1.771707e-05
7.323232e-06 -3.146465e-05 1.188669e-05 1.393019e-05 1.831239e-05
7.323232e-06 -3.075758e-05 1.242273e-05 1.429176e-05 1.893617e-05
7.323232e-06 -3.005051e-05 1.298663e-05 1.466719e-05 1.959028e-05
7.323232e-06 -2.934343e-05 1.357993e-05 1.505766e-05 2.027678e-05
7.323232e-06 -2.863636e-05 1.420424e-05 1.546453e-05 2.099790e-05
7.323232e-06 -2.792929e-05 1.486124e-05 1.588936e-05 2.175610e-05
7.323232e-06 -2.722222e-05 1.555272e-05 1.633400e-05 2.255408e-05
7.323232e-06 -2.651515e-05 1.628056e-05 1.680059e-05 2.339479e-05
7.323232e-06 -2.580808e-05 1.704674e-05 1.729163e-05 2.428151e-05
7.323232e-06 -2.510101e-05 1.785334e-05 1.781005e-05 2.521784e-05
7.323232e-06 -2.439394e-05 1.870254e-05 1.835923e-05 2.620776e-05
7.323232e-06 -2.368687e-05 1.959667e-05 1.894315e-05 2.725568e-05
7.323232e-06 -2.297980e-05 2.053814e-05 1.956637e-05 2.836650e-05
7.323232e-06 -2.227273e-05 2.152952e-05 2.023420e-05 2.954561e-05
7.323232e-06 -2.156566e-05 2.257347e-05 2.095275e-05 3.079902e-05
7.323232e-06 -2.085859e-05 2.367283e-05 2.172905e-05 3.213338e-05
7.323232e-06 -2.015152e-05 2.483054e-05 2.257109e-05 3.355607e-05
7.323232e-06 -1.944444e-05 2.604969e-05 2.348799e-05 3.507523e-05
7.323232e-06 -1.873737e-05 2.733350e-05 2.449004e-05 3.669989e-05
7.323232e-06 -1.803030e-05 2.868529e-05 2.558878e-05 3.843997e-05
7.323232e-06 -1.732323e-05 3.010847e-05 2.679710e-05 4.030638e-05
7.323232e-06 -1.661616e-05 3.160647e-05 2.812928e-05 4.231106e-05
7.323232e-06 -1.590909e-05 3.318271e-05 2.960101e-05 4.446698e-05
7.323232e-06 -1.520202e-05 3.484043e-05 3.122942e-05 4.678817e-05
7.323232e-06 -1.449495e-05 3.658257e-05 3.303310e-05 4.928965e-05
7.323232e-06 -1.378788e-05 3.841148e-05 3.503205e-05 5.198737e-05
7.323232e-06 -1.308081e-05 4.032861e-05 3.724774e-05 5.489800e-05
7.323232e-06 -1.237374e-05 4.233401e-05 3.970303e-05 5.803877e-05
7.323232e-06 -1.166667e-05 4.442562e-05 4.242233e-05 6.142711e-05
7.323232e-06 -1.095960e-05 4.659841e-05 4.543174e-05 6.508037e-05
7.323232e-06 -1.025253e-05 4.884322e-05 4.875945e-05 6.901554e-05
7.323232e-06 -9.545455e-06 5.114527e-05 5.243652e-05 7.324908e-05
7.323232e-06 -8.838384e-06 5.348265e-05 5.649821e-05 7.779744e-05
7.323232e-06 -8.131313e-06 5.582476e-05 6.098633e-05 8.267851e-05
7.323232e-06 -7.424242e-06 5.813155e-05 6.595309e-05 8.791522e-05
7.323232e-06 -6.717172e-06 6.035464e-05 7.146729e-05 9.354280e-05
7.323232e-06 -6.010101e-06 6.244258e-05 7.762420e-05 9.962225e-05
7.323232e-06 -5.303030e-06 6.435370e-05 8.456110e-05 1.062637e-04
7.323232e-06 -4.595960e-06 6.608199e-05 9.248264e-05 1.136656e-04
7.323232e-06 -3.888889e-06 6.770297e-05 1.017047e-04 1.221783e-04
7.323232e-06 -3.181818e-06 6.944967e-05 1.127387e-04 1.324132e-04
7.323232e-06 -2.474747e-06 7.183670e-05 1.264784e-04 1.454555e-04
7.323232e-06 -1.767677e-06 7.589317e-05 1.446983e-04 1.633933e-04
7.323232e-06 -1.060606e-06 8.378749e-05 1.717370e-04 1.910862e-04
7.323232e-06 -3.535354e-07 1.015903e-04 2.063014e-04 2.299584e-04
7.323232e-06 3.535354e-07 1.244339e-04 2.126277e-04 2.463622e-04
7.323232e-06 1.060606e-06 1.147182e-04 1.810712e-04 2.143526e-04
7.323232e-06 1.767677e-06 1.108746e-04 1.508409e-04 1.872062e-04
7.323232e-06 2.474747e-06 1.099679e-04 1.312637e-04 1.712398e-04
7.323232e-06 3.181818e-06 1.092770e-04 1.167463e-04 1.599099e-04
7.323232e-06 3.888889e-06 1.080490e-04 1.051378e-04 1.507599e-04
7.323232e-06 4.595960e-06 1.061080e-04 9.541318e-05 1.426975e-04
7.323232e-06 5.303030e-06 1.035038e-04 8.701374e-05 1.352200e-04
7.323232e-06 6.010101e-06 1.003712e-04 7.961212e-05 1.281112e-04
7.323232e-06 6.717172e-06 9.686302e-05 7.300856e-05 1.212959e-04
7.323232e-06 7.424242e-06 9.311863e-05 6.707757e-05 1.147627e-04
7.323232e-06 8.131313e-06 8.925202e-05 6.173739e-05 1.085239e-04
7.323232e-06 8.838384e-06 8.534984e-05 5.693148e-05 1.025953e-04
7.323232e-06 9.545455e-06 8.147448e-05 5.261727e-05 9.698798e-05
7.323232e-06 1.025253e-05 7.766874e-05 4.875920e-05 9.170547e-05
7.323232e-06 1.095960e-05 7.396054e-05 4.532478e-05 8.674386e-05
7.323232e-06 1.166667e-05 7.036706e-05 4.228229e-05 8.209334e-05
7.323232e-06 1.237374e-05 6.689796e-05 3.959977e-05 7.773981e-05
7.323232e-06 1.308081e-05 6.355781e-05 3.724458e-05 7.366651e-05
7.323232e-06 1.378788e-05 6.034792e-05 3.518365e-05 6.985528e-05
7.323232e-06 1.449495e-05 5.726750e-05 3.338379e-05 6.628759e-05
7.323232e-06 1.520202e-05 5.431457e-05 3.181242e-05 6.294524e-05
7.323232e-06 1.590909e-05 5.148644e-05 3.043814e-05 5.981082e-05
7.323232e-06 1.661616e-05 4.878009e-05 2.923139e-05 5.686802e-05
7.323232e-06 1.732323e-05 4.619237e-05 2.816502e-05 5.410179e-05
7.323232e-06 1.803030e-05 4.372010e-05 2.721458e-05 5.149835e-05
7.323232e-06 1.873737e-05 4.136013e-05 2.635859e-05 4.904524e-05
7.323232e-06 1.944444e-05 3.910935e-05 2.557854e-05 4.673117e-05
7.323232e-06 2.015152e-05 3.696469e-05 2.485882e-05 4.454603e-05
7.323232e-06 2.085859e-05 3.492311e-05 2.418651e-05 4.248071e-05
7.323232e-06 2.156566e-05 3.298156e-05 2.355114e-05 4.052702e-05
7.323232e-06 2.227273e-05 3.113699e-05 2.294438e-05 3.867760e-05
7.323232e-06 2.297980e-05 2.938631e-05 2.235975e-05 3.692579e-05
7.323232e-06 2.368687e-05 2.772641e-05 2.179233e-05 3.526556e-05
7.323232e-06 2.439394e-05 2.615414e-05 2.123848e-05 3.369142e-05
7.323232e-06 2.510101e-05 2.466630e-05 2.069562e-05 3.219837e-05
7.323232e-06 2.580808e-05 2.325968e-05 2.016199e-05 3.078179e-05
7.323232e-06 2.651515e-05 2.193104e-05 1.963649e-05 2.943743e-05
7.323232e-06 2.722222e-05 2.067711e-05 1.911853e-05 2.816134e-05
7.323232e-06 2.792929e-05 1.949465e-05 1.860788e-05 2.694985e-05
7.323232e-06 2.863636e-05 1.838042e-05 1.810457e-05 2.579952e-05
7.323232e-06 2.934343e-05 1.733121e-05 1.760884e-05 2.470712e-05
7.323232e-06 3.005051e-05 1.634384e-05 1.712102e-05 2.366962e-05
7.323232e-06 3.075758e-05 1.541522e-05 1.664155e-05 2.268414e-05
7.323232e-06 3.146465e-05 1.454228e-05 1.617085e-05 2.174797e-05
7.323232e-06 3.217172e-05 1.372206e-05 1.570937e-05 2.085855e-05
7.323232e-06 3.287879e-05 1.295168e-05 1.525752e-05 2.001345e-05
7.323232e-06 3.358586e-05 1.222835e-05 1.481569e-05 1.921034e-05
7.323232e-06 3.429293e-05 1.154937e-05 1.438420e-05 1.844704e-05
7.323232e-06 3.500000e-05 1.091218e-05 1.396334e-05 1.772147e-05
8.333333e-06 -3.500000e-05 9.507236e-06 1.336561e-05 1.640205e-05
8.333333e-06 -3.429293e-05 9.931704e-06 1.372460e-05 1.694117e-05
8.333333e-06 -3.358586e-05 1.037855e-05 1.409635e-05 1.750490e-05
8.333333e-06 -3.287879e-05 1.084906e-05 1.448155e-05 1.809468e-05
8.333333e-06 -3.217172e-05 1.134456e-05 1.488094e-05 1.871207e-05
8.333333e-06 -3.146465e-05 1.186647e-05 1.529536e-05 1.935875e-05
8.333333e-06 -3.075758e-05 1.241630e-05 1.572574e-05 2.003655e-05
8.333333e-06 -3.005051e-05 1.299561e-05 1.617311e-05 2.074742e-05
8.333333e-06 -2.934343e-05 1.360606e-05 1.663867e-05 2.149350e-05
8.333333e-06 -2.863636e-05 1.424940e-05 1.712375e-05 2.227708e-05
8.333333e-06 -2.792929e-05 1.492745e-05 1.762986e-05 2.310067e-05
8.333333e-06 -2.722222e-05 1.564215e-05 1.815875e-05 2.396700e-05
8.333333e-06 -2.651515e-05 1.639550e-05 1.871240e-05 2.487903e-05
8.333333e-06 -2.580808e-05 1.718962e-05 1.929309e-05 2.584001e-05
8.333333e-06 -2.510101e-05 1.802672e-05 1.990344e-05 2.685349e-05
8.333333e-06 -2.439394e-05 1.890910e-05 2.054649e-05 2.792333e-05
8.333333e-06 -2.368687e-05 1.983916e-05 2.122569e-05 2.905378e-05
8.333333e-06 -2.297980e-05 2.081939e-05 2.194508e-05 3.024952e-05
8.333333e-06 -2.227273e-05 2.185236e-05 2.270925e-05 3.151564e-05
8.333333e-06 -2.156566e-05 2.294073e-05 2.352352e-05 3.285777e-05
8.333333e-06 -2.085859e-05 2.408722e-05 2.439400e-05 3.428208e-05
8.333333e-06 -2.015152e-05 2.529459e-05 2.532767e-05 3.579535e-05
8.333333e-06 -1.944444e-05 2.656562e-05 2.633254e-05 3.740502e-05
8.333333e-06 -1.873737e-05 2.790309e-05 2.741773e-05 3.911923e-05
8.333333e-06 -1.803030e-05 2.930969e-05 2.859358e-05 4.094692e-05
8.333333e-06 -1.732323e-05 3.078796e-05 2.987183e-05 4.289784e-05
8.333333e-06 -1.661616e-05 3.234022e-05 3.126568e-05 4.498258e-05
8.333333e-06 -1.590909e-05 3.396840e-05 3.278998e-05 4.721265e-05
8.333333e-06 -1.520202e-05 3.567387e-05 3.446132e-05 4.960048e-05
8.333333e-06 -1.449495e-05 3.745722e-05 3.629821e-05 5.215940e-05
8.333333e-06 -1.378788e-05 3.931789e-05 3.832119e-05 5.490364e-05
8.333333e-06 -1.308081e-05 4.125382e-05 4.055308e-05 5.784833e-05
8.333333e-06 -1.237374e-05 4.326084e-05 4.301920e-05 6.100944e-05
8.333333e-06 -1.166667e-05 4.533207e-05 4.574773e-05 6.440381e-05
8.333333e-06 -1.095960e-05 4.745706e-05 4.877018e-05 6.804927e-05
8.333333e-06 -1.025253e-05 4.962091e-05 5.212214e-05 7.196493e-05
8.333333e-06 -9.545455e-06 5.180328e-05 5.584439e-05 7.617202e-05
8.333333e-06 -8.838384e-06 5.397766e-05 5.998451e-05 8.069528e-05
8.333333e-06 -8.131313e-06 5.611101e-05 6.459935e-05 8.556589e-05
8.333333e-06 -7.424242e-06 5.816476e-05 6.975873e-05 9.082631e-05
8.333333e-06 -6.717172e-06 6.009794e-05 7.555112e-05 9.653877e-05
8.333333e-06 -6.010101e-06 6.187439e-05 8.209258e-05 1.027990e-04
8.333333e-06 -5.303030e-06 6.347657e-05 8.954129e-05 1.097584e-04
8.333333e-06 -4.595960e-06 6.492982e-05 9.812288e-05 1.176604e-04
8.333333e-06 -3.888889e-06 6.634298e-05 1.081775e-04 1.269006e-04
8.333333e-06 -3.181818e-06 6.797570e-05 1.202556e-04 1.381380e-04
8.333333e-06 -2.474747e-06 7.035654e-05 1.353386e-04 1.525339e-04
8.333333e-06 -1.767677e-06 7.452361e-05 1.554471e-04 1.723879e-04
8.333333e-06 -1.060606e-06 8.265333e-05 1.857337e-04 2.032943e-04
8.333333e-06 -3.535354e-07 1.007217e-04 2.179684e-04 2.401147e-04
8.333333e-06 3.535354e-07 1.273306e-04 2.262398e-04 2.596103e-04
8.333333e-06 1.060606e-06 1.192576e-04 2.006524e-04 2.334176e-04
8.333333e-06 1.767677e-06 1.128894e-04 1.649352e-04 1.998691e-04
8.333333e-06 2.474747e-06 1.109668e-04 1.423216e-04 1.804690e-04
8.333333e-06 3.181818e-06 1.098449e-04 1.258892e-04 1.670748e-04
8.333333e-06 3.888889e-06 1.085428e-04 1.129217e-04 1.566297e-04
8.333333e-06 4.595960e-06 1.067593e-04 1.022003e-04 1.477919e-04
8.333333e-06 5.303030e-06 1.044446e-04 9.307826e-05 1.399008e-04
8.333333e-06 6.010101e-06 1.016540e-04 8.517376e-05 1.326201e-04
8.333333e-06 6.717172e-06 9.848271e-05 7.824398e-05 1.257814e-04
8.333333e-06 7.424242e-06 9.503335e-05 7.212507e-05 1.193037e-04
8.333333e-06 8.131313e-06 9.140045e-05 6.670051e-05 1.131503e-04
8.333333e-06 8.838384e-06 8.766391e-05 6.188302e-05 1.073055e-04
8.333333e-06 9.545455e-06 8.388765e-05 5.760361e-05 1.017611e-04
8.333333e-06 1.025253e-05 8.012073e-05 5.380479e-05 9.651055e-05
8.333333e-06 1.095960e-05 7.639961e-05 5.043635e-05 9.154630e-05
8.333333e-06 1.166667e-05 7.275063e-05 4.745280e-05 8.685864e-05
8.333333e-06 1.237374e-05 6.919231e-05 4.481194e-05 8.243595e-05
8.333333e-06 1.308081e-05 6.573730e-05 4.247413e-05 7.826521e-05
8.333333e-06 1.378788e-05 6.239395e-05 4.040206e-05 7.433257e-05
8.333333e-06 1.449495e-05 5.916749e-05 3.856084e-05 7.062386e-05
8.333333e-06 1.520202e-05 5.606093e-05 3.691815e-05 6.712509e-05
8.333333e-06 1.590909e-05 5.307570e-05 3.544449e-05 6.382274e-05
8.333333e-06 1.661616e-05 5.021210e-05 3.411331e-05 6.070398e-05
8.333333e-06 1.732323e-05 4.746960e-05 3.290113e-05 5.775680e-05
8.333333e-06 1.803030e-05 4.484708e-05 3.178753e-05 5.497007e-05
8.333333e-06 1.873737e-05 4.234297e-05 3.075503e-05 5.233353e-05
8.333333e-06 1.944444e-05 3.995530e-05 2.978893e-05 4.983780e-05
8.333333e-06 2.015152e-05 3.768183e-05 2.887707e-05 4.747426e-05
8.333333e-06 2.085859e-05 3.552003e-05 2.800957e-05 4.523504e-05
8.333333e-06 2.156566e-05 3.346716e-05 2.717851e-05 4.311290e-05
8.333333e-06 2.227273e-05 3.152026e-05 2.637772e-05 4.110123e-05
8.333333e-06 2.297980e-05 2.967619e-05 2.560242e-05 3.919388e-05
8.333333e-06 2.368687e-05 2.793166e-05 2.484907e-05 3.738521e-05
8.333333e-06 2.439394e-05 2.628322e-05 2.411506e-05 3.566993e-05
8.333333e-06 2.510101e-05 2.472734e-05 2.339859e-05 3.404314e-05
8.333333e-06 2.580808e-05 2.326037e-05 2.269844e-05 3.250022e-05
8.333333e-06 2.651515e-05 2.187862e-05 2.201386e-05 3.103682e-05
8.333333e-06 2.722222e-05 2.057837e-05 2.134446e-05 2.964887e-05
8.333333e-06 2.792929e-05 1.935585e-05 2.069008e-05 2.833247e-05
8.333333e-06 2.863636e-05 1.820735e-05 2.005074e-05 2.708394e-05
8.333333e-06 2.934343e-05 1.712916e-05 1.942657e-05 2.589980e-05
8.333333e-06 3.005051e-05 1.611764e-05 1.881773e-05 2.477670e-05
8.333333e-06 3.075758e-05 1.516920e-05 1.822443e-05 2.371149e-05
8.333333e-06 3.146465e-05 1.428038e-05 1.764687e-05 2.270113e-05
8.333333e-06 3.217172e-05 1.344778e-05 1.708522e-05 2.174275e-05
8.333333e-06 3.287879e-05 1.266812e-05 1.653958e-05 2.083361e-05
8.333333e-06 3.358586e-05 1.193827e-05 1.601006e-05 1.997108e-05
8.333333e-06 3.429293e-05 1.125518e-05 1.549665e-05 1.915269e-05
8.333333e-06 3.500000e-05 1.061598e-05 1.499935e-05 1.837606e-05
9.343434e-06 -3.500000e-05 9.366973e-06 1.446581e-05 1.723369e-05
9.343434e-06 -3.429293e-05 9.794441e-06 1.488408e-05 1.781760e-05
9.343434e-06 -3.358586e-05 1.024504e-05 1.531860e-05 1.842879e-05
9.343434e-06 -3.287879e-05 1.072013e-05 1.577022e-05 1.906885e-05
9.343434e-06 -3.217172e-05 1.122112e-05 1.623990e-05 1.973950e-05
9.343434e-06 -3.146465e-05 1.174953e-05 1.672866e-05 2.044259e-05
9.343434e-06 -3.075758e-05 1.230694e-05 1.723763e-05 2.118010e-05
9.343434e-06 -3.005051e-05 1.289501e-05 1.776807e-05 2.195417e-05
9.343434e-06 -2.934343e-05 1.351552e-05 1.832135e-05 2.276711e-05
9.343434e-06 -2.863636e-05 1.417029e-05 1.889901e-05 2.362138e-05
9.343434e-06 -2.792929e-05 1.486127e-05 1.950275e-05 2.451967e-05
9.343434e-06 -2.722222e-05 1.559047e-05 2.013449e-05 2.546488e-05
9.343434e-06 -2.651515e-05 1.636001e-05 2.079638e-05 2.646015e-05
9.343434e-06 -2.580808e-05 1.717208e-05 2.149086e-05 2.750886e-05
9.343434e-06 -2.510101e-05 1.802896e-05 2.222066e-05 2.861470e-05
9.343434e-06 -2.439394e-05 1.893301e-05 2.298889e-05 2.978168e-05
9.343434e-06 -2.368687e-05 1.988667e-05 2.379910e-05 3.101414e-05
9.343434e-06 -2.297980e-05 2.089242e-05 2.465532e-05 3.231684e-05
9.343434e-06 -2.227273e-05 2.195278e-05 2.556213e-05 3.369491e-05
9.343434e-06 -2.156566e-05 2.307031e-05 2.652478e-05 3.515399e-05
9.343434e-06 -2.085859e-05 2.424754e-05 2.754927e-05 3.670021e-05
9.343434e-06 -2.015152e-05 2.548698e-05 2.864243e-05 3.834025e-05
9.343434e-06 -1.944444e-05 2.679103e-05 2.981207e-05 4.008140e-05
9.343434e-06 -1.873737e-05 2.816193e-05 3.106713e-05 4.193162e-05
9.343434e-06 -1.803030e-05 2.960170e-05 3.241776e-05 4.389957e-05
9.343434e-06 -1.732323e-05 3.111199e-05 3.387556e-05 4.599467e-05
9.343434e-06 -1.661616e-05 3.269400e-05 3.545371e-05 4.822720e-05
9.343434e-06 -1.590909e-05 3.434826e-05 3.716715e-05 5.060830e-05
9.343434e-06 -1.520202e-05 3.607443e-05 3.903287e-05 5.315007e-05
9.343434e-06 -1.449495e-05 3.787103e-05 4.107010e-05 5.586563e-05
9.343434e-06 -1.378788e-05 3.973508e-05 4.330060e-05 5.876920e-05
9.343434e-06 -1.308081e-05 4.166173e-05 4.574901e-05 6.187626e-05
9.343434e-06 -1.237374e-05 4.364369e-05 4.844324e-05 6.520368e-05
9.343434e-06 -1.166667e-05 4.567077e-05 5.141500e-05 6.877006e-05
9.343434e-06 -1.095960e-05 4.772917e-05 5.470044e-05 7.259623e-05
9.343434e-06 -1.025253e-05 4.980098e-05 5.834105e-05 7.670604e-05
9.343434e-06 -9.545455e-06 5.186368e-05 6.238483e-05 8.112773e-05
9.343434e-06 -8.838384e-06 5.389009e-05 6.688806e-05 8.589618e-05
9.343434e-06 -8.131313e-06 5.584898e-05 7.191775e-05 9.105642e-05
9.343434e-06 -7.424242e-06 5.770711e-05 7.755542e-05 9.666930e-05
9.343434e-06 -6.717172e-06 5.943333e-05 8.390298e-05 1.028204e-04
9.343434e-06 -6.010101e-06 6.100640e-05 9.109223e-05 1.096338e-04
9.343434e-06 -5.303030e-06 6.242848e-05 9.930116e-05 1.172947e-04
9.343434e-06 -4.595960e-06 6.374753e-05 1.087829e-04 1.260852e-04
9.343434e-06 -3.888889e-06 6.509471e-05 1.199212e-04 1.364493e-04
9.343434e-06 -3.181818e-06 6.674825e-05 1.333448e-04 1.491180e-04
9.343434e-06 -2.474747e-06 6.925137e-05 1.501997e-04 1.653956e-04
9.343434e-06 -1.767677e-06 7.365872e-05 1.729302e-04 1.879640e-04
9.343434e-06 -1.060606e-06 8.207761e-05 2.078992e-04 2.235147e-04
9.343434e-06 -3.535354e-07 1.009636e-04 2.378970e-04 2.584350e-04
9.343434e-06 3.535354e-07 1.288193e-04 2.407583e-04 2.730548e-04
9.343434e-06 1.060606e-06 1.252217e-04 2.244728e-04 2.570380e-04
9.343434e-06 1.767677e-06 1.163018e-04 1.880866e-04 2.211395e-04
9.343434e-06 2.474747e-06 1.131008e-04 1.609366e-04 1.967038e-04
9.343434e-06 3.181818e-06 1.113438e-04 1.418938e-04 1.803644e-04
9.343434e-06 3.888889e-06 1.097428e-04 1.271408e-04 1.679532e-04
9.343434e-06 4.595960e-06 1.078741e-04 1.150897e-04 1.577418e-04
9.343434e-06 5.303030e-06 1.056108e-04 1.049339e-04 1.488784e-04
9.343434e-06 6.010101e-06 1.029491e-04 9.620737e-05 1.409055e-04
9.343434e-06 6.717172e-06 9.993846e-05 8.861498e-05 1.335676e-04
9.343434e-06 7.424242e-06 9.664856e-05 8.195580e-05 1.267190e-04
9.343434e-06 8.131313e-06 9.315226e-05 7.608440e-05 1.202754e-04
9.343434e-06 8.838384e-06 8.951722e-05 7.088971e-05 1.141871e-04
9.343434e-06 9.545455e-06 8.580220e-05 6.628292e-05 1.084225e-04
9.343434e-06 1.025253e-05 8.205603e-05 6.219018e-05 1.029602e-04
9.343434e-06 1.095960e-05 7.831808e-05 5.854812e-05 9.778346e-05
9.343434e-06 1.166667e-05 7.461933e-05 5.530112e-05 9.287765e-05
9.343434e-06 1.237374e-05 7.098373e-05 5.239958e-05 8.822928e-05
9.343434e-06 1.308081e-05 6.742949e-05 4.979896e-05 8.382525e-05
9.343434e-06 1.378788e-05 6.397029e-05 4.745915e-05 7.965281e-05
9.343434e-06 1.449495e-05 6.061622e-05 4.534414e-05 7.569952e-05
9.343434e-06 1.520202e-05 5.737455e-05 4.342184e-05 7.195342e-05
9.343434e-06 1.590909e-05 5.425041e-05 4.166383e-05 6.840308e-05
9.343434e-06 1.661616e-05 5.124718e-05 4.004530e-05 6.503768e-05
9.343434e-06 1.732323e-05 4.836691e-05 3.854476e-05 6.184704e-05
9.343434e-06 1.803030e-05 4.561052e-05 3.714387e-05 5.882165e-05
9.343434e-06 1.873737e-05 4.297805e-05 3.582716e-05 5.595264e-05
9.343434e-06 1.944444e-05 4.046875e-05 3.458176e-05 5.323174e-05
9.343434e-06 2.015152e-05 3.808127e-05 3.339709e-05 5.065124e-05
9.343434e-06 2.085859e-05 3.581367e-05 3.226459e-05 4.820397e-05
9.343434e-06 2.156566e-05 3.366355e-05 3.117742e-05 4.588318e-05
9.343434e-06 2.227273e-05 3.162809e-05 3.013021e-05 4.368256e-05
9.343434e-06 2.297980e-05 2.970412e-05 2.911880e-05 4.159614e-05
9.343434e-06 2.368687e-05 2.788817e-05 2.814001e-05 3.961831e-05
9.343434e-06 2.439394e-05 2.617653e-05 2.719147e-05 3.774370e-05
9.343434e-06 2.510101e-05 2.456527e-05 2.627145e-05 3.596723e-05
9.343434e-06 2.580808e-05 2.305035e-05 2.537867e-05 3.428404e-05
9.343434e-06 2.651515e-05 2.162758e-05 2.451226e-05 3.268950e-05
9.343434e-06 2.722222e-05 2.029274e-05 2.367158e-05 3.117915e-05
9.343434e-06 2.792929e-05 1.904157e-05 2.285620e-05 2.974873e-05
9.343434e-06 2.863636e-05 1.786981e-05 2.206578e-05 2.839417e-05
9.343434e-06 2.934343e-05 1.677326e-05 2.130008e-05 2.711154e-05
9.343434e-06 3.005051e-05 1.574779e-05 2.055887e-05 2.589710e-05
9.343434e-06 3.075758e-05 1.478933e-05 1.984193e-05 2.474725e-05
9.343434e-06 3.146465e-05 1.389396e-05 1.914902e-05 2.365856e-05
9.343434e-06 3.217172e-05 1.305788e-05 1.847988e-05 2.262773e-05
9.343434e-06 3.287879e-05 1.227741e-05 1.783421e-05 2.165164e-05
9.343434e-06 3.358586e-05 1.154904e-05 1.721163e-05 2.072729e-05
9.343434e-06 3.429293e-05 1.086941e-05 1.661177e-05 1.985183e-05
9.343434e-06 3.500000e-05 1.023534e-05 1.603418e-05 1.902254e-05
1.035354e-05 -3.500000e-05 9.154057e-06 1.558280e-05 1.807264e-05
1.035354e-05 -3.429293e-05 9.579872e-06 1.606393e-05 1.870357e-05
1.035354e-05 -3.358586e-05 1.002925e-05 1.656527e-05 1.936476e-05
1.035354e-05 -3.287879e-05 1.050360e-05 1.708796e-05 2.005802e-05
1.035354e-05 -3.217172e-05 1.100440e-05 1.763321e-05 2.078526e-05
1.035354e-05 -3.146465e-05 1.153322e-05 1.820234e-05 2.154856e-05
1.035354e-05 -3.075758e-05 1.209171e-05 1.879678e-05 2.235013e-05
1.035354e-05 -3.005051e-05 1.268161e-05 1.941810e-05 2.319237e-05
1.035354e-05 -2.934343e-05 1.330473e-05 2.006802e-05 2.407781e-05
1.035354e-05 -2.863636e-05 1.396300e-05 2.074840e-05 2.500923e-05
1.035354e-05 -2.792929e-05 1.465839e-05 2.146133e-05 2.598956e-05
1.035354e-05 -2.722222e-05 1.539301e-05 2.220910e-05 2.702201e-05
1.035354e-05 -2.651515e-05 1.616901e-05 2.299425e-05 2.811001e-05
1.035354e-05 -2.580808e-05 1.698864e-05 2.381960e-05 2.925726e-05
1.035354e-05 -2.510101e-05 1.785420e-05 2.468832e-05 3.046778e-05
1.035354e-05 -2.439394e-05 1.876807e-05 2.560393e-05 3.174589e-05
1.035354e-05 -2.368687e-05 1.973265e-05 2.657040e-05 3.309628e-05
1.035354e-05 -2.297980e-05 2.075038e-05 2.759221e-05 3.452403e-05
1.035354e-05 -2.227273e-05 2.182370e-05 2.867439e-05 3.603462e-05
1.035354e-05 -2.156566e-05 2.295500e-05 2.982263e-05 3.763404e-05
1.035354e-05 -2.085859e-05 2.414660e-05 3.104338e-05 3.932874e-05
1.035354e-05 -2.015152e-05 2.540071e-05 3.234397e-05 4.112577e-05
1.035354e-05 -1.944444e-05 2.671933e-05 3.373270e-05 4.303275e-05
1.035354e-05 -1.873737e-05 2.810419e-05 3.521901e-05 4.505800e-05
1.035354e-05 -1.803030e-05 2.955662e-05 3.681363e-05 4.721056e-05
1.035354e-05 -1.732323e-05 3.107747e-05 3.852879e-05 4.950028e-05
1.035354e-05 -1.661616e-05 3.266692e-05 4.037838e-05 5.193787e-05
1.035354e-05 -1.590909e-05 3.432430e-05 4.237822e-05 5.453504e-05
1.035354e-05 -1.520202e-05 3.604783e-05 4.454629e-05 5.730461e-05
1.035354e-05 -1.449495e-05 3.783439e-05 4.690308e-05 6.026060e-05
1.035354e-05 -1.378788e-05 3.967917e-05 4.947191e-05 6.341850e-05
1.035354e-05 -1.308081e-05 4.157530e-05 5.227932e-05 6.679545e-05
1.035354e-05 -1.237374e-05 4.351347e-05 5.535561e-05 7.041069e-05
1.035354e-05 -1.166667e-05 4.548147e-05 5.873541e-05 7.428602e-05
1.035354e-05 -1.095960e-05 4.746384e-05 6.245847e-05 7.844665e-05
1.035354e-05 -1.025253e-05 4.944159e-05 6.657063e-05 8.292237e-05
1.035354e-05 -9.545455e-06 5.139215e-05 7.112520e-05 8.774935e-05
1.035354e-05 -8.838384e-06 5.328985e-05 7.618489e-05 9.297282e-05
1.035354e-05 -8.131313e-06 5.510711e-05 8.182464e-05 9.865123e-05
1.035354e-05 -7.424242e-06 5.681699e-05 8.813593e-05 1.048624e-04
1.035354e-05 -6.717172e-06 5.839779e-05 9.523371e-05 1.117129e-04
1.035354e-05 -6.010101e-06 5.984087e-05 1.032676e-04 1.193530e-04
1.035354e-05 -5.303030e-06 6.116367e-05 1.124415e-04 1.280004e-04
1.035354e-05 -4.595960e-06 6.243121e-05 1.230481e-04 1.379801e-04
1.035354e-05 -3.888889e-06 6.379236e-05 1.355362e-04 1.497982e-04
1.035354e-05 -3.181818e-06 6.554378e-05 1.506524e-04 1.642929e-04
1.035354e-05 -2.474747e-06 6.825050e-05 1.697908e-04 1.829946e-04
1.035354e-05 -1.767677e-06 7.299379e-05 1.960589e-04 2.092061e-04
1.035354e-05 -1.060606e-06 8.145286e-05 2.362677e-04 2.499140e-04
1.035354e-05 -3.535354e-07 1.034286e-04 2.615935e-04 2.812981e-04
1.035354e-05 3.535354e-07 1.297524e-04 2.605903e-04 2.911065e-04
1.035354e-05 1.060606e-06 1.302979e-04 2.531995e-04 2.847588e-04
1.035354e-05 1.767677e-06 1.209328e-04 2.207130e-04 2.516723e-04
1.035354e-05 2.474747e-06 1.161206e-04 1.864898e-04 2.196871e-04
1.035354e-05 3.181818e-06 1.135386e-04 1.637024e-04 1.992222e-04
1.035354e-05 3.888889e-06 1.114797e-04 1.465282e-04 1.841148e-04
1.035354e-05 4.595960e-06 1.093655e-04 1.327100e-04 1.719674e-04
1.035354e-05 5.303030e-06 1.069927e-04 1.211725e-04 1.616484e-04
1.035354e-05 6.010101e-06 1.043072e-04 1.113164e-04 1.525495e-04
1.035354e-05 6.717172e-06 1.013213e-04 1.027710e-04 1.443187e-04
1.035354e-05 7.424242e-06 9.807667e-05 9.528756e-05 1.367434e-04
1.035354e-05 8.131313e-06 9.462617e-05 8.868822e-05 1.296908e-04
1.035354e-05 8.838384e-06 9.102415e-05 8.283862e-05 1.230757e-04
1.035354e-05 9.545455e-06 8.732156e-05 7.763252e-05 1.168412e-04
1.035354e-05 1.025253e-05 8.356369e-05 7.298286e-05 1.109477e-04
1.035354e-05 1.095960e-05 7.978943e-05 6.881625e-05 1.053662e-04
1.035354e-05 1.166667e-05 7.603134e-05 6.506961e-05 1.000741e-04
1.035354e-05 1.237374e-05 7.231622e-05 6.168796e-05 9.505282e-05
1.035354e-05 1.308081e-05 6.866578e-05 5.862310e-05 9.028653e-05
1.035354e-05 1.378788e-05 6.509744e-05 5.583263e-05 8.576106e-05
1.035354e-05 1.449495e-05 6.162497e-05 5.327932e-05 8.146363e-05
1.035354e-05 1.520202e-05 5.825912e-05 5.093057e-05 7.738248e-05
1.035354e-05 1.590909e-05 5.500812e-05 4.875807e-05 7.350675e-05
1.035354e-05 1.661616e-05 5.187806e-05 4.673737e-05 6.982632e-05
1.035354e-05 1.732323e-05 4.887330e-05 4.484755e-05 6.633176e-05
1.035354e-05 1.803030e-05 4.599667e-05 4.307087e-05 6.301424e-05
1.035354e-05 1.873737e-05 4.324970e-05 4.139245e-05 5.986545e-05
1.035354e-05 1.944444e-05 4.063283e-05 3.979991e-05 5.687758e-05
1.035354e-05 2.015152e-05 3.814552e-05 3.828305e-05 5.404325e-05
1.035354e-05 2.085859e-05 3.578639e-05 3.683357e-05 5.135540e-05
1.035354e-05 2.156566e-05 3.355335e-05 3.544476e-05 4.880736e-05
1.035354e-05 2.227273e-05 3.144368e-05 3.411124e-05 4.639269e-05
1.035354e-05 2.297980e-05 2.945413e-05 3.282873e-05 4.410523e-05
1.035354e-05 2.368687e-05 2.758102e-05 3.159386e-05 4.193906e-05
1.035354e-05 2.439394e-05 2.582029e-05 3.040395e-05 3.988843e-05
1.035354e-05 2.510101e-05 2.416761e-05 2.925687e-05 3.794783e-05
1.035354e-05 2.580808e-05 2.261843e-05 2.815095e-05 3.611190e-05
1.035354e-05 2.651515e-05 2.116806e-05 2.708479e-05 3.437547e-05
1.035354e-05 2.722222e-05 1.981172e-05 2.605726e-05 3.273354e-05
1.035354e-05 2.792929e-05 1.854459e-05 2.506734e-05 3.118130e-05
1.035354e-05 2.863636e-05 1.736186e-05 2.411415e-05 2.971408e-05
1.035354e-05 2.934343e-05 1.625879e-05 2.319684e-05 2.832740e-05
1.035354e-05 3.005051e-05 1.523071e-05 2.231462e-05 2.701697e-05
1.035354e-05 3.075758e-05 1.427308e-05 2.146666e-05 2.577864e-05
1.035354e-05 3.146465e-05 1.338151e-05 2.065216e-05 2.460847e-05
1.035354e-05 3.217172e-05 1.255175e-05 1.987028e-05 2.350265e-05
1.035354e-05 3.287879e-05 1.177974e-05 1.912016e-05 2.245757e-05
1.035354e-05 3.358586e-05 1.106160e-05 1.840091e-05 2.146980e-05
1.035354e-05 3.429293e-05 1.039366e-05 1.771162e-05 2.053606e-05
1.035354e-05 3.500000e-05 9.772424e-06 1.705136e-05 1.965322e-05
1.136364e-05 -3.500000e-05 8.868050e-06 1.670016e-05 1.890866e-05
1.136364e-05 -3.429293e-05 9.287450e-06 1.724619e-05 1.958795e-05
1.136364e-05 -3.358586e-05 9.730513e-06 1.781676e-05 2.030073e-05
1.136364e-05 -3.287879e-05 1.019868e-05 1.841328e-05 2.104904e-05
1.136364e-05 -3.217172e-05 1.069346e-05 1.903731e-05 2.183505e-05
1.136364e-05 -3.146465e-05 1.121646e-05 1.969052e-05 2.266110e-05
1.136364e-05 -3.075758e-05 1.176937e-05 2.037470e-05 2.352969e-05
1.136364e-05 -3.005051e-05 1.235396e-05 2.109181e-05 2.444351e-05
1.136364e-05 -2.934343e-05 1.297209e-05 2.184400e-05 2.540543e-05
1.136364e-05 -2.863636e-05 1.362571e-05 2.263359e-05 2.641855e-05
1.136364e-05 -2.792929e-05 1.431685e-05 2.346313e-05 2.748619e-05
1.136364e-05 -2.722222e-05 1.504761e-05 2.433542e-05 2.861194e-05
1.136364e-05 -2.651515e-05 1.582018e-05 2.525353e-05 2.979965e-05
1.136364e-05 -2.580808e-05 1.663682e-05 2.622085e-05 3.105345e-05
1.136364e-05 -2.510101e-05 1.749983e-05 2.724114e-05 3.237783e-05
1.136364e-05 -2.439394e-05 1.841155e-05 2.831856e-05 3.377759e-05
1.136364e-05 -2.368687e-05 1.937434e-05 2.945774e-05 3.525795e-05
1.136364e-05 -2.297980e-05 2.039056e-05 3.066384e-05 3.682453e-05
1.136364e-05 -2.227273e-05 2.146253e-05 3.194263e-05 3.848340e-05
1.136364e-05 -2.156566e-05 2.259248e-05 3.330059e-05 4.024114e-05
1.136364e-05 -2.085859e-05 2.378251e-05 3.474496e-05 4.210487e-05
1.136364e-05 -2.015152e-05 2.503452e-05 3.628391e-05 4.408230e-05
1.136364e-05 -1.944444e-05 2.635014e-05 3.792664e-05 4.618181e-05
1.136364e-05 -1.873737e-05 2.773062e-05 3.968355e-05 4.841251e-05
1.136364e-05 -1.803030e-05 2.917674e-05 4.156636e-05 5.078429e-05
1.136364e-05 -1.732323e-05 3.068864e-05 4.358836e-05 5.330796e-05
1.136364e-05 -1.661616e-05 3.226568e-05 4.576461e-05 5.599530e-05
1.136364e-05 -1.590909e-05 3.390621e-05 4.811217e-05 5.885925e-05
1.136364e-05 -1.520202e-05 3.560739e-05 5.065040e-05 6.191405e-05
1.136364e-05 -1.449495e-05 3.736491e-05 5.340131e-05 6.517543e-05
1.136364e-05 -1.378788e-05 3.917268e-05 5.638993e-05 6.866093e-05
1.136364e-05 -1.308081e-05 4.102257e-05 5.964475e-05 7.239025e-05
1.136364e-05 -1.237374e-05 4.290407e-05 6.319835e-05 7.638580e-05
1.136364e-05 -1.166667e-05 4.480400e-05 6.708799e-05 8.067340e-05
1.136364e-05 -1.095960e-05 4.670636e-05 7.135659e-05 8.528334e-05
1.136364e-05 -1.025253e-05 4.859226e-05 7.605384e-05 9.025184e-05
1.136364e-05 -9.545455e-06 5.044021e-05 8.123787e-05 9.562325e-05
1.136364e-05 -8.838384e-06 5.222687e-05 8.697755e-05 1.014531e-04
1.136364e-05 -8.131313e-06 5.392865e-05 9.335594e-05 1.078129e-04
1.136364e-05 -7.424242e-06 5.552445e-05 1.004756e-04 1.147968e-04
1.136364e-05 -6.717172e-06 5.700050e-05 1.084669e-04 1.225321e-04
1.136364e-05 -6.010101e-06 5.835815e-05 1.175018e-04 1.311959e-04
1.136364e-05 -5.303030e-06 5.962680e-05 1.278176e-04 1.410415e-04
1.136364e-05 -4.595960e-06 6.088542e-05 1.397591e-04 1.524455e-04
1.136364e-05 -3.888889e-06 6.229954e-05 1.538623e-04 1.659965e-04
1.136364e-05 -3.181818e-06 6.418758e-05 1.710363e-04 1.826840e-04
1.136364e-05 -2.474747e-06 6.714622e-05 1.930351e-04 2.043800e-04
1.136364e-05 -1.767677e-06 7.228330e-05 2.240064e-04 2.353800e-04
1.136364e-05 -1.060606e-06 8.061339e-05 2.656840e-04 2.776446e-04
1.136364e-05 -3.535354e-07 1.063317e-04 2.853859e-04 3.045514e-04
1.136364e-05 3.535354e-07 1.304728e-04 2.842781e-04 3.127893e-04
1.136364e-05 1.060606e-06 1.352261e-04 2.810307e-04 3.118724e-04
1.136364e-05 1.767677e-06 1.260776e-04 2.588252e-04 2.878994e-04
1.136364e-05 2.474747e-06 1.199496e-04 2.191901e-04 2.498644e-04
1.136364e-05 3.181818e-06 1.163043e-04 1.907479e-04 2.234087e-04
1.136364e-05 3.888889e-06 1.136425e-04 1.702254e-04 2.046737e-04
1.136364e-05 4.595960e-06 1.111623e-04 1.540674e-04 1.899838e-04
1.136364e-05 5.303030e-06 1.085651e-04 1.407372e-04 1.777452e-04
1.136364e-05 6.010101e-06 1.057451e-04 1.294261e-04 1.671321e-04
1.136364e-05 6.717172e-06 1.026805e-04 1.196513e-04 1.576696e-04
1.136364e-05 7.424242e-06 9.938869e-05 1.110974e-04 1.490662e-04
1.136364e-05 8.131313e-06 9.590467e-05 1.035443e-04 1.411351e-04
1.136364e-05 8.838384e-06 9.227027e-05 9.682913e-05 1.337523e-04
1.136364e-05 9.545455e-06 8.852820e-05 9.082600e-05 1.268330e-04
1.136364e-05 1.025253e-05 8.471896e-05 8.543389e-05 1.203173e-04
1.136364e-05 1.095960e-05 8.087930e-05 8.056938e-05 1.141617e-04
1.136364e-05 1.166667e-05 7.704163e-05 7.616219e-05 1.083332e-04
1.136364e-05 1.237374e-05 7.323393e-05 7.215217e-05 1.028063e-04
1.136364e-05 1.308081e-05 6.948001e-05 6.848749e-05 9.756028e-05
1.136364e-05 1.378788e-05 6.579981e-05 6.512320e-05 9.257778e-05
1.136364e-05 1.449495e-05 6.220982e-05 6.202035e-05 8.784410e-05
1.136364e-05 1.520202e-05 5.872350e-05 5.914523e-05 8.334631e-05
1.136364e-05 1.590909e-05 5.535161e-05 5.646878e-05 7.907290e-05
1.136364e-05 1.661616e-05 5.210255e-05 5.396608e-05 7.501342e-05
1.136364e-05 1.732323e-05 4.898264e-05 5.161587e-05 7.115825e-05
1.136364e-05 1.803030e-05 4.599636e-05 4.940017e-05 6.749846e-05
1.136364e-05 1.873737e-05 4.314657e-05 4.730387e-05 6.402564e-05
1.136364e-05 1.944444e-05 4.043468e-05 4.531433e-05 6.073180e-05
1.136364e-05 2.015152e-05 3.786086e-05 4.342106e-05 5.760932e-05
1.136364e-05 2.085859e-05 3.542416e-05 4.161542e-05 5.465084e-05
1.136364e-05 2.156566e-05 3.312266e-05 3.989029e-05 5.184926e-05
1.136364e-05 2.227273e-05 3.095362e-05 3.823981e-05 4.919766e-05
1.136364e-05 2.297980e-05 2.891359e-05 3.665920e-05 4.668932e-05
1.136364e-05 2.368687e-05 2.699856e-05 3.514448e-05 4.431768e-05
1.136364e-05 2.439394e-05 2.520403e-05 3.369235e-05 4.207633e-05
1.136364e-05 2.510101e-05 2.352514e-05 3.230002e-05 3.995903e-05
1.136364e-05 2.580808e-05 2.195676e-05 3.096511e-05 3.795968e-05
1.136364e-05 2.651515e-05 2.049359e-05 2.968549e-05 3.607236e-05
1.136364e-05 2.722222e-05 1.913021e-05 2.845927e-05 3.429133e-05
1.136364e-05 2.792929e-05 1.786118e-05 2.728472e-05 3.261100e-05
1.136364e-05 2.863636e-05 1.668107e-05 2.616016e-05 3.102599e-05
1.136364e-05 2.934343e-05 1.558454e-05 2.508403e-05 2.953111e-05
1.136364e-05 3.005051e-05 1.456637e-05 2.405476e-05 2.812135e-05
1.136364e-05 3.075758e-05 1.362150e-05 2.307082e-05 2.679193e-05
1.136364e-05 3.146465e-05 1.274503e-05 2.213069e-05 2.553827e-05
1.136364e-05 3.217172e-05 1.193229e-05 2.123284e-05 2.435597e-05
1.136364e-05 3.287879e-05 1.117881e-05 2.037577e-05 2.324087e-05
1.136364e-05 3.358586e-05 1.048036e-05 1.955796e-05 2.218900e-05
1.136364e-05 3.429293e-05 9.832932e-06 1.877789e-05 2.119660e-05
1.136364e-05 3.500000e-05 9.232767e-06 1.803407e-05 2.026010e-05
1.237374e-05 -3.500000e-05 8.509593e-06 1.780230e-05 1.973158e-05
1.237374e-05 -3.429293e-05 8.917789e-06 1.841390e-05 2.045969e-05
1.237374e-05 -3.358586e-05 9.349414e-06 1.905454e-05 2.122468e-05
1.237374e-05 -3.287879e-05 9.805913e-06 1.972598e-05 2.202885e-05
1.237374e-05 -3.217172e-05 1.028882e-05 2.043013e-05 2.287465e-05
1.237374e-05 -3.146465e-05 1.079973e-05 2.116902e-05 2.376472e-05
1.237374e-05 -3.075758e-05 1.134037e-05 2.194490e-05 2.470187e-05
1.237374e-05 -3.005051e-05 1.191250e-05 2.276015e-05 2.568915e-05
1.237374e-05 -2.934343e-05 1.251800e-05 2.361740e-05 2.672979e-05
1.237374e-05 -2.863636e-05 1.315882e-05 2.451948e-05 2.782731e-05
1.237374e-05 -2.792929e-05 1.383700e-05 2.546948e-05 2.898546e-05
1.237374e-05 -2.722222e-05 1.455464e-05 2.647079e-05 3.020828e-05
1.237374e-05 -2.651515e-05 1.531393e-05 2.752709e-05 3.150012e-05
1.237374e-05 -2.580808e-05 1.611710e-05 2.864246e-05 3.286565e-05
1.237374e-05 -2.510101e-05 1.696642e-05 2.982134e-05 3.430993e-05
1.237374e-05 -2.439394e-05 1.786420e-05 3.106865e-05 3.583839e-05
1.237374e-05 -2.368687e-05 1.881272e-05 3.238981e-05 3.745689e-05
1.237374e-05 -2.297980e-05 1.981427e-05 3.379084e-05 3.917175e-05
1.237374e-05 -2.227273e-05 2.087102e-05 3.527840e-05 4.098982e-05
1.237374e-05 -2.156566e-05 2.198506e-05 3.685990e-05 4.291847e-05
1.237374e-05 -2.085859e-05 2.315828e-05 3.854360e-05 4.496571e-05
1.237374e-05 -2.015152e-05 2.439234e-05 4.033871e-05 4.714019e-05
1.237374e-05 -1.944444e-05 2.568854e-05 4.225554e-05 4.945131e-05
1.237374e-05 -1.873737e-05 2.704777e-05 4.430565e-05 5.190927e-05
1.237374e-05 -1.803030e-05 2.847034e-05 4.650201e-05 5.452520e-05
1.237374e-05 -1.732323e-05 2.995586e-05 4.885920e-05 5.731121e-05
1.237374e-05 -1.661616e-05 3.150309e-05 5.139365e-05 6.028062e-05
1.237374e-05 -1.590909e-05 3.310971e-05 5.412390e-05 6.344800e-05
1.237374e-05 -1.520202e-05 3.477214e-05 5.707086e-05 6.682952e-05
1.237374e-05 -1.449495e-05 3.648528e-05 6.025824e-05 7.044311e-05
1.237374e-05 -1.378788e-05 3.824231e-05 6.371293e-05 7.430889e-05
1.237374e-05 -1.308081e-05 4.003439e-05 6.746549e-05 7.844963e-05
1.237374e-05 -1.237374e-05 4.185046e-05 7.155085e-05 8.289140e-05
1.237374e-05 -1.166667e-05 4.367707e-05 7.600904e-05 8.766448e-05
1.237374e-05 -1.095960e-05 4.549832e-05 8.088631e-05 9.280459e-05
1.237374e-05 -1.025253e-05 4.729603e-05 8.623649e-05 9.835470e-05
1.237374e-05 -9.545455e-06 4.905012e-05 9.212303e-05 1.043675e-04
1.237374e-05 -8.838384e-06 5.073965e-05 9.862183e-05 1.109089e-04
1.237374e-05 -8.131313e-06 5.234448e-05 1.058255e-04 1.180634e-04
1.237374e-05 -7.424242e-06 5.384830e-05 1.138498e-04 1.259421e-04
1.237374e-05 -6.717172e-06 5.524345e-05 1.228439e-04 1.346939e-04
1.237374e-05 -6.010101e-06 5.653897e-05 1.330073e-04 1.445254e-04
1.237374e-05 -5.303030e-06 5.777384e-05 1.446186e-04 1.557317e-04
1.237374e-05 -4.595960e-06 5.903946e-05 1.580887e-04 1.687534e-04
1.237374e-05 -3.888889e-06 6.051885e-05 1.740672e-04 1.842876e-04
1.237374e-05 -3.181818e-06 6.255746e-05 1.936865e-04 2.035384e-04
1.237374e-05 -2.474747e-06 6.579428e-05 2.192382e-04 2.288980e-04
1.237374e-05 -1.767677e-06 7.130113e-05 2.565038e-04 2.662293e-04
1.237374e-05 -1.060606e-06 8.033021e-05 2.967279e-04 3.074092e-04
1.237374e-05 -3.535354e-07 1.088966e-04 3.103432e-04 3.288942e-04
1.237374e-05 3.535354e-07 1.307057e-04 3.100910e-04 3.365121e-04
1.237374e-05 1.060606e-06 1.373310e-04 3.072604e-04 3.365542e-04
1.237374e-05 1.767677e-06 1.307386e-04 2.967080e-04 3.242348e-04
1.237374e-05 2.474747e-06 1.245596e-04 2.608010e-04 2.890195e-04
1.237374e-05 3.181818e-06 1.196479e-04 2.233255e-04 2.533573e-04
1.237374e-05 3.888889e-06 1.161988e-04 1.979680e-04 2.295506e-04
1.237374e-05 4.595960e-06 1.132356e-04 1.786770e-04 2.115367e-04
1.237374e-05 5.303030e-06 1.103188e-04 1.630433e-04 1.968587e-04
1.237374e-05 6.010101e-06 1.072770e-04 1.499080e-04 1.843387e-04
1.237374e-05 6.717172e-06 1.040517e-04 1.386160e-04 1.733238e-04
1.237374e-05 7.424242e-06 1.006366e-04 1.287555e-04 1.634188e-04
1.237374e-05 8.131313e-06 9.705011e-05 1.200473e-04 1.543700e-04
1.237374e-05 8.838384e-06 9.332274e-05 1.122906e-04 1.460079e-04
1.237374e-05 9.545455e-06 8.948934e-05 1.053338e-04 1.382156e-04
1.237374e-05 1.025253e-05 8.558549e-05 9.905826e-05 1.309100e-04
1.237374e-05 1.095960e-05 8.164530e-05 9.336819e-05 1.240305e-04
1.237374e-05 1.166667e-05 7.770026e-05 8.818445e-05 1.175322e-04
1.237374e-05 1.237374e-05 7.377871e-05 8.344063e-05 1.113806e-04
1.237374e-05 1.308081e-05 6.990567e-05 7.908030e-05 1.055485e-04
1.237374e-05 1.378788e-05 6.610285e-05 7.505522e-05 1.000144e-04
1.237374e-05 1.449495e-05 6.238880e-05 7.132403e-05 9.476011e-05
1.237374e-05 1.520202e-05 5.877912e-05 6.785120e-05 8.977066e-05
1.237374e-05 1.590909e-05 5.528663e-05 6.460633e-05 8.503287e-05
1.237374e-05 1.661616e-05 5.192160e-05 6.156343e-05 8.053514e-05
1.237374e-05 1.732323e-05 4.869201e-05 5.870039e-05 7.626694e-05
1.237374e-05 1.803030e-05 4.560368e-05 5.599846e-05 7.221858e-05
1.237374e-05 1.873737e-05 4.266052e-05 5.344186e-05 6.838094e-05
1.237374e-05 1.944444e-05 3.986471e-05 5.101729e-05 6.474534e-05
1.237374e-05 2.015152e-05 3.721688e-05 4.871360e-05 6.130344e-05
1.237374e-05 2.085859e-05 3.471628e-05 4.652147e-05 5.804712e-05
1.237374e-05 2.156566e-05 3.236097e-05 4.443307e-05 5.496845e-05
1.237374e-05 2.227273e-05 3.014798e-05 4.244182e-05 5.205967e-05
1.237374e-05 2.297980e-05 2.807348e-05 4.054212e-05 4.931312e-05
1.237374e-05 2.368687e-05 2.613293e-05 3.872919e-05 4.672130e-05
1.237374e-05 2.439394e-05 2.432120e-05 3.699888e-05 4.427683e-05
1.237374e-05 2.510101e-05 2.263275e-05 3.534752e-05 4.197247e-05
1.237374e-05 2.580808e-05 2.106173e-05 3.377181e-05 3.980115e-05
1.237374e-05 2.651515e-05 1.960207e-05 3.226874e-05 3.775597e-05
1.237374e-05 2.722222e-05 1.824762e-05 3.083549e-05 3.583020e-05
1.237374e-05 2.792929e-05 1.699220e-05 2.946938e-05 3.401733e-05
1.237374e-05 2.863636e-05 1.582969e-05 2.816785e-05 3.231109e-05
1.237374e-05 2.934343e-05 1.475409e-05 2.692842e-05 3.070542e-05
1.237374e-05 3.005051e-05 1.375955e-05 2.574865e-05 2.919449e-05
1.237374e-05 3.075758e-05 1.284045e-05 2.462616e-05 2.777274e-05
1.237374e-05 3.146465e-05 1.199140e-05 2.355860e-05 2.643485e-05
1.237374e-05 3.217172e-05 1.120724e-05 2.254367e-05 2.517577e-05
1.237374e-05 3.287879e-05 1.048312e-05 2.157908e-05 2.399068e-05
1.237374e-05 3.358586e-05 9.814446e-06 2.066262e-05 2.287504e-05
1.237374e-05 3.429293e-05 9.196906e-06 1.979209e-05 2.182452e-05
1.237374e-05 3.500000e-05 8.626475e-06 1.896535e-05 2.083508e-05
1.338384e-05 -3.500000e-05 8.080456e-06 1.887447e-05 2.053142e-05
1.338384e-05 -3.429293e-05 8.472727e-06 1.955102e-05 2.130796e-05
1.338384e-05 -3.358586e-05 8.887860e-06 2.026117e-05 2.212485e-05
1.338384e-05 -3.287879e-05 9.327290e-06 2.100705e-05 2.298466e-05
1.338384e-05 -3.217172e-05 9.792533e-06 2.179093e-05 2.389013e-05
1.338384e-05 -3.146465e-05 1.028519e-05 2.261526e-05 2.484422e-05
1.338384e-05 -3.075758e-05 1.080695e-05 2.348272e-05 2.585011e-05
1.338384e-05 -3.005051e-05 1.135957e-05 2.439617e-05 2.691121e-05
1.338384e-05 -2.934343e-05 1.194493e-05 2.535873e-05 2.803117e-05
1.338384e-05 -2.863636e-05 1.256494e-05 2.637378e-05 2.921394e-05
1.338384e-05 -2.792929e-05 1.322164e-05 2.744501e-05 3.046375e-05
1.338384e-05 -2.722222e-05 1.391710e-05 2.857640e-05 3.178516e-05
1.338384e-05 -2.651515e-05 1.465348e-05 2.977235e-05 3.318308e-05
1.338384e-05 -2.580808e-05 1.543297e-05 3.103760e-05 3.466280e-05
1.338384e-05 -2.510101e-05 1.625781e-05 3.237740e-05 3.623000e-05
1.338384e-05 -2.439394e-05 1.713024e-05 3.379747e-05 3.789082e-05
1.338384e-05 -2.368687e-05 1.805250e-05 3.530411e-05 3.965189e-05
1.338384e-05 -2.297980e-05 1.902676e-05 3.690424e-05 4.152036e-05
1.338384e-05 -2.227273e-05 2.005510e-05 3.860552e-05 4.350395e-05
1.338384e-05 -2.156566e-05 2.113949e-05 4.041639e-05 4.561099e-05
1.338384e-05 -2.085859e-05 2.228165e-05 4.234620e-05 4.785052e-05
1.338384e-05 -2.015152e-05 2.348305e-05 4.440533e-05 5.023233e-05
1.338384e-05 -1.944444e-05 2.474478e-05 4.660532e-05 5.276703e-05
1.338384e-05 -1.873737e-05 2.606744e-05 4.895900e-05 5.546617e-05
1.338384e-05 -1.803030e-05 2.745106e-05 5.148071e-05 5.834230e-05
1.338384e-05 -1.732323e-05 2.889490e-05 5.418645e-05 6.140917e-05
1.338384e-05 -1.661616e-05 3.039734e-05 5.709416e-05 6.468184e-05
1.338384e-05 -1.590909e-05 3.195565e-05 6.022397e-05 6.817690e-05
1.338384e-05 -1.520202e-05 3.356583e-05 6.359854e-05 7.191272e-05
1.338384e-05 -1.449495e-05 3.522242e-05 6.724341e-05 7.590978e-05
1.338384e-05 -1.378788e-05 3.691820e-05 7.118752e-05 8.019113e-05
1.338384e-05 -1.308081e-05 3.864409e-05 7.546374e-05 8.478291e-05
1.338384e-05 -1.237374e-05 4.038892e-05 8.010963e-05 8.971520e-05
1.338384e-05 -1.166667e-05 4.213937e-05 8.516836e-05 9.502303e-05
1.338384e-05 -1.095960e-05 4.387998e-05 9.069002e-05 1.007479e-04
1.338384e-05 -1.025253e-05 4.559338e-05 9.673328e-05 1.069396e-04
1.338384e-05 -9.545455e-06 4.726086e-05 1.033679e-04 1.136596e-04
1.338384e-05 -8.838384e-06 4.886340e-05 1.106781e-04 1.209846e-04
1.338384e-05 -8.131313e-06 5.038350e-05 1.187678e-04 1.290128e-04
1.338384e-05 -7.424242e-06 5.180826e-05 1.277688e-04 1.378730e-04
1.338384e-05 -6.717172e-06 5.313442e-05 1.378526e-04 1.477383e-04
1.338384e-05 -6.010101e-06 5.437672e-05 1.492521e-04 1.588490e-04
1.338384e-05 -5.303030e-06 5.558205e-05 1.622967e-04 1.715505e-04
1.338384e-05 -4.595960e-06 5.685366e-05 1.774807e-04 1.863645e-04
1.338384e-05 -3.888889e-06 5.839410e-05 1.956047e-04 2.041350e-04
1.338384e-05 -3.181818e-06 6.058260e-05 2.181196e-04 2.263767e-04
1.338384e-05 -2.474747e-06 6.410888e-05 2.481642e-04 2.563112e-04
1.338384e-05 -1.767677e-06 6.947385e-05 2.929557e-04 3.010808e-04
1.338384e-05 -1.060606e-06 8.274520e-05 3.278984e-04 3.381776e-04
1.338384e-05 -3.535354e-07 1.106275e-04 3.352732e-04 3.530532e-04
1.338384e-05 3.535354e-07 1.299711e-04 3.360722e-04 3.603291e-04
1.338384e-05 1.060606e-06 1.375708e-04 3.338194e-04 3.610556e-04
1.338384e-05 1.767677e-06 1.358016e-04 3.276475e-04 3.546758e-04
1.338384e-05 2.474747e-06 1.281618e-04 3.047146e-04 3.305699e-04
1.338384e-05 3.181818e-06 1.237300e-04 2.632730e-04 2.908983e-04
1.338384e-05 3.888889e-06 1.192206e-04 2.302527e-04 2.592872e-04
1.338384e-05 4.595960e-06 1.156170e-04 2.065748e-04 2.367286e-04
1.338384e-05 5.303030e-06 1.122783e-04 1.879308e-04 2.189164e-04
1.338384e-05 6.010101e-06 1.089333e-04 1.725080e-04 2.040232e-04
1.338384e-05 6.717172e-06 1.054747e-04 1.593654e-04 1.911079e-04
1.338384e-05 7.424242e-06 1.018689e-04 1.479427e-04 1.796227e-04
1.338384e-05 8.131313e-06 9.811749e-05 1.378749e-04 1.692233e-04
1.338384e-05 8.838384e-06 9.423980e-05 1.289075e-04 1.596818e-04
1.338384e-05 9.545455e-06 9.026339e-05 1.208538e-04 1.508414e-04
1.338384e-05 1.025253e-05 8.621924e-05 1.135714e-04 1.425911e-04
1.338384e-05 1.095960e-05 8.213888e-05 1.069477e-04 1.348503e-04
1.338384e-05 1.166667e-05 7.805276e-05 1.008919e-04 1.275595e-04
1.338384e-05 1.237374e-05 7.398933e-05 9.532922e-05 1.206734e-04
1.338384e-05 1.308081e-05 6.997448e-05 9.019693e-05 1.141574e-04
1.338384e-05 1.378788e-05 6.603133e-05 8.544234e-05 1.079839e-04
1.338384e-05 1.449495e-05 6.218013e-05 8.102069e-05 1.021309e-04
1.338384e-05 1.520202e-05 5.843823e-05 7.689394e-05 9.658005e-05
1.338384e-05 1.590909e-05 5.482018e-05 7.302970e-05 9.131588e-05
1.338384e-05 1.661616e-05 5.133783e-05 6.940042e-05 8.632492e-05
1.338384e-05 1.732323e-05 4.800045e-05 6.598273e-05 8.159512e-05
1.338384e-05 1.803030e-05 4.481493e-05 6.275680e-05 7.711546e-05
1.338384e-05 1.873737e-05 4.178594e-05 5.970584e-05 7.287559e-05
1.338384e-05 1.944444e-05 3.891610e-05 5.681565e-05 6.886568e-05
1.338384e-05 2.015152e-05 3.620621e-05 5.407422e-05 6.507619e-05
1.338384e-05 2.085859e-05 3.365542e-05 5.147132e-05 6.149784e-05
1.338384e-05 2.156566e-05 3.126148e-05 4.899823e-05 5.812148e-05
1.338384e-05 2.227273e-05 2.902089e-05 4.664742e-05 5.493809e-05
1.338384e-05 2.297980e-05 2.692916e-05 4.441234e-05 5.193877e-05
1.338384e-05 2.368687e-05 2.498096e-05 4.228723e-05 4.911474e-05
1.338384e-05 2.439394e-05 2.317028e-05 4.026688e-05 4.645733e-05
1.338384e-05 2.510101e-05 2.149069e-05 3.834658e-05 4.395804e-05
1.338384e-05 2.580808e-05 1.993538e-05 3.652195e-05 4.160856e-05
1.338384e-05 2.651515e-05 1.849735e-05 3.478889e-05 3.940075e-05
1.338384e-05 2.722222e-05 1.716956e-05 3.314350e-05 3.732674e-05
1.338384e-05 2.792929e-05 1.594495e-05 3.158203e-05 3.537889e-05
1.338384e-05 2.863636e-05 1.481660e-05 3.010084e-05 3.354985e-05
1.338384e-05 2.934343e-05 1.377775e-05 2.869641e-05 3.183254e-05
1.338384e-05 3.005051e-05 1.282188e-05 2.736530e-05 3.022019e-05
1.338384e-05 3.075758e-05 1.194276e-05 2.610414e-05 2.870637e-05
1.338384e-05 3.146465e-05 1.113443e-05 2.490966e-05 2.728492e-05
1.338384e-05 3.217172e-05 1.039130e-05 2.377865e-05 2.595001e-05
1.338384e-05 3.287879e-05 9.708071e-06 2.270799e-05 2.469614e-05
1.338384e-05 3.358586e-05 9.079824e-06 2.169466e-05 2.351811e-05
1.338384e-05 3.429293e-05 8.501957e-06 2.073571e-05 2.241100e-05
1.338384e-05 3.500000e-05 7.970205e-06 1.982831e-05 2.137021e-05
1.439394e-05 -3.500000e-05 7.583599e-06 1.990272e-05 2.129857e-05
1.439394e-05 -3.429293e-05 7.955384e-06 2.064240e-05 2.212232e-05
1.439394e-05 -3.358586e-05 8.349145e-06 2.142022e-05 2.298987e-05
1.439394e-05 -3.287879e-05 8.766287e-06 2.223863e-05 2.390407e-05
1.439394e-05 -3.217172e-05 9.208291e-06 2.310031e-05 2.486799e-05
1.439394e-05 -3.146465e-05 9.676725e-06 2.400812e-05 2.588491e-05
1.439394e-05 -3.075758e-05 1.017324e-05 2.496517e-05 2.695838e-05
1.439394e-05 -3.005051e-05 1.069958e-05 2.597481e-05 2.809220e-05
1.439394e-05 -2.934343e-05 1.125755e-05 2.704068e-05 2.929046e-05
1.439394e-05 -2.863636e-05 1.184907e-05 2.816672e-05 3.055756e-05
1.439394e-05 -2.792929e-05 1.247610e-05 2.935720e-05 3.189825e-05
1.439394e-05 -2.722222e-05 1.314069e-05 3.061678e-05 3.331764e-05
1.439394e-05 -2.651515e-05 1.384496e-05 3.195051e-05 3.482123e-05
1.439394e-05 -2.580808e-05 1.459106e-05 3.336390e-05 3.641496e-05
1.439394e-05 -2.510101e-05 1.538117e-05 3.486298e-05 3.810522e-05
1.439394e-05 -2.439394e-05 1.621748e-05 3.645432e-05 3.989892e-05
1.439394e-05 -2.368687e-05 1.710216e-05 3.814511e-05 4.180351e-05
1.439394e-05 -2.297980e-05 1.803733e-05 3.994325e-05 4.382703e-05
1.439394e-05 -2.227273e-05 1.902500e-05 4.185741e-05 4.597818e-05
1.439394e-05 -2.156566e-05 2.006703e-05 4.389711e-05 4.826637e-05
1.439394e-05 -2.085859e-05 2.116507e-05 4.607288e-05 5.070177e-05
1.439394e-05 -2.015152e-05 2.232046e-05 4.839628e-05 5.329543e-05
1.439394e-05 -1.944444e-05 2.353418e-05 5.088015e-05 5.605932e-05
1.439394e-05 -1.873737e-05 2.480670e-05 5.353869e-05 5.900647e-05
1.439394e-05 -1.803030e-05 2.613789e-05 5.638766e-05 6.215108e-05
1.439394e-05 -1.732323e-05 2.752688e-05 5.944459e-05 6.550869e-05
1.439394e-05 -1.661616e-05 2.897187e-05 6.272904e-05 6.909632e-05
1.439394e-05 -1.590909e-05 3.047001e-05 6.626288e-05 7.293278e-05
1.439394e-05 -1.520202e-05 3.201717e-05 7.007063e-05 7.703890e-05
1.439394e-05 -1.449495e-05 3.360777e-05 7.417989e-05 8.143795e-05
1.439394e-05 -1.378788e-05 3.523459e-05 7.862190e-05 8.615613e-05
1.439394e-05 -1.308081e-05 3.688859e-05 8.343212e-05 9.122328e-05
1.439394e-05 -1.237374e-05 3.855877e-05 8.865116e-05 9.667372e-05
1.439394e-05 -1.166667e-05 4.023214e-05 9.432587e-05 1.025475e-04
1.439394e-05 -1.095960e-05 4.189374e-05 1.005108e-04 1.088922e-04
1.439394e-05 -1.025253e-05 4.352695e-05 1.072704e-04 1.157650e-04
1.439394e-05 -9.545455e-06 4.511404e-05 1.146819e-04 1.232364e-04
1.439394e-05 -8.838384e-06 4.663727e-05 1.228393e-04 1.313945e-04
1.439394e-05 -8.131313e-06 4.808074e-05 1.318600e-04 1.403525e-04
1.439394e-05 -7.424242e-06 4.943360e-05 1.418946e-04 1.502589e-04
1.439394e-05 -6.717172e-06 5.069531e-05 1.531415e-04 1.613144e-04
1.439394e-05 -6.010101e-06 5.188464e-05 1.658738e-04 1.737991e-04
1.439394e-05 -5.303030e-06 5.305506e-05 1.804843e-04 1.881207e-04
1.439394e-05 -4.595960e-06 5.432171e-05 1.975757e-04 2.049073e-04
1.439394e-05 -3.888889e-06 5.590966e-05 2.181571e-04 2.252075e-04
1.439394e-05 -3.181818e-06 5.824026e-05 2.441581e-04 2.510082e-04
1.439394e-05 -2.474747e-06 6.204143e-05 2.801403e-04 2.869281e-04
1.439394e-05 -1.767677e-06 6.650247e-05 3.271326e-04 3.338237e-04
1.439394e-05 -1.060606e-06 8.653591e-05 3.536362e-04 3.640700e-04
1.439394e-05 -3.535354e-07 1.112273e-04 3.592807e-04 3.761039e-04
1.439394e-05 3.535354e-07 1.281782e-04 3.610083e-04 3.830883e-04
1.439394e-05 1.060606e-06 1.363362e-04 3.597870e-04 3.847522e-04
1.439394e-05 1.767677e-06 1.374586e-04 3.548347e-04 3.805293e-04
1.439394e-05 2.474747e-06 1.326226e-04 3.444589e-04 3.691080e-04
1.439394e-05 3.181818e-06 1.275673e-04 3.122294e-04 3.372841e-04
1.439394e-05 3.888889e-06 1.229316e-04 2.688942e-04 2.956624e-04
1.439394e-05 4.595960e-06 1.184252e-04 2.384455e-04 2.662345e-04
1.439394e-05 5.303030e-06 1.145187e-04 2.156608e-04 2.441805e-04
1.439394e-05 6.010101e-06 1.107737e-04 1.972921e-04 2.262631e-04
1.439394e-05 6.717172e-06 1.070052e-04 1.818637e-04 2.110084e-04
1.439394e-05 7.424242e-06 1.031416e-04 1.685671e-04 1.976184e-04
1.439394e-05 8.131313e-06 9.916360e-05 1.569035e-04 1.856129e-04
1.439394e-05 8.838384e-06 9.507821e-05 1.465393e-04 1.746815e-04
1.439394e-05 9.545455e-06 9.090558e-05 1.372377e-04 1.646147e-04
1.439394e-05 1.025253e-05 8.667233e-05 1.288228e-04 1.552656e-04
1.439394e-05 1.095960e-05 8.240769e-05 1.211591e-04 1.465284e-04
1.439394e-05 1.166667e-05 7.814130e-05 1.141399e-04 1.383256e-04
1.439394e-05 1.237374e-05 7.390182e-05 1.076785e-04 1.305992e-04
1.439394e-05 1.308081e-05 6.971609e-05 1.017041e-04 1.233047e-04
1.439394e-05 1.378788e-05 6.560859e-05 9.615760e-05 1.164078e-04
1.439394e-05 1.449495e-05 6.160115e-05 9.098975e-05 1.098810e-04
1.439394e-05 1.520202e-05 5.771276e-05 8.615900e-05 1.037021e-04
1.439394e-05 1.590909e-05 5.395949e-05 8.163029e-05 9.785259e-05
1.439394e-05 1.661616e-05 5.035451e-05 7.737400e-05 9.231637e-05
1.439394e-05 1.732323e-05 4.690818e-05 7.336506e-05 8.707932e-05
1.439394e-05 1.803030e-05 4.362812e-05 6.958223e-05 8.212855e-05
1.439394e-05 1.873737e-05 4.051942e-05 6.600751e-05 7.745201e-05
1.439394e-05 1.944444e-05 3.758480e-05 6.262557e-05 7.303820e-05
1.439394e-05 2.015152e-05 3.482484e-05 5.942331e-05 6.887597e-05
1.439394e-05 2.085859e-05 3.223823e-05 5.638947e-05 6.495441e-05
1.439394e-05 2.156566e-05 2.982199e-05 5.351424e-05 6.126275e-05
1.439394e-05 2.227273e-05 2.757174e-05 5.078900e-05 5.779034e-05
1.439394e-05 2.297980e-05 2.548191e-05 4.820608e-05 5.452663e-05
1.439394e-05 2.368687e-05 2.354605e-05 4.575851e-05 5.146123e-05
1.439394e-05 2.439394e-05 2.175697e-05 4.343991e-05 4.858386e-05
1.439394e-05 2.510101e-05 2.010698e-05 4.124430e-05 4.588446e-05
1.439394e-05 2.580808e-05 1.858808e-05 3.916608e-05 4.335318e-05
1.439394e-05 2.651515e-05 1.719211e-05 3.719986e-05 4.098046e-05
1.439394e-05 2.722222e-05 1.591090e-05 3.534047e-05 3.875701e-05
1.439394e-05 2.792929e-05 1.473636e-05 3.358293e-05 3.667388e-05
1.439394e-05 2.863636e-05 1.366061e-05 3.192237e-05 3.472247e-05
1.439394e-05 2.934343e-05 1.267604e-05 3.035408e-05 3.289456e-05
1.439394e-05 3.005051e-05 1.177537e-05 2.887346e-05 3.118230e-05
1.439394e-05 3.075758e-05 1.095167e-05 2.747606e-05 2.957825e-05
1.439394e-05 3.146465e-05 1.019844e-05 2.615753e-05 2.807534e-05
1.439394e-05 3.217172e-05 9.509561e-06 2.491369e-05 2.666690e-05
1.439394e-05 3.287879e-05 8.879363e-06 2.374048e-05 2.534666e-05
1.439394e-05 3.358586e-05 8.302577e-06 2.263399e-05 2.410872e-05
1.439394e-05 3.429293e-05 7.774348e-06 2.159047e-05 2.294752e-05
1.439394e-05 3.500000e-05 7.290214e-06 2.060632e-05 2.185789e-05
1.540404e-05 -3.500000e-05 7.023265e-06 2.087399e-05 2.202384e-05
1.540404e-05 -3.429293e-05 7.370267e-06 2.167389e-05 2.289276e-05
1.540404e-05 -3.358586e-05 7.738062e-06 2.251630e-05 2.380885e-05
1.540404e-05 -3.287879e-05 8.128001e-06 2.340404e-05 2.477526e-05
1.540404e-05 -3.217172e-05 8.541516e-06 2.434015e-05 2.579536e-05
1.540404e-05 -3.146465e-05 8.980124e-06 2.532790e-05 2.687276e-05
1.540404e-05 -3.075758e-05 9.445423e-06 2.637085e-05 2.801139e-05
1.540404e-05 -3.005051e-05 9.939097e-06 2.747282e-05 2.921543e-05
1.540404e-05 -2.934343e-05 1.046291e-05 2.863797e-05 3.048944e-05
1.540404e-05 -2.863636e-05 1.101872e-05 2.987078e-05 3.183828e-05
1.540404e-05 -2.792929e-05 1.160845e-05 3.117614e-05 3.326722e-05
1.540404e-05 -2.722222e-05 1.223409e-05 3.255933e-05 3.478194e-05
1.540404e-05 -2.651515e-05 1.289771e-05 3.402612e-05 3.638856e-05
1.540404e-05 -2.580808e-05 1.360140e-05 3.558274e-05 3.809369e-05
1.540404e-05 -2.510101e-05 1.434731e-05 3.723602e-05 3.990447e-05
1.540404e-05 -2.439394e-05 1.513758e-05 3.899339e-05 4.182859e-05
1.540404e-05 -2.368687e-05 1.597435e-05 4.086296e-05 4.387438e-05
1.540404e-05 -2.297980e-05 1.685969e-05 4.285359e-05 4.605083e-05
1.540404e-05 -2.227273e-05 1.779558e-05 4.497500e-05 4.836768e-05
1.540404e-05 -2.156566e-05 1.878385e-05 4.723782e-05 5.083546e-05
1.540404e-05 -2.085859e-05 1.982613e-05 4.965374e-05 5.346559e-05
1.540404e-05 -2.015152e-05 2.092375e-05 5.223559e-05 5.627042e-05
1.540404e-05 -1.944444e-05 2.207767e-05 5.499754e-05 5.926342e-05
1.540404e-05 -1.873737e-05 2.328838e-05 5.795520e-05 6.245922e-05
1.540404e-05 -1.803030e-05 2.455576e-05 6.112584e-05 6.587378e-05
1.540404e-05 -1.732323e-05 2.587899e-05 6.452862e-05 6.952456e-05
1.540404e-05 -1.661616e-05 2.725632e-05 6.818481e-05 7.343075e-05
1.540404e-05 -1.590909e-05 2.868499e-05 7.211817e-05 7.761353e-05
1.540404e-05 -1.520202e-05 3.016100e-05 7.635529e-05 8.209638e-05
1.540404e-05 -1.449495e-05 3.167894e-05 8.092604e-05 8.690558e-05
1.540404e-05 -1.378788e-05 3.323181e-05 8.586424e-05 9.207074e-05
1.540404e-05 -1.308081e-05 3.481084e-05 9.120835e-05 9.762560e-05
1.540404e-05 -1.237374e-05 3.640539e-05 9.700249e-05 1.036090e-04
1.540404e-05 -1.166667e-05 3.800284e-05 1.032978e-04 1.100665e-04
1.540404e-05 -1.095960e-05 3.958871e-05 1.101540e-04 1.170520e-04
1.540404e-05 -1.025253e-05 4.114685e-05 1.176424e-04 1.246306e-04
1.540404e-05 -9.545455e-06 4.266004e-05 1.258487e-04 1.328826e-04
1.540404e-05 -8.838384e-06 4.411105e-05 1.348787e-04 1.419086e-04
1.540404e-05 -8.131313e-06 4.548452e-05 1.448657e-04 1.518384e-04
1.540404e-05 -7.424242e-06 4.677024e-05 1.559822e-04 1.628431e-04
1.540404e-05 -6.717172e-06 4.796881e-05 1.684593e-04 1.751557e-04
1.540404e-05 -6.010101e-06 4.910135e-05 1.826194e-04 1.891053e-04
1.540404e-05 -5.303030e-06 5.022678e-05 1.989369e-04 2.051795e-04
1.540404e-05 -4.595960e-06 5.147256e-05 2.181605e-04 2.241504e-04
1.540404e-05 -3.888889e-06 5.309035e-05 2.416013e-04 2.473657e-04
1.540404e-05 -3.181818e-06 5.555223e-05 2.719591e-04 2.775748e-04
1.540404e-05 -2.474747e-06 5.944510e-05 3.161132e-04 3.216540e-04
1.540404e-05 -1.767677e-06 6.538500e-05 3.607040e-04 3.665822e-04
1.540404e-05 -1.060606e-06 8.931717e-05 3.762247e-04 3.866815e-04
1.540404e-05 -3.535354e-07 1.104591e-04 3.817374e-04 3.973974e-04
1.540404e-05 3.535354e-07 1.251319e-04 3.841446e-04 4.040112e-04
1.540404e-05 1.060606e-06 1.336049e-04 3.836936e-04 4.062893e-04
1.540404e-05 1.767677e-06 1.368665e-04 3.801248e-04 4.040139e-04
1.540404e-05 2.474747e-06 1.357884e-04 3.727996e-04 3.967594e-04
1.540404e-05 3.181818e-06 1.298236e-04 3.576421e-04 3.804761e-04
1.540404e-05 3.888889e-06 1.272791e-04 3.183125e-04 3.428160e-04
1.540404e-05 4.595960e-06 1.219194e-04 2.761601e-04 3.018754e-04
1.540404e-05 5.303030e-06 1.171907e-04 2.470737e-04 2.734576e-04
1.540404e-05 6.010101e-06 1.129013e-04 2.246819e-04 2.514531e-04
1.540404e-05 6.717172e-06 1.087251e-04 2.063266e-04 2.332206e-04
1.540404e-05 7.424242e-06 1.045261e-04 1.907300e-04 2.174940e-04
1.540404e-05 8.131313e-06 1.002539e-04 1.771662e-04 2.035649e-04
1.540404e-05 8.838384e-06 9.589892e-05 1.651761e-04 1.909967e-04
1.540404e-05 9.545455e-06 9.147248e-05 1.544474e-04 1.795027e-04
1.540404e-05 1.025253e-05 8.699647e-05 1.447559e-04 1.688865e-04
1.540404e-05 1.095960e-05 8.249799e-05 1.359337e-04 1.590091e-04
1.540404e-05 1.166667e-05 7.800616e-05 1.278514e-04 1.497696e-04
1.540404e-05 1.237374e-05 7.355022e-05 1.204065e-04 1.410934e-04
1.540404e-05 1.308081e-05 6.915823e-05 1.135164e-04 1.329242e-04
1.540404e-05 1.378788e-05 6.485627e-05 1.071139e-04 1.252187e-04
1.540404e-05 1.449495e-05 6.066790e-05 1.011434e-04 1.179431e-04
1.540404e-05 1.520202e-05 5.661376e-05 9.555857e-05 1.110701e-04
1.540404e-05 1.590909e-05 5.271142e-05 9.032090e-05 1.045770e-04
1.540404e-05 1.661616e-05 4.897525e-05 8.539800e-05 9.844488e-05
1.540404e-05 1.732323e-05 4.541643e-05 8.076264e-05 9.265665e-05
1.540404e-05 1.803030e-05 4.204305e-05 7.639180e-05 8.719705e-05
1.540404e-05 1.873737e-05 3.886024e-05 7.226596e-05 8.205174e-05
1.540404e-05 1.944444e-05 3.587041e-05 6.836844e-05 7.720706e-05
1.540404e-05 2.015152e-05 3.307346e-05 6.468486e-05 7.264974e-05
1.540404e-05 2.085859e-05 3.046712e-05 6.120268e-05 6.836676e-05
1.540404e-05 2.156566e-05 2.804718e-05 5.791086e-05 6.434526e-05
1.540404e-05 2.227273e-05 2.580788e-05 5.479947e-05 6.057251e-05
1.540404e-05 2.297980e-05 2.374213e-05 5.185949e-05 5.703591e-05
1.540404e-05 2.368687e-05 2.184185e-05 4.908259e-05 5.372305e-05
1.540404e-05 2.439394e-05 2.009821e-05 4.646094e-05 5.062170e-05
1.540404e-05 2.510101e-05 1.850193e-05 4.398713e-05 4.771990e-05
1.540404e-05 2.580808e-05 1.704343e-05 4.165406e-05 4.500600e-05
1.540404e-05 2.651515e-05 1.571308e-05 3.945489e-05 4.246868e-05
1.540404e-05 2.722222e-05 1.450130e-05 3.738297e-05 4.009706e-05
1.540404e-05 2.792929e-05 1.339876e-05 3.543188e-05 3.788067e-05
1.540404e-05 2.863636e-05 1.239644e-05 3.359535e-05 3.580948e-05
1.540404e-05 2.934343e-05 1.148573e-05 3.186730e-05 3.387398e-05
1.540404e-05 3.005051e-05 1.065845e-05 3.024184e-05 3.206511e-05
1.540404e-05 3.075758e-05 9.906965e-06 2.871327e-05 3.037432e-05
1.540404e-05 3.146465e-05 9.224133e-06 2.727608e-05 2.879356e-05
1.540404e-05 3.217172e-05 8.603353e-06 2.592499e-05 2.731525e-05
1.540404e-05 3.287879e-05 8.038552e-06 2.465491e-05 2.593228e-05
1.540404e-05 3.358586e-05 7.524171e-06 2.346099e-05 2.463801e-05
1.540404e-05 3.429293e-05 7.055150e-06 2.233859e-05 2.342622e-05
1.540404e-05 3.500000e-05 6.626899e-06 2.128330e-05 2.229114e-05
1.641414e-05 -3.500000e-05 6.405147e-06 2.177612e-05 2.269857e-05
1.641414e-05 -3.429293e-05 6.723453e-06 2.263231e-05 2.360988e-05
1.641414e-05 -3.358586e-05 7.061097e-06 2.353516e-05 2.457159e-05
1.641414e-05 -3.287879e-05 7.419364e-06 2.448781e-05 2.558710e-05
1.641414e-05 -3.217172e-05 7.799620e-06 2.549366e-05 2.666010e-05
1.641414e-05 -3.146465e-05 8.203313e-06 2.655640e-05 2.779455e-05
1.641414e-05 -3.075758e-05 8.631975e-06 2.767999e-05 2.899470e-05
1.641414e-05 -3.005051e-05 9.087223e-06 2.886873e-05 3.026518e-05
1.641414e-05 -2.934343e-05 9.570760e-06 3.012726e-05 3.161094e-05
1.641414e-05 -2.863636e-05 1.008437e-05 3.146063e-05 3.303734e-05
1.641414e-05 -2.792929e-05 1.062992e-05 3.287430e-05 3.455017e-05
1.641414e-05 -2.722222e-05 1.120935e-05 3.437417e-05 3.615568e-05
1.641414e-05 -2.651515e-05 1.182467e-05 3.596669e-05 3.786061e-05
1.641414e-05 -2.580808e-05 1.247793e-05 3.765884e-05 3.967224e-05
1.641414e-05 -2.510101e-05 1.317125e-05 3.945822e-05 4.159848e-05
1.641414e-05 -2.439394e-05 1.390674e-05 4.137311e-05 4.364782e-05
1.641414e-05 -2.368687e-05 1.468653e-05 4.341254e-05 4.582949e-05
1.641414e-05 -2.297980e-05 1.551268e-05 4.558633e-05 4.815347e-05
1.641414e-05 -2.227273e-05 1.638719e-05 4.790524e-05 5.063055e-05
1.641414e-05 -2.156566e-05 1.731194e-05 5.038104e-05 5.327244e-05
1.641414e-05 -2.085859e-05 1.828861e-05 5.302659e-05 5.609183e-05
1.641414e-05 -2.015152e-05 1.931862e-05 5.585604e-05 5.910250e-05
1.641414e-05 -1.944444e-05 2.040305e-05 5.888489e-05 6.231945e-05
1.641414e-05 -1.873737e-05 2.154254e-05 6.213023e-05 6.575901e-05
1.641414e-05 -1.803030e-05 2.273715e-05 6.561094e-05 6.943899e-05
1.641414e-05 -1.732323e-05 2.398628e-05 6.934786e-05 7.337893e-05
1.641414e-05 -1.661616e-05 2.528847e-05 7.336416e-05 7.760030e-05
1.641414e-05 -1.590909e-05 2.664125e-05 7.768562e-05 8.212680e-05
1.641414e-05 -1.520202e-05 2.804099e-05 8.234109e-05 8.698478e-05
1.641414e-05 -1.449495e-05 2.948267e-05 8.736303e-05 9.220373e-05
1.641414e-05 -1.378788e-05 3.095972e-05 9.278815e-05 9.781690e-05
1.641414e-05 -1.308081e-05 3.246384e-05 9.865833e-05 1.038622e-04
1.641414e-05 -1.237374e-05 3.398480e-05 1.050217e-04 1.103835e-04
1.641414e-05 -1.166667e-05 3.551042e-05 1.119343e-04 1.174320e-04
1.641414e-05 -1.095960e-05 3.702653e-05 1.194622e-04 1.250687e-04
1.641414e-05 -1.025253e-05 3.851717e-05 1.276841e-04 1.333672e-04
1.641414e-05 -9.545455e-06 3.996510e-05 1.366961e-04 1.424185e-04
1.641414e-05 -8.838384e-06 4.135279e-05 1.466175e-04 1.523376e-04
1.641414e-05 -8.131313e-06 4.266431e-05 1.576002e-04 1.632730e-04
1.641414e-05 -7.424242e-06 4.388869e-05 1.698434e-04 1.754223e-04
1.641414e-05 -6.717172e-06 4.502596e-05 1.836180e-04 1.890579e-04
1.641414e-05 -6.010101e-06 4.609792e-05 1.993093e-04 2.045708e-04
1.641414e-05 -5.303030e-06 4.716774e-05 2.174990e-04 2.225547e-04
1.641414e-05 -4.595960e-06 4.837586e-05 2.391418e-04 2.439857e-04
1.641414e-05 -3.888889e-06 5.000587e-05 2.660125e-04 2.706718e-04
1.641414e-05 -3.181818e-06 5.258098e-05 3.021424e-04 3.066835e-04
1.641414e-05 -2.474747e-06 5.549800e-05 3.528856e-04 3.572230e-04
1.641414e-05 -1.767677e-06 6.897783e-05 3.867836e-04 3.928861e-04
1.641414e-05 -1.060606e-06 9.058176e-05 3.964591e-04 4.066754e-04
1.641414e-05 -3.535354e-07 1.082783e-04 4.018629e-04 4.161947e-04
1.641414e-05 3.535354e-07 1.211506e-04 4.049211e-04 4.226566e-04
1.641414e-05 1.060606e-06 1.297014e-04 4.054625e-04 4.257022e-04
1.641414e-05 1.767677e-06 1.344311e-04 4.028925e-04 4.247282e-04
1.641414e-05 2.474747e-06 1.359646e-04 3.972516e-04 4.198752e-04
1.641414e-05 3.181818e-06 1.341142e-04 3.884717e-04 4.109707e-04
1.641414e-05 3.888889e-06 1.284189e-04 3.677759e-04 3.895517e-04
1.641414e-05 4.595960e-06 1.263879e-04 3.245163e-04 3.482596e-04
1.641414e-05 5.303030e-06 1.205757e-04 2.841550e-04 3.086788e-04
1.641414e-05 6.010101e-06 1.154876e-04 2.556536e-04 2.805283e-04
1.641414e-05 6.717172e-06 1.107550e-04 2.332961e-04 2.582513e-04
1.641414e-05 7.424242e-06 1.061174e-04 2.147504e-04 2.395383e-04
1.641414e-05 8.131313e-06 1.014682e-04 1.988530e-04 2.232450e-04
1.641414e-05 8.838384e-06 9.677162e-05 1.849275e-04 2.087173e-04
1.641414e-05 9.545455e-06 9.202558e-05 1.725397e-04 1.955470e-04
1.641414e-05 1.025253e-05 8.724575e-05 1.613908e-04 1.834634e-04
1.641414e-05 1.095960e-05 8.245668e-05 1.512653e-04 1.722797e-04
1.641414e-05 1.166667e-05 7.768718e-05 1.420011e-04 1.618629e-04
1.641414e-05 1.237374e-05 7.296744e-05 1.334733e-04 1.521163e-04
1.641414e-05 1.308081e-05 6.832721e-05 1.255834e-04 1.429679e-04
1.641414e-05 1.378788e-05 6.379458e-05 1.182526e-04 1.343630e-04
1.641414e-05 1.449495e-05 5.939517e-05 1.114166e-04 1.262594e-04
1.641414e-05 1.520202e-05 5.515152e-05 1.050229e-04 1.186234e-04
1.641414e-05 1.590909e-05 5.108277e-05 9.902838e-05 1.114274e-04
1.641414e-05 1.661616e-05 4.720442e-05 9.339694e-05 1.046482e-04
1.641414e-05 1.732323e-05 4.352831e-05 8.809858e-05 9.826532e-05
1.641414e-05 1.803030e-05 4.006268e-05 8.310803e-05 9.226030e-05
1.641414e-05 1.873737e-05 3.681229e-05 7.840389e-05 8.661590e-05
1.641414e-05 1.944444e-05 3.377872e-05 7.396778e-05 8.131565e-05
1.641414e-05 2.015152e-05 3.096066e-05 6.978376e-05 7.634354e-05
1.641414e-05 2.085859e-05 2.835422e-05 6.583780e-05 7.168387e-05
1.641414e-05 2.156566e-05 2.595338e-05 6.211729e-05 6.732114e-05
1.641414e-05 2.227273e-05 2.375030e-05 5.861076e-05 6.324001e-05
1.641414e-05 2.297980e-05 2.173575e-05 5.530758e-05 5.942534e-05
1.641414e-05 2.368687e-05 1.989941e-05 5.219773e-05 5.586224e-05
1.641414e-05 2.439394e-05 1.823027e-05 4.927170e-05 5.253612e-05
1.641414e-05 2.510101e-05 1.671689e-05 4.652034e-05 4.943274e-05
1.641414e-05 2.580808e-05 1.534764e-05 4.393479e-05 4.653832e-05
1.641414e-05 2.651515e-05 1.411098e-05 4.150646e-05 4.383955e-05
1.641414e-05 2.722222e-05 1.299560e-05 3.922701e-05 4.132365e-05
1.641414e-05 2.792929e-05 1.199057e-05 3.708833e-05 3.897843e-05
1.641414e-05 2.863636e-05 1.108549e-05 3.508253e-05 3.679228e-05
1.641414e-05 2.934343e-05 1.027054e-05 3.320198e-05 3.475422e-05
1.641414e-05 3.005051e-05 9.536573e-06 3.143934e-05 3.285389e-05
1.641414e-05 3.075758e-05 8.875096e-06 2.978751e-05 3.108155e-05
1.641414e-05 3.146465e-05 8.278333e-06 2.823968e-05 2.942806e-05
1.641414e-05 3.217172e-05 7.739202e-06 2.678937e-05 2.788487e-05
1.641414e-05 3.287879e-05 7.251295e-06 2.543039e-05 2.644401e-05
1.641414e-05 3.358586e-05 6.808855e-06 2.415684e-05 2.509808e-05
1.641414e-05 3.429293e-05 6.406738e-06 2.296316e-05 2.384016e-05
1.641414e-05 3.500000e-05 6.040369e-06 2.184409e-05 2.266385e-05
1.742424e-05 -3.500000e-05 5.736700e-06 2.259797e-05 2.331476e-05
1.742424e-05 -3.429293e-05 6.022929e-06 2.350559e-05 2.426497e-05
1.742424e-05 -3.358586e-05 6.326813e-06 2.446369e-05 2.526857e-05
1.742424e-05 -3.287879e-05 6.649559e-06 2.547573e-05 2.632925e-05
1.742424e-05 -3.217172e-05 6.992455e-06 2.654544e-05 2.745096e-05
1.742424e-05 -3.146465e-05 7.356871e-06 2.767689e-05 2.863798e-05
1.742424e-05 -3.075758e-05 7.744259e-06 2.887445e-05 2.989494e-05
1.742424e-05 -3.005051e-05 8.156163e-06 3.014285e-05 3.122682e-05
1.742424e-05 -2.934343e-05 8.594210e-06 3.148721e-05 3.263901e-05
1.742424e-05 -2.863636e-05 9.060118e-06 3.291309e-05 3.413733e-05
1.742424e-05 -2.792929e-05 9.555691e-06 3.442650e-05 3.572807e-05
1.742424e-05 -2.722222e-05 1.008281e-05 3.603397e-05 3.741805e-05
1.742424e-05 -2.651515e-05 1.064345e-05 3.774259e-05 3.921461e-05
1.742424e-05 -2.580808e-05 1.123962e-05 3.956005e-05 4.112574e-05
1.742424e-05 -2.510101e-05 1.187343e-05 4.149471e-05 4.316004e-05
1.742424e-05 -2.439394e-05 1.254698e-05 4.355569e-05 4.532687e-05
1.742424e-05 -2.368687e-05 1.326243e-05 4.575289e-05 4.763632e-05
1.742424e-05 -2.297980e-05 1.402189e-05 4.809712e-05 5.009937e-05
1.742424e-05 -2.227273e-05 1.482744e-05 5.060018e-05 5.272789e-05
1.742424e-05 -2.156566e-05 1.568107e-05 5.327493e-05 5.553480e-05
1.742424e-05 -2.085859e-05 1.658461e-05 5.613547e-05 5.853409e-05
1.742424e-05 -2.015152e-05 1.753969e-05 5.919723e-05 6.174101e-05
1.742424e-05 -1.944444e-05 1.854761e-05 6.247714e-05 6.517213e-05
1.742424e-05 -1.873737e-05 1.960933e-05 6.599383e-05 6.884556e-05
1.742424e-05 -1.803030e-05 2.072526e-05 6.976783e-05 7.278108e-05
1.742424e-05 -1.732323e-05 2.189521e-05 7.382181e-05 7.700039e-05
1.742424e-05 -1.661616e-05 2.311819e-05 7.818095e-05 8.152736e-05
1.742424e-05 -1.590909e-05 2.439227e-05 8.287326e-05 8.638842e-05
1.742424e-05 -1.520202e-05 2.571439e-05 8.793010e-05 9.161295e-05
1.742424e-05 -1.449495e-05 2.708014e-05 9.338678e-05 9.723386e-05
1.742424e-05 -1.378788e-05 2.848358e-05 9.928329e-05 1.032884e-04
1.742424e-05 -1.308081e-05 2.991700e-05 1.056654e-04 1.098189e-04
1.742424e-05 -1.237374e-05 3.137072e-05 1.125858e-04 1.168747e-04
1.742424e-05 -1.166667e-05 3.283297e-05 1.201063e-04 1.245131e-04
1.742424e-05 -1.095960e-05 3.428976e-05 1.282997e-04 1.328029e-04
1.742424e-05 -1.025253e-05 3.572502e-05 1.372542e-04 1.418273e-04
1.742424e-05 -9.545455e-06 3.712096e-05 1.470773e-04 1.516895e-04
1.742424e-05 -8.838384e-06 3.845897e-05 1.579044e-04 1.625205e-04
1.742424e-05 -8.131313e-06 3.972143e-05 1.699097e-04 1.744910e-04
1.742424e-05 -7.424242e-06 4.089516e-05 1.833249e-04 1.878309e-04
1.742424e-05 -6.717172e-06 4.197785e-05 1.984708e-04 2.028615e-04
1.742424e-05 -6.010101e-06 4.299008e-05 2.158145e-04 2.200547e-04
1.742424e-05 -5.303030e-06 4.399798e-05 2.360857e-04 2.401506e-04
1.742424e-05 -4.595960e-06 4.515621e-05 2.605427e-04 2.644269e-04
1.742424e-05 -3.888889e-06 4.678732e-05 2.917188e-04 2.954470e-04
1.742424e-05 -3.181818e-06 4.940372e-05 3.360303e-04 3.396426e-04
1.742424e-05 -2.474747e-06 5.352903e-05 3.848743e-04 3.885789e-04
1.742424e-05 -1.767677e-06 7.220904e-05 4.064638e-04 4.128280e-04
1.742424e-05 -1.060606e-06 9.020828e-05 4.139941e-04 4.237082e-04
1.742424e-05 -3.535354e-07 1.048965e-04 4.197448e-04 4.326535e-04
1.742424e-05 3.535354e-07 1.163029e-04 4.232967e-04 4.389834e-04
1.742424e-05 1.060606e-06 1.246337e-04 4.242828e-04 4.422097e-04
1.742424e-05 1.767677e-06 1.304380e-04 4.226377e-04 4.423084e-04
1.742424e-05 2.474747e-06 1.339758e-04 4.183021e-04 4.392336e-04
1.742424e-05 3.181818e-06 1.349058e-04 4.113963e-04 4.329509e-04
1.742424e-05 3.888889e-06 1.326737e-04 4.019736e-04 4.233025e-04
1.742424e-05 4.595960e-06 1.275537e-04 3.774599e-04 3.984293e-04
1.742424e-05 5.303030e-06 1.250638e-04 3.319565e-04 3.547338e-04
1.742424e-05 6.010101e-06 1.188278e-04 2.923621e-04 3.155878e-04
1.742424e-05 6.717172e-06 1.132791e-04 2.638810e-04 2.871678e-04
1.742424e-05 7.424242e-06 1.080458e-04 2.412705e-04 2.643584e-04
1.742424e-05 8.131313e-06 1.029080e-04 2.223605e-04 2.450189e-04
1.742424e-05 8.838384e-06 9.777932e-05 2.060453e-04 2.280690e-04
1.742424e-05 9.545455e-06 9.263463e-05 1.916737e-04 2.128849e-04
1.742424e-05 1.025253e-05 8.747908e-05 1.788245e-04 1.990749e-04
1.742424e-05 1.095960e-05 8.233317e-05 1.672067e-04 1.863782e-04
1.742424e-05 1.166667e-05 7.722508e-05 1.566096e-04 1.746146e-04
1.742424e-05 1.237374e-05 7.218624e-05 1.468755e-04 1.636559e-04
1.742424e-05 1.308081e-05 6.724862e-05 1.378829e-04 1.534082e-04
1.742424e-05 1.378788e-05 6.244290e-05 1.295367e-04 1.438015e-04
1.742424e-05 1.449495e-05 5.779725e-05 1.217611e-04 1.347823e-04
1.742424e-05 1.520202e-05 5.333650e-05 1.144949e-04 1.263086e-04
1.742424e-05 1.590909e-05 4.908156e-05 1.076886e-04 1.183463e-04
1.742424e-05 1.661616e-05 4.504910e-05 1.013015e-04 1.108666e-04
1.742424e-05 1.732323e-05 4.125145e-05 9.529979e-05 1.038447e-04
1.742424e-05 1.803030e-05 3.769665e-05 8.965537e-05 9.725802e-05
1.742424e-05 1.873737e-05 3.438862e-05 8.434441e-05 9.108544e-05
1.742424e-05 1.944444e-05 3.132752e-05 7.934641e-05 8.530690e-05
1.742424e-05 2.015152e-05 2.851005e-05 7.464349e-05 7.990290e-05
1.742424e-05 2.085859e-05 2.592998e-05 7.021969e-05 7.485432e-05
1.742424e-05 2.156566e-05 2.357859e-05 6.606051e-05 7.014229e-05
1.742424e-05 2.227273e-05 2.144515e-05 6.215252e-05 6.574824e-05
1.742424e-05 2.297980e-05 1.951739e-05 5.848310e-05 6.165389e-05
1.742424e-05 2.368687e-05 1.778196e-05 5.504018e-05 5.784133e-05
1.742424e-05 2.439394e-05 1.622480e-05 5.181215e-05 5.429312e-05
1.742424e-05 2.510101e-05 1.483156e-05 4.878774e-05 5.099234e-05
1.742424e-05 2.580808e-05 1.358786e-05 4.595599e-05 4.792268e-05
1.742424e-05 2.651515e-05 1.247960e-05 4.330625e-05 4.506852e-05
1.742424e-05 2.722222e-05 1.149314e-05 4.082813e-05 4.241496e-05
1.742424e-05 2.792929e-05 1.061553e-05 3.851157e-05 3.994784e-05
1.742424e-05 2.863636e-05 9.834606e-06 3.634681e-05 3.765382e-05
1.742424e-05 2.934343e-05 9.139109e-06 3.432447e-05 3.552031e-05
1.742424e-05 3.005051e-05 8.518727e-06 3.243552e-05 3.353552e-05
1.742424e-05 3.075758e-05 7.964129e-06 3.067132e-05 3.168844e-05
1.742424e-05 3.146465e-05 7.466958e-06 2.902367e-05 2.996880e-05
1.742424e-05 3.217172e-05 7.019806e-06 2.748474e-05 2.836704e-05
1.742424e-05 3.287879e-05 6.616159e-06 2.604715e-05 2.687429e-05
1.742424e-05 3.358586e-05 6.250335e-06 2.470393e-05 2.548236e-05
1.742424e-05 3.429293e-05 5.917415e-06 2.344852e-05 2.418365e-05
1.742424e-05 3.500000e-05 5.613162e-06 2.227477e-05 2.297114e-05
1.843434e-05 -3.500000e-05 5.027791e-06 2.332946e-05 2.386509e-05
1.843434e-05 -3.429293e-05 5.279303e-06 2.428281e-05 2.485007e-05
1.843434e-05 -3.358586e-05 5.546622e-06 2.529006e-05 2.589116e-05
1.843434e-05 -3.287879e-05 5.830870e-06 2.635496e-05 2.699228e-05
1.843434e-05 -3.217172e-05 6.133249e-06 2.748157e-05 2.815765e-05
1.843434e-05 -3.146465e-05 6.455045e-06 2.867428e-05 2.939187e-05
1.843434e-05 -3.075758e-05 6.797630e-06 2.993783e-05 3.069986e-05
1.843434e-05 -3.005051e-05 7.162470e-06 3.127738e-05 3.208700e-05
1.843434e-05 -2.934343e-05 7.551119e-06 3.269848e-05 3.355905e-05
1.843434e-05 -2.863636e-05 7.965230e-06 3.420716e-05 3.512228e-05
1.843434e-05 -2.792929e-05 8.406549e-06 3.580997e-05 3.678348e-05
1.843434e-05 -2.722222e-05 8.876917e-06 3.751401e-05 3.854997e-05
1.843434e-05 -2.651515e-05 9.378269e-06 3.932697e-05 4.042973e-05
1.843434e-05 -2.580808e-05 9.912622e-06 4.125724e-05 4.243135e-05
1.843434e-05 -2.510101e-05 1.048207e-05 4.331390e-05 4.456420e-05
1.843434e-05 -2.439394e-05 1.108879e-05 4.550687e-05 4.683841e-05
1.843434e-05 -2.368687e-05 1.173497e-05 4.784692e-05 4.926497e-05
1.843434e-05 -2.297980e-05 1.242285e-05 5.034580e-05 5.185583e-05
1.843434e-05 -2.227273e-05 1.315467e-05 5.301633e-05 5.462396e-05
1.843434e-05 -2.156566e-05 1.393260e-05 5.587250e-05 5.758345e-05
1.843434e-05 -2.085859e-05 1.475872e-05 5.892962e-05 6.074966e-05
1.843434e-05 -2.015152e-05 1.563499e-05 6.220445e-05 6.413928e-05
1.843434e-05 -1.944444e-05 1.656309e-05 6.571538e-05 6.777055e-05
1.843434e-05 -1.873737e-05 1.754442e-05 6.948261e-05 7.166338e-05
1.843434e-05 -1.803030e-05 1.857994e-05 7.352844e-05 7.583960e-05
1.843434e-05 -1.732323e-05 1.967005e-05 7.787749e-05 8.032318e-05
1.843434e-05 -1.661616e-05 2.081444e-05 8.255708e-05 8.514055e-05
1.843434e-05 -1.590909e-05 2.201192e-05 8.759769e-05 9.032098e-05
1.843434e-05 -1.520202e-05 2.326024e-05 9.303341e-05 9.589711e-05
1.843434e-05 -1.449495e-05 2.455582e-05 9.890273e-05 1.019055e-04
1.843434e-05 -1.378788e-05 2.589353e-05 1.052493e-04 1.083877e-04
1.843434e-05 -1.308081e-05 2.726643e-05 1.121234e-04 1.153911e-04
1.843434e-05 -1.237374e-05 2.866550e-05 1.195828e-04 1.229705e-04
1.843434e-05 -1.166667e-05 3.007939e-05 1.276958e-04 1.311906e-04
1.843434e-05 -1.095960e-05 3.149423e-05 1.365435e-04 1.401285e-04
1.843434e-05 -1.025253e-05 3.289359e-05 1.462242e-04 1.498783e-04
1.843434e-05 -9.545455e-06 3.425871e-05 1.568595e-04 1.605570e-04
1.843434e-05 -8.838384e-06 3.556920e-05 1.686037e-04 1.723147e-04
1.843434e-05 -8.131313e-06 3.680474e-05 1.816578e-04 1.853488e-04
1.843434e-05 -7.424242e-06 3.794854e-05 1.962941e-04 1.999286e-04
1.843434e-05 -6.717172e-06 3.899422e-05 2.128972e-04 2.164388e-04
1.843434e-05 -6.010101e-06 3.995937e-05 2.320446e-04 2.354601e-04
1.843434e-05 -5.303030e-06 4.091227e-05 2.546766e-04 2.579418e-04
1.843434e-05 -4.595960e-06 4.202544e-05 2.825232e-04 2.856317e-04
1.843434e-05 -3.888889e-06 4.367451e-05 3.194516e-04 3.224233e-04
1.843434e-05 -3.181818e-06 4.610226e-05 3.727597e-04 3.755998e-04
1.843434e-05 -2.474747e-06 5.678568e-05 4.111922e-04 4.150947e-04
1.843434e-05 -1.767677e-06 7.386769e-05 4.218244e-04 4.282432e-04
1.843434e-05 -1.060606e-06 8.829390e-05 4.291198e-04 4.381091e-04
1.843434e-05 -3.535354e-07 1.004890e-04 4.347683e-04 4.462303e-04
1.843434e-05 3.535354e-07 1.106887e-04 4.387145e-04 4.524626e-04
1.843434e-05 1.060606e-06 1.191066e-04 4.403969e-04 4.562190e-04
1.843434e-05 1.767677e-06 1.257085e-04 4.394365e-04 4.570635e-04
1.843434e-05 2.474747e-06 1.306642e-04 4.363634e-04 4.555065e-04
1.843434e-05 3.181818e-06 1.335638e-04 4.307092e-04 4.509431e-04
1.843434e-05 3.888889e-06 1.341148e-04 4.233043e-04 4.440420e-04
1.843434e-05 4.595960e-06 1.314218e-04 4.138445e-04 4.342107e-04
1.843434e-05 5.303030e-06 1.264631e-04 3.874801e-04 4.075951e-04
1.843434e-05 6.010101e-06 1.233360e-04 3.402913e-04 3.619529e-04
1.843434e-05 6.717172e-06 1.165988e-04 3.004678e-04 3.222983e-04
1.843434e-05 7.424242e-06 1.105018e-04 2.715419e-04 2.931649e-04
1.843434e-05 8.131313e-06 1.047079e-04 2.484247e-04 2.695896e-04
1.843434e-05 8.838384e-06 9.902498e-05 2.289904e-04 2.494846e-04
1.843434e-05 9.545455e-06 9.338167e-05 2.121473e-04 2.317900e-04
1.843434e-05 1.025253e-05 8.776294e-05 1.972497e-04 2.158930e-04
1.843434e-05 1.095960e-05 8.218129e-05 1.838793e-04 2.014085e-04
1.843434e-05 1.166667e-05 7.666292e-05 1.717476e-04 1.880809e-04
1.843434e-05 1.237374e-05 7.124045e-05 1.606461e-04 1.757338e-04
1.843434e-05 1.308081e-05 6.594853e-05 1.504195e-04 1.642414e-04
1.843434e-05 1.378788e-05 6.082111e-05 1.409491e-04 1.535117e-04
1.843434e-05 1.449495e-05 5.588964e-05 1.321424e-04 1.434757e-04
1.843434e-05 1.520202e-05 5.118172e-05 1.239265e-04 1.340797e-04
1.843434e-05 1.590909e-05 4.672040e-05 1.162431e-04 1.252807e-04
1.843434e-05 1.661616e-05 4.252362e-05 1.090450e-04 1.170430e-04
1.843434e-05 1.732323e-05 3.860406e-05 1.022936e-04 1.093355e-04
1.843434e-05 1.803030e-05 3.496921e-05 9.595700e-05 1.021303e-04
1.843434e-05 1.873737e-05 3.162156e-05 9.000817e-05 9.540123e-05
1.843434e-05 1.944444e-05 2.855903e-05 8.442391e-05 8.912359e-05
1.843434e-05 2.015152e-05 2.577548e-05 7.918376e-05 8.327330e-05
1.843434e-05 2.085859e-05 2.326123e-05 7.426932e-05 7.782684e-05
1.843434e-05 2.156566e-05 2.100374e-05 6.966363e-05 7.276111e-05
1.843434e-05 2.227273e-05 1.898812e-05 6.535079e-05 6.805346e-05
1.843434e-05 2.297980e-05 1.719777e-05 6.131559e-05 6.368175e-05
1.843434e-05 2.368687e-05 1.561493e-05 5.754340e-05 5.962439e-05
1.843434e-05 2.439394e-05 1.422118e-05 5.401997e-05 5.586053e-05
1.843434e-05 2.510101e-05 1.299788e-05 5.073144e-05 5.237006e-05
1.843434e-05 2.580808e-05 1.192667e-05 4.766427e-05 4.913378e-05
1.843434e-05 2.651515e-05 1.098975e-05 4.480529e-05 4.613338e-05
1.843434e-05 2.722222e-05 1.017027e-05 4.214171e-05 4.335156e-05
1.843434e-05 2.792929e-05 9.452541e-06 3.966115e-05 4.077202e-05
1.843434e-05 2.863636e-05 8.822262e-06 3.735172e-05 3.837946e-05
1.843434e-05 2.934343e-05 8.266598e-06 3.520199e-05 3.615960e-05
1.843434e-05 3.005051e-05 7.774239e-06 3.320109e-05 3.409913e-05
1.843434e-05 3.075758e-05 7.335373e-06 3.133865e-05 3.218569e-05
1.843434e-05 3.146465e-05 6.941610e-06 2.960491e-05 3.040784e-05
1.843434e-05 3.217172e-05 6.585867e-06 2.799063e-05 2.875499e-05
1.843434e-05 3.287879e-05 6.262232e-06 2.648717e-05 2.721737e-05
1.843434e-05 3.358586e-05 5.965812e-06 2.508640e-05 2.578601e-05
1.843434e-05 3.429293e-05 5.692591e-06 2.378076e-05 2.445261e-05
1.843434e-05 3.500000e-05 5.439283e-06 2.256320e-05 2.320956e-05
1.944444e-05 -3.500000e-05 4.292102e-06 2.396170e-05 2.434307e-05
1.944444e-05 -3.429293e-05 4.507342e-06 2.495432e-05 2.535812e-05
1.944444e-05 -3.358586e-05 4.736467e-06 2.600380e-05 2.643164e-05
1.944444e-05 -3.287879e-05 4.980517e-06 2.711414e-05 2.756778e-05
1.944444e-05 -3.217172e-05 5.240611e-06 2.828969e-05 2.877101e-05
1.944444e-05 -3.146465e-05 5.517958e-06 2.953514e-05 3.004617e-05
1.944444e-05 -3.075758e-05 5.813853e-06 3.085558e-05 3.139853e-05
1.944444e-05 -3.005051e-05 6.129692e-06 3.225650e-05 3.283374e-05
1.944444e-05 -2.934343e-05 6.466969e-06 3.374387e-05 3.435797e-05
1.944444e-05 -2.863636e-05 6.827286e-06 3.532417e-05 3.597789e-05
1.944444e-05 -2.792929e-05 7.212352e-06 3.700440e-05 3.770072e-05
1.944444e-05 -2.722222e-05 7.623987e-06 3.879221e-05 3.953430e-05
1.944444e-05 -2.651515e-05 8.064124e-06 4.069586e-05 4.148714e-05
1.944444e-05 -2.580808e-05 8.534807e-06 4.272436e-05 4.356849e-05
1.944444e-05 -2.510101e-05 9.038186e-06 4.488749e-05 4.578838e-05
1.944444e-05 -2.439394e-05 9.576513e-06 4.719592e-05 4.815771e-05
1.944444e-05 -2.368687e-05 1.015213e-05 4.966127e-05 5.068833e-05
1.944444e-05 -2.297980e-05 1.076744e-05 5.229618e-05 5.339315e-05
1.944444e-05 -2.227273e-05 1.142491e-05 5.511448e-05 5.628619e-05
1.944444e-05 -2.156566e-05 1.212701e-05 5.813128e-05 5.938274e-05
1.944444e-05 -2.085859e-05 1.287620e-05 6.136308e-05 6.269947e-05
1.944444e-05 -2.015152e-05 1.367486e-05 6.482799e-05 6.625459e-05
1.944444e-05 -1.944444e-05 1.452521e-05 6.854590e-05 7.006798e-05
1.944444e-05 -1.873737e-05 1.542925e-05 7.253866e-05 7.416143e-05
1.944444e-05 -1.803030e-05 1.638864e-05 7.683039e-05 7.855887e-05
1.944444e-05 -1.732323e-05 1.740458e-05 8.144779e-05 8.328663e-05
1.944444e-05 -1.661616e-05 1.847766e-05 8.642052e-05 8.837381e-05
1.944444e-05 -1.590909e-05 1.960764e-05 9.178167e-05 9.385272e-05
1.944444e-05 -1.520202e-05 2.079329e-05 9.756839e-05 9.975947e-05
1.944444e-05 -1.449495e-05 2.203208e-05 1.038227e-04 1.061346e-04
1.944444e-05 -1.378788e-05 2.331993e-05 1.105923e-04 1.130243e-04
1.944444e-05 -1.308081e-05 2.465087e-05 1.179324e-04 1.204812e-04
1.944444e-05 -1.237374e-05 2.601668e-05 1.259069e-04 1.285668e-04
1.944444e-05 -1.166667e-05 2.740656e-05 1.345912e-04 1.373533e-04
1.944444e-05 -1.095960e-05 2.880682e-05 1.440760e-04 1.469276e-04
1.944444e-05 -1.025253e-05 3.020060e-05 1.544715e-04 1.573961e-04
1.944444e-05 -9.545455e-06 3.156794e-05 1.659158e-04 1.688923e-04
1.944444e-05 -8.838384e-06 3.288631e-05 1.785858e-04 1.815885e-04
1.944444e-05 -8.131313e-06 3.413205e-05 1.927157e-04 1.957149e-04
1.944444e-05 -7.424242e-06 3.528393e-05 2.086285e-04 2.115911e-04
1.944444e-05 -6.717172e-06 3.633057e-05 2.267932e-04 2.296847e-04
1.944444e-05 -6.010101e-06 3.728611e-05 2.479393e-04 2.507272e-04
1.944444e-05 -5.303030e-06 3.822378e-05 2.733200e-04 2.759798e-04
1.944444e-05 -4.595960e-06 3.934968e-05 3.054420e-04 3.079663e-04
1.944444e-05 -3.888889e-06 4.116698e-05 3.506361e-04 3.530444e-04
1.944444e-05 -3.181818e-06 4.698559e-05 4.026106e-04 4.053430e-04
1.944444e-05 -2.474747e-06 6.036751e-05 4.264512e-04 4.307028e-04
1.944444e-05 -1.767677e-06 7.350756e-05 4.342743e-04 4.404515e-04
1.944444e-05 -1.060606e-06 8.512128e-05 4.414345e-04 4.495666e-04
1.944444e-05 -3.535354e-07 9.505741e-05 4.472690e-04 4.572587e-04
1.944444e-05 3.535354e-07 1.042376e-04 4.513392e-04 4.632197e-04
1.944444e-05 1.060606e-06 1.127906e-04 4.538520e-04 4.676573e-04
1.944444e-05 1.767677e-06 1.198012e-04 4.531054e-04 4.686756e-04
1.944444e-05 2.474747e-06 1.262960e-04 4.506056e-04 4.679702e-04
1.944444e-05 3.181818e-06 1.307807e-04 4.463290e-04 4.650948e-04
1.944444e-05 3.888889e-06 1.333635e-04 4.399211e-04 4.596916e-04
1.944444e-05 4.595960e-06 1.334346e-04 4.326030e-04 4.527142e-04
1.944444e-05 5.303030e-06 1.302396e-04 4.242194e-04 4.437617e-04
1.944444e-05 6.010101e-06 1.248428e-04 3.978252e-04 4.169540e-04
1.944444e-05 6.717172e-06 1.211049e-04 3.492242e-04 3.696267e-04
1.944444e-05 7.424242e-06 1.137867e-04 3.082579e-04 3.285884e-04
1.944444e-05 8.131313e-06 1.070596e-04 2.784589e-04 2.983305e-04
1.944444e-05 8.838384e-06 1.006431e-04 2.545930e-04 2.737638e-04
1.944444e-05 9.545455e-06 9.436755e-05 2.344791e-04 2.527562e-04
1.944444e-05 1.025253e-05 8.817543e-05 2.170002e-04 2.342307e-04
1.944444e-05 1.095960e-05 8.206208e-05 2.014985e-04 2.175680e-04
1.944444e-05 1.166667e-05 7.604829e-05 1.875495e-04 2.023812e-04
1.944444e-05 1.237374e-05 7.016693e-05 1.748623e-04 1.884150e-04
1.944444e-05 1.308081e-05 6.445565e-05 1.632281e-04 1.754934e-04
1.944444e-05 1.378788e-05 5.895244e-05 1.524926e-04 1.634912e-04
1.944444e-05 1.449495e-05 5.369284e-05 1.425389e-04 1.523163e-04
1.944444e-05 1.520202e-05 4.870808e-05 1.332769e-04 1.418986e-04
1.944444e-05 1.590909e-05 4.402384e-05 1.246361e-04 1.321826e-04
1.944444e-05 1.661616e-05 3.965957e-05 1.165604e-04 1.231227e-04
1.944444e-05 1.732323e-05 3.562827e-05 1.090046e-04 1.146795e-04
1.944444e-05 1.803030e-05 3.193644e-05 1.019317e-04 1.068177e-04
1.944444e-05 1.873737e-05 2.858446e-05 9.531041e-05 9.950450e-05
1.944444e-05 1.944444e-05 2.556704e-05 8.911383e-05 9.270894e-05
1.944444e-05 2.015152e-05 2.287387e-05 8.331814e-05 8.640097e-05
1.944444e-05 2.085859e-05 2.049024e-05 7.790169e-05 8.055137e-05
1.944444e-05 2.156566e-05 1.839781e-05 7.284427e-05 7.513167e-05
1.944444e-05 2.227273e-05 1.657527e-05 6.812669e-05 7.011409e-05
1.944444e-05 2.297980e-05 1.499912e-05 6.373043e-05 6.547168e-05
1.944444e-05 2.368687e-05 1.364438e-05 5.963751e-05 6.117844e-05
1.944444e-05 2.439394e-05 1.248539e-05 5.583037e-05 5.720940e-05
1.944444e-05 2.510101e-05 1.149657e-05 5.229185e-05 5.354073e-05
1.944444e-05 2.580808e-05 1.065325e-05 4.900526e-05 5.014985e-05
1.944444e-05 2.651515e-05 9.932293e-06 4.595435e-05 4.701546e-05
1.944444e-05 2.722222e-05 9.312722e-06 4.312346e-05 4.411757e-05
1.944444e-05 2.792929e-05 8.776045e-06 4.049751e-05 4.143751e-05
1.944444e-05 2.863636e-05 8.306428e-06 3.806208e-05 3.895791e-05
1.944444e-05 2.934343e-05 7.890658e-06 3.580347e-05 3.666267e-05
1.944444e-05 3.005051e-05 7.517969e-06 3.370870e-05 3.453688e-05
1.944444e-05 3.075758e-05 7.179769e-06 3.176554e-05 3.256684e-05
1.944444e-05 3.146465e-05 6.869320e-06 2.996253e-05 3.073988e-05
1.944444e-05 3.217172e-05 6.581422e-06 2.828893e-05 2.904442e-05
1.944444e-05 3.287879e-05 6.312108e-06 2.673476e-05 2.746981e-05
1.944444e-05 3.358586e-05 6.058384e-06 2.529075e-05 2.600627e-05
1.944444e-05 3.429293e-05 5.818006e-06 2.394830e-05 2.464488e-05
1.944444e-05 3.500000e-05 5.589295e-06 2.269946e-05 2.337746e-05
2.045455e-05 -3.500000e-05 3.550373e-06 2.448704e-05 2.474308e-05
2.045455e-05 -3.429293e-05 3.729507e-06 2.551182e-05 2.578298e-05
2.045455e-05 -3.358586e-05 3.920685e-06 2.659589e-05 2.688333e-05
2.045455e-05 -3.287879e-05 4.124880e-06 2.774349e-05 2.804845e-05
2.045455e-05 -3.217172e-05 4.343145e-06 2.895918e-05 2.928305e-05
2.045455e-05 -3.146465e-05 4.576628e-06 3.024792e-05 3.059219e-05
2.045455e-05 -3.075758e-05 4.826574e-06 3.161509e-05 3.198140e-05
2.045455e-05 -3.005051e-05 5.094332e-06 3.306650e-05 3.345662e-05
2.045455e-05 -2.934343e-05 5.381364e-06 3.460847e-05 3.502435e-05
2.045455e-05 -2.863636e-05 5.689253e-06 3.624785e-05 3.669161e-05
2.045455e-05 -2.792929e-05 6.019707e-06 3.799210e-05 3.846604e-05
2.045455e-05 -2.722222e-05 6.374566e-06 3.984929e-05 4.035593e-05
2.045455e-05 -2.651515e-05 6.755810e-06 4.182824e-05 4.237030e-05
2.045455e-05 -2.580808e-05 7.165558e-06 4.393851e-05 4.451896e-05
2.045455e-05 -2.510101e-05 7.606072e-06 4.619054e-05 4.681259e-05
2.045455e-05 -2.439394e-05 8.079759e-06 4.859569e-05 4.926280e-05
2.045455e-05 -2.368687e-05 8.589160e-06 5.116635e-05 5.188226e-05
2.045455e-05 -2.297980e-05 9.136945e-06 5.391605e-05 5.468477e-05
2.045455e-05 -2.227273e-05 9.725898e-06 5.685959e-05 5.768540e-05
2.045455e-05 -2.156566e-05 1.035889e-05 6.001313e-05 6.090059e-05
2.045455e-05 -2.085859e-05 1.103884e-05 6.339440e-05 6.434832e-05
2.045455e-05 -2.015152e-05 1.176869e-05 6.702285e-05 6.804825e-05
2.045455e-05 -1.944444e-05 1.255133e-05 7.091986e-05 7.202195e-05
2.045455e-05 -1.873737e-05 1.338951e-05 7.510899e-05 7.629312e-05
2.045455e-05 -1.803030e-05 1.428575e-05 7.961629e-05 8.088780e-05
2.045455e-05 -1.732323e-05 1.524221e-05 8.447063e-05 8.583479e-05
2.045455e-05 -1.661616e-05 1.626056e-05 8.970414e-05 9.116599e-05
2.045455e-05 -1.590909e-05 1.734171e-05 9.535278e-05 9.691691e-05
2.045455e-05 -1.520202e-05 1.848567e-05 1.014570e-04 1.031273e-04
2.045455e-05 -1.449495e-05 1.969118e-05 1.080627e-04 1.098421e-04
2.045455e-05 -1.378788e-05 2.095545e-05 1.152222e-04 1.171123e-04
2.045455e-05 -1.308081e-05 2.227372e-05 1.229961e-04 1.249967e-04
2.045455e-05 -1.237374e-05 2.363886e-05 1.314551e-04 1.335637e-04
2.045455e-05 -1.166667e-05 2.504090e-05 1.406832e-04 1.428944e-04
2.045455e-05 -1.095960e-05 2.646656e-05 1.507814e-04 1.530866e-04
2.045455e-05 -1.025253e-05 2.789889e-05 1.618745e-04 1.642611e-04
2.045455e-05 -9.545455e-06 2.931706e-05 1.741196e-04 1.765705e-04
2.045455e-05 -8.838384e-06 3.069671e-05 1.877212e-04 1.902144e-04
2.045455e-05 -8.131313e-06 3.201135e-05 2.029544e-04 2.054635e-04
2.045455e-05 -7.424242e-06 3.323610e-05 2.202078e-04 2.227018e-04
2.045455e-05 -6.717172e-06 3.435638e-05 2.400628e-04 2.425088e-04
2.045455e-05 -6.010101e-06 3.538805e-05 2.634655e-04 2.658315e-04
2.045455e-05 -5.303030e-06 3.642607e-05 2.921536e-04 2.944156e-04
2.045455e-05 -4.595960e-06 3.778340e-05 3.299988e-04 3.321548e-04
2.045455e-05 -3.888889e-06 4.121536e-05 3.854777e-04 3.876748e-04
2.045455e-05 -3.181818e-06 5.199253e-05 4.263121e-04 4.294709e-04
2.045455e-05 -2.474747e-06 6.194452e-05 4.363450e-04 4.407199e-04
2.045455e-05 -1.767677e-06 7.161962e-05 4.440747e-04 4.498130e-04
2.045455e-05 -1.060606e-06 8.041996e-05 4.507365e-04 4.578545e-04
2.045455e-05 -3.535354e-07 8.950063e-05 4.571807e-04 4.658589e-04
2.045455e-05 3.535354e-07 9.782524e-05 4.614338e-04 4.716894e-04
2.045455e-05 1.060606e-06 1.062614e-04 4.639096e-04 4.759240e-04
2.045455e-05 1.767677e-06 1.142585e-04 4.640970e-04 4.779550e-04
2.045455e-05 2.474747e-06 1.211038e-04 4.619126e-04 4.775242e-04
2.045455e-05 3.181818e-06 1.271780e-04 4.582117e-04 4.755336e-04
2.045455e-05 3.888889e-06 1.312117e-04 4.526506e-04 4.712845e-04
2.045455e-05 4.595960e-06 1.333711e-04 4.461791e-04 4.656862e-04
2.045455e-05 5.303030e-06 1.328163e-04 4.396665e-04 4.592895e-04
2.045455e-05 6.010101e-06 1.288845e-04 4.327400e-04 4.515253e-04
2.045455e-05 6.717172e-06 1.225548e-04 4.080797e-04 4.260853e-04
2.045455e-05 7.424242e-06 1.182148e-04 3.585868e-04 3.775702e-04
2.045455e-05 8.131313e-06 1.102569e-04 3.155577e-04 3.342653e-04
2.045455e-05 8.838384e-06 1.028230e-04 2.844556e-04 3.024691e-04
2.045455e-05 9.545455e-06 9.572400e-05 2.595981e-04 2.766844e-04
2.045455e-05 1.025253e-05 8.881331e-05 2.386485e-04 2.546388e-04
2.045455e-05 1.095960e-05 8.204856e-05 2.204264e-04 2.352015e-04
2.045455e-05 1.166667e-05 7.543705e-05 2.042439e-04 2.177299e-04
2.045455e-05 1.237374e-05 6.900926e-05 1.896620e-04 2.018266e-04
2.045455e-05 1.308081e-05 6.280562e-05 1.763826e-04 1.872308e-04
2.045455e-05 1.378788e-05 5.686903e-05 1.641942e-04 1.737637e-04
2.045455e-05 1.449495e-05 5.124035e-05 1.529423e-04 1.612977e-04
2.045455e-05 1.520202e-05 4.595558e-05 1.425112e-04 1.497376e-04
2.045455e-05 1.590909e-05 4.104398e-05 1.328124e-04 1.390099e-04
2.045455e-05 1.661616e-05 3.652715e-05 1.237774e-04 1.290545e-04
2.045455e-05 1.732323e-05 3.241851e-05 1.153515e-04 1.198204e-04
2.045455e-05 1.803030e-05 2.872332e-05 1.074906e-04 1.112621e-04
2.045455e-05 1.873737e-05 2.543894e-05 1.001577e-04 1.033378e-04
2.045455e-05 1.944444e-05 2.255527e-05 9.332076e-05 9.600784e-05
2.045455e-05 2.015152e-05 2.005528e-05 8.695147e-05 8.923437e-05
2.045455e-05 2.085859e-05 1.791562e-05 8.102369e-05 8.298077e-05
2.045455e-05 2.156566e-05 1.610730e-05 7.551281e-05 7.721159e-05
2.045455e-05 2.227273e-05 1.459665e-05 7.039524e-05 7.189264e-05
2.045455e-05 2.297980e-05 1.334661e-05 6.564807e-05 6.699105e-05
2.045455e-05 2.368687e-05 1.231846e-05 6.124894e-05 6.247541e-05
2.045455e-05 2.439394e-05 1.147379e-05 5.717601e-05 5.831590e-05
2.045455e-05 2.510101e-05 1.077645e-05 5.340799e-05 5.448435e-05
2.045455e-05 2.580808e-05 1.019414e-05 4.992420e-05 5.095435e-05
2.045455e-05 2.651515e-05 9.699377e-06 4.670470e-05 4.770122e-05
2.045455e-05 2.722222e-05 9.269823e-06 4.373035e-05 4.470204e-05
2.045455e-05 2.792929e-05 8.888025e-06 4.098289e-05 4.193560e-05
2.045455e-05 2.863636e-05 8.540862e-06 3.844504e-05 3.938232e-05
2.045455e-05 2.934343e-05 8.218793e-06 3.610049e-05 3.702423e-05
2.045455e-05 3.005051e-05 7.915112e-06 3.393394e-05 3.484482e-05
2.045455e-05 3.075758e-05 7.625264e-06 3.193115e-05 3.282899e-05
2.045455e-05 3.146465e-05 7.346271e-06 3.007883e-05 3.096294e-05
2.045455e-05 3.217172e-05 7.076279e-06 2.836472e-05 2.923407e-05
2.045455e-05 3.287879e-05 6.814204e-06 2.677746e-05 2.763088e-05
2.045455e-05 3.358586e-05 6.559476e-06 2.530661e-05 2.614290e-05
2.045455e-05 3.429293e-05 6.311851e-06 2.394258e-05 2.476058e-05
2.045455e-05 3.500000e-05 6.071278e-06 2.267656e-05 2.347524e-05
2.146465e-05 -3.500000e-05 2.838408e-06 2.489918e-05 2.506044e-05
2.146465e-05 -3.429293e-05 2.984646e-06 2.594846e-05 2.611955e-05
2.146465e-05 -3.358586e-05 3.141433e-06 2.705890e-05 2.724064e-05
2.146465e-05 -3.287879e-05 3.309708e-06 2.823489e-05 2.842821e-05
2.146465e-05 -3.217172e-05 3.490498e-06 2.948120e-05 2.968711e-05
2.146465e-05 -3.146465e-05 3.684928e-06 3.080299e-05 3.102262e-05
2.146465e-05 -3.075758e-05 3.894234e-06 3.220588e-05 3.244046e-05
2.146465e-05 -3.005051e-05 4.119766e-06 3.369594e-05 3.394685e-05
2.146465e-05 -2.934343e-05 4.363003e-06 3.527978e-05 3.554853e-05
2.146465e-05 -2.863636e-05 4.625558e-06 3.696457e-05 3.725285e-05
2.146465e-05 -2.792929e-05 4.909191e-06 3.875813e-05 3.906779e-05
2.146465e-05 -2.722222e-05 5.215821e-06 4.066894e-05 4.100204e-05
2.146465e-05 -2.651515e-05 5.547529e-06 4.270626e-05 4.306507e-05
2.146465e-05 -2.580808e-05 5.906572e-06 4.488018e-05 4.526718e-05
2.146465e-05 -2.510101e-05 6.295385e-06 4.720168e-05 4.761964e-05
2.146465e-05 -2.439394e-05 6.716592e-06 4.968276e-05 5.013471e-05
2.146465e-05 -2.368687e-05 7.173003e-06 5.233655e-05 5.282581e-05
2.146465e-05 -2.297980e-05 7.667611e-06 5.517737e-05 5.570758e-05
2.146465e-05 -2.227273e-05 8.203589e-06 5.822093e-05 5.879605e-05
2.146465e-05 -2.156566e-05 8.784267e-06 6.148443e-05 6.210877e-05
2.146465e-05 -2.085859e-05 9.413114e-06 6.498678e-05 6.566497e-05
2.146465e-05 -2.015152e-05 1.009370e-05 6.874873e-05 6.948576e-05
2.146465e-05 -1.944444e-05 1.082964e-05 7.279320e-05 7.359437e-05
2.146465e-05 -1.873737e-05 1.162452e-05 7.714546e-05 7.801635e-05
2.146465e-05 -1.803030e-05 1.248181e-05 8.183353e-05 8.277997e-05
2.146465e-05 -1.732323e-05 1.340476e-05 8.688856e-05 8.791649e-05
2.146465e-05 -1.661616e-05 1.439618e-05 9.234531e-05 9.346072e-05
2.146465e-05 -1.590909e-05 1.545832e-05 9.824279e-05 9.945152e-05
2.146465e-05 -1.520202e-05 1.659256e-05 1.046250e-04 1.059326e-04
2.146465e-05 -1.449495e-05 1.779915e-05 1.115421e-04 1.129533e-04
2.146465e-05 -1.378788e-05 1.907683e-05 1.190515e-04 1.205703e-04
2.146465e-05 -1.308081e-05 2.042240e-05 1.272199e-04 1.288487e-04
2.146465e-05 -1.237374e-05 2.183023e-05 1.361256e-04 1.378649e-04
2.146465e-05 -1.166667e-05 2.329173e-05 1.458619e-04 1.477099e-04
2.146465e-05 -1.095960e-05 2.479479e-05 1.565425e-04 1.584940e-04
2.146465e-05 -1.025253e-05 2.632326e-05 1.683085e-04 1.703545e-04
2.146465e-05 -9.545455e-06 2.785670e-05 1.813400e-04 1.834671e-04
2.146465e-05 -8.838384e-06 2.937073e-05 1.958746e-04 1.980644e-04
2.146465e-05 -8.131313e-06 3.083873e-05 2.122390e-04 2.144677e-04
2.146465e-05 -7.424242e-06 3.223663e-05 2.309062e-04 2.331457e-04
2.146465e-05 -6.717172e-06 3.355530e-05 2.526119e-04 2.548308e-04
2.146465e-05 -6.010101e-06 3.483236e-05 2.786188e-04 2.807877e-04
2.146465e-05 -5.303030e-06 3.624686e-05 3.114523e-04 3.135544e-04
2.146465e-05 -4.595960e-06 3.858145e-05 3.575047e-04 3.595805e-04
2.146465e-05 -3.888889e-06 4.919762e-05 4.118220e-04 4.147502e-04
2.146465e-05 -3.181818e-06 5.540881e-05 4.360739e-04 4.395800e-04
2.146465e-05 -2.474747e-06 6.139104e-05 4.431412e-04 4.473734e-04
2.146465e-05 -1.767677e-06 6.846789e-05 4.508336e-04 4.560030e-04
2.146465e-05 -1.060606e-06 7.548968e-05 4.577510e-04 4.639339e-04
2.146465e-05 -3.535354e-07 8.330011e-05 4.637956e-04 4.712168e-04
2.146465e-05 3.535354e-07 9.165718e-05 4.684724e-04 4.773546e-04
2.146465e-05 1.060606e-06 1.001319e-04 4.711572e-04 4.816799e-04
2.146465e-05 1.767677e-06 1.083658e-04 4.719154e-04 4.841976e-04
2.146465e-05 2.474747e-06 1.162126e-04 4.706900e-04 4.848242e-04
2.146465e-05 3.181818e-06 1.232063e-04 4.671933e-04 4.831660e-04
2.146465e-05 3.888889e-06 1.285304e-04 4.618581e-04 4.794090e-04
2.146465e-05 4.595960e-06 1.322914e-04 4.558814e-04 4.746881e-04
2.146465e-05 5.303030e-06 1.334664e-04 4.497064e-04 4.690939e-04
2.146465e-05 6.010101e-06 1.320273e-04 4.437465e-04 4.629710e-04
2.146465e-05 6.717172e-06 1.271899e-04 4.385118e-04 4.565850e-04
2.146465e-05 7.424242e-06 1.196217e-04 4.179870e-04 4.347672e-04
2.146465e-05 8.131313e-06 1.144623e-04 3.682874e-04 3.856646e-04
2.146465e-05 8.838384e-06 1.058450e-04 3.221927e-04 3.391332e-04
2.146465e-05 9.545455e-06 9.763667e-05 2.893286e-04 3.053588e-04
2.146465e-05 1.025253e-05 8.980573e-05 2.632279e-04 2.781259e-04
2.146465e-05 1.095960e-05 8.223503e-05 2.412847e-04 2.549136e-04
2.146465e-05 1.166667e-05 7.490084e-05 2.222130e-04 2.344968e-04
2.146465e-05 1.237374e-05 6.782507e-05 2.052769e-04 2.161917e-04
2.146465e-05 1.308081e-05 6.104975e-05 1.900138e-04 1.995804e-04
2.146465e-05 1.378788e-05 5.462371e-05 1.761143e-04 1.843909e-04
2.146465e-05 1.449495e-05 4.859508e-05 1.633620e-04 1.704366e-04
2.146465e-05 1.520202e-05 4.300671e-05 1.516010e-04 1.575831e-04
2.146465e-05 1.590909e-05 3.789342e-05 1.407159e-04 1.457288e-04
2.146465e-05 1.661616e-05 3.328040e-05 1.306193e-04 1.347923e-04
2.146465e-05 1.732323e-05 2.918226e-05 1.212431e-04 1.247057e-04
2.146465e-05 1.803030e-05 2.560251e-05 1.125331e-04 1.154088e-04
2.146465e-05 1.873737e-05 2.253308e-05 1.044440e-04 1.068470e-04
2.146465e-05 1.944444e-05 1.995387e-05 9.693685e-05 9.896924e-05
2.146465e-05 2.015152e-05 1.783238e-05 8.997684e-05 9.172691e-05
2.146465e-05 2.085859e-05 1.612406e-05 8.353165e-05 8.507363e-05
2.146465e-05 2.156566e-05 1.477407e-05 7.757063e-05 7.896503e-05
2.146465e-05 2.227273e-05 1.372106e-05 7.206417e-05 7.335879e-05
2.146465e-05 2.297980e-05 1.290227e-05 6.698346e-05 6.821475e-05
2.146465e-05 2.368687e-05 1.225897e-05 6.230036e-05 6.349501e-05
2.146465e-05 2.439394e-05 1.174041e-05 5.798746e-05 5.916403e-05
2.146465e-05 2.510101e-05 1.130590e-05 5.401819e-05 5.518866e-05
2.146465e-05 2.580808e-05 1.092489e-05 5.036696e-05 5.153818e-05
2.146465e-05 2.651515e-05 1.057578e-05 4.700928e-05 4.818422e-05
2.146465e-05 2.722222e-05 1.024419e-05 4.392187e-05 4.510071e-05
2.146465e-05 2.792929e-05 9.921209e-06 4.108280e-05 4.226377e-05
2.146465e-05 2.863636e-05 9.601830e-06 3.847147e-05 3.965159e-05
2.146465e-05 2.934343e-05 9.283677e-06 3.606869e-05 3.724429e-05
2.146465e-05 3.005051e-05 8.966089e-06 3.385668e-05 3.502378e-05
2.146465e-05 3.075758e-05 8.649440e-06 3.181899e-05 3.297364e-05
2.146465e-05 3.146465e-05 8.334674e-06 2.994051e-05 3.107894e-05
2.146465e-05 3.217172e-05 8.022992e-06 2.820738e-05 2.932617e-05
2.146465e-05 3.287879e-05 7.715656e-06 2.660692e-05 2.770306e-05
2.146465e-05 3.358586e-05 7.413862e-06 2.512759e-05 2.619849e-05
2.146465e-05 3.429293e-05 7.118675e-06 2.375883e-05 2.480237e-05
2.146465e-05 3.500000e-05 6.830998e-06 2.249108e-05 2.350556e-05
2.247475e-05 -3.500000e-05 2.226752e-06 2.519326e-05 2.529148e-05
2.247475e-05 -3.429293e-05 2.349043e-06 2.625895e-05 2.636381e-05
2.247475e-05 -3.358586e-05 2.481154e-06 2.738703e-05 2.749919e-05
2.247475e-05 -3.287879e-05 2.624041e-06 2.858203e-05 2.870223e-05
2.247475e-05 -3.217172e-05 2.778754e-06 2.984885e-05 2.997791e-05
2.247475e-05 -3.146465e-05 2.946452e-06 3.119281e-05 3.133166e-05
2.247475e-05 -3.075758e-05 3.128409e-06 3.261969e-05 3.276936e-05
2.247475e-05 -3.005051e-05 3.326026e-06 3.413576e-05 3.429742e-05
2.247475e-05 -2.934343e-05 3.540845e-06 3.574786e-05 3.592280e-05
2.247475e-05 -2.863636e-05 3.774555e-06 3.746342e-05 3.765309e-05
2.247475e-05 -2.792929e-05 4.029011e-06 3.929052e-05 3.949656e-05
2.247475e-05 -2.722222e-05 4.306240e-06 4.123799e-05 4.146222e-05
2.247475e-05 -2.651515e-05 4.608458e-06 4.331545e-05 4.355991e-05
2.247475e-05 -2.580808e-05 4.938080e-06 4.553339e-05 4.580038e-05
2.247475e-05 -2.510101e-05 5.297733e-06 4.790331e-05 4.819537e-05
2.247475e-05 -2.439394e-05 5.690262e-06 5.043775e-05 5.075772e-05
2.247475e-05 -2.368687e-05 6.118743e-06 5.315046e-05 5.350150e-05
2.247475e-05 -2.297980e-05 6.586483e-06 5.605650e-05 5.644212e-05
2.247475e-05 -2.227273e-05 7.097023e-06 5.917240e-05 5.959648e-05
2.247475e-05 -2.156566e-05 7.654129e-06 6.251634e-05 6.298316e-05
2.247475e-05 -2.085859e-05 8.261778e-06 6.610832e-05 6.662257e-05
2.247475e-05 -2.015152e-05 8.924132e-06 6.997040e-05 7.053720e-05
2.247475e-05 -1.944444e-05 9.645498e-06 7.412694e-05 7.475185e-05
2.247475e-05 -1.873737e-05 1.043027e-05 7.860497e-05 7.929396e-05
2.247475e-05 -1.803030e-05 1.128285e-05 8.343450e-05 8.419393e-05
2.247475e-05 -1.732323e-05 1.220752e-05 8.864900e-05 8.948558e-05
2.247475e-05 -1.661616e-05 1.320833e-05 9.428598e-05 9.520665e-05
2.247475e-05 -1.590909e-05 1.428889e-05 1.003877e-04 1.013995e-04
2.247475e-05 -1.520202e-05 1.545211e-05 1.070019e-04 1.081119e-04
2.247475e-05 -1.449495e-05 1.669996e-05 1.141834e-04 1.153981e-04
2.247475e-05 -1.378788e-05 1.803306e-05 1.219950e-04 1.233206e-04
2.247475e-05 -1.308081e-05 1.945024e-05 1.305103e-04 1.319517e-04
2.247475e-05 -1.237374e-05 2.094808e-05 1.398159e-04 1.413765e-04
2.247475e-05 -1.166667e-05 2.252033e-05 1.500160e-04 1.516970e-04
2.247475e-05 -1.095960e-05 2.415734e-05 1.612384e-04 1.630380e-04
2.247475e-05 -1.025253e-05 2.584565e-05 1.736432e-04 1.755561e-04
2.247475e-05 -9.545455e-06 2.756786e-05 1.874378e-04 1.894542e-04
2.247475e-05 -8.838384e-06 2.930345e-05 2.029002e-04 2.050053e-04
2.247475e-05 -8.131313e-06 3.103179e-05 2.204214e-04 2.225950e-04
2.247475e-05 -7.424242e-06 3.274028e-05 2.405856e-04 2.428031e-04
2.247475e-05 -6.717172e-06 3.444644e-05 2.643418e-04 2.665767e-04
2.247475e-05 -6.010101e-06 3.626236e-05 2.934319e-04 2.956640e-04
2.247475e-05 -5.303030e-06 3.864589e-05 3.317330e-04 3.339764e-04
2.247475e-05 -4.595960e-06 4.545771e-05 3.885214e-04 3.911717e-04
2.247475e-05 -3.888889e-06 5.719512e-05 4.311382e-04 4.349154e-04
2.247475e-05 -3.181818e-06 5.672310e-05 4.404045e-04 4.440424e-04
2.247475e-05 -2.474747e-06 5.933515e-05 4.469044e-04 4.508261e-04
2.247475e-05 -1.767677e-06 6.432765e-05 4.546978e-04 4.592256e-04
2.247475e-05 -1.060606e-06 7.029440e-05 4.623548e-04 4.676679e-04
2.247475e-05 -3.535354e-07 7.746357e-05 4.685157e-04 4.748764e-04
2.247475e-05 3.535354e-07 8.554367e-05 4.733393e-04 4.810071e-04
2.247475e-05 1.060606e-06 9.431083e-05 4.761459e-04 4.853962e-04
2.247475e-05 1.767677e-06 1.032077e-04 4.770011e-04 4.880388e-04
2.247475e-05 2.474747e-06 1.117260e-04 4.759761e-04 4.889130e-04
2.247475e-05 3.181818e-06 1.193182e-04 4.728938e-04 4.877145e-04
2.247475e-05 3.888889e-06 1.257315e-04 4.687106e-04 4.852814e-04
2.247475e-05 4.595960e-06 1.305228e-04 4.625300e-04 4.805936e-04
2.247475e-05 5.303030e-06 1.333677e-04 4.563382e-04 4.754277e-04
2.247475e-05 6.010101e-06 1.334203e-04 4.503693e-04 4.697164e-04
2.247475e-05 6.717172e-06 1.309258e-04 4.449828e-04 4.638440e-04
2.247475e-05 7.424242e-06 1.250787e-04 4.414238e-04 4.588024e-04
2.247475e-05 8.131313e-06 1.161626e-04 4.269428e-04 4.424634e-04
2.247475e-05 8.838384e-06 1.096209e-04 3.782247e-04 3.937901e-04
2.247475e-05 9.545455e-06 1.003728e-04 3.279550e-04 3.429711e-04
2.247475e-05 1.025253e-05 9.134093e-05 2.928217e-04 3.067372e-04
2.247475e-05 1.095960e-05 8.275634e-05 2.652154e-04 2.778269e-04
2.247475e-05 1.166667e-05 7.454296e-05 2.421208e-04 2.533360e-04
2.247475e-05 1.237374e-05 6.670173e-05 2.220982e-04 2.318981e-04
2.247475e-05 1.308081e-05 5.927337e-05 2.043441e-04 2.127671e-04
2.247475e-05 1.378788e-05 5.231428e-05 1.883637e-04 1.954934e-04
2.247475e-05 1.449495e-05 4.588345e-05 1.738321e-04 1.797857e-04
2.247475e-05 1.520202e-05 4.003493e-05 1.605263e-04 1.654433e-04
2.247475e-05 1.590909e-05 3.481321e-05 1.482875e-04 1.523192e-04
2.247475e-05 1.661616e-05 3.024986e-05 1.369995e-04 1.402994e-04
2.247475e-05 1.732323e-05 2.636046e-05 1.265741e-04 1.292899e-04
2.247475e-05 1.803030e-05 2.314097e-05 1.169420e-04 1.192097e-04
2.247475e-05 1.873737e-05 2.056355e-05 1.080462e-04 1.099857e-04
2.247475e-05 1.944444e-05 1.857352e-05 9.983765e-05 1.015506e-04
2.247475e-05 2.015152e-05 1.709036e-05 9.227222e-05 9.384158e-05
2.247475e-05 2.085859e-05 1.601524e-05 8.530889e-05 8.679916e-05
2.247475e-05 2.156566e-05 1.524390e-05 7.890850e-05 8.036746e-05
2.247475e-05 2.227273e-05 1.468011e-05 7.303318e-05 7.449396e-05
2.247475e-05 2.297980e-05 1.424467e-05 6.764605e-05 6.912958e-05
2.247475e-05 2.368687e-05 1.387866e-05 6.271130e-05 6.422869e-05
2.247475e-05 2.439394e-05 1.354198e-05 5.819428e-05 5.974914e-05
2.247475e-05 2.510101e-05 1.320975e-05 5.406170e-05 5.565218e-05
2.247475e-05 2.580808e-05 1.286825e-05 5.028184e-05 5.190237e-05
2.247475e-05 2.651515e-05 1.251139e-05 4.682471e-05 4.846740e-05
2.247475e-05 2.722222e-05 1.213794e-05 4.366217e-05 4.531793e-05
2.247475e-05 2.792929e-05 1.174955e-05 4.076800e-05 4.242737e-05
2.247475e-05 2.863636e-05 1.134943e-05 3.811796e-05 3.977170e-05
2.247475e-05 2.934343e-05 1.094140e-05 3.568970e-05 3.732920e-05
2.247475e-05 3.005051e-05 1.052938e-05 3.346279e-05 3.508028e-05
2.247475e-05 3.075758e-05 1.011707e-05 3.141856e-05 3.300729e-05
2.247475e-05 3.146465e-05 9.707763e-06 2.954006e-05 3.109431e-05
2.247475e-05 3.217172e-05 9.304255e-06 2.781191e-05 2.932698e-05
2.247475e-05 3.287879e-05 8.908867e-06 2.622019e-05 2.769235e-05
2.247475e-05 3.358586e-05 8.523446e-06 2.475235e-05 2.617877e-05
2.247475e-05 3.429293e-05 8.149409e-06 2.339703e-05 2.477567e-05
2.247475e-05 3.500000e-05 7.787800e-06 2.214402e-05 2.347355e-05
2.348485e-05 -3.500000e-05 1.853999e-06 2.536590e-05 2.543356e-05
2.348485e-05 -3.429293e-05 1.970161e-06 2.643959e-05 2.651289e-05
2.348485e-05 -3.358586e-05 2.096496e-06 2.757625e-05 2.765583e-05
2.348485e-05 -3.287879e-05 2.233998e-06 2.878049e-05 2.886706e-05
2.348485e-05 -3.217172e-05 2.383761e-06 3.005728e-05 3.015165e-05
2.348485e-05 -3.146465e-05 2.546988e-06 3.141203e-05 3.151512e-05
2.348485e-05 -3.075758e-05 2.725001e-06 3.285063e-05 3.296345e-05
2.348485e-05 -3.005051e-05 2.919253e-06 3.437948e-05 3.450320e-05
2.348485e-05 -2.934343e-05 3.131340e-06 3.600555e-05 3.614146e-05
2.348485e-05 -2.863636e-05 3.363012e-06 3.773646e-05 3.788601e-05
2.348485e-05 -2.792929e-05 3.616192e-06 3.958047e-05 3.974532e-05
2.348485e-05 -2.722222e-05 3.892985e-06 4.154666e-05 4.172865e-05
2.348485e-05 -2.651515e-05 4.195698e-06 4.364491e-05 4.384612e-05
2.348485e-05 -2.580808e-05 4.526851e-06 4.588606e-05 4.610881e-05
2.348485e-05 -2.510101e-05 4.889196e-06 4.828195e-05 4.852887e-05
2.348485e-05 -2.439394e-05 5.285730e-06 5.084559e-05 5.111959e-05
2.348485e-05 -2.368687e-05 5.719709e-06 5.359124e-05 5.389561e-05
2.348485e-05 -2.297980e-05 6.194661e-06 5.653460e-05 5.687297e-05
2.348485e-05 -2.227273e-05 6.714394e-06 5.969291e-05 6.006935e-05
2.348485e-05 -2.156566e-05 7.282999e-06 6.308522e-05 6.350423e-05
2.348485e-05 -2.085859e-05 7.904849e-06 6.673253e-05 6.719908e-05
2.348485e-05 -2.015152e-05 8.584588e-06 7.065810e-05 7.117768e-05
2.348485e-05 -1.944444e-05 9.327105e-06 7.488772e-05 7.546632e-05
2.348485e-05 -1.873737e-05 1.013750e-05 7.945007e-05 8.009421e-05
2.348485e-05 -1.803030e-05 1.102101e-05 8.437713e-05 8.509385e-05
2.348485e-05 -1.732323e-05 1.198295e-05 8.970475e-05 9.050157e-05
2.348485e-05 -1.661616e-05 1.302857e-05 9.547321e-05 9.635807e-05
2.348485e-05 -1.590909e-05 1.416290e-05 1.017281e-04 1.027092e-04
2.348485e-05 -1.520202e-05 1.539058e-05 1.085212e-04 1.096071e-04
2.348485e-05 -1.449495e-05 1.671555e-05 1.159121e-04 1.171112e-04
2.348485e-05 -1.378788e-05 1.814075e-05 1.239697e-04 1.252900e-04
2.348485e-05 -1.308081e-05 1.966773e-05 1.327748e-04 1.342236e-04
2.348485e-05 -1.237374e-05 2.129625e-05 1.424234e-04 1.440068e-04
2.348485e-05 -1.166667e-05 2.302376e-05 1.530317e-04 1.547540e-04
2.348485e-05 -1.095960e-05 2.484505e-05 1.647434e-04 1.666063e-04
2.348485e-05 -1.025253e-05 2.675211e-05 1.777408e-04 1.797428e-04
2.348485e-05 -9.545455e-06 2.873465e-05 1.922632e-04 1.943986e-04
2.348485e-05 -8.838384e-06 3.078228e-05 2.086375e-04 2.108960e-04
2.348485e-05 -8.131313e-06 3.289060e-05 2.273355e-04 2.297024e-04
2.348485e-05 -7.424242e-06 3.507738e-05 2.490876e-04 2.515453e-04
2.348485e-05 -6.717172e-06 3.742785e-05 2.751444e-04 2.776784e-04
2.348485e-05 -6.010101e-06 4.024638e-05 3.079969e-04 3.106153e-04
2.348485e-05 -5.303030e-06 4.489557e-05 3.539409e-04 3.567769e-04
2.348485e-05 -4.595960e-06 6.106449e-05 4.100705e-04 4.145922e-04
2.348485e-05 -3.888889e-06 5.955981e-05 4.349657e-04 4.390245e-04
2.348485e-05 -3.181818e-06 5.626174e-05 4.412860e-04 4.448581e-04
2.348485e-05 -2.474747e-06 5.643302e-05 4.481061e-04 4.516456e-04
2.348485e-05 -1.767677e-06 5.995250e-05 4.560384e-04 4.599623e-04
2.348485e-05 -1.060606e-06 6.550484e-05 4.637455e-04 4.683490e-04
2.348485e-05 -3.535354e-07 7.265199e-05 4.703484e-04 4.759264e-04
2.348485e-05 3.535354e-07 8.051536e-05 4.751855e-04 4.819584e-04
2.348485e-05 1.060606e-06 8.930482e-05 4.782210e-04 4.864881e-04
2.348485e-05 1.767677e-06 9.885829e-05 4.795126e-04 4.895971e-04
2.348485e-05 2.474747e-06 1.081360e-04 4.784962e-04 4.905629e-04
2.348485e-05 3.181818e-06 1.162641e-04 4.761594e-04 4.901481e-04
2.348485e-05 3.888889e-06 1.232751e-04 4.717879e-04 4.876275e-04
2.348485e-05 4.595960e-06 1.289642e-04 4.662315e-04 4.837391e-04
2.348485e-05 5.303030e-06 1.327993e-04 4.596008e-04 4.784021e-04
2.348485e-05 6.010101e-06 1.342882e-04 4.533307e-04 4.728023e-04
2.348485e-05 6.717172e-06 1.332746e-04 4.470738e-04 4.665160e-04
2.348485e-05 7.424242e-06 1.293740e-04 4.431065e-04 4.616070e-04
2.348485e-05 8.131313e-06 1.222487e-04 4.406781e-04 4.573204e-04
2.348485e-05 8.838384e-06 1.123420e-04 4.336889e-04 4.480031e-04
2.348485e-05 9.545455e-06 1.036313e-04 3.879596e-04 4.015621e-04
2.348485e-05 1.025253e-05 9.370114e-05 3.325693e-04 3.455173e-04
2.348485e-05 1.095960e-05 8.383138e-05 2.945972e-04 3.062927e-04
2.348485e-05 1.166667e-05 7.453507e-05 2.652159e-04 2.754904e-04
2.348485e-05 1.237374e-05 6.579145e-05 2.408191e-04 2.496445e-04
2.348485e-05 1.308081e-05 5.763543e-05 2.197575e-04 2.271898e-04
2.348485e-05 1.378788e-05 5.013416e-05 2.011388e-04 2.072927e-04
2.348485e-05 1.449495e-05 4.336475e-05 1.844277e-04 1.894573e-04
2.348485e-05 1.520202e-05 3.740069e-05 1.692803e-04 1.733627e-04
2.348485e-05 1.590909e-05 3.230171e-05 1.554646e-04 1.587849e-04
2.348485e-05 1.661616e-05 2.810322e-05 1.428175e-04 1.455563e-04
2.348485e-05 1.732323e-05 2.480327e-05 1.312192e-04 1.335428e-04
2.348485e-05 1.803030e-05 2.234908e-05 1.205777e-04 1.226314e-04
2.348485e-05 1.873737e-05 2.063148e-05 1.108184e-04 1.127225e-04
2.348485e-05 1.944444e-05 1.949655e-05 1.018772e-04 1.037260e-04
2.348485e-05 2.015152e-05 1.877356e-05 9.369666e-05 9.555894e-05
2.348485e-05 2.085859e-05 1.830558e-05 8.622311e-05 8.814488e-05
2.348485e-05 2.156566e-05 1.796876e-05 7.940530e-05 8.141301e-05
2.348485e-05 2.227273e-05 1.767703e-05 7.319377e-05 7.529811e-05
2.348485e-05 2.297980e-05 1.737731e-05 6.754066e-05 6.974032e-05
2.348485e-05 2.368687e-05 1.704124e-05 6.239990e-05 6.468502e-05
2.348485e-05 2.439394e-05 1.665729e-05 5.772741e-05 6.008260e-05
2.348485e-05 2.510101e-05 1.622443e-05 5.348138e-05 5.588820e-05
2.348485e-05 2.580808e-05 1.574762e-05 4.962256e-05 5.206137e-05
2.348485e-05 2.651515e-05 1.523482e-05 4.611436e-05 4.856577e-05
2.348485e-05 2.722222e-05 1.469504e-05 4.292301e-05 4.536881e-05
2.348485e-05 2.792929e-05 1.413724e-05 4.001750e-05 4.244128e-05
2.348485e-05 2.863636e-05 1.356967e-05 3.736959e-05 3.975704e-05
2.348485e-05 2.934343e-05 1.299952e-05 3.495365e-05 3.729269e-05
2.348485e-05 3.005051e-05 1.243287e-05 3.274654e-05 3.502731e-05
2.348485e-05 3.075758e-05 1.187467e-05 3.072745e-05 3.294213e-05
2.348485e-05 3.146465e-05 1.132883e-05 2.887771e-05 3.102039e-05
2.348485e-05 3.217172e-05 1.079836e-05 2.718056e-05 2.924701e-05
2.348485e-05 3.287879e-05 1.028544e-05 2.562106e-05 2.760849e-05
2.348485e-05 3.358586e-05 9.791602e-06 2.418582e-05 2.609271e-05
2.348485e-05 3.429293e-05 9.317825e-06 2.286290e-05 2.468875e-05
2.348485e-05 3.500000e-05 8.864632e-06 2.164164e-05 2.338679e-05
2.449495e-05 -3.500000e-05 1.886275e-06 2.541527e-05 2.548517e-05
2.449495e-05 -3.429293e-05 2.017807e-06 2.648836e-05 2.656511e-05
2.449495e-05 -3.358586e-05 2.160586e-06 2.762434e-05 2.770870e-05
2.449495e-05 -3.287879e-05 2.315644e-06 2.882780e-05 2.892065e-05
2.449495e-05 -3.217172e-05 2.484114e-06 3.010373e-05 3.020605e-05
2.449495e-05 -3.146465e-05 2.667237e-06 3.145759e-05 3.157046e-05
2.449495e-05 -3.075758e-05 2.866376e-06 3.289528e-05 3.301993e-05
2.449495e-05 -3.005051e-05 3.083025e-06 3.442326e-05 3.456104e-05
2.449495e-05 -2.934343e-05 3.318824e-06 3.604855e-05 3.620100e-05
2.449495e-05 -2.863636e-05 3.575571e-06 3.777884e-05 3.794767e-05
2.449495e-05 -2.792929e-05 3.855237e-06 3.962252e-05 3.980963e-05
2.449495e-05 -2.722222e-05 4.159985e-06 4.158877e-05 4.179630e-05
2.449495e-05 -2.651515e-05 4.492180e-06 4.368765e-05 4.391799e-05
2.449495e-05 -2.580808e-05 4.854417e-06 4.593019e-05 4.618601e-05
2.449495e-05 -2.510101e-05 5.249529e-06 4.832850e-05 4.861277e-05
2.449495e-05 -2.439394e-05 5.680614e-06 5.089590e-05 5.121193e-05
2.449495e-05 -2.368687e-05 6.151049e-06 5.364704e-05 5.399852e-05
2.449495e-05 -2.297980e-05 6.664511e-06 5.659809e-05 5.698912e-05
2.449495e-05 -2.227273e-05 7.224993e-06 5.976690e-05 6.020202e-05
2.449495e-05 -2.156566e-05 7.836821e-06 6.317321e-05 6.365745e-05
2.449495e-05 -2.085859e-05 8.504660e-06 6.683892e-05 6.737782e-05
2.449495e-05 -2.015152e-05 9.233526e-06 7.078833e-05 7.138799e-05
2.449495e-05 -1.944444e-05 1.002878e-05 7.504852e-05 7.571563e-05
2.449495e-05 -1.873737e-05 1.089610e-05 7.964974e-05 8.039158e-05
2.449495e-05 -1.803030e-05 1.184150e-05 8.462587e-05 8.545033e-05
2.449495e-05 -1.732323e-05 1.287120e-05 9.001501e-05 9.093058e-05
2.449495e-05 -1.661616e-05 1.399163e-05 9.586025e-05 9.687596e-05
2.449495e-05 -1.590909e-05 1.520930e-05 1.022105e-04 1.033359e-04
2.449495e-05 -1.520202e-05 1.653063e-05 1.091218e-04 1.103668e-04
2.449495e-05 -1.449495e-05 1.796180e-05 1.166586e-04 1.180333e-04
2.449495e-05 -1.378788e-05 1.950852e-05 1.248962e-04 1.264106e-04
2.449495e-05 -1.308081e-05 2.117575e-05 1.339233e-04 1.355871e-04
2.449495e-05 -1.237374e-05 2.296746e-05 1.438458e-04 1.456679e-04
2.449495e-05 -1.166667e-05 2.488639e-05 1.547934e-04 1.567811e-04
2.449495e-05 -1.095960e-05 2.693408e-05 1.669274e-04 1.690864e-04
2.449495e-05 -1.025253e-05 2.911142e-05 1.804553e-04 1.827884e-04
2.449495e-05 -9.545455e-06 3.142050e-05 1.956536e-04 1.981605e-04
2.449495e-05 -8.838384e-06 3.386953e-05 2.129080e-04 2.155852e-04
2.449495e-05 -8.131313e-06 3.648526e-05 2.327912e-04 2.356330e-04
2.449495e-05 -7.424242e-06 3.934558e-05 2.562269e-04 2.592302e-04
2.449495e-05 -6.717172e-06 4.267663e-05 2.848978e-04 2.880765e-04
2.449495e-05 -6.010101e-06 4.723748e-05 3.225113e-04 3.259523e-04
2.449495e-05 -5.303030e-06 5.818813e-05 3.786775e-04 3.831220e-04
2.449495e-05 -4.595960e-06 7.237341e-05 4.240236e-04 4.301557e-04
2.449495e-05 -3.888889e-06 6.022514e-05 4.332717e-04 4.374374e-04
2.449495e-05 -3.181818e-06 5.420240e-05 4.392946e-04 4.426259e-04
2.449495e-05 -2.474747e-06 5.326070e-05 4.469188e-04 4.500812e-04
2.449495e-05 -1.767677e-06 5.582199e-05 4.553882e-04 4.587968e-04
2.449495e-05 -1.060606e-06 6.069021e-05 4.630296e-04 4.669900e-04
2.449495e-05 -3.535354e-07 6.830210e-05 4.695094e-04 4.744515e-04
2.449495e-05 3.535354e-07 7.736729e-05 4.748376e-04 4.810993e-04
2.449495e-05 1.060606e-06 8.582121e-05 4.775815e-04 4.852313e-04
2.449495e-05 1.767677e-06 9.549301e-05 4.793653e-04 4.887842e-04
2.449495e-05 2.474747e-06 1.054219e-04 4.785962e-04 4.900694e-04
2.449495e-05 3.181818e-06 1.133831e-04 4.760471e-04 4.893635e-04
2.449495e-05 3.888889e-06 1.209411e-04 4.723342e-04 4.875719e-04
2.449495e-05 4.595960e-06 1.275800e-04 4.670063e-04 4.841194e-04
2.449495e-05 5.303030e-06 1.322952e-04 4.605988e-04 4.792215e-04
2.449495e-05 6.010101e-06 1.348682e-04 4.537300e-04 4.733501e-04
2.449495e-05 6.717172e-06 1.349366e-04 4.469763e-04 4.669001e-04
2.449495e-05 7.424242e-06 1.324000e-04 4.408331e-04 4.602864e-04
2.449495e-05 8.131313e-06 1.271223e-04 4.377027e-04 4.557891e-04
2.449495e-05 8.838384e-06 1.186643e-04 4.361174e-04 4.519730e-04
2.449495e-05 9.545455e-06 1.079563e-04 4.341318e-04 4.473533e-04
2.449495e-05 1.025253e-05 9.729713e-05 3.948709e-04 4.066814e-04
2.449495e-05 1.095960e-05 8.587925e-05 3.356465e-04 3.464590e-04
2.449495e-05 1.166667e-05 7.521825e-05 2.942018e-04 3.036651e-04
2.449495e-05 1.237374e-05 6.539895e-05 2.627820e-04 2.707977e-04
2.449495e-05 1.308081e-05 5.645794e-05 2.369531e-04 2.435863e-04
2.449495e-05 1.378788e-05 4.847769e-05 2.147914e-04 2.201941e-04
2.449495e-05 1.449495e-05 4.156391e-05 1.952951e-04 1.996690e-04
2.449495e-05 1.520202e-05 3.581560e-05 1.778805e-04 1.814503e-04
2.449495e-05 1.590909e-05 3.129370e-05 1.621812e-04 1.651727e-04
2.449495e-05 1.661616e-05 2.798495e-05 1.479533e-04 1.505767e-04
2.449495e-05 1.732323e-05 2.577258e-05 1.350255e-04 1.374631e-04
2.449495e-05 1.803030e-05 2.444014e-05 1.232697e-04 1.256692e-04
2.449495e-05 1.873737e-05 2.371905e-05 1.125841e-04 1.150555e-04
2.449495e-05 1.944444e-05 2.335277e-05 1.028822e-04 1.054992e-04
2.449495e-05 2.015152e-05 2.314010e-05 9.408632e-05 9.689014e-05
2.449495e-05 2.085859e-05 2.294630e-05 8.612440e-05 8.912881e-05
2.449495e-05 2.156566e-05 2.269377e-05 7.892777e-05 8.212552e-05
2.449495e-05 2.227273e-05 2.234622e-05 7.243067e-05 7.579944e-05
2.449495e-05 2.297980e-05 2.189405e-05 6.657018e-05 7.007809e-05
2.449495e-05 2.368687e-05 2.134339e-05 6.128652e-05 6.489667e-05
2.449495e-05 2.439394e-05 2.070851e-05 5.652341e-05 6.019749e-05
2.449495e-05 2.510101e-05 2.000705e-05 5.222837e-05 5.592928e-05
2.449495e-05 2.580808e-05 1.925709e-05 4.835300e-05 5.204659e-05
2.449495e-05 2.651515e-05 1.847548e-05 4.485303e-05 4.850915e-05
2.449495e-05 2.722222e-05 1.767709e-05 4.168830e-05 4.528128e-05
2.449495e-05 2.792929e-05 1.687444e-05 3.882267e-05 4.233138e-05
2.449495e-05 2.863636e-05 1.607776e-05 3.622371e-05 3.963145e-05
2.449495e-05 2.934343e-05 1.529510e-05 3.386256e-05 3.715660e-05
2.449495e-05 3.005051e-05 1.453262e-05 3.171355e-05 3.488476e-05
2.449495e-05 3.075758e-05 1.379485e-05 2.975393e-05 3.279626e-05
2.449495e-05 3.146465e-05 1.308495e-05 2.796359e-05 3.087359e-05
2.449495e-05 3.217172e-05 1.240496e-05 2.632476e-05 2.910113e-05
2.449495e-05 3.287879e-05 1.175606e-05 2.482171e-05 2.746493e-05
2.449495e-05 3.358586e-05 1.113868e-05 2.344059e-05 2.595249e-05
2.449495e-05 3.429293e-05 1.055276e-05 2.216913e-05 2.455262e-05
2.449495e-05 3.500000e-05 9.997800e-06 2.099648e-05 2.325529e-05
2.550505e-05 -3.500000e-05 2.306543e-06 2.534113e-05 2.544588e-05
2.550505e-05 -3.429293e-05 2.467180e-06 2.640499e-05 2.652000e-05
2.550505e-05 -3.358586e-05 2.640635e-06 2.753093e-05 2.765728e-05
2.550505e-05 -3.287879e-05 2.828018e-06 2.872352e-05 2.886240e-05
2.550505e-05 -3.217172e-05 3.030539e-06 2.998769e-05 3.014043e-05
2.550505e-05 -3.146465e-05 3.249520e-06 3.132883e-05 3.149691e-05
2.550505e-05 -3.075758e-05 3.486405e-06 3.275282e-05 3.293786e-05
2.550505e-05 -3.005051e-05 3.742774e-06 3.426607e-05 3.446987e-05
2.550505e-05 -2.934343e-05 4.020351e-06 3.587558e-05 3.610015e-05
2.550505e-05 -2.863636e-05 4.321021e-06 3.758900e-05 3.783655e-05
2.550505e-05 -2.792929e-05 4.646846e-06 3.941472e-05 3.968770e-05
2.550505e-05 -2.722222e-05 5.000076e-06 4.136193e-05 4.166306e-05
2.550505e-05 -2.651515e-05 5.383172e-06 4.344073e-05 4.377300e-05
2.550505e-05 -2.580808e-05 5.798822e-06 4.566222e-05 4.602895e-05
2.550505e-05 -2.510101e-05 6.249960e-06 4.803861e-05 4.844347e-05
2.550505e-05 -2.439394e-05 6.739789e-06 5.058338e-05 5.103041e-05
2.550505e-05 -2.368687e-05 7.271804e-06 5.331141e-05 5.380507e-05
2.550505e-05 -2.297980e-05 7.849811e-06 5.623918e-05 5.678437e-05
2.550505e-05 -2.227273e-05 8.477957e-06 5.938493e-05 5.998705e-05
2.550505e-05 -2.156566e-05 9.160747e-06 6.276895e-05 6.343391e-05
2.550505e-05 -2.085859e-05 9.903072e-06 6.641381e-05 6.714808e-05
2.550505e-05 -2.015152e-05 1.071023e-05 7.034467e-05 7.115534e-05
2.550505e-05 -1.944444e-05 1.158794e-05 7.458973e-05 7.548449e-05
2.550505e-05 -1.873737e-05 1.254236e-05 7.918058e-05 8.016780e-05
2.550505e-05 -1.803030e-05 1.358010e-05 8.415284e-05 8.524153e-05
2.550505e-05 -1.732323e-05 1.470820e-05 8.954674e-05 9.074662e-05
2.550505e-05 -1.661616e-05 1.593412e-05 9.540801e-05 9.672944e-05
2.550505e-05 -1.590909e-05 1.726575e-05 1.017889e-04 1.032428e-04
2.550505e-05 -1.520202e-05 1.871130e-05 1.087494e-04 1.103474e-04
2.550505e-05 -1.449495e-05 2.027927e-05 1.163594e-04 1.181133e-04
2.550505e-05 -1.378788e-05 2.197839e-05 1.247003e-04 1.266224e-04
2.550505e-05 -1.308081e-05 2.381756e-05 1.338692e-04 1.359715e-04
2.550505e-05 -1.237374e-05 2.580589e-05 1.439829e-04 1.462772e-04
2.550505e-05 -1.166667e-05 2.795291e-05 1.551849e-04 1.576824e-04
2.550505e-05 -1.095960e-05 3.026933e-05 1.676565e-04 1.703670e-04
2.550505e-05 -1.025253e-05 3.276880e-05 1.816330e-04 1.845653e-04
2.550505e-05 -9.545455e-06 3.547212e-05 1.974336e-04 2.005949e-04
2.550505e-05 -8.838384e-06 3.841704e-05 2.155136e-04 2.189109e-04
2.550505e-05 -8.131313e-06 4.168228e-05 2.365704e-04 2.402144e-04
2.550505e-05 -7.424242e-06 4.545207e-05 2.617832e-04 2.656997e-04
2.550505e-05 -6.717172e-06 5.022666e-05 2.934636e-04 2.977308e-04
2.550505e-05 -6.010101e-06 5.787808e-05 3.373485e-04 3.422775e-04
2.550505e-05 -5.303030e-06 7.886619e-05 3.942793e-04 4.020896e-04
2.550505e-05 -4.595960e-06 7.329623e-05 4.222281e-04 4.285428e-04
2.550505e-05 -3.888889e-06 5.942729e-05 4.283181e-04 4.324210e-04
2.550505e-05 -3.181818e-06 5.191958e-05 4.351547e-04 4.382410e-04
2.550505e-05 -2.474747e-06 5.002131e-05 4.437482e-04 4.465586e-04
2.550505e-05 -1.767677e-06 5.192158e-05 4.520115e-04 4.549838e-04
2.550505e-05 -1.060606e-06 5.836293e-05 4.600205e-04 4.637080e-04
2.550505e-05 -3.535354e-07 6.559391e-05 4.665725e-04 4.711607e-04
2.550505e-05 3.535354e-07 7.451792e-05 4.712662e-04 4.771213e-04
2.550505e-05 1.060606e-06 8.418822e-05 4.751787e-04 4.825790e-04
2.550505e-05 1.767677e-06 9.338653e-05 4.764212e-04 4.854876e-04
2.550505e-05 2.474747e-06 1.036703e-04 4.759941e-04 4.871529e-04
2.550505e-05 3.181818e-06 1.119212e-04 4.732100e-04 4.862654e-04
2.550505e-05 3.888889e-06 1.205347e-04 4.699780e-04 4.851885e-04
2.550505e-05 4.595960e-06 1.267305e-04 4.646907e-04 4.816618e-04
2.550505e-05 5.303030e-06 1.316586e-04 4.585311e-04 4.770584e-04
2.550505e-05 6.010101e-06 1.350919e-04 4.516366e-04 4.714080e-04
2.550505e-05 6.717172e-06 1.361868e-04 4.443558e-04 4.647568e-04
2.550505e-05 7.424242e-06 1.347638e-04 4.372379e-04 4.575350e-04
2.550505e-05 8.131313e-06 1.305411e-04 4.315133e-04 4.508267e-04
2.550505e-05 8.838384e-06 1.235409e-04 4.287418e-04 4.461860e-04
2.550505e-05 9.545455e-06 1.137973e-04 4.275108e-04 4.423973e-04
2.550505e-05 1.025253e-05 1.028396e-04 4.281759e-04 4.403528e-04
2.550505e-05 1.095960e-05 9.189766e-05 3.969069e-04 4.074067e-04
2.550505e-05 1.166667e-05 7.756067e-05 3.366134e-04 3.454334e-04
2.550505e-05 1.237374e-05 6.625186e-05 2.910220e-04 2.984679e-04
2.550505e-05 1.308081e-05 5.644591e-05 2.573335e-04 2.634514e-04
2.550505e-05 1.378788e-05 4.815289e-05 2.299882e-04 2.349751e-04
2.550505e-05 1.449495e-05 4.148429e-05 2.067180e-04 2.108394e-04
2.550505e-05 1.520202e-05 3.651468e-05 1.863918e-04 1.899348e-04
2.550505e-05 1.590909e-05 3.318727e-05 1.683708e-04 1.716104e-04
2.550505e-05 1.661616e-05 3.126178e-05 1.522615e-04 1.554377e-04
2.550505e-05 1.732323e-05 3.035347e-05 1.378024e-04 1.411058e-04
2.550505e-05 1.803030e-05 3.004572e-05 1.248063e-04 1.283719e-04
2.550505e-05 1.873737e-05 2.999208e-05 1.131277e-04 1.170359e-04
2.550505e-05 1.944444e-05 2.995633e-05 1.026453e-04 1.069272e-04
2.550505e-05 2.015152e-05 2.980355e-05 9.325078e-05 9.789770e-05
2.550505e-05 2.085859e-05 2.947295e-05 8.484453e-05 8.981787e-05
2.550505e-05 2.156566e-05 2.895134e-05 7.733257e-05 8.257425e-05
2.550505e-05 2.227273e-05 2.825286e-05 7.062607e-05 7.606751e-05
2.550505e-05 2.297980e-05 2.740528e-05 6.464145e-05 7.021087e-05
2.550505e-05 2.368687e-05 2.644142e-05 5.930074e-05 6.492863e-05
2.550505e-05 2.439394e-05 2.539400e-05 5.453204e-05 6.015479e-05
2.550505e-05 2.510101e-05 2.429290e-05 5.026978e-05 5.583185e-05
2.550505e-05 2.580808e-05 2.316387e-05 4.645476e-05 5.190963e-05
2.550505e-05 2.651515e-05 2.202818e-05 4.303404e-05 4.834428e-05
2.550505e-05 2.722222e-05 2.090276e-05 3.996064e-05 4.509743e-05
2.550505e-05 2.792929e-05 1.980058e-05 3.719314e-05 4.213541e-05
2.550505e-05 2.863636e-05 1.873128e-05 3.469517e-05 3.942861e-05
2.550505e-05 2.934343e-05 1.770163e-05 3.243493e-05 3.695095e-05
2.550505e-05 3.005051e-05 1.671612e-05 3.038469e-05 3.467936e-05
2.550505e-05 3.075758e-05 1.577742e-05 2.852026e-05 3.259344e-05
2.550505e-05 3.146465e-05 1.488676e-05 2.682061e-05 3.067509e-05
2.550505e-05 3.217172e-05 1.404431e-05 2.526741e-05 2.890821e-05
2.550505e-05 3.287879e-05 1.324943e-05 2.384468e-05 2.727849e-05
2.550505e-05 3.358586e-05 1.250088e-05 2.253847e-05 2.577313e-05
2.550505e-05 3.429293e-05 1.179703e-05 2.133659e-05 2.438073e-05
2.550505e-05 3.500000e-05 1.113597e-05 2.022837e-05 2.309105e-05
2.651515e-05 -3.500000e-05 2.942356e-06 2.514485e-05 2.531642e-05
2.651515e-05 -3.429293e-05 3.138829e-06 2.619092e-05 2.637834e-05
2.651515e-05 -3.358586e-05 3.350156e-06 2.729758e-05 2.750239e-05
2.651515e-05 -3.287879e-05 3.577561e-06 2.846928e-05 2.869318e-05
2.651515e-05 -3.217172e-05 3.822375e-06 2.971084e-05 2.995571e-05
2.651515e-05 -3.146465e-05 4.086046e-06 3.102752e-05 3.129541e-05
2.651515e-05 -3.075758e-05 4.370152e-06 3.242508e-05 3.271825e-05
2.651515e-05 -3.005051e-05 4.676406e-06 3.390979e-05 3.423072e-05
2.651515e-05 -2.934343e-05 5.006673e-06 3.548851e-05 3.583994e-05
2.651515e-05 -2.863636e-05 5.362984e-06 3.716878e-05 3.755369e-05
2.651515e-05 -2.792929e-05 5.747547e-06 3.895885e-05 3.938053e-05
2.651515e-05 -2.722222e-05 6.162766e-06 4.086779e-05 4.132985e-05
2.651515e-05 -2.651515e-05 6.611257e-06 4.290560e-05 4.341197e-05
2.651515e-05 -2.580808e-05 7.095866e-06 4.508328e-05 4.563829e-05
2.651515e-05 -2.510101e-05 7.619692e-06 4.741300e-05 4.802137e-05
2.651515e-05 -2.439394e-05 8.186106e-06 4.990820e-05 5.057510e-05
2.651515e-05 -2.368687e-05 8.798774e-06 5.258381e-05 5.331487e-05
2.651515e-05 -2.297980e-05 9.461686e-06 5.545639e-05 5.625775e-05
2.651515e-05 -2.227273e-05 1.017918e-05 5.854436e-05 5.942271e-05
2.651515e-05 -2.156566e-05 1.095598e-05 6.186830e-05 6.283089e-05
2.651515e-05 -2.085859e-05 1.179722e-05 6.545121e-05 6.650590e-05
2.651515e-05 -2.015152e-05 1.270847e-05 6.931886e-05 7.047418e-05
2.651515e-05 -1.944444e-05 1.369579e-05 7.350026e-05 7.476538e-05
2.651515e-05 -1.873737e-05 1.476577e-05 7.802810e-05 7.941293e-05
2.651515e-05 -1.803030e-05 1.592557e-05 8.293944e-05 8.445457e-05
2.651515e-05 -1.732323e-05 1.718292e-05 8.827638e-05 8.993315e-05
2.651515e-05 -1.661616e-05 1.854627e-05 9.408703e-05 9.589751e-05
2.651515e-05 -1.590909e-05 2.002474e-05 1.004267e-04 1.024037e-04
2.651515e-05 -1.520202e-05 2.162826e-05 1.073594e-04 1.095163e-04
2.651515e-05 -1.449495e-05 2.336766e-05 1.149598e-04 1.173107e-04
2.651515e-05 -1.378788e-05 2.525480e-05 1.233160e-04 1.258755e-04
2.651515e-05 -1.308081e-05 2.730286e-05 1.325333e-04 1.353163e-04
2.651515e-05 -1.237374e-05 2.952682e-05 1.427395e-04 1.457615e-04
2.651515e-05 -1.166667e-05 3.194438e-05 1.540933e-04 1.573696e-04
2.651515e-05 -1.095960e-05 3.457781e-05 1.667965e-04 1.703429e-04
2.651515e-05 -1.025253e-05 3.745773e-05 1.811154e-04 1.849483e-04
2.651515e-05 -9.545455e-06 4.063107e-05 1.974165e-04 2.015544e-04
2.651515e-05 -8.838384e-06 4.417915e-05 2.162360e-04 2.207030e-04
2.651515e-05 -8.131313e-06 4.826186e-05 2.384235e-04 2.432591e-04
2.651515e-05 -7.424242e-06 5.324306e-05 2.654935e-04 2.707797e-04
2.651515e-05 -6.717172e-06 6.015227e-05 3.006845e-04 3.066423e-04
2.651515e-05 -6.010101e-06 7.409387e-05 3.527851e-04 3.604819e-04
2.651515e-05 -5.303030e-06 9.524056e-05 4.024559e-04 4.135717e-04
2.651515e-05 -4.595960e-06 7.324233e-05 4.147298e-04 4.211476e-04
2.651515e-05 -3.888889e-06 5.779088e-05 4.209373e-04 4.248858e-04
2.651515e-05 -3.181818e-06 4.970702e-05 4.290866e-04 4.319562e-04
2.651515e-05 -2.474747e-06 4.714577e-05 4.379373e-04 4.404677e-04
2.651515e-05 -1.767677e-06 5.044515e-05 4.467616e-04 4.496006e-04
2.651515e-05 -1.060606e-06 5.647845e-05 4.544739e-04 4.579698e-04
2.651515e-05 -3.535354e-07 6.494544e-05 4.609897e-04 4.655420e-04
2.651515e-05 3.535354e-07 7.365256e-05 4.658732e-04 4.716593e-04
2.651515e-05 1.060606e-06 8.402141e-05 4.699353e-04 4.773875e-04
2.651515e-05 1.767677e-06 9.297344e-05 4.704338e-04 4.795331e-04
2.651515e-05 2.474747e-06 1.033789e-04 4.707355e-04 4.819534e-04
2.651515e-05 3.181818e-06 1.115922e-04 4.680571e-04 4.811760e-04
2.651515e-05 3.888889e-06 1.202181e-04 4.650416e-04 4.803292e-04
2.651515e-05 4.595960e-06 1.264439e-04 4.598144e-04 4.768830e-04
2.651515e-05 5.303030e-06 1.322162e-04 4.541766e-04 4.730301e-04
2.651515e-05 6.010101e-06 1.352338e-04 4.468891e-04 4.669026e-04
2.651515e-05 6.717172e-06 1.368751e-04 4.393390e-04 4.601668e-04
2.651515e-05 7.424242e-06 1.363284e-04 4.317448e-04 4.527571e-04
2.651515e-05 8.131313e-06 1.330970e-04 4.246131e-04 4.449844e-04
2.651515e-05 8.838384e-06 1.270736e-04 4.188033e-04 4.376573e-04
2.651515e-05 9.545455e-06 1.182877e-04 4.154853e-04 4.319953e-04
2.651515e-05 1.025253e-05 1.075960e-04 4.149790e-04 4.287009e-04
2.651515e-05 1.095960e-05 9.706656e-05 4.162972e-04 4.274638e-04
2.651515e-05 1.166667e-05 8.914420e-05 3.942279e-04 4.041811e-04
2.651515e-05 1.237374e-05 7.105071e-05 3.345942e-04 3.420548e-04
2.651515e-05 1.308081e-05 5.934221e-05 2.842239e-04 2.903527e-04
2.651515e-05 1.378788e-05 5.079270e-05 2.481244e-04 2.532699e-04
2.651515e-05 1.449495e-05 4.482215e-05 2.192692e-04 2.238035e-04
2.651515e-05 1.520202e-05 4.117772e-05 1.949785e-04 1.992793e-04
2.651515e-05 1.590909e-05 3.939332e-05 1.739768e-04 1.783810e-04
2.651515e-05 1.661616e-05 3.883321e-05 1.555631e-04 1.603368e-04
2.651515e-05 1.732323e-05 3.888024e-05 1.393078e-04 1.446317e-04
2.651515e-05 1.803030e-05 3.907140e-05 1.249203e-04 1.308879e-04
2.651515e-05 1.873737e-05 3.912388e-05 1.121832e-04 1.188097e-04
2.651515e-05 1.944444e-05 3.889942e-05 1.009187e-04 1.081562e-04
2.651515e-05 2.015152e-05 3.835633e-05 9.097157e-05 9.872707e-05
2.651515e-05 2.085859e-05 3.750980e-05 8.220011e-05 9.035399e-05
2.651515e-05 2.156566e-05 3.640425e-05 7.447329e-05 8.289475e-05
2.651515e-05 2.227273e-05 3.509567e-05 6.766958e-05 7.622911e-05
2.651515e-05 2.297980e-05 3.364100e-05 6.167714e-05 7.025515e-05
2.651515e-05 2.368687e-05 3.209242e-05 5.639422e-05 6.488630e-05
2.651515e-05 2.439394e-05 3.049467e-05 5.172938e-05 6.004876e-05
2.651515e-05 2.510101e-05 2.888425e-05 4.760142e-05 5.567939e-05
2.651515e-05 2.580808e-05 2.728971e-05 4.393901e-05 5.172393e-05
2.651515e-05 2.651515e-05 2.573245e-05 4.068005e-05 4.813549e-05
2.651515e-05 2.722222e-05 2.422788e-05 3.777082e-05 4.487343e-05
2.651515e-05 2.792929e-05 2.278640e-05 3.516511e-05 4.190233e-05
2.651515e-05 2.863636e-05 2.141451e-05 3.282334e-05 3.919123e-05
2.651515e-05 2.934343e-05 2.011565e-05 3.071162e-05 3.671298e-05
2.651515e-05 3.005051e-05 1.889095e-05 2.880100e-05 3.444365e-05
2.651515e-05 3.075758e-05 1.773986e-05 2.706673e-05 3.236217e-05
2.651515e-05 3.146465e-05 1.666062e-05 2.548763e-05 3.044988e-05
2.651515e-05 3.217172e-05 1.565063e-05 2.404553e-05 2.869024e-05
2.651515e-05 3.287879e-05 1.470678e-05 2.272483e-05 2.706857e-05
2.651515e-05 3.358586e-05 1.382562e-05 2.151206e-05 2.557180e-05
2.651515e-05 3.429293e-05 1.300355e-05 2.039559e-05 2.418828e-05
2.651515e-05 3.500000e-05 1.223694e-05 1.936532e-05 2.290761e-05
2.752525e-05 -3.500000e-05 3.666161e-06 2.482942e-05 2.509862e-05
2.752525e-05 -3.429293e-05 3.901317e-06 2.584937e-05 2.614211e-05
2.752525e-05 -3.358586e-05 4.153613e-06 2.692774e-05 2.724620e-05
2.752525e-05 -3.287879e-05 4.424418e-06 2.806878e-05 2.841535e-05
2.752525e-05 -3.217172e-05 4.715214e-06 2.927715e-05 2.965443e-05
2.752525e-05 -3.146465e-05 5.027612e-06 3.055791e-05 3.096873e-05
2.752525e-05 -3.075758e-05 5.363355e-06 3.191657e-05 3.236407e-05
2.752525e-05 -3.005051e-05 5.724337e-06 3.335920e-05 3.384678e-05
2.752525e-05 -2.934343e-05 6.112611e-06 3.489242e-05 3.542379e-05
2.752525e-05 -2.863636e-05 6.530403e-06 3.652352e-05 3.710274e-05
2.752525e-05 -2.792929e-05 6.980129e-06 3.826049e-05 3.889200e-05
2.752525e-05 -2.722222e-05 7.464410e-06 4.011215e-05 4.080076e-05
2.752525e-05 -2.651515e-05 7.986088e-06 4.208822e-05 4.283919e-05
2.752525e-05 -2.580808e-05 8.548247e-06 4.419946e-05 4.501850e-05
2.752525e-05 -2.510101e-05 9.154232e-06 4.645778e-05 4.735109e-05
2.752525e-05 -2.439394e-05 9.807672e-06 4.887641e-05 4.985071e-05
2.752525e-05 -2.368687e-05 1.051250e-05 5.147005e-05 5.253265e-05
2.752525e-05 -2.297980e-05 1.127300e-05 5.425513e-05 5.541389e-05
2.752525e-05 -2.227273e-05 1.209381e-05 5.724997e-05 5.851341e-05
2.752525e-05 -2.156566e-05 1.297997e-05 6.047515e-05 6.185243e-05
2.752525e-05 -2.085859e-05 1.393696e-05 6.395377e-05 6.545474e-05
2.752525e-05 -2.015152e-05 1.497074e-05 6.771187e-05 6.934710e-05
2.752525e-05 -1.944444e-05 1.608782e-05 7.177892e-05 7.355971e-05
2.752525e-05 -1.873737e-05 1.729529e-05 7.618832e-05 7.812673e-05
2.752525e-05 -1.803030e-05 1.860092e-05 8.097815e-05 8.308703e-05
2.752525e-05 -1.732323e-05 2.001323e-05 8.619196e-05 8.848494e-05
2.752525e-05 -1.661616e-05 2.154163e-05 9.187987e-05 9.437135e-05
2.752525e-05 -1.590909e-05 2.319655e-05 9.809980e-05 1.008050e-04
2.752525e-05 -1.520202e-05 2.498967e-05 1.049193e-04 1.078542e-04
2.752525e-05 -1.449495e-05 2.693416e-05 1.124176e-04 1.155992e-04
2.752525e-05 -1.378788e-05 2.904518e-05 1.206891e-04 1.241349e-04
2.752525e-05 -1.308081e-05 3.134051e-05 1.298471e-04 1.335758e-04
2.752525e-05 -1.237374e-05 3.384165e-05 1.400305e-04 1.440618e-04
2.752525e-05 -1.166667e-05 3.657578e-05 1.514129e-04 1.557680e-04
2.752525e-05 -1.095960e-05 3.957916e-05 1.642180e-04 1.689202e-04
2.752525e-05 -1.025253e-05 4.290393e-05 1.787440e-04 1.838210e-04
2.752525e-05 -9.545455e-06 4.663192e-05 1.954093e-04 2.008963e-04
2.752525e-05 -8.838384e-06 5.090583e-05 2.148407e-04 2.207893e-04
2.752525e-05 -8.131313e-06 5.600784e-05 2.380693e-04 2.445688e-04
2.752525e-05 -7.424242e-06 6.259881e-05 2.670447e-04 2.742836e-04
2.752525e-05 -6.717172e-06 7.275753e-05 3.063740e-04 3.148947e-04
2.752525e-05 -6.010101e-06 9.768833e-05 3.623056e-04 3.752444e-04
2.752525e-05 -5.303030e-06 9.616484e-05 3.961797e-04 4.076837e-04
2.752525e-05 -4.595960e-06 7.220755e-05 4.040846e-04 4.104854e-04
2.752525e-05 -3.888889e-06 5.644298e-05 4.118600e-04 4.157096e-04
2.752525e-05 -3.181818e-06 4.800064e-05 4.209588e-04 4.236866e-04
2.752525e-05 -2.474747e-06 4.566754e-05 4.299333e-04 4.323519e-04
2.752525e-05 -1.767677e-06 5.033907e-05 4.391381e-04 4.420139e-04
2.752525e-05 -1.060606e-06 5.676455e-05 4.462304e-04 4.498264e-04
2.752525e-05 -3.535354e-07 6.534811e-05 4.529883e-04 4.576776e-04
2.752525e-05 3.535354e-07 7.551231e-05 4.588263e-04 4.649986e-04
2.752525e-05 1.060606e-06 8.452807e-05 4.608076e-04 4.684961e-04
2.752525e-05 1.767677e-06 9.445504e-05 4.624224e-04 4.719705e-04
2.752525e-05 2.474747e-06 1.042238e-04 4.629801e-04 4.745663e-04
2.752525e-05 3.181818e-06 1.122214e-04 4.604685e-04 4.739461e-04
2.752525e-05 3.888889e-06 1.202299e-04 4.578513e-04 4.733741e-04
2.752525e-05 4.595960e-06 1.268859e-04 4.529682e-04 4.704043e-04
2.752525e-05 5.303030e-06 1.323021e-04 4.463564e-04 4.655511e-04
2.752525e-05 6.010101e-06 1.362686e-04 4.391767e-04 4.598319e-04
2.752525e-05 6.717172e-06 1.379813e-04 4.319751e-04 4.534769e-04
2.752525e-05 7.424242e-06 1.370995e-04 4.239008e-04 4.455201e-04
2.752525e-05 8.131313e-06 1.345057e-04 4.162732e-04 4.374645e-04
2.752525e-05 8.838384e-06 1.292916e-04 4.093164e-04 4.292508e-04
2.752525e-05 9.545455e-06 1.212549e-04 4.035945e-04 4.214158e-04
2.752525e-05 1.025253e-05 1.109309e-04 3.994442e-04 4.145616e-04
2.752525e-05 1.095960e-05 9.999521e-05 3.982771e-04 4.106382e-04
2.752525e-05 1.166667e-05 9.166248e-05 3.993605e-04 4.097448e-04
2.752525e-05 1.237374e-05 9.168422e-05 3.857569e-04 3.965027e-04
2.752525e-05 1.308081e-05 7.191363e-05 3.282160e-04 3.360019e-04
2.752525e-05 1.378788e-05 5.980426e-05 2.726825e-04 2.791635e-04
2.752525e-05 1.449495e-05 5.406323e-05 2.342185e-04 2.403771e-04
2.752525e-05 1.520202e-05 5.154752e-05 2.040298e-04 2.104407e-04
2.752525e-05 1.590909e-05 5.089786e-05 1.789791e-04 1.860755e-04
2.752525e-05 1.661616e-05 5.107157e-05 1.576370e-04 1.657037e-04
2.752525e-05 1.732323e-05 5.135973e-05 1.392287e-04 1.483997e-04
2.752525e-05 1.803030e-05 5.136298e-05 1.232711e-04 1.335437e-04
2.752525e-05 1.873737e-05 5.090836e-05 1.094219e-04 1.206848e-04
2.752525e-05 1.944444e-05 4.996505e-05 9.741075e-05 1.094777e-04
2.752525e-05 2.015152e-05 4.858086e-05 8.700683e-05 9.965083e-05
2.752525e-05 2.085859e-05 4.684005e-05 7.800456e-05 9.098737e-05
2.752525e-05 2.156566e-05 4.483732e-05 7.021807e-05 8.331244e-05
2.752525e-05 2.227273e-05 4.266308e-05 6.347953e-05 7.648392e-05
2.752525e-05 2.297980e-05 4.039604e-05 5.763899e-05 7.038532e-05
2.752525e-05 2.368687e-05 3.810048e-05 5.256426e-05 6.492032e-05
2.752525e-05 2.439394e-05 3.582626e-05 4.814037e-05 6.000847e-05
2.752525e-05 2.510101e-05 3.361010e-05 4.426863e-05 5.558193e-05
2.752525e-05 2.580808e-05 3.147767e-05 4.086516e-05 5.158299e-05
2.752525e-05 2.651515e-05 2.944566e-05 3.785924e-05 4.796216e-05
2.752525e-05 2.722222e-05 2.752380e-05 3.519161e-05 4.467672e-05
2.752525e-05 2.792929e-05 2.571654e-05 3.281279e-05 4.168957e-05
2.752525e-05 2.863636e-05 2.402449e-05 3.068152e-05 3.896834e-05
2.752525e-05 2.934343e-05 2.244553e-05 2.876339e-05 3.648471e-05
2.752525e-05 3.005051e-05 2.097574e-05 2.702966e-05 3.421380e-05
2.752525e-05 3.075758e-05 1.961000e-05 2.545629e-05 3.213371e-05
2.752525e-05 3.146465e-05 1.834252e-05 2.402307e-05 3.022509e-05
2.752525e-05 3.217172e-05 1.716716e-05 2.271295e-05 2.847085e-05
2.752525e-05 3.287879e-05 1.607774e-05 2.151146e-05 2.685585e-05
2.752525e-05 3.358586e-05 1.506815e-05 2.040631e-05 2.536665e-05
2.752525e-05 3.429293e-05 1.413251e-05 1.938696e-05 2.399129e-05
2.752525e-05 3.500000e-05 1.326520e-05 1.844434e-05 2.271913e-05
2.853535e-05 -3.500000e-05 4.414002e-06 2.439938e-05 2.479543e-05
2.853535e-05 -3.429293e-05 4.688171e-06 2.538526e-05 2.581454e-05
2.853535e-05 -3.358586e-05 4.981829e-06 2.642673e-05 2.689220e-05
2.853535e-05 -3.287879e-05 5.296501e-06 2.752780e-05 2.803271e-05
2.853535e-05 -3.217172e-05 5.633837e-06 2.869286e-05 2.924073e-05
2.853535e-05 -3.146465e-05 5.995625e-06 2.992669e-05 3.052138e-05
2.853535e-05 -3.075758e-05 6.383801e-06 3.123452e-05 3.188021e-05
2.853535e-05 -3.005051e-05 6.800462e-06 3.262207e-05 3.332335e-05
2.853535e-05 -2.934343e-05 7.247880e-06 3.409563e-05 3.485748e-05
2.853535e-05 -2.863636e-05 7.728515e-06 3.566211e-05 3.648994e-05
2.853535e-05 -2.792929e-05 8.245031e-06 3.732912e-05 3.822884e-05
2.853535e-05 -2.722222e-05 8.800316e-06 3.910508e-05 4.008307e-05
2.853535e-05 -2.651515e-05 9.397497e-06 4.099926e-05 4.206248e-05
2.853535e-05 -2.580808e-05 1.003996e-05 4.302199e-05 4.417796e-05
2.853535e-05 -2.510101e-05 1.073138e-05 4.518472e-05 4.644159e-05
2.853535e-05 -2.439394e-05 1.147572e-05 4.750021e-05 4.886678e-05
2.853535e-05 -2.368687e-05 1.227730e-05 4.998273e-05 5.146848e-05
2.853535e-05 -2.297980e-05 1.314079e-05 5.264823e-05 5.426340e-05
2.853535e-05 -2.227273e-05 1.407125e-05 5.551467e-05 5.727023e-05
2.853535e-05 -2.156566e-05 1.507420e-05 5.860224e-05 6.050995e-05
2.853535e-05 -2.085859e-05 1.615562e-05 6.193378e-05 6.400622e-05
2.853535e-05 -2.015152e-05 1.732201e-05 6.553516e-05 6.778576e-05
2.853535e-05 -1.944444e-05 1.858051e-05 6.943583e-05 7.187886e-05
2.853535e-05 -1.873737e-05 1.993890e-05 7.366944e-05 7.632002e-05
2.853535e-05 -1.803030e-05 2.140577e-05 7.827452e-05 8.114868e-05
2.853535e-05 -1.732323e-05 2.299060e-05 8.329553e-05 8.641015e-05
2.853535e-05 -1.661616e-05 2.470397e-05 8.878391e-05 9.215677e-05
2.853535e-05 -1.590909e-05 2.655781e-05 9.479963e-05 9.844941e-05
2.853535e-05 -1.520202e-05 2.856572e-05 1.014130e-04 1.053594e-04
2.853535e-05 -1.449495e-05 3.074349e-05 1.087074e-04 1.129711e-04
2.853535e-05 -1.378788e-05 3.310982e-05 1.167825e-04 1.213854e-04
2.853535e-05 -1.308081e-05 3.568754e-05 1.257592e-04 1.307248e-04
2.853535e-05 -1.237374e-05 3.850543e-05 1.357867e-04 1.411407e-04
2.853535e-05 -1.166667e-05 4.160145e-05 1.470532e-04 1.528245e-04
2.853535e-05 -1.095960e-05 4.502845e-05 1.598036e-04 1.660264e-04
2.853535e-05 -1.025253e-05 4.886506e-05 1.743688e-04 1.810864e-04
2.853535e-05 -9.545455e-06 5.323815e-05 1.912208e-04 1.984936e-04
2.853535e-05 -8.838384e-06 5.837414e-05 2.110844e-04 2.190072e-04
2.853535e-05 -8.131313e-06 6.473421e-05 2.351992e-04 2.439450e-04
2.853535e-05 -7.424242e-06 7.346437e-05 2.660658e-04 2.760218e-04
2.853535e-05 -6.717172e-06 8.884636e-05 3.102326e-04 3.227041e-04
2.853535e-05 -6.010101e-06 1.180301e-04 3.619570e-04 3.807151e-04
2.853535e-05 -5.303030e-06 9.572342e-05 3.835016e-04 3.952676e-04
2.853535e-05 -4.595960e-06 7.141044e-05 3.918315e-04 3.982856e-04
2.853535e-05 -3.888889e-06 5.540547e-05 4.010562e-04 4.048653e-04
2.853535e-05 -3.181818e-06 4.681435e-05 4.107356e-04 4.133949e-04
2.853535e-05 -2.474747e-06 4.667893e-05 4.204383e-04 4.230216e-04
2.853535e-05 -1.767677e-06 5.080651e-05 4.284695e-04 4.314712e-04
2.853535e-05 -1.060606e-06 5.938200e-05 4.374260e-04 4.414382e-04
2.853535e-05 -3.535354e-07 6.821461e-05 4.429853e-04 4.482067e-04
2.853535e-05 3.535354e-07 7.767753e-05 4.467448e-04 4.534476e-04
2.853535e-05 1.060606e-06 8.758356e-05 4.502824e-04 4.587212e-04
2.853535e-05 1.767677e-06 9.752550e-05 4.525009e-04 4.628913e-04
2.853535e-05 2.474747e-06 1.057125e-04 4.518361e-04 4.640377e-04
2.853535e-05 3.181818e-06 1.137226e-04 4.500393e-04 4.641855e-04
2.853535e-05 3.888889e-06 1.216723e-04 4.473493e-04 4.636006e-04
2.853535e-05 4.595960e-06 1.282144e-04 4.417684e-04 4.599981e-04
2.853535e-05 5.303030e-06 1.327162e-04 4.359375e-04 4.556919e-04
2.853535e-05 6.010101e-06 1.365903e-04 4.300587e-04 4.512287e-04
2.853535e-05 6.717172e-06 1.380585e-04 4.212625e-04 4.433083e-04
2.853535e-05 7.424242e-06 1.376971e-04 4.139047e-04 4.362082e-04
2.853535e-05 8.131313e-06 1.343993e-04 4.054324e-04 4.271283e-04
2.853535e-05 8.838384e-06 1.294728e-04 3.976603e-04 4.182068e-04
2.853535e-05 9.545455e-06 1.220150e-04 3.903547e-04 4.089798e-04
2.853535e-05 1.025253e-05 1.122624e-04 3.840193e-04 4.000921e-04
2.853535e-05 1.095960e-05 1.012468e-04 3.797076e-04 3.929743e-04
2.853535e-05 1.166667e-05 9.157444e-05 3.776599e-04 3.886037e-04
2.853535e-05 1.237374e-05 8.957384e-05 3.770685e-04 3.875618e-04
2.853535e-05 1.308081e-05 1.027200e-04 3.698798e-04 3.838782e-04
2.853535e-05 1.378788e-05 8.727592e-05 3.153945e-04 3.272472e-04
2.853535e-05 1.449495e-05 7.330710e-05 2.549259e-04 2.652568e-04
2.853535e-05 1.520202e-05 6.966566e-05 2.145085e-04 2.255376e-04
2.853535e-05 1.590909e-05 6.874888e-05 1.834686e-04 1.959264e-04
2.853535e-05 1.661616e-05 6.853038e-05 1.582139e-04 1.724183e-04
2.853535e-05 1.732323e-05 6.809961e-05 1.371562e-04 1.531319e-04
2.853535e-05 1.803030e-05 6.708504e-05 1.194233e-04 1.369757e-04
2.853535e-05 1.873737e-05 6.540549e-05 1.044449e-04 1.232340e-04
2.853535e-05 1.944444e-05 6.312798e-05 9.179249e-05 1.114047e-04
2.853535e-05 2.015152e-05 6.038373e-05 8.111297e-05 1.011213e-04
2.853535e-05 2.085859e-05 5.731988e-05 7.210135e-05 9.210957e-05
2.853535e-05 2.156566e-05 5.407364e-05 6.449056e-05 8.416051e-05
2.853535e-05 2.227273e-05 5.076042e-05 5.804788e-05 7.711145e-05
2.853535e-05 2.297980e-05 4.747032e-05 5.257315e-05 7.083338e-05
2.853535e-05 2.368687e-05 4.426927e-05 4.789701e-05 6.522187e-05
2.853535e-05 2.439394e-05 4.120232e-05 4.387829e-05 6.019083e-05
2.853535e-05 2.510101e-05 3.829764e-05 4.040085e-05 5.566811e-05
2.853535e-05 2.580808e-05 3.557046e-05 3.737009e-05 5.159246e-05
2.853535e-05 2.651515e-05 3.302653e-05 3.470945e-05 4.791135e-05
2.853535e-05 2.722222e-05 3.066485e-05 3.235721e-05 4.457940e-05
2.853535e-05 2.792929e-05 2.847998e-05 3.026367e-05 4.155718e-05
2.853535e-05 2.863636e-05 2.646360e-05 2.838869e-05 3.881030e-05
2.853535e-05 2.934343e-05 2.460573e-05 2.669980e-05 3.630870e-05
2.853535e-05 3.005051e-05 2.289565e-05 2.517057e-05 3.402600e-05
2.853535e-05 3.075758e-05 2.132239e-05 2.377935e-05 3.193903e-05
2.853535e-05 3.146465e-05 1.987520e-05 2.250828e-05 3.002742e-05
2.853535e-05 3.217172e-05 1.854376e-05 2.134253e-05 2.827321e-05
2.853535e-05 3.287879e-05 1.731832e-05 2.026969e-05 2.666055e-05
2.853535e-05 3.358586e-05 1.618981e-05 1.927928e-05 2.517540e-05
2.853535e-05 3.429293e-05 1.514983e-05 1.836241e-05 2.380536e-05
2.853535e-05 3.500000e-05 1.419067e-05 1.751144e-05 2.253942e-05
2.954545e-05 -3.500000e-05 5.152688e-06 2.386082e-05 2.441084e-05
2.954545e-05 -3.429293e-05 5.464523e-06 2.480520e-05 2.539998e-05
2.954545e-05 -3.358586e-05 5.798117e-06 2.580173e-05 2.644518e-05
2.954545e-05 -3.287879e-05 6.155152e-06 2.685411e-05 2.755048e-05
2.954545e-05 -3.217172e-05 6.537447e-06 2.796639e-05 2.872033e-05
2.954545e-05 -3.146465e-05 6.946973e-06 2.914301e-05 2.995956e-05
2.954545e-05 -3.075758e-05 7.385865e-06 3.038880e-05 3.127348e-05
2.954545e-05 -3.005051e-05 7.856432e-06 3.170908e-05 3.266786e-05
2.954545e-05 -2.934343e-05 8.361178e-06 3.310967e-05 3.414908e-05
2.954545e-05 -2.863636e-05 8.902813e-06 3.459700e-05 3.572412e-05
2.954545e-05 -2.792929e-05 9.484275e-06 3.617816e-05 3.740068e-05
2.954545e-05 -2.722222e-05 1.010875e-05 3.786098e-05 3.918725e-05
2.954545e-05 -2.651515e-05 1.077967e-05 3.965416e-05 4.109324e-05
2.954545e-05 -2.580808e-05 1.150079e-05 4.156738e-05 4.312905e-05
2.954545e-05 -2.510101e-05 1.227616e-05 4.361140e-05 4.530627e-05
2.954545e-05 -2.439394e-05 1.311015e-05 4.579828e-05 4.763779e-05
2.954545e-05 -2.368687e-05 1.400755e-05 4.814156e-05 5.013802e-05
2.954545e-05 -2.297980e-05 1.497351e-05 5.065643e-05 5.282310e-05
2.954545e-05 -2.227273e-05 1.601365e-05 5.336007e-05 5.571117e-05
2.954545e-05 -2.156566e-05 1.713408e-05 5.627193e-05 5.882267e-05
2.954545e-05 -2.085859e-05 1.834144e-05 5.941411e-05 6.218074e-05
2.954545e-05 -2.015152e-05 1.964300e-05 6.281182e-05 6.581164e-05
2.954545e-05 -1.944444e-05 2.104669e-05 6.649395e-05 6.974531e-05
2.954545e-05 -1.873737e-05 2.256125e-05 7.049371e-05 7.401603e-05
2.954545e-05 -1.803030e-05 2.419633e-05 7.484946e-05 7.866323e-05
2.954545e-05 -1.732323e-05 2.596267e-05 7.960575e-05 8.373252e-05
2.954545e-05 -1.661616e-05 2.787235e-05 8.481457e-05 8.927698e-05
2.954545e-05 -1.590909e-05 2.993912e-05 9.053698e-05 9.535878e-05
2.954545e-05 -1.520202e-05 3.217889e-05 9.684525e-05 1.020514e-04
2.954545e-05 -1.449495e-05 3.461043e-05 1.038256e-04 1.094424e-04
2.954545e-05 -1.378788e-05 3.725649e-05 1.115820e-04 1.176376e-04
2.954545e-05 -1.308081e-05 4.014553e-05 1.202418e-04 1.267665e-04
2.954545e-05 -1.237374e-05 4.331450e-05 1.299631e-04 1.369911e-04
2.954545e-05 -1.166667e-05 4.681361e-05 1.409476e-04 1.485185e-04
2.954545e-05 -1.095960e-05 5.071497e-05 1.534596e-04 1.616226e-04
2.954545e-05 -1.025253e-05 5.512898e-05 1.678610e-04 1.766820e-04
2.954545e-05 -9.545455e-06 6.023885e-05 1.846762e-04 1.942525e-04
2.954545e-05 -8.838384e-06 6.638148e-05 2.047299e-04 2.152228e-04
2.954545e-05 -8.131313e-06 7.427255e-05 2.294885e-04 2.412082e-04
2.954545e-05 -7.424242e-06 8.584035e-05 2.621222e-04 2.758199e-04
2.954545e-05 -6.717172e-06 1.104980e-04 3.111190e-04 3.301588e-04
2.954545e-05 -6.010101e-06 1.277156e-04 3.541208e-04 3.764476e-04
2.954545e-05 -5.303030e-06 9.517168e-05 3.677277e-04 3.798438e-04
2.954545e-05 -4.595960e-06 7.108324e-05 3.781725e-04 3.847951e-04
2.954545e-05 -3.888889e-06 5.529489e-05 3.885032e-04 3.924185e-04
2.954545e-05 -3.181818e-06 4.704790e-05 3.985293e-04 4.012968e-04
2.954545e-05 -2.474747e-06 4.878196e-05 4.088627e-04 4.117625e-04
2.954545e-05 -1.767677e-06 5.409073e-05 4.170600e-04 4.205530e-04
2.954545e-05 -1.060606e-06 6.261519e-05 4.236518e-04 4.282540e-04
2.954545e-05 -3.535354e-07 7.251731e-05 4.302266e-04 4.362954e-04
2.954545e-05 3.535354e-07 8.252145e-05 4.355443e-04 4.432929e-04
2.954545e-05 1.060606e-06 9.172829e-05 4.376543e-04 4.471636e-04
2.954545e-05 1.767677e-06 1.003600e-04 4.383234e-04 4.496660e-04
2.954545e-05 2.474747e-06 1.086644e-04 4.385745e-04 4.518358e-04
2.954545e-05 3.181818e-06 1.164013e-04 4.368902e-04 4.521308e-04
2.954545e-05 3.888889e-06 1.238577e-04 4.336161e-04 4.509586e-04
2.954545e-05 4.595960e-06 1.291652e-04 4.294488e-04 4.484529e-04
2.954545e-05 5.303030e-06 1.333468e-04 4.226191e-04 4.431571e-04
2.954545e-05 6.010101e-06 1.363364e-04 4.166421e-04 4.383814e-04
2.954545e-05 6.717172e-06 1.374763e-04 4.093648e-04 4.318325e-04
2.954545e-05 7.424242e-06 1.362011e-04 4.006594e-04 4.231769e-04
2.954545e-05 8.131313e-06 1.331541e-04 3.927189e-04 4.146784e-04
2.954545e-05 8.838384e-06 1.276088e-04 3.841356e-04 4.047766e-04
2.954545e-05 9.545455e-06 1.195937e-04 3.757179e-04 3.942925e-04
2.954545e-05 1.025253e-05 1.103718e-04 3.688396e-04 3.849995e-04
2.954545e-05 1.095960e-05 9.990216e-05 3.623775e-04 3.758962e-04
2.954545e-05 1.166667e-05 9.065965e-05 3.566582e-04 3.680003e-04
2.954545e-05 1.237374e-05 8.736298e-05 3.523652e-04 3.630338e-04
2.954545e-05 1.308081e-05 9.708659e-05 3.494803e-04 3.627152e-04
2.954545e-05 1.378788e-05 1.243177e-04 3.438848e-04 3.656660e-04
2.954545e-05 1.449495e-05 1.182126e-04 2.929095e-04 3.158642e-04
2.954545e-05 1.520202e-05 1.000088e-04 2.291884e-04 2.500582e-04
2.954545e-05 1.590909e-05 9.519114e-05 1.878729e-04 2.106124e-04
2.954545e-05 1.661616e-05 9.257287e-05 1.569841e-04 1.822464e-04
2.954545e-05 1.732323e-05 8.996883e-05 1.325551e-04 1.602038e-04
2.954545e-05 1.803030e-05 8.676233e-05 1.128297e-04 1.423314e-04
2.954545e-05 1.873737e-05 8.288023e-05 9.679400e-05 1.274292e-04
2.954545e-05 1.944444e-05 7.845857e-05 8.374021e-05 1.147526e-04
2.954545e-05 2.015152e-05 7.369690e-05 7.311237e-05 1.038107e-04
2.954545e-05 2.085859e-05 6.879059e-05 6.444951e-05 9.426497e-05
2.954545e-05 2.156566e-05 6.390216e-05 5.736463e-05 8.587309e-05
2.954545e-05 2.227273e-05 5.915310e-05 5.153588e-05 7.845404e-05
2.954545e-05 2.297980e-05 5.462590e-05 4.670046e-05 7.186739e-05
2.954545e-05 2.368687e-05 5.037048e-05 4.264801e-05 6.600029e-05
2.954545e-05 2.439394e-05 4.641176e-05 3.921312e-05 6.075953e-05
2.954545e-05 2.510101e-05 4.275661e-05 3.626744e-05 5.606652e-05
2.954545e-05 2.580808e-05 3.939966e-05 3.371222e-05 5.185409e-05
2.954545e-05 2.651515e-05 3.632780e-05 3.147177e-05 4.806435e-05
2.954545e-05 2.722222e-05 3.352344e-05 2.948805e-05 4.464713e-05
2.954545e-05 2.792929e-05 3.096680e-05 2.771632e-05 4.155884e-05
2.954545e-05 2.863636e-05 2.863746e-05 2.612186e-05 3.876152e-05
2.954545e-05 2.934343e-05 2.651535e-05 2.467744e-05 3.622209e-05
2.954545e-05 3.005051e-05 2.458134e-05 2.336148e-05 3.391166e-05
2.954545e-05 3.075758e-05 2.281756e-05 2.215665e-05 3.180501e-05
2.954545e-05 3.146465e-05 2.120759e-05 2.104889e-05 2.988005e-05
2.954545e-05 3.217172e-05 1.973643e-05 2.002660e-05 2.811746e-05
2.954545e-05 3.287879e-05 1.839053e-05 1.908015e-05 2.650026e-05
2.954545e-05 3.358586e-05 1.715767e-05 1.820143e-05 2.501355e-05
2.954545e-05 3.429293e-05 1.602689e-05 1.738354e-05 2.364421e-05
2.954545e-05 3.500000e-05 1.498835e-05 1.662056e-05 2.238065e-05
3.055556e-05 -3.500000e-05 5.862426e-06 2.322127e-05 2.394985e-05
3.055556e-05 -3.429293e-05 6.209400e-06 2.411739e-05 2.490392e-05
3.055556e-05 -3.358586e-05 6.580221e-06 2.506164e-05 2.591110e-05
3.055556e-05 -3.287879e-05 6.976717e-06 2.605738e-05 2.697521e-05
3.055556e-05 -3.217172e-05 7.400869e-06 2.710827e-05 2.810038e-05
3.055556e-05 -3.146465e-05 7.854822e-06 2.821831e-05 2.929115e-05
3.055556e-05 -3.075758e-05 8.340901e-06 2.939187e-05 3.055246e-05
3.055556e-05 -3.005051e-05 8.861623e-06 3.063376e-05 3.188974e-05
3.055556e-05 -2.934343e-05 9.419721e-06 3.194924e-05 3.330893e-05
3.055556e-05 -2.863636e-05 1.001815e-05 3.334413e-05 3.481658e-05
3.055556e-05 -2.792929e-05 1.066014e-05 3.482486e-05 3.641991e-05
3.055556e-05 -2.722222e-05 1.134915e-05 3.639857e-05 3.812688e-05
3.055556e-05 -2.651515e-05 1.208898e-05 3.807315e-05 3.994632e-05
3.055556e-05 -2.580808e-05 1.288373e-05 3.985745e-05 4.188803e-05
3.055556e-05 -2.510101e-05 1.373787e-05 4.176135e-05 4.396293e-05
3.055556e-05 -2.439394e-05 1.465624e-05 4.379592e-05 4.618320e-05
3.055556e-05 -2.368687e-05 1.564412e-05 4.597366e-05 4.856250e-05
3.055556e-05 -2.297980e-05 1.670724e-05 4.830869e-05 5.111615e-05
3.055556e-05 -2.227273e-05 1.785186e-05 5.081700e-05 5.386146e-05
3.055556e-05 -2.156566e-05 1.908480e-05 5.351686e-05 5.681799e-05
3.055556e-05 -2.085859e-05 2.041352e-05 5.642913e-05 6.000799e-05
3.055556e-05 -2.015152e-05 2.184618e-05 5.957778e-05 6.345682e-05
3.055556e-05 -1.944444e-05 2.339178e-05 6.299046e-05 6.719356e-05
3.055556e-05 -1.873737e-05 2.506023e-05 6.669924e-05 7.125169e-05
3.055556e-05 -1.803030e-05 2.686255e-05 7.074143e-05 7.566998e-05
3.055556e-05 -1.732323e-05 2.881107e-05 7.516076e-05 8.049359e-05
3.055556e-05 -1.661616e-05 3.091977e-05 8.000870e-05 8.577543e-05
3.055556e-05 -1.590909e-05 3.320466e-05 8.534626e-05 9.157802e-05
3.055556e-05 -1.520202e-05 3.568444e-05 9.124628e-05 9.797583e-05
3.055556e-05 -1.449495e-05 3.838145e-05 9.779650e-05 1.050585e-04
3.055556e-05 -1.378788e-05 4.132312e-05 1.051037e-04 1.129353e-04
3.055556e-05 -1.308081e-05 4.454432e-05 1.132996e-04 1.217415e-04
3.055556e-05 -1.237374e-05 4.809117e-05 1.225496e-04 1.316479e-04
3.055556e-05 -1.166667e-05 5.202770e-05 1.330659e-04 1.428755e-04
3.055556e-05 -1.095960e-05 5.644791e-05 1.451297e-04 1.557209e-04
3.055556e-05 -1.025253e-05 6.149924e-05 1.591298e-04 1.706002e-04
3.055556e-05 -9.545455e-06 6.743290e-05 1.756373e-04 1.881373e-04
3.055556e-05 -8.838384e-06 7.472604e-05 1.955701e-04 2.093601e-04
3.055556e-05 -8.131313e-06 8.444288e-05 2.206216e-04 2.362297e-04
3.055556e-05 -7.424242e-06 9.974776e-05 2.547144e-04 2.735489e-04
3.055556e-05 -6.717172e-06 1.337730e-04 3.035049e-04 3.316782e-04
3.055556e-05 -6.010101e-06 1.284705e-04 3.371215e-04 3.607708e-04
3.055556e-05 -5.303030e-06 9.571653e-05 3.507287e-04 3.635550e-04
3.055556e-05 -4.595960e-06 7.180163e-05 3.628543e-04 3.698901e-04
3.055556e-05 -3.888889e-06 5.648166e-05 3.744942e-04 3.787296e-04
3.055556e-05 -3.181818e-06 4.975801e-05 3.849065e-04 3.881093e-04
3.055556e-05 -2.474747e-06 5.179871e-05 3.945851e-04 3.979705e-04
3.055556e-05 -1.767677e-06 5.967703e-05 4.037780e-04 4.081642e-04
3.055556e-05 -1.060606e-06 6.840508e-05 4.104310e-04 4.160923e-04
3.055556e-05 -3.535354e-07 7.775646e-05 4.152707e-04 4.224877e-04
3.055556e-05 3.535354e-07 8.726089e-05 4.190095e-04 4.279993e-04
3.055556e-05 1.060606e-06 9.637837e-05 4.216882e-04 4.325618e-04
3.055556e-05 1.767677e-06 1.049249e-04 4.237338e-04 4.365313e-04
3.055556e-05 2.474747e-06 1.125523e-04 4.241990e-04 4.388768e-04
3.055556e-05 3.181818e-06 1.198650e-04 4.216183e-04 4.383260e-04
3.055556e-05 3.888889e-06 1.255504e-04 4.184901e-04 4.369175e-04
3.055556e-05 4.595960e-06 1.303130e-04 4.125211e-04 4.326143e-04
3.055556e-05 5.303030e-06 1.333302e-04 4.074772e-04 4.287361e-04
3.055556e-05 6.010101e-06 1.355727e-04 4.008451e-04 4.231510e-04
3.055556e-05 6.717172e-06 1.352865e-04 3.942827e-04 4.168468e-04
3.055556e-05 7.424242e-06 1.331253e-04 3.853794e-04 4.077250e-04
3.055556e-05 8.131313e-06 1.290280e-04 3.775348e-04 3.989746e-04
3.055556e-05 8.838384e-06 1.224439e-04 3.685445e-04 3.883524e-04
3.055556e-05 9.545455e-06 1.142243e-04 3.604727e-04 3.781372e-04
3.055556e-05 1.025253e-05 1.041314e-04 3.512103e-04 3.663223e-04
3.055556e-05 1.095960e-05 9.472089e-05 3.435070e-04 3.563272e-04
3.055556e-05 1.166667e-05 8.771966e-05 3.361769e-04 3.474330e-04
3.055556e-05 1.237374e-05 8.711648e-05 3.286523e-04 3.400023e-04
3.055556e-05 1.308081e-05 9.768483e-05 3.216874e-04 3.361920e-04
3.055556e-05 1.378788e-05 1.224867e-04 3.156586e-04 3.385902e-04
3.055556e-05 1.449495e-05 1.615191e-04 3.076975e-04 3.475142e-04
3.055556e-05 1.520202e-05 1.607047e-04 2.578487e-04 3.038288e-04
3.055556e-05 1.590909e-05 1.358646e-04 1.938011e-04 2.366813e-04
3.055556e-05 1.661616e-05 1.260502e-04 1.536698e-04 1.987537e-04
3.055556e-05 1.732323e-05 1.185871e-04 1.247460e-04 1.721176e-04
3.055556e-05 1.803030e-05 1.112760e-04 1.028533e-04 1.515293e-04
3.055556e-05 1.873737e-05 1.037231e-04 8.604096e-05 1.347647e-04
3.055556e-05 1.944444e-05 9.602146e-05 7.308757e-05 1.206728e-04
3.055556e-05 2.015152e-05 8.838025e-05 6.309277e-05 1.085899e-04
3.055556e-05 2.085859e-05 8.099638e-05 5.534765e-05 9.810085e-05
3.055556e-05 2.156566e-05 7.401414e-05 4.928989e-05 8.892461e-05
3.055556e-05 2.227273e-05 6.752082e-05 4.448245e-05 8.085635e-05
3.055556e-05 2.297980e-05 6.155600e-05 4.059544e-05 7.373690e-05
3.055556e-05 2.368687e-05 5.612437e-05 3.738667e-05 6.743669e-05
3.055556e-05 2.439394e-05 5.120756e-05 3.468203e-05 6.184705e-05
3.055556e-05 2.510101e-05 4.677358e-05 3.235793e-05 5.687533e-05
3.055556e-05 2.580808e-05 4.278356e-05 3.032690e-05 5.244191e-05
3.055556e-05 2.651515e-05 3.919633e-05 2.852679e-05 4.847814e-05
3.055556e-05 2.722222e-05 3.597125e-05 2.691292e-05 4.492479e-05
3.055556e-05 2.792929e-05 3.306987e-05 2.545263e-05 4.173072e-05
3.055556e-05 2.863636e-05 3.045677e-05 2.412151e-05 3.885180e-05
3.055556e-05 2.934343e-05 2.809990e-05 2.290095e-05 3.624994e-05
3.055556e-05 3.005051e-05 2.597059e-05 2.177640e-05 3.389223e-05
3.055556e-05 3.075758e-05 2.404340e-05 2.073623e-05 3.175022e-05
3.055556e-05 3.146465e-05 2.229587e-05 1.977097e-05 2.979928e-05
3.055556e-05 3.217172e-05 2.070820e-05 1.887274e-05 2.801803e-05
3.055556e-05 3.287879e-05 1.926302e-05 1.803487e-05 2.638789e-05
3.055556e-05 3.358586e-05 1.794504e-05 1.725169e-05 2.489267e-05
3.055556e-05 3.429293e-05 1.674083e-05 1.651826e-05 2.351825e-05
3.055556e-05 3.500000e-05 1.563857e-05 1.583027e-05 2.225224e-05
3.156566e-05 -3.500000e-05 6.529856e-06 2.248961e-05 2.341840e-05
3.156566e-05 -3.429293e-05 6.908564e-06 2.333148e-05 2.433282e-05
3.156566e-05 -3.358586e-05 7.312945e-06 2.421700e-05 2.529708e-05
3.156566e-05 -3.287879e-05 7.744956e-06 2.514911e-05 2.631468e-05
3.156566e-05 -3.217172e-05 8.206719e-06 2.613102e-05 2.738943e-05
3.156566e-05 -3.146465e-05 8.700534e-06 2.716625e-05 2.852550e-05
3.156566e-05 -3.075758e-05 9.228897e-06 2.825861e-05 2.972745e-05
3.156566e-05 -3.005051e-05 9.794515e-06 2.941232e-05 3.100028e-05
3.156566e-05 -2.934343e-05 1.040033e-05 3.063201e-05 3.234945e-05
3.156566e-05 -2.863636e-05 1.104953e-05 3.192277e-05 3.378099e-05
3.156566e-05 -2.792929e-05 1.174559e-05 3.329025e-05 3.530155e-05
3.156566e-05 -2.722222e-05 1.249229e-05 3.474071e-05 3.691848e-05
3.156566e-05 -2.651515e-05 1.329373e-05 3.628113e-05 3.863992e-05
3.156566e-05 -2.580808e-05 1.415438e-05 3.791932e-05 4.047494e-05
3.156566e-05 -2.510101e-05 1.507913e-05 3.966401e-05 4.243364e-05
3.156566e-05 -2.439394e-05 1.607329e-05 4.152508e-05 4.452732e-05
3.156566e-05 -2.368687e-05 1.714266e-05 4.351366e-05 4.676868e-05
3.156566e-05 -2.297980e-05 1.829360e-05 4.564244e-05 4.917202e-05
3.156566e-05 -2.227273e-05 1.953305e-05 4.792586e-05 5.175353e-05
3.156566e-05 -2.156566e-05 2.086862e-05 5.038049e-05 5.453158e-05
3.156566e-05 -2.085859e-05 2.230870e-05 5.302543e-05 5.752717e-05
3.156566e-05 -2.015152e-05 2.386251e-05 5.588277e-05 6.076432e-05
3.156566e-05 -1.944444e-05 2.554025e-05 5.897819e-05 6.427077e-05
3.156566e-05 -1.873737e-05 2.735326e-05 6.234176e-05 6.807861e-05
3.156566e-05 -1.803030e-05 2.931423e-05 6.600880e-05 7.222524e-05
3.156566e-05 -1.732323e-05 3.143742e-05 7.002109e-05 7.675457e-05
3.156566e-05 -1.661616e-05 3.373912e-05 7.442831e-05 8.171843e-05
3.156566e-05 -1.590909e-05 3.623810e-05 7.929000e-05 8.717858e-05
3.156566e-05 -1.520202e-05 3.895648e-05 8.467797e-05 9.320926e-05
3.156566e-05 -1.449495e-05 4.192081e-05 9.067961e-05 9.990068e-05
3.156566e-05 -1.378788e-05 4.516401e-05 9.740242e-05 1.073640e-04
3.156566e-05 -1.308081e-05 4.872826e-05 1.049803e-04 1.157381e-04
3.156566e-05 -1.237374e-05 5.267003e-05 1.135829e-04 1.252006e-04
3.156566e-05 -1.166667e-05 5.706867e-05 1.234298e-04 1.359843e-04
3.156566e-05 -1.095960e-05 6.204250e-05 1.348144e-04 1.484055e-04
3.156566e-05 -1.025253e-05 6.778065e-05 1.481460e-04 1.629155e-04
3.156566e-05 -9.545455e-06 7.461286e-05 1.640321e-04 1.802044e-04
3.156566e-05 -8.838384e-06 8.318565e-05 1.834658e-04 2.014437e-04
3.156566e-05 -8.131313e-06 9.501651e-05 2.083371e-04 2.289814e-04
3.156566e-05 -7.424242e-06 1.151536e-04 2.432973e-04 2.691726e-04
3.156566e-05 -6.717172e-06 1.524290e-04 2.888273e-04 3.265820e-04
3.156566e-05 -6.010101e-06 1.299133e-04 3.168553e-04 3.424540e-04
3.156566e-05 -5.303030e-06 9.740422e-05 3.323625e-04 3.463414e-04
3.156566e-05 -4.595960e-06 7.401074e-05 3.461945e-04 3.540172e-04
3.156566e-05 -3.888889e-06 5.927744e-05 3.587212e-04 3.635859e-04
3.156566e-05 -3.181818e-06 5.487885e-05 3.699861e-04 3.740340e-04
3.156566e-05 -2.474747e-06 5.726418e-05 3.788745e-04 3.831776e-04
3.156566e-05 -1.767677e-06 6.518771e-05 3.876785e-04 3.931209e-04
3.156566e-05 -1.060606e-06 7.487189e-05 3.953770e-04 4.024037e-04
3.156566e-05 -3.535354e-07 8.462427e-05 4.009697e-04 4.098024e-04
3.156566e-05 3.535354e-07 9.381855e-05 4.041361e-04 4.148831e-04
3.156566e-05 1.060606e-06 1.023162e-04 4.058192e-04 4.185186e-04
3.156566e-05 1.767677e-06 1.098486e-04 4.067115e-04 4.212849e-04
3.156566e-05 2.474747e-06 1.170195e-04 4.048823e-04 4.214537e-04
3.156566e-05 3.181818e-06 1.229671e-04 4.031790e-04 4.215142e-04
3.156566e-05 3.888889e-06 1.277841e-04 3.991808e-04 4.191350e-04
3.156566e-05 4.595960e-06 1.310087e-04 3.955238e-04 4.166562e-04
3.156566e-05 5.303030e-06 1.332966e-04 3.898848e-04 4.120414e-04
3.156566e-05 6.010101e-06 1.333884e-04 3.844387e-04 4.069221e-04
3.156566e-05 6.717172e-06 1.313598e-04 3.768826e-04 3.991189e-04
3.156566e-05 7.424242e-06 1.274908e-04 3.685352e-04 3.899642e-04
3.156566e-05 8.131313e-06 1.213092e-04 3.605313e-04 3.803929e-04
3.156566e-05 8.838384e-06 1.134561e-04 3.524383e-04 3.702499e-04
3.156566e-05 9.545455e-06 1.034266e-04 3.426601e-04 3.579287e-04
3.156566e-05 1.025253e-05 9.425033e-05 3.342915e-04 3.473240e-04
3.156566e-05 1.095960e-05 8.586276e-05 3.243223e-04 3.354957e-04
3.156566e-05 1.166667e-05 8.366671e-05 3.154372e-04 3.263446e-04
3.156566e-05 1.237374e-05 9.038086e-05 3.050850e-04 3.181911e-04
3.156566e-05 1.308081e-05 1.069903e-04 2.950193e-04 3.138205e-04
3.156566e-05 1.378788e-05 1.336672e-04 2.845553e-04 3.143861e-04
3.156566e-05 1.449495e-05 1.700805e-04 2.741233e-04 3.226003e-04
3.156566e-05 1.520202e-05 2.166390e-04 2.613752e-04 3.394841e-04
3.156566e-05 1.590909e-05 2.105057e-04 2.086010e-04 2.963562e-04
3.156566e-05 1.661616e-05 1.751150e-04 1.483983e-04 2.295372e-04
3.156566e-05 1.732323e-05 1.567556e-04 1.129870e-04 1.932314e-04
3.156566e-05 1.803030e-05 1.418983e-04 8.898091e-05 1.674895e-04
3.156566e-05 1.873737e-05 1.283520e-04 7.217716e-05 1.472541e-04
3.156566e-05 1.944444e-05 1.157457e-04 6.035851e-05 1.305382e-04
3.156566e-05 2.015152e-05 1.041031e-04 5.201428e-05 1.163741e-04
3.156566e-05 2.085859e-05 9.349289e-05 4.603495e-05 1.042120e-04
3.156566e-05 2.156566e-05 8.394056e-05 4.162067e-05 9.369257e-05
3.156566e-05 2.227273e-05 7.541955e-05 3.822420e-05 8.455293e-05
3.156566e-05 2.297980e-05 6.786539e-05 3.549030e-05 7.658507e-05
3.156566e-05 2.368687e-05 6.119244e-05 3.319723e-05 6.961732e-05
3.156566e-05 2.439394e-05 5.530704e-05 3.120945e-05 6.350511e-05
3.156566e-05 2.510101e-05 5.011639e-05 2.944428e-05 5.812588e-05
3.156566e-05 2.580808e-05 4.553352e-05 2.785052e-05 5.337559e-05
3.156566e-05 2.651515e-05 4.147983e-05 2.639538e-05 4.916596e-05
3.156566e-05 2.722222e-05 3.788575e-05 2.505686e-05 4.542220e-05
3.156566e-05 2.792929e-05 3.469069e-05 2.381935e-05 4.208094e-05
3.156566e-05 2.863636e-05 3.184226e-05 2.267110e-05 3.908847e-05
3.156566e-05 2.934343e-05 2.929544e-05 2.160283e-05 3.639924e-05
3.156566e-05 3.005051e-05 2.701164e-05 2.060685e-05 3.397456e-05
3.156566e-05 3.075758e-05 2.495782e-05 1.967661e-05 3.178147e-05
3.156566e-05 3.146465e-05 2.310564e-05 1.880643e-05 2.979181e-05
3.156566e-05 3.217172e-05 2.143080e-05 1.799126e-05 2.798150e-05
3.156566e-05 3.287879e-05 1.991239e-05 1.722661e-05 2.632982e-05
3.156566e-05 3.358586e-05 1.853241e-05 1.650846e-05 2.481893e-05
3.156566e-05 3.429293e-05 1.727528e-05 1.583315e-05 2.343340e-05
3.156566e-05 3.500000e-05 1.612750e-05 1.519741e-05 2.215982e-05
3.257576e-05 -3.500000e-05 7.145225e-06 2.167591e-05 2.282322e-05
3.257576e-05 -3.429293e-05 7.551594e-06 2.245849e-05 2.369410e-05
3.257576e-05 -3.358586e-05 7.985135e-06 2.327982e-05 2.461122e-05
3.257576e-05 -3.287879e-05 8.447909e-06 2.414240e-05 2.557778e-05
3.257576e-05 -3.217172e-05 8.942152e-06 2.504897e-05 2.659723e-05
3.257576e-05 -3.146465e-05 9.470292e-06 2.600246e-05 2.767335e-05
3.257576e-05 -3.075758e-05 1.003497e-05 2.700612e-05 2.881026e-05
3.257576e-05 -3.005051e-05 1.063904e-05 2.806349e-05 3.001247e-05
3.257576e-05 -2.934343e-05 1.128562e-05 2.917846e-05 3.128494e-05
3.257576e-05 -2.863636e-05 1.197811e-05 3.035532e-05 3.263312e-05
3.257576e-05 -2.792929e-05 1.272020e-05 3.159883e-05 3.406302e-05
3.257576e-05 -2.722222e-05 1.351593e-05 3.291426e-05 3.558130e-05
3.257576e-05 -2.651515e-05 1.436969e-05 3.430749e-05 3.719532e-05
3.257576e-05 -2.580808e-05 1.528630e-05 3.578513e-05 3.891331e-05
3.257576e-05 -2.510101e-05 1.627101e-05 3.735458e-05 4.074445e-05
3.257576e-05 -2.439394e-05 1.732958e-05 3.902424e-05 4.269901e-05
3.257576e-05 -2.368687e-05 1.846836e-05 4.080363e-05 4.478858e-05
3.257576e-05 -2.297980e-05 1.969428e-05 4.270364e-05 4.702623e-05
3.257576e-05 -2.227273e-05 2.101500e-05 4.473677e-05 4.942681e-05
3.257576e-05 -2.156566e-05 2.243897e-05 4.691744e-05 5.200725e-05
3.257576e-05 -2.085859e-05 2.397553e-05 4.926239e-05 5.478695e-05
3.257576e-05 -2.015152e-05 2.563506e-05 5.179119e-05 5.778826e-05
3.257576e-05 -1.944444e-05 2.742910e-05 5.452679e-05 6.103709e-05
3.257576e-05 -1.873737e-05 2.937060e-05 5.749633e-05 6.456361e-05
3.257576e-05 -1.803030e-05 3.147413e-05 6.073207e-05 6.840325e-05
3.257576e-05 -1.732323e-05 3.375624e-05 6.427261e-05 7.259788e-05
3.257576e-05 -1.661616e-05 3.623591e-05 6.816443e-05 7.719735e-05
3.257576e-05 -1.590909e-05 3.893523e-05 7.246389e-05 8.226158e-05
3.257576e-05 -1.520202e-05 4.188031e-05 7.723989e-05 8.786331e-05
3.257576e-05 -1.449495e-05 4.510270e-05 8.257732e-05 9.409180e-05
3.257576e-05 -1.378788e-05 4.864167e-05 8.858189e-05 1.010582e-04
3.257576e-05 -1.308081e-05 5.254780e-05 9.538680e-05 1.089032e-04
3.257576e-05 -1.237374e-05 5.688906e-05 1.031626e-04 1.178087e-04
3.257576e-05 -1.166667e-05 6.176158e-05 1.121321e-04 1.280161e-04
3.257576e-05 -1.095960e-05 6.730997e-05 1.225955e-04 1.398581e-04
3.257576e-05 -1.025253e-05 7.376825e-05 1.349738e-04 1.538171e-04
3.257576e-05 -9.545455e-06 8.155198e-05 1.498967e-04 1.706451e-04
3.257576e-05 -8.838384e-06 9.149909e-05 1.684024e-04 1.916545e-04
3.257576e-05 -8.131313e-06 1.056744e-04 1.925088e-04 2.196058e-04
3.257576e-05 -7.424242e-06 1.318147e-04 2.273683e-04 2.628145e-04
3.257576e-05 -6.717172e-06 1.681613e-04 2.695144e-04 3.176731e-04
3.257576e-05 -6.010101e-06 1.324515e-04 2.948262e-04 3.232119e-04
3.257576e-05 -5.303030e-06 1.004854e-04 3.127863e-04 3.285309e-04
3.257576e-05 -4.595960e-06 7.799168e-05 3.282149e-04 3.373540e-04
3.257576e-05 -3.888889e-06 6.428751e-05 3.413619e-04 3.473627e-04
3.257576e-05 -3.181818e-06 6.190566e-05 3.536145e-04 3.589923e-04
3.257576e-05 -2.474747e-06 6.515290e-05 3.629851e-04 3.687860e-04
3.257576e-05 -1.767677e-06 7.286792e-05 3.706401e-04 3.777351e-04
3.257576e-05 -1.060606e-06 8.237605e-05 3.771970e-04 3.860873e-04
3.257576e-05 -3.535354e-07 9.204748e-05 3.821612e-04 3.930902e-04
3.257576e-05 3.535354e-07 1.009470e-04 3.854332e-04 3.984333e-04
3.257576e-05 1.060606e-06 1.091332e-04 3.878864e-04 4.029466e-04
3.257576e-05 1.767677e-06 1.162700e-04 3.884632e-04 4.054903e-04
3.257576e-05 2.474747e-06 1.221293e-04 3.875259e-04 4.063150e-04
3.257576e-05 3.181818e-06 1.270777e-04 3.852929e-04 4.057084e-04
3.257576e-05 3.888889e-06 1.303248e-04 3.826837e-04 4.042664e-04
3.257576e-05 4.595960e-06 1.321461e-04 3.781250e-04 4.005510e-04
3.257576e-05 5.303030e-06 1.321915e-04 3.724744e-04 3.952364e-04
3.257576e-05 6.010101e-06 1.300799e-04 3.661435e-04 3.885639e-04
3.257576e-05 6.717172e-06 1.252247e-04 3.589278e-04 3.801453e-04
3.257576e-05 7.424242e-06 1.183603e-04 3.514065e-04 3.708041e-04
3.257576e-05 8.131313e-06 1.092101e-04 3.439222e-04 3.608453e-04
3.257576e-05 8.838384e-06 9.873172e-05 3.360693e-04 3.502721e-04
3.257576e-05 9.545455e-06 8.735180e-05 3.267880e-04 3.382613e-04
3.257576e-05 1.025253e-05 7.901399e-05 3.178612e-04 3.275347e-04
3.257576e-05 1.095960e-05 7.722184e-05 3.073583e-04 3.169106e-04
3.257576e-05 1.166667e-05 8.598678e-05 2.958241e-04 3.080675e-04
3.257576e-05 1.237374e-05 1.036266e-04 2.832776e-04 3.016367e-04
3.257576e-05 1.308081e-05 1.291655e-04 2.698301e-04 2.991522e-04
3.257576e-05 1.378788e-05 1.601478e-04 2.552246e-04 3.013086e-04
3.257576e-05 1.449495e-05 1.962831e-04 2.395592e-04 3.097025e-04
3.257576e-05 1.520202e-05 2.390927e-04 2.231433e-04 3.270448e-04
3.257576e-05 1.590909e-05 2.875566e-04 2.033527e-04 3.521947e-04
3.257576e-05 1.661616e-05 2.573922e-04 1.444233e-04 2.951420e-04
3.257576e-05 1.732323e-05 2.095886e-04 9.711411e-05 2.309946e-04
3.257576e-05 1.803030e-05 1.803570e-04 7.196502e-05 1.941845e-04
3.257576e-05 1.873737e-05 1.570306e-04 5.727166e-05 1.671486e-04
3.257576e-05 1.944444e-05 1.372178e-04 4.865375e-05 1.455882e-04
3.257576e-05 2.015152e-05 1.201810e-04 4.345242e-05 1.277951e-04
3.257576e-05 2.085859e-05 1.055413e-04 4.002598e-05 1.128762e-04
3.257576e-05 2.156566e-05 9.299502e-05 3.746823e-05 1.002594e-04
3.257576e-05 2.227273e-05 8.225907e-05 3.533366e-05 8.952665e-05
3.257576e-05 2.297980e-05 7.306936e-05 3.342310e-05 8.035070e-05
3.257576e-05 2.368687e-05 6.518799e-05 3.165470e-05 7.246720e-05
3.257576e-05 2.439394e-05 5.840739e-05 2.999754e-05 6.566030e-05
3.257576e-05 2.510101e-05 5.255066e-05 2.844066e-05 5.975319e-05
3.257576e-05 2.580808e-05 4.746942e-05 2.697966e-05 5.460081e-05
3.257576e-05 2.651515e-05 4.304034e-05 2.561144e-05 5.008410e-05
3.257576e-05 2.722222e-05 3.916143e-05 2.433249e-05 4.610518e-05
3.257576e-05 2.792929e-05 3.574848e-05 2.313850e-05 4.258338e-05
3.257576e-05 2.863636e-05 3.273195e-05 2.202457e-05 3.945202e-05
3.257576e-05 2.934343e-05 3.005427e-05 2.098543e-05 3.665580e-05
3.257576e-05 3.005051e-05 2.766763e-05 2.001575e-05 3.414861e-05
3.257576e-05 3.075758e-05 2.553217e-05 1.911028e-05 3.189192e-05
3.257576e-05 3.146465e-05 2.361451e-05 1.826402e-05 2.985330e-05
3.257576e-05 3.217172e-05 2.188659e-05 1.747225e-05 2.800540e-05
3.257576e-05 3.287879e-05 2.032468e-05 1.673059e-05 2.632500e-05
3.257576e-05 3.358586e-05 1.890863e-05 1.603502e-05 2.479231e-05
3.257576e-05 3.429293e-05 1.762125e-05 1.538186e-05 2.339038e-05
3.257576e-05 3.500000e-05 1.644781e-05 1.476773e-05 2.210467e-05
3.358586e-05 -3.500000e-05 7.701185e-06 2.079133e-05 2.217178e-05
3.358586e-05 -3.429293e-05 8.130630e-06 2.151057e-05 2.299591e-05
3.358586e-05 -3.358586e-05 8.588370e-06 2.226339e-05 2.386249e-05
3.358586e-05 -3.287879e-05 9.076541e-06 2.305180e-05 2.477437e-05
3.358586e-05 -3.217172e-05 9.597458e-06 2.387801e-05 2.573462e-05
3.358586e-05 -3.146465e-05 1.015364e-05 2.474438e-05 2.674660e-05
3.358586e-05 -3.075758e-05 1.074782e-05 2.565350e-05 2.781399e-05
3.358586e-05 -3.005051e-05 1.138298e-05 2.660820e-05 2.894078e-05
3.358586e-05 -2.934343e-05 1.206237e-05 2.761157e-05 3.013137e-05
3.358586e-05 -2.863636e-05 1.278953e-05 2.866703e-05 3.139062e-05
3.358586e-05 -2.792929e-05 1.356833e-05 2.977834e-05 3.272383e-05
3.358586e-05 -2.722222e-05 1.440301e-05 3.094970e-05 3.413694e-05
3.358586e-05 -2.651515e-05 1.529819e-05 3.218577e-05 3.563648e-05
3.358586e-05 -2.580808e-05 1.625897e-05 3.349180e-05 3.722976e-05
3.358586e-05 -2.510101e-05 1.729094e-05 3.487370e-05 3.892495e-05
3.358586e-05 -2.439394e-05 1.840025e-05 3.633818e-05 4.073123e-05
3.358586e-05 -2.368687e-05 1.959369e-05 3.789290e-05 4.265893e-05
3.358586e-05 -2.297980e-05 2.087877e-05 3.954665e-05 4.471980e-05
3.358586e-05 -2.227273e-05 2.226381e-05 4.130961e-05 4.692719e-05
3.358586e-05 -2.156566e-05 2.375804e-05 4.319361e-05 4.929637e-05
3.358586e-05 -2.085859e-05 2.537178e-05 4.521254e-05 5.184497e-05
3.358586e-05 -2.015152e-05 2.711655e-05 4.738277e-05 5.459335e-05
3.358586e-05 -1.944444e-05 2.900531e-05 4.972377e-05 5.756528e-05
3.358586e-05 -1.873737e-05 3.105271e-05 5.225885e-05 6.078863e-05
3.358586e-05 -1.803030e-05 3.327536e-05 5.501610e-05 6.429635e-05
3.358586e-05 -1.732323e-05 3.569233e-05 5.802965e-05 6.812769e-05
3.358586e-05 -1.661616e-05 3.832565e-05 6.134123e-05 7.232981e-05
3.358586e-05 -1.590909e-05 4.120113e-05 6.500227e-05 7.695992e-05
3.358586e-05 -1.520202e-05 4.434950e-05 6.907666e-05 8.208815e-05
3.358586e-05 -1.449495e-05 4.780808e-05 7.364442e-05 8.780155e-05
3.358586e-05 -1.378788e-05 5.162340e-05 7.880673e-05 9.420975e-05
3.358586e-05 -1.308081e-05 5.585549e-05 8.469299e-05 1.014531e-04
3.358586e-05 -1.237374e-05 6.058504e-05 9.147103e-05 1.097155e-04
3.358586e-05 -1.166667e-05 6.592625e-05 9.936264e-05 1.192443e-04
3.358586e-05 -1.095960e-05 7.205116e-05 1.086687e-04 1.303851e-04
3.358586e-05 -1.025253e-05 7.923979e-05 1.198137e-04 1.436463e-04
3.358586e-05 -9.545455e-06 8.799504e-05 1.334327e-04 1.598356e-04
3.358586e-05 -8.838384e-06 9.935234e-05 1.505732e-04 1.803973e-04
3.358586e-05 -8.131313e-06 1.159695e-04 1.732782e-04 2.085048e-04
3.358586e-05 -7.424242e-06 1.489808e-04 2.067537e-04 2.548379e-04
3.358586e-05 -6.717172e-06 1.771655e-04 2.457917e-04 3.029871e-04
3.358586e-05 -6.010101e-06 1.371279e-04 2.719082e-04 3.045294e-04
3.358586e-05 -5.303030e-06 1.058930e-04 2.922017e-04 3.107977e-04
3.358586e-05 -4.595960e-06 8.477548e-05 3.093724e-04 3.207774e-04
3.358586e-05 -3.888889e-06 7.273245e-05 3.232105e-04 3.312930e-04
3.358586e-05 -3.181818e-06 7.104160e-05 3.359885e-04 3.434169e-04
3.358586e-05 -2.474747e-06 7.567486e-05 3.461680e-04 3.543430e-04
3.358586e-05 -1.767677e-06 8.301474e-05 3.536717e-04 3.632838e-04
3.358586e-05 -1.060606e-06 9.210199e-05 3.594579e-04 3.710697e-04
3.358586e-05 -3.535354e-07 1.012664e-04 3.635044e-04 3.773465e-04
3.358586e-05 3.535354e-07 1.096822e-04 3.664206e-04 3.824843e-04
3.358586e-05 1.060606e-06 1.170668e-04 3.685514e-04 3.866973e-04
3.358586e-05 1.767677e-06 1.235130e-04 3.682978e-04 3.884569e-04
3.358586e-05 2.474747e-06 1.284140e-04 3.676665e-04 3.894468e-04
3.358586e-05 3.181818e-06 1.318328e-04 3.658593e-04 3.888868e-04
3.358586e-05 3.888889e-06 1.338937e-04 3.626815e-04 3.866075e-04
3.358586e-05 4.595960e-06 1.336509e-04 3.587016e-04 3.827916e-04
3.358586e-05 5.303030e-06 1.311780e-04 3.543209e-04 3.778239e-04
3.358586e-05 6.010101e-06 1.261432e-04 3.494569e-04 3.715269e-04
3.358586e-05 6.717172e-06 1.179745e-04 3.441520e-04 3.638112e-04
3.358586e-05 7.424242e-06 1.070223e-04 3.385023e-04 3.550177e-04
3.358586e-05 8.131313e-06 9.343875e-05 3.324436e-04 3.453253e-04
3.358586e-05 8.838384e-06 7.873434e-05 3.246726e-04 3.340829e-04
3.358586e-05 9.545455e-06 6.648027e-05 3.162385e-04 3.231507e-04
3.358586e-05 1.025253e-05 6.441752e-05 3.071574e-04 3.138396e-04
3.358586e-05 1.095960e-05 7.727964e-05 2.962466e-04 3.061604e-04
3.358586e-05 1.166667e-05 1.016454e-04 2.830452e-04 3.007431e-04
3.358586e-05 1.237374e-05 1.327851e-04 2.678289e-04 2.989385e-04
3.358586e-05 1.308081e-05 1.670804e-04 2.504930e-04 3.011023e-04
3.358586e-05 1.378788e-05 2.028419e-04 2.313563e-04 3.076858e-04
3.358586e-05 1.449495e-05 2.397179e-04 2.104346e-04 3.189787e-04
3.358586e-05 1.520202e-05 2.795996e-04 1.884163e-04 3.371596e-04
3.358586e-05 1.590909e-05 3.249255e-04 1.643724e-04 3.641358e-04
3.358586e-05 1.661616e-05 3.581551e-04 1.334128e-04 3.821963e-04
3.358586e-05 1.732323e-05 2.881361e-04 8.134509e-05 2.993985e-04
3.358586e-05 1.803030e-05 2.288746e-04 5.940964e-05 2.364595e-04
3.358586e-05 1.873737e-05 1.894796e-04 5.129471e-05 1.963000e-04
3.358586e-05 1.944444e-05 1.593399e-04 4.772364e-05 1.663333e-04
3.358586e-05 2.015152e-05 1.353623e-04 4.533903e-05 1.427536e-04
3.358586e-05 2.085859e-05 1.160062e-04 4.309148e-05 1.237510e-04
3.358586e-05 2.156566e-05 1.002466e-04 4.077246e-05 1.082209e-04
3.358586e-05 2.227273e-05 8.731737e-05 3.841643e-05 9.539468e-05
3.358586e-05 2.297980e-05 7.662655e-05 3.609837e-05 8.470372e-05
3.358586e-05 2.368687e-05 6.771374e-05 3.387778e-05 7.571562e-05
3.358586e-05 2.439394e-05 6.022107e-05 3.179017e-05 6.809693e-05
3.358586e-05 2.510101e-05 5.387024e-05 2.985161e-05 6.158832e-05
3.358586e-05 2.580808e-05 4.844438e-05 2.806506e-05 5.598666e-05
3.358586e-05 2.651515e-05 4.377375e-05 2.642564e-05 5.113174e-05
3.358586e-05 2.722222e-05 3.972476e-05 2.492418e-05 4.689639e-05
3.358586e-05 2.792929e-05 3.619158e-05 2.354962e-05 4.317888e-05
3.358586e-05 2.863636e-05 3.308975e-05 2.229039e-05 3.989728e-05
3.358586e-05 2.934343e-05 3.035134e-05 2.113520e-05 3.698514e-05
3.358586e-05 3.005051e-05 2.792132e-05 2.007350e-05 3.438816e-05
3.358586e-05 3.075758e-05 2.575476e-05 1.909564e-05 3.206168e-05
3.358586e-05 3.146465e-05 2.381471e-05 1.819295e-05 2.996872e-05
3.358586e-05 3.217172e-05 2.207055e-05 1.735770e-05 2.807844e-05
3.358586e-05 3.287879e-05 2.049675e-05 1.658303e-05 2.636501e-05
3.358586e-05 3.358586e-05 1.907187e-05 1.586290e-05 2.480661e-05
3.358586e-05 3.429293e-05 1.777780e-05 1.519197e-05 2.338474e-05
3.358586e-05 3.500000e-05 1.659915e-05 1.456554e-05 2.208364e-05
3.459596e-05 -3.500000e-05 8.192239e-06 1.984789e-05 2.147211e-05
3.459596e-05 -3.429293e-05 8.639806e-06 2.050088e-05 2.224707e-05
3.459596e-05 -3.358586e-05 9.116383e-06 2.118209e-05 2.306056e-05
3.459596e-05 -3.287879e-05 9.624139e-06 2.189305e-05 2.391505e-05
3.459596e-05 -3.217172e-05 1.016543e-05 2.263541e-05 2.481326e-05
3.459596e-05 -3.146465e-05 1.074283e-05 2.341094e-05 2.575811e-05
3.459596e-05 -3.075758e-05 1.135911e-05 2.422155e-05 2.675281e-05
3.459596e-05 -3.005051e-05 1.201733e-05 2.506931e-05 2.780083e-05
3.459596e-05 -2.934343e-05 1.272080e-05 2.595650e-05 2.890603e-05
3.459596e-05 -2.863636e-05 1.347315e-05 2.688560e-05 3.007260e-05
3.459596e-05 -2.792929e-05 1.427837e-05 2.785935e-05 3.130519e-05
3.459596e-05 -2.722222e-05 1.514082e-05 2.888077e-05 3.260895e-05
3.459596e-05 -2.651515e-05 1.606528e-05 2.995326e-05 3.398958e-05
3.459596e-05 -2.580808e-05 1.705706e-05 3.108060e-05 3.545345e-05
3.459596e-05 -2.510101e-05 1.812196e-05 3.226708e-05 3.700770e-05
3.459596e-05 -2.439394e-05 1.926645e-05 3.351757e-05 3.866036e-05
3.459596e-05 -2.368687e-05 2.049767e-05 3.483768e-05 4.042052e-05
3.459596e-05 -2.297980e-05 2.182359e-05 3.623389e-05 4.229851e-05
3.459596e-05 -2.227273e-05 2.325309e-05 3.771376e-05 4.430614e-05
3.459596e-05 -2.156566e-05 2.479612e-05 3.928619e-05 4.645699e-05
3.459596e-05 -2.085859e-05 2.646384e-05 4.096175e-05 4.876679e-05
3.459596e-05 -2.015152e-05 2.826887e-05 4.275309e-05 5.125384e-05
3.459596e-05 -1.944444e-05 3.022552e-05 4.467553e-05 5.393964e-05
3.459596e-05 -1.873737e-05 3.235009e-05 4.674771e-05 5.684960e-05
3.459596e-05 -1.803030e-05 3.466132e-05 4.899255e-05 6.001398e-05
3.459596e-05 -1.732323e-05 3.718085e-05 5.143849e-05 6.346916e-05
3.459596e-05 -1.661616e-05 3.993398e-05 5.412104e-05 6.725927e-05
3.459596e-05 -1.590909e-05 4.295055e-05 5.708498e-05 7.143839e-05
3.459596e-05 -1.520202e-05 4.626636e-05 6.038715e-05 7.607355e-05
3.459596e-05 -1.449495e-05 4.992512e-05 6.410039e-05 8.124887e-05
3.459596e-05 -1.378788e-05 5.398148e-05 6.831877e-05 8.707155e-05
3.459596e-05 -1.308081e-05 5.850591e-05 7.316501e-05 9.368063e-05
3.459596e-05 -1.237374e-05 6.359291e-05 7.880114e-05 1.012604e-04
3.459596e-05 -1.166667e-05 6.937565e-05 8.544437e-05 1.100624e-04
3.459596e-05 -1.095960e-05 7.605392e-05 9.339235e-05 1.204422e-04
3.459596e-05 -1.025253e-05 8.395207e-05 1.030666e-04 1.329311e-04
3.459596e-05 -9.545455e-06 9.365395e-05 1.150960e-04 1.483852e-04
3.459596e-05 -8.838384e-06 1.063743e-04 1.305061e-04 1.683667e-04
3.459596e-05 -8.131313e-06 1.253150e-04 1.512606e-04 1.964271e-04
3.459596e-05 -7.424242e-06 1.649473e-04 1.821748e-04 2.457545e-04
3.459596e-05 -6.717172e-06 1.847028e-04 2.196785e-04 2.870083e-04
3.459596e-05 -6.010101e-06 1.443276e-04 2.486904e-04 2.875367e-04
3.459596e-05 -5.303030e-06 1.143351e-04 2.711663e-04 2.942850e-04
3.459596e-05 -4.595960e-06 9.456093e-05 2.898024e-04 3.048396e-04
3.459596e-05 -3.888889e-06 8.501409e-05 3.050229e-04 3.166486e-04
3.459596e-05 -3.181818e-06 8.334721e-05 3.170165e-04 3.277899e-04
3.459596e-05 -2.474747e-06 8.847762e-05 3.281343e-04 3.398535e-04
3.459596e-05 -1.767677e-06 9.600620e-05 3.364011e-04 3.498327e-04
3.459596e-05 -1.060606e-06 1.044601e-04 3.421856e-04 3.577749e-04
3.459596e-05 -3.535354e-07 1.129829e-04 3.460163e-04 3.639951e-04
3.459596e-05 3.535354e-07 1.208546e-04 3.495989e-04 3.698990e-04
3.459596e-05 1.060606e-06 1.276450e-04 3.507978e-04 3.732993e-04
3.459596e-05 1.767677e-06 1.332741e-04 3.520910e-04 3.764706e-04
3.459596e-05 2.474747e-06 1.372323e-04 3.517997e-04 3.776185e-04
3.459596e-05 3.181818e-06 1.395351e-04 3.504476e-04 3.772050e-04
3.459596e-05 3.888889e-06 1.398154e-04 3.486120e-04 3.756044e-04
3.459596e-05 4.595960e-06 1.377619e-04 3.462686e-04 3.726665e-04
3.459596e-05 5.303030e-06 1.324321e-04 3.432895e-04 3.679482e-04
3.459596e-05 6.010101e-06 1.240890e-04 3.400758e-04 3.620078e-04
3.459596e-05 6.717172e-06 1.123116e-04 3.371482e-04 3.553629e-04
3.459596e-05 7.424242e-06 9.625877e-05 3.333227e-04 3.469435e-04
3.459596e-05 8.131313e-06 7.708382e-05 3.293142e-04 3.382155e-04
3.459596e-05 8.838384e-06 5.762498e-05 3.247045e-04 3.297782e-04
3.459596e-05 9.545455e-06 4.781619e-05 3.186938e-04 3.222610e-04
3.459596e-05 1.025253e-05 6.127343e-05 3.104681e-04 3.164567e-04
3.459596e-05 1.095960e-05 9.081714e-05 2.981594e-04 3.116838e-04
3.459596e-05 1.166667e-05 1.276423e-04 2.832537e-04 3.106851e-04
3.459596e-05 1.237374e-05 1.664813e-04 2.648380e-04 3.128181e-04
3.459596e-05 1.308081e-05 2.067561e-04 2.440781e-04 3.198784e-04
3.459596e-05 1.378788e-05 2.471507e-04 2.213851e-04 3.318055e-04
3.459596e-05 1.449495e-05 2.878091e-04 1.968749e-04 3.487030e-04
3.459596e-05 1.520202e-05 3.291373e-04 1.716371e-04 3.712017e-04
3.459596e-05 1.590909e-05 3.720968e-04 1.453147e-04 3.994651e-04
3.459596e-05 1.661616e-05 4.199005e-04 1.174832e-04 4.360261e-04
3.459596e-05 1.732323e-05 4.044797e-04 8.720822e-05 4.137742e-04
3.459596e-05 1.803030e-05 2.899809e-04 7.570890e-05 2.997011e-04
3.459596e-05 1.873737e-05 2.240574e-04 7.132696e-05 2.351367e-04
3.459596e-05 1.944444e-05 1.798133e-04 6.672086e-05 1.917928e-04
3.459596e-05 2.015152e-05 1.476121e-04 6.164231e-05 1.599659e-04
3.459596e-05 2.085859e-05 1.233261e-04 5.647858e-05 1.356435e-04
3.459596e-05 2.156566e-05 1.045782e-04 5.154510e-05 1.165911e-04
3.459596e-05 2.227273e-05 8.982780e-05 4.700878e-05 1.013847e-04
3.459596e-05 2.297980e-05 7.802503e-05 4.292920e-05 8.905516e-05
3.459596e-05 2.368687e-05 6.843497e-05 3.930462e-05 7.891893e-05
3.459596e-05 2.439394e-05 6.053347e-05 3.610321e-05 7.048221e-05
3.459596e-05 2.510101e-05 5.394055e-05 3.328114e-05 6.338152e-05
3.459596e-05 2.580808e-05 4.837657e-05 3.079225e-05 5.734506e-05
3.459596e-05 2.651515e-05 4.363265e-05 2.859272e-05 5.216658e-05
3.459596e-05 2.722222e-05 3.955062e-05 2.664303e-05 4.768755e-05
3.459596e-05 2.792929e-05 3.600904e-05 2.490855e-05 4.378455e-05
3.459596e-05 2.863636e-05 3.291357e-05 2.335942e-05 4.036044e-05
3.459596e-05 2.934343e-05 3.018995e-05 2.197012e-05 3.733791e-05
3.459596e-05 3.005051e-05 2.777913e-05 2.071898e-05 3.465482e-05
3.459596e-05 3.075758e-05 2.563365e-05 1.958760e-05 3.226078e-05
3.459596e-05 3.146465e-05 2.371496e-05 1.856039e-05 3.011457e-05
3.459596e-05 3.217172e-05 2.199149e-05 1.762410e-05 2.818217e-05
3.459596e-05 3.287879e-05 2.043715e-05 1.676751e-05 2.643533e-05
3.459596e-05 3.358586e-05 1.903021e-05 1.598103e-05 2.485040e-05
3.459596e-05 3.429293e-05 1.775243e-05 1.525648e-05 2.340745e-05
3.459596e-05 3.500000e-05 1.658840e-05 1.458686e-05 2.208962e-05
3.560606e-05 -3.500000e-05 8.614481e-06 1.885831e-05 2.073271e-05
3.560606e-05 -3.429293e-05 9.074983e-06 1.944331e-05 2.145688e-05
3.560606e-05 -3.358586e-05 9.564775e-06 2.005115e-05 2.221561e-05
3.560606e-05 -3.287879e-05 1.008602e-05 2.068284e-05 2.301104e-05
3.560606e-05 -3.217172e-05 1.064108e-05 2.133950e-05 2.384548e-05
3.560606e-05 -3.146465e-05 1.123251e-05 2.202227e-05 2.472144e-05
3.560606e-05 -3.075758e-05 1.186310e-05 2.273240e-05 2.564167e-05
3.560606e-05 -3.005051e-05 1.253590e-05 2.347123e-05 2.660916e-05
3.560606e-05 -2.934343e-05 1.325423e-05 2.424017e-05 2.762717e-05
3.560606e-05 -2.863636e-05 1.402175e-05 2.504079e-05 2.869931e-05
3.560606e-05 -2.792929e-05 1.484246e-05 2.587477e-05 2.982955e-05
3.560606e-05 -2.722222e-05 1.572076e-05 2.674398e-05 3.102230e-05
3.560606e-05 -2.651515e-05 1.666152e-05 2.765048e-05 3.228243e-05
3.560606e-05 -2.580808e-05 1.767010e-05 2.859658e-05 3.361543e-05
3.560606e-05 -2.510101e-05 1.875246e-05 2.958489e-05 3.502742e-05
3.560606e-05 -2.439394e-05 1.991521e-05 3.061841e-05 3.652537e-05
3.560606e-05 -2.368687e-05 2.116573e-05 3.170058e-05 3.811712e-05
3.560606e-05 -2.297980e-05 2.251229e-05 3.283547e-05 3.981170e-05
3.560606e-05 -2.227273e-05 2.396416e-05 3.402787e-05 4.161943e-05
3.560606e-05 -2.156566e-05 2.553183e-05 3.528353e-05 4.355229e-05
3.560606e-05 -2.085859e-05 2.722715e-05 3.660946e-05 4.562423e-05
3.560606e-05 -2.015152e-05 2.906365e-05 3.801425e-05 4.785164e-05
3.560606e-05 -1.944444e-05 3.105678e-05 3.950859e-05 5.025388e-05
3.560606e-05 -1.873737e-05 3.322439e-05 4.110588e-05 5.285408e-05
3.560606e-05 -1.803030e-05 3.558712e-05 4.282318e-05 5.568005e-05
3.560606e-05 -1.732323e-05 3.816915e-05 4.468228e-05 5.876555e-05
3.560606e-05 -1.661616e-05 4.099896e-05 4.671142e-05 6.215200e-05
3.560606e-05 -1.590909e-05 4.411053e-05 4.894735e-05 6.589068e-05
3.560606e-05 -1.520202e-05 4.754492e-05 5.143840e-05 7.004590e-05
3.560606e-05 -1.449495e-05 5.135257e-05 5.424851e-05 7.469931e-05
3.560606e-05 -1.378788e-05 5.559679e-05 5.746292e-05 7.995618e-05
3.560606e-05 -1.308081e-05 6.035923e-05 6.119612e-05 8.595465e-05
3.560606e-05 -1.237374e-05 6.574896e-05 6.560316e-05 9.288003e-05
3.560606e-05 -1.166667e-05 7.191858e-05 7.089624e-05 1.009879e-04
3.560606e-05 -1.095960e-05 7.909479e-05 7.737033e-05 1.106443e-04
3.560606e-05 -1.025253e-05 8.764180e-05 8.544559e-05 1.224011e-04
3.560606e-05 -9.545455e-06 9.820967e-05 9.574587e-05 1.371583e-04
3.560606e-05 -8.838384e-06 1.121461e-04 1.092692e-04 1.565775e-04
3.560606e-05 -8.131313e-06 1.330248e-04 1.278563e-04 1.845070e-04
3.560606e-05 -7.424242e-06 1.772407e-04 1.558620e-04 2.360238e-04
3.560606e-05 -6.717172e-06 1.944567e-04 1.937333e-04 2.744923e-04
3.560606e-05 -6.010101e-06 1.550603e-04 2.260844e-04 2.741493e-04
3.560606e-05 -5.303030e-06 1.261273e-04 2.507353e-04 2.806711e-04
3.560606e-05 -4.595960e-06 1.080680e-04 2.701462e-04 2.909599e-04
3.560606e-05 -3.888889e-06 1.007711e-04 2.865726e-04 3.037741e-04
3.560606e-05 -3.181818e-06 9.951636e-05 2.985593e-04 3.147081e-04
3.560606e-05 -2.474747e-06 1.045037e-04 3.097834e-04 3.269354e-04
3.560606e-05 -1.767677e-06 1.120020e-04 3.189548e-04 3.380483e-04
3.560606e-05 -1.060606e-06 1.201646e-04 3.248444e-04 3.463573e-04
3.560606e-05 -3.535354e-07 1.278734e-04 3.300405e-04 3.539468e-04
3.560606e-05 3.535354e-07 1.352565e-04 3.332894e-04 3.596889e-04
3.560606e-05 1.060606e-06 1.414262e-04 3.362505e-04 3.647818e-04
3.560606e-05 1.767677e-06 1.463659e-04 3.377919e-04 3.681391e-04
3.560606e-05 2.474747e-06 1.498540e-04 3.387641e-04 3.704285e-04
3.560606e-05 3.181818e-06 1.513537e-04 3.393041e-04 3.715309e-04
3.560606e-05 3.888889e-06 1.502874e-04 3.393003e-04 3.710943e-04
3.560606e-05 4.595960e-06 1.466846e-04 3.390406e-04 3.694115e-04
3.560606e-05 5.303030e-06 1.402375e-04 3.395499e-04 3.673700e-04
3.560606e-05 6.010101e-06 1.290840e-04 3.396563e-04 3.633581e-04
3.560606e-05 6.717172e-06 1.140503e-04 3.411065e-04 3.596680e-04
3.560606e-05 7.424242e-06 9.388387e-05 3.422132e-04 3.548578e-04
3.560606e-05 8.131313e-06 7.002184e-05 3.424959e-04 3.495804e-04
3.560606e-05 8.838384e-06 4.746573e-05 3.397111e-04 3.430111e-04
3.560606e-05 9.545455e-06 4.060580e-05 3.261739e-04 3.286918e-04
3.560606e-05 1.025253e-05 5.865661e-05 3.037436e-04 3.093554e-04
3.560606e-05 1.095960e-05 8.738137e-05 2.771301e-04 2.905798e-04
3.560606e-05 1.166667e-05 1.156622e-04 2.528319e-04 2.780319e-04
3.560606e-05 1.237374e-05 1.439821e-04 2.336037e-04 2.744113e-04
[truncated: 257,531 more chars]
