# Supplementary material for: On the limitations of some popular numerical models of flagellated microswimmers: importance of long-range forces and flagellum waveform
Source: R Soc Open Sci. 2019 Jan 16;6(1):180745. doi: 10.1098/rsos.180745 (PMC6366169; doi:10.1098/rsos.180745)
Supplement: Data relative to Figures 5, 6, 8, 9, 10, 11, 12 [file rsos180745supp1.zip › DATA_FILES_1/Fig11_left_top.txt]

-2.500000e-05 -3.500000e-05 -1.016554e-06 -6.142962e-07 1.187747e-06
-2.500000e-05 -3.429293e-05 -1.129476e-06 -6.938514e-07 1.325574e-06
-2.500000e-05 -3.358586e-05 -1.249376e-06 -7.756490e-07 1.470569e-06
-2.500000e-05 -3.287879e-05 -1.376575e-06 -8.596070e-07 1.622924e-06
-2.500000e-05 -3.217172e-05 -1.511396e-06 -9.456244e-07 1.782842e-06
-2.500000e-05 -3.146465e-05 -1.654170e-06 -1.033579e-06 1.950530e-06
-2.500000e-05 -3.075758e-05 -1.805228e-06 -1.123326e-06 2.126196e-06
-2.500000e-05 -3.005051e-05 -1.964899e-06 -1.214695e-06 2.310046e-06
-2.500000e-05 -2.934343e-05 -2.133513e-06 -1.307488e-06 2.502280e-06
-2.500000e-05 -2.863636e-05 -2.311393e-06 -1.401478e-06 2.703087e-06
-2.500000e-05 -2.792929e-05 -2.498856e-06 -1.496403e-06 2.912646e-06
-2.500000e-05 -2.722222e-05 -2.696205e-06 -1.591971e-06 3.131117e-06
-2.500000e-05 -2.651515e-05 -2.903729e-06 -1.687849e-06 3.358642e-06
-2.500000e-05 -2.580808e-05 -3.121698e-06 -1.783666e-06 3.595339e-06
-2.500000e-05 -2.510101e-05 -3.350353e-06 -1.879008e-06 3.841294e-06
-2.500000e-05 -2.439394e-05 -3.589909e-06 -1.973419e-06 4.096563e-06
-2.500000e-05 -2.368687e-05 -3.840539e-06 -2.066394e-06 4.361161e-06
-2.500000e-05 -2.297980e-05 -4.102375e-06 -2.157381e-06 4.635059e-06
-2.500000e-05 -2.227273e-05 -4.375494e-06 -2.245777e-06 4.918177e-06
-2.500000e-05 -2.156566e-05 -4.659914e-06 -2.330931e-06 5.210378e-06
-2.500000e-05 -2.085859e-05 -4.955580e-06 -2.412139e-06 5.511460e-06
-2.500000e-05 -2.015152e-05 -5.262360e-06 -2.488645e-06 5.821150e-06
-2.500000e-05 -1.944444e-05 -5.580027e-06 -2.559646e-06 6.139095e-06
-2.500000e-05 -1.873737e-05 -5.908257e-06 -2.624290e-06 6.464859e-06
-2.500000e-05 -1.803030e-05 -6.246609e-06 -2.681682e-06 6.797908e-06
-2.500000e-05 -1.732323e-05 -6.594518e-06 -2.730889e-06 7.137606e-06
-2.500000e-05 -1.661616e-05 -6.951282e-06 -2.770946e-06 7.483212e-06
-2.500000e-05 -1.590909e-05 -7.316051e-06 -2.800864e-06 7.833865e-06
-2.500000e-05 -1.520202e-05 -7.687818e-06 -2.819642e-06 8.188585e-06
-2.500000e-05 -1.449495e-05 -8.065406e-06 -2.826279e-06 8.546264e-06
-2.500000e-05 -1.378788e-05 -8.447464e-06 -2.819789e-06 8.905665e-06
-2.500000e-05 -1.308081e-05 -8.832461e-06 -2.799218e-06 9.265419e-06
-2.500000e-05 -1.237374e-05 -9.218679e-06 -2.763664e-06 9.624027e-06
-2.500000e-05 -1.166667e-05 -9.604222e-06 -2.712297e-06 9.979861e-06
-2.500000e-05 -1.095960e-05 -9.987012e-06 -2.644382e-06 1.033117e-05
-2.500000e-05 -1.025253e-05 -1.036481e-05 -2.559305e-06 1.067611e-05
-2.500000e-05 -9.545455e-06 -1.073520e-05 -2.456594e-06 1.101270e-05
-2.500000e-05 -8.838384e-06 -1.109568e-05 -2.335948e-06 1.133890e-05
-2.500000e-05 -8.131313e-06 -1.144359e-05 -2.197257e-06 1.165262e-05
-2.500000e-05 -7.424242e-06 -1.177622e-05 -2.040626e-06 1.195171e-05
-2.500000e-05 -6.717172e-06 -1.209082e-05 -1.866393e-06 1.223403e-05
-2.500000e-05 -6.010101e-06 -1.238466e-05 -1.675141e-06 1.249743e-05
-2.500000e-05 -5.303030e-06 -1.265503e-05 -1.467712e-06 1.273985e-05
-2.500000e-05 -4.595960e-06 -1.289935e-05 -1.245205e-06 1.295931e-05
-2.500000e-05 -3.888889e-06 -1.311518e-05 -1.008978e-06 1.315394e-05
-2.500000e-05 -3.181818e-06 -1.330031e-05 -7.606305e-07 1.332204e-05
-2.500000e-05 -2.474747e-06 -1.345276e-05 -5.019893e-07 1.346212e-05
-2.500000e-05 -1.767677e-06 -1.357086e-05 -2.350806e-07 1.357290e-05
-2.500000e-05 -1.060606e-06 -1.365330e-05 3.790326e-08 1.365336e-05
-2.500000e-05 -3.535354e-07 -1.369914e-05 3.146427e-07 1.370275e-05
-2.500000e-05 3.535354e-07 -1.370782e-05 5.927350e-07 1.372063e-05
-2.500000e-05 1.060606e-06 -1.367922e-05 8.697413e-07 1.370684e-05
-2.500000e-05 1.767677e-06 -1.361364e-05 1.143235e-06 1.366156e-05
-2.500000e-05 2.474747e-06 -1.351177e-05 1.410849e-06 1.358523e-05
-2.500000e-05 3.181818e-06 -1.337472e-05 1.670323e-06 1.347861e-05
-2.500000e-05 3.888889e-06 -1.320393e-05 1.919546e-06 1.334273e-05
-2.500000e-05 4.595960e-06 -1.300122e-05 2.156588e-06 1.317887e-05
-2.500000e-05 5.303030e-06 -1.276864e-05 2.379736e-06 1.298851e-05
-2.500000e-05 6.010101e-06 -1.250853e-05 2.587513e-06 1.277335e-05
-2.500000e-05 6.717172e-06 -1.222339e-05 2.778698e-06 1.253524e-05
-2.500000e-05 7.424242e-06 -1.191586e-05 2.952326e-06 1.227615e-05
-2.500000e-05 8.131313e-06 -1.158867e-05 3.107696e-06 1.199813e-05
-2.500000e-05 8.838384e-06 -1.124460e-05 3.244364e-06 1.170328e-05
-2.500000e-05 9.545455e-06 -1.088639e-05 3.362125e-06 1.139375e-05
-2.500000e-05 1.025253e-05 -1.051677e-05 3.461008e-06 1.107164e-05
-2.500000e-05 1.095960e-05 -1.013836e-05 3.541245e-06 1.073903e-05
-2.500000e-05 1.166667e-05 -9.753677e-06 3.603257e-06 1.039796e-05
-2.500000e-05 1.237374e-05 -9.365085e-06 3.647623e-06 1.005037e-05
-2.500000e-05 1.308081e-05 -8.974805e-06 3.675063e-06 9.698103e-06
-2.500000e-05 1.378788e-05 -8.584881e-06 3.686405e-06 9.342899e-06
-2.500000e-05 1.449495e-05 -8.197182e-06 3.682568e-06 8.986384e-06
-2.500000e-05 1.520202e-05 -7.813389e-06 3.664538e-06 8.630057e-06
-2.500000e-05 1.590909e-05 -7.435003e-06 3.633345e-06 8.275292e-06
-2.500000e-05 1.661616e-05 -7.063343e-06 3.590046e-06 7.923336e-06
-2.500000e-05 1.732323e-05 -6.699555e-06 3.535709e-06 7.575307e-06
-2.500000e-05 1.803030e-05 -6.344617e-06 3.471397e-06 7.232203e-06
-2.500000e-05 1.873737e-05 -5.999348e-06 3.398156e-06 6.894900e-06
-2.500000e-05 1.944444e-05 -5.664423e-06 3.317007e-06 6.564162e-06
-2.500000e-05 2.015152e-05 -5.340377e-06 3.228934e-06 6.240645e-06
-2.500000e-05 2.085859e-05 -5.027622e-06 3.134881e-06 5.924902e-06
-2.500000e-05 2.156566e-05 -4.726455e-06 3.035745e-06 5.617395e-06
-2.500000e-05 2.227273e-05 -4.437072e-06 2.932371e-06 5.318497e-06
-2.500000e-05 2.297980e-05 -4.159575e-06 2.825554e-06 5.028500e-06
-2.500000e-05 2.368687e-05 -3.893986e-06 2.716033e-06 4.747627e-06
-2.500000e-05 2.439394e-05 -3.640257e-06 2.604495e-06 4.476032e-06
-2.500000e-05 2.510101e-05 -3.398276e-06 2.491570e-06 4.213810e-06
-2.500000e-05 2.580808e-05 -3.167878e-06 2.377839e-06 3.961006e-06
-2.500000e-05 2.651515e-05 -2.948853e-06 2.263827e-06 3.717613e-06
-2.500000e-05 2.722222e-05 -2.740951e-06 2.150014e-06 3.483587e-06
-2.500000e-05 2.792929e-05 -2.543893e-06 2.036830e-06 3.258845e-06
-2.500000e-05 2.863636e-05 -2.357372e-06 1.924658e-06 3.043273e-06
-2.500000e-05 2.934343e-05 -2.181060e-06 1.813842e-06 2.836732e-06
-2.500000e-05 3.005051e-05 -2.014616e-06 1.704684e-06 2.639057e-06
-2.500000e-05 3.075758e-05 -1.857683e-06 1.597447e-06 2.450066e-06
-2.500000e-05 3.146465e-05 -1.709901e-06 1.492360e-06 2.269559e-06
-2.500000e-05 3.217172e-05 -1.570901e-06 1.389620e-06 2.097326e-06
-2.500000e-05 3.287879e-05 -1.440317e-06 1.289393e-06 1.933144e-06
-2.500000e-05 3.358586e-05 -1.317779e-06 1.191817e-06 1.776786e-06
-2.500000e-05 3.429293e-05 -1.202923e-06 1.097004e-06 1.628018e-06
-2.500000e-05 3.500000e-05 -1.095388e-06 1.005045e-06 1.486604e-06
-2.398990e-05 -3.500000e-05 -9.263684e-07 -5.317343e-07 1.068129e-06
-2.398990e-05 -3.429293e-05 -1.038840e-06 -6.141631e-07 1.206808e-06
-2.398990e-05 -3.358586e-05 -1.158585e-06 -6.991847e-07 1.353210e-06
-2.398990e-05 -3.287879e-05 -1.285960e-06 -7.867359e-07 1.507530e-06
-2.398990e-05 -3.217172e-05 -1.421331e-06 -8.767337e-07 1.669983e-06
-2.398990e-05 -3.146465e-05 -1.565070e-06 -9.690741e-07 1.840801e-06
-2.398990e-05 -3.075758e-05 -1.717556e-06 -1.063629e-06 2.020224e-06
-2.398990e-05 -3.005051e-05 -1.879168e-06 -1.160245e-06 2.208493e-06
-2.398990e-05 -2.934343e-05 -2.050291e-06 -1.258738e-06 2.405850e-06
-2.398990e-05 -2.863636e-05 -2.231305e-06 -1.358896e-06 2.612531e-06
-2.398990e-05 -2.792929e-05 -2.422589e-06 -1.460468e-06 2.828764e-06
-2.398990e-05 -2.722222e-05 -2.624512e-06 -1.563171e-06 3.054761e-06
-2.398990e-05 -2.651515e-05 -2.837432e-06 -1.666679e-06 3.290720e-06
-2.398990e-05 -2.580808e-05 -3.061692e-06 -1.770621e-06 3.536815e-06
-2.398990e-05 -2.510101e-05 -3.297611e-06 -1.874584e-06 3.793192e-06
-2.398990e-05 -2.439394e-05 -3.545482e-06 -1.978101e-06 4.059966e-06
-2.398990e-05 -2.368687e-05 -3.805561e-06 -2.080656e-06 4.337214e-06
-2.398990e-05 -2.297980e-05 -4.078063e-06 -2.181676e-06 4.624966e-06
-2.398990e-05 -2.227273e-05 -4.363152e-06 -2.280531e-06 4.923202e-06
-2.398990e-05 -2.156566e-05 -4.660930e-06 -2.376529e-06 5.231841e-06
-2.398990e-05 -2.085859e-05 -4.971427e-06 -2.468921e-06 5.550734e-06
-2.398990e-05 -2.015152e-05 -5.294591e-06 -2.556892e-06 5.879659e-06
-2.398990e-05 -1.944444e-05 -5.630274e-06 -2.639568e-06 6.218304e-06
-2.398990e-05 -1.873737e-05 -5.978221e-06 -2.716012e-06 6.566266e-06
-2.398990e-05 -1.803030e-05 -6.338051e-06 -2.785233e-06 6.923035e-06
-2.398990e-05 -1.732323e-05 -6.709248e-06 -2.846183e-06 7.287987e-06
-2.398990e-05 -1.661616e-05 -7.091143e-06 -2.897769e-06 7.660377e-06
-2.398990e-05 -1.590909e-05 -7.482902e-06 -2.938859e-06 8.039322e-06
-2.398990e-05 -1.520202e-05 -7.883507e-06 -2.968293e-06 8.423802e-06
-2.398990e-05 -1.449495e-05 -8.291747e-06 -2.984898e-06 8.812644e-06
-2.398990e-05 -1.378788e-05 -8.706207e-06 -2.987503e-06 9.204521e-06
-2.398990e-05 -1.308081e-05 -9.125253e-06 -2.974957e-06 9.597948e-06
-2.398990e-05 -1.237374e-05 -9.547031e-06 -2.946156e-06 9.991278e-06
-2.398990e-05 -1.166667e-05 -9.969463e-06 -2.900062e-06 1.038270e-05
-2.398990e-05 -1.095960e-05 -1.039025e-05 -2.835735e-06 1.077027e-05
-2.398990e-05 -1.025253e-05 -1.080687e-05 -2.752360e-06 1.115185e-05
-2.398990e-05 -9.545455e-06 -1.121661e-05 -2.649282e-06 1.152523e-05
-2.398990e-05 -8.838384e-06 -1.161658e-05 -2.526031e-06 1.188805e-05
-2.398990e-05 -8.131313e-06 -1.200374e-05 -2.382360e-06 1.223786e-05
-2.398990e-05 -7.424242e-06 -1.237492e-05 -2.218267e-06 1.257217e-05
-2.398990e-05 -6.717172e-06 -1.272691e-05 -2.034028e-06 1.288842e-05
-2.398990e-05 -6.010101e-06 -1.305646e-05 -1.830214e-06 1.318411e-05
-2.398990e-05 -5.303030e-06 -1.336037e-05 -1.607703e-06 1.345675e-05
-2.398990e-05 -4.595960e-06 -1.363556e-05 -1.367694e-06 1.370398e-05
-2.398990e-05 -3.888889e-06 -1.387908e-05 -1.111701e-06 1.392354e-05
-2.398990e-05 -3.181818e-06 -1.408827e-05 -8.415410e-07 1.411338e-05
-2.398990e-05 -2.474747e-06 -1.426072e-05 -5.593140e-07 1.427168e-05
-2.398990e-05 -1.767677e-06 -1.439442e-05 -2.673713e-07 1.439690e-05
-2.398990e-05 -1.060606e-06 -1.448775e-05 3.172542e-08 1.448778e-05
-2.398990e-05 -3.535354e-07 -1.453956e-05 3.352536e-07 1.454342e-05
-2.398990e-05 3.535354e-07 -1.454919e-05 6.403850e-07 1.456327e-05
-2.398990e-05 1.060606e-06 -1.451648e-05 9.442454e-07 1.454716e-05
-2.398990e-05 1.767677e-06 -1.444180e-05 1.243977e-06 1.449528e-05
-2.398990e-05 2.474747e-06 -1.432600e-05 1.536797e-06 1.440819e-05
-2.398990e-05 3.181818e-06 -1.417042e-05 1.820062e-06 1.428683e-05
-2.398990e-05 3.888889e-06 -1.397686e-05 2.091311e-06 1.413245e-05
-2.398990e-05 4.595960e-06 -1.374748e-05 2.348320e-06 1.394660e-05
-2.398990e-05 5.303030e-06 -1.348480e-05 2.589132e-06 1.373111e-05
-2.398990e-05 6.010101e-06 -1.319162e-05 2.812087e-06 1.348802e-05
-2.398990e-05 6.717172e-06 -1.287095e-05 3.015838e-06 1.321955e-05
-2.398990e-05 7.424242e-06 -1.252594e-05 3.199359e-06 1.292807e-05
-2.398990e-05 8.131313e-06 -1.215982e-05 3.361942e-06 1.261601e-05
-2.398990e-05 8.838384e-06 -1.177585e-05 3.503183e-06 1.228589e-05
-2.398990e-05 9.545455e-06 -1.137727e-05 3.622972e-06 1.194019e-05
-2.398990e-05 1.025253e-05 -1.096721e-05 3.721463e-06 1.158140e-05
-2.398990e-05 1.095960e-05 -1.054869e-05 3.799051e-06 1.121194e-05
-2.398990e-05 1.166667e-05 -1.012457e-05 3.856340e-06 1.083412e-05
-2.398990e-05 1.237374e-05 -9.697525e-06 3.894111e-06 1.045017e-05
-2.398990e-05 1.308081e-05 -9.270038e-06 3.913295e-06 1.006218e-05
-2.398990e-05 1.378788e-05 -8.844361e-06 3.914939e-06 9.672097e-06
-2.398990e-05 1.449495e-05 -8.422531e-06 3.900176e-06 9.281723e-06
-2.398990e-05 1.520202e-05 -8.006359e-06 3.870202e-06 8.892708e-06
-2.398990e-05 1.590909e-05 -7.597439e-06 3.826249e-06 8.506542e-06
-2.398990e-05 1.661616e-05 -7.197148e-06 3.769565e-06 8.124565e-06
-2.398990e-05 1.732323e-05 -6.806659e-06 3.701394e-06 7.747963e-06
-2.398990e-05 1.803030e-05 -6.426955e-06 3.622963e-06 7.377778e-06
-2.398990e-05 1.873737e-05 -6.058836e-06 3.535464e-06 7.014912e-06
-2.398990e-05 1.944444e-05 -5.702938e-06 3.440050e-06 6.660139e-06
-2.398990e-05 2.015152e-05 -5.359746e-06 3.337821e-06 6.314105e-06
-2.398990e-05 2.085859e-05 -5.029607e-06 3.229822e-06 5.977348e-06
-2.398990e-05 2.156566e-05 -4.712744e-06 3.117035e-06 5.650298e-06
-2.398990e-05 2.227273e-05 -4.409274e-06 3.000381e-06 5.333290e-06
-2.398990e-05 2.297980e-05 -4.119214e-06 2.880714e-06 5.026573e-06
-2.398990e-05 2.368687e-05 -3.842500e-06 2.758822e-06 4.730318e-06
-2.398990e-05 2.439394e-05 -3.578992e-06 2.635432e-06 4.444624e-06
-2.398990e-05 2.510101e-05 -3.328490e-06 2.511203e-06 4.169531e-06
-2.398990e-05 2.580808e-05 -3.090742e-06 2.386736e-06 3.905022e-06
-2.398990e-05 2.651515e-05 -2.865451e-06 2.262572e-06 3.651033e-06
-2.398990e-05 2.722222e-05 -2.652284e-06 2.139196e-06 3.407458e-06
-2.398990e-05 2.792929e-05 -2.450879e-06 2.017041e-06 3.174155e-06
-2.398990e-05 2.863636e-05 -2.260852e-06 1.896487e-06 2.950951e-06
-2.398990e-05 2.934343e-05 -2.081803e-06 1.777870e-06 2.737649e-06
-2.398990e-05 3.005051e-05 -1.913318e-06 1.661480e-06 2.534029e-06
-2.398990e-05 3.075758e-05 -1.754977e-06 1.547569e-06 2.339854e-06
-2.398990e-05 3.146465e-05 -1.606356e-06 1.436349e-06 2.154873e-06
-2.398990e-05 3.217172e-05 -1.467028e-06 1.327999e-06 1.978826e-06
-2.398990e-05 3.287879e-05 -1.336571e-06 1.222666e-06 1.811445e-06
-2.398990e-05 3.358586e-05 -1.214567e-06 1.120467e-06 1.652459e-06
-2.398990e-05 3.429293e-05 -1.100603e-06 1.021494e-06 1.501592e-06
-2.398990e-05 3.500000e-05 -9.942764e-07 9.258152e-07 1.358573e-06
-2.297980e-05 -3.500000e-05 -8.301605e-07 -4.380230e-07 9.386323e-07
-2.297980e-05 -3.429293e-05 -9.417252e-07 -5.230780e-07 1.077245e-06
-2.297980e-05 -3.358586e-05 -1.060843e-06 -6.110942e-07 1.224264e-06
-2.297980e-05 -3.287879e-05 -1.187908e-06 -7.020299e-07 1.379845e-06
-2.297980e-05 -3.217172e-05 -1.323330e-06 -7.958243e-07 1.544195e-06
-2.297980e-05 -3.146465e-05 -1.467525e-06 -8.923951e-07 1.717556e-06
-2.297980e-05 -3.075758e-05 -1.620922e-06 -9.916362e-07 1.900192e-06
-2.297980e-05 -3.005051e-05 -1.783954e-06 -1.093415e-06 2.092378e-06
-2.297980e-05 -2.934343e-05 -1.957064e-06 -1.197568e-06 2.294399e-06
-2.297980e-05 -2.863636e-05 -2.140695e-06 -1.303901e-06 2.506538e-06
-2.297980e-05 -2.792929e-05 -2.335292e-06 -1.412184e-06 2.729076e-06
-2.297980e-05 -2.722222e-05 -2.541298e-06 -1.522146e-06 2.962284e-06
-2.297980e-05 -2.651515e-05 -2.759148e-06 -1.633474e-06 3.206421e-06
-2.297980e-05 -2.580808e-05 -2.989265e-06 -1.745807e-06 3.461726e-06
-2.297980e-05 -2.510101e-05 -3.232056e-06 -1.858736e-06 3.728416e-06
-2.297980e-05 -2.439394e-05 -3.487905e-06 -1.971795e-06 4.006676e-06
-2.297980e-05 -2.368687e-05 -3.757162e-06 -2.084460e-06 4.296655e-06
-2.297980e-05 -2.297980e-05 -4.040143e-06 -2.196145e-06 4.598457e-06
-2.297980e-05 -2.227273e-05 -4.337111e-06 -2.306197e-06 4.912135e-06
-2.297980e-05 -2.156566e-05 -4.648272e-06 -2.413895e-06 5.237683e-06
-2.297980e-05 -2.085859e-05 -4.973762e-06 -2.518444e-06 5.575022e-06
-2.297980e-05 -2.015152e-05 -5.313630e-06 -2.618977e-06 5.923994e-06
-2.297980e-05 -1.944444e-05 -5.667829e-06 -2.714549e-06 6.284350e-06
-2.297980e-05 -1.873737e-05 -6.036197e-06 -2.804140e-06 6.655740e-06
-2.297980e-05 -1.803030e-05 -6.418441e-06 -2.886657e-06 7.037697e-06
-2.297980e-05 -1.732323e-05 -6.814120e-06 -2.960933e-06 7.429627e-06
-2.297980e-05 -1.661616e-05 -7.222625e-06 -3.025739e-06 7.830799e-06
-2.297980e-05 -1.590909e-05 -7.643160e-06 -3.079786e-06 8.240326e-06
-2.297980e-05 -1.520202e-05 -8.074725e-06 -3.121737e-06 8.657161e-06
-2.297980e-05 -1.449495e-05 -8.516097e-06 -3.150223e-06 9.080078e-06
-2.297980e-05 -1.378788e-05 -8.965812e-06 -3.163859e-06 9.507670e-06
-2.297980e-05 -1.308081e-05 -9.422148e-06 -3.161268e-06 9.938334e-06
-2.297980e-05 -1.237374e-05 -9.883120e-06 -3.141100e-06 1.037027e-05
-2.297980e-05 -1.166667e-05 -1.034647e-05 -3.102068e-06 1.080149e-05
-2.297980e-05 -1.095960e-05 -1.080965e-05 -3.042979e-06 1.122979e-05
-2.297980e-05 -1.025253e-05 -1.126986e-05 -2.962767e-06 1.165280e-05
-2.297980e-05 -9.545455e-06 -1.172403e-05 -2.860536e-06 1.206795e-05
-2.297980e-05 -8.838384e-06 -1.216884e-05 -2.735598e-06 1.247254e-05
-2.297980e-05 -8.131313e-06 -1.260080e-05 -2.587514e-06 1.286372e-05
-2.297980e-05 -7.424242e-06 -1.301621e-05 -2.416134e-06 1.323856e-05
-2.297980e-05 -6.717172e-06 -1.341129e-05 -2.221631e-06 1.359406e-05
-2.297980e-05 -6.010101e-06 -1.378220e-05 -2.004530e-06 1.392721e-05
-2.297980e-05 -5.303030e-06 -1.412512e-05 -1.765736e-06 1.423506e-05
-2.297980e-05 -4.595960e-06 -1.443632e-05 -1.506541e-06 1.451472e-05
-2.297980e-05 -3.888889e-06 -1.471227e-05 -1.228631e-06 1.476349e-05
-2.297980e-05 -3.181818e-06 -1.494970e-05 -9.340705e-07 1.497886e-05
-2.297980e-05 -2.474747e-06 -1.514570e-05 -6.252823e-07 1.515861e-05
-2.297980e-05 -1.767677e-06 -1.529779e-05 -3.050073e-07 1.530083e-05
-2.297980e-05 -1.060606e-06 -1.540398e-05 2.374545e-08 1.540400e-05
-2.297980e-05 -3.535354e-07 -1.546285e-05 3.577606e-07 1.546699e-05
-2.297980e-05 3.535354e-07 -1.547360e-05 6.936874e-07 1.548914e-05
-2.297980e-05 1.060606e-06 -1.543604e-05 1.028117e-06 1.547024e-05
-2.297980e-05 1.767677e-06 -1.535060e-05 1.357660e-06 1.541052e-05
-2.297980e-05 2.474747e-06 -1.521836e-05 1.679029e-06 1.531070e-05
-2.297980e-05 3.181818e-06 -1.504097e-05 1.989107e-06 1.517192e-05
-2.297980e-05 3.888889e-06 -1.482061e-05 2.285021e-06 1.499573e-05
-2.297980e-05 4.595960e-06 -1.455997e-05 2.564192e-06 1.478404e-05
-2.297980e-05 5.303030e-06 -1.426211e-05 2.824383e-06 1.453908e-05
-2.297980e-05 6.010101e-06 -1.393041e-05 3.063729e-06 1.426334e-05
-2.297980e-05 6.717172e-06 -1.356851e-05 3.280758e-06 1.395951e-05
-2.297980e-05 7.424242e-06 -1.318019e-05 3.474389e-06 1.363043e-05
-2.297980e-05 8.131313e-06 -1.276929e-05 3.643931e-06 1.327905e-05
-2.297980e-05 8.838384e-06 -1.233967e-05 3.789064e-06 1.290831e-05
-2.297980e-05 9.545455e-06 -1.189510e-05 3.909810e-06 1.252119e-05
-2.297980e-05 1.025253e-05 -1.143924e-05 4.006503e-06 1.212057e-05
-2.297980e-05 1.095960e-05 -1.097553e-05 4.079753e-06 1.170926e-05
-2.297980e-05 1.166667e-05 -1.050726e-05 4.130403e-06 1.128994e-05
-2.297980e-05 1.237374e-05 -1.003742e-05 4.159493e-06 1.086513e-05
-2.297980e-05 1.308081e-05 -9.568766e-06 4.168215e-06 1.043721e-05
-2.297980e-05 1.378788e-05 -9.103781e-06 4.157880e-06 1.000834e-05
-2.297980e-05 1.449495e-05 -8.644667e-06 4.129882e-06 9.580512e-06
-2.297980e-05 1.520202e-05 -8.193359e-06 4.085666e-06 9.155533e-06
-2.297980e-05 1.590909e-05 -7.751524e-06 4.026697e-06 8.735011e-06
-2.297980e-05 1.661616e-05 -7.320582e-06 3.954442e-06 8.320368e-06
-2.297980e-05 1.732323e-05 -6.901710e-06 3.870344e-06 7.912848e-06
-2.297980e-05 1.803030e-05 -6.495870e-06 3.775810e-06 7.513526e-06
-2.297980e-05 1.873737e-05 -6.103817e-06 3.672192e-06 7.123313e-06
-2.297980e-05 1.944444e-05 -5.726125e-06 3.560784e-06 6.742973e-06
-2.297980e-05 2.015152e-05 -5.363197e-06 3.442807e-06 6.373131e-06
-2.297980e-05 2.085859e-05 -5.015293e-06 3.319408e-06 6.014286e-06
-2.297980e-05 2.156566e-05 -4.682538e-06 3.191659e-06 5.666820e-06
-2.297980e-05 2.227273e-05 -4.364944e-06 3.060549e-06 5.331013e-06
-2.297980e-05 2.297980e-05 -4.062423e-06 2.926990e-06 5.007051e-06
-2.297980e-05 2.368687e-05 -3.774803e-06 2.791816e-06 4.695037e-06
-2.297980e-05 2.439394e-05 -3.501836e-06 2.655784e-06 4.395003e-06
-2.297980e-05 2.510101e-05 -3.243218e-06 2.519579e-06 4.106914e-06
-2.297980e-05 2.580808e-05 -2.998592e-06 2.383813e-06 3.830682e-06
-2.297980e-05 2.651515e-05 -2.767562e-06 2.249036e-06 3.566169e-06
-2.297980e-05 2.722222e-05 -2.549699e-06 2.115731e-06 3.313198e-06
-2.297980e-05 2.792929e-05 -2.344549e-06 1.984325e-06 3.071556e-06
-2.297980e-05 2.863636e-05 -2.151643e-06 1.855189e-06 2.841002e-06
-2.297980e-05 2.934343e-05 -1.970496e-06 1.728643e-06 2.621271e-06
-2.297980e-05 3.005051e-05 -1.800620e-06 1.604962e-06 2.412081e-06
-2.297980e-05 3.075758e-05 -1.641521e-06 1.484375e-06 2.213133e-06
-2.297980e-05 3.146465e-05 -1.492706e-06 1.367074e-06 2.024120e-06
-2.297980e-05 3.217172e-05 -1.353689e-06 1.253213e-06 1.844727e-06
-2.297980e-05 3.287879e-05 -1.223988e-06 1.142914e-06 1.674634e-06
-2.297980e-05 3.358586e-05 -1.103131e-06 1.036270e-06 1.513524e-06
-2.297980e-05 3.429293e-05 -9.906556e-07 9.333470e-07 1.361079e-06
-2.297980e-05 3.500000e-05 -8.861131e-07 8.341860e-07 1.216989e-06
-2.196970e-05 -3.500000e-05 -7.280093e-07 -3.323134e-07 8.002685e-07
-2.196970e-05 -3.429293e-05 -8.381748e-07 -4.196811e-07 9.373736e-07
-2.196970e-05 -3.358586e-05 -9.561523e-07 -5.103930e-07 1.083849e-06
-2.196970e-05 -3.287879e-05 -1.082377e-06 -6.044326e-07 1.239709e-06
-2.196970e-05 -3.217172e-05 -1.217299e-06 -7.017649e-07 1.405095e-06
-2.196970e-05 -3.146465e-05 -1.361384e-06 -8.023337e-07 1.580224e-06
-2.196970e-05 -3.075758e-05 -1.515112e-06 -9.060592e-07 1.765363e-06
-2.196970e-05 -3.005051e-05 -1.678973e-06 -1.012835e-06 1.960813e-06
-2.196970e-05 -2.934343e-05 -1.853471e-06 -1.122525e-06 2.166891e-06
-2.196970e-05 -2.863636e-05 -2.039117e-06 -1.234959e-06 2.383930e-06
-2.196970e-05 -2.792929e-05 -2.236429e-06 -1.349930e-06 2.612265e-06
-2.196970e-05 -2.722222e-05 -2.445927e-06 -1.467191e-06 2.852229e-06
-2.196970e-05 -2.651515e-05 -2.668130e-06 -1.586449e-06 3.104149e-06
-2.196970e-05 -2.580808e-05 -2.903554e-06 -1.707361e-06 3.368339e-06
-2.196970e-05 -2.510101e-05 -3.152701e-06 -1.829529e-06 3.645093e-06
-2.196970e-05 -2.439394e-05 -3.416057e-06 -1.952497e-06 3.934678e-06
-2.196970e-05 -2.368687e-05 -3.694085e-06 -2.075743e-06 4.237331e-06
-2.196970e-05 -2.297980e-05 -3.987211e-06 -2.198677e-06 4.553244e-06
-2.196970e-05 -2.227273e-05 -4.295819e-06 -2.320633e-06 4.882561e-06
-2.196970e-05 -2.156566e-05 -4.620240e-06 -2.440865e-06 5.225365e-06
-2.196970e-05 -2.085859e-05 -4.960733e-06 -2.558545e-06 5.581668e-06
-2.196970e-05 -2.015152e-05 -5.317477e-06 -2.672756e-06 5.951402e-06
-2.196970e-05 -1.944444e-05 -5.690552e-06 -2.782490e-06 6.334401e-06
-2.196970e-05 -1.873737e-05 -6.079919e-06 -2.886646e-06 6.730390e-06
-2.196970e-05 -1.803030e-05 -6.485404e-06 -2.984029e-06 7.138970e-06
-2.196970e-05 -1.732323e-05 -6.906671e-06 -3.073352e-06 7.559603e-06
-2.196970e-05 -1.661616e-05 -7.343207e-06 -3.153241e-06 7.991596e-06
-2.196970e-05 -1.590909e-05 -7.794289e-06 -3.222237e-06 8.434083e-06
-2.196970e-05 -1.520202e-05 -8.258968e-06 -3.278811e-06 8.886009e-06
-2.196970e-05 -1.449495e-05 -8.736039e-06 -3.321376e-06 9.346118e-06
-2.196970e-05 -1.378788e-05 -9.224016e-06 -3.348304e-06 9.812931e-06
-2.196970e-05 -1.308081e-05 -9.721116e-06 -3.357948e-06 1.028474e-05
-2.196970e-05 -1.237374e-05 -1.022523e-05 -3.348675e-06 1.075960e-05
-2.196970e-05 -1.166667e-05 -1.073393e-05 -3.318896e-06 1.123532e-05
-2.196970e-05 -1.095960e-05 -1.124443e-05 -3.267105e-06 1.170945e-05
-2.196970e-05 -1.025253e-05 -1.175361e-05 -3.191922e-06 1.217931e-05
-2.196970e-05 -9.545455e-06 -1.225800e-05 -3.092146e-06 1.264199e-05
-2.196970e-05 -8.838384e-06 -1.275384e-05 -2.966800e-06 1.309436e-05
-2.196970e-05 -8.131313e-06 -1.323706e-05 -2.815188e-06 1.353311e-05
-2.196970e-05 -7.424242e-06 -1.370338e-05 -2.636944e-06 1.395478e-05
-2.196970e-05 -6.717172e-06 -1.414832e-05 -2.432085e-06 1.435583e-05
-2.196970e-05 -6.010101e-06 -1.456732e-05 -2.201049e-06 1.473267e-05
-2.196970e-05 -5.303030e-06 -1.495580e-05 -1.944736e-06 1.508170e-05
-2.196970e-05 -4.595960e-06 -1.530925e-05 -1.664524e-06 1.539947e-05
-2.196970e-05 -3.888889e-06 -1.562338e-05 -1.362282e-06 1.568266e-05
-2.196970e-05 -3.181818e-06 -1.589418e-05 -1.040357e-06 1.592819e-05
-2.196970e-05 -2.474747e-06 -1.611806e-05 -7.015510e-07 1.613332e-05
-2.196970e-05 -1.767677e-06 -1.629197e-05 -3.490751e-07 1.629571e-05
-2.196970e-05 -1.060606e-06 -1.641345e-05 1.351544e-08 1.641345e-05
-2.196970e-05 -3.535354e-07 -1.648073e-05 3.823985e-07 1.648517e-05
-2.196970e-05 3.535354e-07 -1.649281e-05 7.535766e-07 1.651002e-05
-2.196970e-05 1.060606e-06 -1.644945e-05 1.122977e-06 1.648774e-05
-2.196970e-05 1.767677e-06 -1.635122e-05 1.486553e-06 1.641866e-05
-2.196970e-05 2.474747e-06 -1.619945e-05 1.840391e-06 1.630365e-05
-2.196970e-05 3.181818e-06 -1.599618e-05 2.180801e-06 1.614415e-05
-2.196970e-05 3.888889e-06 -1.574415e-05 2.504404e-06 1.594209e-05
-2.196970e-05 4.595960e-06 -1.544664e-05 2.808203e-06 1.569983e-05
-2.196970e-05 5.303030e-06 -1.510742e-05 3.089639e-06 1.542012e-05
-2.196970e-05 6.010101e-06 -1.473064e-05 3.346621e-06 1.510601e-05
-2.196970e-05 6.717172e-06 -1.432069e-05 3.577551e-06 1.476080e-05
-2.196970e-05 7.424242e-06 -1.388214e-05 3.781318e-06 1.438791e-05
-2.196970e-05 8.131313e-06 -1.341957e-05 3.957289e-06 1.399089e-05
-2.196970e-05 8.838384e-06 -1.293755e-05 4.105274e-06 1.357326e-05
-2.196970e-05 9.545455e-06 -1.244051e-05 4.225495e-06 1.313853e-05
-2.196970e-05 1.025253e-05 -1.193268e-05 4.318532e-06 1.269010e-05
-2.196970e-05 1.095960e-05 -1.141805e-05 4.385281e-06 1.223121e-05
-2.196970e-05 1.166667e-05 -1.090031e-05 4.426895e-06 1.176495e-05
-2.196970e-05 1.237374e-05 -1.038284e-05 4.444738e-06 1.129421e-05
-2.196970e-05 1.308081e-05 -9.868692e-06 4.440328e-06 1.082163e-05
-2.196970e-05 1.378788e-05 -9.360559e-06 4.415300e-06 1.034963e-05
-2.196970e-05 1.449495e-05 -8.860808e-06 4.371355e-06 9.880418e-06
-2.196970e-05 1.520202e-05 -8.371476e-06 4.310230e-06 9.415928e-06
-2.196970e-05 1.590909e-05 -7.894286e-06 4.233662e-06 8.957882e-06
-2.196970e-05 1.661616e-05 -7.430665e-06 4.143364e-06 8.507776e-06
-2.196970e-05 1.732323e-05 -6.981769e-06 4.041000e-06 8.066894e-06
-2.196970e-05 1.803030e-05 -6.548502e-06 3.928174e-06 7.636323e-06
-2.196970e-05 1.873737e-05 -6.131541e-06 3.806410e-06 7.216963e-06
-2.196970e-05 1.944444e-05 -5.731361e-06 3.677147e-06 6.809546e-06
-2.196970e-05 2.015152e-05 -5.348258e-06 3.541731e-06 6.414649e-06
-2.196970e-05 2.085859e-05 -4.982367e-06 3.401414e-06 6.032711e-06
-2.196970e-05 2.156566e-05 -4.633689e-06 3.257348e-06 5.664044e-06
-2.196970e-05 2.227273e-05 -4.302105e-06 3.110591e-06 5.308849e-06
-2.196970e-05 2.297980e-05 -3.987395e-06 2.962103e-06 4.967230e-06
-2.196970e-05 2.368687e-05 -3.689256e-06 2.812756e-06 4.639203e-06
-2.196970e-05 2.439394e-05 -3.407316e-06 2.663330e-06 4.324711e-06
-2.196970e-05 2.510101e-05 -3.141143e-06 2.514525e-06 4.023632e-06
-2.196970e-05 2.580808e-05 -2.890262e-06 2.366957e-06 3.735787e-06
-2.196970e-05 2.651515e-05 -2.654163e-06 2.221172e-06 3.460952e-06
-2.196970e-05 2.722222e-05 -2.432309e-06 2.077646e-06 3.198865e-06
-2.196970e-05 2.792929e-05 -2.224144e-06 1.936789e-06 2.949232e-06
-2.196970e-05 2.863636e-05 -2.029101e-06 1.798954e-06 2.711731e-06
-2.196970e-05 2.934343e-05 -1.846607e-06 1.664439e-06 2.486023e-06
-2.196970e-05 3.005051e-05 -1.676087e-06 1.533491e-06 2.271753e-06
-2.196970e-05 3.075758e-05 -1.516972e-06 1.406314e-06 2.068556e-06
-2.196970e-05 3.146465e-05 -1.368696e-06 1.283069e-06 1.876059e-06
-2.196970e-05 3.217172e-05 -1.230706e-06 1.163881e-06 1.693888e-06
-2.196970e-05 3.287879e-05 -1.102457e-06 1.048842e-06 1.521671e-06
-2.196970e-05 3.358586e-05 -9.834219e-07 9.380130e-07 1.359039e-06
-2.196970e-05 3.429293e-05 -8.730873e-07 8.314287e-07 1.205635e-06
-2.196970e-05 3.500000e-05 -7.709566e-07 7.291003e-07 1.061113e-06
-2.095960e-05 -3.500000e-05 -6.200655e-07 -2.137495e-07 6.558735e-07
-2.095960e-05 -3.429293e-05 -7.283064e-07 -3.030439e-07 7.888383e-07
-2.095960e-05 -3.358586e-05 -8.445935e-07 -3.960761e-07 9.328528e-07
-2.095960e-05 -3.287879e-05 -9.694015e-07 -4.928584e-07 1.087497e-06
-2.095960e-05 -3.217172e-05 -1.103225e-06 -5.933855e-07 1.252682e-06
-2.095960e-05 -3.146465e-05 -1.246578e-06 -6.976318e-07 1.428512e-06
-2.095960e-05 -3.075758e-05 -1.399994e-06 -8.055489e-07 1.615206e-06
-2.095960e-05 -3.005051e-05 -1.564022e-06 -9.170619e-07 1.813055e-06
-2.095960e-05 -2.934343e-05 -1.739231e-06 -1.032067e-06 2.022396e-06
-2.095960e-05 -2.863636e-05 -1.926203e-06 -1.150426e-06 2.243599e-06
-2.095960e-05 -2.792929e-05 -2.125532e-06 -1.271963e-06 2.477050e-06
-2.095960e-05 -2.722222e-05 -2.337824e-06 -1.396462e-06 2.723146e-06
-2.095960e-05 -2.651515e-05 -2.563689e-06 -1.523658e-06 2.982287e-06
-2.095960e-05 -2.580808e-05 -2.803742e-06 -1.653235e-06 3.254866e-06
-2.095960e-05 -2.510101e-05 -3.058592e-06 -1.784819e-06 3.541265e-06
-2.095960e-05 -2.439394e-05 -3.328840e-06 -1.917971e-06 3.841847e-06
-2.095960e-05 -2.368687e-05 -3.615072e-06 -2.052184e-06 4.156947e-06
-2.095960e-05 -2.297980e-05 -3.917845e-06 -2.186875e-06 4.486862e-06
-2.095960e-05 -2.227273e-05 -4.237681e-06 -2.321374e-06 4.831845e-06
-2.095960e-05 -2.156566e-05 -4.575056e-06 -2.454927e-06 5.192091e-06
-2.095960e-05 -2.085859e-05 -4.930381e-06 -2.586680e-06 5.567726e-06
-2.095960e-05 -2.015152e-05 -5.303990e-06 -2.715678e-06 5.958793e-06
-2.095960e-05 -1.944444e-05 -5.696120e-06 -2.840858e-06 6.365238e-06
-2.095960e-05 -1.873737e-05 -6.106891e-06 -2.961044e-06 6.786891e-06
-2.095960e-05 -1.803030e-05 -6.536282e-06 -3.074947e-06 7.223453e-06
-2.095960e-05 -1.732323e-05 -6.984107e-06 -3.181159e-06 7.674473e-06
-2.095960e-05 -1.661616e-05 -7.449988e-06 -3.278157e-06 8.139327e-06
-2.095960e-05 -1.590909e-05 -7.933321e-06 -3.364307e-06 8.617201e-06
-2.095960e-05 -1.520202e-05 -8.433249e-06 -3.437871e-06 9.107066e-06
-2.095960e-05 -1.449495e-05 -8.948630e-06 -3.497020e-06 9.607659e-06
-2.095960e-05 -1.378788e-05 -9.477999e-06 -3.539852e-06 1.011746e-05
-2.095960e-05 -1.308081e-05 -1.001954e-05 -3.564417e-06 1.063467e-05
-2.095960e-05 -1.237374e-05 -1.057107e-05 -3.568745e-06 1.115722e-05
-2.095960e-05 -1.166667e-05 -1.112998e-05 -3.550885e-06 1.168269e-05
-2.095960e-05 -1.095960e-05 -1.169326e-05 -3.508950e-06 1.220840e-05
-2.095960e-05 -1.025253e-05 -1.225746e-05 -3.441173e-06 1.273134e-05
-2.095960e-05 -9.545455e-06 -1.281869e-05 -3.345958e-06 1.324818e-05
-2.095960e-05 -8.838384e-06 -1.337266e-05 -3.221954e-06 1.375532e-05
-2.095960e-05 -8.131313e-06 -1.391469e-05 -3.068117e-06 1.424892e-05
-2.095960e-05 -7.424242e-06 -1.443976e-05 -2.883782e-06 1.472491e-05
-2.095960e-05 -6.717172e-06 -1.494261e-05 -2.668730e-06 1.517906e-05
-2.095960e-05 -6.010101e-06 -1.541778e-05 -2.423251e-06 1.560705e-05
-2.095960e-05 -5.303030e-06 -1.585974e-05 -2.148190e-06 1.600457e-05
-2.095960e-05 -4.595960e-06 -1.626303e-05 -1.844992e-06 1.636735e-05
-2.095960e-05 -3.888889e-06 -1.662238e-05 -1.515713e-06 1.669134e-05
-2.095960e-05 -3.181818e-06 -1.693284e-05 -1.163023e-06 1.697274e-05
-2.095960e-05 -2.474747e-06 -1.718999e-05 -7.901692e-07 1.720814e-05
-2.095960e-05 -1.767677e-06 -1.738998e-05 -4.009310e-07 1.739460e-05
-2.095960e-05 -1.060606e-06 -1.752976e-05 4.643827e-10 1.752976e-05
-2.095960e-05 -3.535354e-07 -1.760712e-05 4.094408e-07 1.761188e-05
-2.095960e-05 3.535354e-07 -1.762079e-05 8.211925e-07 1.763991e-05
-2.095960e-05 1.060606e-06 -1.757048e-05 1.230815e-06 1.761354e-05
-2.095960e-05 1.767677e-06 -1.745691e-05 1.633441e-06 1.753316e-05
-2.095960e-05 2.474747e-06 -1.728175e-05 2.024376e-06 1.739992e-05
-2.095960e-05 3.181818e-06 -1.704760e-05 2.399222e-06 1.721560e-05
-2.095960e-05 3.888889e-06 -1.675784e-05 2.753988e-06 1.698263e-05
-2.095960e-05 4.595960e-06 -1.641658e-05 3.085180e-06 1.670396e-05
-2.095960e-05 5.303030e-06 -1.602849e-05 3.389864e-06 1.638303e-05
-2.095960e-05 6.010101e-06 -1.559866e-05 3.665710e-06 1.602360e-05
-2.095960e-05 6.717172e-06 -1.513247e-05 3.911007e-06 1.562970e-05
-2.095960e-05 7.424242e-06 -1.463542e-05 4.124651e-06 1.520553e-05
-2.095960e-05 8.131313e-06 -1.411303e-05 4.306125e-06 1.475535e-05
-2.095960e-05 8.838384e-06 -1.357072e-05 4.455447e-06 1.428339e-05
-2.095960e-05 9.545455e-06 -1.301368e-05 4.573120e-06 1.379381e-05
-2.095960e-05 1.025253e-05 -1.244683e-05 4.660066e-06 1.329059e-05
-2.095960e-05 1.095960e-05 -1.187475e-05 4.717555e-06 1.277752e-05
-2.095960e-05 1.166667e-05 -1.130162e-05 4.747141e-06 1.225814e-05
-2.095960e-05 1.237374e-05 -1.073121e-05 4.750595e-06 1.173571e-05
-2.095960e-05 1.308081e-05 -1.016684e-05 4.729840e-06 1.121321e-05
-2.095960e-05 1.378788e-05 -9.611456e-06 4.686897e-06 1.069332e-05
-2.095960e-05 1.449495e-05 -9.067545e-06 4.623834e-06 1.017842e-05
-2.095960e-05 1.520202e-05 -8.537218e-06 4.542727e-06 9.670598e-06
-2.095960e-05 1.590909e-05 -8.022218e-06 4.445622e-06 9.171670e-06
-2.095960e-05 1.661616e-05 -7.523940e-06 4.334506e-06 8.683180e-06
-2.095960e-05 1.732323e-05 -7.043472e-06 4.211289e-06 8.206427e-06
-2.095960e-05 1.803030e-05 -6.581618e-06 4.077781e-06 7.742480e-06
-2.095960e-05 1.873737e-05 -6.138936e-06 3.935687e-06 7.292199e-06
-2.095960e-05 1.944444e-05 -5.715760e-06 3.786595e-06 6.856254e-06
-2.095960e-05 2.015152e-05 -5.312236e-06 3.631974e-06 6.435145e-06
-2.095960e-05 2.085859e-05 -4.928342e-06 3.473174e-06 6.029220e-06
-2.095960e-05 2.156566e-05 -4.563917e-06 3.311424e-06 5.638694e-06
-2.095960e-05 2.227273e-05 -4.218681e-06 3.147838e-06 5.263663e-06
-2.095960e-05 2.297980e-05 -3.892256e-06 2.983417e-06 4.904124e-06
-2.095960e-05 2.368687e-05 -3.584184e-06 2.819055e-06 4.559983e-06
-2.095960e-05 2.439394e-05 -3.293941e-06 2.655549e-06 4.231074e-06
-2.095960e-05 2.510101e-05 -3.020954e-06 2.493596e-06 3.917165e-06
-2.095960e-05 2.580808e-05 -2.764610e-06 2.333808e-06 3.617973e-06
-2.095960e-05 2.651515e-05 -2.524271e-06 2.176716e-06 3.333172e-06
-2.095960e-05 2.722222e-05 -2.299278e-06 2.022774e-06 3.062401e-06
-2.095960e-05 2.792929e-05 -2.088963e-06 1.872368e-06 2.805268e-06
-2.095960e-05 2.863636e-05 -1.892653e-06 1.725821e-06 2.561365e-06
-2.095960e-05 2.934343e-05 -1.709676e-06 1.583398e-06 2.330267e-06
-2.095960e-05 3.005051e-05 -1.539369e-06 1.445313e-06 2.111537e-06
-2.095960e-05 3.075758e-05 -1.381076e-06 1.311734e-06 1.904735e-06
-2.095960e-05 3.146465e-05 -1.234156e-06 1.182785e-06 1.709421e-06
-2.095960e-05 3.217172e-05 -1.097985e-06 1.058554e-06 1.525158e-06
-2.095960e-05 3.287879e-05 -9.719556e-07 9.390960e-07 1.351517e-06
-2.095960e-05 3.358586e-05 -8.554806e-07 8.244345e-07 1.188082e-06
-2.095960e-05 3.429293e-05 -7.479938e-07 7.145685e-07 1.034458e-06
-2.095960e-05 3.500000e-05 -6.489505e-07 6.094733e-07 8.902777e-07
-1.994949e-05 -3.500000e-05 -5.065599e-07 -8.147938e-08 5.130709e-07
-1.994949e-05 -3.429293e-05 -6.123212e-07 -1.722356e-07 6.360836e-07
-1.994949e-05 -3.358586e-05 -7.263323e-07 -2.671292e-07 7.738971e-07
-1.994949e-05 -3.287879e-05 -8.491078e-07 -3.662045e-07 9.247106e-07
-1.994949e-05 -3.217172e-05 -9.811864e-07 -4.694898e-07 1.087726e-06
-1.994949e-05 -3.146465e-05 -1.123131e-06 -5.769945e-07 1.262674e-06
-1.994949e-05 -3.075758e-05 -1.275530e-06 -6.887065e-07 1.449584e-06
-1.994949e-05 -3.005051e-05 -1.438995e-06 -8.045885e-07 1.648656e-06
-1.994949e-05 -2.934343e-05 -1.614158e-06 -9.245745e-07 1.860200e-06
-1.994949e-05 -2.863636e-05 -1.801677e-06 -1.048566e-06 2.084594e-06
-1.994949e-05 -2.792929e-05 -2.002229e-06 -1.176427e-06 2.322262e-06
-1.994949e-05 -2.722222e-05 -2.216506e-06 -1.307978e-06 2.573656e-06
-1.994949e-05 -2.651515e-05 -2.445219e-06 -1.442996e-06 2.839249e-06
-1.994949e-05 -2.580808e-05 -2.689089e-06 -1.581199e-06 3.119517e-06
-1.994949e-05 -2.510101e-05 -2.948841e-06 -1.722248e-06 3.414938e-06
-1.994949e-05 -2.439394e-05 -3.225205e-06 -1.865737e-06 3.725979e-06
-1.994949e-05 -2.368687e-05 -3.518901e-06 -2.011185e-06 4.053089e-06
-1.994949e-05 -2.297980e-05 -3.830636e-06 -2.158029e-06 4.396687e-06
-1.994949e-05 -2.227273e-05 -4.161089e-06 -2.305614e-06 4.757154e-06
-1.994949e-05 -2.156566e-05 -4.510904e-06 -2.453187e-06 5.134820e-06
-1.994949e-05 -2.085859e-05 -4.880669e-06 -2.599886e-06 5.529949e-06
-1.994949e-05 -2.015152e-05 -5.270905e-06 -2.744732e-06 5.942727e-06
-1.994949e-05 -1.944444e-05 -5.682042e-06 -2.886623e-06 6.373240e-06
-1.994949e-05 -1.873737e-05 -6.114396e-06 -3.024320e-06 6.821462e-06
-1.994949e-05 -1.803030e-05 -6.568145e-06 -3.156449e-06 7.287228e-06
-1.994949e-05 -1.732323e-05 -7.043299e-06 -3.281487e-06 7.770214e-06
-1.994949e-05 -1.661616e-05 -7.539667e-06 -3.397767e-06 8.269909e-06
-1.994949e-05 -1.590909e-05 -8.056818e-06 -3.503474e-06 8.785593e-06
-1.994949e-05 -1.520202e-05 -8.594047e-06 -3.596652e-06 9.316306e-06
-1.994949e-05 -1.449495e-05 -9.150331e-06 -3.675212e-06 9.860818e-06
-1.994949e-05 -1.378788e-05 -9.724283e-06 -3.736951e-06 1.041760e-05
-1.994949e-05 -1.308081e-05 -1.031412e-05 -3.779570e-06 1.098481e-05
-1.994949e-05 -1.237374e-05 -1.091759e-05 -3.800712e-06 1.156024e-05
-1.994949e-05 -1.166667e-05 -1.153199e-05 -3.797998e-06 1.214132e-05
-1.994949e-05 -1.095960e-05 -1.215408e-05 -3.769082e-06 1.272508e-05
-1.994949e-05 -1.025253e-05 -1.278009e-05 -3.711710e-06 1.330817e-05
-1.994949e-05 -9.545455e-06 -1.340567e-05 -3.623795e-06 1.388683e-05
-1.994949e-05 -8.838384e-06 -1.402598e-05 -3.503494e-06 1.445692e-05
-1.994949e-05 -8.131313e-06 -1.463561e-05 -3.349300e-06 1.501396e-05
-1.994949e-05 -7.424242e-06 -1.522872e-05 -3.160132e-06 1.555315e-05
-1.994949e-05 -6.717172e-06 -1.579907e-05 -2.935428e-06 1.606945e-05
-1.994949e-05 -6.010101e-06 -1.634012e-05 -2.675230e-06 1.655767e-05
-1.994949e-05 -5.303030e-06 -1.684520e-05 -2.380265e-06 1.701254e-05
-1.994949e-05 -4.595960e-06 -1.730761e-05 -2.051998e-06 1.742883e-05
-1.994949e-05 -3.888889e-06 -1.772086e-05 -1.692672e-06 1.780152e-05
-1.994949e-05 -3.181818e-06 -1.807881e-05 -1.305311e-06 1.812587e-05
-1.994949e-05 -2.474747e-06 -1.837590e-05 -8.936909e-07 1.839762e-05
-1.994949e-05 -1.767677e-06 -1.860731e-05 -4.622810e-07 1.861306e-05
-1.994949e-05 -1.060606e-06 -1.876918e-05 -1.614102e-08 1.876919e-05
-1.994949e-05 -3.535354e-07 -1.885871e-05 4.392076e-07 1.886382e-05
-1.994949e-05 3.535354e-07 -1.887429e-05 8.979387e-07 1.889563e-05
-1.994949e-05 1.060606e-06 -1.881556e-05 1.354096e-06 1.886423e-05
-1.994949e-05 1.767677e-06 -1.868345e-05 1.801774e-06 1.877013e-05
-1.994949e-05 2.474747e-06 -1.848009e-05 2.235298e-06 1.861479e-05
-1.994949e-05 3.181818e-06 -1.820877e-05 2.649391e-06 1.840050e-05
-1.994949e-05 3.888889e-06 -1.787377e-05 3.039312e-06 1.813034e-05
-1.994949e-05 4.595960e-06 -1.748026e-05 3.400974e-06 1.780804e-05
-1.994949e-05 5.303030e-06 -1.703406e-05 3.731022e-06 1.743788e-05
-1.994949e-05 6.010101e-06 -1.654149e-05 4.026874e-06 1.702458e-05
-1.994949e-05 6.717172e-06 -1.600913e-05 4.286735e-06 1.657312e-05
-1.994949e-05 7.424242e-06 -1.544369e-05 4.509574e-06 1.608863e-05
-1.994949e-05 8.131313e-06 -1.485182e-05 4.695077e-06 1.557628e-05
-1.994949e-05 8.838384e-06 -1.423995e-05 4.843576e-06 1.504116e-05
-1.994949e-05 9.545455e-06 -1.361421e-05 4.955975e-06 1.448821e-05
-1.994949e-05 1.025253e-05 -1.298028e-05 5.033655e-06 1.392212e-05
-1.994949e-05 1.095960e-05 -1.234340e-05 5.078383e-06 1.334726e-05
-1.994949e-05 1.166667e-05 -1.170828e-05 5.092225e-06 1.276771e-05
-1.994949e-05 1.237374e-05 -1.107908e-05 5.077461e-06 1.218715e-05
-1.994949e-05 1.308081e-05 -1.045944e-05 5.036507e-06 1.160889e-05
-1.994949e-05 1.378788e-05 -9.852458e-06 4.971849e-06 1.103586e-05
-1.994949e-05 1.449495e-05 -9.260744e-06 4.885985e-06 1.047064e-05
-1.994949e-05 1.520202e-05 -8.686431e-06 4.781380e-06 9.915426e-06
-1.994949e-05 1.590909e-05 -8.131220e-06 4.660425e-06 9.372102e-06
-1.994949e-05 1.661616e-05 -7.596424e-06 4.525411e-06 8.842228e-06
-1.994949e-05 1.732323e-05 -7.083002e-06 4.378506e-06 8.327078e-06
-1.994949e-05 1.803030e-05 -6.591606e-06 4.221740e-06 7.827666e-06
-1.994949e-05 1.873737e-05 -6.122616e-06 4.057000e-06 7.344772e-06
-1.994949e-05 1.944444e-05 -5.676177e-06 3.886019e-06 6.878963e-06
-1.994949e-05 2.015152e-05 -5.252238e-06 3.710383e-06 6.430625e-06
-1.994949e-05 2.085859e-05 -4.850576e-06 3.531529e-06 5.999982e-06
-1.994949e-05 2.156566e-05 -4.470831e-06 3.350749e-06 5.587114e-06
-1.994949e-05 2.227273e-05 -4.112528e-06 3.169200e-06 5.191985e-06
-1.994949e-05 2.297980e-05 -3.775098e-06 2.987908e-06 4.814453e-06
-1.994949e-05 2.368687e-05 -3.457901e-06 2.807778e-06 4.454290e-06
-1.994949e-05 2.439394e-05 -3.160241e-06 2.629602e-06 4.111195e-06
-1.994949e-05 2.510101e-05 -2.881379e-06 2.454064e-06 3.784809e-06
-1.994949e-05 2.580808e-05 -2.620551e-06 2.281756e-06 3.474723e-06
-1.994949e-05 2.651515e-05 -2.376973e-06 2.113178e-06 3.180491e-06
-1.994949e-05 2.722222e-05 -2.149853e-06 1.948752e-06 2.901638e-06
-1.994949e-05 2.792929e-05 -1.938398e-06 1.788825e-06 2.637666e-06
-1.994949e-05 2.863636e-05 -1.741822e-06 1.633678e-06 2.388064e-06
-1.994949e-05 2.934343e-05 -1.559348e-06 1.483536e-06 2.152312e-06
-1.994949e-05 3.005051e-05 -1.390215e-06 1.338568e-06 1.929886e-06
-1.994949e-05 3.075758e-05 -1.233679e-06 1.198895e-06 1.720266e-06
-1.994949e-05 3.146465e-05 -1.089021e-06 1.064599e-06 1.522937e-06
-1.994949e-05 3.217172e-05 -9.555406e-07 9.357220e-07 1.337398e-06
-1.994949e-05 3.287879e-05 -8.325657e-07 8.122745e-07 1.163166e-06
-1.994949e-05 3.358586e-05 -7.194489e-07 6.942382e-07 9.997867e-07
-1.994949e-05 3.429293e-05 -6.155698e-07 5.815697e-07 8.468468e-07
-1.994949e-05 3.500000e-05 -5.203352e-07 4.742040e-07 7.040015e-07
-1.893939e-05 -3.500000e-05 -3.878111e-07 6.533134e-08 3.932755e-07
-1.893939e-05 -3.429293e-05 -4.905129e-07 -2.633755e-08 4.912194e-07
-1.893939e-05 -3.358586e-05 -6.016323e-07 -1.225434e-07 6.139856e-07
-1.893939e-05 -3.287879e-05 -7.217231e-07 -2.233657e-07 7.554975e-07
-1.893939e-05 -3.217172e-05 -8.513678e-07 -3.288702e-07 9.126789e-07
-1.893939e-05 -3.146465e-05 -9.911789e-07 -4.391054e-07 1.084089e-06
-1.893939e-05 -3.075758e-05 -1.141799e-06 -5.541005e-07 1.269146e-06
-1.893939e-05 -3.005051e-05 -1.303900e-06 -6.738610e-07 1.467734e-06
-1.893939e-05 -2.934343e-05 -1.478185e-06 -7.983660e-07 1.680006e-06
-1.893939e-05 -2.863636e-05 -1.665387e-06 -9.275628e-07 1.906275e-06
-1.893939e-05 -2.792929e-05 -1.866266e-06 -1.061363e-06 2.146960e-06
-1.893939e-05 -2.722222e-05 -2.081609e-06 -1.199637e-06 2.402546e-06
-1.893939e-05 -2.651515e-05 -2.312230e-06 -1.342207e-06 2.673561e-06
-1.893939e-05 -2.580808e-05 -2.558964e-06 -1.488843e-06 2.960566e-06
-1.893939e-05 -2.510101e-05 -2.822663e-06 -1.639253e-06 3.264135e-06
-1.893939e-05 -2.439394e-05 -3.104192e-06 -1.793075e-06 3.584847e-06
-1.893939e-05 -2.368687e-05 -3.404424e-06 -1.949870e-06 3.923276e-06
-1.893939e-05 -2.297980e-05 -3.724228e-06 -2.109113e-06 4.279981e-06
-1.893939e-05 -2.227273e-05 -4.064463e-06 -2.270180e-06 4.655489e-06
-1.893939e-05 -2.156566e-05 -4.425963e-06 -2.432340e-06 5.050289e-06
-1.893939e-05 -2.085859e-05 -4.809522e-06 -2.594741e-06 5.464813e-06
-1.893939e-05 -2.015152e-05 -5.215880e-06 -2.756403e-06 5.899420e-06
-1.893939e-05 -1.944444e-05 -5.645696e-06 -2.916200e-06 6.354377e-06
-1.893939e-05 -1.873737e-05 -6.099530e-06 -3.072852e-06 6.829838e-06
-1.893939e-05 -1.803030e-05 -6.577806e-06 -3.224916e-06 7.325819e-06
-1.893939e-05 -1.732323e-05 -7.080787e-06 -3.370770e-06 7.842171e-06
-1.893939e-05 -1.661616e-05 -7.608531e-06 -3.508613e-06 8.378550e-06
-1.893939e-05 -1.590909e-05 -8.160849e-06 -3.636454e-06 8.934386e-06
-1.893939e-05 -1.520202e-05 -8.737259e-06 -3.752116e-06 9.508841e-06
-1.893939e-05 -1.449495e-05 -9.336933e-06 -3.853239e-06 1.010078e-05
-1.893939e-05 -1.378788e-05 -9.958643e-06 -3.937289e-06 1.070873e-05
-1.893939e-05 -1.308081e-05 -1.060070e-05 -4.001587e-06 1.133082e-05
-1.893939e-05 -1.237374e-05 -1.126089e-05 -4.043330e-06 1.196479e-05
-1.893939e-05 -1.166667e-05 -1.193644e-05 -4.059641e-06 1.260791e-05
-1.893939e-05 -1.095960e-05 -1.262394e-05 -4.047622e-06 1.325696e-05
-1.893939e-05 -1.025253e-05 -1.331930e-05 -4.004425e-06 1.390824e-05
-1.893939e-05 -9.545455e-06 -1.401776e-05 -3.927340e-06 1.455753e-05
-1.893939e-05 -8.838384e-06 -1.471382e-05 -3.813893e-06 1.520008e-05
-1.893939e-05 -8.131313e-06 -1.540131e-05 -3.661959e-06 1.583068e-05
-1.893939e-05 -7.424242e-06 -1.607341e-05 -3.469884e-06 1.644368e-05
-1.893939e-05 -6.717172e-06 -1.672273e-05 -3.236611e-06 1.703307e-05
-1.893939e-05 -6.010101e-06 -1.734143e-05 -2.961802e-06 1.759254e-05
-1.893939e-05 -5.303030e-06 -1.792139e-05 -2.645949e-06 1.811566e-05
-1.893939e-05 -4.595960e-06 -1.845438e-05 -2.290471e-06 1.859597e-05
-1.893939e-05 -3.888889e-06 -1.893232e-05 -1.897769e-06 1.902720e-05
-1.893939e-05 -3.181818e-06 -1.934754e-05 -1.471254e-06 1.940340e-05
-1.893939e-05 -2.474747e-06 -1.969299e-05 -1.015325e-06 1.971915e-05
-1.893939e-05 -1.767677e-06 -1.996256e-05 -5.352901e-07 1.996974e-05
-1.893939e-05 -1.060606e-06 -2.015132e-05 -3.725008e-08 2.015135e-05
-1.893939e-05 -3.535354e-07 -2.025567e-05 4.720766e-07 2.026117e-05
-1.893939e-05 3.535354e-07 -2.027356e-05 9.855616e-07 2.029750e-05
-1.893939e-05 1.060606e-06 -2.020455e-05 1.495902e-06 2.025985e-05
-1.893939e-05 1.767677e-06 -2.004982e-05 1.995866e-06 2.014891e-05
-1.893939e-05 2.474747e-06 -1.981214e-05 2.478537e-06 1.996657e-05
-1.893939e-05 3.181818e-06 -1.949572e-05 2.937533e-06 1.971578e-05
-1.893939e-05 3.888889e-06 -1.910605e-05 3.367193e-06 1.940050e-05
-1.893939e-05 4.595960e-06 -1.864969e-05 3.762727e-06 1.902548e-05
-1.893939e-05 5.303030e-06 -1.813395e-05 4.120303e-06 1.859616e-05
-1.893939e-05 6.010101e-06 -1.756673e-05 4.437099e-06 1.811844e-05
-1.893939e-05 6.717172e-06 -1.695617e-05 4.711295e-06 1.759852e-05
-1.893939e-05 7.424242e-06 -1.631047e-05 4.942030e-06 1.704274e-05
-1.893939e-05 8.131313e-06 -1.563764e-05 5.129326e-06 1.645740e-05
-1.893939e-05 8.838384e-06 -1.494537e-05 5.273982e-06 1.584863e-05
-1.893939e-05 9.545455e-06 -1.424083e-05 5.377461e-06 1.522230e-05
-1.893939e-05 1.025253e-05 -1.353063e-05 5.441764e-06 1.458392e-05
-1.893939e-05 1.095960e-05 -1.282070e-05 5.469309e-06 1.393856e-05
-1.893939e-05 1.166667e-05 -1.211630e-05 5.462812e-06 1.329086e-05
-1.893939e-05 1.237374e-05 -1.142201e-05 5.425185e-06 1.264496e-05
-1.893939e-05 1.308081e-05 -1.074171e-05 5.359443e-06 1.200449e-05
-1.893939e-05 1.378788e-05 -1.007864e-05 5.268620e-06 1.137266e-05
-1.893939e-05 1.449495e-05 -9.435447e-06 5.155713e-06 1.075216e-05
-1.893939e-05 1.520202e-05 -8.814220e-06 5.023625e-06 1.014531e-05
-1.893939e-05 1.590909e-05 -8.216549e-06 4.875127e-06 9.553981e-06
-1.893939e-05 1.661616e-05 -7.643583e-06 4.712835e-06 8.979709e-06
-1.893939e-05 1.732323e-05 -7.096081e-06 4.539186e-06 8.423692e-06
-1.893939e-05 1.803030e-05 -6.574470e-06 4.356433e-06 7.886835e-06
-1.893939e-05 1.873737e-05 -6.078888e-06 4.166635e-06 7.369785e-06
-1.893939e-05 1.944444e-05 -5.609232e-06 3.971663e-06 6.872961e-06
-1.893939e-05 2.015152e-05 -5.165196e-06 3.773203e-06 6.396586e-06
-1.893939e-05 2.085859e-05 -4.746311e-06 3.572762e-06 5.940715e-06
-1.893939e-05 2.156566e-05 -4.351972e-06 3.371677e-06 5.505258e-06
-1.893939e-05 2.227273e-05 -3.981471e-06 3.171126e-06 5.090005e-06
-1.893939e-05 2.297980e-05 -3.634017e-06 2.972142e-06 4.694647e-06
-1.893939e-05 2.368687e-05 -3.308758e-06 2.775619e-06 4.318789e-06
-1.893939e-05 2.439394e-05 -3.004801e-06 2.582324e-06 3.961973e-06
-1.893939e-05 2.510101e-05 -2.721225e-06 2.392913e-06 3.623685e-06
-1.893939e-05 2.580808e-05 -2.457091e-06 2.207936e-06 3.303373e-06
-1.893939e-05 2.651515e-05 -2.211458e-06 2.027849e-06 3.000453e-06
-1.893939e-05 2.722222e-05 -1.983389e-06 1.853024e-06 2.714320e-06
-1.893939e-05 2.792929e-05 -1.771958e-06 1.683758e-06 2.444356e-06
-1.893939e-05 2.863636e-05 -1.576254e-06 1.520278e-06 2.189937e-06
-1.893939e-05 2.934343e-05 -1.395390e-06 1.362753e-06 1.950438e-06
-1.893939e-05 3.005051e-05 -1.228503e-06 1.211298e-06 1.725243e-06
-1.893939e-05 3.075758e-05 -1.074759e-06 1.065980e-06 1.513743e-06
-1.893939e-05 3.146465e-05 -9.333516e-07 9.268262e-07 1.315352e-06
-1.893939e-05 3.217172e-05 -8.035088e-07 7.938276e-07 1.129508e-06
-1.893939e-05 3.287879e-05 -6.844894e-07 6.669433e-07 9.556878e-07
-1.893939e-05 3.358586e-05 -5.755858e-07 5.461057e-07 7.934296e-07
-1.893939e-05 3.429293e-05 -4.761233e-07 4.312242e-07 6.423766e-07
-1.893939e-05 3.500000e-05 -3.854603e-07 3.221883e-07 5.023793e-07
-1.792929e-05 -3.500000e-05 -2.642332e-07 2.274845e-07 3.486665e-07
-1.792929e-05 -3.429293e-05 -3.632761e-07 1.355409e-07 3.877381e-07
-1.792929e-05 -3.358586e-05 -4.708638e-07 3.866779e-08 4.724489e-07
-1.792929e-05 -3.287879e-05 -5.875877e-07 -6.325268e-08 5.909824e-07
-1.792929e-05 -3.217172e-05 -7.140730e-07 -1.703266e-07 7.341059e-07
-1.792929e-05 -3.146465e-05 -8.509803e-07 -2.826459e-07 8.966918e-07
-1.792929e-05 -3.075758e-05 -9.990062e-07 -4.002854e-07 1.076216e-06
-1.792929e-05 -3.005051e-05 -1.158885e-06 -5.232992e-07 1.271556e-06
-1.792929e-05 -2.934343e-05 -1.331387e-06 -6.517171e-07 1.482338e-06
-1.792929e-05 -2.863636e-05 -1.517322e-06 -7.855401e-07 1.708607e-06
-1.792929e-05 -2.792929e-05 -1.717537e-06 -9.247357e-07 1.950659e-06
-1.792929e-05 -2.722222e-05 -1.932916e-06 -1.069232e-06 2.208941e-06
-1.792929e-05 -2.651515e-05 -2.164381e-06 -1.218911e-06 2.484006e-06
-1.792929e-05 -2.580808e-05 -2.412884e-06 -1.373602e-06 2.776471e-06
-1.792929e-05 -2.510101e-05 -2.679411e-06 -1.533076e-06 3.087000e-06
-1.792929e-05 -2.439394e-05 -2.964976e-06 -1.697031e-06 3.416284e-06
-1.792929e-05 -2.368687e-05 -3.270613e-06 -1.865089e-06 3.765032e-06
-1.792929e-05 -2.297980e-05 -3.597372e-06 -2.036779e-06 4.133951e-06
-1.792929e-05 -2.227273e-05 -3.946307e-06 -2.211530e-06 4.523737e-06
-1.792929e-05 -2.156566e-05 -4.318467e-06 -2.388656e-06 4.935061e-06
-1.792929e-05 -2.085859e-05 -4.714881e-06 -2.567340e-06 5.368551e-06
-1.792929e-05 -2.015152e-05 -5.136542e-06 -2.746624e-06 5.824775e-06
-1.792929e-05 -1.944444e-05 -5.584380e-06 -2.925387e-06 6.304220e-06
-1.792929e-05 -1.873737e-05 -6.059243e-06 -3.102336e-06 6.807269e-06
-1.792929e-05 -1.803030e-05 -6.561861e-06 -3.275982e-06 7.334172e-06
-1.792929e-05 -1.732323e-05 -7.092809e-06 -3.444632e-06 7.885013e-06
-1.792929e-05 -1.661616e-05 -7.652471e-06 -3.606369e-06 8.459681e-06
-1.792929e-05 -1.590909e-05 -8.240979e-06 -3.759045e-06 9.057822e-06
-1.792929e-05 -1.520202e-05 -8.858166e-06 -3.900267e-06 9.678801e-06
-1.792929e-05 -1.449495e-05 -9.503497e-06 -4.027403e-06 1.032165e-05
-1.792929e-05 -1.378788e-05 -1.017600e-05 -4.137577e-06 1.098501e-05
-1.792929e-05 -1.308081e-05 -1.087419e-05 -4.227693e-06 1.166711e-05
-1.792929e-05 -1.237374e-05 -1.159600e-05 -4.294454e-06 1.236566e-05
-1.792929e-05 -1.166667e-05 -1.233867e-05 -4.334409e-06 1.307784e-05
-1.792929e-05 -1.095960e-05 -1.309870e-05 -4.344008e-06 1.380023e-05
-1.792929e-05 -1.025253e-05 -1.387176e-05 -4.319683e-06 1.452878e-05
-1.792929e-05 -9.545455e-06 -1.465267e-05 -4.257947e-06 1.525879e-05
-1.792929e-05 -8.838384e-06 -1.543528e-05 -4.155516e-06 1.598487e-05
-1.792929e-05 -8.131313e-06 -1.621257e-05 -4.009450e-06 1.670099e-05
-1.792929e-05 -7.424242e-06 -1.697661e-05 -3.817311e-06 1.740049e-05
-1.792929e-05 -6.717172e-06 -1.771865e-05 -3.577337e-06 1.807617e-05
-1.792929e-05 -6.010101e-06 -1.842927e-05 -3.288609e-06 1.872038e-05
-1.792929e-05 -5.303030e-06 -1.909855e-05 -2.951222e-06 1.932522e-05
-1.792929e-05 -4.595960e-06 -1.971633e-05 -2.566422e-06 1.988266e-05
-1.792929e-05 -3.888889e-06 -2.027250e-05 -2.136713e-06 2.038480e-05
-1.792929e-05 -3.181818e-06 -2.075734e-05 -1.665911e-06 2.082408e-05
-1.792929e-05 -2.474747e-06 -2.116185e-05 -1.159137e-06 2.119358e-05
-1.792929e-05 -1.767677e-06 -2.147820e-05 -6.227309e-07 2.148723e-05
-1.792929e-05 -1.060606e-06 -2.169999e-05 -6.410255e-08 2.170009e-05
-1.792929e-05 -3.535354e-07 -2.182257e-05 5.084973e-07 2.182849e-05
-1.792929e-05 3.535354e-07 -2.184328e-05 1.086258e-06 2.187027e-05
-1.792929e-05 1.060606e-06 -2.176155e-05 1.660131e-06 2.182478e-05
-1.792929e-05 1.767677e-06 -2.157895e-05 2.221170e-06 2.169297e-05
-1.792929e-05 2.474747e-06 -2.129911e-05 2.760863e-06 2.147730e-05
-1.792929e-05 3.181818e-06 -2.092749e-05 3.271432e-06 2.118164e-05
-1.792929e-05 3.888889e-06 -2.047120e-05 3.746083e-06 2.081113e-05
-1.792929e-05 4.595960e-06 -1.993864e-05 4.179190e-06 2.037192e-05
-1.792929e-05 5.303030e-06 -1.933913e-05 4.566405e-06 1.987093e-05
-1.792929e-05 6.010101e-06 -1.868258e-05 4.904699e-06 1.931567e-05
-1.792929e-05 6.717172e-06 -1.797914e-05 5.192333e-06 1.871389e-05
-1.792929e-05 7.424242e-06 -1.723886e-05 5.428777e-06 1.807346e-05
-1.792929e-05 8.131313e-06 -1.647146e-05 5.614581e-06 1.740208e-05
-1.792929e-05 8.838384e-06 -1.568607e-05 5.751224e-06 1.670716e-05
-1.792929e-05 9.545455e-06 -1.489112e-05 5.840947e-06 1.599569e-05
-1.792929e-05 1.025253e-05 -1.409421e-05 5.886581e-06 1.527411e-05
-1.792929e-05 1.095960e-05 -1.330204e-05 5.891386e-06 1.454829e-05
-1.792929e-05 1.166667e-05 -1.252043e-05 5.858902e-06 1.382345e-05
-1.792929e-05 1.237374e-05 -1.175430e-05 5.792818e-06 1.310421e-05
-1.792929e-05 1.308081e-05 -1.100773e-05 5.696862e-06 1.239453e-05
-1.792929e-05 1.378788e-05 -1.028403e-05 5.574713e-06 1.169780e-05
-1.792929e-05 1.449495e-05 -9.585766e-06 5.429929e-06 1.101685e-05
-1.792929e-05 1.520202e-05 -8.914891e-06 5.265898e-06 1.035398e-05
-1.792929e-05 1.590909e-05 -8.272779e-06 5.085799e-06 9.711036e-06
-1.792929e-05 1.661616e-05 -7.660316e-06 4.892583e-06 9.089434e-06
-1.792929e-05 1.732323e-05 -7.077971e-06 4.688957e-06 8.490229e-06
-1.792929e-05 1.803030e-05 -6.525857e-06 4.477383e-06 7.914150e-06
-1.792929e-05 1.873737e-05 -6.003792e-06 4.260081e-06 7.361645e-06
-1.792929e-05 1.944444e-05 -5.511354e-06 4.039037e-06 6.832923e-06
-1.792929e-05 2.015152e-05 -5.047922e-06 3.816010e-06 6.327989e-06
-1.792929e-05 2.085859e-05 -4.612723e-06 3.592551e-06 5.846677e-06
-1.792929e-05 2.156566e-05 -4.204863e-06 3.370017e-06 5.388681e-06
-1.792929e-05 2.227273e-05 -3.823360e-06 3.149581e-06 4.953578e-06
-1.792929e-05 2.297980e-05 -3.467165e-06 2.932252e-06 4.540852e-06
-1.792929e-05 2.368687e-05 -3.135189e-06 2.718890e-06 4.149912e-06
-1.792929e-05 2.439394e-05 -2.826315e-06 2.510217e-06 3.780112e-06
-1.792929e-05 2.510101e-05 -2.539417e-06 2.306835e-06 3.430762e-06
-1.792929e-05 2.580808e-05 -2.273370e-06 2.109233e-06 3.101141e-06
-1.792929e-05 2.651515e-05 -2.027061e-06 1.917806e-06 2.790512e-06
-1.792929e-05 2.722222e-05 -1.799396e-06 1.732857e-06 2.498123e-06
-1.792929e-05 2.792929e-05 -1.589304e-06 1.554618e-06 2.223224e-06
-1.792929e-05 2.863636e-05 -1.395749e-06 1.383248e-06 1.965067e-06
-1.792929e-05 2.934343e-05 -1.217725e-06 1.218848e-06 1.722918e-06
-1.792929e-05 3.005051e-05 -1.054265e-06 1.061467e-06 1.496057e-06
-1.792929e-05 3.075758e-05 -9.044380e-07 9.111095e-07 1.283795e-06
-1.792929e-05 3.146465e-05 -7.673552e-07 7.677389e-07 1.085476e-06
-1.792929e-05 3.217172e-05 -6.421672e-07 6.312859e-07 9.005002e-07
-1.792929e-05 3.287879e-05 -5.280655e-07 5.016519e-07 7.283597e-07
-1.792929e-05 3.358586e-05 -4.242819e-07 3.787139e-07 5.687173e-07
-1.792929e-05 3.429293e-05 -3.300882e-07 2.623285e-07 4.216331e-07
-1.792929e-05 3.500000e-05 -2.447957e-07 1.523352e-07 2.883244e-07
-1.691919e-05 -3.500000e-05 -1.363417e-07 4.057322e-07 4.280276e-07
-1.691919e-05 -3.429293e-05 -2.311143e-07 3.142444e-07 3.900812e-07
-1.691919e-05 -3.358586e-05 -3.345133e-07 2.174490e-07 3.989777e-07
-1.691919e-05 -3.287879e-05 -4.471655e-07 1.151880e-07 4.617632e-07
-1.691919e-05 -3.217172e-05 -5.697369e-07 7.311678e-09 5.697838e-07
-1.691919e-05 -3.146465e-05 -7.029342e-07 -1.063184e-07 7.109290e-07
-1.691919e-05 -3.075758e-05 -8.475069e-07 -2.258269e-07 8.770779e-07
-1.691919e-05 -3.005051e-05 -1.004248e-06 -3.513213e-07 1.063927e-06
-1.691919e-05 -2.934343e-05 -1.173998e-06 -4.828882e-07 1.269430e-06
-1.691919e-05 -2.863636e-05 -1.357642e-06 -6.205889e-07 1.492756e-06
-1.691919e-05 -2.792929e-05 -1.556113e-06 -7.644545e-07 1.733747e-06
-1.691919e-05 -2.722222e-05 -1.770393e-06 -9.144803e-07 1.992628e-06
-1.691919e-05 -2.651515e-05 -2.001513e-06 -1.070619e-06 2.269863e-06
-1.691919e-05 -2.580808e-05 -2.250550e-06 -1.232774e-06 2.566068e-06
-1.691919e-05 -2.510101e-05 -2.518628e-06 -1.400789e-06 2.881961e-06
-1.691919e-05 -2.439394e-05 -2.806915e-06 -1.574443e-06 3.218329e-06
-1.691919e-05 -2.368687e-05 -3.116618e-06 -1.753434e-06 3.576009e-06
-1.691919e-05 -2.297980e-05 -3.448980e-06 -1.937369e-06 3.955864e-06
-1.691919e-05 -2.227273e-05 -3.805270e-06 -2.125753e-06 4.358773e-06
-1.691919e-05 -2.156566e-05 -4.186773e-06 -2.317971e-06 4.785609e-06
-1.691919e-05 -2.085859e-05 -4.594780e-06 -2.513271e-06 5.237226e-06
-1.691919e-05 -2.015152e-05 -5.030570e-06 -2.710747e-06 5.714436e-06
-1.691919e-05 -1.944444e-05 -5.495386e-06 -2.909321e-06 6.217992e-06
-1.691919e-05 -1.873737e-05 -5.990415e-06 -3.107716e-06 6.748554e-06
-1.691919e-05 -1.803030e-05 -6.516751e-06 -3.304441e-06 7.306666e-06
-1.691919e-05 -1.732323e-05 -7.075357e-06 -3.497763e-06 7.892720e-06
-1.691919e-05 -1.661616e-05 -7.667020e-06 -3.685688e-06 8.506908e-06
-1.691919e-05 -1.590909e-05 -8.292293e-06 -3.865938e-06 9.149186e-06
-1.691919e-05 -1.520202e-05 -8.951431e-06 -4.035933e-06 9.819209e-06
-1.691919e-05 -1.449495e-05 -9.644313e-06 -4.192780e-06 1.051628e-05
-1.691919e-05 -1.378788e-05 -1.037036e-05 -4.333263e-06 1.123928e-05
-1.691919e-05 -1.308081e-05 -1.112843e-05 -4.453850e-06 1.198661e-05
-1.691919e-05 -1.237374e-05 -1.191672e-05 -4.550709e-06 1.275607e-05
-1.691919e-05 -1.166667e-05 -1.273266e-05 -4.619745e-06 1.354484e-05
-1.691919e-05 -1.095960e-05 -1.357279e-05 -4.656653e-06 1.434939e-05
-1.691919e-05 -1.025253e-05 -1.443264e-05 -4.657003e-06 1.516538e-05
-1.691919e-05 -9.545455e-06 -1.530665e-05 -4.616352e-06 1.598763e-05
-1.691919e-05 -8.838384e-06 -1.618811e-05 -4.530386e-06 1.681009e-05
-1.691919e-05 -8.131313e-06 -1.706904e-05 -4.395096e-06 1.762581e-05
-1.691919e-05 -7.424242e-06 -1.794030e-05 -4.206983e-06 1.842697e-05
-1.691919e-05 -6.717172e-06 -1.879157e-05 -3.963287e-06 1.920496e-05
-1.691919e-05 -6.010101e-06 -1.961150e-05 -3.662225e-06 1.995051e-05
-1.691919e-05 -5.303030e-06 -2.038796e-05 -3.303239e-06 2.065382e-05
-1.691919e-05 -4.595960e-06 -2.110831e-05 -2.887204e-06 2.130485e-05
-1.691919e-05 -3.888889e-06 -2.175980e-05 -2.416611e-06 2.189358e-05
-1.691919e-05 -3.181818e-06 -2.233001e-05 -1.895668e-06 2.241033e-05
-1.691919e-05 -2.474747e-06 -2.280736e-05 -1.330325e-06 2.284612e-05
-1.691919e-05 -1.767677e-06 -2.318162e-05 -7.281899e-07 2.319305e-05
-1.691919e-05 -1.060606e-06 -2.344442e-05 -9.833293e-08 2.344463e-05
-1.691919e-05 -3.535354e-07 -2.358966e-05 5.490097e-07 2.359604e-05
-1.691919e-05 3.535354e-07 -2.361382e-05 1.202824e-06 2.364443e-05
-1.691919e-05 1.060606e-06 -2.351619e-05 1.851769e-06 2.358899e-05
-1.691919e-05 1.767677e-06 -2.329887e-05 2.484650e-06 2.343098e-05
-1.691919e-05 2.474747e-06 -2.296666e-05 3.090883e-06 2.317371e-05
-1.691919e-05 3.181818e-06 -2.252680e-05 3.660911e-06 2.282234e-05
-1.691919e-05 3.888889e-06 -2.198858e-05 4.186535e-06 2.238358e-05
-1.691919e-05 4.595960e-06 -2.136290e-05 4.661150e-06 2.186549e-05
-1.691919e-05 5.303030e-06 -2.066173e-05 5.079870e-06 2.127704e-05
-1.691919e-05 6.010101e-06 -1.989765e-05 5.439552e-06 2.062778e-05
-1.691919e-05 6.717172e-06 -1.908335e-05 5.738717e-06 1.992755e-05
-1.691919e-05 7.424242e-06 -1.823122e-05 5.977409e-06 1.918611e-05
-1.691919e-05 8.131313e-06 -1.735304e-05 6.156992e-06 1.841294e-05
-1.691919e-05 8.838384e-06 -1.645969e-05 6.279925e-06 1.761700e-05
-1.691919e-05 9.545455e-06 -1.556100e-05 6.349519e-06 1.680658e-05
-1.691919e-05 1.025253e-05 -1.466566e-05 6.369711e-06 1.598921e-05
-1.691919e-05 1.095960e-05 -1.378115e-05 6.344843e-06 1.517159e-05
-1.691919e-05 1.166667e-05 -1.291378e-05 6.279484e-06 1.435959e-05
-1.691919e-05 1.237374e-05 -1.206877e-05 6.178262e-06 1.355825e-05
-1.691919e-05 1.308081e-05 -1.125026e-05 6.045750e-06 1.277182e-05
-1.691919e-05 1.378788e-05 -1.046148e-05 5.886356e-06 1.200382e-05
-1.691919e-05 1.449495e-05 -9.704804e-06 5.704265e-06 1.125708e-05
-1.691919e-05 1.520202e-05 -8.981898e-06 5.503380e-06 1.053384e-05
-1.691919e-05 1.590909e-05 -8.293788e-06 5.287303e-06 9.835776e-06
-1.691919e-05 1.661616e-05 -7.640972e-06 5.059314e-06 9.164121e-06
-1.691919e-05 1.732323e-05 -7.023511e-06 4.822373e-06 8.519683e-06
-1.691919e-05 1.803030e-05 -6.441104e-06 4.579129e-06 7.902926e-06
-1.691919e-05 1.873737e-05 -5.893156e-06 4.331927e-06 7.314019e-06
-1.691919e-05 1.944444e-05 -5.378844e-06 4.082833e-06 6.752887e-06
-1.691919e-05 2.015152e-05 -4.897168e-06 3.833645e-06 6.219251e-06
-1.691919e-05 2.085859e-05 -4.446990e-06 3.585922e-06 5.712667e-06
-1.691919e-05 2.156566e-05 -4.027079e-06 3.341002e-06 5.232557e-06
-1.691919e-05 2.227273e-05 -3.636134e-06 3.100018e-06 4.778241e-06
-1.691919e-05 2.297980e-05 -3.272818e-06 2.863928e-06 4.348956e-06
-1.691919e-05 2.368687e-05 -2.935772e-06 2.633524e-06 3.943882e-06
-1.691919e-05 2.439394e-05 -2.623636e-06 2.409456e-06 3.562154e-06
-1.691919e-05 2.510101e-05 -2.335058e-06 2.192245e-06 3.202879e-06
-1.691919e-05 2.580808e-05 -2.068713e-06 1.982301e-06 2.865151e-06
-1.691919e-05 2.651515e-05 -1.823303e-06 1.779931e-06 2.548056e-06
-1.691919e-05 2.722222e-05 -1.597567e-06 1.585358e-06 2.250685e-06
-1.691919e-05 2.792929e-05 -1.390289e-06 1.398726e-06 1.972140e-06
-1.691919e-05 2.863636e-05 -1.200294e-06 1.220114e-06 1.711545e-06
-1.691919e-05 2.934343e-05 -1.026459e-06 1.049544e-06 1.468047e-06
-1.691919e-05 3.005051e-05 -8.677078e-07 8.869861e-07 1.240831e-06
-1.691919e-05 3.075758e-05 -7.230148e-07 7.323701e-07 1.029134e-06
-1.691919e-05 3.146465e-05 -5.914053e-07 5.855890e-07 8.322708e-07
-1.691919e-05 3.217172e-05 -4.719542e-07 4.465050e-07 6.496980e-07
-1.691919e-05 3.287879e-05 -3.637861e-07 3.149550e-07 4.811829e-07
-1.691919e-05 3.358586e-05 -2.660739e-07 1.907549e-07 3.273878e-07
-1.691919e-05 3.429293e-05 -1.780377e-07 7.370329e-08 1.926904e-07
-1.691919e-05 3.500000e-05 -9.894332e-08 -3.641468e-08 1.054315e-07
-1.590909e-05 -3.500000e-05 -4.758973e-09 6.007577e-07 6.007766e-07
-1.590909e-05 -3.429293e-05 -9.464591e-08 5.105505e-07 5.192491e-07
-1.590909e-05 -3.358586e-05 -1.931907e-07 4.146811e-07 4.574747e-07
-1.590909e-05 -3.287879e-05 -3.010530e-07 3.129496e-07 4.342468e-07
-1.590909e-05 -3.217172e-05 -4.189364e-07 2.051607e-07 4.664746e-07
-1.590909e-05 -3.146465e-05 -5.475913e-07 9.112672e-08 5.551219e-07
-1.590909e-05 -3.075758e-05 -6.878173e-07 -2.933025e-08 6.884423e-07
-1.590909e-05 -3.005051e-05 -8.404650e-07 -1.563751e-07 8.548886e-07
-1.590909e-05 -2.934343e-05 -1.006439e-06 -2.901563e-07 1.047430e-06
-1.590909e-05 -2.863636e-05 -1.186700e-06 -4.308014e-07 1.262477e-06
-1.590909e-05 -2.792929e-05 -1.382267e-06 -5.784127e-07 1.498407e-06
-1.590909e-05 -2.722222e-05 -1.594218e-06 -7.330612e-07 1.754682e-06
-1.590909e-05 -2.651515e-05 -1.823694e-06 -8.947806e-07 2.031377e-06
-1.590909e-05 -2.580808e-05 -2.071896e-06 -1.063560e-06 2.328930e-06
-1.590909e-05 -2.510101e-05 -2.340091e-06 -1.239333e-06 2.648013e-06
-1.590909e-05 -2.439394e-05 -2.629605e-06 -1.421972e-06 2.989453e-06
-1.590909e-05 -2.368687e-05 -2.941827e-06 -1.611273e-06 3.354184e-06
-1.590909e-05 -2.297980e-05 -3.278202e-06 -1.806945e-06 3.743215e-06
-1.590909e-05 -2.227273e-05 -3.640227e-06 -2.008594e-06 4.157607e-06
-1.590909e-05 -2.156566e-05 -4.029444e-06 -2.215704e-06 4.598452e-06
-1.590909e-05 -2.085859e-05 -4.447431e-06 -2.427622e-06 5.066852e-06
-1.590909e-05 -2.015152e-05 -4.895783e-06 -2.643534e-06 5.563898e-06
-1.590909e-05 -1.944444e-05 -5.376099e-06 -2.862441e-06 6.090650e-06
-1.590909e-05 -1.873737e-05 -5.889954e-06 -3.083134e-06 6.648104e-06
-1.590909e-05 -1.803030e-05 -6.438869e-06 -3.304164e-06 7.237163e-06
-1.590909e-05 -1.732323e-05 -7.024269e-06 -3.523811e-06 7.858600e-06
-1.590909e-05 -1.661616e-05 -7.647438e-06 -3.740053e-06 8.513008e-06
-1.590909e-05 -1.590909e-05 -8.309458e-06 -3.950535e-06 9.200751e-06
-1.590909e-05 -1.520202e-05 -9.011132e-06 -4.152533e-06 9.921896e-06
-1.590909e-05 -1.449495e-05 -9.752901e-06 -4.342932e-06 1.067615e-05
-1.590909e-05 -1.378788e-05 -1.053474e-05 -4.518201e-06 1.146276e-05
-1.590909e-05 -1.308081e-05 -1.135603e-05 -4.674377e-06 1.228044e-05
-1.590909e-05 -1.237374e-05 -1.221546e-05 -4.807072e-06 1.312727e-05
-1.590909e-05 -1.166667e-05 -1.311081e-05 -4.911491e-06 1.400057e-05
-1.590909e-05 -1.095960e-05 -1.403886e-05 -4.982477e-06 1.489680e-05
-1.590909e-05 -1.025253e-05 -1.499520e-05 -5.014592e-06 1.581145e-05
-1.590909e-05 -9.545455e-06 -1.597406e-05 -5.002233e-06 1.673896e-05
-1.590909e-05 -8.838384e-06 -1.696819e-05 -4.939797e-06 1.767260e-05
-1.590909e-05 -8.131313e-06 -1.796874e-05 -4.821886e-06 1.860447e-05
-1.590909e-05 -7.424242e-06 -1.896522e-05 -4.643574e-06 1.952543e-05
-1.590909e-05 -6.717172e-06 -1.994552e-05 -4.400702e-06 2.042523e-05
-1.590909e-05 -6.010101e-06 -2.089602e-05 -4.090221e-06 2.129257e-05
-1.590909e-05 -5.303030e-06 -2.180181e-05 -3.710532e-06 2.211531e-05
-1.590909e-05 -4.595960e-06 -2.264712e-05 -3.261822e-06 2.288081e-05
-1.590909e-05 -3.888889e-06 -2.341573e-05 -2.746352e-06 2.357624e-05
-1.590909e-05 -3.181818e-06 -2.409163e-05 -2.168651e-06 2.418904e-05
-1.590909e-05 -2.474747e-06 -2.465971e-05 -1.535600e-06 2.470747e-05
-1.590909e-05 -1.767677e-06 -2.510647e-05 -8.563556e-07 2.512107e-05
-1.590909e-05 -1.060606e-06 -2.542079e-05 -1.421185e-07 2.542119e-05
-1.590909e-05 -3.535354e-07 -2.559451e-05 5.942711e-07 2.560141e-05
-1.590909e-05 3.535354e-07 -2.562295e-05 1.338872e-06 2.565790e-05
-1.590909e-05 1.060606e-06 -2.550517e-05 2.077282e-06 2.558962e-05
-1.590909e-05 1.767677e-06 -2.524404e-05 2.795315e-06 2.539833e-05
-1.590909e-05 2.474747e-06 -2.484605e-05 3.479664e-06 2.508853e-05
-1.590909e-05 3.181818e-06 -2.432090e-05 4.118479e-06 2.466714e-05
-1.590909e-05 3.888889e-06 -2.368093e-05 4.701820e-06 2.414318e-05
-1.590909e-05 4.595960e-06 -2.294044e-05 5.221955e-06 2.352727e-05
-1.590909e-05 5.303030e-06 -2.211499e-05 5.673490e-06 2.283115e-05
-1.590909e-05 6.010101e-06 -2.122066e-05 6.053349e-06 2.206715e-05
-1.590909e-05 6.717172e-06 -2.027341e-05 6.360615e-06 2.124779e-05
-1.590909e-05 7.424242e-06 -1.928857e-05 6.596283e-06 2.038528e-05
-1.590909e-05 8.131313e-06 -1.828040e-05 6.762945e-06 1.949130e-05
-1.590909e-05 8.838384e-06 -1.726183e-05 6.864456e-06 1.857664e-05
-1.590909e-05 9.545455e-06 -1.624425e-05 6.905591e-06 1.765114e-05
-1.590909e-05 1.025253e-05 -1.523745e-05 6.891738e-06 1.672352e-05
-1.590909e-05 1.095960e-05 -1.424966e-05 6.828618e-06 1.580135e-05
-1.590909e-05 1.166667e-05 -1.328757e-05 6.722062e-06 1.489113e-05
-1.590909e-05 1.237374e-05 -1.235651e-05 6.577821e-06 1.399825e-05
-1.590909e-05 1.308081e-05 -1.146052e-05 6.401433e-06 1.312714e-05
-1.590909e-05 1.378788e-05 -1.060255e-05 6.198121e-06 1.228132e-05
-1.590909e-05 1.449495e-05 -9.784599e-06 5.972734e-06 1.146350e-05
-1.590909e-05 1.520202e-05 -9.007841e-06 5.729707e-06 1.067571e-05
-1.590909e-05 1.590909e-05 -8.272790e-06 5.473047e-06 9.919340e-06
-1.590909e-05 1.661616e-05 -7.579402e-06 5.206340e-06 9.195288e-06
-1.590909e-05 1.732323e-05 -6.927192e-06 4.932760e-06 8.504006e-06
-1.590909e-05 1.803030e-05 -6.315323e-06 4.655092e-06 7.845584e-06
-1.590909e-05 1.873737e-05 -5.742688e-06 4.375761e-06 7.219816e-06
-1.590909e-05 1.944444e-05 -5.207976e-06 4.096857e-06 6.626255e-06
-1.590909e-05 2.015152e-05 -4.709729e-06 3.820170e-06 6.064260e-06
-1.590909e-05 2.085859e-05 -4.246389e-06 3.547218e-06 5.533044e-06
-1.590909e-05 2.156566e-05 -3.816334e-06 3.279272e-06 5.031702e-06
-1.590909e-05 2.227273e-05 -3.417908e-06 3.017387e-06 4.559246e-06
-1.590909e-05 2.297980e-05 -3.049448e-06 2.762428e-06 4.114625e-06
-1.590909e-05 2.368687e-05 -2.709302e-06 2.515086e-06 3.696752e-06
-1.590909e-05 2.439394e-05 -2.395843e-06 2.275908e-06 3.304515e-06
-1.590909e-05 2.510101e-05 -2.107482e-06 2.045307e-06 2.936795e-06
-1.590909e-05 2.580808e-05 -1.842677e-06 1.823585e-06 2.592474e-06
-1.590909e-05 2.651515e-05 -1.599938e-06 1.610945e-06 2.270451e-06
-1.590909e-05 2.722222e-05 -1.377833e-06 1.407504e-06 1.969642e-06
-1.590909e-05 2.792929e-05 -1.174989e-06 1.213307e-06 1.688998e-06
-1.590909e-05 2.863636e-05 -9.900972e-07 1.028336e-06 1.427504e-06
-1.590909e-05 2.934343e-05 -8.219108e-07 8.525182e-07 1.184198e-06
-1.590909e-05 3.005051e-05 -6.692465e-07 6.857376e-07 9.581893e-07
-1.590909e-05 3.075758e-05 -5.309836e-07 5.278385e-07 7.487036e-07
-1.590909e-05 3.146465e-05 -4.060631e-07 3.786343e-07 5.552037e-07
-1.590909e-05 3.217172e-05 -2.934862e-07 2.379119e-07 3.778044e-07
-1.590909e-05 3.287879e-05 -1.923126e-07 1.054374e-07 2.193198e-07
-1.590909e-05 3.358586e-05 -1.016587e-07 -1.903995e-08 1.034264e-07
-1.590909e-05 3.429293e-05 -2.069566e-08 -1.357839e-07 1.373520e-07
-1.590909e-05 3.500000e-05 5.135310e-08 -2.450677e-07 2.503903e-07
-1.489899e-05 -3.500000e-05 1.297828e-07 8.131555e-07 8.234473e-07
-1.489899e-05 -3.429293e-05 4.539161e-08 7.251480e-07 7.265673e-07
-1.489899e-05 -3.358586e-05 -4.763517e-08 6.311570e-07 6.329520e-07
-1.489899e-05 -3.287879e-05 -1.499863e-07 5.309393e-07 5.517177e-07
-1.489899e-05 -3.217172e-05 -2.623997e-07 4.242532e-07 4.988431e-07
-1.489899e-05 -3.146465e-05 -3.856656e-07 3.108599e-07 4.953502e-07
-1.489899e-05 -3.075758e-05 -5.206297e-07 1.905261e-07 5.543965e-07
-1.489899e-05 -3.005051e-05 -6.681962e-07 6.302622e-08 6.711620e-07
-1.489899e-05 -2.934343e-05 -8.293316e-07 -7.185365e-08 8.324385e-07
-1.489899e-05 -2.863636e-05 -1.005068e-06 -2.143125e-07 1.027663e-06
-1.489899e-05 -2.792929e-05 -1.196505e-06 -3.645297e-07 1.250802e-06
-1.489899e-05 -2.722222e-05 -1.404816e-06 -5.226599e-07 1.498894e-06
-1.489899e-05 -2.651515e-05 -1.631249e-06 -6.888267e-07 1.770722e-06
-1.489899e-05 -2.580808e-05 -1.877130e-06 -8.631154e-07 2.066056e-06
-1.489899e-05 -2.510101e-05 -2.143865e-06 -1.045565e-06 2.385238e-06
-1.489899e-05 -2.439394e-05 -2.432942e-06 -1.236156e-06 2.728972e-06
-1.489899e-05 -2.368687e-05 -2.745935e-06 -1.434803e-06 3.098196e-06
-1.489899e-05 -2.297980e-05 -3.084496e-06 -1.641338e-06 3.494010e-06
-1.489899e-05 -2.227273e-05 -3.450363e-06 -1.855495e-06 3.917635e-06
-1.489899e-05 -2.156566e-05 -3.845348e-06 -2.076891e-06 4.370375e-06
-1.489899e-05 -2.085859e-05 -4.271334e-06 -2.305008e-06 4.853592e-06
-1.489899e-05 -2.015152e-05 -4.730264e-06 -2.539166e-06 5.368683e-06
-1.489899e-05 -1.944444e-05 -5.224127e-06 -2.778494e-06 5.917054e-06
-1.489899e-05 -1.873737e-05 -5.754934e-06 -3.021903e-06 6.500090e-06
-1.489899e-05 -1.803030e-05 -6.324693e-06 -3.268048e-06 7.119121e-06
-1.489899e-05 -1.732323e-05 -6.935372e-06 -3.515288e-06 7.775386e-06
-1.489899e-05 -1.661616e-05 -7.588847e-06 -3.761644e-06 8.469980e-06
-1.489899e-05 -1.590909e-05 -8.286844e-06 -4.004755e-06 9.203795e-06
-1.489899e-05 -1.520202e-05 -9.030861e-06 -4.241830e-06 9.977453e-06
-1.489899e-05 -1.449495e-05 -9.822070e-06 -4.469598e-06 1.079122e-05
-1.489899e-05 -1.378788e-05 -1.066120e-05 -4.684271e-06 1.164490e-05
-1.489899e-05 -1.308081e-05 -1.154840e-05 -4.881498e-06 1.253772e-05
-1.489899e-05 -1.237374e-05 -1.248306e-05 -5.056348e-06 1.346824e-05
-1.489899e-05 -1.166667e-05 -1.346363e-05 -5.203303e-06 1.443412e-05
-1.489899e-05 -1.095960e-05 -1.448743e-05 -5.316280e-06 1.543206e-05
-1.489899e-05 -1.025253e-05 -1.555035e-05 -5.388695e-06 1.645756e-05
-1.489899e-05 -9.545455e-06 -1.664669e-05 -5.413573e-06 1.750483e-05
-1.489899e-05 -8.838384e-06 -1.776888e-05 -5.383720e-06 1.856657e-05
-1.489899e-05 -8.131313e-06 -1.890729e-05 -5.291967e-06 1.963391e-05
-1.489899e-05 -7.424242e-06 -2.005008e-05 -5.131484e-06 2.069632e-05
-1.489899e-05 -6.717172e-06 -2.118315e-05 -4.896179e-06 2.174163e-05
-1.489899e-05 -6.010101e-06 -2.229020e-05 -4.581151e-06 2.275609e-05
-1.489899e-05 -5.303030e-06 -2.335295e-05 -4.183192e-06 2.372466e-05
-1.489899e-05 -4.595960e-06 -2.435160e-05 -3.701291e-06 2.463128e-05
-1.489899e-05 -3.888889e-06 -2.526540e-05 -3.137098e-06 2.545942e-05
-1.489899e-05 -3.181818e-06 -2.607349e-05 -2.495279e-06 2.619262e-05
-1.489899e-05 -2.474747e-06 -2.675589e-05 -1.783704e-06 2.681528e-05
-1.489899e-05 -1.767677e-06 -2.729455e-05 -1.013426e-06 2.731335e-05
-1.489899e-05 -1.060606e-06 -2.767441e-05 -1.983918e-07 2.767512e-05
-1.489899e-05 -3.535354e-07 -2.788441e-05 6.450938e-07 2.789187e-05
-1.489899e-05 3.535354e-07 -2.791818e-05 1.499135e-06 2.795840e-05
-1.489899e-05 1.060606e-06 -2.777448e-05 2.345171e-06 2.787331e-05
-1.489899e-05 1.767677e-06 -2.745732e-05 3.164972e-06 2.763913e-05
-1.489899e-05 2.474747e-06 -2.697561e-05 3.941596e-06 2.726205e-05
-1.489899e-05 3.181818e-06 -2.634257e-05 4.660215e-06 2.675161e-05
-1.489899e-05 3.888889e-06 -2.557486e-05 5.308738e-06 2.612004e-05
-1.489899e-05 4.595960e-06 -2.469152e-05 5.878175e-06 2.538157e-05
-1.489899e-05 5.303030e-06 -2.371295e-05 6.362757e-06 2.455175e-05
-1.489899e-05 6.010101e-06 -2.265987e-05 6.759816e-06 2.364666e-05
-1.489899e-05 6.717172e-06 -2.155248e-05 7.069489e-06 2.268231e-05
-1.489899e-05 7.424242e-06 -2.040976e-05 7.294299e-06 2.167406e-05
-1.489899e-05 8.131313e-06 -1.924895e-05 7.438665e-06 2.063627e-05
-1.489899e-05 8.838384e-06 -1.808526e-05 7.508408e-06 1.958195e-05
-1.489899e-05 9.545455e-06 -1.693175e-05 7.510283e-06 1.852265e-05
-1.489899e-05 1.025253e-05 -1.579929e-05 7.451563e-06 1.746835e-05
-1.489899e-05 1.095960e-05 -1.469665e-05 7.339694e-06 1.642749e-05
-1.489899e-05 1.166667e-05 -1.363071e-05 7.182026e-06 1.540707e-05
-1.489899e-05 1.237374e-05 -1.260664e-05 6.985609e-06 1.441271e-05
-1.489899e-05 1.308081e-05 -1.162810e-05 6.757058e-06 1.344881e-05
-1.489899e-05 1.378788e-05 -1.069748e-05 6.502462e-06 1.251871e-05
-1.489899e-05 1.449495e-05 -9.816128e-06 6.227342e-06 1.162481e-05
-1.489899e-05 1.520202e-05 -8.984517e-06 5.936640e-06 1.076872e-05
-1.489899e-05 1.590909e-05 -8.202421e-06 5.634725e-06 9.951374e-06
-1.489899e-05 1.661616e-05 -7.469073e-06 5.325423e-06 9.173177e-06
-1.489899e-05 1.732323e-05 -6.783280e-06 5.012054e-06 8.434072e-06
-1.489899e-05 1.803030e-05 -6.143538e-06 4.697467e-06 7.733644e-06
-1.489899e-05 1.873737e-05 -5.548114e-06 4.384093e-06 7.071197e-06
-1.489899e-05 1.944444e-05 -4.995118e-06 4.073980e-06 6.445814e-06
-1.489899e-05 2.015152e-05 -4.482564e-06 3.768841e-06 5.856410e-06
-1.489899e-05 2.085859e-05 -4.008408e-06 3.470092e-06 5.301780e-06
-1.489899e-05 2.156566e-05 -3.570592e-06 3.178886e-06 4.780631e-06
-1.489899e-05 2.227273e-05 -3.167066e-06 2.896148e-06 4.291617e-06
-1.489899e-05 2.297980e-05 -2.795815e-06 2.622605e-06 3.833358e-06
-1.489899e-05 2.368687e-05 -2.454868e-06 2.358811e-06 3.404463e-06
-1.489899e-05 2.439394e-05 -2.142317e-06 2.105174e-06 3.003544e-06
-1.489899e-05 2.510101e-05 -1.856322e-06 1.861969e-06 2.629232e-06
-1.489899e-05 2.580808e-05 -1.595115e-06 1.629367e-06 2.280182e-06
-1.489899e-05 2.651515e-05 -1.357010e-06 1.407440e-06 1.955087e-06
-1.489899e-05 2.722222e-05 -1.140397e-06 1.196185e-06 1.652684e-06
-1.489899e-05 2.792929e-05 -9.437496e-07 9.955266e-07 1.371764e-06
-1.489899e-05 2.863636e-05 -7.656204e-07 8.053368e-07 1.111189e-06
-1.489899e-05 2.934343e-05 -6.046423e-07 6.254382e-07 8.699226e-07
-1.489899e-05 3.005051e-05 -4.595259e-07 4.556144e-07 6.471078e-07
-1.489899e-05 3.075758e-05 -3.290575e-07 2.956169e-07 4.423440e-07
-1.489899e-05 3.146465e-05 -2.120970e-07 1.451716e-07 2.570212e-07
-1.489899e-05 3.217172e-05 -1.075749e-07 3.983617e-09 1.076486e-07
-1.489899e-05 3.287879e-05 -1.448984e-08 -1.282573e-07 1.290732e-07
-1.489899e-05 3.358586e-05 6.809451e-08 -2.518730e-07 2.609155e-07
-1.489899e-05 3.429293e-05 1.410523e-07 -3.671935e-07 3.933533e-07
-1.489899e-05 3.500000e-05 2.051986e-07 -4.745535e-07 5.170179e-07
-1.388889e-05 -3.500000e-05 2.664403e-07 1.043409e-06 1.076890e-06
-1.388889e-05 -3.429293e-05 1.881393e-07 9.586132e-07 9.769011e-07
-1.388889e-05 -3.358586e-05 1.012817e-07 8.675553e-07 8.734473e-07
-1.388889e-05 -3.287879e-05 5.153805e-09 7.699497e-07 7.699669e-07
-1.388889e-05 -3.217172e-05 -1.010123e-07 6.655076e-07 6.731298e-07
-1.388889e-05 -3.146465e-05 -2.180419e-07 5.539387e-07 5.953070e-07
-1.388889e-05 -3.075758e-05 -3.468223e-07 4.349532e-07 5.563003e-07
-1.388889e-05 -3.005051e-05 -4.883062e-07 3.082637e-07 5.774681e-07
-1.388889e-05 -2.934343e-05 -6.435167e-07 1.735878e-07 6.665182e-07
-1.388889e-05 -2.863636e-05 -8.135518e-07 3.065228e-08 8.141290e-07
-1.388889e-05 -2.792929e-05 -9.995885e-07 -1.208041e-07 1.006862e-06
-1.388889e-05 -2.722222e-05 -1.202889e-06 -2.810250e-07 1.235280e-06
-1.388889e-05 -2.651515e-05 -1.424803e-06 -4.502314e-07 1.494246e-06
-1.388889e-05 -2.580808e-05 -1.666776e-06 -6.286149e-07 1.781376e-06
-1.388889e-05 -2.510101e-05 -1.930353e-06 -8.163292e-07 2.095866e-06
-1.388889e-05 -2.439394e-05 -2.217180e-06 -1.013481e-06 2.437833e-06
-1.388889e-05 -2.368687e-05 -2.529012e-06 -1.220119e-06 2.807952e-06
-1.388889e-05 -2.297980e-05 -2.867716e-06 -1.436221e-06 3.207261e-06
-1.388889e-05 -2.227273e-05 -3.235269e-06 -1.661674e-06 3.637049e-06
-1.388889e-05 -2.156566e-05 -3.633764e-06 -1.896262e-06 4.098787e-06
-1.388889e-05 -2.085859e-05 -4.065404e-06 -2.139638e-06 4.594079e-06
-1.388889e-05 -2.015152e-05 -4.532499e-06 -2.391302e-06 5.124634e-06
-1.388889e-05 -1.944444e-05 -5.037456e-06 -2.650566e-06 5.692228e-06
-1.388889e-05 -1.873737e-05 -5.582766e-06 -2.916522e-06 6.298681e-06
-1.388889e-05 -1.803030e-05 -6.170980e-06 -3.187999e-06 6.945814e-06
-1.388889e-05 -1.732323e-05 -6.804679e-06 -3.463518e-06 7.635418e-06
-1.388889e-05 -1.661616e-05 -7.486428e-06 -3.741233e-06 8.369195e-06
-1.388889e-05 -1.590909e-05 -8.218722e-06 -4.018877e-06 9.148703e-06
-1.388889e-05 -1.520202e-05 -9.003906e-06 -4.293694e-06 9.975276e-06
-1.388889e-05 -1.449495e-05 -9.844073e-06 -4.562369e-06 1.084993e-05
-1.388889e-05 -1.378788e-05 -1.074094e-05 -4.820957e-06 1.177325e-05
-1.388889e-05 -1.308081e-05 -1.169569e-05 -5.064814e-06 1.274525e-05
-1.388889e-05 -1.237374e-05 -1.270876e-05 -5.288535e-06 1.376522e-05
-1.388889e-05 -1.166667e-05 -1.377964e-05 -5.485910e-06 1.483151e-05
-1.388889e-05 -1.095960e-05 -1.490654e-05 -5.649906e-06 1.594134e-05
-1.388889e-05 -1.025253e-05 -1.608613e-05 -5.772692e-06 1.709057e-05
-1.388889e-05 -9.545455e-06 -1.731317e-05 -5.845722e-06 1.827343e-05
-1.388889e-05 -8.838384e-06 -1.858015e-05 -5.859895e-06 1.948231e-05
-1.388889e-05 -8.131313e-06 -1.987695e-05 -5.805817e-06 2.070750e-05
-1.388889e-05 -7.424242e-06 -2.119050e-05 -5.674170e-06 2.193704e-05
-1.388889e-05 -6.717172e-06 -2.250464e-05 -5.456204e-06 2.315662e-05
-1.388889e-05 -6.010101e-06 -2.380003e-05 -5.144359e-06 2.434966e-05
-1.388889e-05 -5.303030e-06 -2.505430e-05 -4.732966e-06 2.549743e-05
-1.388889e-05 -4.595960e-06 -2.624252e-05 -4.219013e-06 2.657951e-05
-1.388889e-05 -3.888889e-06 -2.733799e-05 -3.602886e-06 2.757438e-05
-1.388889e-05 -3.181818e-06 -2.831324e-05 -2.888988e-06 2.846025e-05
-1.388889e-05 -2.474747e-06 -2.914150e-05 -2.086147e-06 2.921608e-05
-1.388889e-05 -1.767677e-06 -2.979823e-05 -1.207693e-06 2.982269e-05
-1.388889e-05 -1.060606e-06 -3.026271e-05 -2.711491e-07 3.026392e-05
-1.388889e-05 -3.535354e-07 -3.051960e-05 7.025020e-07 3.052768e-05
-1.388889e-05 3.535354e-07 -3.056006e-05 1.689923e-06 3.060675e-05
-1.388889e-05 1.060606e-06 -3.038247e-05 2.666797e-06 3.049928e-05
-1.388889e-05 1.767677e-06 -2.999250e-05 3.609319e-06 3.020889e-05
-1.388889e-05 2.474747e-06 -2.940269e-05 4.495626e-06 2.974439e-05
-1.388889e-05 3.181818e-06 -2.863140e-05 5.306992e-06 2.911909e-05
-1.388889e-05 3.888889e-06 -2.770146e-05 6.028683e-06 2.834989e-05
-1.388889e-05 4.595960e-06 -2.663860e-05 6.650401e-06 2.745620e-05
-1.388889e-05 5.303030e-06 -2.546986e-05 7.166328e-06 2.645884e-05
-1.388889e-05 6.010101e-06 -2.422218e-05 7.574822e-06 2.537896e-05
-1.388889e-05 6.717172e-06 -2.292117e-05 7.877871e-06 2.423718e-05
-1.388889e-05 7.424242e-06 -2.159030e-05 8.080394e-06 2.305285e-05
-1.388889e-05 8.131313e-06 -2.025029e-05 8.189491e-06 2.184358e-05
-1.388889e-05 8.838384e-06 -1.891886e-05 8.213730e-06 2.062496e-05
-1.388889e-05 9.545455e-06 -1.761067e-05 8.162497e-06 1.941035e-05
-1.388889e-05 1.025253e-05 -1.633742e-05 8.045470e-06 1.821101e-05
-1.388889e-05 1.095960e-05 -1.510816e-05 7.872201e-06 1.703608e-05
-1.388889e-05 1.166667e-05 -1.392953e-05 7.651817e-06 1.589283e-05
-1.388889e-05 1.237374e-05 -1.280613e-05 7.392816e-06 1.478684e-05
-1.388889e-05 1.308081e-05 -1.174085e-05 7.102954e-06 1.372223e-05
-1.388889e-05 1.378788e-05 -1.073516e-05 6.789184e-06 1.270184e-05
-1.388889e-05 1.449495e-05 -9.789406e-06 6.457654e-06 1.172748e-05
-1.388889e-05 1.520202e-05 -8.903057e-06 6.113732e-06 1.080010e-05
-1.388889e-05 1.590909e-05 -8.074907e-06 5.762054e-06 9.919949e-06
-1.388889e-05 1.661616e-05 -7.303244e-06 5.406582e-06 9.086722e-06
-1.388889e-05 1.732323e-05 -6.586000e-06 5.050672e-06 8.299680e-06
-1.388889e-05 1.803030e-05 -5.920859e-06 4.697138e-06 7.557756e-06
-1.388889e-05 1.873737e-05 -5.305346e-06 4.348316e-06 6.859632e-06
-1.388889e-05 1.944444e-05 -4.736904e-06 4.006124e-06 6.203813e-06
-1.388889e-05 2.015152e-05 -4.212943e-06 3.672118e-06 5.588679e-06
-1.388889e-05 2.085859e-05 -3.730883e-06 3.347538e-06 5.012534e-06
-1.388889e-05 2.156566e-05 -3.288185e-06 3.033358e-06 4.473637e-06
-1.388889e-05 2.227273e-05 -2.882376e-06 2.730317e-06 3.970230e-06
-1.388889e-05 2.297980e-05 -2.511062e-06 2.438958e-06 3.500564e-06
-1.388889e-05 2.368687e-05 -2.171941e-06 2.159655e-06 3.062914e-06
-1.388889e-05 2.439394e-05 -1.862811e-06 1.892640e-06 2.655589e-06
-1.388889e-05 2.510101e-05 -1.581571e-06 1.638025e-06 2.276948e-06
-1.388889e-05 2.580808e-05 -1.326229e-06 1.395818e-06 1.925406e-06
-1.388889e-05 2.651515e-05 -1.094894e-06 1.165943e-06 1.599443e-06
-1.388889e-05 2.722222e-05 -8.857846e-07 9.482538e-07 1.297613e-06
-1.388889e-05 2.792929e-05 -6.972183e-07 7.425442e-07 1.018570e-06
-1.388889e-05 2.863636e-05 -5.276142e-07 5.485597e-07 7.611140e-07
-1.388889e-05 2.934343e-05 -3.754874e-07 3.660071e-07 5.243586e-07
-1.388889e-05 3.005051e-05 -2.394467e-07 1.945612e-07 3.085268e-07
-1.388889e-05 3.075758e-05 -1.181898e-07 3.387270e-08 1.229479e-07
-1.388889e-05 3.146465e-05 -1.050011e-08 -1.164266e-07 1.168991e-07
-1.388889e-05 3.217172e-05 8.475749e-08 -2.567186e-07 2.703484e-07
-1.388889e-05 3.287879e-05 1.686407e-07 -3.873943e-07 4.225092e-07
-1.388889e-05 3.358586e-05 2.421335e-07 -5.088505e-07 5.635224e-07
-1.388889e-05 3.429293e-05 3.061504e-07 -6.214859e-07 6.928007e-07
-1.388889e-05 3.500000e-05 3.615400e-07 -7.256991e-07 8.107714e-07
-1.287879e-05 -3.500000e-05 4.042604e-07 1.291868e-06 1.353643e-06
-1.287879e-05 -3.429293e-05 3.326175e-07 1.211385e-06 1.256219e-06
-1.287879e-05 -3.358586e-05 2.525556e-07 1.124414e-06 1.152428e-06
-1.287879e-05 -3.287879e-05 1.633408e-07 1.030628e-06 1.043492e-06
-1.287879e-05 -3.217172e-05 6.418038e-08 9.296941e-07 9.319068e-07
-1.287879e-05 -3.146465e-05 -4.578088e-08 8.212704e-07 8.225455e-07
-1.287879e-05 -3.075758e-05 -1.674658e-07 7.050112e-07 7.246279e-07
-1.287879e-05 -3.005051e-05 -3.018697e-07 5.805670e-07 6.543572e-07
-1.287879e-05 -2.934343e-05 -4.500660e-07 4.475870e-07 6.347390e-07
-1.287879e-05 -2.863636e-05 -6.132118e-07 3.057219e-07 6.851968e-07
-1.287879e-05 -2.792929e-05 -7.925539e-07 1.546270e-07 8.074969e-07
-1.287879e-05 -2.722222e-05 -9.894357e-07 -6.034044e-09 9.894541e-07
-1.287879e-05 -2.651515e-05 -1.205304e-06 -1.765844e-07 1.218170e-06
-1.287879e-05 -2.580808e-05 -1.441714e-06 -3.573281e-07 1.485336e-06
-1.287879e-05 -2.510101e-05 -1.700341e-06 -5.485430e-07 1.786634e-06
-1.287879e-05 -2.439394e-05 -1.982985e-06 -7.504725e-07 2.120245e-06
-1.287879e-05 -2.368687e-05 -2.291577e-06 -9.633148e-07 2.485820e-06
-1.287879e-05 -2.297980e-05 -2.628190e-06 -1.187211e-06 2.883895e-06
-1.287879e-05 -2.227273e-05 -2.995042e-06 -1.422228e-06 3.315570e-06
-1.287879e-05 -2.156566e-05 -3.394504e-06 -1.668344e-06 3.782331e-06
-1.287879e-05 -2.085859e-05 -3.829106e-06 -1.925421e-06 4.285941e-06
-1.287879e-05 -2.015152e-05 -4.301534e-06 -2.193183e-06 4.828379e-06
-1.287879e-05 -1.944444e-05 -4.814636e-06 -2.471180e-06 5.411789e-06
-1.287879e-05 -1.873737e-05 -5.371410e-06 -2.758754e-06 6.038441e-06
-1.287879e-05 -1.803030e-05 -5.974994e-06 -3.054987e-06 6.710700e-06
-1.287879e-05 -1.732323e-05 -6.628645e-06 -3.358653e-06 7.430981e-06
-1.287879e-05 -1.661616e-05 -7.335706e-06 -3.668151e-06 8.201702e-06
-1.287879e-05 -1.590909e-05 -8.099556e-06 -3.981433e-06 9.025221e-06
-1.287879e-05 -1.520202e-05 -8.923543e-06 -4.295917e-06 9.903763e-06
-1.287879e-05 -1.449495e-05 -9.810885e-06 -4.608396e-06 1.083932e-05
-1.287879e-05 -1.378788e-05 -1.076454e-05 -4.914930e-06 1.183351e-05
-1.287879e-05 -1.308081e-05 -1.178704e-05 -5.210742e-06 1.288744e-05
-1.287879e-05 -1.237374e-05 -1.288028e-05 -5.490099e-06 1.400153e-05
-1.287879e-05 -1.166667e-05 -1.404520e-05 -5.746219e-06 1.517520e-05
-1.287879e-05 -1.095960e-05 -1.528151e-05 -5.971182e-06 1.640669e-05
-1.287879e-05 -1.025253e-05 -1.658721e-05 -6.155888e-06 1.769267e-05
-1.287879e-05 -9.545455e-06 -1.795817e-05 -6.290084e-06 1.902790e-05
-1.287879e-05 -8.838384e-06 -1.938757e-05 -6.362467e-06 2.040487e-05
-1.287879e-05 -8.131313e-06 -2.086532e-05 -6.360932e-06 2.181337e-05
-1.287879e-05 -7.424242e-06 -2.237758e-05 -6.272967e-06 2.324019e-05
-1.287879e-05 -6.717172e-06 -2.390625e-05 -6.086248e-06 2.466883e-05
-1.287879e-05 -6.010101e-06 -2.542870e-05 -5.789430e-06 2.607942e-05
-1.287879e-05 -5.303030e-06 -2.691774e-05 -5.373139e-06 2.744878e-05
-1.287879e-05 -4.595960e-06 -2.834205e-05 -4.831105e-06 2.875085e-05
-1.287879e-05 -3.888889e-06 -2.966703e-05 -4.161335e-06 2.995746e-05
-1.287879e-05 -3.181818e-06 -3.085619e-05 -3.367197e-06 3.103937e-05
-1.287879e-05 -2.474747e-06 -3.187314e-05 -2.458210e-06 3.196780e-05
-1.287879e-05 -1.767677e-06 -3.268390e-05 -1.450381e-06 3.271607e-05
-1.287879e-05 -1.060606e-06 -3.325941e-05 -3.659022e-07 3.326142e-05
-1.287879e-05 -3.535354e-07 -3.357792e-05 7.678228e-07 3.358669e-05
-1.287879e-05 3.535354e-07 -3.362688e-05 1.919813e-06 3.368164e-05
-1.287879e-05 1.060606e-06 -3.340410e-05 3.057605e-06 3.354375e-05
-1.287879e-05 1.767677e-06 -3.291788e-05 4.149557e-06 3.317839e-05
-1.287879e-05 2.474747e-06 -3.218621e-05 5.167024e-06 3.259832e-05
-1.287879e-05 3.181818e-06 -3.123516e-05 6.086145e-06 3.182257e-05
-1.287879e-05 3.888889e-06 -3.009661e-05 6.889009e-06 3.087498e-05
-1.287879e-05 4.595960e-06 -2.880583e-05 7.564151e-06 2.978241e-05
-1.287879e-05 5.303030e-06 -2.739907e-05 8.106402e-06 2.857312e-05
-1.287879e-05 6.010101e-06 -2.591154e-05 8.516228e-06 2.727515e-05
-1.287879e-05 6.717172e-06 -2.437578e-05 8.798740e-06 2.591518e-05
-1.287879e-05 7.424242e-06 -2.282067e-05 8.962555e-06 2.451755e-05
-1.287879e-05 8.131313e-06 -2.127081e-05 9.018658e-06 2.310375e-05
-1.287879e-05 8.838384e-06 -1.974640e-05 8.979379e-06 2.169216e-05
-1.287879e-05 9.545455e-06 -1.826342e-05 8.857542e-06 2.029800e-05
-1.287879e-05 1.025253e-05 -1.683397e-05 8.665808e-06 1.893353e-05
-1.287879e-05 1.095960e-05 -1.546672e-05 8.416217e-06 1.760830e-05
-1.287879e-05 1.166667e-05 -1.416750e-05 8.119879e-06 1.632944e-05
-1.287879e-05 1.237374e-05 -1.293975e-05 7.786819e-06 1.510204e-05
-1.287879e-05 1.308081e-05 -1.178500e-05 7.425908e-06 1.392948e-05
-1.287879e-05 1.378788e-05 -1.070334e-05 7.044874e-06 1.281373e-05
-1.287879e-05 1.449495e-05 -9.693700e-06 6.650360e-06 1.175564e-05
-1.287879e-05 1.520202e-05 -8.754189e-06 6.248009e-06 1.075516e-05
-1.287879e-05 1.590909e-05 -7.882331e-06 5.842561e-06 9.811557e-06
-1.287879e-05 1.661616e-05 -7.075246e-06 5.437957e-06 8.923592e-06
-1.287879e-05 1.732323e-05 -6.329804e-06 5.037441e-06 8.089637e-06
-1.287879e-05 1.803030e-05 -5.642734e-06 4.643653e-06 7.307801e-06
-1.287879e-05 1.873737e-05 -5.010713e-06 4.258713e-06 6.576008e-06
-1.287879e-05 1.944444e-05 -4.430432e-06 3.884301e-06 5.892072e-06
-1.287879e-05 2.015152e-05 -3.898635e-06 3.521721e-06 5.253748e-06
-1.287879e-05 2.085859e-05 -3.412161e-06 3.171960e-06 4.658774e-06
-1.287879e-05 2.156566e-05 -2.967960e-06 2.835740e-06 4.104900e-06
-1.287879e-05 2.227273e-05 -2.563110e-06 2.513556e-06 3.589916e-06
-1.287879e-05 2.297980e-05 -2.194827e-06 2.205719e-06 3.111666e-06
-1.287879e-05 2.368687e-05 -1.860468e-06 1.912381e-06 2.668060e-06
-1.287879e-05 2.439394e-05 -1.557531e-06 1.633566e-06 2.257087e-06
-1.287879e-05 2.510101e-05 -1.283657e-06 1.369188e-06 1.876820e-06
-1.287879e-05 2.580808e-05 -1.036626e-06 1.119075e-06 1.525425e-06
-1.287879e-05 2.651515e-05 -8.143524e-07 8.829787e-07 1.201175e-06
-1.287879e-05 2.722222e-05 -6.148811e-07 6.605955e-07 9.024772e-07
-1.287879e-05 2.792929e-05 -4.363823e-07 4.515722e-07 6.279705e-07
-1.287879e-05 2.863636e-05 -2.771459e-07 2.555189e-07 3.769612e-07
-1.287879e-05 2.934343e-05 -1.355761e-07 7.201622e-08 1.535162e-07
-1.287879e-05 3.005051e-05 -1.018590e-08 -9.937671e-08 9.989736e-08
-1.287879e-05 3.075758e-05 1.004089e-07 -2.591165e-07 2.778908e-07
-1.287879e-05 3.146465e-05 1.974949e-07 -4.076702e-07 4.529892e-07
-1.287879e-05 3.217172e-05 2.822665e-07 -5.455106e-07 6.142118e-07
-1.287879e-05 3.287879e-05 3.558312e-07 -6.731124e-07 7.613778e-07
-1.287879e-05 3.358586e-05 4.192148e-07 -7.909494e-07 8.951771e-07
-1.287879e-05 3.429293e-05 4.733660e-07 -8.994911e-07 1.016445e-06
-1.287879e-05 3.500000e-05 5.191610e-07 -9.992005e-07 1.126024e-06
-1.186869e-05 -3.500000e-05 5.421838e-07 1.558729e-06 1.650333e-06
-1.186869e-05 -3.429293e-05 4.777288e-07 1.483739e-06 1.558751e-06
-1.186869e-05 -3.358586e-05 4.050522e-07 1.402100e-06 1.459435e-06
-1.186869e-05 -3.287879e-05 3.234044e-07 1.313446e-06 1.352676e-06
-1.186869e-05 -3.217172e-05 2.319739e-07 1.217401e-06 1.239305e-06
-1.186869e-05 -3.146465e-05 1.298815e-07 1.113574e-06 1.121122e-06
-1.186869e-05 -3.075758e-05 1.617523e-08 1.001565e-06 1.001696e-06
-1.186869e-05 -3.005051e-05 -1.101758e-07 8.809665e-07 8.878292e-07
-1.186869e-05 -2.934343e-05 -2.502876e-07 7.513594e-07 7.919500e-07
-1.186869e-05 -2.863636e-05 -4.053684e-07 6.123200e-07 7.343428e-07
-1.186869e-05 -2.792929e-05 -5.767260e-07 4.634204e-07 7.398455e-07
-1.186869e-05 -2.722222e-05 -7.657761e-07 3.042315e-07 8.239962e-07
-1.186869e-05 -2.651515e-05 -9.740506e-07 1.343267e-07 9.832691e-07
-1.186869e-05 -2.580808e-05 -1.203207e-06 -4.671347e-08 1.204114e-06
-1.186869e-05 -2.510101e-05 -1.455040e-06 -2.392955e-07 1.474586e-06
-1.186869e-05 -2.439394e-05 -1.731490e-06 -4.438061e-07 1.787462e-06
-1.186869e-05 -2.368687e-05 -2.034653e-06 -6.606032e-07 2.139208e-06
-1.186869e-05 -2.297980e-05 -2.366798e-06 -8.900053e-07 2.528605e-06
-1.186869e-05 -2.227273e-05 -2.730374e-06 -1.132278e-06 2.955841e-06
-1.186869e-05 -2.156566e-05 -3.128023e-06 -1.387616e-06 3.421989e-06
-1.186869e-05 -2.085859e-05 -3.562594e-06 -1.656124e-06 3.928718e-06
-1.186869e-05 -2.015152e-05 -4.037151e-06 -1.937792e-06 4.478127e-06
-1.186869e-05 -1.944444e-05 -4.554982e-06 -2.232461e-06 5.072647e-06
-1.186869e-05 -1.873737e-05 -5.119610e-06 -2.539784e-06 5.714973e-06
-1.186869e-05 -1.803030e-05 -5.734786e-06 -2.859183e-06 6.408018e-06
-1.186869e-05 -1.732323e-05 -6.404488e-06 -3.189785e-06 7.154873e-06
-1.186869e-05 -1.661616e-05 -7.132905e-06 -3.530355e-06 7.958753e-06
-1.186869e-05 -1.590909e-05 -7.924400e-06 -3.879211e-06 8.822947e-06
-1.186869e-05 -1.520202e-05 -8.783465e-06 -4.234119e-06 9.750745e-06
-1.186869e-05 -1.449495e-05 -9.714637e-06 -4.592179e-06 1.074534e-05
-1.186869e-05 -1.378788e-05 -1.072238e-05 -4.949681e-06 1.180969e-05
-1.186869e-05 -1.308081e-05 -1.181093e-05 -5.301955e-06 1.294638e-05
-1.186869e-05 -1.237374e-05 -1.298406e-05 -5.643195e-06 1.415738e-05
-1.186869e-05 -1.166667e-05 -1.424475e-05 -5.966283e-06 1.544375e-05
-1.186869e-05 -1.095960e-05 -1.559486e-05 -6.262612e-06 1.680536e-05
-1.186869e-05 -1.025253e-05 -1.703455e-05 -6.521943e-06 1.824039e-05
-1.186869e-05 -9.545455e-06 -1.856169e-05 -6.732307e-06 1.974488e-05
-1.186869e-05 -8.838384e-06 -2.017113e-05 -6.880008e-06 2.131218e-05
-1.186869e-05 -8.131313e-06 -2.185381e-05 -6.949780e-06 2.293226e-05
-1.186869e-05 -7.424242e-06 -2.359594e-05 -6.925152e-06 2.459118e-05
-1.186869e-05 -6.717172e-06 -2.537806e-05 -6.789089e-06 2.627047e-05
-1.186869e-05 -6.010101e-06 -2.717436e-05 -6.524972e-06 2.794675e-05
-1.186869e-05 -5.303030e-06 -2.895225e-05 -6.117927e-06 2.959159e-05
-1.186869e-05 -4.595960e-06 -3.067257e-05 -5.556474e-06 3.117180e-05
-1.186869e-05 -3.888889e-06 -3.229037e-05 -4.834384e-06 3.265025e-05
-1.186869e-05 -3.181818e-06 -3.375673e-05 -3.952518e-06 3.398734e-05
-1.186869e-05 -2.474747e-06 -3.502147e-05 -2.920358e-06 3.514302e-05
-1.186869e-05 -1.767677e-06 -3.603665e-05 -1.756863e-06 3.607945e-05
-1.186869e-05 -1.060606e-06 -3.676055e-05 -4.903430e-07 3.676382e-05
-1.186869e-05 -3.535354e-07 -3.716157e-05 8.428398e-07 3.717113e-05
-1.186869e-05 3.535354e-07 -3.722144e-05 2.200717e-06 3.728644e-05
-1.186869e-05 1.060606e-06 -3.693712e-05 3.539010e-06 3.710627e-05
-1.186869e-05 1.767677e-06 -3.632107e-05 4.814792e-06 3.663881e-05
-1.186869e-05 2.474747e-06 -3.539986e-05 5.989927e-06 3.590306e-05
-1.186869e-05 3.181818e-06 -3.421135e-05 7.033759e-06 3.492692e-05
-1.186869e-05 3.888889e-06 -3.280095e-05 7.924722e-06 3.374468e-05
-1.186869e-05 4.595960e-06 -3.121776e-05 8.650767e-06 3.239420e-05
-1.186869e-05 5.303030e-06 -2.951088e-05 9.208763e-06 3.091429e-05
-1.186869e-05 6.010101e-06 -2.772648e-05 9.603143e-06 2.934243e-05
-1.186869e-05 6.717172e-06 -2.590581e-05 9.844158e-06 2.771315e-05
-1.186869e-05 7.424242e-06 -2.408398e-05 9.946034e-06 2.605689e-05
-1.186869e-05 8.131313e-06 -2.228961e-05 9.925277e-06 2.439955e-05
-1.186869e-05 8.838384e-06 -2.054500e-05 9.799267e-06 2.276231e-05
-1.186869e-05 9.545455e-06 -1.886670e-05 9.585174e-06 2.116194e-05
-1.186869e-05 1.025253e-05 -1.726626e-05 9.299225e-06 1.961120e-05
-1.186869e-05 1.095960e-05 -1.575109e-05 8.956237e-06 1.811935e-05
-1.186869e-05 1.166667e-05 -1.432525e-05 8.569392e-06 1.669273e-05
-1.186869e-05 1.237374e-05 -1.299019e-05 8.150168e-06 1.533526e-05
-1.186869e-05 1.308081e-05 -1.174542e-05 7.708386e-06 1.404899e-05
-1.186869e-05 1.378788e-05 -1.058899e-05 7.252326e-06 1.283444e-05
-1.186869e-05 1.449495e-05 -9.517937e-06 6.788880e-06 1.169102e-05
-1.186869e-05 1.520202e-05 -8.528638e-06 6.323715e-06 1.061730e-05
-1.186869e-05 1.590909e-05 -7.617034e-06 5.861439e-06 9.611226e-06
-1.186869e-05 1.661616e-05 -6.778845e-06 5.405756e-06 8.670348e-06
-1.186869e-05 1.732323e-05 -6.009701e-06 4.959604e-06 7.791930e-06
-1.186869e-05 1.803030e-05 -5.305249e-06 4.525280e-06 6.973079e-06
-1.186869e-05 1.873737e-05 -4.661224e-06 4.104547e-06 6.210822e-06
-1.186869e-05 1.944444e-05 -4.073496e-06 3.698721e-06 5.502173e-06
-1.186869e-05 2.015152e-05 -3.538103e-06 3.308754e-06 4.844174e-06
-1.186869e-05 2.085859e-05 -3.051269e-06 2.935294e-06 4.233934e-06
-1.186869e-05 2.156566e-05 -2.609416e-06 2.578740e-06 3.668645e-06
-1.186869e-05 2.227273e-05 -2.209166e-06 2.239289e-06 3.145605e-06
-1.186869e-05 2.297980e-05 -1.847339e-06 1.916968e-06 2.662222e-06
-1.186869e-05 2.368687e-05 -1.520952e-06 1.611671e-06 2.216027e-06
-1.186869e-05 2.439394e-05 -1.227209e-06 1.323181e-06 1.804674e-06
-1.186869e-05 2.510101e-05 -9.634967e-07 1.051193e-06 1.425949e-06
-1.186869e-05 2.580808e-05 -7.273763e-07 7.953286e-07 1.077787e-06
-1.186869e-05 2.651515e-05 -5.165734e-07 5.551563e-07 7.583183e-07
-1.186869e-05 2.722222e-05 -3.289703e-07 3.301991e-07 4.661039e-07
-1.186869e-05 2.792929e-05 -1.625975e-07 1.199471e-07 2.020526e-07
-1.186869e-05 2.863636e-05 -1.562517e-08 -7.613392e-08 7.772078e-08
-1.186869e-05 2.934343e-05 1.136446e-07 -2.585954e-07 2.824653e-07
-1.186869e-05 3.005051e-05 2.267859e-07 -4.279993e-07 4.843710e-07
-1.186869e-05 3.075758e-05 3.252565e-07 -5.849133e-07 6.692648e-07
-1.186869e-05 3.146465e-05 4.104047e-07 -7.299061e-07 8.373738e-07
-1.186869e-05 3.217172e-05 4.834762e-07 -8.635435e-07 9.896750e-07
-1.186869e-05 3.287879e-05 5.456210e-07 -9.863853e-07 1.127235e-06
-1.186869e-05 3.358586e-05 5.978989e-07 -1.098983e-06 1.251098e-06
-1.186869e-05 3.429293e-05 6.412859e-07 -1.201876e-06 1.362261e-06
-1.186869e-05 3.500000e-05 6.766793e-07 -1.295594e-06 1.461663e-06
-1.085859e-05 -3.500000e-05 6.790520e-07 1.844008e-06 1.965064e-06
-1.085859e-05 -3.429293e-05 6.222657e-07 1.775765e-06 1.881636e-06
-1.085859e-05 -3.358586e-05 5.575138e-07 1.700785e-06 1.789830e-06
-1.085859e-05 -3.287879e-05 4.840372e-07 1.618669e-06 1.689491e-06
-1.085859e-05 -3.217172e-05 4.010111e-07 1.528997e-06 1.580710e-06
-1.085859e-05 -3.146465e-05 3.075389e-07 1.431339e-06 1.464005e-06
-1.085859e-05 -3.075758e-05 2.026465e-07 1.325242e-06 1.340646e-06
-1.085859e-05 -3.005051e-05 8.527544e-08 1.210243e-06 1.213244e-06
-1.085859e-05 -2.934343e-05 -4.572468e-08 1.085861e-06 1.086823e-06
-1.085859e-05 -2.863636e-05 -1.916039e-07 9.516009e-07 9.706989e-07
-1.085859e-05 -2.792929e-05 -3.537210e-07 8.069552e-07 8.810762e-07
-1.085859e-05 -2.722222e-05 -5.335529e-07 6.514055e-07 8.420260e-07
-1.085859e-05 -2.651515e-05 -7.327052e-07 4.844243e-07 8.783643e-07
-1.085859e-05 -2.580808e-05 -9.529240e-07 3.054789e-07 1.000691e-06
-1.085859e-05 -2.510101e-05 -1.196108e-06 1.140347e-07 1.201532e-06
-1.085859e-05 -2.439394e-05 -1.464324e-06 -9.043946e-08 1.467114e-06
-1.085859e-05 -2.368687e-05 -1.759818e-06 -3.084646e-07 1.786648e-06
-1.085859e-05 -2.297980e-05 -2.085037e-06 -5.405430e-07 2.153966e-06
-1.085859e-05 -2.227273e-05 -2.442643e-06 -7.871480e-07 2.566341e-06
-1.085859e-05 -2.156566e-05 -2.835530e-06 -1.048709e-06 3.023247e-06
-1.085859e-05 -2.085859e-05 -3.266849e-06 -1.325596e-06 3.525551e-06
-1.085859e-05 -2.015152e-05 -3.740026e-06 -1.618095e-06 4.075049e-06
-1.085859e-05 -1.944444e-05 -4.258781e-06 -1.926380e-06 4.674201e-06
-1.085859e-05 -1.873737e-05 -4.827151e-06 -2.250478e-06 5.325978e-06
-1.085859e-05 -1.803030e-05 -5.449506e-06 -2.590221e-06 6.033768e-06
-1.085859e-05 -1.732323e-05 -6.130561e-06 -2.945191e-06 6.801318e-06
-1.085859e-05 -1.661616e-05 -6.875388e-06 -3.314645e-06 7.632681e-06
-1.085859e-05 -1.590909e-05 -7.689403e-06 -3.697423e-06 8.532166e-06
-1.085859e-05 -1.520202e-05 -8.578353e-06 -4.091838e-06 9.504277e-06
-1.085859e-05 -1.449495e-05 -9.548260e-06 -4.495535e-06 1.055363e-05
-1.085859e-05 -1.378788e-05 -1.060534e-05 -4.905320e-06 1.168483e-05
-1.085859e-05 -1.308081e-05 -1.175586e-05 -5.316960e-06 1.290234e-05
-1.085859e-05 -1.237374e-05 -1.300595e-05 -5.724947e-06 1.421020e-05
-1.085859e-05 -1.166667e-05 -1.436127e-05 -6.122225e-06 1.561178e-05
-1.085859e-05 -1.095960e-05 -1.582662e-05 -6.499899e-06 1.710937e-05
-1.085859e-05 -1.025253e-05 -1.740534e-05 -6.846938e-06 1.870365e-05
-1.085859e-05 -9.545455e-06 -1.909856e-05 -7.149900e-06 2.039304e-05
-1.085859e-05 -8.838384e-06 -2.090421e-05 -7.392735e-06 2.217292e-05
-1.085859e-05 -8.131313e-06 -2.281583e-05 -7.556745e-06 2.403470e-05
-1.085859e-05 -7.424242e-06 -2.482123e-05 -7.620786e-06 2.596478e-05
-1.085859e-05 -6.717172e-06 -2.690093e-05 -7.561855e-06 2.794354e-05
-1.085859e-05 -6.010101e-06 -2.902674e-05 -7.356167e-06 2.994436e-05
-1.085859e-05 -5.303030e-06 -3.116062e-05 -6.980842e-06 3.193300e-05
-1.085859e-05 -4.595960e-06 -3.325417e-05 -6.416235e-06 3.386751e-05
-1.085859e-05 -3.888889e-06 -3.524915e-05 -5.648791e-06 3.569890e-05
-1.085859e-05 -3.181818e-06 -3.707950e-05 -4.674170e-06 3.737295e-05
-1.085859e-05 -2.474747e-06 -3.867504e-05 -3.500109e-06 3.883310e-05
-1.085859e-05 -1.767677e-06 -3.996675e-05 -2.148405e-06 4.002445e-05
-1.085859e-05 -1.060606e-06 -4.089319e-05 -6.553152e-07 4.089844e-05
-1.085859e-05 -3.535354e-07 -4.140713e-05 9.300756e-07 4.141757e-05
-1.085859e-05 3.535354e-07 -4.148112e-05 2.549592e-06 4.155940e-05
-1.085859e-05 1.060606e-06 -4.111088e-05 4.141328e-06 4.131895e-05
-1.085859e-05 1.767677e-06 -4.031577e-05 5.645692e-06 4.070916e-05
-1.085859e-05 2.474747e-06 -3.913617e-05 7.011018e-06 3.975920e-05
-1.085859e-05 3.181818e-06 -3.762849e-05 8.197712e-06 3.851111e-05
-1.085859e-05 3.888889e-06 -3.585886e-05 9.180398e-06 3.701537e-05
-1.085859e-05 4.595960e-06 -3.389665e-05 9.947973e-06 3.532626e-05
-1.085859e-05 5.303030e-06 -3.180889e-05 1.050200e-05 3.349772e-05
-1.085859e-05 6.010101e-06 -2.965620e-05 1.085403e-05 3.158006e-05
-1.085859e-05 6.717172e-06 -2.749027e-05 1.102260e-05 2.961778e-05
-1.085859e-05 7.424242e-06 -2.535294e-05 1.103025e-05 2.764847e-05
-1.085859e-05 8.131313e-06 -2.327629e-05 1.090116e-05 2.570255e-05
-1.085859e-05 8.838384e-06 -2.128358e-05 1.065923e-05 2.380357e-05
-1.085859e-05 9.545455e-06 -1.939047e-05 1.032690e-05 2.196896e-05
-1.085859e-05 1.025253e-05 -1.760647e-05 9.924367e-06 2.021091e-05
-1.085859e-05 1.095960e-05 -1.593624e-05 9.469319e-06 1.853731e-05
-1.085859e-05 1.166667e-05 -1.438083e-05 8.976834e-06 1.695264e-05
-1.085859e-05 1.237374e-05 -1.293863e-05 8.459532e-06 1.545871e-05
-1.085859e-05 1.308081e-05 -1.160620e-05 7.927803e-06 1.405539e-05
-1.085859e-05 1.378788e-05 -1.037889e-05 7.390075e-06 1.274106e-05
-1.085859e-05 1.449495e-05 -9.251324e-06 6.853098e-06 1.151312e-05
-1.085859e-05 1.520202e-05 -8.217716e-06 6.322205e-06 1.036828e-05
-1.085859e-05 1.590909e-05 -7.272145e-06 5.801555e-06 9.302803e-06
-1.085859e-05 1.661616e-05 -6.408715e-06 5.294340e-06 8.312741e-06
-1.085859e-05 1.732323e-05 -5.621672e-06 4.802963e-06 7.394028e-06
-1.085859e-05 1.803030e-05 -4.905481e-06 4.329185e-06 6.542598e-06
-1.085859e-05 1.873737e-05 -4.254867e-06 3.874251e-06 5.754452e-06
-1.085859e-05 1.944444e-05 -3.664843e-06 3.438991e-06 5.025707e-06
-1.085859e-05 2.015152e-05 -3.130717e-06 3.023898e-06 4.352626e-06
-1.085859e-05 2.085859e-05 -2.648093e-06 2.629199e-06 3.731633e-06
-1.085859e-05 2.156566e-05 -2.212861e-06 2.254908e-06 3.159330e-06
-1.085859e-05 2.227273e-05 -1.821193e-06 1.900868e-06 2.632497e-06
-1.085859e-05 2.297980e-05 -1.469525e-06 1.566785e-06 2.148097e-06
-1.085859e-05 2.368687e-05 -1.154542e-06 1.252263e-06 1.703271e-06
-1.085859e-05 2.439394e-05 -8.731704e-07 9.568187e-07 1.295349e-06
-1.085859e-05 2.510101e-05 -6.225551e-07 6.799067e-07 9.218720e-07
-1.085859e-05 2.580808e-05 -4.000513e-07 4.209324e-07 5.807109e-07
-1.085859e-05 2.651515e-05 -2.032093e-07 1.792649e-07 2.709796e-07
-1.085859e-05 2.722222e-05 -2.976172e-08 -4.575210e-08 5.458035e-08
-1.085859e-05 2.792929e-05 1.223881e-07 -2.547921e-07 2.826621e-07
-1.085859e-05 2.863636e-05 2.551778e-07 -4.485379e-07 5.160445e-07
-1.085859e-05 2.934343e-05 3.703962e-07 -6.276764e-07 7.288149e-07
-1.085859e-05 3.005051e-05 4.696938e-07 -7.928929e-07 9.215701e-07
-1.085859e-05 3.075758e-05 5.545913e-07 -9.448672e-07 1.095603e-06
-1.085859e-05 3.146465e-05 6.264892e-07 -1.084270e-06 1.252250e-06
-1.085859e-05 3.217172e-05 6.866753e-07 -1.211760e-06 1.392798e-06
-1.085859e-05 3.287879e-05 7.363331e-07 -1.327982e-06 1.518460e-06
-1.085859e-05 3.358586e-05 7.765483e-07 -1.433563e-06 1.630377e-06
-1.085859e-05 3.429293e-05 8.083163e-07 -1.529114e-06 1.729614e-06
-1.085859e-05 3.500000e-05 8.325480e-07 -1.615225e-06 1.817165e-06
-9.848485e-06 -3.500000e-05 8.136173e-07 2.147525e-06 2.296483e-06
-9.848485e-06 -3.429293e-05 7.649197e-07 2.087342e-06 2.223083e-06
-9.848485e-06 -3.358586e-05 7.085700e-07 2.020418e-06 2.141065e-06
-9.848485e-06 -3.287879e-05 6.438049e-07 1.946322e-06 2.050038e-06
-9.848485e-06 -3.217172e-05 5.697923e-07 1.864603e-06 1.949720e-06
-9.848485e-06 -3.146465e-05 4.856253e-07 1.774789e-06 1.840030e-06
-9.848485e-06 -3.075758e-05 3.903149e-07 1.676386e-06 1.721225e-06
-9.848485e-06 -3.005051e-05 2.827830e-07 1.568880e-06 1.594161e-06
-9.848485e-06 -2.934343e-05 1.618540e-07 1.451732e-06 1.460727e-06
-9.848485e-06 -2.863636e-05 2.624583e-08 1.324385e-06 1.324645e-06
-9.848485e-06 -2.792929e-05 -1.254401e-07 1.186259e-06 1.192873e-06
-9.848485e-06 -2.722222e-05 -2.947297e-07 1.036752e-06 1.077832e-06
-9.848485e-06 -2.651515e-05 -4.832890e-07 8.752447e-07 9.998108e-07
-9.848485e-06 -2.580808e-05 -6.929371e-07 7.010967e-07 9.857476e-07
-9.848485e-06 -2.510101e-05 -9.256614e-07 5.136526e-07 1.058626e-06
-9.848485e-06 -2.439394e-05 -1.183635e-06 3.122430e-07 1.224127e-06
-9.848485e-06 -2.368687e-05 -1.469234e-06 9.618881e-08 1.472379e-06
-9.848485e-06 -2.297980e-05 -1.785060e-06 -1.351934e-07 1.790172e-06
-9.848485e-06 -2.227273e-05 -2.133963e-06 -3.825840e-07 2.167987e-06
-9.848485e-06 -2.156566e-05 -2.519063e-06 -6.466510e-07 2.600738e-06
-9.848485e-06 -2.085859e-05 -2.943785e-06 -9.280368e-07 3.086604e-06
-9.848485e-06 -2.015152e-05 -3.411885e-06 -1.227341e-06 3.625925e-06
-9.848485e-06 -1.944444e-05 -3.927485e-06 -1.545099e-06 4.220482e-06
-9.848485e-06 -1.873737e-05 -4.495107e-06 -1.881748e-06 4.873086e-06
-9.848485e-06 -1.803030e-05 -5.119713e-06 -2.237593e-06 5.587333e-06
-9.848485e-06 -1.732323e-05 -5.806742e-06 -2.612751e-06 6.367474e-06
-9.848485e-06 -1.661616e-05 -6.562143e-06 -3.007083e-06 7.218329e-06
-9.848485e-06 -1.590909e-05 -7.392408e-06 -3.420106e-06 8.145233e-06
-9.848485e-06 -1.520202e-05 -8.304590e-06 -3.850878e-06 9.153987e-06
-9.848485e-06 -1.449495e-05 -9.306307e-06 -4.297847e-06 1.025080e-05
-9.848485e-06 -1.378788e-05 -1.040570e-05 -4.758665e-06 1.144218e-05
-9.848485e-06 -1.308081e-05 -1.161139e-05 -5.229946e-06 1.273486e-05
-9.848485e-06 -1.237374e-05 -1.293228e-05 -5.706970e-06 1.413553e-05
-9.848485e-06 -1.166667e-05 -1.437734e-05 -6.183318e-06 1.565060e-05
-9.848485e-06 -1.095960e-05 -1.595522e-05 -6.650449e-06 1.728576e-05
-9.848485e-06 -1.025253e-05 -1.767362e-05 -7.097206e-06 1.904540e-05
-9.848485e-06 -9.545455e-06 -1.953850e-05 -7.509298e-06 2.093185e-05
-9.848485e-06 -8.838384e-06 -2.155284e-05 -7.868788e-06 2.294434e-05
-9.848485e-06 -8.131313e-06 -2.371510e-05 -8.153689e-06 2.507766e-05
-9.848485e-06 -7.424242e-06 -2.601727e-05 -8.337802e-06 2.732064e-05
-9.848485e-06 -6.717172e-06 -2.844242e-05 -8.390985e-06 2.965434e-05
-9.848485e-06 -6.010101e-06 -3.096218e-05 -8.280122e-06 3.205023e-05
-9.848485e-06 -5.303030e-06 -3.353414e-05 -7.971030e-06 3.446848e-05
-9.848485e-06 -4.595960e-06 -3.610000e-05 -7.431536e-06 3.685700e-05
-9.848485e-06 -3.888889e-06 -3.858504e-05 -6.635756e-06 3.915148e-05
-9.848485e-06 -3.181818e-06 -4.089979e-05 -5.569257e-06 4.127723e-05
-9.848485e-06 -2.474747e-06 -4.294483e-05 -4.234393e-06 4.315309e-05
-9.848485e-06 -1.767677e-06 -4.461864e-05 -2.654590e-06 4.469754e-05
-9.848485e-06 -1.060606e-06 -4.582821e-05 -8.761870e-07 4.583658e-05
-9.848485e-06 -3.535354e-07 -4.650058e-05 1.033355e-06 4.651206e-05
-9.848485e-06 3.535354e-07 -4.659305e-05 2.991257e-06 4.668897e-05
-9.848485e-06 1.060606e-06 -4.609947e-05 4.908461e-06 4.636005e-05
-9.848485e-06 1.767677e-06 -4.505098e-05 6.700059e-06 4.554648e-05
-9.848485e-06 2.474747e-06 -4.351109e-05 8.294770e-06 4.429468e-05
-9.848485e-06 3.181818e-06 -4.156638e-05 9.641478e-06 4.266992e-05
-9.848485e-06 3.888889e-06 -3.931524e-05 1.071186e-05 4.074840e-05
-9.848485e-06 4.595960e-06 -3.685712e-05 1.149925e-05 3.860933e-05
-9.848485e-06 5.303030e-06 -3.428394e-05 1.201486e-05 3.632830e-05
-9.848485e-06 6.010101e-06 -3.167465e-05 1.228262e-05 3.397272e-05
-9.848485e-06 6.717172e-06 -2.909272e-05 1.233405e-05 3.159929e-05
-9.848485e-06 7.424242e-06 -2.658606e-05 1.220372e-05 2.925320e-05
-9.848485e-06 8.131313e-06 -2.418839e-05 1.192599e-05 2.696863e-05
-9.848485e-06 8.838384e-06 -2.192146e-05 1.153279e-05 2.477006e-05
-9.848485e-06 9.545455e-06 -1.979757e-05 1.105242e-05 2.267377e-05
-9.848485e-06 1.025253e-05 -1.782180e-05 1.050912e-05 2.068957e-05
-9.848485e-06 1.095960e-05 -1.599406e-05 9.923023e-06 1.882223e-05
-9.848485e-06 1.166667e-05 -1.431067e-05 9.310542e-06 1.707283e-05
-9.848485e-06 1.237374e-05 -1.276567e-05 8.684769e-06 1.543981e-05
-9.848485e-06 1.308081e-05 -1.135169e-05 8.055992e-06 1.391977e-05
-9.848485e-06 1.378788e-05 -1.006066e-05 7.432168e-06 1.250815e-05
-9.848485e-06 1.449495e-05 -8.884216e-06 6.819355e-06 1.119968e-05
-9.848485e-06 1.520202e-05 -7.814091e-06 6.222087e-06 9.988713e-06
-9.848485e-06 1.590909e-05 -6.842243e-06 5.643686e-06 8.869469e-06
-9.848485e-06 1.661616e-05 -5.961005e-06 5.086517e-06 7.836213e-06
-9.848485e-06 1.732323e-05 -5.163143e-06 4.552193e-06 6.883350e-06
-9.848485e-06 1.803030e-05 -4.441887e-06 4.041744e-06 6.005502e-06
-9.848485e-06 1.873737e-05 -3.790932e-06 3.555741e-06 5.197544e-06
-9.848485e-06 1.944444e-05 -3.204429e-06 3.094406e-06 4.454628e-06
-9.848485e-06 2.015152e-05 -2.676965e-06 2.657684e-06 3.772191e-06
-9.848485e-06 2.085859e-05 -2.203538e-06 2.245311e-06 3.145950e-06
-9.848485e-06 2.156566e-05 -1.779533e-06 1.856861e-06 2.571900e-06
-9.848485e-06 2.227273e-05 -1.400690e-06 1.491786e-06 2.046304e-06
-9.848485e-06 2.297980e-05 -1.063083e-06 1.149444e-06 1.565685e-06
-9.848485e-06 2.368687e-05 -7.630935e-07 8.291240e-07 1.126836e-06
-9.848485e-06 2.439394e-05 -4.973844e-07 5.300647e-07 7.268836e-07
-9.848485e-06 2.510101e-05 -2.628825e-07 2.514697e-07 3.637914e-07
-9.848485e-06 2.580808e-05 -5.675648e-08 -7.480730e-09 5.724735e-08
-9.848485e-06 2.651515e-05 1.236012e-07 -2.476197e-07 2.767540e-07
-9.848485e-06 2.722222e-05 2.805908e-07 -4.697862e-07 5.472022e-07
-9.848485e-06 2.792929e-05 4.164209e-07 -6.748180e-07 7.929601e-07
-9.848485e-06 2.863636e-05 5.331225e-07 -8.635472e-07 1.014856e-06
-9.848485e-06 2.934343e-05 6.325620e-07 -1.036795e-06 1.214528e-06
-9.848485e-06 3.005051e-05 7.164534e-07 -1.195369e-06 1.393633e-06
-9.848485e-06 3.075758e-05 7.863691e-07 -1.340059e-06 1.553748e-06
-9.848485e-06 3.146465e-05 8.437504e-07 -1.471635e-06 1.696357e-06
-9.848485e-06 3.217172e-05 8.899170e-07 -1.590849e-06 1.822842e-06
-9.848485e-06 3.287879e-05 9.260762e-07 -1.698424e-06 1.934493e-06
-9.848485e-06 3.358586e-05 9.533304e-07 -1.795064e-06 2.032509e-06
-9.848485e-06 3.429293e-05 9.726857e-07 -1.881446e-06 2.118007e-06
-9.848485e-06 3.500000e-05 9.850585e-07 -1.958219e-06 2.192022e-06
-8.838384e-06 -3.500000e-05 9.445550e-07 2.468882e-06 2.643400e-06
-8.838384e-06 -3.429293e-05 9.042955e-07 2.418118e-06 2.581675e-06
-8.838384e-06 -3.358586e-05 8.567515e-07 2.360699e-06 2.511359e-06
-8.838384e-06 -3.287879e-05 8.011612e-07 2.296171e-06 2.431925e-06
-8.838384e-06 -3.217172e-05 7.366917e-07 2.224055e-06 2.342890e-06
-8.838384e-06 -3.146465e-05 6.624318e-07 2.143847e-06 2.243858e-06
-8.838384e-06 -3.075758e-05 5.773854e-07 2.055018e-06 2.134590e-06
-8.838384e-06 -3.005051e-05 4.804630e-07 1.957011e-06 2.015127e-06
-8.838384e-06 -2.934343e-05 3.704727e-07 1.849242e-06 1.885986e-06
-8.838384e-06 -2.863636e-05 2.461108e-07 1.731097e-06 1.748504e-06
-8.838384e-06 -2.792929e-05 1.059500e-07 1.601935e-06 1.605435e-06
-8.838384e-06 -2.722222e-05 -5.157201e-08 1.461083e-06 1.461993e-06
-8.838384e-06 -2.651515e-05 -2.281670e-07 1.307840e-06 1.327594e-06
-8.838384e-06 -2.580808e-05 -4.257109e-07 1.141472e-06 1.218272e-06
-8.838384e-06 -2.510101e-05 -6.462617e-07 9.612152e-07 1.158270e-06
-8.838384e-06 -2.439394e-05 -8.920784e-07 7.662767e-07 1.176003e-06
-8.838384e-06 -2.368687e-05 -1.165643e-06 5.558332e-07 1.291385e-06
-8.838384e-06 -2.297980e-05 -1.469686e-06 3.290347e-07 1.506068e-06
-8.838384e-06 -2.227273e-05 -1.807213e-06 8.500687e-08 1.809211e-06
-8.838384e-06 -2.156566e-05 -2.181539e-06 -1.771441e-07 2.188719e-06
-8.838384e-06 -2.085859e-05 -2.596321e-06 -4.583246e-07 2.636464e-06
-8.838384e-06 -2.015152e-05 -3.055602e-06 -7.594432e-07 3.148564e-06
-8.838384e-06 -1.944444e-05 -3.563858e-06 -1.081397e-06 3.724312e-06
-8.838384e-06 -1.873737e-05 -4.126045e-06 -1.425049e-06 4.365205e-06
-8.838384e-06 -1.803030e-05 -4.747663e-06 -1.791203e-06 5.074319e-06
-8.838384e-06 -1.732323e-05 -5.434816e-06 -2.180560e-06 5.855943e-06
-8.838384e-06 -1.661616e-05 -6.194283e-06 -2.593664e-06 6.715373e-06
-8.838384e-06 -1.590909e-05 -7.033587e-06 -3.030827e-06 7.658802e-06
-8.838384e-06 -1.520202e-05 -7.961072e-06 -3.492023e-06 8.693267e-06
-8.838384e-06 -1.449495e-05 -8.985968e-06 -3.976749e-06 9.826604e-06
-8.838384e-06 -1.378788e-05 -1.011844e-05 -4.483831e-06 1.106741e-05
-8.838384e-06 -1.308081e-05 -1.136960e-05 -5.011176e-06 1.242496e-05
-8.838384e-06 -1.237374e-05 -1.275150e-05 -5.555430e-06 1.390912e-05
-8.838384e-06 -1.166667e-05 -1.427695e-05 -6.111547e-06 1.553004e-05
-8.838384e-06 -1.095960e-05 -1.595929e-05 -6.672233e-06 1.729791e-05
-8.838384e-06 -1.025253e-05 -1.781189e-05 -7.227256e-06 1.922229e-05
-8.838384e-06 -9.545455e-06 -1.984730e-05 -7.762620e-06 2.131135e-05
-8.838384e-06 -8.838384e-06 -2.207603e-05 -8.259632e-06 2.357059e-05
-8.838384e-06 -8.131313e-06 -2.450469e-05 -8.693938e-06 2.600123e-05
-8.838384e-06 -7.424242e-06 -2.713333e-05 -9.034672e-06 2.859795e-05
-8.838384e-06 -6.717172e-06 -2.995208e-05 -9.244002e-06 3.134611e-05
-8.838384e-06 -6.010101e-06 -3.293680e-05 -9.277475e-06 3.421848e-05
-8.838384e-06 -5.303030e-06 -3.604433e-05 -9.085688e-06 3.717181e-05
-8.838384e-06 -4.595960e-06 -3.920786e-05 -8.617898e-06 4.014379e-05
-8.838384e-06 -3.888889e-06 -4.233372e-05 -7.828002e-06 4.305138e-05
-8.838384e-06 -3.181818e-06 -4.530143e-05 -6.682836e-06 4.579170e-05
-8.838384e-06 -2.474747e-06 -4.796873e-05 -5.171892e-06 4.824674e-05
-8.838384e-06 -1.767677e-06 -5.018310e-05 -3.316365e-06 5.029257e-05
-8.838384e-06 -1.060606e-06 -5.179933e-05 -1.174591e-06 5.181264e-05
-8.838384e-06 -3.535354e-07 -5.270047e-05 1.159044e-06 5.271322e-05
-8.838384e-06 3.535354e-07 -5.281734e-05 3.563200e-06 5.293739e-05
-8.838384e-06 1.060606e-06 -5.214083e-05 5.905485e-06 5.247419e-05
-8.838384e-06 1.767677e-06 -5.072329e-05 8.061306e-06 5.135988e-05
-8.838384e-06 2.474747e-06 -4.866849e-05 9.930580e-06 4.967130e-05
-8.838384e-06 3.181818e-06 -4.611352e-05 1.144814e-05 4.751334e-05
-8.838384e-06 3.888889e-06 -4.320816e-05 1.258624e-05 4.500398e-05
-8.838384e-06 4.595960e-06 -4.009649e-05 1.335014e-05 4.226056e-05
-8.838384e-06 5.303030e-06 -3.690421e-05 1.376972e-05 3.938941e-05
-8.838384e-06 6.010101e-06 -3.373213e-05 1.388976e-05 3.647988e-05
-8.838384e-06 6.717172e-06 -3.065498e-05 1.376145e-05 3.360217e-05
-8.838384e-06 7.424242e-06 -2.772368e-05 1.343597e-05 3.080791e-05
-8.838384e-06 8.131313e-06 -2.496936e-05 1.296037e-05 2.813255e-05
-8.838384e-06 8.838384e-06 -2.240796e-05 1.237552e-05 2.559825e-05
-8.838384e-06 9.545455e-06 -2.004434e-05 1.171546e-05 2.321696e-05
-8.838384e-06 1.025253e-05 -1.787582e-05 1.100760e-05 2.099315e-05
-8.838384e-06 1.095960e-05 -1.589490e-05 1.027347e-05 1.892596e-05
-8.838384e-06 1.166667e-05 -1.409123e-05 9.529593e-06 1.701105e-05
-8.838384e-06 1.237374e-05 -1.245303e-05 8.788419e-06 1.524186e-05
-8.838384e-06 1.308081e-05 -1.096801e-05 8.059134e-06 1.361054e-05
-8.838384e-06 1.378788e-05 -9.623988e-06 7.348382e-06 1.210867e-05
-8.838384e-06 1.449495e-05 -8.409241e-06 6.660847e-06 1.072764e-05
-8.838384e-06 1.520202e-05 -7.312715e-06 5.999718e-06 9.458986e-06
-8.838384e-06 1.590909e-05 -6.324117e-06 5.367056e-06 8.294561e-06
-8.838384e-06 1.661616e-05 -5.433942e-06 4.764078e-06 7.226629e-06
-8.838384e-06 1.732323e-05 -4.633461e-06 4.191367e-06 6.247921e-06
-8.838384e-06 1.803030e-05 -3.914681e-06 3.649040e-06 5.351656e-06
-8.838384e-06 1.873737e-05 -3.270298e-06 3.136865e-06 4.531531e-06
-8.838384e-06 1.944444e-05 -2.693640e-06 2.654361e-06 3.781710e-06
-8.838384e-06 2.015152e-05 -2.178618e-06 2.200860e-06 3.096799e-06
-8.838384e-06 2.085859e-05 -1.719668e-06 1.775561e-06 2.471816e-06
-8.838384e-06 2.156566e-05 -1.311706e-06 1.377569e-06 1.902175e-06
-8.838384e-06 2.227273e-05 -9.500844e-07 1.005924e-06 1.383670e-06
-8.838384e-06 2.297980e-05 -6.305492e-07 6.596235e-07 9.125214e-07
-8.838384e-06 2.368687e-05 -3.492070e-07 3.376380e-07 4.857417e-07
-8.838384e-06 2.439394e-05 -1.024917e-07 3.892465e-08 1.096343e-07
-8.838384e-06 2.510101e-05 1.128642e-07 -2.375632e-07 2.630107e-07
-8.838384e-06 2.580808e-05 2.998546e-07 -4.928680e-07 5.769156e-07
-8.838384e-06 2.651515e-05 4.612233e-07 -7.280220e-07 8.618253e-07
-8.838384e-06 2.722222e-05 5.994841e-07 -9.440422e-07 1.118301e-06
-8.838384e-06 2.792929e-05 7.169397e-07 -1.141927e-06 1.348332e-06
-8.838384e-06 2.863636e-05 8.156982e-07 -1.322652e-06 1.553953e-06
-8.838384e-06 2.934343e-05 8.976886e-07 -1.487168e-06 1.737099e-06
-8.838384e-06 3.005051e-05 9.646745e-07 -1.636400e-06 1.899580e-06
-8.838384e-06 3.075758e-05 1.018267e-06 -1.771244e-06 2.043079e-06
-8.838384e-06 3.146465e-05 1.059937e-06 -1.892565e-06 2.169163e-06
-8.838384e-06 3.217172e-05 1.091025e-06 -2.001199e-06 2.279283e-06
-8.838384e-06 3.287879e-05 1.112750e-06 -2.097949e-06 2.374785e-06
-8.838384e-06 3.358586e-05 1.126223e-06 -2.183587e-06 2.456915e-06
-8.838384e-06 3.429293e-05 1.132452e-06 -2.258851e-06 2.526827e-06
-8.838384e-06 3.500000e-05 1.132348e-06 -2.324449e-06 2.585590e-06
-7.828283e-06 -3.500000e-05 1.070480e-06 2.807450e-06 3.004614e-06
-7.828283e-06 -3.429293e-05 1.038927e-06 2.767491e-06 2.956074e-06
-7.828283e-06 -3.358586e-05 1.000508e-06 2.721061e-06 2.899170e-06
-7.828283e-06 -3.287879e-05 9.544679e-07 2.667689e-06 2.833297e-06
-7.828283e-06 -3.217172e-05 8.999775e-07 2.606878e-06 2.757856e-06
-7.828283e-06 -3.146465e-05 8.361289e-07 2.538100e-06 2.672277e-06
-7.828283e-06 -3.075758e-05 7.619256e-07 2.460798e-06 2.576055e-06
-7.828283e-06 -3.005051e-05 6.762746e-07 2.374385e-06 2.468816e-06
-7.828283e-06 -2.934343e-05 5.779767e-07 2.278239e-06 2.350411e-06
-7.828283e-06 -2.863636e-05 4.657161e-07 2.171706e-06 2.221080e-06
-7.828283e-06 -2.792929e-05 3.380482e-07 2.054095e-06 2.081726e-06
-7.828283e-06 -2.722222e-05 1.933867e-07 1.924677e-06 1.934368e-06
-7.828283e-06 -2.651515e-05 2.998826e-08 1.782685e-06 1.782937e-06
-7.828283e-06 -2.580808e-05 -1.540640e-07 1.627311e-06 1.634587e-06
-7.828283e-06 -2.510101e-05 -3.608797e-07 1.457702e-06 1.501709e-06
-7.828283e-06 -2.439394e-05 -5.927828e-07 1.272964e-06 1.404218e-06
-7.828283e-06 -2.368687e-05 -8.523363e-07 1.072153e-06 1.369667e-06
-7.828283e-06 -2.297980e-05 -1.142370e-06 8.542779e-07 1.426464e-06
-7.828283e-06 -2.227273e-05 -1.466015e-06 6.182994e-07 1.591067e-06
-7.828283e-06 -2.156566e-05 -1.826737e-06 3.631271e-07 1.862479e-06
-7.828283e-06 -2.085859e-05 -2.228384e-06 8.762137e-08 2.230106e-06
-7.828283e-06 -2.015152e-05 -2.675232e-06 -2.094048e-07 2.683415e-06
-7.828283e-06 -1.944444e-05 -3.172048e-06 -5.291814e-07 3.215886e-06
-7.828283e-06 -1.873737e-05 -3.724153e-06 -8.729730e-07 3.825101e-06
-7.828283e-06 -1.803030e-05 -4.337500e-06 -1.242065e-06 4.511833e-06
-7.828283e-06 -1.732323e-05 -5.018769e-06 -1.637739e-06 5.279227e-06
-7.828283e-06 -1.661616e-05 -5.775465e-06 -2.061244e-06 6.132269e-06
-7.828283e-06 -1.590909e-05 -6.616038e-06 -2.513736e-06 7.077488e-06
-7.828283e-06 -1.520202e-05 -7.550016e-06 -2.996208e-06 8.122807e-06
-7.828283e-06 -1.449495e-05 -8.588146e-06 -3.509374e-06 9.277497e-06
-7.828283e-06 -1.378788e-05 -9.742549e-06 -4.053507e-06 1.055216e-05
-7.828283e-06 -1.308081e-05 -1.102687e-05 -4.628202e-06 1.195876e-05
-7.828283e-06 -1.237374e-05 -1.245638e-05 -5.232054e-06 1.351058e-05
-7.828283e-06 -1.166667e-05 -1.404810e-05 -5.862192e-06 1.522217e-05
-7.828283e-06 -1.095960e-05 -1.582070e-05 -6.513652e-06 1.710913e-05
-7.828283e-06 -1.025253e-05 -1.779429e-05 -7.178527e-06 1.918771e-05
-7.828283e-06 -9.545455e-06 -1.998986e-05 -7.844849e-06 2.147408e-05
-7.828283e-06 -8.838384e-06 -2.242819e-05 -8.495174e-06 2.398316e-05
-7.828283e-06 -8.131313e-06 -2.512798e-05 -9.104881e-06 2.672666e-05
-7.828283e-06 -7.424242e-06 -2.810284e-05 -9.640284e-06 2.971035e-05
-7.828283e-06 -6.717172e-06 -3.135684e-05 -1.005683e-05 3.293010e-05
-7.828283e-06 -6.010101e-06 -3.487817e-05 -1.029793e-05 3.636666e-05
-7.828283e-06 -5.303030e-06 -3.863099e-05 -1.029531e-05 3.997932e-05
-7.828283e-06 -4.595960e-06 -4.254606e-05 -9.972157e-06 4.369910e-05
-7.828283e-06 -3.888889e-06 -4.651183e-05 -9.250484e-06 4.742279e-05
-7.828283e-06 -3.181818e-06 -5.036913e-05 -8.063611e-06 5.101050e-05
-7.828283e-06 -2.474747e-06 -5.391399e-05 -6.373342e-06 5.428938e-05
-7.828283e-06 -1.767677e-06 -5.691270e-05 -4.188634e-06 5.706663e-05
-7.828283e-06 -1.060606e-06 -5.913106e-05 -1.579791e-06 5.915216e-05
-7.828283e-06 -3.535354e-07 -6.037358e-05 1.319058e-06 6.038799e-05
-7.828283e-06 3.535354e-07 -6.052275e-05 4.324063e-06 6.067702e-05
-7.828283e-06 1.060606e-06 -5.956475e-05 7.230916e-06 6.000204e-05
-7.828283e-06 1.767677e-06 -5.759197e-05 9.850797e-06 5.842836e-05
-7.828283e-06 2.474747e-06 -5.478142e-05 1.204117e-05 5.608916e-05
-7.828283e-06 3.181818e-06 -5.135761e-05 1.372224e-05 5.315923e-05
-7.828283e-06 3.888889e-06 -4.755315e-05 1.487678e-05 4.982590e-05
-7.828283e-06 4.595960e-06 -4.357771e-05 1.553740e-05 4.626476e-05
-7.828283e-06 5.303030e-06 -3.960035e-05 1.576843e-05 4.262430e-05
-7.828283e-06 6.010101e-06 -3.574427e-05 1.564837e-05 3.901954e-05
-7.828283e-06 6.717172e-06 -3.209034e-05 1.525673e-05 3.553248e-05
-7.828283e-06 7.424242e-06 -2.868483e-05 1.466576e-05 3.221652e-05
-7.828283e-06 8.131313e-06 -2.554836e-05 1.393663e-05 2.910238e-05
-7.828283e-06 8.838384e-06 -2.268388e-05 1.311848e-05 2.620406e-05
-7.828283e-06 9.545455e-06 -2.008312e-05 1.224933e-05 2.352399e-05
-7.828283e-06 1.025253e-05 -1.773135e-05 1.135763e-05 2.105698e-05
-7.828283e-06 1.095960e-05 -1.561059e-05 1.046412e-05 1.879331e-05
-7.828283e-06 1.166667e-05 -1.370174e-05 9.583538e-06 1.672070e-05
-7.828283e-06 1.237374e-05 -1.198588e-05 8.726056e-06 1.482584e-05
-7.828283e-06 1.308081e-05 -1.044500e-05 7.898477e-06 1.309519e-05
-7.828283e-06 1.378788e-05 -9.062340e-06 7.105141e-06 1.151560e-05
-7.828283e-06 1.449495e-05 -7.822584e-06 6.348608e-06 1.007460e-05
-7.828283e-06 1.520202e-05 -6.711831e-06 5.630179e-06 8.760570e-06
-7.828283e-06 1.590909e-05 -5.717539e-06 4.950263e-06 7.562761e-06
-7.828283e-06 1.661616e-05 -4.828423e-06 4.308654e-06 6.471334e-06
-7.828283e-06 1.732323e-05 -4.034339e-06 3.704717e-06 5.477300e-06
-7.828283e-06 1.803030e-05 -3.326162e-06 3.137533e-06 4.572468e-06
-7.828283e-06 1.873737e-05 -2.695675e-06 2.605990e-06 3.749380e-06
-7.828283e-06 1.944444e-05 -2.135472e-06 2.108857e-06 3.001253e-06
-7.828283e-06 2.015152e-05 -1.638859e-06 1.644827e-06 2.321921e-06
-7.828283e-06 2.085859e-05 -1.199780e-06 1.212555e-06 1.705802e-06
-7.828283e-06 2.156566e-05 -8.127441e-07 8.106753e-07 1.147932e-06
-7.828283e-06 2.227273e-05 -4.727641e-07 4.378245e-07 6.443571e-07
-7.828283e-06 2.297980e-05 -1.753060e-07 9.264817e-08 1.982823e-07
-7.828283e-06 2.368687e-05 8.375860e-08 -2.261895e-07 2.411995e-07
-7.828283e-06 2.439394e-05 3.081918e-07 -5.200003e-07 6.044688e-07
-7.828283e-06 2.510101e-05 5.014245e-07 -7.900680e-07 9.357531e-07
-7.828283e-06 2.580808e-05 6.665868e-07 -1.037645e-06 1.233307e-06
-7.828283e-06 2.651515e-05 8.065351e-07 -1.263951e-06 1.499357e-06
-7.828283e-06 2.722222e-05 9.238756e-07 -1.470170e-06 1.736360e-06
-7.828283e-06 2.792929e-05 1.020986e-06 -1.657450e-06 1.946677e-06
-7.828283e-06 2.863636e-05 1.100035e-06 -1.826900e-06 2.132520e-06
-7.828283e-06 2.934343e-05 1.162997e-06 -1.979593e-06 2.295942e-06
-7.828283e-06 3.005051e-05 1.211672e-06 -2.116562e-06 2.438849e-06
-7.828283e-06 3.075758e-05 1.247696e-06 -2.238800e-06 2.563000e-06
-7.828283e-06 3.146465e-05 1.272557e-06 -2.347261e-06 2.670025e-06
-7.828283e-06 3.217172e-05 1.287603e-06 -2.442858e-06 2.761427e-06
-7.828283e-06 3.287879e-05 1.294058e-06 -2.526467e-06 2.838595e-06
-7.828283e-06 3.358586e-05 1.293028e-06 -2.598922e-06 2.902812e-06
-7.828283e-06 3.429293e-05 1.285512e-06 -2.661017e-06 2.955258e-06
-7.828283e-06 3.500000e-05 1.272411e-06 -2.713510e-06 2.997026e-06
-6.818182e-06 -3.500000e-05 1.189962e-06 3.162356e-06 3.378832e-06
-6.818182e-06 -3.429293e-05 1.167298e-06 3.134595e-06 3.344887e-06
-6.818182e-06 -3.358586e-05 1.138231e-06 3.100651e-06 3.302970e-06
-6.818182e-06 -3.287879e-05 1.102017e-06 3.060045e-06 3.252432e-06
-6.818182e-06 -3.217172e-05 1.057838e-06 3.012267e-06 3.192612e-06
-6.818182e-06 -3.146465e-05 1.004794e-06 2.956775e-06 3.122840e-06
-6.818182e-06 -3.075758e-05 9.418953e-07 2.892997e-06 3.042466e-06
-6.818182e-06 -3.005051e-05 8.680529e-07 2.820324e-06 2.950889e-06
-6.818182e-06 -2.934343e-05 7.820681e-07 2.738113e-06 2.847612e-06
-6.818182e-06 -2.863636e-05 6.826221e-07 2.645680e-06 2.732324e-06
-6.818182e-06 -2.792929e-05 5.682633e-07 2.542302e-06 2.605038e-06
-6.818182e-06 -2.722222e-05 4.373928e-07 2.427212e-06 2.466307e-06
-6.818182e-06 -2.651515e-05 2.882489e-07 2.299598e-06 2.317594e-06
-6.818182e-06 -2.580808e-05 1.188888e-07 2.158599e-06 2.161871e-06
-6.818182e-06 -2.510101e-05 -7.283145e-08 2.003301e-06 2.004624e-06
-6.818182e-06 -2.439394e-05 -2.892806e-07 1.832734e-06 1.855424e-06
-6.818182e-06 -2.368687e-05 -5.330789e-07 1.645870e-06 1.730046e-06
-6.818182e-06 -2.297980e-05 -8.071288e-07 1.441613e-06 1.652182e-06
-6.818182e-06 -2.227273e-05 -1.114651e-06 1.218801e-06 1.651642e-06
-6.818182e-06 -2.156566e-05 -1.459226e-06 9.761934e-07 1.755646e-06
-6.818182e-06 -2.085859e-05 -1.844842e-06 7.124715e-07 1.977640e-06
-6.818182e-06 -2.015152e-05 -2.275955e-06 4.262279e-07 2.315522e-06
-6.818182e-06 -1.944444e-05 -2.757552e-06 1.159632e-07 2.759989e-06
-6.818182e-06 -1.873737e-05 -3.295234e-06 -2.199191e-07 3.302565e-06
-6.818182e-06 -1.803030e-05 -3.895313e-06 -5.831155e-07 3.938717e-06
-6.818182e-06 -1.732323e-05 -4.564921e-06 -9.754209e-07 4.667971e-06
-6.818182e-06 -1.661616e-05 -5.312150e-06 -1.398721e-06 5.493210e-06
-6.818182e-06 -1.590909e-05 -6.146208e-06 -1.854972e-06 6.420030e-06
-6.818182e-06 -1.520202e-05 -7.077615e-06 -2.346167e-06 7.456349e-06
-6.818182e-06 -1.449495e-05 -8.118428e-06 -2.874269e-06 8.612218e-06
-6.818182e-06 -1.378788e-05 -9.282498e-06 -3.441111e-06 9.899799e-06
-6.818182e-06 -1.308081e-05 -1.058578e-05 -4.048220e-06 1.133343e-05
-6.818182e-06 -1.237374e-05 -1.204663e-05 -4.696561e-06 1.292977e-05
-6.818182e-06 -1.166667e-05 -1.368621e-05 -5.386132e-06 1.470792e-05
-6.818182e-06 -1.095960e-05 -1.552873e-05 -6.115361e-06 1.668949e-05
-6.818182e-06 -1.025253e-05 -1.760171e-05 -6.880216e-06 1.889861e-05
-6.818182e-06 -9.545455e-06 -1.993591e-05 -7.672922e-06 2.136151e-05
-6.818182e-06 -8.838384e-06 -2.256490e-05 -8.480156e-06 2.410577e-05
-6.818182e-06 -8.131313e-06 -2.552370e-05 -9.280586e-06 2.715859e-05
-6.818182e-06 -7.424242e-06 -2.884607e-05 -1.004170e-05 3.054393e-05
-6.818182e-06 -6.717172e-06 -3.255959e-05 -1.071601e-05 3.427769e-05
-6.818182e-06 -6.010101e-06 -3.667764e-05 -1.123710e-05 3.836041e-05
-6.818182e-06 -5.303030e-06 -4.118710e-05 -1.151667e-05 4.276693e-05
-6.818182e-06 -4.595960e-06 -4.603174e-05 -1.144470e-05 4.743313e-05
-6.818182e-06 -3.888889e-06 -5.109239e-05 -1.089599e-05 5.224132e-05
-6.818182e-06 -3.181818e-06 -5.616877e-05 -9.746638e-06 5.700814e-05
-6.818182e-06 -2.474747e-06 -6.097175e-05 -7.902632e-06 6.148175e-05
-6.818182e-06 -1.767677e-06 -6.513824e-05 -5.337220e-06 6.535653e-05
-6.818182e-06 -1.060606e-06 -6.827790e-05 -2.125858e-06 6.831099e-05
-6.818182e-06 -3.535354e-07 -7.004865e-05 1.539078e-06 7.006556e-05
-6.818182e-06 3.535354e-07 -7.024004e-05 5.369020e-06 7.044494e-05
-6.818182e-06 1.060606e-06 -6.883063e-05 9.035601e-06 6.942117e-05
-6.818182e-06 1.767677e-06 -6.599278e-05 1.224310e-05 6.711885e-05
-6.818182e-06 2.474747e-06 -6.204276e-05 1.478757e-05 6.378069e-05
-6.818182e-06 3.181818e-06 -5.736062e-05 1.658163e-05 5.970922e-05
-6.818182e-06 3.888889e-06 -5.231297e-05 1.764324e-05 5.520807e-05
-6.818182e-06 4.595960e-06 -4.720194e-05 1.806248e-05 5.053985e-05
-6.818182e-06 5.303030e-06 -4.224529e-05 1.796407e-05 4.590613e-05
-6.818182e-06 6.010101e-06 -3.758018e-05 1.747763e-05 4.144560e-05
-6.818182e-06 6.717172e-06 -3.327897e-05 1.671961e-05 3.724292e-05
-6.818182e-06 7.424242e-06 -2.936797e-05 1.578539e-05 3.334151e-05
-6.818182e-06 8.131313e-06 -2.584397e-05 1.474829e-05 2.975606e-05
-6.818182e-06 8.838384e-06 -2.268681e-05 1.366190e-05 2.648280e-05
-6.818182e-06 9.545455e-06 -1.986792e-05 1.256391e-05 2.350715e-05
-6.818182e-06 1.025253e-05 -1.735576e-05 1.147985e-05 2.080888e-05
-6.818182e-06 1.095960e-05 -1.511895e-05 1.042636e-05 1.836550e-05
-6.818182e-06 1.166667e-05 -1.312797e-05 9.413765e-06 1.615434e-05
-6.818182e-06 1.237374e-05 -1.135588e-05 8.448049e-06 1.415364e-05
-6.818182e-06 1.308081e-05 -9.778561e-06 7.532228e-06 1.234320e-05
-6.818182e-06 1.378788e-05 -8.374644e-06 6.667357e-06 1.070459e-05
-6.818182e-06 1.449495e-05 -7.125287e-06 5.853225e-06 9.221169e-06
-6.818182e-06 1.520202e-05 -6.013913e-06 5.088815e-06 7.878019e-06
-6.818182e-06 1.590909e-05 -5.025931e-06 4.372623e-06 6.661817e-06
-6.818182e-06 1.661616e-05 -4.148473e-06 3.702866e-06 5.560670e-06
-6.818182e-06 1.732323e-05 -3.370164e-06 3.077617e-06 4.563960e-06
-6.818182e-06 1.803030e-05 -2.680910e-06 2.494891e-06 3.662207e-06
-6.818182e-06 1.873737e-05 -2.071727e-06 1.952700e-06 2.846943e-06
-6.818182e-06 1.944444e-05 -1.534590e-06 1.449083e-06 2.110642e-06
-6.818182e-06 2.015152e-05 -1.062308e-06 9.821290e-07 1.446746e-06
-6.818182e-06 2.085859e-05 -6.484155e-07 5.499806e-07 8.502478e-07
-6.818182e-06 2.156566e-05 -2.870869e-07 1.508428e-07 3.243030e-07
-6.818182e-06 2.227273e-05 2.694225e-08 -2.170170e-07 2.186830e-07
-6.818182e-06 2.297980e-05 2.984369e-07 -5.552700e-07 6.303882e-07
-6.818182e-06 2.368687e-05 5.317173e-07 -8.655268e-07 1.015805e-06
-6.818182e-06 2.439394e-05 7.307052e-07 -1.149340e-06 1.361952e-06
-6.818182e-06 2.510101e-05 8.989635e-07 -1.408204e-06 1.670681e-06
-6.818182e-06 2.580808e-05 1.039731e-06 -1.643559e-06 1.944821e-06
-6.818182e-06 2.651515e-05 1.155954e-06 -1.856792e-06 2.187214e-06
-6.818182e-06 2.722222e-05 1.250308e-06 -2.049235e-06 2.400549e-06
-6.818182e-06 2.792929e-05 1.325228e-06 -2.222169e-06 2.587328e-06
-6.818182e-06 2.863636e-05 1.382924e-06 -2.376826e-06 2.749869e-06
-6.818182e-06 2.934343e-05 1.425403e-06 -2.514383e-06 2.890311e-06
-6.818182e-06 3.005051e-05 1.454485e-06 -2.635972e-06 3.010627e-06
-6.818182e-06 3.075758e-05 1.471818e-06 -2.742673e-06 3.112636e-06
-6.818182e-06 3.146465e-05 1.478892e-06 -2.835518e-06 3.198013e-06
-6.818182e-06 3.217172e-05 1.477055e-06 -2.915490e-06 3.268298e-06
-6.818182e-06 3.287879e-05 1.467520e-06 -2.983526e-06 3.324913e-06
-6.818182e-06 3.358586e-05 1.451381e-06 -3.040516e-06 3.369161e-06
-6.818182e-06 3.429293e-05 1.429618e-06 -3.087304e-06 3.402242e-06
-6.818182e-06 3.500000e-05 1.403112e-06 -3.124688e-06 3.425259e-06
-5.808081e-06 -3.500000e-05 1.301550e-06 3.532471e-06 3.764623e-06
-5.808081e-06 -3.429293e-05 1.287862e-06 3.518292e-06 3.746594e-06
-5.808081e-06 -3.358586e-05 1.268273e-06 3.498324e-06 3.721127e-06
-5.808081e-06 -3.287879e-05 1.242056e-06 3.472087e-06 3.687559e-06
-5.808081e-06 -3.217172e-05 1.208408e-06 3.439068e-06 3.645193e-06
-5.808081e-06 -3.146465e-05 1.166442e-06 3.398723e-06 3.593314e-06
-5.808081e-06 -3.075758e-05 1.115182e-06 3.350473e-06 3.531190e-06
-5.808081e-06 -3.005051e-05 1.053548e-06 3.293704e-06 3.458099e-06
-5.808081e-06 -2.934343e-05 9.803498e-07 3.227760e-06 3.373355e-06
-5.808081e-06 -2.863636e-05 8.942734e-07 3.151948e-06 3.276355e-06
-5.808081e-06 -2.792929e-05 7.938687e-07 3.065528e-06 3.166653e-06
-5.808081e-06 -2.722222e-05 6.775345e-07 2.967716e-06 3.044075e-06
-5.808081e-06 -2.651515e-05 5.435016e-07 2.857677e-06 2.908902e-06
-5.808081e-06 -2.580808e-05 3.898144e-07 2.734524e-06 2.762169e-06
-5.808081e-06 -2.510101e-05 2.143093e-07 2.597310e-06 2.606137e-06
-5.808081e-06 -2.439394e-05 1.458992e-08 2.445028e-06 2.445072e-06
-5.808081e-06 -2.368687e-05 -2.120008e-07 2.276602e-06 2.286452e-06
-5.808081e-06 -2.297980e-05 -4.684135e-07 2.090881e-06 2.142707e-06
-5.808081e-06 -2.227273e-05 -7.579306e-07 1.886631e-06 2.033183e-06
-5.808081e-06 -2.156566e-05 -1.084211e-06 1.662527e-06 1.984820e-06
-5.808081e-06 -2.085859e-05 -1.451341e-06 1.417143e-06 2.028469e-06
-5.808081e-06 -2.015152e-05 -1.863900e-06 1.148936e-06 2.189561e-06
-5.808081e-06 -1.944444e-05 -2.327033e-06 8.562356e-07 2.479561e-06
-5.808081e-06 -1.873737e-05 -2.846538e-06 5.372259e-07 2.896790e-06
-5.808081e-06 -1.803030e-05 -3.428980e-06 1.899279e-07 3.434236e-06
-5.808081e-06 -1.732323e-05 -4.081816e-06 -1.878201e-07 4.086135e-06
-5.808081e-06 -1.661616e-05 -4.813559e-06 -5.983817e-07 4.850609e-06
-5.808081e-06 -1.590909e-05 -5.633976e-06 -1.044340e-06 5.729951e-06
-5.808081e-06 -1.520202e-05 -6.554328e-06 -1.528512e-06 6.730198e-06
-5.808081e-06 -1.449495e-05 -7.587669e-06 -2.053943e-06 7.860751e-06
-5.808081e-06 -1.378788e-05 -8.749213e-06 -2.623888e-06 9.134195e-06
-5.808081e-06 -1.308081e-05 -1.005678e-05 -3.241747e-06 1.056635e-05
-5.808081e-06 -1.237374e-05 -1.153136e-05 -3.910927e-06 1.217652e-05
-5.808081e-06 -1.166667e-05 -1.319772e-05 -4.634595e-06 1.398783e-05
-5.808081e-06 -1.095960e-05 -1.508522e-05 -5.415244e-06 1.602775e-05
-5.808081e-06 -1.025253e-05 -1.722858e-05 -6.253959e-06 1.832856e-05
-5.808081e-06 -9.545455e-06 -1.966874e-05 -7.149228e-06 2.092775e-05
-5.808081e-06 -8.838384e-06 -2.245348e-05 -8.095062e-06 2.386815e-05
-5.808081e-06 -8.131313e-06 -2.563744e-05 -9.078102e-06 2.719724e-05
-5.808081e-06 -7.424242e-06 -2.928095e-05 -1.007333e-05 3.096523e-05
-5.808081e-06 -6.717172e-06 -3.344630e-05 -1.103802e-05 3.522063e-05
-5.808081e-06 -6.010101e-06 -3.818968e-05 -1.190384e-05 4.000191e-05
-5.808081e-06 -5.303030e-06 -4.354588e-05 -1.256787e-05 4.532323e-05
-5.808081e-06 -4.595960e-06 -4.950289e-05 -1.288500e-05 5.115232e-05
-5.808081e-06 -3.888889e-06 -5.596456e-05 -1.266748e-05 5.738029e-05
-5.808081e-06 -3.181818e-06 -6.270511e-05 -1.170070e-05 6.378744e-05
-5.808081e-06 -2.474747e-06 -6.933042e-05 -9.785418e-06 7.001758e-05
-5.808081e-06 -1.767677e-06 -7.527510e-05 -6.808940e-06 7.558242e-05
-5.808081e-06 -1.060606e-06 -7.986946e-05 -2.827300e-06 7.991949e-05
-5.808081e-06 -3.535354e-07 -8.248699e-05 1.884170e-06 8.250851e-05
-5.808081e-06 3.535354e-07 -8.273008e-05 6.857521e-06 8.301381e-05
-5.808081e-06 1.060606e-06 -8.056557e-05 1.154514e-05 8.138858e-05
-5.808081e-06 1.767677e-06 -7.633356e-05 1.547177e-05 7.788574e-05
-5.808081e-06 2.474747e-06 -7.062555e-05 1.835092e-05 7.297071e-05
-5.808081e-06 3.181818e-06 -6.410294e-05 2.011661e-05 6.718531e-05
-5.808081e-06 3.888889e-06 -5.734450e-05 2.087711e-05 6.102659e-05
-5.808081e-06 4.595960e-06 -5.076979e-05 2.083403e-05 5.487830e-05
-5.808081e-06 5.303030e-06 -4.463306e-05 2.020983e-05 4.899538e-05
-5.808081e-06 6.010101e-06 -3.905620e-05 1.920301e-05 4.352175e-05
-5.808081e-06 6.717172e-06 -3.407179e-05 1.796994e-05 3.852019e-05
-5.808081e-06 7.424242e-06 -2.966007e-05 1.662381e-05 3.400105e-05
-5.808081e-06 8.131313e-06 -2.577529e-05 1.524148e-05 2.994442e-05
-5.808081e-06 8.838384e-06 -2.236191e-05 1.387235e-05 2.631534e-05
-5.808081e-06 9.545455e-06 -1.936379e-05 1.254638e-05 2.307310e-05
-5.808081e-06 1.025253e-05 -1.672863e-05 1.128048e-05 2.017663e-05
-5.808081e-06 1.095960e-05 -1.440980e-05 1.008311e-05 1.758725e-05
-5.808081e-06 1.166667e-05 -1.236669e-05 8.957410e-06 1.526991e-05
-5.808081e-06 1.237374e-05 -1.056436e-05 7.903314e-06 1.319349e-05
-5.808081e-06 1.308081e-05 -8.972943e-06 6.918931e-06 1.133072e-05
-5.808081e-06 1.378788e-05 -7.566871e-06 6.001384e-06 9.657854e-06
-5.808081e-06 1.449495e-05 -6.324266e-06 5.147340e-06 8.154229e-06
-5.808081e-06 1.520202e-05 -5.226310e-06 4.353323e-06 6.801892e-06
-5.808081e-06 1.590909e-05 -4.256745e-06 3.615894e-06 5.585210e-06
-5.808081e-06 1.661616e-05 -3.401448e-06 2.931742e-06 4.490541e-06
-5.808081e-06 1.732323e-05 -2.648079e-06 2.297734e-06 3.505981e-06
-5.808081e-06 1.803030e-05 -1.985796e-06 1.710924e-06 2.621192e-06
-5.808081e-06 1.873737e-05 -1.405023e-06 1.168552e-06 1.827459e-06
-5.808081e-06 1.944444e-05 -8.972628e-07 6.680358e-07 1.118639e-06
-5.808081e-06 2.015152e-05 -4.549377e-07 2.069502e-07 4.997967e-07
-5.808081e-06 2.085859e-05 -7.126837e-08 -2.169837e-07 2.283881e-07
-5.808081e-06 2.156566e-05 2.598330e-07 -6.059156e-07 6.592776e-07
-5.808081e-06 2.227273e-05 5.438475e-07 -9.618794e-07 1.104981e-06
-5.808081e-06 2.297980e-05 7.857211e-07 -1.286805e-06 1.507722e-06
-5.808081e-06 2.368687e-05 9.899247e-07 -1.582527e-06 1.866639e-06
-5.808081e-06 2.439394e-05 1.160505e-06 -1.850795e-06 2.184540e-06
-5.808081e-06 2.510101e-05 1.301128e-06 -2.093280e-06 2.464702e-06
-5.808081e-06 2.580808e-05 1.415116e-06 -2.311575e-06 2.710338e-06
-5.808081e-06 2.651515e-05 1.505480e-06 -2.507207e-06 2.924475e-06
-5.808081e-06 2.722222e-05 1.574949e-06 -2.681633e-06 3.109922e-06
-5.808081e-06 2.792929e-05 1.625994e-06 -2.836248e-06 3.269275e-06
-5.808081e-06 2.863636e-05 1.660852e-06 -2.972383e-06 3.404922e-06
-5.808081e-06 2.934343e-05 1.681547e-06 -3.091311e-06 3.519063e-06
-5.808081e-06 3.005051e-05 1.689903e-06 -3.194244e-06 3.613719e-06
-5.808081e-06 3.075758e-05 1.687567e-06 -3.282336e-06 3.690747e-06
-5.808081e-06 3.146465e-05 1.676022e-06 -3.356687e-06 3.751853e-06
-5.808081e-06 3.217172e-05 1.656600e-06 -3.418338e-06 3.798600e-06
-5.808081e-06 3.287879e-05 1.630495e-06 -3.468279e-06 3.832424e-06
-5.808081e-06 3.358586e-05 1.598775e-06 -3.507446e-06 3.854641e-06
-5.808081e-06 3.429293e-05 1.562394e-06 -3.536723e-06 3.866456e-06
-5.808081e-06 3.500000e-05 1.522201e-06 -3.556943e-06 3.868971e-06
-4.797980e-06 -3.500000e-05 1.403787e-06 3.916414e-06 4.160399e-06
-4.797980e-06 -3.429293e-05 1.399066e-06 3.917167e-06 4.159517e-06
-4.797980e-06 -3.358586e-05 1.388978e-06 3.912632e-06 4.151861e-06
-4.797980e-06 -3.287879e-05 1.372818e-06 3.902335e-06 4.136768e-06
-4.797980e-06 -3.217172e-05 1.349802e-06 3.885773e-06 4.113538e-06
-4.797980e-06 -3.146465e-05 1.319063e-06 3.862407e-06 4.081435e-06
-4.797980e-06 -3.075758e-05 1.279640e-06 3.831665e-06 4.039695e-06
-4.797980e-06 -3.005051e-05 1.230469e-06 3.792936e-06 3.987533e-06
-4.797980e-06 -2.934343e-05 1.170374e-06 3.745572e-06 3.924167e-06
-4.797980e-06 -2.863636e-05 1.098054e-06 3.688881e-06 3.848840e-06
-4.797980e-06 -2.792929e-05 1.012065e-06 3.622129e-06 3.760864e-06
-4.797980e-06 -2.722222e-05 9.108131e-07 3.544533e-06 3.659685e-06
-4.797980e-06 -2.651515e-05 7.925296e-07 3.455261e-06 3.544987e-06
-4.797980e-06 -2.580808e-05 6.552559e-07 3.353426e-06 3.416844e-06
-4.797980e-06 -2.510101e-05 4.968198e-07 3.238083e-06 3.275975e-06
-4.797980e-06 -2.439394e-05 3.148106e-07 3.108222e-06 3.124124e-06
-4.797980e-06 -2.368687e-05 1.065491e-07 2.962767e-06 2.964682e-06
-4.797980e-06 -2.297980e-05 -1.309454e-07 2.800560e-06 2.803620e-06
-4.797980e-06 -2.227273e-05 -4.009954e-07 2.620362e-06 2.650866e-06
-4.797980e-06 -2.156566e-05 -7.073110e-07 2.420833e-06 2.522047e-06
-4.797980e-06 -2.085859e-05 -1.054045e-06 2.200528e-06 2.439946e-06
-4.797980e-06 -2.015152e-05 -1.445858e-06 1.957875e-06 2.433882e-06
-4.797980e-06 -1.944444e-05 -1.887998e-06 1.691156e-06 2.534668e-06
-4.797980e-06 -1.873737e-05 -2.386393e-06 1.398486e-06 2.765978e-06
-4.797980e-06 -1.803030e-05 -2.947769e-06 1.077784e-06 3.138624e-06
-4.797980e-06 -1.732323e-05 -3.579794e-06 7.267346e-07 3.652817e-06
-4.797980e-06 -1.661616e-05 -4.291251e-06 3.427520e-07 4.304918e-06
-4.797980e-06 -1.590909e-05 -5.092262e-06 -7.707349e-08 5.092845e-06
-4.797980e-06 -1.520202e-05 -5.994563e-06 -5.360290e-07 6.018481e-06
-4.797980e-06 -1.449495e-05 -7.011863e-06 -1.037841e-06 7.088254e-06
-4.797980e-06 -1.378788e-05 -8.160285e-06 -1.586740e-06 8.313122e-06
-4.797980e-06 -1.308081e-05 -9.458943e-06 -2.187513e-06 9.708595e-06
-4.797980e-06 -1.237374e-05 -1.093068e-05 -2.845537e-06 1.129499e-05
-4.797980e-06 -1.166667e-05 -1.260301e-05 -3.566753e-06 1.309800e-05
-4.797980e-06 -1.095960e-05 -1.450932e-05 -4.357524e-06 1.514953e-05
-4.797980e-06 -1.025253e-05 -1.669037e-05 -5.224277e-06 1.748889e-05
-4.797980e-06 -9.545455e-06 -1.919616e-05 -6.172751e-06 2.016421e-05
-4.797980e-06 -8.838384e-06 -2.208812e-05 -7.206567e-06 2.323402e-05
-4.797980e-06 -8.131313e-06 -2.544137e-05 -8.324625e-06 2.676869e-05
-4.797980e-06 -7.424242e-06 -2.934662e-05 -9.516599e-06 3.085109e-05
-4.797980e-06 -6.717172e-06 -3.391042e-05 -1.075545e-05 3.557522e-05
-4.797980e-06 -6.010101e-06 -3.925108e-05 -1.198561e-05 4.104025e-05
-4.797980e-06 -5.303030e-06 -4.548543e-05 -1.310588e-05 4.733591e-05
-4.797980e-06 -4.595960e-06 -5.269813e-05 -1.394778e-05 5.451269e-05
-4.797980e-06 -3.888889e-06 -6.088296e-05 -1.425593e-05 6.252973e-05
-4.797980e-06 -3.181818e-06 -6.984893e-05 -1.368768e-05 7.117743e-05
-4.797980e-06 -2.474747e-06 -7.910506e-05 -1.186255e-05 7.998956e-05
-4.797980e-06 -1.767677e-06 -8.778439e-05 -8.489530e-06 8.819394e-05
-4.797980e-06 -1.060606e-06 -9.471494e-05 -3.552307e-06 9.478154e-05
-4.797980e-06 -3.535354e-07 -9.871155e-05 2.552965e-06 9.874456e-05
-4.797980e-06 3.535354e-07 -9.900056e-05 9.056212e-06 9.941391e-05
-4.797980e-06 1.060606e-06 -9.553684e-05 1.504340e-05 9.671397e-05
-4.797980e-06 1.767677e-06 -8.901491e-05 1.975796e-05 9.118131e-05
-4.797980e-06 2.474747e-06 -8.057272e-05 2.281935e-05 8.374178e-05
-4.797980e-06 3.181818e-06 -7.137692e-05 2.425584e-05 7.538575e-05
-4.797980e-06 3.888889e-06 -6.232258e-05 2.437022e-05 6.691795e-05
-4.797980e-06 4.595960e-06 -5.394359e-05 2.355801e-05 5.886332e-05
-4.797980e-06 5.303030e-06 -4.647284e-05 2.217925e-05 5.149412e-05
-4.797980e-06 6.010101e-06 -3.994979e-05 2.050622e-05 4.490536e-05
-4.797980e-06 6.717172e-06 -3.431303e-05 1.872156e-05 3.908812e-05
-4.797980e-06 7.424242e-06 -2.946065e-05 1.693711e-05 3.398229e-05
-4.797980e-06 8.131313e-06 -2.528322e-05 1.521569e-05 2.950861e-05
-4.797980e-06 8.838384e-06 -2.167904e-05 1.358891e-05 2.558592e-05
-4.797980e-06 9.545455e-06 -1.855975e-05 1.206964e-05 2.213912e-05
-4.797980e-06 1.025253e-05 -1.585100e-05 1.066016e-05 1.910218e-05
-4.797980e-06 1.095960e-05 -1.349125e-05 9.357123e-06 1.641857e-05
-4.797980e-06 1.166667e-05 -1.142984e-05 8.154516e-06 1.404056e-05
-4.797980e-06 1.237374e-05 -9.625022e-06 7.045316e-06 1.192801e-05
-4.797980e-06 1.308081e-05 -8.042282e-06 6.022394e-06 1.004726e-05
-4.797980e-06 1.378788e-05 -6.652878e-06 5.078967e-06 8.369988e-06
-4.797980e-06 1.449495e-05 -5.432696e-06 4.208794e-06 6.872273e-06
-4.797980e-06 1.520202e-05 -4.361334e-06 3.406232e-06 5.533864e-06
-4.797980e-06 1.590909e-05 -3.421380e-06 2.666223e-06 4.337579e-06
-4.797980e-06 1.661616e-05 -2.597851e-06 1.984240e-06 3.268951e-06
-4.797980e-06 1.732323e-05 -1.877754e-06 1.356224e-06 2.316312e-06
-4.797980e-06 1.803030e-05 -1.249733e-06 7.785197e-07 1.472388e-06
-4.797980e-06 1.873737e-05 -7.038041e-07 2.478166e-07 7.461590e-07
-4.797980e-06 1.944444e-05 -2.311344e-07 -2.389063e-07 3.324144e-07
-4.797980e-06 2.015152e-05 1.761292e-07 -6.844247e-07 7.067239e-07
-4.797980e-06 2.085859e-05 5.249986e-07 -1.091307e-06 1.211022e-06
-4.797980e-06 2.156566e-05 8.217571e-07 -1.461946e-06 1.677072e-06
-4.797980e-06 2.227273e-05 1.072051e-06 -1.798582e-06 2.093846e-06
-4.797980e-06 2.297980e-05 1.280965e-06 -2.103325e-06 2.462691e-06
-4.797980e-06 2.368687e-05 1.453087e-06 -2.378171e-06 2.786963e-06
-4.797980e-06 2.439394e-05 1.592559e-06 -2.625011e-06 3.070331e-06
-4.797980e-06 2.510101e-05 1.703127e-06 -2.845644e-06 3.316373e-06
-4.797980e-06 2.580808e-05 1.788174e-06 -3.041781e-06 3.528456e-06
-4.797980e-06 2.651515e-05 1.850758e-06 -3.215055e-06 3.709701e-06
-4.797980e-06 2.722222e-05 1.893643e-06 -3.367021e-06 3.862993e-06
-4.797980e-06 2.792929e-05 1.919321e-06 -3.499164e-06 3.990982e-06
-4.797980e-06 2.863636e-05 1.930041e-06 -3.612895e-06 4.096104e-06
-4.797980e-06 2.934343e-05 1.927827e-06 -3.709560e-06 4.180593e-06
-4.797980e-06 3.005051e-05 1.914498e-06 -3.790440e-06 4.246497e-06
-4.797980e-06 3.075758e-05 1.891685e-06 -3.856748e-06 4.295693e-06
-4.797980e-06 3.146465e-05 1.860852e-06 -3.909637e-06 4.329899e-06
-4.797980e-06 3.217172e-05 1.823302e-06 -3.950196e-06 4.350687e-06
-4.797980e-06 3.287879e-05 1.780200e-06 -3.979457e-06 4.359494e-06
-4.797980e-06 3.358586e-05 1.732579e-06 -3.998391e-06 4.357632e-06
-4.797980e-06 3.429293e-05 1.681355e-06 -4.007912e-06 4.346299e-06
-4.797980e-06 3.500000e-05 1.627337e-06 -4.008881e-06 4.326587e-06
-3.787879e-06 -3.500000e-05 1.495240e-06 4.312547e-06 4.564406e-06
-3.787879e-06 -3.429293e-05 1.499374e-06 4.329528e-06 4.581805e-06
-3.787879e-06 -3.358586e-05 1.498706e-06 4.341827e-06 4.593210e-06
-3.787879e-06 -3.287879e-05 1.492550e-06 4.348987e-06 4.597977e-06
-3.787879e-06 -3.217172e-05 1.480148e-06 4.350520e-06 4.595417e-06
-3.787879e-06 -3.146465e-05 1.460654e-06 4.345905e-06 4.584800e-06
-3.787879e-06 -3.075758e-05 1.433128e-06 4.334586e-06 4.565357e-06
-3.787879e-06 -3.005051e-05 1.396528e-06 4.315971e-06 4.536287e-06
-3.787879e-06 -2.934343e-05 1.349696e-06 4.289430e-06 4.496764e-06
-3.787879e-06 -2.863636e-05 1.291346e-06 4.254291e-06 4.445960e-06
-3.787879e-06 -2.792929e-05 1.220049e-06 4.209841e-06 4.383067e-06
-3.787879e-06 -2.722222e-05 1.134222e-06 4.155320e-06 4.307336e-06
-3.787879e-06 -2.651515e-05 1.032103e-06 4.089922e-06 4.218139e-06
-3.787879e-06 -2.580808e-05 9.117374e-07 4.012788e-06 4.115062e-06
-3.787879e-06 -2.510101e-05 7.709513e-07 3.923005e-06 3.998042e-06
-3.787879e-06 -2.439394e-05 6.073269e-07 3.819602e-06 3.867584e-06
-3.787879e-06 -2.368687e-05 4.181719e-07 3.701540e-06 3.725087e-06
-3.787879e-06 -2.297980e-05 2.004854e-07 3.567715e-06 3.573343e-06
-3.787879e-06 -2.227273e-05 -4.908314e-08 3.416939e-06 3.417291e-06
-3.787879e-06 -2.156566e-05 -3.342808e-07 3.247939e-06 3.265096e-06
-3.787879e-06 -2.085859e-05 -6.593073e-07 3.059342e-06 3.129578e-06
-3.787879e-06 -2.015152e-05 -1.028882e-06 2.849658e-06 3.029711e-06
-3.787879e-06 -1.944444e-05 -1.448324e-06 2.617265e-06 2.991273e-06
-3.787879e-06 -1.873737e-05 -1.923648e-06 2.360377e-06 3.044964e-06
-3.787879e-06 -1.803030e-05 -2.461688e-06 2.077022e-06 3.220859e-06
-3.787879e-06 -1.732323e-05 -3.070239e-06 1.764994e-06 3.541408e-06
-3.787879e-06 -1.661616e-05 -3.758245e-06 1.421808e-06 4.018201e-06
-3.787879e-06 -1.590909e-05 -4.536029e-06 1.044629e-06 4.654762e-06
-3.787879e-06 -1.520202e-05 -5.415593e-06 6.301985e-07 5.452137e-06
-3.787879e-06 -1.449495e-05 -6.410997e-06 1.747259e-07 6.413377e-06
-3.787879e-06 -1.378788e-05 -7.538855e-06 -3.262340e-07 7.545911e-06
-3.787879e-06 -1.308081e-05 -8.818992e-06 -8.779338e-07 8.862584e-06
-3.787879e-06 -1.237374e-05 -1.027530e-05 -1.486611e-06 1.038229e-05
-3.787879e-06 -1.166667e-05 -1.193692e-05 -2.159684e-06 1.213072e-05
-3.787879e-06 -1.095960e-05 -1.383976e-05 -2.905936e-06 1.414155e-05
-3.787879e-06 -1.025253e-05 -1.602863e-05 -3.735642e-06 1.645819e-05
-3.787879e-06 -9.545455e-06 -1.856009e-05 -4.660500e-06 1.913628e-05
-3.787879e-06 -8.838384e-06 -2.150626e-05 -5.693134e-06 2.224704e-05
-3.787879e-06 -8.131313e-06 -2.495986e-05 -6.845682e-06 2.588161e-05
-3.787879e-06 -7.424242e-06 -2.904053e-05 -8.126532e-06 3.015614e-05
-3.787879e-06 -6.717172e-06 -3.390200e-05 -9.533555e-06 3.521696e-05
-3.787879e-06 -6.010101e-06 -3.973817e-05 -1.104089e-05 4.124347e-05
-3.787879e-06 -5.303030e-06 -4.678250e-05 -1.257480e-05 4.844304e-05
-3.787879e-06 -4.595960e-06 -5.528703e-05 -1.397347e-05 5.702556e-05
-3.787879e-06 -3.888889e-06 -6.545332e-05 -1.493027e-05 6.713457e-05
-3.787879e-06 -3.181818e-06 -7.727104e-05 -1.494166e-05 7.870240e-05
-3.787879e-06 -2.474747e-06 -9.023360e-05 -1.333436e-05 9.121353e-05
-3.787879e-06 -1.767677e-06 -1.030241e-04 -9.502177e-06 1.034614e-04
-3.787879e-06 -1.060606e-06 -1.135293e-04 -3.371988e-06 1.135794e-04
-3.787879e-06 -3.535354e-07 -1.195495e-04 4.308271e-06 1.196271e-04
-3.787879e-06 3.535354e-07 -1.197817e-04 1.232744e-05 1.204143e-04
-3.787879e-06 1.060606e-06 -1.142254e-04 1.950731e-05 1.158792e-04
-3.787879e-06 1.767677e-06 -1.041258e-04 2.483369e-05 1.070463e-04
-3.787879e-06 2.474747e-06 -9.157794e-05 2.774767e-05 9.568935e-05
-3.787879e-06 3.181818e-06 -7.864812e-05 2.840966e-05 8.362198e-05
-3.787879e-06 3.888889e-06 -6.668486e-05 2.745460e-05 7.211537e-05
-3.787879e-06 4.595960e-06 -5.625829e-05 2.557131e-05 6.179715e-05
-3.787879e-06 5.303030e-06 -4.743643e-05 2.327747e-05 5.283991e-05
-3.787879e-06 6.010101e-06 -4.005766e-05 2.089117e-05 4.517806e-05
-3.787879e-06 6.717172e-06 -3.389380e-05 1.858121e-05 3.865295e-05
-3.787879e-06 7.424242e-06 -2.872424e-05 1.642413e-05 3.308828e-05
-3.787879e-06 8.131313e-06 -2.436129e-05 1.444551e-05 2.832217e-05
-3.787879e-06 8.838384e-06 -2.065365e-05 1.264535e-05 2.421731e-05
-3.787879e-06 9.545455e-06 -1.748214e-05 1.101218e-05 2.066140e-05
-3.787879e-06 1.025253e-05 -1.475342e-05 9.530451e-06 1.756396e-05
-3.787879e-06 1.095960e-05 -1.239427e-05 8.184140e-06 1.485254e-05
-3.787879e-06 1.166667e-05 -1.034679e-05 6.958375e-06 1.246896e-05
-3.787879e-06 1.237374e-05 -8.564708e-06 5.840009e-06 1.036629e-05
-3.787879e-06 1.308081e-05 -7.010643e-06 4.817698e-06 8.506429e-06
-3.787879e-06 1.378788e-05 -5.653987e-06 3.881775e-06 6.858261e-06
-3.787879e-06 1.449495e-05 -4.469379e-06 3.024021e-06 5.396300e-06
-3.787879e-06 1.520202e-05 -3.435551e-06 2.237442e-06 4.099897e-06
-3.787879e-06 1.590909e-05 -2.534466e-06 1.516048e-06 2.953289e-06
-3.787879e-06 1.661616e-05 -1.750666e-06 8.546683e-07 1.948150e-06
-3.787879e-06 1.732323e-05 -1.070780e-06 2.487923e-07 1.099303e-06
-3.787879e-06 1.803030e-05 -4.831446e-07 -3.055573e-07 5.716590e-07
-3.787879e-06 1.873737e-05 2.248604e-08 -8.119289e-07 8.122402e-07
-3.787879e-06 1.944444e-05 4.551710e-07 -1.273524e-06 1.352422e-06
-3.787879e-06 2.015152e-05 8.229604e-07 -1.693264e-06 1.882659e-06
-3.787879e-06 2.085859e-05 1.133038e-06 -2.073837e-06 2.363170e-06
-3.787879e-06 2.156566e-05 1.391838e-06 -2.417742e-06 2.789748e-06
-3.787879e-06 2.227273e-05 1.605137e-06 -2.727318e-06 3.164606e-06
-3.787879e-06 2.297980e-05 1.778130e-06 -3.004765e-06 3.491469e-06
-3.787879e-06 2.368687e-05 1.915499e-06 -3.252163e-06 3.774348e-06
-3.787879e-06 2.439394e-05 2.021465e-06 -3.471486e-06 4.017155e-06
-3.787879e-06 2.510101e-05 2.099831e-06 -3.664612e-06 4.223585e-06
-3.787879e-06 2.580808e-05 2.154028e-06 -3.833329e-06 4.397073e-06
-3.787879e-06 2.651515e-05 2.187149e-06 -3.979341e-06 4.540790e-06
-3.787879e-06 2.722222e-05 2.201974e-06 -4.104273e-06 4.657655e-06
-3.787879e-06 2.792929e-05 2.201007e-06 -4.209672e-06 4.750344e-06
-3.787879e-06 2.863636e-05 2.186492e-06 -4.297011e-06 4.821312e-06
-3.787879e-06 2.934343e-05 2.160444e-06 -4.367691e-06 4.872807e-06
-3.787879e-06 3.005051e-05 2.124661e-06 -4.423043e-06 4.906882e-06
-3.787879e-06 3.075758e-05 2.080750e-06 -4.464324e-06 4.925415e-06
-3.787879e-06 3.146465e-05 2.030138e-06 -4.492729e-06 4.930120e-06
-3.787879e-06 3.217172e-05 1.974095e-06 -4.509382e-06 4.922558e-06
-3.787879e-06 3.287879e-05 1.913741e-06 -4.515344e-06 4.904155e-06
-3.787879e-06 3.358586e-05 1.850065e-06 -4.511611e-06 4.876205e-06
-3.787879e-06 3.429293e-05 1.783934e-06 -4.499119e-06 4.839885e-06
-3.787879e-06 3.500000e-05 1.716108e-06 -4.478742e-06 4.796265e-06
-2.777778e-06 -3.500000e-05 1.574512e-06 4.718982e-06 4.974724e-06
-2.777778e-06 -3.429293e-05 1.587294e-06 4.753413e-06 5.011431e-06
-2.777778e-06 -3.358586e-05 1.595856e-06 4.783870e-06 5.043031e-06
-2.777778e-06 -3.287879e-05 1.599540e-06 4.809920e-06 5.068911e-06
-2.777778e-06 -3.217172e-05 1.597614e-06 4.831100e-06 5.088408e-06
-2.777778e-06 -3.146465e-05 1.589256e-06 4.846916e-06 5.100817e-06
-2.777778e-06 -3.075758e-05 1.573554e-06 4.856839e-06 5.105385e-06
-2.777778e-06 -3.005051e-05 1.549488e-06 4.860307e-06 5.101323e-06
-2.777778e-06 -2.934343e-05 1.515921e-06 4.856721e-06 5.087804e-06
-2.777778e-06 -2.863636e-05 1.471588e-06 4.845443e-06 5.063979e-06
-2.777778e-06 -2.792929e-05 1.415079e-06 4.825797e-06 5.028992e-06
-2.777778e-06 -2.722222e-05 1.344822e-06 4.797065e-06 4.982006e-06
-2.777778e-06 -2.651515e-05 1.259069e-06 4.758488e-06 4.922242e-06
-2.777778e-06 -2.580808e-05 1.155871e-06 4.709259e-06 4.849037e-06
-2.777778e-06 -2.510101e-05 1.033055e-06 4.648527e-06 4.761933e-06
-2.777778e-06 -2.439394e-05 8.881980e-07 4.575388e-06 4.660802e-06
-2.777778e-06 -2.368687e-05 7.185979e-07 4.488890e-06 4.546044e-06
-2.777778e-06 -2.297980e-05 5.212350e-07 4.388020e-06 4.418869e-06
-2.777778e-06 -2.227273e-05 2.927321e-07 4.271707e-06 4.281725e-06
-2.777778e-06 -2.156566e-05 2.930660e-08 4.138812e-06 4.138915e-06
-2.777778e-06 -2.085859e-05 -2.732870e-07 3.988120e-06 3.997473e-06
-2.777778e-06 -2.015152e-05 -6.198240e-07 3.818335e-06 3.868315e-06
-2.777778e-06 -1.944444e-05 -1.015691e-06 3.628058e-06 3.767550e-06
-2.777778e-06 -1.873737e-05 -1.466983e-06 3.415776e-06 3.717468e-06
-2.777778e-06 -1.803030e-05 -1.980626e-06 3.179835e-06 3.746229e-06
-2.777778e-06 -1.732323e-05 -2.564520e-06 2.918408e-06 3.885083e-06
-2.777778e-06 -1.661616e-05 -3.227731e-06 2.629452e-06 4.163204e-06
-2.777778e-06 -1.590909e-05 -3.980721e-06 2.310653e-06 4.602745e-06
-2.777778e-06 -1.520202e-05 -4.835651e-06 1.959345e-06 5.217523e-06
-2.777778e-06 -1.449495e-05 -5.806769e-06 1.572411e-06 6.015899e-06
-2.777778e-06 -1.378788e-05 -6.910927e-06 1.146144e-06 7.005323e-06
-2.777778e-06 -1.308081e-05 -8.168259e-06 6.760712e-07 8.196190e-06
-2.777778e-06 -1.237374e-05 -9.603111e-06 1.567084e-07 9.604389e-06
-2.777778e-06 -1.166667e-05 -1.124530e-05 -4.187419e-07 1.125309e-05
-2.777778e-06 -1.095960e-05 -1.313188e-05 -1.058785e-06 1.317449e-05
-2.777778e-06 -1.025253e-05 -1.530961e-05 -1.774108e-06 1.541206e-05
-2.777778e-06 -9.545455e-06 -1.783854e-05 -2.578115e-06 1.802387e-05
-2.777778e-06 -8.838384e-06 -2.079708e-05 -3.487403e-06 2.108745e-05
-2.777778e-06 -8.131313e-06 -2.428955e-05 -4.521892e-06 2.470688e-05
-2.777778e-06 -7.424242e-06 -2.845710e-05 -5.703874e-06 2.902311e-05
-2.777778e-06 -6.717172e-06 -3.349349e-05 -7.054256e-06 3.422829e-05
-2.777778e-06 -6.010101e-06 -3.966689e-05 -8.582124e-06 4.058467e-05
-2.777778e-06 -5.303030e-06 -4.734657e-05 -1.025918e-05 4.844531e-05
-2.777778e-06 -4.595960e-06 -5.702330e-05 -1.196214e-05 5.826447e-05
-2.777778e-06 -3.888889e-06 -6.928158e-05 -1.335500e-05 7.055702e-05
-2.777778e-06 -3.181818e-06 -8.459903e-05 -1.369179e-05 8.569983e-05
-2.777778e-06 -2.474747e-06 -1.027036e-04 -1.165202e-05 1.033624e-04
-2.777778e-06 -1.767677e-06 -1.212925e-04 -5.810188e-06 1.214316e-04
-2.777778e-06 -1.060606e-06 -1.354152e-04 3.221625e-06 1.354536e-04
-2.777778e-06 -3.535354e-07 -1.412919e-04 1.118920e-05 1.417343e-04
-2.777778e-06 3.535354e-07 -1.407193e-04 1.606422e-05 1.416333e-04
-2.777778e-06 1.060606e-06 -1.344537e-04 2.158411e-05 1.361751e-04
-2.777778e-06 1.767677e-06 -1.208884e-04 2.758834e-05 1.239964e-04
-2.777778e-06 2.474747e-06 -1.029341e-04 3.085315e-05 1.074586e-04
-2.777778e-06 3.181818e-06 -8.511070e-05 3.079205e-05 9.050957e-05
-2.777778e-06 3.888889e-06 -6.975625e-05 2.867132e-05 7.541869e-05
-2.777778e-06 4.595960e-06 -5.728079e-05 2.571847e-05 6.278956e-05
-2.777778e-06 5.303030e-06 -4.730931e-05 2.263598e-05 5.244577e-05
-2.777778e-06 6.010101e-06 -3.931463e-05 1.973413e-05 4.398950e-05
-2.777778e-06 6.717172e-06 -3.283441e-05 1.711578e-05 3.702767e-05
-2.777778e-06 7.424242e-06 -2.751243e-05 1.479113e-05 3.123638e-05
-2.777778e-06 8.131313e-06 -2.308588e-05 1.273503e-05 2.636548e-05
-2.777778e-06 8.838384e-06 -1.936273e-05 1.091266e-05 2.222615e-05
-2.777778e-06 9.545455e-06 -1.620187e-05 9.289970e-06 1.867630e-05
-2.777778e-06 1.025253e-05 -1.349821e-05 7.837226e-06 1.560846e-05
-2.777778e-06 1.095960e-05 -1.117223e-05 6.529746e-06 1.294049e-05
-2.777778e-06 1.166667e-05 -9.162616e-06 5.347478e-06 1.060891e-05
-2.777778e-06 1.237374e-05 -7.421265e-06 4.274280e-06 8.564149e-06
-2.777778e-06 1.308081e-05 -5.909752e-06 3.297153e-06 6.767303e-06
-2.777778e-06 1.378788e-05 -4.596863e-06 2.405584e-06 5.188254e-06
-2.777778e-06 1.449495e-05 -3.456844e-06 1.590992e-06 3.805395e-06
-2.777778e-06 1.520202e-05 -2.468142e-06 8.462894e-07 2.609202e-06
-2.777778e-06 1.590909e-05 -1.612483e-06 1.655413e-07 1.620959e-06
-2.777778e-06 1.661616e-05 -8.741977e-07 -4.562984e-07 9.861186e-07
-2.777778e-06 1.732323e-05 -2.397139e-07 -1.023591e-06 1.051285e-06
-2.777778e-06 1.803030e-05 3.028226e-07 -1.540165e-06 1.569653e-06
-2.777778e-06 1.873737e-05 7.638427e-07 -2.009440e-06 2.149722e-06
-2.777778e-06 1.944444e-05 1.152579e-06 -2.434509e-06 2.693562e-06
-2.777778e-06 2.015152e-05 1.477244e-06 -2.818209e-06 3.181911e-06
-2.777778e-06 2.085859e-05 1.745172e-06 -3.163171e-06 3.612655e-06
-2.777778e-06 2.156566e-05 1.962929e-06 -3.471858e-06 3.988344e-06
-2.777778e-06 2.227273e-05 2.136411e-06 -3.746590e-06 4.312909e-06
-2.777778e-06 2.297980e-05 2.270915e-06 -3.989567e-06 4.590610e-06
-2.777778e-06 2.368687e-05 2.371208e-06 -4.202884e-06 4.825646e-06
-2.777778e-06 2.439394e-05 2.441577e-06 -4.388537e-06 5.022007e-06
-2.777778e-06 2.510101e-05 2.485880e-06 -4.548436e-06 5.183422e-06
-2.777778e-06 2.580808e-05 2.507584e-06 -4.684404e-06 5.313344e-06
-2.777778e-06 2.651515e-05 2.509803e-06 -4.798187e-06 5.414952e-06
-2.777778e-06 2.722222e-05 2.495330e-06 -4.891449e-06 5.491169e-06
-2.777778e-06 2.792929e-05 2.466664e-06 -4.965779e-06 5.544672e-06
-2.777778e-06 2.863636e-05 2.426037e-06 -5.022690e-06 5.577909e-06
-2.777778e-06 2.934343e-05 2.375440e-06 -5.063620e-06 5.593117e-06
-2.777778e-06 3.005051e-05 2.316642e-06 -5.089933e-06 5.592339e-06
-2.777778e-06 3.075758e-05 2.251209e-06 -5.102921e-06 5.577432e-06
-2.777778e-06 3.146465e-05 2.180527e-06 -5.103801e-06 5.550089e-06
-2.777778e-06 3.217172e-05 2.105814e-06 -5.093723e-06 5.511848e-06
-2.777778e-06 3.287879e-05 2.028137e-06 -5.073764e-06 5.464103e-06
-2.777778e-06 3.358586e-05 1.948430e-06 -5.044935e-06 5.408119e-06
-2.777778e-06 3.429293e-05 1.867502e-06 -5.008182e-06 5.345040e-06
-2.777778e-06 3.500000e-05 1.786051e-06 -4.964385e-06 5.275898e-06
-1.767677e-06 -3.500000e-05 1.640270e-06 5.133597e-06 5.389276e-06
-1.767677e-06 -3.429293e-05 1.661394e-06 5.186603e-06 5.446199e-06
-1.767677e-06 -3.358586e-05 1.678895e-06 5.236441e-06 5.499001e-06
-1.767677e-06 -3.287879e-05 1.692146e-06 5.282709e-06 5.547105e-06
-1.767677e-06 -3.217172e-05 1.700442e-06 5.324977e-06 5.589891e-06
-1.767677e-06 -3.146465e-05 1.702992e-06 5.362784e-06 5.626689e-06
-1.767677e-06 -3.075758e-05 1.698909e-06 5.395640e-06 5.656785e-06
-1.767677e-06 -3.005051e-05 1.687200e-06 5.423020e-06 5.679418e-06
-1.767677e-06 -2.934343e-05 1.666756e-06 5.444368e-06 5.693788e-06
-1.767677e-06 -2.863636e-05 1.636331e-06 5.459094e-06 5.699060e-06
-1.767677e-06 -2.792929e-05 1.594537e-06 5.466571e-06 5.694378e-06
-1.767677e-06 -2.722222e-05 1.539819e-06 5.466138e-06 5.678883e-06
-1.767677e-06 -2.651515e-05 1.470439e-06 5.457099e-06 5.651736e-06
-1.767677e-06 -2.580808e-05 1.384457e-06 5.438721e-06 5.612166e-06
-1.767677e-06 -2.510101e-05 1.279699e-06 5.410234e-06 5.559519e-06
-1.767677e-06 -2.439394e-05 1.153738e-06 5.370832e-06 5.493355e-06
-1.767677e-06 -2.368687e-05 1.003857e-06 5.319675e-06 5.413564e-06
-1.767677e-06 -2.297980e-05 8.270129e-07 5.255885e-06 5.320553e-06
-1.767677e-06 -2.227273e-05 6.197935e-07 5.178549e-06 5.215507e-06
-1.767677e-06 -2.156566e-05 3.783700e-07 5.086717e-06 5.100770e-06
-1.767677e-06 -2.085859e-05 9.843753e-08 4.979404e-06 4.980377e-06
-1.767677e-06 -2.015152e-05 -2.248537e-07 4.855589e-06 4.860792e-06
-1.767677e-06 -1.944444e-05 -5.969806e-07 4.714206e-06 4.751855e-06
-1.767677e-06 -1.873737e-05 -1.024146e-06 4.554151e-06 4.667887e-06
-1.767677e-06 -1.803030e-05 -1.513400e-06 4.374265e-06 4.628669e-06
-1.767677e-06 -1.732323e-05 -2.072788e-06 4.173327e-06 4.659732e-06
-1.767677e-06 -1.661616e-05 -2.711539e-06 3.950035e-06 4.791161e-06
-1.767677e-06 -1.590909e-05 -3.440296e-06 3.702984e-06 5.054476e-06
-1.767677e-06 -1.520202e-05 -4.271419e-06 3.430623e-06 5.478521e-06
-1.767677e-06 -1.449495e-05 -5.219374e-06 3.131198e-06 6.086565e-06
-1.767677e-06 -1.378788e-05 -6.301246e-06 2.802679e-06 6.896427e-06
-1.767677e-06 -1.308081e-05 -7.537421e-06 2.442633e-06 7.923331e-06
-1.767677e-06 -1.237374e-05 -8.952526e-06 2.048066e-06 9.183807e-06
-1.767677e-06 -1.166667e-05 -1.057672e-05 1.615183e-06 1.069934e-05
-1.767677e-06 -1.095960e-05 -1.244751e-05 1.139059e-06 1.249952e-05
-1.767677e-06 -1.025253e-05 -1.461240e-05 6.131765e-07 1.462526e-05
-1.767677e-06 -9.545455e-06 -1.713276e-05 2.880865e-08 1.713278e-05
-1.767677e-06 -8.838384e-06 -2.008968e-05 -6.257772e-07 2.009942e-05
-1.767677e-06 -8.131313e-06 -2.359303e-05 -1.366216e-06 2.363255e-05
-1.767677e-06 -7.424242e-06 -2.779585e-05 -2.212705e-06 2.788378e-05
-1.767677e-06 -6.717172e-06 -3.291775e-05 -3.189294e-06 3.307189e-05
-1.767677e-06 -6.010101e-06 -3.928383e-05 -4.318397e-06 3.952047e-05
-1.767677e-06 -5.303030e-06 -4.738987e-05 -5.600494e-06 4.771965e-05
-1.767677e-06 -4.595960e-06 -5.800857e-05 -6.949750e-06 5.842340e-05
-1.767677e-06 -3.888889e-06 -7.233924e-05 -8.000268e-06 7.278029e-05
-1.767677e-06 -3.181818e-06 -9.208383e-05 -7.545959e-06 9.239249e-05
-1.767677e-06 -2.474747e-06 -1.186753e-04 -2.094501e-06 1.186938e-04
-1.767677e-06 -1.767677e-06 -1.472836e-04 1.495691e-05 1.480411e-04
-1.767677e-06 -1.060606e-06 -1.454979e-04 1.567970e-05 1.463403e-04
-1.767677e-06 -3.535354e-07 -1.434195e-04 1.519717e-05 1.442225e-04
-1.767677e-06 3.535354e-07 -1.420330e-04 1.474792e-05 1.427967e-04
-1.767677e-06 1.060606e-06 -1.413405e-04 1.431863e-05 1.420639e-04
-1.767677e-06 1.767677e-06 -1.406926e-04 1.486148e-05 1.414754e-04
-1.767677e-06 2.474747e-06 -1.154856e-04 2.644350e-05 1.184744e-04
-1.767677e-06 3.181818e-06 -9.047413e-05 2.824440e-05 9.478034e-05
-1.767677e-06 3.888889e-06 -7.124032e-05 2.592045e-05 7.580932e-05
-1.767677e-06 4.595960e-06 -5.697014e-05 2.261195e-05 6.129354e-05
-1.767677e-06 5.303030e-06 -4.622942e-05 1.938278e-05 5.012835e-05
-1.767677e-06 6.010101e-06 -3.793185e-05 1.651300e-05 4.137033e-05
-1.767677e-06 6.717172e-06 -3.135395e-05 1.402645e-05 3.434839e-05
-1.767677e-06 7.424242e-06 -2.602245e-05 1.187572e-05 2.860421e-05
-1.767677e-06 8.131313e-06 -2.162299e-05 1.000259e-05 2.382447e-05
-1.767677e-06 8.838384e-06 -1.794124e-05 8.355641e-06 1.979153e-05
-1.767677e-06 9.545455e-06 -1.482677e-05 6.893681e-06 1.635102e-05
-1.767677e-06 1.025253e-05 -1.217087e-05 5.584911e-06 1.339109e-05
-1.767677e-06 1.095960e-05 -9.892819e-06 4.405073e-06 1.082924e-05
-1.767677e-06 1.166667e-05 -7.931073e-06 3.335662e-06 8.603985e-06
-1.767677e-06 1.237374e-05 -6.237620e-06 2.362469e-06 6.670020e-06
-1.767677e-06 1.308081e-05 -4.774181e-06 1.474453e-06 4.996681e-06
-1.767677e-06 1.378788e-05 -3.509641e-06 6.629098e-07 3.571699e-06
-1.767677e-06 1.449495e-05 -2.418269e-06 -7.915099e-08 2.419564e-06
-1.767677e-06 1.520202e-05 -1.478458e-06 -7.574558e-07 1.661197e-06
-1.767677e-06 1.590909e-05 -6.718234e-07 -1.376800e-06 1.531968e-06
-1.767677e-06 1.661616e-05 1.745718e-08 -1.941291e-06 1.941370e-06
-1.767677e-06 1.732323e-05 6.031360e-07 -2.454526e-06 2.527542e-06
-1.767677e-06 1.803030e-05 1.097263e-06 -2.919720e-06 3.119095e-06
-1.767677e-06 1.873737e-05 1.510465e-06 -3.339805e-06 3.665488e-06
-1.767677e-06 1.944444e-05 1.852171e-06 -3.717491e-06 4.153345e-06
-1.767677e-06 2.015152e-05 2.130773e-06 -4.055323e-06 4.581030e-06
-1.767677e-06 2.085859e-05 2.353774e-06 -4.355709e-06 4.951005e-06
-1.767677e-06 2.156566e-05 2.527891e-06 -4.620948e-06 5.267200e-06
-1.767677e-06 2.227273e-05 2.659148e-06 -4.853245e-06 5.533991e-06
-1.767677e-06 2.297980e-05 2.752955e-06 -5.054722e-06 5.755778e-06
-1.767677e-06 2.368687e-05 2.814167e-06 -5.227424e-06 5.936792e-06
-1.767677e-06 2.439394e-05 2.847143e-06 -5.373322e-06 6.081020e-06
-1.767677e-06 2.510101e-05 2.855790e-06 -5.494316e-06 6.192176e-06
-1.767677e-06 2.580808e-05 2.843612e-06 -5.592234e-06 6.273692e-06
-1.767677e-06 2.651515e-05 2.813738e-06 -5.668834e-06 6.328728e-06
-1.767677e-06 2.722222e-05 2.768963e-06 -5.725799e-06 6.360183e-06
-1.767677e-06 2.792929e-05 2.711774e-06 -5.764738e-06 6.370709e-06
-1.767677e-06 2.863636e-05 2.644383e-06 -5.787188e-06 6.362728e-06
-1.767677e-06 2.934343e-05 2.568744e-06 -5.794608e-06 6.338448e-06
-1.767677e-06 3.005051e-05 2.486583e-06 -5.788382e-06 6.299878e-06
-1.767677e-06 3.075758e-05 2.399419e-06 -5.769819e-06 6.248842e-06
-1.767677e-06 3.146465e-05 2.308580e-06 -5.740152e-06 6.186993e-06
-1.767677e-06 3.217172e-05 2.215222e-06 -5.700539e-06 6.115828e-06
-1.767677e-06 3.287879e-05 2.120349e-06 -5.652067e-06 6.036700e-06
-1.767677e-06 3.358586e-05 2.024827e-06 -5.595749e-06 5.950826e-06
-1.767677e-06 3.429293e-05 1.929395e-06 -5.532528e-06 5.859303e-06
-1.767677e-06 3.500000e-05 1.834683e-06 -5.463282e-06 5.763117e-06
-7.575758e-07 -3.500000e-05 1.691262e-06 5.554043e-06 5.805838e-06
-7.575758e-07 -3.429293e-05 1.720329e-06 5.626639e-06 5.883757e-06
-7.575758e-07 -3.358586e-05 1.746380e-06 5.696963e-06 5.958626e-06
-7.575758e-07 -3.287879e-05 1.768820e-06 5.764649e-06 6.029918e-06
-7.575758e-07 -3.217172e-05 1.786975e-06 5.829309e-06 6.097059e-06
-7.575758e-07 -3.146465e-05 1.800087e-06 5.890523e-06 6.159429e-06
-7.575758e-07 -3.075758e-05 1.807298e-06 5.947844e-06 6.216363e-06
-7.575758e-07 -3.005051e-05 1.807646e-06 6.000796e-06 6.267148e-06
-7.575758e-07 -2.934343e-05 1.800047e-06 6.048874e-06 6.311026e-06
-7.575758e-07 -2.863636e-05 1.783283e-06 6.091542e-06 6.347202e-06
-7.575758e-07 -2.792929e-05 1.755985e-06 6.128234e-06 6.374852e-06
-7.575758e-07 -2.722222e-05 1.716618e-06 6.158357e-06 6.393132e-06
-7.575758e-07 -2.651515e-05 1.663456e-06 6.181290e-06 6.401206e-06
-7.575758e-07 -2.580808e-05 1.594564e-06 6.196385e-06 6.398267e-06
-7.575758e-07 -2.510101e-05 1.507770e-06 6.202970e-06 6.383589e-06
-7.575758e-07 -2.439394e-05 1.400636e-06 6.200352e-06 6.356583e-06
-7.575758e-07 -2.368687e-05 1.270424e-06 6.187822e-06 6.316892e-06
-7.575758e-07 -2.297980e-05 1.114057e-06 6.164658e-06 6.264514e-06
-7.575758e-07 -2.227273e-05 9.280766e-07 6.130133e-06 6.199988e-06
-7.575758e-07 -2.156566e-05 7.085887e-07 6.083517e-06 6.124645e-06
-7.575758e-07 -2.085859e-05 4.512042e-07 6.024095e-06 6.040969e-06
-7.575758e-07 -2.015152e-05 1.509663e-07 5.951168e-06 5.953083e-06
-7.575758e-07 -1.944444e-05 -1.977341e-07 5.864071e-06 5.867404e-06
-7.575758e-07 -1.873737e-05 -6.012615e-07 5.762183e-06 5.793468e-06
-7.575758e-07 -1.803030e-05 -1.066861e-06 5.644948e-06 5.744879e-06
-7.575758e-07 -1.732323e-05 -1.602809e-06 5.511889e-06 5.740202e-06
-7.575758e-07 -1.661616e-05 -2.218607e-06 5.362631e-06 5.803449e-06
-7.575758e-07 -1.590909e-05 -2.925216e-06 5.196923e-06 5.963632e-06
-7.575758e-07 -1.520202e-05 -3.735367e-06 5.014668e-06 6.252988e-06
-7.575758e-07 -1.449495e-05 -4.663948e-06 4.815942e-06 6.704156e-06
-7.575758e-07 -1.378788e-05 -5.728528e-06 4.601030e-06 7.347484e-06
-7.575758e-07 -1.308081e-05 -6.950047e-06 4.370450e-06 8.209993e-06
-7.575758e-07 -1.237374e-05 -8.353753e-06 4.124976e-06 9.316684e-06
-7.575758e-07 -1.166667e-05 -9.970512e-06 3.865658e-06 1.069366e-05
-7.575758e-07 -1.095960e-05 -1.183866e-05 3.593822e-06 1.237212e-05
-7.575758e-07 -1.025253e-05 -1.400668e-05 3.311048e-06 1.439271e-05
-7.575758e-07 -9.545455e-06 -1.653720e-05 3.019118e-06 1.681054e-05
-7.575758e-07 -8.838384e-06 -1.951319e-05 2.719915e-06 1.970184e-05
-7.575758e-07 -8.131313e-06 -2.304766e-05 2.415295e-06 2.317387e-05
-7.575758e-07 -7.424242e-06 -2.729992e-05 2.107049e-06 2.738111e-05
-7.575758e-07 -6.717172e-06 -3.250351e-05 1.797387e-06 3.255317e-05
-7.575758e-07 -6.010101e-06 -3.901735e-05 1.491574e-06 3.904585e-05
-7.575758e-07 -5.303030e-06 -4.742490e-05 1.208431e-06 4.744030e-05
-7.575758e-07 -4.595960e-06 -5.874142e-05 1.019896e-06 5.875027e-05
-7.575758e-07 -3.888889e-06 -7.488339e-05 1.204863e-06 7.489308e-05
-7.575758e-07 -3.181818e-06 -9.982690e-05 2.902459e-06 9.986908e-05
-7.575758e-07 -2.474747e-06 -1.424225e-04 1.137873e-05 1.428763e-04
-7.575758e-07 -1.767677e-06 -1.473798e-04 1.342940e-05 1.479904e-04
-7.575758e-07 -1.060606e-06 -1.446304e-04 1.317682e-05 1.452295e-04
-7.575758e-07 -3.535354e-07 -1.425818e-04 1.297958e-05 1.431714e-04
-7.575758e-07 3.535354e-07 -1.412155e-04 1.282161e-05 1.417964e-04
-7.575758e-07 1.060606e-06 -1.405343e-04 1.267988e-05 1.411051e-04
-7.575758e-07 1.767677e-06 -1.405620e-04 1.253656e-05 1.411200e-04
-7.575758e-07 2.474747e-06 -1.340958e-04 1.425696e-05 1.348516e-04
-7.575758e-07 3.181818e-06 -9.516981e-05 1.948521e-05 9.714405e-05
-7.575758e-07 3.888889e-06 -7.155792e-05 1.808117e-05 7.380694e-05
-7.575758e-07 4.595960e-06 -5.593326e-05 1.564835e-05 5.808098e-05
-7.575758e-07 5.303030e-06 -4.479484e-05 1.329437e-05 4.672599e-05
-7.575758e-07 6.010101e-06 -3.640794e-05 1.121129e-05 3.809503e-05
-7.575758e-07 6.717172e-06 -2.983841e-05 9.390799e-06 3.128127e-05
-7.575758e-07 7.424242e-06 -2.454347e-05 7.788596e-06 2.574964e-05
-7.575758e-07 8.131313e-06 -2.018653e-05 6.362491e-06 2.116547e-05
-7.575758e-07 8.838384e-06 -1.654712e-05 5.079397e-06 1.730918e-05
-7.575758e-07 9.545455e-06 -1.347393e-05 3.914803e-06 1.403113e-05
-7.575758e-07 1.025253e-05 -1.085889e-05 2.850829e-06 1.122687e-05
-7.575758e-07 1.095960e-05 -8.622072e-06 1.874411e-06 8.823466e-06
-7.575758e-07 1.166667e-05 -6.702601e-06 9.758945e-07 6.773273e-06
-7.575758e-07 1.237374e-05 -5.052840e-06 1.480084e-07 5.055007e-06
-7.575758e-07 1.308081e-05 -3.634658e-06 -6.148556e-07 3.686297e-06
-7.575758e-07 1.378788e-05 -2.416903e-06 -1.317155e-06 2.752511e-06
-7.575758e-07 1.449495e-05 -1.373682e-06 -1.962553e-06 2.395541e-06
-7.575758e-07 1.520202e-05 -4.831414e-07 -2.554169e-06 2.599463e-06
-7.575758e-07 1.590909e-05 2.733995e-07 -3.094757e-06 3.106810e-06
-7.575758e-07 1.661616e-05 9.120853e-07 -3.586823e-06 3.700972e-06
-7.575758e-07 1.732323e-05 1.446995e-06 -4.032710e-06 4.284454e-06
-7.575758e-07 1.803030e-05 1.890496e-06 -4.434658e-06 4.820806e-06
-7.575758e-07 1.873737e-05 2.253521e-06 -4.794838e-06 5.298002e-06
-7.575758e-07 1.944444e-05 2.545774e-06 -5.115375e-06 5.713846e-06
-7.575758e-07 2.015152e-05 2.775903e-06 -5.398366e-06 6.070255e-06
-7.575758e-07 2.085859e-05 2.951632e-06 -5.645881e-06 6.370879e-06
-7.575758e-07 2.156566e-05 3.079872e-06 -5.859964e-06 6.620030e-06
-7.575758e-07 2.227273e-05 3.166812e-06 -6.042638e-06 6.822182e-06
-7.575758e-07 2.297980e-05 3.217994e-06 -6.195891e-06 6.981730e-06
-7.575758e-07 2.368687e-05 3.238380e-06 -6.321679e-06 7.102868e-06
-7.575758e-07 2.439394e-05 3.232410e-06 -6.421915e-06 7.189539e-06
-7.575758e-07 2.510101e-05 3.204048e-06 -6.498463e-06 7.245409e-06
-7.575758e-07 2.580808e-05 3.156829e-06 -6.553134e-06 7.273867e-06
-7.575758e-07 2.651515e-05 3.093898e-06 -6.587680e-06 7.278030e-06
-7.575758e-07 2.722222e-05 3.018045e-06 -6.603785e-06 7.260755e-06
-7.575758e-07 2.792929e-05 2.931738e-06 -6.603067e-06 7.224651e-06
-7.575758e-07 2.863636e-05 2.837154e-06 -6.587072e-06 7.172095e-06
-7.575758e-07 2.934343e-05 2.736203e-06 -6.557267e-06 7.105249e-06
-7.575758e-07 3.005051e-05 2.630557e-06 -6.515047e-06 7.026071e-06
-7.575758e-07 3.075758e-05 2.521672e-06 -6.461725e-06 6.936333e-06
-7.575758e-07 3.146465e-05 2.410805e-06 -6.398538e-06 6.837636e-06
-7.575758e-07 3.217172e-05 2.299041e-06 -6.326645e-06 6.731421e-06
-7.575758e-07 3.287879e-05 2.187307e-06 -6.247126e-06 6.618980e-06
-7.575758e-07 3.358586e-05 2.076388e-06 -6.160987e-06 6.501473e-06
-7.575758e-07 3.429293e-05 1.966943e-06 -6.069161e-06 6.379936e-06
-7.575758e-07 3.500000e-05 1.859521e-06 -5.972509e-06 6.255292e-06
2.525253e-07 -3.500000e-05 1.726334e-06 5.977769e-06 6.222053e-06
2.525253e-07 -3.429293e-05 1.762855e-06 6.070840e-06 6.321611e-06
2.525253e-07 -3.358586e-05 1.796974e-06 6.162617e-06 6.419265e-06
2.525253e-07 -3.287879e-05 1.828128e-06 6.252778e-06 6.514545e-06
2.525253e-07 -3.217172e-05 1.855679e-06 6.340979e-06 6.606933e-06
2.525253e-07 -3.146465e-05 1.878901e-06 6.426849e-06 6.695868e-06
2.525253e-07 -3.075758e-05 1.896972e-06 6.509990e-06 6.780743e-06
2.525253e-07 -3.005051e-05 1.908961e-06 6.589980e-06 6.860902e-06
2.525253e-07 -2.934343e-05 1.913814e-06 6.666370e-06 6.935645e-06
2.525253e-07 -2.863636e-05 1.910342e-06 6.738686e-06 7.004234e-06
2.525253e-07 -2.792929e-05 1.897199e-06 6.806430e-06 7.065893e-06
2.525253e-07 -2.722222e-05 1.872870e-06 6.869080e-06 7.119824e-06
2.525253e-07 -2.651515e-05 1.835644e-06 6.926096e-06 7.165221e-06
2.525253e-07 -2.580808e-05 1.783592e-06 6.976922e-06 7.201294e-06
2.525253e-07 -2.510101e-05 1.714539e-06 7.020988e-06 7.227303e-06
2.525253e-07 -2.439394e-05 1.626034e-06 7.057720e-06 7.242609e-06
2.525253e-07 -2.368687e-05 1.515311e-06 7.086544e-06 7.246742e-06
2.525253e-07 -2.297980e-05 1.379252e-06 7.106898e-06 7.239499e-06
2.525253e-07 -2.227273e-05 1.214337e-06 7.118244e-06 7.221081e-06
2.525253e-07 -2.156566e-05 1.016587e-06 7.120080e-06 7.192286e-06
2.525253e-07 -2.085859e-05 7.815009e-07 7.111958e-06 7.154767e-06
2.525253e-07 -2.015152e-05 5.039796e-07 7.093511e-06 7.111392e-06
2.525253e-07 -1.944444e-05 1.782328e-07 7.064475e-06 7.066723e-06
2.525253e-07 -1.873737e-05 -2.023293e-07 7.024723e-06 7.027636e-06
2.525253e-07 -1.803030e-05 -6.452289e-07 6.974309e-06 7.004092e-06
2.525253e-07 -1.732323e-05 -1.159083e-06 6.913516e-06 7.010005e-06
2.525253e-07 -1.661616e-05 -1.753805e-06 6.842917e-06 7.064089e-06
2.525253e-07 -1.590909e-05 -2.440858e-06 6.763457e-06 7.190420e-06
2.525253e-07 -1.520202e-05 -3.233573e-06 6.676543e-06 7.418371e-06
2.525253e-07 -1.449495e-05 -4.147568e-06 6.584172e-06 7.781622e-06
2.525253e-07 -1.378788e-05 -5.201287e-06 6.489081e-06 8.316343e-06
2.525253e-07 -1.308081e-05 -6.416728e-06 6.394947e-06 9.059235e-06
2.525253e-07 -1.237374e-05 -7.820420e-06 6.306640e-06 1.004653e-05
2.525253e-07 -1.166667e-05 -9.444783e-06 6.230561e-06 1.131476e-05
2.525253e-07 -1.095960e-05 -1.133005e-05 6.175083e-06 1.290355e-05
2.525253e-07 -1.025253e-05 -1.352704e-05 6.151144e-06 1.485993e-05
2.525253e-07 -9.545455e-06 -1.610131e-05 6.173049e-06 1.724410e-05
2.525253e-07 -8.838384e-06 -1.913949e-05 6.259553e-06 2.013708e-05
2.525253e-07 -8.131313e-06 -2.275935e-05 6.435316e-06 2.365166e-05
2.525253e-07 -7.424242e-06 -2.712653e-05 6.732815e-06 2.794959e-05
2.525253e-07 -6.717172e-06 -3.248353e-05 7.194590e-06 3.327074e-05
2.525253e-07 -6.010101e-06 -3.920307e-05 7.875047e-06 3.998621e-05
2.525253e-07 -5.303030e-06 -4.789357e-05 8.838353e-06 4.870226e-05
2.525253e-07 -4.595960e-06 -5.962658e-05 1.013875e-05 6.048242e-05
2.525253e-07 -3.888889e-06 -7.648544e-05 1.172685e-05 7.737921e-05
2.525253e-07 -3.181818e-06 -1.030990e-04 1.302049e-05 1.039180e-04
2.525253e-07 -2.474747e-06 -1.490250e-04 1.088904e-05 1.494223e-04
2.525253e-07 -1.767677e-06 -1.471502e-04 1.076591e-05 1.475435e-04
2.525253e-07 -1.060606e-06 -1.444882e-04 1.077276e-05 1.448892e-04
2.525253e-07 -3.535354e-07 -1.425238e-04 1.086968e-05 1.429377e-04
2.525253e-07 3.535354e-07 -1.411793e-04 1.102890e-05 1.416094e-04
2.525253e-07 1.060606e-06 -1.404560e-04 1.118394e-05 1.409006e-04
2.525253e-07 1.767677e-06 -1.404386e-04 1.130334e-05 1.408928e-04
2.525253e-07 2.474747e-06 -1.397940e-04 1.134800e-05 1.402538e-04
2.525253e-07 3.181818e-06 -9.622335e-05 8.066572e-06 9.656088e-05
2.525253e-07 3.888889e-06 -7.107427e-05 6.931644e-06 7.141148e-05
2.525253e-07 4.595960e-06 -5.502443e-05 6.156937e-06 5.536783e-05
2.525253e-07 5.303030e-06 -4.373116e-05 5.400029e-06 4.406330e-05
2.525253e-07 6.010101e-06 -3.526770e-05 4.610439e-06 3.556778e-05
2.525253e-07 6.717172e-06 -2.865091e-05 3.794507e-06 2.890109e-05
2.525253e-07 7.424242e-06 -2.332465e-05 2.967276e-06 2.351264e-05
2.525253e-07 8.131313e-06 -1.894845e-05 2.142454e-06 1.906918e-05
2.525253e-07 8.838384e-06 -1.530041e-05 1.330873e-06 1.535819e-05
2.525253e-07 9.545455e-06 -1.222838e-05 5.407783e-07 1.224033e-05
2.525253e-07 1.025253e-05 -9.623432e-06 -2.216194e-07 9.625983e-06
2.525253e-07 1.095960e-05 -7.404799e-06 -9.516664e-07 7.465702e-06
2.525253e-07 1.166667e-05 -5.510668e-06 -1.645912e-06 5.751216e-06
2.525253e-07 1.237374e-05 -3.892472e-06 -2.301855e-06 4.522154e-06
2.525253e-07 1.308081e-05 -2.511158e-06 -2.917758e-06 3.849575e-06
2.525253e-07 1.378788e-05 -1.334691e-06 -3.492514e-06 3.738857e-06
2.525253e-07 1.449495e-05 -3.363393e-07 -4.025543e-06 4.039569e-06
2.525253e-07 1.520202e-05 5.065306e-07 -4.516714e-06 4.545027e-06
2.525253e-07 1.590909e-05 1.213319e-06 -4.966275e-06 5.112341e-06
2.525253e-07 1.661616e-05 1.800825e-06 -5.374804e-06 5.668464e-06
2.525253e-07 1.732323e-05 2.283720e-06 -5.743153e-06 6.180549e-06
2.525253e-07 1.803030e-05 2.674903e-06 -6.072413e-06 6.635458e-06
2.525253e-07 1.873737e-05 2.985772e-06 -6.363870e-06 7.029486e-06
2.525253e-07 1.944444e-05 3.226442e-06 -6.618975e-06 7.363475e-06
2.525253e-07 2.015152e-05 3.405918e-06 -6.839310e-06 7.640447e-06
2.525253e-07 2.085859e-05 3.532224e-06 -7.026557e-06 7.864421e-06
2.525253e-07 2.156566e-05 3.612526e-06 -7.182478e-06 8.039797e-06
2.525253e-07 2.227273e-05 3.653220e-06 -7.308881e-06 8.171032e-06
2.525253e-07 2.297980e-05 3.660015e-06 -7.407609e-06 8.262468e-06
2.525253e-07 2.368687e-05 3.638001e-06 -7.480511e-06 8.318239e-06
2.525253e-07 2.439394e-05 3.591710e-06 -7.529432e-06 8.342225e-06
2.525253e-07 2.510101e-05 3.525169e-06 -7.556192e-06 8.338037e-06
2.525253e-07 2.580808e-05 3.441948e-06 -7.562577e-06 8.309006e-06
2.525253e-07 2.651515e-05 3.345200e-06 -7.550326e-06 8.258195e-06
2.525253e-07 2.722222e-05 3.237706e-06 -7.521118e-06 8.188404e-06
2.525253e-07 2.792929e-05 3.121903e-06 -7.476571e-06 8.102185e-06
2.525253e-07 2.863636e-05 2.999923e-06 -7.418232e-06 8.001857e-06
2.525253e-07 2.934343e-05 2.873618e-06 -7.347572e-06 7.889518e-06
2.525253e-07 3.005051e-05 2.744593e-06 -7.265982e-06 7.767064e-06
2.525253e-07 3.075758e-05 2.614224e-06 -7.174774e-06 7.636200e-06
2.525253e-07 3.146465e-05 2.483687e-06 -7.075178e-06 7.498456e-06
2.525253e-07 3.217172e-05 2.353980e-06 -6.968342e-06 7.355203e-06
2.525253e-07 3.287879e-05 2.225937e-06 -6.855332e-06 7.207661e-06
2.525253e-07 3.358586e-05 2.100252e-06 -6.737136e-06 7.056915e-06
2.525253e-07 3.429293e-05 1.977492e-06 -6.614662e-06 6.903929e-06
2.525253e-07 3.500000e-05 1.858111e-06 -6.488746e-06 6.749549e-06
1.262626e-06 -3.500000e-05 1.744444e-06 6.402038e-06 6.635449e-06
1.262626e-06 -3.429293e-05 1.787850e-06 6.516328e-06 6.757140e-06
1.262626e-06 -3.358586e-05 1.829466e-06 6.630375e-06 6.878141e-06
1.262626e-06 -3.287879e-05 1.868770e-06 6.743907e-06 6.998042e-06
1.262626e-06 -3.217172e-05 1.905158e-06 6.856629e-06 7.116389e-06
1.262626e-06 -3.146465e-05 1.937944e-06 6.968221e-06 7.232685e-06
1.262626e-06 -3.075758e-05 1.966341e-06 7.078341e-06 7.346388e-06
1.262626e-06 -3.005051e-05 1.989456e-06 7.186623e-06 7.456909e-06
1.262626e-06 -2.934343e-05 2.006269e-06 7.292680e-06 7.563616e-06
1.262626e-06 -2.863636e-05 2.015620e-06 7.396100e-06 7.665835e-06
1.262626e-06 -2.792929e-05 2.016195e-06 7.496455e-06 7.762852e-06
1.262626e-06 -2.722222e-05 2.006499e-06 7.593298e-06 7.853930e-06
1.262626e-06 -2.651515e-05 1.984839e-06 7.686169e-06 7.938311e-06
1.262626e-06 -2.580808e-05 1.949295e-06 7.774600e-06 8.015245e-06
1.262626e-06 -2.510101e-05 1.897690e-06 7.858121e-06 8.084015e-06
1.262626e-06 -2.439394e-05 1.827561e-06 7.936269e-06 8.143976e-06
1.262626e-06 -2.368687e-05 1.736112e-06 8.008597e-06 8.194614e-06
1.262626e-06 -2.297980e-05 1.620178e-06 8.074688e-06 8.235628e-06
1.262626e-06 -2.227273e-05 1.476167e-06 8.134175e-06 8.267035e-06
1.262626e-06 -2.156566e-05 1.300003e-06 8.186754e-06 8.289328e-06
1.262626e-06 -2.085859e-05 1.087055e-06 8.232219e-06 8.303681e-06
1.262626e-06 -2.015152e-05 8.320519e-07 8.270486e-06 8.312235e-06
1.262626e-06 -1.944444e-05 5.289844e-07 8.301638e-06 8.318474e-06
1.262626e-06 -1.873737e-05 1.709858e-07 8.325971e-06 8.327727e-06
1.262626e-06 -1.803030e-05 -2.498126e-07 8.344060e-06 8.347799e-06
1.262626e-06 -1.732323e-05 -7.424587e-07 8.356827e-06 8.389744e-06
1.262626e-06 -1.661616e-05 -1.317398e-06 8.365646e-06 8.468741e-06
1.262626e-06 -1.590909e-05 -1.986751e-06 8.372458e-06 8.604953e-06
1.262626e-06 -1.520202e-05 -2.764655e-06 8.379923e-06 8.824195e-06
1.262626e-06 -1.449495e-05 -3.667722e-06 8.391620e-06 9.158137e-06
1.262626e-06 -1.378788e-05 -4.715620e-06 8.412292e-06 9.643844e-06
1.262626e-06 -1.308081e-05 -5.931851e-06 8.448174e-06 1.032272e-05
1.262626e-06 -1.237374e-05 -7.344807e-06 8.507414e-06 1.123932e-05
1.262626e-06 -1.166667e-05 -8.989213e-06 8.600631e-06 1.244093e-05
1.262626e-06 -1.095960e-05 -1.090816e-05 8.741651e-06 1.397871e-05
1.262626e-06 -1.025253e-05 -1.315601e-05 8.948489e-06 1.591088e-05
1.262626e-06 -9.545455e-06 -1.580267e-05 9.244648e-06 1.830814e-05
1.262626e-06 -8.838384e-06 -1.894002e-05 9.660808e-06 2.126160e-05
1.262626e-06 -8.131313e-06 -2.269185e-05 1.023695e-05 2.489408e-05
1.262626e-06 -7.424242e-06 -2.722975e-05 1.102475e-05 2.937694e-05
1.262626e-06 -6.717172e-06 -3.279927e-05 1.208928e-05 3.495630e-05
1.262626e-06 -6.010101e-06 -3.976450e-05 1.350705e-05 4.199591e-05
1.262626e-06 -5.303030e-06 -4.868645e-05 1.535019e-05 5.104898e-05
1.262626e-06 -4.595960e-06 -6.046295e-05 1.762392e-05 6.297913e-05
1.262626e-06 -3.888889e-06 -7.657075e-05 2.004648e-05 7.915138e-05
1.262626e-06 -3.181818e-06 -9.938764e-05 2.128081e-05 1.016404e-04
1.262626e-06 -2.474747e-06 -1.318051e-04 1.620583e-05 1.327976e-04
1.262626e-06 -1.767677e-06 -1.475534e-04 8.298876e-06 1.477866e-04
1.262626e-06 -1.060606e-06 -1.450669e-04 8.506981e-06 1.453161e-04
1.262626e-06 -3.535354e-07 -1.433122e-04 8.863896e-06 1.435860e-04
1.262626e-06 3.535354e-07 -1.419950e-04 9.362967e-06 1.423033e-04
1.262626e-06 1.060606e-06 -1.411072e-04 9.784972e-06 1.414461e-04
1.262626e-06 1.767677e-06 -1.409544e-04 1.010738e-05 1.413163e-04
1.262626e-06 2.474747e-06 -1.235353e-04 2.468066e-06 1.235599e-04
1.262626e-06 3.181818e-06 -9.179041e-05 -3.370551e-06 9.185227e-05
1.262626e-06 3.888889e-06 -6.991449e-05 -3.687858e-06 7.001169e-05
1.262626e-06 4.595960e-06 -5.454210e-05 -2.973582e-06 5.462310e-05
1.262626e-06 5.303030e-06 -4.326515e-05 -2.324695e-06 4.332756e-05
1.262626e-06 6.010101e-06 -3.466074e-05 -1.953474e-06 3.471574e-05
1.262626e-06 6.717172e-06 -2.788717e-05 -1.848466e-06 2.794837e-05
1.262626e-06 7.424242e-06 -2.242715e-05 -1.951856e-06 2.251193e-05
1.262626e-06 8.131313e-06 -1.794813e-05 -2.206050e-06 1.808320e-05
1.262626e-06 8.838384e-06 -1.422681e-05 -2.563913e-06 1.445599e-05
1.262626e-06 9.545455e-06 -1.110714e-05 -2.989126e-06 1.150233e-05
1.262626e-06 1.025253e-05 -8.476117e-06 -3.454268e-06 9.152952e-06
1.262626e-06 1.095960e-05 -6.249214e-06 -3.938761e-06 7.386915e-06
1.262626e-06 1.166667e-05 -4.361421e-06 -4.427185e-06 6.214657e-06
1.262626e-06 1.237374e-05 -2.761461e-06 -4.908002e-06 5.631532e-06
1.262626e-06 1.308081e-05 -1.407994e-06 -5.372619e-06 5.554051e-06
1.262626e-06 1.378788e-05 -2.670527e-07 -5.814697e-06 5.820827e-06
1.262626e-06 1.449495e-05 6.897402e-07 -6.229649e-06 6.267716e-06
1.262626e-06 1.520202e-05 1.486422e-06 -6.614258e-06 6.779223e-06
1.262626e-06 1.590909e-05 2.143597e-06 -6.966399e-06 7.288740e-06
1.262626e-06 1.661616e-05 2.679100e-06 -7.284814e-06 7.761836e-06
1.262626e-06 1.732323e-05 3.108487e-06 -7.568946e-06 8.182398e-06
1.262626e-06 1.803030e-05 3.445418e-06 -7.818799e-06 8.544269e-06
1.262626e-06 1.873737e-05 3.701942e-06 -8.034831e-06 8.846631e-06
1.262626e-06 1.944444e-05 3.888723e-06 -8.217863e-06 9.091503e-06
1.262626e-06 2.015152e-05 4.015226e-06 -8.369001e-06 9.282360e-06
1.262626e-06 2.085859e-05 4.089864e-06 -8.489577e-06 9.423370e-06
1.262626e-06 2.156566e-05 4.120113e-06 -8.581093e-06 9.518954e-06
1.262626e-06 2.227273e-05 4.112623e-06 -8.645176e-06 9.573544e-06
1.262626e-06 2.297980e-05 4.073297e-06 -8.683538e-06 9.591433e-06
1.262626e-06 2.368687e-05 4.007374e-06 -8.697944e-06 9.576705e-06
1.262626e-06 2.439394e-05 3.919488e-06 -8.690182e-06 9.533187e-06
1.262626e-06 2.510101e-05 3.813730e-06 -8.662040e-06 9.464432e-06
1.262626e-06 2.580808e-05 3.693700e-06 -8.615285e-06 9.373716e-06
1.262626e-06 2.651515e-05 3.562556e-06 -8.551649e-06 9.264043e-06
1.262626e-06 2.722222e-05 3.423054e-06 -8.472809e-06 9.138150e-06
1.262626e-06 2.792929e-05 3.277589e-06 -8.380382e-06 8.998522e-06
1.262626e-06 2.863636e-05 3.128232e-06 -8.275915e-06 8.847407e-06
1.262626e-06 2.934343e-05 2.976763e-06 -8.160875e-06 8.686829e-06
1.262626e-06 3.005051e-05 2.824698e-06 -8.036648e-06 8.518605e-06
1.262626e-06 3.075758e-05 2.673321e-06 -7.904535e-06 8.344359e-06
1.262626e-06 3.146465e-05 2.523710e-06 -7.765752e-06 8.165539e-06
1.262626e-06 3.217172e-05 2.376756e-06 -7.621426e-06 7.983427e-06
1.262626e-06 3.287879e-05 2.233189e-06 -7.472599e-06 7.799159e-06
1.262626e-06 3.358586e-05 2.093594e-06 -7.320229e-06 7.613730e-06
1.262626e-06 3.429293e-05 1.958432e-06 -7.165191e-06 7.428016e-06
1.262626e-06 3.500000e-05 1.828054e-06 -7.008282e-06 7.242775e-06
2.272727e-06 -3.500000e-05 1.744679e-06 6.823955e-06 7.043455e-06
2.272727e-06 -3.429293e-05 1.794320e-06 6.960052e-06 7.187622e-06
2.272727e-06 -3.358586e-05 1.842784e-06 7.097025e-06 7.332368e-06
2.272727e-06 -3.287879e-05 1.889588e-06 7.234652e-06 7.477348e-06
2.272727e-06 -3.217172e-05 1.934171e-06 7.372691e-06 7.622178e-06
2.272727e-06 -3.146465e-05 1.975886e-06 7.510879e-06 7.766430e-06
2.272727e-06 -3.075758e-05 2.013991e-06 7.648930e-06 7.909633e-06
2.272727e-06 -3.005051e-05 2.047630e-06 7.786538e-06 8.051271e-06
2.272727e-06 -2.934343e-05 2.075824e-06 7.923376e-06 8.190783e-06
2.272727e-06 -2.863636e-05 2.097451e-06 8.059099e-06 8.327568e-06
2.272727e-06 -2.792929e-05 2.111230e-06 8.193346e-06 8.460981e-06
2.272727e-06 -2.722222e-05 2.115697e-06 8.325740e-06 8.590350e-06
2.272727e-06 -2.651515e-05 2.109180e-06 8.455897e-06 8.714977e-06
2.272727e-06 -2.580808e-05 2.089775e-06 8.583430e-06 8.834163e-06
2.272727e-06 -2.510101e-05 2.055312e-06 8.707956e-06 8.947224e-06
2.272727e-06 -2.439394e-05 2.003317e-06 8.829106e-06 9.053530e-06
2.272727e-06 -2.368687e-05 1.930973e-06 8.946538e-06 9.152552e-06
2.272727e-06 -2.297980e-05 1.835069e-06 9.059952e-06 9.243928e-06
2.272727e-06 -2.227273e-05 1.711947e-06 9.169110e-06 9.327558e-06
2.272727e-06 -2.156566e-05 1.557432e-06 9.273860e-06 9.403727e-06
2.272727e-06 -2.085859e-05 1.366758e-06 9.374168e-06 9.473281e-06
2.272727e-06 -2.015152e-05 1.134477e-06 9.470153e-06 9.537863e-06
2.272727e-06 -1.944444e-05 8.543480e-07 9.562138e-06 9.600228e-06
2.272727e-06 -1.873737e-05 5.192081e-07 9.650704e-06 9.664660e-06
2.272727e-06 -1.803030e-05 1.208148e-07 9.736765e-06 9.737515e-06
2.272727e-06 -1.732323e-05 -3.503484e-07 9.821660e-06 9.827906e-06
2.272727e-06 -1.661616e-05 -9.053099e-07 9.907259e-06 9.948536e-06
2.272727e-06 -1.590909e-05 -1.556910e-06 9.996112e-06 1.011663e-05
2.272727e-06 -1.520202e-05 -2.320177e-06 1.009162e-05 1.035490e-05
2.272727e-06 -1.449495e-05 -3.212815e-06 1.019826e-05 1.069236e-05
2.272727e-06 -1.378788e-05 -4.255831e-06 1.032186e-05 1.116480e-05
2.272727e-06 -1.308081e-05 -5.474365e-06 1.046996e-05 1.181477e-05
2.272727e-06 -1.237374e-05 -6.898796e-06 1.065229e-05 1.269113e-05
2.272727e-06 -1.166667e-05 -8.566254e-06 1.088128e-05 1.384857e-05
2.272727e-06 -1.095960e-05 -1.052269e-05 1.117284e-05 1.534794e-05
2.272727e-06 -1.025253e-05 -1.282578e-05 1.154719e-05 1.725799e-05
2.272727e-06 -9.545455e-06 -1.554909e-05 1.202997e-05 1.965946e-05
2.272727e-06 -8.838384e-06 -1.878806e-05 1.265332e-05 2.265166e-05
2.272727e-06 -8.131313e-06 -2.266879e-05 1.345688e-05 2.636213e-05
2.272727e-06 -7.424242e-06 -2.736112e-05 1.448788e-05 3.096013e-05
2.272727e-06 -6.717172e-06 -3.309784e-05 1.579857e-05 3.667508e-05
2.272727e-06 -6.010101e-06 -4.020265e-05 1.743650e-05 4.382105e-05
2.272727e-06 -5.303030e-06 -4.912754e-05 1.941729e-05 5.282562e-05
2.272727e-06 -4.595960e-06 -6.049075e-05 2.165544e-05 6.425021e-05
2.272727e-06 -3.888889e-06 -7.506668e-05 2.380259e-05 7.875004e-05
2.272727e-06 -3.181818e-06 -9.354082e-05 2.491777e-05 9.680279e-05
2.272727e-06 -2.474747e-06 -1.154609e-04 2.304126e-05 1.177375e-04
2.272727e-06 -1.767677e-06 -1.363961e-04 1.589602e-05 1.373192e-04
2.272727e-06 -1.060606e-06 -1.460691e-04 7.397122e-06 1.462563e-04
2.272727e-06 -3.535354e-07 -1.446589e-04 7.071308e-06 1.448317e-04
2.272727e-06 3.535354e-07 -1.433955e-04 7.694525e-06 1.436018e-04
2.272727e-06 1.060606e-06 -1.421396e-04 7.414047e-06 1.423329e-04
2.272727e-06 1.767677e-06 -1.301339e-04 -1.257539e-06 1.301400e-04
2.272727e-06 2.474747e-06 -1.081565e-04 -8.464006e-06 1.084872e-04
2.272727e-06 3.181818e-06 -8.619601e-05 -1.076901e-05 8.686612e-05
2.272727e-06 3.888889e-06 -6.807755e-05 -1.046702e-05 6.887751e-05
2.272727e-06 4.595960e-06 -5.391476e-05 -9.349450e-06 5.471941e-05
2.272727e-06 5.303030e-06 -4.289825e-05 -8.214347e-06 4.367763e-05
2.272727e-06 6.010101e-06 -3.422919e-05 -7.326707e-06 3.500455e-05
2.272727e-06 6.717172e-06 -2.730070e-05 -6.731532e-06 2.811836e-05
2.272727e-06 7.424242e-06 -2.168131e-05 -6.396948e-06 2.260532e-05
2.272727e-06 8.131313e-06 -1.706732e-05 -6.271371e-06 1.818305e-05
2.272727e-06 8.838384e-06 -1.324252e-05 -6.304200e-06 1.466654e-05
2.272727e-06 9.545455e-06 -1.004996e-05 -6.452097e-06 1.194283e-05
2.272727e-06 1.025253e-05 -7.373024e-06 -6.679936e-06 9.949022e-06
2.272727e-06 1.095960e-05 -5.123060e-06 -6.959968e-06 8.642158e-06
2.272727e-06 1.166667e-05 -3.231114e-06 -7.270558e-06 7.956199e-06
2.272727e-06 1.237374e-05 -1.642421e-06 -7.594982e-06 7.770540e-06
2.272727e-06 1.308081e-05 -3.126357e-07 -7.920409e-06 7.926577e-06
2.272727e-06 1.378788e-05 7.947642e-07 -8.237086e-06 8.275339e-06
2.272727e-06 1.449495e-05 1.710320e-06 -8.537695e-06 8.707320e-06
2.272727e-06 1.520202e-05 2.459903e-06 -8.816856e-06 9.153583e-06
2.272727e-06 1.590909e-05 3.065670e-06 -9.070738e-06 9.574791e-06
2.272727e-06 1.661616e-05 3.546771e-06 -9.296749e-06 9.950333e-06
2.272727e-06 1.732323e-05 3.919877e-06 -9.493296e-06 1.027074e-05
2.272727e-06 1.803030e-05 4.199585e-06 -9.659587e-06 1.053300e-05
2.272727e-06 1.873737e-05 4.398735e-06 -9.795474e-06 1.073779e-05
2.272727e-06 1.944444e-05 4.528651e-06 -9.901323e-06 1.088783e-05
2.272727e-06 2.015152e-05 4.599346e-06 -9.977910e-06 1.098693e-05
2.272727e-06 2.085859e-05 4.619674e-06 -1.002633e-05 1.103941e-05
2.272727e-06 2.156566e-05 4.597473e-06 -1.004790e-05 1.104976e-05
2.272727e-06 2.227273e-05 4.539671e-06 -1.004416e-05 1.102242e-05
2.272727e-06 2.297980e-05 4.452388e-06 -1.001675e-05 1.096171e-05
2.272727e-06 2.368687e-05 4.341012e-06 -9.967379e-06 1.087166e-05
2.272727e-06 2.439394e-05 4.210282e-06 -9.897831e-06 1.075609e-05
2.272727e-06 2.510101e-05 4.064347e-06 -9.809887e-06 1.061851e-05
2.272727e-06 2.580808e-05 3.906825e-06 -9.705320e-06 1.046215e-05
2.272727e-06 2.651515e-05 3.740861e-06 -9.585868e-06 1.028994e-05
2.272727e-06 2.722222e-05 3.569171e-06 -9.453218e-06 1.010457e-05
2.272727e-06 2.792929e-05 3.394088e-06 -9.308993e-06 9.908440e-06
2.272727e-06 2.863636e-05 3.217601e-06 -9.154741e-06 9.703723e-06
2.272727e-06 2.934343e-05 3.041392e-06 -8.991926e-06 9.492355e-06
2.272727e-06 3.005051e-05 2.866875e-06 -8.821925e-06 9.276063e-06
2.272727e-06 3.075758e-05 2.695217e-06 -8.646023e-06 9.056374e-06
2.272727e-06 3.146465e-05 2.527376e-06 -8.465412e-06 8.834638e-06
2.272727e-06 3.217172e-05 2.364121e-06 -8.281191e-06 8.612038e-06
2.272727e-06 3.287879e-05 2.206058e-06 -8.094366e-06 8.389604e-06
2.272727e-06 3.358586e-05 2.053647e-06 -7.905855e-06 8.168232e-06
2.272727e-06 3.429293e-05 1.907228e-06 -7.716488e-06 7.948692e-06
2.272727e-06 3.500000e-05 1.767033e-06 -7.527012e-06 7.731643e-06
3.282828e-06 -3.500000e-05 1.726259e-06 7.240484e-06 7.443425e-06
3.282828e-06 -3.429293e-05 1.781414e-06 7.398815e-06 7.610250e-06
3.282828e-06 -3.358586e-05 1.836002e-06 7.559197e-06 7.778969e-06
3.282828e-06 -3.287879e-05 1.889581e-06 7.721463e-06 7.949308e-06
3.282828e-06 -3.217172e-05 1.941636e-06 7.885427e-06 8.120955e-06
3.282828e-06 -3.146465e-05 1.991569e-06 8.050882e-06 8.293555e-06
3.282828e-06 -3.075758e-05 2.038682e-06 8.217604e-06 8.466714e-06
3.282828e-06 -3.005051e-05 2.082167e-06 8.385345e-06 8.639991e-06
3.282828e-06 -2.934343e-05 2.121093e-06 8.553841e-06 8.812902e-06
3.282828e-06 -2.863636e-05 2.154382e-06 8.722810e-06 8.984919e-06
3.282828e-06 -2.792929e-05 2.180797e-06 8.891953e-06 9.155474e-06
3.282828e-06 -2.722222e-05 2.198911e-06 9.060960e-06 9.323959e-06
3.282828e-06 -2.651515e-05 2.207088e-06 9.229514e-06 9.489740e-06
3.282828e-06 -2.580808e-05 2.203450e-06 9.397295e-06 9.652168e-06
3.282828e-06 -2.510101e-05 2.185846e-06 9.563990e-06 9.810598e-06
3.282828e-06 -2.439394e-05 2.151807e-06 9.729301e-06 9.964415e-06
3.282828e-06 -2.368687e-05 2.098508e-06 9.892958e-06 1.011308e-05
3.282828e-06 -2.297980e-05 2.022711e-06 1.005474e-05 1.025618e-05
3.282828e-06 -2.227273e-05 1.920707e-06 1.021448e-05 1.039350e-05
3.282828e-06 -2.156566e-05 1.788241e-06 1.037212e-05 1.052514e-05
3.282828e-06 -2.085859e-05 1.620434e-06 1.052770e-05 1.065168e-05
3.282828e-06 -2.015152e-05 1.411682e-06 1.068145e-05 1.077433e-05
3.282828e-06 -1.944444e-05 1.155537e-06 1.083377e-05 1.089522e-05
3.282828e-06 -1.873737e-05 8.445680e-07 1.098535e-05 1.101777e-05
3.282828e-06 -1.803030e-05 4.701920e-07 1.113722e-05 1.114714e-05
3.282828e-06 -1.732323e-05 2.246405e-08 1.129083e-05 1.129085e-05
3.282828e-06 -1.661616e-05 -5.101758e-07 1.144816e-05 1.145953e-05
3.282828e-06 -1.590909e-05 -1.141220e-06 1.161188e-05 1.166783e-05
3.282828e-06 -1.520202e-05 -1.886490e-06 1.178547e-05 1.193550e-05
3.282828e-06 -1.449495e-05 -2.764644e-06 1.197344e-05 1.228847e-05
3.282828e-06 -1.378788e-05 -3.797819e-06 1.218158e-05 1.275988e-05
3.282828e-06 -1.308081e-05 -5.012474e-06 1.241724e-05 1.339077e-05
3.282828e-06 -1.237374e-05 -6.440485e-06 1.268963e-05 1.423048e-05
3.282828e-06 -1.166667e-05 -8.120608e-06 1.301027e-05 1.533660e-05
3.282828e-06 -1.095960e-05 -1.010042e-05 1.339332e-05 1.677496e-05
3.282828e-06 -1.025253e-05 -1.243894e-05 1.385601e-05 1.862032e-05
3.282828e-06 -9.545455e-06 -1.521019e-05 1.441883e-05 2.095835e-05
3.282828e-06 -8.838384e-06 -1.850799e-05 1.510533e-05 2.388968e-05
3.282828e-06 -8.131313e-06 -2.245239e-05 1.594100e-05 2.753589e-05
3.282828e-06 -7.424242e-06 -2.719800e-05 1.695002e-05 3.204737e-05
3.282828e-06 -6.717172e-06 -3.294407e-05 1.814805e-05 3.761201e-05
3.282828e-06 -6.010101e-06 -3.994457e-05 1.952702e-05 4.446204e-05
3.282828e-06 -5.303030e-06 -4.851198e-05 2.102543e-05 5.287231e-05
3.282828e-06 -4.595960e-06 -5.899771e-05 2.247482e-05 6.313357e-05
3.282828e-06 -3.888889e-06 -7.170806e-05 2.351615e-05 7.546559e-05
3.282828e-06 -3.181818e-06 -8.667754e-05 2.351091e-05 8.980957e-05
3.282828e-06 -2.474747e-06 -1.032182e-04 2.157863e-05 1.054497e-04
3.282828e-06 -1.767677e-06 -1.194141e-04 1.708624e-05 1.206303e-04
3.282828e-06 -1.060606e-06 -1.326059e-04 1.082171e-05 1.330468e-04
3.282828e-06 -3.535354e-07 -1.433328e-04 6.029858e-06 1.434595e-04
3.282828e-06 3.535354e-07 -1.423260e-04 4.992512e-06 1.424136e-04
3.282828e-06 1.060606e-06 -1.294483e-04 -2.069121e-07 1.294484e-04
3.282828e-06 1.767677e-06 -1.144704e-04 -6.401827e-06 1.146493e-04
3.282828e-06 2.474747e-06 -9.717095e-05 -1.078347e-05 9.776746e-05
3.282828e-06 3.181818e-06 -8.011098e-05 -1.279683e-05 8.112661e-05
3.282828e-06 3.888889e-06 -6.498531e-05 -1.313395e-05 6.629925e-05
3.282828e-06 4.595960e-06 -5.229327e-05 -1.263245e-05 5.379745e-05
3.282828e-06 5.303030e-06 -4.188661e-05 -1.185888e-05 4.353299e-05
3.282828e-06 6.010101e-06 -3.340475e-05 -1.110854e-05 3.520337e-05
3.282828e-06 6.717172e-06 -2.647694e-05 -1.050428e-05 2.848452e-05
3.282828e-06 7.424242e-06 -2.078855e-05 -1.007813e-05 2.310265e-05
3.282828e-06 8.131313e-06 -1.609066e-05 -9.820323e-06 1.885068e-05
3.282828e-06 8.838384e-06 -1.219108e-05 -9.704913e-06 1.558229e-05
3.282828e-06 9.545455e-06 -8.942069e-06 -9.702068e-06 1.319434e-05
3.282828e-06 1.025253e-05 -6.229255e-06 -9.783473e-06 1.159827e-05
3.282828e-06 1.095960e-05 -3.963086e-06 -9.924360e-06 1.068639e-05
3.282828e-06 1.166667e-05 -2.072431e-06 -1.010399e-05 1.031434e-05
3.282828e-06 1.237374e-05 -4.999457e-07 -1.030544e-05 1.031756e-05
3.282828e-06 1.308081e-05 8.012836e-07 -1.051521e-05 1.054569e-05
3.282828e-06 1.378788e-05 1.870168e-06 -1.072265e-05 1.088452e-05
3.282828e-06 1.449495e-05 2.739387e-06 -1.091958e-05 1.125795e-05
3.282828e-06 1.520202e-05 3.436690e-06 -1.109979e-05 1.161965e-05
3.282828e-06 1.590909e-05 3.985864e-06 -1.125877e-05 1.194350e-05
3.282828e-06 1.661616e-05 4.407457e-06 -1.139335e-05 1.221614e-05
3.282828e-06 1.732323e-05 4.719338e-06 -1.150148e-05 1.243206e-05
3.282828e-06 1.803030e-05 4.937116e-06 -1.158201e-05 1.259039e-05
3.282828e-06 1.873737e-05 5.074481e-06 -1.163454e-05 1.269303e-05
3.282828e-06 1.944444e-05 5.143464e-06 -1.165927e-05 1.274338e-05
3.282828e-06 2.015152e-05 5.154658e-06 -1.165684e-05 1.274568e-05
3.282828e-06 2.085859e-05 5.117386e-06 -1.162829e-05 1.270452e-05
3.282828e-06 2.156566e-05 5.039856e-06 -1.157492e-05 1.262454e-05
3.282828e-06 2.227273e-05 4.929279e-06 -1.149826e-05 1.251030e-05
3.282828e-06 2.297980e-05 4.791983e-06 -1.139996e-05 1.236617e-05
3.282828e-06 2.368687e-05 4.633498e-06 -1.128179e-05 1.219623e-05
3.282828e-06 2.439394e-05 4.458648e-06 -1.114555e-05 1.200428e-05
3.282828e-06 2.510101e-05 4.271618e-06 -1.099307e-05 1.179383e-05
3.282828e-06 2.580808e-05 4.076022e-06 -1.082617e-05 1.156805e-05
3.282828e-06 2.651515e-05 3.874965e-06 -1.064660e-05 1.132985e-05
3.282828e-06 2.722222e-05 3.671094e-06 -1.045610e-05 1.108183e-05
3.282828e-06 2.792929e-05 3.466651e-06 -1.025629e-05 1.082632e-05
3.282828e-06 2.863636e-05 3.263517e-06 -1.004873e-05 1.056539e-05
3.282828e-06 2.934343e-05 3.063250e-06 -9.834888e-06 1.030090e-05
3.282828e-06 3.005051e-05 2.867129e-06 -9.616123e-06 1.003445e-05
3.282828e-06 3.075758e-05 2.676184e-06 -9.393701e-06 9.767475e-06
3.282828e-06 3.146465e-05 2.491227e-06 -9.168782e-06 9.501199e-06
3.282828e-06 3.217172e-05 2.312882e-06 -8.942428e-06 9.236690e-06
3.282828e-06 3.287879e-05 2.141610e-06 -8.715599e-06 8.974862e-06
3.282828e-06 3.358586e-05 1.977729e-06 -8.489159e-06 8.716492e-06
3.282828e-06 3.429293e-05 1.821440e-06 -8.263881e-06 8.462232e-06
3.282828e-06 3.500000e-05 1.672842e-06 -8.040447e-06 8.212624e-06
4.292929e-06 -3.500000e-05 1.688551e-06 7.648480e-06 7.832652e-06
4.292929e-06 -3.429293e-05 1.748434e-06 7.829300e-06 8.022155e-06
4.292929e-06 -3.358586e-05 1.808349e-06 8.013396e-06 8.214904e-06
4.292929e-06 -3.287879e-05 1.867906e-06 8.200657e-06 8.410699e-06
4.292929e-06 -3.217172e-05 1.926640e-06 8.390957e-06 8.609303e-06
4.292929e-06 -3.146465e-05 1.984003e-06 8.584148e-06 8.810441e-06
4.292929e-06 -3.075758e-05 2.039353e-06 8.780065e-06 9.013795e-06
4.292929e-06 -3.005051e-05 2.091938e-06 8.978523e-06 9.219006e-06
4.292929e-06 -2.934343e-05 2.140880e-06 9.179317e-06 9.425669e-06
4.292929e-06 -2.863636e-05 2.185160e-06 9.382225e-06 9.633332e-06
4.292929e-06 -2.792929e-05 2.223593e-06 9.587010e-06 9.841500e-06
4.292929e-06 -2.722222e-05 2.254807e-06 9.793418e-06 1.004964e-05
4.292929e-06 -2.651515e-05 2.277216e-06 1.000119e-05 1.025717e-05
4.292929e-06 -2.580808e-05 2.288988e-06 1.021006e-05 1.046349e-05
4.292929e-06 -2.510101e-05 2.288007e-06 1.041976e-05 1.066800e-05
4.292929e-06 -2.439394e-05 2.271836e-06 1.063003e-05 1.087009e-05
4.292929e-06 -2.368687e-05 2.237667e-06 1.084066e-05 1.106919e-05
4.292929e-06 -2.297980e-05 2.182264e-06 1.105144e-05 1.126484e-05
4.292929e-06 -2.227273e-05 2.101903e-06 1.126224e-05 1.145670e-05
4.292929e-06 -2.156566e-05 1.992291e-06 1.147299e-05 1.164468e-05
4.292929e-06 -2.085859e-05 1.848482e-06 1.168374e-05 1.182906e-05
4.292929e-06 -2.015152e-05 1.664771e-06 1.189467e-05 1.201060e-05
4.292929e-06 -1.944444e-05 1.434569e-06 1.210614e-05 1.219084e-05
4.292929e-06 -1.873737e-05 1.150259e-06 1.231876e-05 1.237235e-05
4.292929e-06 -1.803030e-05 8.030135e-07 1.253341e-05 1.255911e-05
4.292929e-06 -1.732323e-05 3.825842e-07 1.275134e-05 1.275708e-05
4.292929e-06 -1.661616e-05 -1.229619e-07 1.297427e-05 1.297485e-05
4.292929e-06 -1.590909e-05 -7.275636e-07 1.320444e-05 1.322447e-05
4.292929e-06 -1.520202e-05 -1.447562e-06 1.344478e-05 1.352249e-05
4.292929e-06 -1.449495e-05 -2.302198e-06 1.369904e-05 1.389114e-05
4.292929e-06 -1.378788e-05 -3.314231e-06 1.397187e-05 1.435957e-05
4.292929e-06 -1.308081e-05 -4.510730e-06 1.426905e-05 1.496504e-05
4.292929e-06 -1.237374e-05 -5.924068e-06 1.459757e-05 1.575384e-05
4.292929e-06 -1.166667e-05 -7.593194e-06 1.496572e-05 1.678182e-05
4.292929e-06 -1.095960e-05 -9.565254e-06 1.538309e-05 1.811446e-05
4.292929e-06 -1.025253e-05 -1.189764e-05 1.586027e-05 1.982680e-05
4.292929e-06 -9.545455e-06 -1.466055e-05 1.640820e-05 2.200365e-05
4.292929e-06 -8.838384e-06 -1.794006e-05 1.703672e-05 2.474056e-05
4.292929e-06 -8.131313e-06 -2.184165e-05 1.775178e-05 2.814575e-05
4.292929e-06 -7.424242e-06 -2.649362e-05 1.855040e-05 3.234238e-05
4.292929e-06 -6.717172e-06 -3.204915e-05 1.941197e-05 3.746962e-05
4.292929e-06 -6.010101e-06 -3.868407e-05 2.028394e-05 4.367947e-05
4.292929e-06 -5.303030e-06 -4.658439e-05 2.106037e-05 5.112382e-05
4.292929e-06 -4.595960e-06 -5.591292e-05 2.155389e-05 5.992349e-05
4.292929e-06 -3.888889e-06 -6.674065e-05 2.147062e-05 7.010921e-05
4.292929e-06 -3.181818e-06 -7.893598e-05 2.041878e-05 8.153414e-05
4.292929e-06 -2.474747e-06 -9.205559e-05 1.801577e-05 9.380192e-05
4.292929e-06 -1.767677e-06 -1.054351e-04 1.417847e-05 1.063842e-04
4.292929e-06 -1.060606e-06 -1.190759e-04 9.644577e-06 1.194658e-04
4.292929e-06 -3.535354e-07 -1.391173e-04 5.935476e-06 1.392438e-04
4.292929e-06 3.535354e-07 -1.399481e-04 1.826547e-06 1.399600e-04
4.292929e-06 1.060606e-06 -1.173162e-04 -2.148742e-06 1.173359e-04
4.292929e-06 1.767677e-06 -1.019310e-04 -6.525693e-06 1.021396e-04
4.292929e-06 2.474747e-06 -8.726704e-05 -1.017940e-05 8.785873e-05
4.292929e-06 3.181818e-06 -7.327459e-05 -1.250423e-05 7.433385e-05
4.292929e-06 3.888889e-06 -6.052364e-05 -1.364357e-05 6.204239e-05
4.292929e-06 4.595960e-06 -4.935504e-05 -1.398217e-05 5.129738e-05
4.292929e-06 5.303030e-06 -3.981900e-05 -1.388294e-05 4.216976e-05
4.292929e-06 6.010101e-06 -3.179079e-05 -1.360157e-05 3.457827e-05
4.292929e-06 6.717172e-06 -2.507663e-05 -1.328970e-05 2.838052e-05
4.292929e-06 7.424242e-06 -1.947484e-05 -1.302424e-05 2.342862e-05
4.292929e-06 8.131313e-06 -1.480286e-05 -1.283580e-05 1.959292e-05
4.292929e-06 8.838384e-06 -1.090554e-05 -1.272909e-05 1.676188e-05
4.292929e-06 9.545455e-06 -7.654710e-06 -1.269582e-05 1.482492e-05
4.292929e-06 1.025253e-05 -4.945679e-06 -1.272211e-05 1.364961e-05
4.292929e-06 1.095960e-05 -2.693035e-06 -1.279264e-05 1.307303e-05
4.292929e-06 1.166667e-05 -8.267902e-07 -1.289274e-05 1.291922e-05
4.292929e-06 1.237374e-05 7.108209e-07 -1.300931e-05 1.302871e-05
4.292929e-06 1.308081e-05 1.967897e-06 -1.313124e-05 1.327788e-05
4.292929e-06 1.378788e-05 2.984854e-06 -1.324938e-05 1.358143e-05
4.292929e-06 1.449495e-05 3.795950e-06 -1.335645e-05 1.388539e-05
4.292929e-06 1.520202e-05 4.430464e-06 -1.344684e-05 1.415791e-05
4.292929e-06 1.590909e-05 4.913592e-06 -1.351638e-05 1.438179e-05
4.292929e-06 1.661616e-05 5.267148e-06 -1.356218e-05 1.454907e-05
4.292929e-06 1.732323e-05 5.510111e-06 -1.358237e-05 1.465749e-05
4.292929e-06 1.803030e-05 5.659046e-06 -1.357596e-05 1.470821e-05
4.292929e-06 1.873737e-05 5.728456e-06 -1.354271e-05 1.470443e-05
4.292929e-06 1.944444e-05 5.731048e-06 -1.348296e-05 1.465043e-05
4.292929e-06 2.015152e-05 5.677966e-06 -1.339749e-05 1.455102e-05
4.292929e-06 2.085859e-05 5.578976e-06 -1.328749e-05 1.441119e-05
4.292929e-06 2.156566e-05 5.442625e-06 -1.315441e-05 1.423589e-05
4.292929e-06 2.227273e-05 5.276377e-06 -1.299989e-05 1.402988e-05
4.292929e-06 2.297980e-05 5.086731e-06 -1.282575e-05 1.379763e-05
4.292929e-06 2.368687e-05 4.879324e-06 -1.263385e-05 1.354334e-05
4.292929e-06 2.439394e-05 4.659027e-06 -1.242611e-05 1.327083e-05
4.292929e-06 2.510101e-05 4.430019e-06 -1.220446e-05 1.298360e-05
4.292929e-06 2.580808e-05 4.195872e-06 -1.197079e-05 1.268484e-05
4.292929e-06 2.651515e-05 3.959608e-06 -1.172692e-05 1.237736e-05
4.292929e-06 2.722222e-05 3.723768e-06 -1.147462e-05 1.206372e-05
4.292929e-06 2.792929e-05 3.490464e-06 -1.121556e-05 1.174616e-05
4.292929e-06 2.863636e-05 3.261427e-06 -1.095131e-05 1.142664e-05
4.292929e-06 2.934343e-05 3.038060e-06 -1.068334e-05 1.110691e-05
4.292929e-06 3.005051e-05 2.821474e-06 -1.041298e-05 1.078846e-05
4.292929e-06 3.075758e-05 2.612527e-06 -1.014148e-05 1.047258e-05
4.292929e-06 3.146465e-05 2.411859e-06 -9.869961e-06 1.016037e-05
4.292929e-06 3.217172e-05 2.219922e-06 -9.599432e-06 9.852774e-06
4.292929e-06 3.287879e-05 2.037008e-06 -9.330794e-06 9.550556e-06
4.292929e-06 3.358586e-05 1.863273e-06 -9.064846e-06 9.254363e-06
4.292929e-06 3.429293e-05 1.698760e-06 -8.802287e-06 8.964711e-06
4.292929e-06 3.500000e-05 1.543414e-06 -8.543723e-06 8.682012e-06
5.303030e-06 -3.500000e-05 1.631075e-06 8.044704e-06 8.208390e-06
5.303030e-06 -3.429293e-05 1.694834e-06 8.248093e-06 8.420422e-06
5.303030e-06 -3.358586e-05 1.759216e-06 8.456023e-06 8.637081e-06
5.303030e-06 -3.287879e-05 1.823885e-06 8.668445e-06 8.858244e-06
5.303030e-06 -3.217172e-05 1.888432e-06 8.885292e-06 9.083754e-06
5.303030e-06 -3.146465e-05 1.952369e-06 9.106480e-06 9.313416e-06
5.303030e-06 -3.075758e-05 2.015115e-06 9.331903e-06 9.546995e-06
5.303030e-06 -3.005051e-05 2.075984e-06 9.561439e-06 9.784213e-06
5.303030e-06 -2.934343e-05 2.134164e-06 9.794944e-06 1.002475e-05
5.303030e-06 -2.863636e-05 2.188706e-06 1.003225e-05 1.026823e-05
5.303030e-06 -2.792929e-05 2.238494e-06 1.027318e-05 1.051423e-05
5.303030e-06 -2.722222e-05 2.282230e-06 1.051753e-05 1.076230e-05
5.303030e-06 -2.651515e-05 2.318395e-06 1.076509e-05 1.101191e-05
5.303030e-06 -2.580808e-05 2.345228e-06 1.101562e-05 1.126251e-05
5.303030e-06 -2.510101e-05 2.360680e-06 1.126890e-05 1.151351e-05
5.303030e-06 -2.439394e-05 2.362375e-06 1.152469e-05 1.176433e-05
5.303030e-06 -2.368687e-05 2.347561e-06 1.178277e-05 1.201435e-05
5.303030e-06 -2.297980e-05 2.313050e-06 1.204292e-05 1.226304e-05
5.303030e-06 -2.227273e-05 2.255153e-06 1.230498e-05 1.250993e-05
5.303030e-06 -2.156566e-05 2.169600e-06 1.256883e-05 1.275471e-05
5.303030e-06 -2.085859e-05 2.051451e-06 1.283440e-05 1.299731e-05
5.303030e-06 -2.015152e-05 1.894986e-06 1.310174e-05 1.323807e-05
5.303030e-06 -1.944444e-05 1.693583e-06 1.337102e-05 1.347785e-05
5.303030e-06 -1.873737e-05 1.439561e-06 1.364258e-05 1.371832e-05
5.303030e-06 -1.803030e-05 1.124011e-06 1.391694e-05 1.396226e-05
5.303030e-06 -1.732323e-05 7.365723e-07 1.419489e-05 1.421399e-05
5.303030e-06 -1.661616e-05 2.651856e-07 1.447752e-05 1.447995e-05
5.303030e-06 -1.590909e-05 -3.042216e-07 1.476626e-05 1.476940e-05
5.303030e-06 -1.520202e-05 -9.881077e-07 1.506298e-05 1.509536e-05
5.303030e-06 -1.449495e-05 -1.805773e-06 1.536999e-05 1.547570e-05
5.303030e-06 -1.378788e-05 -2.779913e-06 1.569008e-05 1.593444e-05
5.303030e-06 -1.308081e-05 -3.937297e-06 1.602653e-05 1.650309e-05
5.303030e-06 -1.237374e-05 -5.309585e-06 1.638304e-05 1.722195e-05
5.303030e-06 -1.166667e-05 -6.934318e-06 1.676349e-05 1.814109e-05
5.303030e-06 -1.095960e-05 -8.856089e-06 1.717158e-05 1.932080e-05
5.303030e-06 -1.025253e-05 -1.112789e-05 1.761010e-05 2.083136e-05
5.303030e-06 -9.545455e-06 -1.381256e-05 1.807973e-05 2.275222e-05
5.303030e-06 -8.838384e-06 -1.698426e-05 1.857700e-05 2.517081e-05
5.303030e-06 -8.131313e-06 -2.072945e-05 1.909115e-05 2.818124e-05
5.303030e-06 -7.424242e-06 -2.514692e-05 1.959935e-05 3.188263e-05
5.303030e-06 -6.717172e-06 -3.034536e-05 2.005986e-05 3.637635e-05
5.303030e-06 -6.010101e-06 -3.643667e-05 2.040314e-05 4.176026e-05
5.303030e-06 -5.303030e-06 -4.352211e-05 2.052206e-05 4.811786e-05
5.303030e-06 -4.595960e-06 -5.166882e-05 2.026566e-05 5.550103e-05
5.303030e-06 -3.888889e-06 -6.087895e-05 1.944633e-05 6.390936e-05
5.303030e-06 -3.181818e-06 -7.106867e-05 1.787958e-05 7.328325e-05
5.303030e-06 -2.474747e-06 -8.211513e-05 1.548383e-05 8.356222e-05
5.303030e-06 -1.767677e-06 -9.413038e-05 1.247748e-05 9.495376e-05
5.303030e-06 -1.060606e-06 -1.085179e-04 9.789583e-06 1.089586e-04
5.303030e-06 -3.535354e-07 -1.347283e-04 8.066805e-06 1.349696e-04
5.303030e-06 3.535354e-07 -1.388964e-04 -2.296174e-06 1.389154e-04
5.303030e-06 1.060606e-06 -1.085270e-04 -5.142236e-06 1.086488e-04
5.303030e-06 1.767677e-06 -9.199662e-05 -7.346004e-06 9.228945e-05
5.303030e-06 2.474747e-06 -7.844307e-05 -1.004299e-05 7.908335e-05
5.303030e-06 3.181818e-06 -6.623503e-05 -1.225913e-05 6.735997e-05
5.303030e-06 3.888889e-06 -5.517753e-05 -1.378582e-05 5.687362e-05
5.303030e-06 4.595960e-06 -4.532741e-05 -1.470562e-05 4.765322e-05
5.303030e-06 5.303030e-06 -3.671216e-05 -1.518921e-05 3.973027e-05
5.303030e-06 6.010101e-06 -2.928578e-05 -1.540145e-05 3.308869e-05
5.303030e-06 6.717172e-06 -2.294981e-05 -1.546790e-05 2.767580e-05
5.303030e-06 7.424242e-06 -1.758211e-05 -1.547160e-05 2.342010e-05
5.303030e-06 8.131313e-06 -1.305736e-05 -1.546128e-05 2.023724e-05
5.303030e-06 8.838384e-06 -9.258383e-06 -1.546155e-05 1.802158e-05
5.303030e-06 9.545455e-06 -6.080893e-06 -1.548164e-05 1.663306e-05
5.303030e-06 1.025253e-05 -3.434516e-06 -1.552171e-05 1.589715e-05
5.303030e-06 1.095960e-05 -1.241981e-06 -1.557707e-05 1.562650e-05
5.303030e-06 1.166667e-05 5.624276e-07 -1.564093e-05 1.565103e-05
5.303030e-06 1.237374e-05 2.034569e-06 -1.570593e-05 1.583716e-05
5.303030e-06 1.308081e-05 3.222039e-06 -1.576511e-05 1.609099e-05
5.303030e-06 1.378788e-05 4.165553e-06 -1.581234e-05 1.635182e-05
5.303030e-06 1.449495e-05 4.900096e-06 -1.584256e-05 1.658305e-05
5.303030e-06 1.520202e-05 5.455869e-06 -1.585180e-05 1.676443e-05
5.303030e-06 1.590909e-05 5.859050e-06 -1.583716e-05 1.688621e-05
5.303030e-06 1.661616e-05 6.132410e-06 -1.579669e-05 1.694527e-05
5.303030e-06 1.732323e-05 6.295811e-06 -1.572933e-05 1.694252e-05
5.303030e-06 1.803030e-05 6.366609e-06 -1.563472e-05 1.688130e-05
5.303030e-06 1.873737e-05 6.359984e-06 -1.551317e-05 1.676627e-05
5.303030e-06 1.944444e-05 6.289215e-06 -1.536547e-05 1.660276e-05
5.303030e-06 2.015152e-05 6.165907e-06 -1.519282e-05 1.639635e-05
5.303030e-06 2.085859e-05 6.000186e-06 -1.499677e-05 1.615257e-05
5.303030e-06 2.156566e-05 5.800867e-06 -1.477909e-05 1.587676e-05
5.303030e-06 2.227273e-05 5.575594e-06 -1.454170e-05 1.557396e-05
5.303030e-06 2.297980e-05 5.330974e-06 -1.428666e-05 1.524886e-05
5.303030e-06 2.368687e-05 5.072685e-06 -1.401604e-05 1.490576e-05
5.303030e-06 2.439394e-05 4.805579e-06 -1.373197e-05 1.454856e-05
5.303030e-06 2.510101e-05 4.533775e-06 -1.343649e-05 1.418078e-05
5.303030e-06 2.580808e-05 4.260736e-06 -1.313163e-05 1.380556e-05
5.303030e-06 2.651515e-05 3.989351e-06 -1.281931e-05 1.342571e-05
5.303030e-06 2.722222e-05 3.721998e-06 -1.250137e-05 1.304367e-05
5.303030e-06 2.792929e-05 3.460606e-06 -1.217950e-05 1.266160e-05
5.303030e-06 2.863636e-05 3.206715e-06 -1.185531e-05 1.228134e-05
5.303030e-06 2.934343e-05 2.961524e-06 -1.153025e-05 1.190451e-05
5.303030e-06 3.005051e-05 2.725934e-06 -1.120566e-05 1.153245e-05
5.303030e-06 3.075758e-05 2.500596e-06 -1.088272e-05 1.116632e-05
5.303030e-06 3.146465e-05 2.285944e-06 -1.056252e-05 1.080705e-05
5.303030e-06 3.217172e-05 2.082227e-06 -1.024600e-05 1.045544e-05
5.303030e-06 3.287879e-05 1.889542e-06 -9.933981e-06 1.011209e-05
5.303030e-06 3.358586e-05 1.707858e-06 -9.627188e-06 9.777501e-06
5.303030e-06 3.429293e-05 1.537038e-06 -9.326225e-06 9.452035e-06
5.303030e-06 3.500000e-05 1.376862e-06 -9.031604e-06 9.135952e-06
6.313131e-06 -3.500000e-05 1.553509e-06 8.425853e-06 8.567870e-06
6.313131e-06 -3.429293e-05 1.620232e-06 8.651708e-06 8.802114e-06
6.313131e-06 -3.358586e-05 1.688158e-06 8.883404e-06 9.042386e-06
6.313131e-06 -3.287879e-05 1.757007e-06 9.120956e-06 9.288644e-06
6.313131e-06 -3.217172e-05 1.826433e-06 9.364360e-06 9.540812e-06
6.313131e-06 -3.146465e-05 1.896015e-06 9.613597e-06 9.798781e-06
6.313131e-06 -3.075758e-05 1.965245e-06 9.868625e-06 1.006240e-05
6.313131e-06 -3.005051e-05 2.033510e-06 1.012938e-05 1.033149e-05
6.313131e-06 -2.934343e-05 2.100081e-06 1.039579e-05 1.060579e-05
6.313131e-06 -2.863636e-05 2.164092e-06 1.066774e-05 1.088503e-05
6.313131e-06 -2.792929e-05 2.224517e-06 1.094510e-05 1.116887e-05
6.313131e-06 -2.722222e-05 2.280148e-06 1.122771e-05 1.145690e-05
6.313131e-06 -2.651515e-05 2.329565e-06 1.151541e-05 1.174868e-05
6.313131e-06 -2.580808e-05 2.371104e-06 1.180799e-05 1.204370e-05
6.313131e-06 -2.510101e-05 2.402818e-06 1.210524e-05 1.234140e-05
6.313131e-06 -2.439394e-05 2.422433e-06 1.240691e-05 1.264119e-05
6.313131e-06 -2.368687e-05 2.427301e-06 1.271277e-05 1.294243e-05
6.313131e-06 -2.297980e-05 2.414338e-06 1.302256e-05 1.324448e-05
6.313131e-06 -2.227273e-05 2.379957e-06 1.333603e-05 1.354673e-05
6.313131e-06 -2.156566e-05 2.319989e-06 1.365294e-05 1.384865e-05
6.313131e-06 -2.085859e-05 2.229595e-06 1.397306e-05 1.414983e-05
6.313131e-06 -2.015152e-05 2.103154e-06 1.429622e-05 1.445009e-05
6.313131e-06 -1.944444e-05 1.934139e-06 1.462227e-05 1.474963e-05
6.313131e-06 -1.873737e-05 1.714975e-06 1.495116e-05 1.504919e-05
6.313131e-06 -1.803030e-05 1.436860e-06 1.528289e-05 1.535029e-05
6.313131e-06 -1.732323e-05 1.089569e-06 1.561760e-05 1.565556e-05
6.313131e-06 -1.661616e-05 6.612091e-07 1.595551e-05 1.596921e-05
6.313131e-06 -1.590909e-05 1.379413e-07 1.629699e-05 1.629758e-05
6.313131e-06 -1.520202e-05 -4.963535e-07 1.664251e-05 1.664991e-05
6.313131e-06 -1.449495e-05 -1.260466e-06 1.699263e-05 1.703931e-05
6.313131e-06 -1.378788e-05 -2.176318e-06 1.734790e-05 1.748387e-05
6.313131e-06 -1.308081e-05 -3.269495e-06 1.770877e-05 1.800805e-05
6.313131e-06 -1.237374e-05 -4.569852e-06 1.807532e-05 1.864406e-05
6.313131e-06 -1.166667e-05 -6.112199e-06 1.844694e-05 1.943318e-05
6.313131e-06 -1.095960e-05 -7.937018e-06 1.882167e-05 2.042674e-05
6.313131e-06 -1.025253e-05 -1.009118e-05 1.919541e-05 2.168630e-05
6.313131e-06 -9.545455e-06 -1.262853e-05 1.956053e-05 2.328291e-05
6.313131e-06 -8.838384e-06 -1.561016e-05 1.990410e-05 2.529526e-05
6.313131e-06 -8.131313e-06 -1.910404e-05 2.020537e-05 2.780685e-05
6.313131e-06 -7.424242e-06 -2.318350e-05 2.043252e-05 3.090247e-05
6.313131e-06 -6.717172e-06 -2.792393e-05 2.053916e-05 3.466415e-05
6.313131e-06 -6.010101e-06 -3.339711e-05 2.046109e-05 3.916661e-05
6.313131e-06 -5.303030e-06 -3.966305e-05 2.011573e-05 4.447246e-05
6.313131e-06 -4.595960e-06 -4.676177e-05 1.940797e-05 5.062937e-05
6.313131e-06 -3.888889e-06 -5.471272e-05 1.824957e-05 5.767607e-05
6.313131e-06 -3.181818e-06 -6.354278e-05 1.660245e-05 6.567592e-05
6.313131e-06 -2.474747e-06 -7.339389e-05 1.456360e-05 7.482488e-05
6.313131e-06 -1.767677e-06 -8.485116e-05 1.253976e-05 8.577275e-05
6.313131e-06 -1.060606e-06 -1.000853e-04 1.174872e-05 1.007725e-04
6.313131e-06 -3.535354e-07 -1.298219e-04 1.002151e-05 1.302082e-04
6.313131e-06 3.535354e-07 -1.372456e-04 -5.641782e-06 1.373615e-04
6.313131e-06 1.060606e-06 -1.024314e-04 -1.017723e-05 1.029357e-04
6.313131e-06 1.767677e-06 -8.414128e-05 -9.819601e-06 8.471234e-05
6.313131e-06 2.474747e-06 -7.073601e-05 -1.127219e-05 7.162853e-05
6.313131e-06 3.181818e-06 -5.941450e-05 -1.299445e-05 6.081890e-05
6.313131e-06 3.888889e-06 -4.943552e-05 -1.449890e-05 5.151785e-05
6.313131e-06 4.595960e-06 -4.058461e-05 -1.565899e-05 4.350074e-05
6.313131e-06 5.303030e-06 -3.278585e-05 -1.649240e-05 3.670029e-05
6.313131e-06 6.010101e-06 -2.598220e-05 -1.706702e-05 3.108629e-05
6.313131e-06 6.717172e-06 -2.010445e-05 -1.745687e-05 2.662576e-05
6.313131e-06 7.424242e-06 -1.507040e-05 -1.772395e-05 2.326490e-05
6.313131e-06 8.131313e-06 -1.079164e-05 -1.791350e-05 2.091298e-05
6.313131e-06 8.838384e-06 -7.180194e-06 -1.805524e-05 1.943057e-05
6.313131e-06 9.545455e-06 -4.153056e-06 -1.816679e-05 1.863546e-05
6.313131e-06 1.025253e-05 -1.634453e-06 -1.825719e-05 1.833020e-05
6.313131e-06 1.095960e-05 4.433296e-07 -1.832982e-05 1.833519e-05
6.313131e-06 1.166667e-05 2.140049e-06 -1.838475e-05 1.850889e-05
6.313131e-06 1.237374e-05 3.508081e-06 -1.842021e-05 1.875129e-05
6.313131e-06 1.308081e-05 4.593180e-06 -1.843371e-05 1.899734e-05
6.313131e-06 1.378788e-05 5.435281e-06 -1.842266e-05 1.920773e-05
6.313131e-06 1.449495e-05 6.069252e-06 -1.838482e-05 1.936072e-05
6.313131e-06 1.520202e-05 6.525563e-06 -1.831846e-05 1.944606e-05
6.313131e-06 1.590909e-05 6.830868e-06 -1.822248e-05 1.946072e-05
6.313131e-06 1.661616e-05 7.008507e-06 -1.809641e-05 1.940617e-05
6.313131e-06 1.732323e-05 7.078921e-06 -1.794040e-05 1.928650e-05
6.313131e-06 1.803030e-05 7.060011e-06 -1.775512e-05 1.910728e-05
6.313131e-06 1.873737e-05 6.967439e-06 -1.754174e-05 1.887479e-05
6.313131e-06 1.944444e-05 6.814886e-06 -1.730179e-05 1.859556e-05
6.313131e-06 2.015152e-05 6.614278e-06 -1.703713e-05 1.827601e-05
6.313131e-06 2.085859e-05 6.375972e-06 -1.674984e-05 1.792234e-05
6.313131e-06 2.156566e-05 6.108936e-06 -1.644218e-05 1.754037e-05
6.313131e-06 2.227273e-05 5.820889e-06 -1.611650e-05 1.713547e-05
6.313131e-06 2.297980e-05 5.518446e-06 -1.577518e-05 1.671256e-05
6.313131e-06 2.368687e-05 5.207233e-06 -1.542062e-05 1.627608e-05
6.313131e-06 2.439394e-05 4.891996e-06 -1.505518e-05 1.583004e-05
6.313131e-06 2.510101e-05 4.576705e-06 -1.468112e-05 1.537795e-05
6.313131e-06 2.580808e-05 4.264643e-06 -1.430061e-05 1.492296e-05
6.313131e-06 2.651515e-05 3.958487e-06 -1.391570e-05 1.446777e-05
6.313131e-06 2.722222e-05 3.660385e-06 -1.352830e-05 1.401475e-05
6.313131e-06 2.792929e-05 3.372021e-06 -1.314017e-05 1.356593e-05
6.313131e-06 2.863636e-05 3.094682e-06 -1.275292e-05 1.312303e-05
6.313131e-06 2.934343e-05 2.829309e-06 -1.236800e-05 1.268749e-05
6.313131e-06 3.005051e-05 2.576549e-06 -1.198671e-05 1.226050e-05
6.313131e-06 3.075758e-05 2.336799e-06 -1.161021e-05 1.184304e-05
6.313131e-06 3.146465e-05 2.110248e-06 -1.123949e-05 1.143587e-05
6.313131e-06 3.217172e-05 1.896910e-06 -1.087541e-05 1.103960e-05
6.313131e-06 3.287879e-05 1.696655e-06 -1.051872e-05 1.065468e-05
6.313131e-06 3.358586e-05 1.509240e-06 -1.017002e-05 1.028140e-05
6.313131e-06 3.429293e-05 1.334326e-06 -9.829817e-06 9.919967e-06
6.313131e-06 3.500000e-05 1.171508e-06 -9.498501e-06 9.570473e-06
7.323232e-06 -3.500000e-05 1.455696e-06 8.788580e-06 8.908321e-06
7.323232e-06 -3.429293e-05 1.524416e-06 9.036610e-06 9.164287e-06
7.323232e-06 -3.358586e-05 1.594899e-06 9.291810e-06 9.427695e-06
7.323232e-06 -3.287879e-05 1.666929e-06 9.554260e-06 9.698584e-06
7.323232e-06 -3.217172e-05 1.740230e-06 9.824026e-06 9.976968e-06
7.323232e-06 -3.146465e-05 1.814456e-06 1.010115e-05 1.026282e-05
7.323232e-06 -3.075758e-05 1.889178e-06 1.038567e-05 1.055610e-05
7.323232e-06 -3.005051e-05 1.963874e-06 1.067759e-05 1.085669e-05
7.323232e-06 -2.934343e-05 2.037909e-06 1.097687e-05 1.116444e-05
7.323232e-06 -2.863636e-05 2.110518e-06 1.128349e-05 1.147917e-05
7.323232e-06 -2.792929e-05 2.180784e-06 1.159735e-05 1.180061e-05
7.323232e-06 -2.722222e-05 2.247617e-06 1.191836e-05 1.212844e-05
7.323232e-06 -2.651515e-05 2.309720e-06 1.224637e-05 1.246228e-05
7.323232e-06 -2.580808e-05 2.365562e-06 1.258122e-05 1.280168e-05
7.323232e-06 -2.510101e-05 2.413337e-06 1.292269e-05 1.314610e-05
7.323232e-06 -2.439394e-05 2.450922e-06 1.327053e-05 1.349496e-05
7.323232e-06 -2.368687e-05 2.475827e-06 1.362446e-05 1.384759e-05
7.323232e-06 -2.297980e-05 2.485136e-06 1.398417e-05 1.420327e-05
7.323232e-06 -2.227273e-05 2.475443e-06 1.434929e-05 1.456125e-05
7.323232e-06 -2.156566e-05 2.442773e-06 1.471943e-05 1.492075e-05
7.323232e-06 -2.085859e-05 2.382491e-06 1.509417e-05 1.528104e-05
7.323232e-06 -2.015152e-05 2.289202e-06 1.547303e-05 1.564145e-05
7.323232e-06 -1.944444e-05 2.156631e-06 1.585552e-05 1.600151e-05
7.323232e-06 -1.873737e-05 1.977482e-06 1.624110e-05 1.636104e-05
7.323232e-06 -1.803030e-05 1.743283e-06 1.662919e-05 1.672031e-05
7.323232e-06 -1.732323e-05 1.444193e-06 1.701915e-05 1.708032e-05
7.323232e-06 -1.661616e-05 1.068798e-06 1.741028e-05 1.744305e-05
7.323232e-06 -1.590909e-05 6.038566e-07 1.780174e-05 1.781198e-05
7.323232e-06 -1.520202e-05 3.402666e-08 1.819255e-05 1.819258e-05
7.323232e-06 -1.449495e-05 -6.584575e-07 1.858145e-05 1.859311e-05
7.323232e-06 -1.378788e-05 -1.494138e-06 1.896679e-05 1.902555e-05
7.323232e-06 -1.308081e-05 -2.496724e-06 1.934631e-05 1.950675e-05
7.323232e-06 -1.237374e-05 -3.693501e-06 1.971688e-05 2.005984e-05
7.323232e-06 -1.166667e-05 -5.115751e-06 2.007402e-05 2.071562e-05
7.323232e-06 -1.095960e-05 -6.799121e-06 2.041138e-05 2.151400e-05
7.323232e-06 -1.025253e-05 -8.783905e-06 2.071991e-05 2.250492e-05
7.323232e-06 -9.545455e-06 -1.111512e-05 2.098686e-05 2.374856e-05
7.323232e-06 -8.838384e-06 -1.384224e-05 2.119452e-05 2.531433e-05
7.323232e-06 -8.131313e-06 -1.701842e-05 2.131879e-05 2.727852e-05
7.323232e-06 -7.424242e-06 -2.069904e-05 2.132789e-05 2.972086e-05
7.323232e-06 -6.717172e-06 -2.493956e-05 2.118162e-05 3.272067e-05
7.323232e-06 -6.010101e-06 -2.979296e-05 2.083233e-05 3.635391e-05
7.323232e-06 -5.303030e-06 -3.530847e-05 2.022945e-05 4.069298e-05
7.323232e-06 -4.595960e-06 -4.153506e-05 1.933044e-05 4.581296e-05
7.323232e-06 -3.888889e-06 -4.853872e-05 1.812307e-05 5.181171e-05
7.323232e-06 -3.181818e-06 -5.645220e-05 1.666756e-05 5.886135e-05
7.323232e-06 -2.474747e-06 -6.560319e-05 1.518019e-05 6.733660e-05
7.323232e-06 -1.767677e-06 -7.686040e-05 1.424083e-05 7.816855e-05
7.323232e-06 -1.060606e-06 -9.287068e-05 1.552475e-05 9.415934e-05
7.323232e-06 -3.535354e-07 -1.242753e-04 1.347185e-05 1.250034e-04
7.323232e-06 3.535354e-07 -1.350218e-04 -1.074253e-05 1.354485e-04
7.323232e-06 1.060606e-06 -9.835024e-05 -1.776044e-05 9.994100e-05
7.323232e-06 1.767677e-06 -7.772035e-05 -1.413607e-05 7.899545e-05
7.323232e-06 2.474747e-06 -6.390949e-05 -1.403730e-05 6.543294e-05
7.323232e-06 3.181818e-06 -5.291011e-05 -1.498603e-05 5.499147e-05
7.323232e-06 3.888889e-06 -4.355449e-05 -1.617063e-05 4.645948e-05
7.323232e-06 4.595960e-06 -3.540275e-05 -1.728952e-05 3.939902e-05
7.323232e-06 5.303030e-06 -2.826280e-05 -1.823947e-05 3.363724e-05
7.323232e-06 6.010101e-06 -2.202921e-05 -1.900373e-05 2.909343e-05
7.323232e-06 6.717172e-06 -1.662344e-05 -1.960124e-05 2.570112e-05
7.323232e-06 7.424242e-06 -1.197303e-05 -2.006175e-05 2.336295e-05
7.323232e-06 8.131313e-06 -8.006212e-06 -2.041420e-05 2.192804e-05
7.323232e-06 8.838384e-06 -4.652203e-06 -2.068223e-05 2.119900e-05
7.323232e-06 9.545455e-06 -1.842771e-06 -2.088322e-05 2.096437e-05
7.323232e-06 1.025253e-05 4.862571e-07 -2.102900e-05 2.103462e-05
7.323232e-06 1.095960e-05 2.394069e-06 -2.112702e-05 2.126223e-05
7.323232e-06 1.166667e-05 3.934467e-06 -2.118169e-05 2.154400e-05
7.323232e-06 1.237374e-05 5.155869e-06 -2.119539e-05 2.181348e-05
7.323232e-06 1.308081e-05 6.101546e-06 -2.116936e-05 2.203113e-05
7.323232e-06 1.378788e-05 6.809993e-06 -2.110426e-05 2.217579e-05
7.323232e-06 1.449495e-05 7.315352e-06 -2.100061e-05 2.223825e-05
7.323232e-06 1.520202e-05 7.647833e-06 -2.085905e-05 2.221687e-05
7.323232e-06 1.590909e-05 7.834120e-06 -2.068050e-05 2.211462e-05
7.323232e-06 1.661616e-05 7.897742e-06 -2.046621e-05 2.193719e-05
7.323232e-06 1.732323e-05 7.859401e-06 -2.021779e-05 2.169168e-05
7.323232e-06 1.803030e-05 7.737275e-06 -1.993718e-05 2.138590e-05
7.323232e-06 1.873737e-05 7.547276e-06 -1.962663e-05 2.102775e-05
7.323232e-06 1.944444e-05 7.303286e-06 -1.928864e-05 2.062498e-05
7.323232e-06 2.015152e-05 7.017367e-06 -1.892587e-05 2.018494e-05
7.323232e-06 2.085859e-05 6.699948e-06 -1.854112e-05 1.971453e-05
7.323232e-06 2.156566e-05 6.359998e-06 -1.813726e-05 1.922004e-05
7.323232e-06 2.227273e-05 6.005175e-06 -1.771715e-05 1.870721e-05
7.323232e-06 2.297980e-05 5.641970e-06 -1.728365e-05 1.818121e-05
7.323232e-06 2.368687e-05 5.275835e-06 -1.683950e-05 1.764662e-05
7.323232e-06 2.439394e-05 4.911299e-06 -1.638736e-05 1.710749e-05
7.323232e-06 2.510101e-05 4.552079e-06 -1.592974e-05 1.656738e-05
7.323232e-06 2.580808e-05 4.201175e-06 -1.546900e-05 1.602934e-05
7.323232e-06 2.651515e-05 3.860964e-06 -1.500732e-05 1.549602e-05
7.323232e-06 2.722222e-05 3.533277e-06 -1.454669e-05 1.496965e-05
7.323232e-06 2.792929e-05 3.219480e-06 -1.408893e-05 1.445209e-05
7.323232e-06 2.863636e-05 2.920533e-06 -1.363565e-05 1.394491e-05
7.323232e-06 2.934343e-05 2.637060e-06 -1.318829e-05 1.344935e-05
7.323232e-06 3.005051e-05 2.369395e-06 -1.274809e-05 1.296641e-05
7.323232e-06 3.075758e-05 2.117632e-06 -1.231614e-05 1.249686e-05
7.323232e-06 3.146465e-05 1.881672e-06 -1.189334e-05 1.204127e-05
7.323232e-06 3.217172e-05 1.661254e-06 -1.148046e-05 1.160003e-05
7.323232e-06 3.287879e-05 1.455992e-06 -1.107810e-05 1.117337e-05
7.323232e-06 3.358586e-05 1.265400e-06 -1.068676e-05 1.076142e-05
7.323232e-06 3.429293e-05 1.088918e-06 -1.030680e-05 1.036417e-05
7.323232e-06 3.500000e-05 9.259324e-07 -9.938481e-06 9.981520e-06
8.333333e-06 -3.500000e-05 1.337651e-06 9.129512e-06 9.226988e-06
8.333333e-06 -3.429293e-05 1.407345e-06 9.399235e-06 9.504011e-06
8.333333e-06 -3.358586e-05 1.479338e-06 9.677476e-06 9.789892e-06
8.333333e-06 -3.287879e-05 1.553485e-06 9.964389e-06 1.008476e-05
8.333333e-06 -3.217172e-05 1.629583e-06 1.026011e-05 1.038872e-05
8.333333e-06 -3.146465e-05 1.707371e-06 1.056476e-05 1.070184e-05
8.333333e-06 -3.075758e-05 1.786513e-06 1.087844e-05 1.102416e-05
8.333333e-06 -3.005051e-05 1.866584e-06 1.120122e-05 1.135568e-05
8.333333e-06 -2.934343e-05 1.947061e-06 1.153316e-05 1.169636e-05
8.333333e-06 -2.863636e-05 2.027297e-06 1.187426e-05 1.204608e-05
8.333333e-06 -2.792929e-05 2.106507e-06 1.222451e-05 1.240468e-05
8.333333e-06 -2.722222e-05 2.183742e-06 1.258386e-05 1.277194e-05
8.333333e-06 -2.651515e-05 2.257862e-06 1.295221e-05 1.314754e-05
8.333333e-06 -2.580808e-05 2.327503e-06 1.332941e-05 1.353109e-05
8.333333e-06 -2.510101e-05 2.391044e-06 1.371526e-05 1.392212e-05
8.333333e-06 -2.439394e-05 2.446563e-06 1.410951e-05 1.432005e-05
8.333333e-06 -2.368687e-05 2.491787e-06 1.451183e-05 1.472421e-05
8.333333e-06 -2.297980e-05 2.524040e-06 1.492184e-05 1.513381e-05
8.333333e-06 -2.227273e-05 2.540177e-06 1.533907e-05 1.554797e-05
8.333333e-06 -2.156566e-05 2.536512e-06 1.576296e-05 1.596574e-05
8.333333e-06 -2.085859e-05 2.508731e-06 1.619286e-05 1.638605e-05
8.333333e-06 -2.015152e-05 2.451798e-06 1.662804e-05 1.680782e-05
8.333333e-06 -1.944444e-05 2.359841e-06 1.706759e-05 1.722996e-05
8.333333e-06 -1.873737e-05 2.226030e-06 1.751052e-05 1.765145e-05
8.333333e-06 -1.803030e-05 2.042427e-06 1.795564e-05 1.807143e-05
8.333333e-06 -1.732323e-05 1.799829e-06 1.840156e-05 1.848937e-05
8.333333e-06 -1.661616e-05 1.487578e-06 1.884664e-05 1.890526e-05
8.333333e-06 -1.590909e-05 1.093357e-06 1.928894e-05 1.931990e-05
8.333333e-06 -1.520202e-05 6.029653e-07 1.972611e-05 1.973532e-05
8.333333e-06 -1.449495e-05 6.522320e-11 2.015528e-05 2.015528e-05
8.333333e-06 -1.378788e-05 -7.340769e-07 2.057288e-05 2.058598e-05
8.333333e-06 -1.308081e-05 -1.620863e-06 2.097448e-05 2.103701e-05
8.333333e-06 -1.237374e-05 -2.684626e-06 2.135441e-05 2.152250e-05
8.333333e-06 -1.166667e-05 -3.952863e-06 2.170550e-05 2.206250e-05
8.333333e-06 -1.095960e-05 -5.456406e-06 2.201855e-05 2.268456e-05
8.333333e-06 -1.025253e-05 -7.229487e-06 2.228184e-05 2.342533e-05
8.333333e-06 -9.545455e-06 -9.309643e-06 2.248050e-05 2.433192e-05
8.333333e-06 -8.838384e-06 -1.173741e-05 2.259600e-05 2.546264e-05
8.333333e-06 -8.131313e-06 -1.455583e-05 2.260575e-05 2.688665e-05
8.333333e-06 -7.424242e-06 -1.780976e-05 2.248336e-05 2.868256e-05
8.333333e-06 -6.717172e-06 -2.154554e-05 2.219989e-05 3.093616e-05
8.333333e-06 -6.010101e-06 -2.581167e-05 2.172725e-05 3.373894e-05
8.333333e-06 -5.303030e-06 -3.066262e-05 2.104510e-05 3.718995e-05
8.333333e-06 -4.595960e-06 -3.616963e-05 2.015386e-05 4.140556e-05
8.333333e-06 -3.888889e-06 -4.244663e-05 1.909828e-05 4.654526e-05
8.333333e-06 -3.181818e-06 -4.970863e-05 1.801247e-05 5.287151e-05
8.333333e-06 -2.474747e-06 -5.840714e-05 1.721984e-05 6.089267e-05
8.333333e-06 -1.767677e-06 -6.959300e-05 1.752102e-05 7.176469e-05
8.333333e-06 -1.060606e-06 -8.632410e-05 2.127966e-05 8.890824e-05
8.333333e-06 -3.535354e-07 -1.182657e-04 1.809352e-05 1.196418e-04
8.333333e-06 3.535354e-07 -1.298301e-04 -1.623489e-05 1.308412e-04
8.333333e-06 1.060606e-06 -9.641646e-05 -2.847412e-05 1.005331e-04
8.333333e-06 1.767677e-06 -7.221999e-05 -2.060949e-05 7.510311e-05
8.333333e-06 2.474747e-06 -5.764369e-05 -1.845511e-05 6.052592e-05
8.333333e-06 3.181818e-06 -4.662795e-05 -1.834580e-05 5.010722e-05
8.333333e-06 3.888889e-06 -3.759614e-05 -1.896979e-05 4.211084e-05
8.333333e-06 4.595960e-06 -2.991651e-05 -1.982378e-05 3.588843e-05
8.333333e-06 5.303030e-06 -2.328971e-05 -2.069067e-05 3.115308e-05
8.333333e-06 6.010101e-06 -1.755241e-05 -2.147802e-05 2.773792e-05
8.333333e-06 6.717172e-06 -1.259927e-05 -2.215272e-05 2.548498e-05
8.333333e-06 7.424242e-06 -8.349708e-06 -2.270981e-05 2.419614e-05
8.333333e-06 8.131313e-06 -4.733969e-06 -2.315649e-05 2.363543e-05
8.333333e-06 8.838384e-06 -1.687720e-06 -2.350389e-05 2.356441e-05
8.333333e-06 9.545455e-06 8.495623e-07 -2.376323e-05 2.377841e-05
8.333333e-06 1.025253e-05 2.934804e-06 -2.394413e-05 2.412332e-05
8.333333e-06 1.095960e-05 4.621117e-06 -2.405433e-05 2.449419e-05
8.333333e-06 1.166667e-05 5.957576e-06 -2.409979e-05 2.482524e-05
8.333333e-06 1.237374e-05 6.989123e-06 -2.408512e-05 2.507870e-05
8.333333e-06 1.308081e-05 7.756601e-06 -2.401401e-05 2.523564e-05
8.333333e-06 1.378788e-05 8.296899e-06 -2.388956e-05 2.528932e-05
8.333333e-06 1.449495e-05 8.643159e-06 -2.371463e-05 2.524060e-05
8.333333e-06 1.520202e-05 8.825020e-06 -2.349197e-05 2.509490e-05
8.333333e-06 1.590909e-05 8.868883e-06 -2.322445e-05 2.486025e-05
8.333333e-06 1.661616e-05 8.798166e-06 -2.291503e-05 2.454601e-05
8.333333e-06 1.732323e-05 8.633557e-06 -2.256689e-05 2.416201e-05
8.333333e-06 1.803030e-05 8.393254e-06 -2.218333e-05 2.371807e-05
8.333333e-06 1.873737e-05 8.093183e-06 -2.176782e-05 2.322364e-05
8.333333e-06 1.944444e-05 7.747210e-06 -2.132392e-05 2.268763e-05
8.333333e-06 2.015152e-05 7.367333e-06 -2.085523e-05 2.211828e-05
8.333333e-06 2.085859e-05 6.963864e-06 -2.036538e-05 2.152311e-05
8.333333e-06 2.156566e-05 6.545595e-06 -1.985793e-05 2.090890e-05
8.333333e-06 2.227273e-05 6.119956e-06 -1.933635e-05 2.028172e-05
8.333333e-06 2.297980e-05 5.693160e-06 -1.880398e-05 1.964693e-05
8.333333e-06 2.368687e-05 5.270337e-06 -1.826402e-05 1.900923e-05
8.333333e-06 2.439394e-05 4.855664e-06 -1.771944e-05 1.837270e-05
8.333333e-06 2.510101e-05 4.452474e-06 -1.717302e-05 1.774083e-05
8.333333e-06 2.580808e-05 4.063368e-06 -1.662730e-05 1.711661e-05
8.333333e-06 2.651515e-05 3.690314e-06 -1.608461e-05 1.650252e-05
8.333333e-06 2.722222e-05 3.334729e-06 -1.554702e-05 1.590064e-05
8.333333e-06 2.792929e-05 2.997565e-06 -1.501637e-05 1.531264e-05
8.333333e-06 2.863636e-05 2.679382e-06 -1.449427e-05 1.473984e-05
8.333333e-06 2.934343e-05 2.380409e-06 -1.398210e-05 1.418328e-05
8.333333e-06 3.005051e-05 2.100606e-06 -1.348105e-05 1.364372e-05
8.333333e-06 3.075758e-05 1.839711e-06 -1.299208e-05 1.312168e-05
8.333333e-06 3.146465e-05 1.597286e-06 -1.251598e-05 1.261749e-05
8.333333e-06 3.217172e-05 1.372757e-06 -1.205339e-05 1.213130e-05
8.333333e-06 3.287879e-05 1.165445e-06 -1.160475e-05 1.166313e-05
8.333333e-06 3.358586e-05 9.745950e-07 -1.117041e-05 1.121284e-05
8.333333e-06 3.429293e-05 7.994005e-07 -1.075056e-05 1.078024e-05
8.333333e-06 3.500000e-05 6.390233e-07 -1.034529e-05 1.036500e-05
9.343434e-06 -3.500000e-05 1.199570e-06 9.445279e-06 9.521149e-06
9.343434e-06 -3.429293e-05 1.269162e-06 9.736011e-06 9.818385e-06
9.343434e-06 -3.358586e-05 1.341560e-06 1.003663e-05 1.012589e-05
9.343434e-06 -3.287879e-05 1.416689e-06 1.034735e-05 1.044389e-05
9.343434e-06 -3.217172e-05 1.494432e-06 1.066841e-05 1.077257e-05
9.343434e-06 -3.146465e-05 1.574618e-06 1.099999e-05 1.111212e-05
9.343434e-06 -3.075758e-05 1.657009e-06 1.134228e-05 1.146268e-05
9.343434e-06 -3.005051e-05 1.741297e-06 1.169543e-05 1.182434e-05
9.343434e-06 -2.934343e-05 1.827079e-06 1.205956e-05 1.219718e-05
9.343434e-06 -2.863636e-05 1.913848e-06 1.243476e-05 1.258118e-05
9.343434e-06 -2.792929e-05 2.000971e-06 1.282109e-05 1.297630e-05
9.343434e-06 -2.722222e-05 2.087666e-06 1.321855e-05 1.338239e-05
9.343434e-06 -2.651515e-05 2.172979e-06 1.362710e-05 1.379926e-05
9.343434e-06 -2.580808e-05 2.255753e-06 1.404662e-05 1.422660e-05
9.343434e-06 -2.510101e-05 2.334592e-06 1.447695e-05 1.466398e-05
9.343434e-06 -2.439394e-05 2.407826e-06 1.491783e-05 1.511090e-05
9.343434e-06 -2.368687e-05 2.473462e-06 1.536891e-05 1.556668e-05
9.343434e-06 -2.297980e-05 2.529132e-06 1.582975e-05 1.603052e-05
9.343434e-06 -2.227273e-05 2.572035e-06 1.629980e-05 1.650148e-05
9.343434e-06 -2.156566e-05 2.598871e-06 1.677836e-05 1.697844e-05
9.343434e-06 -2.085859e-05 2.605756e-06 1.726460e-05 1.746013e-05
9.343434e-06 -2.015152e-05 2.588141e-06 1.775749e-05 1.794511e-05
9.343434e-06 -1.944444e-05 2.540709e-06 1.825583e-05 1.843178e-05
9.343434e-06 -1.873737e-05 2.457260e-06 1.875817e-05 1.891844e-05
9.343434e-06 -1.803030e-05 2.330588e-06 1.926280e-05 1.940328e-05
9.343434e-06 -1.732323e-05 2.152337e-06 1.976768e-05 1.988451e-05
9.343434e-06 -1.661616e-05 1.912847e-06 2.027037e-05 2.036043e-05
9.343434e-06 -1.590909e-05 1.600982e-06 2.076800e-05 2.082961e-05
9.343434e-06 -1.520202e-05 1.203953e-06 2.125710e-05 2.129117e-05
9.343434e-06 -1.449495e-05 7.071207e-07 2.173354e-05 2.174504e-05
9.343434e-06 -1.378788e-05 9.380661e-08 2.219235e-05 2.219255e-05
9.343434e-06 -1.308081e-05 -6.549006e-07 2.262752e-05 2.263700e-05
9.343434e-06 -1.237374e-05 -1.560317e-06 2.303182e-05 2.308461e-05
9.343434e-06 -1.166667e-05 -2.646307e-06 2.339650e-05 2.354569e-05
9.343434e-06 -1.095960e-05 -3.939376e-06 2.371111e-05 2.403612e-05
9.343434e-06 -1.025253e-05 -5.468708e-06 2.396316e-05 2.457925e-05
9.343434e-06 -9.545455e-06 -7.266135e-06 2.413805e-05 2.520798e-05
9.343434e-06 -8.838384e-06 -9.366083e-06 2.421914e-05 2.596710e-05
9.343434e-06 -8.131313e-06 -1.180559e-05 2.418819e-05 2.691543e-05
9.343434e-06 -7.424242e-06 -1.462467e-05 2.402669e-05 2.812762e-05
9.343434e-06 -6.717172e-06 -1.786753e-05 2.371838e-05 2.969529e-05
9.343434e-06 -6.010101e-06 -2.158573e-05 2.325400e-05 3.172841e-05
9.343434e-06 -5.303030e-06 -2.584520e-05 2.263957e-05 3.435876e-05
9.343434e-06 -4.595960e-06 -3.074089e-05 2.191101e-05 3.775042e-05
9.343434e-06 -3.888889e-06 -3.642657e-05 2.116081e-05 4.212690e-05
9.343434e-06 -3.181818e-06 -4.317687e-05 2.059286e-05 4.783626e-05
9.343434e-06 -2.474747e-06 -5.152810e-05 2.065682e-05 5.551440e-05
9.343434e-06 -1.767677e-06 -6.267018e-05 2.247026e-05 6.657675e-05
9.343434e-06 -1.060606e-06 -8.021143e-05 2.932100e-05 8.540255e-05
9.343434e-06 -3.535354e-07 -1.116645e-04 2.415153e-05 1.142465e-04
9.343434e-06 3.535354e-07 -1.199919e-04 -1.568203e-05 1.210124e-04
9.343434e-06 1.060606e-06 -9.634962e-05 -3.774409e-05 1.034788e-04
9.343434e-06 1.767677e-06 -6.733046e-05 -2.994592e-05 7.368954e-05
9.343434e-06 2.474747e-06 -5.164096e-05 -2.479846e-05 5.728658e-05
9.343434e-06 3.181818e-06 -4.040105e-05 -2.322257e-05 4.659970e-05
9.343434e-06 3.888889e-06 -3.151085e-05 -2.302634e-05 3.902751e-05
9.343434e-06 4.595960e-06 -2.415390e-05 -2.340809e-05 3.363554e-05
9.343434e-06 5.303030e-06 -1.793325e-05 -2.401313e-05 2.997051e-05
9.343434e-06 6.010101e-06 -1.262859e-05 -2.466946e-05 2.771396e-05
9.343434e-06 6.717172e-06 -8.102193e-06 -2.529199e-05 2.655805e-05
9.343434e-06 7.424242e-06 -4.256846e-06 -2.584035e-05 2.618863e-05
9.343434e-06 8.131313e-06 -1.015993e-06 -2.629774e-05 2.631735e-05
9.343434e-06 8.838384e-06 1.685770e-06 -2.665954e-05 2.671278e-05
9.343434e-06 9.545455e-06 3.907107e-06 -2.692716e-05 2.720914e-05
9.343434e-06 1.025253e-05 5.701886e-06 -2.710466e-05 2.769791e-05
9.343434e-06 1.095960e-05 7.119965e-06 -2.719705e-05 2.811358e-05
9.343434e-06 1.166667e-05 8.207477e-06 -2.720945e-05 2.842036e-05
9.343434e-06 1.237374e-05 9.006944e-06 -2.714685e-05 2.860204e-05
9.343434e-06 1.308081e-05 9.557340e-06 -2.701400e-05 2.865482e-05
9.343434e-06 1.378788e-05 9.894183e-06 -2.681546e-05 2.858258e-05
9.343434e-06 1.449495e-05 1.004965e-05 -2.655573e-05 2.839370e-05
9.343434e-06 1.520202e-05 1.005274e-05 -2.623928e-05 2.809906e-05
9.343434e-06 1.590909e-05 9.929389e-06 -2.587061e-05 2.771067e-05
9.343434e-06 1.661616e-05 9.702733e-06 -2.545431e-05 2.724087e-05
9.343434e-06 1.732323e-05 9.393230e-06 -2.499500e-05 2.670174e-05
9.343434e-06 1.803030e-05 9.018877e-06 -2.449739e-05 2.610483e-05
9.343434e-06 1.873737e-05 8.595398e-06 -2.396616e-05 2.546091e-05
9.343434e-06 1.944444e-05 8.136424e-06 -2.340601e-05 2.477989e-05
9.343434e-06 2.015152e-05 7.653680e-06 -2.282154e-05 2.407076e-05
9.343434e-06 2.085859e-05 7.157151e-06 -2.221722e-05 2.334159e-05
9.343434e-06 2.156566e-05 6.655259e-06 -2.159738e-05 2.259954e-05
9.343434e-06 2.227273e-05 6.155013e-06 -2.096614e-05 2.185093e-05
9.343434e-06 2.297980e-05 5.662169e-06 -2.032737e-05 2.110124e-05
9.343434e-06 2.368687e-05 5.181365e-06 -1.968470e-05 2.035519e-05
9.343434e-06 2.439394e-05 4.716263e-06 -1.904145e-05 1.961683e-05
9.343434e-06 2.510101e-05 4.269667e-06 -1.840066e-05 1.888953e-05
9.343434e-06 2.580808e-05 3.843642e-06 -1.776505e-05 1.817610e-05
9.343434e-06 2.651515e-05 3.439617e-06 -1.713707e-05 1.747885e-05
9.343434e-06 2.722222e-05 3.058483e-06 -1.651884e-05 1.679959e-05
9.343434e-06 2.792929e-05 2.700680e-06 -1.591219e-05 1.613975e-05
9.343434e-06 2.863636e-05 2.366271e-06 -1.531869e-05 1.550037e-05
9.343434e-06 2.934343e-05 2.055016e-06 -1.473965e-05 1.488222e-05
9.343434e-06 3.005051e-05 1.766428e-06 -1.417612e-05 1.428575e-05
9.343434e-06 3.075758e-05 1.499830e-06 -1.362893e-05 1.371121e-05
9.343434e-06 3.146465e-05 1.254395e-06 -1.309872e-05 1.315865e-05
9.343434e-06 3.217172e-05 1.029194e-06 -1.258592e-05 1.262793e-05
9.343434e-06 3.287879e-05 8.232185e-07 -1.209082e-05 1.211881e-05
9.343434e-06 3.358586e-05 6.354179e-07 -1.161354e-05 1.163091e-05
9.343434e-06 3.429293e-05 4.647166e-07 -1.115410e-05 1.116377e-05
9.343434e-06 3.500000e-05 3.100349e-07 -1.071237e-05 1.071685e-05
1.035354e-05 -3.500000e-05 1.041839e-06 9.732530e-06 9.788134e-06
1.035354e-05 -3.429293e-05 1.110204e-06 1.004338e-05 1.010456e-05
1.035354e-05 -3.358586e-05 1.181841e-06 1.036549e-05 1.043265e-05
1.035354e-05 -3.287879e-05 1.256753e-06 1.069917e-05 1.077272e-05
1.035354e-05 -3.217172e-05 1.334909e-06 1.104471e-05 1.112509e-05
1.035354e-05 -3.146465e-05 1.416235e-06 1.140240e-05 1.149002e-05
1.035354e-05 -3.075758e-05 1.500605e-06 1.177251e-05 1.186777e-05
1.035354e-05 -3.005051e-05 1.587832e-06 1.215528e-05 1.225855e-05
1.035354e-05 -2.934343e-05 1.677652e-06 1.255093e-05 1.266256e-05
1.035354e-05 -2.863636e-05 1.769710e-06 1.295963e-05 1.307990e-05
1.035354e-05 -2.792929e-05 1.863547e-06 1.338151e-05 1.351065e-05
1.035354e-05 -2.722222e-05 1.958572e-06 1.381666e-05 1.395479e-05
1.035354e-05 -2.651515e-05 2.054048e-06 1.426510e-05 1.441223e-05
1.035354e-05 -2.580808e-05 2.149055e-06 1.472679e-05 1.488277e-05
1.035354e-05 -2.510101e-05 2.242469e-06 1.520160e-05 1.536611e-05
1.035354e-05 -2.439394e-05 2.332918e-06 1.568930e-05 1.586180e-05
1.035354e-05 -2.368687e-05 2.418744e-06 1.618956e-05 1.636924e-05
1.035354e-05 -2.297980e-05 2.497957e-06 1.670192e-05 1.688768e-05
1.035354e-05 -2.227273e-05 2.568176e-06 1.722576e-05 1.741615e-05
1.035354e-05 -2.156566e-05 2.626575e-06 1.776031e-05 1.795348e-05
1.035354e-05 -2.085859e-05 2.669806e-06 1.830460e-05 1.849827e-05
1.035354e-05 -2.015152e-05 2.693923e-06 1.885741e-05 1.904886e-05
1.035354e-05 -1.944444e-05 2.694294e-06 1.941729e-05 1.960333e-05
1.035354e-05 -1.873737e-05 2.665499e-06 1.998247e-05 2.015946e-05
1.035354e-05 -1.803030e-05 2.601224e-06 2.055082e-05 2.071479e-05
1.035354e-05 -1.732323e-05 2.494139e-06 2.111982e-05 2.126659e-05
1.035354e-05 -1.661616e-05 2.335764e-06 2.168646e-05 2.181189e-05
1.035354e-05 -1.590909e-05 2.116333e-06 2.224718e-05 2.234761e-05
1.035354e-05 -1.520202e-05 1.824646e-06 2.279775e-05 2.287066e-05
1.035354e-05 -1.449495e-05 1.447914e-06 2.333322e-05 2.337810e-05
1.035354e-05 -1.378788e-05 9.716092e-07 2.384774e-05 2.386752e-05
1.035354e-05 -1.308081e-05 3.793157e-07 2.433446e-05 2.433742e-05
1.035354e-05 -1.237374e-05 -3.474089e-07 2.478544e-05 2.478787e-05
1.035354e-05 -1.166667e-05 -1.229158e-06 2.519146e-05 2.522143e-05
1.035354e-05 -1.095960e-05 -2.288793e-06 2.554205e-05 2.564439e-05
1.035354e-05 -1.025253e-05 -3.551553e-06 2.582548e-05 2.606854e-05
1.035354e-05 -9.545455e-06 -5.045223e-06 2.602904e-05 2.651349e-05
1.035354e-05 -8.838384e-06 -6.800416e-06 2.613958e-05 2.700969e-05
1.035354e-05 -8.131313e-06 -8.851168e-06 2.614465e-05 2.760228e-05
1.035354e-05 -7.424242e-06 -1.123616e-05 2.603450e-05 2.835571e-05
1.035354e-05 -6.717172e-06 -1.400117e-05 2.580548e-05 2.935908e-05
1.035354e-05 -6.010101e-06 -1.720375e-05 2.546582e-05 3.073234e-05
1.035354e-05 -5.303030e-06 -2.092212e-05 2.504530e-05 3.263437e-05
1.035354e-05 -4.595960e-06 -2.527171e-05 2.461249e-05 3.527654e-05
1.035354e-05 -3.888889e-06 -3.043682e-05 2.430779e-05 3.895213e-05
1.035354e-05 -3.181818e-06 -3.673506e-05 2.441610e-05 4.410908e-05
1.035354e-05 -2.474747e-06 -4.476654e-05 2.555808e-05 5.154861e-05
1.035354e-05 -1.767677e-06 -5.585781e-05 2.932643e-05 6.308831e-05
1.035354e-05 -1.060606e-06 -7.474905e-05 3.926153e-05 8.443274e-05
1.035354e-05 -3.535354e-07 -1.024740e-04 2.927973e-05 1.065749e-04
1.035354e-05 3.535354e-07 -1.090588e-04 -1.312022e-05 1.098452e-04
1.035354e-05 1.060606e-06 -9.455512e-05 -4.606539e-05 1.051793e-04
1.035354e-05 1.767677e-06 -6.315287e-05 -4.345675e-05 7.666012e-05
1.035354e-05 2.474747e-06 -4.565684e-05 -3.362353e-05 5.670175e-05
1.035354e-05 3.181818e-06 -3.404541e-05 -2.989088e-05 4.530513e-05
1.035354e-05 3.888889e-06 -2.519552e-05 -2.851712e-05 3.805312e-05
1.035354e-05 4.595960e-06 -1.807756e-05 -2.818805e-05 3.348678e-05
1.035354e-05 5.303030e-06 -1.219982e-05 -2.834629e-05 3.086013e-05
1.035354e-05 6.010101e-06 -7.288121e-06 -2.871829e-05 2.962865e-05
1.035354e-05 6.717172e-06 -3.171949e-06 -2.915909e-05 2.933111e-05
1.035354e-05 7.424242e-06 2.656071e-07 -2.958948e-05 2.959068e-05
1.035354e-05 8.131313e-06 3.112237e-06 -2.996629e-05 3.012747e-05
1.035354e-05 8.838384e-06 5.438944e-06 -3.026685e-05 3.075166e-05
1.035354e-05 9.545455e-06 7.306581e-06 -3.048041e-05 3.134393e-05
1.035354e-05 1.025253e-05 8.769260e-06 -3.060308e-05 3.183470e-05
1.035354e-05 1.095960e-05 9.876099e-06 -3.063495e-05 3.218754e-05
1.035354e-05 1.166667e-05 1.067211e-05 -3.057844e-05 3.238726e-05
1.035354e-05 1.237374e-05 1.119864e-05 -3.043730e-05 3.243206e-05
1.035354e-05 1.308081e-05 1.149359e-05 -3.021608e-05 3.232823e-05
1.035354e-05 1.378788e-05 1.159161e-05 -2.991986e-05 3.208681e-05
1.035354e-05 1.449495e-05 1.152416e-05 -2.955405e-05 3.172141e-05
1.035354e-05 1.520202e-05 1.131967e-05 -2.912428e-05 3.124674e-05
1.035354e-05 1.590909e-05 1.100365e-05 -2.863638e-05 3.067772e-05
1.035354e-05 1.661616e-05 1.059882e-05 -2.809627e-05 3.002891e-05
1.035354e-05 1.732323e-05 1.012526e-05 -2.750994e-05 2.931412e-05
1.035354e-05 1.803030e-05 9.600615e-06 -2.688335e-05 2.854621e-05
1.035354e-05 1.873737e-05 9.040194e-06 -2.622242e-05 2.773698e-05
1.035354e-05 1.944444e-05 8.457188e-06 -2.553292e-05 2.689710e-05
1.035354e-05 2.015152e-05 7.862827e-06 -2.482046e-05 2.603612e-05
1.035354e-05 2.085859e-05 7.266556e-06 -2.409040e-05 2.516248e-05
1.035354e-05 2.156566e-05 6.676203e-06 -2.334782e-05 2.428359e-05
1.035354e-05 2.227273e-05 6.098151e-06 -2.259748e-05 2.340585e-05
1.035354e-05 2.297980e-05 5.537489e-06 -2.184380e-05 2.253476e-05
1.035354e-05 2.368687e-05 4.998173e-06 -2.109081e-05 2.167496e-05
1.035354e-05 2.439394e-05 4.483166e-06 -2.034216e-05 2.083032e-05
1.035354e-05 2.510101e-05 3.994573e-06 -1.960112e-05 2.000402e-05
1.035354e-05 2.580808e-05 3.533765e-06 -1.887058e-05 1.919860e-05
1.035354e-05 2.651515e-05 3.101496e-06 -1.815302e-05 1.841606e-05
1.035354e-05 2.722222e-05 2.697999e-06 -1.745058e-05 1.765792e-05
1.035354e-05 2.792929e-05 2.323088e-06 -1.676505e-05 1.692524e-05
1.035354e-05 2.863636e-05 1.976233e-06 -1.609790e-05 1.621875e-05
1.035354e-05 2.934343e-05 1.656636e-06 -1.545028e-05 1.553884e-05
1.035354e-05 3.005051e-05 1.363290e-06 -1.482307e-05 1.488563e-05
1.035354e-05 3.075758e-05 1.095038e-06 -1.421693e-05 1.425904e-05
1.035354e-05 3.146465e-05 8.506178e-07 -1.363226e-05 1.365877e-05
1.035354e-05 3.217172e-05 6.286965e-07 -1.306927e-05 1.308438e-05
1.035354e-05 3.287879e-05 4.279078e-07 -1.252801e-05 1.253532e-05
1.035354e-05 3.358586e-05 2.468759e-07 -1.200837e-05 1.201091e-05
1.035354e-05 3.429293e-05 8.423687e-08 -1.151012e-05 1.151043e-05
1.035354e-05 3.500000e-05 -6.134422e-08 -1.103291e-05 1.103308e-05
1.136364e-05 -3.500000e-05 8.650415e-07 9.987956e-06 1.002535e-05
1.136364e-05 -3.429293e-05 9.310108e-07 1.031783e-05 1.035975e-05
1.136364e-05 -3.358586e-05 1.000667e-06 1.066033e-05 1.070719e-05
1.136364e-05 -3.287879e-05 1.074095e-06 1.101585e-05 1.106809e-05
1.136364e-05 -3.217172e-05 1.151352e-06 1.138479e-05 1.144286e-05
1.136364e-05 -3.146465e-05 1.232468e-06 1.176753e-05 1.183189e-05
1.136364e-05 -3.075758e-05 1.317435e-06 1.216443e-05 1.223556e-05
1.136364e-05 -3.005051e-05 1.406194e-06 1.257584e-05 1.265421e-05
1.136364e-05 -2.934343e-05 1.498633e-06 1.300207e-05 1.308815e-05
1.136364e-05 -2.863636e-05 1.594564e-06 1.344341e-05 1.353764e-05
1.136364e-05 -2.792929e-05 1.693717e-06 1.390008e-05 1.400289e-05
1.136364e-05 -2.722222e-05 1.795716e-06 1.437228e-05 1.448402e-05
1.136364e-05 -2.651515e-05 1.900063e-06 1.486012e-05 1.498110e-05
1.136364e-05 -2.580808e-05 2.006111e-06 1.536364e-05 1.549406e-05
1.136364e-05 -2.510101e-05 2.113039e-06 1.588280e-05 1.602275e-05
1.136364e-05 -2.439394e-05 2.219819e-06 1.641745e-05 1.656684e-05
1.136364e-05 -2.368687e-05 2.325181e-06 1.696729e-05 1.712587e-05
1.136364e-05 -2.297980e-05 2.427569e-06 1.753191e-05 1.769918e-05
1.136364e-05 -2.227273e-05 2.525095e-06 1.811071e-05 1.828589e-05
1.136364e-05 -2.156566e-05 2.615482e-06 1.870288e-05 1.888488e-05
1.136364e-05 -2.085859e-05 2.696009e-06 1.930741e-05 1.949473e-05
1.136364e-05 -2.015152e-05 2.763433e-06 1.992300e-05 2.011374e-05
1.136364e-05 -1.944444e-05 2.813918e-06 2.054806e-05 2.073983e-05
1.136364e-05 -1.873737e-05 2.842948e-06 2.118063e-05 2.137058e-05
1.136364e-05 -1.803030e-05 2.845230e-06 2.181838e-05 2.200311e-05
1.136364e-05 -1.732323e-05 2.814593e-06 2.245849e-05 2.263417e-05
1.136364e-05 -1.661616e-05 2.743873e-06 2.309763e-05 2.326004e-05
1.136364e-05 -1.590909e-05 2.624799e-06 2.373187e-05 2.387658e-05
1.136364e-05 -1.520202e-05 2.447863e-06 2.435662e-05 2.447932e-05
1.136364e-05 -1.449495e-05 2.202190e-06 2.496655e-05 2.506348e-05
1.136364e-05 -1.378788e-05 1.875404e-06 2.555549e-05 2.562421e-05
1.136364e-05 -1.308081e-05 1.453490e-06 2.611644e-05 2.615686e-05
1.136364e-05 -1.237374e-05 9.206469e-07 2.664148e-05 2.665738e-05
1.136364e-05 -1.166667e-05 2.591366e-07 2.712185e-05 2.712309e-05
1.136364e-05 -1.095960e-05 -5.509073e-07 2.754804e-05 2.755355e-05
1.136364e-05 -1.025253e-05 -1.531727e-06 2.791015e-05 2.795215e-05
1.136364e-05 -9.545455e-06 -2.708321e-06 2.819839e-05 2.832815e-05
1.136364e-05 -8.838384e-06 -4.109068e-06 2.840406e-05 2.869974e-05
1.136364e-05 -8.131313e-06 -5.766802e-06 2.852119e-05 2.909835e-05
1.136364e-05 -7.424242e-06 -7.720677e-06 2.854908e-05 2.957463e-05
1.136364e-05 -6.717172e-06 -1.001941e-05 2.849656e-05 3.020666e-05
1.136364e-05 -6.010101e-06 -1.272692e-05 2.838883e-05 3.111109e-05
1.136364e-05 -5.303030e-06 -1.593216e-05 2.827929e-05 3.245846e-05
1.136364e-05 -4.595960e-06 -1.976666e-05 2.827109e-05 3.449602e-05
1.136364e-05 -3.888889e-06 -2.443743e-05 2.856079e-05 3.758865e-05
1.136364e-05 -3.181818e-06 -3.029452e-05 2.953952e-05 4.231242e-05
1.136364e-05 -2.474747e-06 -3.799376e-05 3.207474e-05 4.972237e-05
1.136364e-05 -1.767677e-06 -4.903851e-05 3.849454e-05 6.234264e-05
1.136364e-05 -1.060606e-06 -6.971191e-05 4.808942e-05 8.468968e-05
1.136364e-05 -3.535354e-07 -9.177328e-05 3.163381e-05 9.707230e-05
1.136364e-05 3.535354e-07 -9.709431e-05 -9.931584e-06 9.760092e-05
1.136364e-05 1.060606e-06 -8.626243e-05 -4.864739e-05 9.903421e-05
1.136364e-05 1.767677e-06 -6.132637e-05 -5.857078e-05 8.480248e-05
1.136364e-05 2.474747e-06 -3.952716e-05 -4.601517e-05 6.066128e-05
1.136364e-05 3.181818e-06 -2.737675e-05 -3.884100e-05 4.751958e-05
1.136364e-05 3.888889e-06 -1.852094e-05 -3.572193e-05 4.023781e-05
1.136364e-05 4.595960e-06 -1.161169e-05 -3.435604e-05 3.626526e-05
1.136364e-05 5.303030e-06 -6.055088e-06 -3.384370e-05 3.438110e-05
1.136364e-05 6.010101e-06 -1.525120e-06 -3.375993e-05 3.379436e-05
1.136364e-05 6.717172e-06 2.180008e-06 -3.387957e-05 3.394964e-05
1.136364e-05 7.424242e-06 5.197125e-06 -3.407529e-05 3.446934e-05
1.136364e-05 8.131313e-06 7.626607e-06 -3.427267e-05 3.511098e-05
1.136364e-05 8.838384e-06 9.547295e-06 -3.442793e-05 3.572721e-05
1.136364e-05 9.545455e-06 1.102464e-05 -3.451573e-05 3.623367e-05
1.136364e-05 1.025253e-05 1.211525e-05 -3.452222e-05 3.658638e-05
1.136364e-05 1.095960e-05 1.286943e-05 -3.444082e-05 3.676673e-05
1.136364e-05 1.166667e-05 1.333259e-05 -3.426966e-05 3.677183e-05
1.136364e-05 1.237374e-05 1.354608e-05 -3.400994e-05 3.660837e-05
1.136364e-05 1.308081e-05 1.354760e-05 -3.366494e-05 3.628865e-05
1.136364e-05 1.378788e-05 1.337148e-05 -3.323934e-05 3.582807e-05
1.136364e-05 1.449495e-05 1.304885e-05 -3.273879e-05 3.524345e-05
1.136364e-05 1.520202e-05 1.260778e-05 -3.216958e-05 3.455196e-05
1.136364e-05 1.590909e-05 1.207338e-05 -3.153846e-05 3.377042e-05
1.136364e-05 1.661616e-05 1.146797e-05 -3.085244e-05 3.291485e-05
1.136364e-05 1.732323e-05 1.081118e-05 -3.011864e-05 3.200022e-05
1.136364e-05 1.803030e-05 1.012011e-05 -2.934420e-05 3.104027e-05
1.136364e-05 1.873737e-05 9.409510e-06 -2.853614e-05 3.004746e-05
1.136364e-05 1.944444e-05 8.691899e-06 -2.770130e-05 2.903293e-05
1.136364e-05 2.015152e-05 7.977793e-06 -2.684622e-05 2.800651e-05
1.136364e-05 2.085859e-05 7.275857e-06 -2.597712e-05 2.697682e-05
1.136364e-05 2.156566e-05 6.593091e-06 -2.509981e-05 2.595128e-05
1.136364e-05 2.227273e-05 5.935011e-06 -2.421965e-05 2.493624e-05
1.136364e-05 2.297980e-05 5.305814e-06 -2.334156e-05 2.393700e-05
1.136364e-05 2.368687e-05 4.708551e-06 -2.246994e-05 2.295797e-05
1.136364e-05 2.439394e-05 4.145283e-06 -2.160872e-05 2.200273e-05
1.136364e-05 2.510101e-05 3.617224e-06 -2.076132e-05 2.107408e-05
1.136364e-05 2.580808e-05 3.124876e-06 -1.993072e-05 2.017420e-05
1.136364e-05 2.651515e-05 2.668158e-06 -1.911940e-05 1.930468e-05
1.136364e-05 2.722222e-05 2.246510e-06 -1.832943e-05 1.846659e-05
1.136364e-05 2.792929e-05 1.858992e-06 -1.756247e-05 1.766058e-05
1.136364e-05 2.863636e-05 1.504376e-06 -1.681981e-05 1.688695e-05
1.136364e-05 2.934343e-05 1.181214e-06 -1.610238e-05 1.614565e-05
1.136364e-05 3.005051e-05 8.879039e-07 -1.541085e-05 1.543640e-05
1.136364e-05 3.075758e-05 6.227468e-07 -1.474557e-05 1.475871e-05
1.136364e-05 3.146465e-05 3.839883e-07 -1.410667e-05 1.411190e-05
1.136364e-05 3.217172e-05 1.698572e-07 -1.349410e-05 1.349517e-05
1.136364e-05 3.287879e-05 -2.140477e-08 -1.290759e-05 1.290760e-05
1.136364e-05 3.358586e-05 -1.915200e-07 -1.234674e-05 1.234823e-05
1.136364e-05 3.429293e-05 -3.421564e-07 -1.181105e-05 1.181600e-05
1.136364e-05 3.500000e-05 -4.749142e-07 -1.129987e-05 1.130985e-05
1.237374e-05 -3.500000e-05 6.699769e-07 1.020832e-05 1.023029e-05
1.237374e-05 -3.429293e-05 7.323422e-07 1.055589e-05 1.058127e-05
1.237374e-05 -3.358586e-05 7.987491e-07 1.091744e-05 1.094662e-05
1.237374e-05 -3.287879e-05 8.693613e-07 1.129347e-05 1.132688e-05
1.237374e-05 -3.217172e-05 9.443306e-07 1.168447e-05 1.172257e-05
1.237374e-05 -3.146465e-05 1.023791e-06 1.209092e-05 1.213419e-05
1.237374e-05 -3.075758e-05 1.107856e-06 1.251331e-05 1.256226e-05
1.237374e-05 -3.005051e-05 1.196604e-06 1.295210e-05 1.300725e-05
1.237374e-05 -2.934343e-05 1.290080e-06 1.340771e-05 1.346963e-05
1.237374e-05 -2.863636e-05 1.388275e-06 1.388055e-05 1.394980e-05
1.237374e-05 -2.792929e-05 1.491122e-06 1.437098e-05 1.444813e-05
1.237374e-05 -2.722222e-05 1.598475e-06 1.487931e-05 1.496493e-05
1.237374e-05 -2.651515e-05 1.710097e-06 1.540580e-05 1.550042e-05
1.237374e-05 -2.580808e-05 1.825638e-06 1.595060e-05 1.605474e-05
1.237374e-05 -2.510101e-05 1.944613e-06 1.651379e-05 1.662789e-05
1.237374e-05 -2.439394e-05 2.066373e-06 1.709534e-05 1.721978e-05
1.237374e-05 -2.368687e-05 2.190076e-06 1.769508e-05 1.783010e-05
1.237374e-05 -2.297980e-05 2.314651e-06 1.831268e-05 1.845838e-05
1.237374e-05 -2.227273e-05 2.438759e-06 1.894763e-05 1.910393e-05
1.237374e-05 -2.156566e-05 2.560741e-06 1.959921e-05 1.976579e-05
1.237374e-05 -2.085859e-05 2.678571e-06 2.026645e-05 2.044270e-05
1.237374e-05 -2.015152e-05 2.789795e-06 2.094810e-05 2.113306e-05
1.237374e-05 -1.944444e-05 2.891461e-06 2.164258e-05 2.183488e-05
1.237374e-05 -1.873737e-05 2.980050e-06 2.234794e-05 2.254576e-05
1.237374e-05 -1.803030e-05 3.051389e-06 2.306180e-05 2.326279e-05
1.237374e-05 -1.732323e-05 3.100566e-06 2.378132e-05 2.398259e-05
1.237374e-05 -1.661616e-05 3.121826e-06 2.450312e-05 2.470119e-05
1.237374e-05 -1.590909e-05 3.108468e-06 2.522325e-05 2.541407e-05
1.237374e-05 -1.520202e-05 3.052731e-06 2.593712e-05 2.611616e-05
1.237374e-05 -1.449495e-05 2.945668e-06 2.663949e-05 2.680185e-05
1.237374e-05 -1.378788e-05 2.777011e-06 2.732441e-05 2.746516e-05
1.237374e-05 -1.308081e-05 2.535020e-06 2.798528e-05 2.809986e-05
1.237374e-05 -1.237374e-05 2.206311e-06 2.861491e-05 2.869984e-05
1.237374e-05 -1.166667e-05 1.775643e-06 2.920567e-05 2.925960e-05
1.237374e-05 -1.095960e-05 1.225634e-06 2.974982e-05 2.977506e-05
1.237374e-05 -1.025253e-05 5.363785e-07 3.024001e-05 3.024477e-05
1.237374e-05 -9.545455e-06 -3.151453e-07 3.067011e-05 3.067172e-05
1.237374e-05 -8.838384e-06 -1.355971e-06 3.103650e-05 3.106611e-05
1.237374e-05 -8.131313e-06 -2.618580e-06 3.134017e-05 3.144938e-05
1.237374e-05 -7.424242e-06 -4.143195e-06 3.158989e-05 3.186043e-05
1.237374e-05 -6.717172e-06 -5.981528e-06 3.180736e-05 3.236490e-05
1.237374e-05 -6.010101e-06 -8.202926e-06 3.203573e-05 3.306926e-05
1.237374e-05 -5.303030e-06 -1.090475e-05 3.235453e-05 3.414277e-05
1.237374e-05 -4.595960e-06 -1.423058e-05 3.290804e-05 3.585315e-05
1.237374e-05 -3.888889e-06 -1.840446e-05 3.396527e-05 3.863112e-05
1.237374e-05 -3.181818e-06 -2.380307e-05 3.606575e-05 4.321255e-05
1.237374e-05 -2.474747e-06 -3.114147e-05 4.044950e-05 5.104854e-05
1.237374e-05 -1.767677e-06 -4.223729e-05 5.057486e-05 6.589237e-05
1.237374e-05 -1.060606e-06 -6.431998e-05 5.714755e-05 8.604012e-05
1.237374e-05 -3.535354e-07 -8.014077e-05 3.345660e-05 8.684404e-05
1.237374e-05 3.535354e-07 -8.415441e-05 -6.544038e-06 8.440846e-05
1.237374e-05 1.060606e-06 -7.566194e-05 -4.521582e-05 8.814307e-05
1.237374e-05 1.767677e-06 -5.874733e-05 -7.062747e-05 9.186669e-05
1.237374e-05 2.474747e-06 -3.352740e-05 -6.394923e-05 7.220520e-05
1.237374e-05 3.181818e-06 -2.021044e-05 -5.097247e-05 5.483297e-05
1.237374e-05 3.888889e-06 -1.133766e-05 -4.510020e-05 4.650345e-05
1.237374e-05 4.595960e-06 -4.653739e-06 -4.219550e-05 4.245136e-05
1.237374e-05 5.303030e-06 5.641892e-07 -4.070569e-05 4.070960e-05
1.237374e-05 6.010101e-06 4.693749e-06 -3.995131e-05 4.022609e-05
1.237374e-05 6.717172e-06 7.965667e-06 -3.958555e-05 4.037905e-05
1.237374e-05 7.424242e-06 1.053533e-05 -3.941397e-05 4.079772e-05
1.237374e-05 8.131313e-06 1.251561e-05 -3.932129e-05 4.126505e-05
1.237374e-05 8.838384e-06 1.399385e-05 -3.923709e-05 4.165785e-05
1.237374e-05 9.545455e-06 1.504120e-05 -3.911802e-05 4.191011e-05
1.237374e-05 1.025253e-05 1.571808e-05 -3.893782e-05 4.199062e-05
1.237374e-05 1.095960e-05 1.607724e-05 -3.868137e-05 4.188945e-05
1.237374e-05 1.166667e-05 1.616567e-05 -3.834102e-05 4.160964e-05
1.237374e-05 1.237374e-05 1.602565e-05 -3.791421e-05 4.116198e-05
1.237374e-05 1.308081e-05 1.569541e-05 -3.740194e-05 4.056169e-05
1.237374e-05 1.378788e-05 1.520956e-05 -3.680771e-05 3.982635e-05
1.237374e-05 1.449495e-05 1.459926e-05 -3.613677e-05 3.897440e-05
1.237374e-05 1.520202e-05 1.389245e-05 -3.539559e-05 3.802431e-05
1.237374e-05 1.590909e-05 1.311400e-05 -3.459147e-05 3.699387e-05
1.237374e-05 1.661616e-05 1.228581e-05 -3.373222e-05 3.589991e-05
1.237374e-05 1.732323e-05 1.142697e-05 -3.282592e-05 3.475797e-05
1.237374e-05 1.803030e-05 1.055393e-05 -3.188070e-05 3.358221e-05
1.237374e-05 1.873737e-05 9.680666e-06 -3.090462e-05 3.238535e-05
1.237374e-05 1.944444e-05 8.818822e-06 -2.990545e-05 3.117864e-05
1.237374e-05 2.015152e-05 7.977945e-06 -2.889064e-05 2.997193e-05
1.237374e-05 2.085859e-05 7.165661e-06 -2.786717e-05 2.877370e-05
1.237374e-05 2.156566e-05 6.387873e-06 -2.684151e-05 2.759115e-05
1.237374e-05 2.227273e-05 5.648961e-06 -2.581958e-05 2.643031e-05
1.237374e-05 2.297980e-05 4.951973e-06 -2.480668e-05 2.529611e-05
1.237374e-05 2.368687e-05 4.298807e-06 -2.380752e-05 2.419252e-05
1.237374e-05 2.439394e-05 3.690388e-06 -2.282621e-05 2.312260e-05
1.237374e-05 2.510101e-05 3.126825e-06 -2.186624e-05 2.208868e-05
1.237374e-05 2.580808e-05 2.607560e-06 -2.093056e-05 2.109236e-05
1.237374e-05 2.651515e-05 2.131502e-06 -2.002154e-05 2.013468e-05
1.237374e-05 2.722222e-05 1.697144e-06 -1.914110e-05 1.921619e-05
1.237374e-05 2.792929e-05 1.302666e-06 -1.829064e-05 1.833697e-05
1.237374e-05 2.863636e-05 9.460249e-07 -1.747119e-05 1.749678e-05
1.237374e-05 2.934343e-05 6.250307e-07 -1.668337e-05 1.669508e-05
1.237374e-05 3.005051e-05 3.374104e-07 -1.592751e-05 1.593108e-05
1.237374e-05 3.075758e-05 8.086048e-08 -1.520361e-05 1.520382e-05
1.237374e-05 3.146465e-05 -1.469112e-07 -1.451144e-05 1.451219e-05
1.237374e-05 3.217172e-05 -3.481513e-07 -1.385058e-05 1.385496e-05
1.237374e-05 3.287879e-05 -5.250354e-07 -1.322042e-05 1.323084e-05
1.237374e-05 3.358586e-05 -6.796488e-07 -1.262020e-05 1.263849e-05
1.237374e-05 3.429293e-05 -8.139731e-07 -1.204908e-05 1.207654e-05
1.237374e-05 3.500000e-05 -9.298771e-07 -1.150610e-05 1.154361e-05
1.338384e-05 -3.500000e-05 4.576677e-07 1.039050e-05 1.040057e-05
1.338384e-05 -3.429293e-05 5.151926e-07 1.075421e-05 1.076654e-05
1.338384e-05 -3.358586e-05 5.770391e-07 1.113323e-05 1.114818e-05
1.338384e-05 -3.287879e-05 6.434504e-07 1.152816e-05 1.154611e-05
1.338384e-05 -3.217172e-05 7.146696e-07 1.193961e-05 1.196098e-05
1.338384e-05 -3.146465e-05 7.909375e-07 1.236817e-05 1.239344e-05
1.338384e-05 -3.075758e-05 8.724876e-07 1.281445e-05 1.284412e-05
1.338384e-05 -3.005051e-05 9.595417e-07 1.327904e-05 1.331366e-05
1.338384e-05 -2.934343e-05 1.052303e-06 1.376250e-05 1.380268e-05
1.338384e-05 -2.863636e-05 1.150950e-06 1.426540e-05 1.431175e-05
1.338384e-05 -2.792929e-05 1.255624e-06 1.478823e-05 1.484144e-05
1.338384e-05 -2.722222e-05 1.366424e-06 1.533147e-05 1.539224e-05
1.338384e-05 -2.651515e-05 1.483387e-06 1.589552e-05 1.596459e-05
1.338384e-05 -2.580808e-05 1.606477e-06 1.648073e-05 1.655884e-05
1.338384e-05 -2.510101e-05 1.735567e-06 1.708734e-05 1.717526e-05
1.338384e-05 -2.439394e-05 1.870414e-06 1.771549e-05 1.781396e-05
1.338384e-05 -2.368687e-05 2.010637e-06 1.836519e-05 1.847493e-05
1.338384e-05 -2.297980e-05 2.155688e-06 1.903630e-05 1.915797e-05
1.338384e-05 -2.227273e-05 2.304817e-06 1.972848e-05 1.986266e-05
1.338384e-05 -2.156566e-05 2.457034e-06 2.044120e-05 2.058834e-05
1.338384e-05 -2.085859e-05 2.611067e-06 2.117366e-05 2.133405e-05
1.338384e-05 -2.015152e-05 2.765307e-06 2.192480e-05 2.209850e-05
1.338384e-05 -1.944444e-05 2.917757e-06 2.269321e-05 2.288001e-05
1.338384e-05 -1.873737e-05 3.065962e-06 2.347713e-05 2.367648e-05
1.338384e-05 -1.803030e-05 3.206944e-06 2.427438e-05 2.448531e-05
1.338384e-05 -1.732323e-05 3.337114e-06 2.508235e-05 2.530337e-05
1.338384e-05 -1.661616e-05 3.452189e-06 2.589790e-05 2.612697e-05
1.338384e-05 -1.590909e-05 3.547090e-06 2.671739e-05 2.695182e-05
1.338384e-05 -1.520202e-05 3.615826e-06 2.753662e-05 2.777300e-05
1.338384e-05 -1.449495e-05 3.651373e-06 2.835086e-05 2.858503e-05
1.338384e-05 -1.378788e-05 3.645524e-06 2.915486e-05 2.938189e-05
1.338384e-05 -1.308081e-05 3.588713e-06 2.994295e-05 3.015724e-05
1.338384e-05 -1.237374e-05 3.469800e-06 3.070923e-05 3.090463e-05
1.338384e-05 -1.166667e-05 3.275800e-06 3.144780e-05 3.161796e-05
1.338384e-05 -1.095960e-05 2.991504e-06 3.215330e-05 3.229216e-05
1.338384e-05 -1.025253e-05 2.598964e-06 3.282153e-05 3.292427e-05
1.338384e-05 -9.545455e-06 2.076746e-06 3.345063e-05 3.351503e-05
1.338384e-05 -8.838384e-06 1.398815e-06 3.404265e-05 3.407137e-05
1.338384e-05 -8.131313e-06 5.328641e-07 3.460616e-05 3.461027e-05
1.338384e-05 -7.424242e-06 -5.622670e-07 3.516022e-05 3.516471e-05
1.338384e-05 -6.717172e-06 -1.940616e-06 3.574074e-05 3.579338e-05
1.338384e-05 -6.010101e-06 -3.675555e-06 3.641140e-05 3.659644e-05
1.338384e-05 -5.303030e-06 -5.870517e-06 3.728320e-05 3.774255e-05
1.338384e-05 -4.595960e-06 -8.677846e-06 3.855305e-05 3.951763e-05
1.338384e-05 -3.888889e-06 -1.233491e-05 4.058869e-05 4.242159e-05
1.338384e-05 -3.181818e-06 -1.724370e-05 4.414606e-05 4.739430e-05
1.338384e-05 -2.474747e-06 -2.419827e-05 5.105471e-05 5.649902e-05
1.338384e-05 -1.767677e-06 -3.598043e-05 6.557225e-05 7.479513e-05
1.338384e-05 -1.060606e-06 -5.651845e-05 6.583702e-05 8.676894e-05
1.338384e-05 -3.535354e-07 -6.753824e-05 3.514880e-05 7.613706e-05
1.338384e-05 3.535354e-07 -7.020882e-05 -3.003375e-06 7.027303e-05
1.338384e-05 1.060606e-06 -6.353680e-05 -4.040824e-05 7.529775e-05
1.338384e-05 1.767677e-06 -4.956962e-05 -7.244025e-05 8.777663e-05
1.338384e-05 2.474747e-06 -3.041948e-05 -8.162924e-05 8.711301e-05
1.338384e-05 3.181818e-06 -1.240979e-05 -6.809578e-05 6.921733e-05
1.338384e-05 3.888889e-06 -3.465462e-06 -5.745792e-05 5.756233e-05
1.338384e-05 4.595960e-06 2.927234e-06 -5.215225e-05 5.223433e-05
1.338384e-05 5.303030e-06 7.747009e-06 -4.921912e-05 4.982508e-05
1.338384e-05 6.010101e-06 1.142501e-05 -4.749751e-05 4.885227e-05
1.338384e-05 6.717172e-06 1.421702e-05 -4.643545e-05 4.856310e-05
1.338384e-05 7.424242e-06 1.629405e-05 -4.573494e-05 4.855081e-05
1.338384e-05 8.131313e-06 1.777989e-05 -4.522180e-05 4.859152e-05
1.338384e-05 8.838384e-06 1.876979e-05 -4.478926e-05 4.856318e-05
1.338384e-05 9.545455e-06 1.934076e-05 -4.437022e-05 4.840229e-05
1.338384e-05 1.025253e-05 1.955748e-05 -4.392237e-05 4.807982e-05
1.338384e-05 1.095960e-05 1.947586e-05 -4.341956e-05 4.758747e-05
1.338384e-05 1.166667e-05 1.914518e-05 -4.284658e-05 4.692938e-05
1.338384e-05 1.237374e-05 1.860934e-05 -4.219577e-05 4.611714e-05
1.338384e-05 1.308081e-05 1.790773e-05 -4.146485e-05 4.516658e-05
1.338384e-05 1.378788e-05 1.707563e-05 -4.065533e-05 4.409573e-05
1.338384e-05 1.449495e-05 1.614462e-05 -3.977147e-05 4.292340e-05
1.338384e-05 1.520202e-05 1.514272e-05 -3.881944e-05 4.166834e-05
1.338384e-05 1.590909e-05 1.409464e-05 -3.780675e-05 4.034859e-05
1.338384e-05 1.661616e-05 1.302186e-05 -3.674175e-05 3.898109e-05
1.338384e-05 1.732323e-05 1.194287e-05 -3.563328e-05 3.758141e-05
1.338384e-05 1.803030e-05 1.087329e-05 -3.449032e-05 3.616366e-05
1.338384e-05 1.873737e-05 9.826118e-06 -3.332180e-05 3.474039e-05
1.338384e-05 1.944444e-05 8.811861e-06 -3.213637e-05 3.332260e-05
1.338384e-05 2.015152e-05 7.838815e-06 -3.094225e-05 3.191975e-05
1.338384e-05 2.085859e-05 6.913260e-06 -2.974711e-05 3.053987e-05
1.338384e-05 2.156566e-05 6.039694e-06 -2.855797e-05 2.918965e-05
1.338384e-05 2.227273e-05 5.221055e-06 -2.738118e-05 2.787451e-05
1.338384e-05 2.297980e-05 4.458941e-06 -2.622233e-05 2.659874e-05
1.338384e-05 2.368687e-05 3.753816e-06 -2.508631e-05 2.536560e-05
1.338384e-05 2.439394e-05 3.105207e-06 -2.397724e-05 2.417748e-05
1.338384e-05 2.510101e-05 2.511879e-06 -2.289858e-05 2.303594e-05
1.338384e-05 2.580808e-05 1.972000e-06 -2.185308e-05 2.194188e-05
1.338384e-05 2.651515e-05 1.483283e-06 -2.084291e-05 2.089562e-05
1.338384e-05 2.722222e-05 1.043109e-06 -1.986963e-05 1.989699e-05
1.338384e-05 2.792929e-05 6.486403e-07 -1.893432e-05 1.894542e-05
1.338384e-05 2.863636e-05 2.969068e-07 -1.803757e-05 1.804001e-05
1.338384e-05 2.934343e-05 -1.511624e-08 -1.717959e-05 1.717960e-05
1.338384e-05 3.005051e-05 -2.904471e-07 -1.636025e-05 1.636282e-05
1.338384e-05 3.075758e-05 -5.320490e-07 -1.557910e-05 1.558818e-05
1.338384e-05 3.146465e-05 -7.427927e-07 -1.483546e-05 1.485404e-05
1.338384e-05 3.217172e-05 -9.254281e-07 -1.412846e-05 1.415873e-05
1.338384e-05 3.287879e-05 -1.082565e-06 -1.345705e-05 1.350052e-05
1.338384e-05 3.358586e-05 -1.216660e-06 -1.282007e-05 1.287767e-05
1.338384e-05 3.429293e-05 -1.330008e-06 -1.221627e-05 1.228845e-05
1.338384e-05 3.500000e-05 -1.424741e-06 -1.164432e-05 1.173116e-05
1.439394e-05 -3.500000e-05 2.293761e-07 1.053147e-05 1.053397e-05
1.439394e-05 -3.429293e-05 2.808075e-07 1.090953e-05 1.091315e-05
1.439394e-05 -3.358586e-05 3.367541e-07 1.130420e-05 1.130921e-05
1.439394e-05 -3.287879e-05 3.975344e-07 1.171616e-05 1.172291e-05
1.439394e-05 -3.217172e-05 4.634801e-07 1.214616e-05 1.215500e-05
1.439394e-05 -3.146465e-05 5.349348e-07 1.259491e-05 1.260627e-05
1.439394e-05 -3.075758e-05 6.122521e-07 1.306317e-05 1.307751e-05
1.439394e-05 -3.005051e-05 6.957927e-07 1.355165e-05 1.356950e-05
1.439394e-05 -2.934343e-05 7.859210e-07 1.406109e-05 1.408304e-05
1.439394e-05 -2.863636e-05 8.830004e-07 1.459222e-05 1.461891e-05
1.439394e-05 -2.792929e-05 9.873881e-07 1.514571e-05 1.517786e-05
1.439394e-05 -2.722222e-05 1.099427e-06 1.572222e-05 1.576062e-05
1.439394e-05 -2.651515e-05 1.219439e-06 1.632238e-05 1.636786e-05
1.439394e-05 -2.580808e-05 1.347711e-06 1.694672e-05 1.700022e-05
1.439394e-05 -2.510101e-05 1.484484e-06 1.759572e-05 1.765823e-05
1.439394e-05 -2.439394e-05 1.629940e-06 1.826977e-05 1.834233e-05
1.439394e-05 -2.368687e-05 1.784177e-06 1.896911e-05 1.905284e-05
1.439394e-05 -2.297980e-05 1.947194e-06 1.969388e-05 1.978991e-05
1.439394e-05 -2.227273e-05 2.118860e-06 2.044403e-05 2.055353e-05
1.439394e-05 -2.156566e-05 2.298886e-06 2.121930e-05 2.134346e-05
1.439394e-05 -2.085859e-05 2.486788e-06 2.201922e-05 2.215920e-05
1.439394e-05 -2.015152e-05 2.681850e-06 2.284306e-05 2.299995e-05
1.439394e-05 -1.944444e-05 2.883070e-06 2.368977e-05 2.386456e-05
1.439394e-05 -1.873737e-05 3.089109e-06 2.455798e-05 2.475150e-05
1.439394e-05 -1.803030e-05 3.298227e-06 2.544594e-05 2.565880e-05
1.439394e-05 -1.732323e-05 3.508210e-06 2.635150e-05 2.658400e-05
1.439394e-05 -1.661616e-05 3.716286e-06 2.727210e-05 2.752413e-05
1.439394e-05 -1.590909e-05 3.919026e-06 2.820471e-05 2.847568e-05
1.439394e-05 -1.520202e-05 4.112234e-06 2.914590e-05 2.943457e-05
1.439394e-05 -1.449495e-05 4.290804e-06 3.009185e-05 3.039622e-05
1.439394e-05 -1.378788e-05 4.448564e-06 3.103845e-05 3.135562e-05
1.439394e-05 -1.308081e-05 4.578067e-06 3.198145e-05 3.230745e-05
1.439394e-05 -1.237374e-05 4.670337e-06 3.291671e-05 3.324638e-05
1.439394e-05 -1.166667e-05 4.714529e-06 3.384064e-05 3.416746e-05
1.439394e-05 -1.095960e-05 4.697482e-06 3.475075e-05 3.506681e-05
1.439394e-05 -1.025253e-05 4.603092e-06 3.564662e-05 3.594259e-05
1.439394e-05 -9.545455e-06 4.411444e-06 3.653124e-05 3.679664e-05
1.439394e-05 -8.838384e-06 4.097549e-06 3.741308e-05 3.763680e-05
1.439394e-05 -8.131313e-06 3.629515e-06 3.830925e-05 3.848080e-05
1.439394e-05 -7.424242e-06 2.965794e-06 3.925049e-05 3.936238e-05
1.439394e-05 -6.717172e-06 2.050988e-06 4.028938e-05 4.034155e-05
1.439394e-05 -6.010101e-06 8.091844e-07 4.151449e-05 4.152238e-05
1.439394e-05 -5.303030e-06 -8.670917e-07 4.307686e-05 4.308559e-05
1.439394e-05 -4.595960e-06 -3.136584e-06 4.524378e-05 4.535237e-05
1.439394e-05 -3.888889e-06 -6.248313e-06 4.852274e-05 4.892339e-05
1.439394e-05 -3.181818e-06 -1.063368e-05 5.399903e-05 5.503609e-05
1.439394e-05 -2.474747e-06 -1.722852e-05 6.447697e-05 6.673905e-05
1.439394e-05 -1.767677e-06 -3.112194e-05 7.876933e-05 8.469464e-05
1.439394e-05 -1.060606e-06 -4.624165e-05 6.980939e-05 8.373554e-05
1.439394e-05 -3.535354e-07 -5.406027e-05 3.706321e-05 6.554536e-05
1.439394e-05 3.535354e-07 -5.540920e-05 6.944553e-07 5.541355e-05
1.439394e-05 1.060606e-06 -4.991905e-05 -3.517103e-05 6.106483e-05
1.439394e-05 1.767677e-06 -3.860835e-05 -6.815792e-05 7.833331e-05
1.439394e-05 2.474747e-06 -2.416372e-05 -9.332262e-05 9.640019e-05
1.439394e-05 3.181818e-06 -5.748832e-06 -9.114164e-05 9.132277e-05
1.439394e-05 3.888889e-06 5.320150e-06 -7.439015e-05 7.458015e-05
1.439394e-05 4.595960e-06 1.130692e-05 -6.499014e-05 6.596639e-05
1.439394e-05 5.303030e-06 1.561446e-05 -5.982765e-05 6.183170e-05
1.439394e-05 6.010101e-06 1.874986e-05 -5.669047e-05 5.971069e-05
1.439394e-05 6.717172e-06 2.098567e-05 -5.463861e-05 5.853013e-05
1.439394e-05 7.424242e-06 2.250255e-05 -5.319787e-05 5.776139e-05
1.439394e-05 8.131313e-06 2.343170e-05 -5.210157e-05 5.712809e-05
1.439394e-05 8.838384e-06 2.387442e-05 -5.118917e-05 5.648290e-05
1.439394e-05 9.545455e-06 2.391267e-05 -5.036003e-05 5.574897e-05
1.439394e-05 1.025253e-05 2.361521e-05 -4.954989e-05 5.488962e-05
1.439394e-05 1.095960e-05 2.304123e-05 -4.871786e-05 5.389182e-05
1.439394e-05 1.166667e-05 2.224262e-05 -4.783862e-05 5.275669e-05
1.439394e-05 1.237374e-05 2.126532e-05 -4.689772e-05 5.149379e-05
1.439394e-05 1.308081e-05 2.015021e-05 -4.588833e-05 5.011756e-05
1.439394e-05 1.378788e-05 1.893365e-05 -4.480909e-05 4.864502e-05
1.439394e-05 1.449495e-05 1.764784e-05 -4.366261e-05 4.709426e-05
1.439394e-05 1.520202e-05 1.632105e-05 -4.245430e-05 4.548345e-05
1.439394e-05 1.590909e-05 1.497785e-05 -4.119152e-05 4.383010e-05
1.439394e-05 1.661616e-05 1.363927e-05 -3.988292e-05 4.215064e-05
1.439394e-05 1.732323e-05 1.232305e-05 -3.853787e-05 4.046016e-05
1.439394e-05 1.803030e-05 1.104378e-05 -3.716608e-05 3.877218e-05
1.439394e-05 1.873737e-05 9.813185e-06 -3.577722e-05 3.709862e-05
1.439394e-05 1.944444e-05 8.640339e-06 -3.438067e-05 3.544977e-05
1.439394e-05 2.015152e-05 7.531931e-06 -3.298531e-05 3.383432e-05
1.439394e-05 2.085859e-05 6.492532e-06 -3.159936e-05 3.225946e-05
1.439394e-05 2.156566e-05 5.524865e-06 -3.023027e-05 3.073098e-05
1.439394e-05 2.227273e-05 4.630062e-06 -2.888463e-05 2.925336e-05
1.439394e-05 2.297980e-05 3.807926e-06 -2.756819e-05 2.782993e-05
1.439394e-05 2.368687e-05 3.057161e-06 -2.628580e-05 2.646298e-05
1.439394e-05 2.439394e-05 2.375600e-06 -2.504146e-05 2.515389e-05
1.439394e-05 2.510101e-05 1.760397e-06 -2.383836e-05 2.390327e-05
1.439394e-05 2.580808e-05 1.208212e-06 -2.267893e-05 2.271109e-05
1.439394e-05 2.651515e-05 7.153582e-07 -2.156488e-05 2.157674e-05
1.439394e-05 2.722222e-05 2.779387e-07 -2.049729e-05 2.049918e-05
1.439394e-05 2.792929e-05 -1.080448e-07 -1.947671e-05 1.947701e-05
1.439394e-05 2.863636e-05 -4.466007e-07 -1.850318e-05 1.850857e-05
1.439394e-05 2.934343e-05 -7.416758e-07 -1.757631e-05 1.759195e-05
1.439394e-05 3.005051e-05 -9.970988e-07 -1.669539e-05 1.672514e-05
1.439394e-05 3.075758e-05 -1.216538e-06 -1.585940e-05 1.590599e-05
1.439394e-05 3.146465e-05 -1.403474e-06 -1.506711e-05 1.513233e-05
1.439394e-05 3.217172e-05 -1.561174e-06 -1.431709e-05 1.440195e-05
1.439394e-05 3.287879e-05 -1.692687e-06 -1.360778e-05 1.371265e-05
1.439394e-05 3.358586e-05 -1.800836e-06 -1.293753e-05 1.306226e-05
1.439394e-05 3.429293e-05 -1.888221e-06 -1.230464e-05 1.244867e-05
1.439394e-05 3.500000e-05 -1.957221e-06 -1.170735e-05 1.186983e-05
1.540404e-05 -3.500000e-05 -1.338471e-08 1.062841e-05 1.062842e-05
1.540404e-05 -3.429293e-05 3.070013e-08 1.101879e-05 1.101883e-05
1.540404e-05 -3.358586e-05 7.939460e-08 1.142700e-05 1.142727e-05
1.540404e-05 -3.287879e-05 1.330865e-07 1.185385e-05 1.185459e-05
1.540404e-05 -3.217172e-05 1.921897e-07 1.230019e-05 1.230169e-05
1.540404e-05 -3.146465e-05 2.571447e-07 1.276690e-05 1.276949e-05
1.540404e-05 -3.075758e-05 3.284190e-07 1.325486e-05 1.325892e-05
1.540404e-05 -3.005051e-05 4.065066e-07 1.376496e-05 1.377096e-05
1.540404e-05 -2.934343e-05 4.919275e-07 1.429811e-05 1.430657e-05
1.540404e-05 -2.863636e-05 5.852265e-07 1.485522e-05 1.486674e-05
1.540404e-05 -2.792929e-05 6.869707e-07 1.543718e-05 1.545246e-05
1.540404e-05 -2.722222e-05 7.977469e-07 1.604488e-05 1.606470e-05
1.540404e-05 -2.651515e-05 9.181570e-07 1.667917e-05 1.670442e-05
1.540404e-05 -2.580808e-05 1.048812e-06 1.734085e-05 1.737254e-05
1.540404e-05 -2.510101e-05 1.190327e-06 1.803069e-05 1.806994e-05
1.540404e-05 -2.439394e-05 1.343306e-06 1.874937e-05 1.879743e-05
1.540404e-05 -2.368687e-05 1.508338e-06 1.949748e-05 1.955574e-05
1.540404e-05 -2.297980e-05 1.685976e-06 2.027549e-05 2.034547e-05
1.540404e-05 -2.227273e-05 1.876722e-06 2.108373e-05 2.116710e-05
1.540404e-05 -2.156566e-05 2.081002e-06 2.192239e-05 2.202094e-05
1.540404e-05 -2.085859e-05 2.299143e-06 2.279143e-05 2.290710e-05
1.540404e-05 -2.015152e-05 2.531340e-06 2.369060e-05 2.382545e-05
1.540404e-05 -1.944444e-05 2.777612e-06 2.461941e-05 2.477560e-05
1.540404e-05 -1.873737e-05 3.037764e-06 2.557707e-05 2.575684e-05
1.540404e-05 -1.803030e-05 3.311325e-06 2.656250e-05 2.676810e-05
1.540404e-05 -1.732323e-05 3.597482e-06 2.757429e-05 2.780798e-05
1.540404e-05 -1.661616e-05 3.895004e-06 2.861071e-05 2.887462e-05
1.540404e-05 -1.590909e-05 4.202140e-06 2.966969e-05 2.996579e-05
1.540404e-05 -1.520202e-05 4.516503e-06 3.074892e-05 3.107885e-05
1.540404e-05 -1.449495e-05 4.834927e-06 3.184589e-05 3.221082e-05
1.540404e-05 -1.378788e-05 5.153279e-06 3.295803e-05 3.335847e-05
1.540404e-05 -1.308081e-05 5.466239e-06 3.408294e-05 3.451850e-05
1.540404e-05 -1.237374e-05 5.766993e-06 3.521878e-05 3.568782e-05
1.540404e-05 -1.166667e-05 6.046854e-06 3.636471e-05 3.686403e-05
1.540404e-05 -1.095960e-05 6.294742e-06 3.752173e-05 3.804608e-05
1.540404e-05 -1.025253e-05 6.496489e-06 3.869380e-05 3.923538e-05
1.540404e-05 -9.545455e-06 6.633866e-06 3.988953e-05 4.043739e-05
1.540404e-05 -8.838384e-06 6.683238e-06 4.112475e-05 4.166427e-05
1.540404e-05 -8.131313e-06 6.613616e-06 4.242652e-05 4.293891e-05
1.540404e-05 -7.424242e-06 6.383808e-06 4.383944e-05 4.430180e-05
1.540404e-05 -6.717172e-06 5.938090e-06 4.543637e-05 4.582275e-05
1.540404e-05 -6.010101e-06 5.199366e-06 4.733737e-05 4.762206e-05
1.540404e-05 -5.303030e-06 4.057668e-06 4.974612e-05 4.991134e-05
1.540404e-05 -4.595960e-06 2.349127e-06 5.302709e-05 5.307910e-05
1.540404e-05 -3.888889e-06 -1.878818e-07 5.789299e-05 5.789330e-05
1.540404e-05 -3.181818e-06 -4.029293e-06 6.595601e-05 6.607898e-05
1.540404e-05 -2.474747e-06 -1.052549e-05 8.152139e-05 8.219807e-05
1.540404e-05 -1.767677e-06 -2.612949e-05 9.214521e-05 9.577833e-05
1.540404e-05 -1.060606e-06 -3.485435e-05 7.188875e-05 7.989254e-05
1.540404e-05 -3.535354e-07 -3.976615e-05 3.921723e-05 5.585103e-05
1.540404e-05 3.535354e-07 -3.978332e-05 4.552331e-06 4.004293e-05
1.540404e-05 1.060606e-06 -3.499044e-05 -2.968572e-05 4.588652e-05
1.540404e-05 1.767677e-06 -2.590258e-05 -6.224504e-05 6.741949e-05
1.540404e-05 2.474747e-06 -1.368936e-05 -9.128759e-05 9.230830e-05
1.540404e-05 3.181818e-06 -1.202823e-06 -1.092351e-04 1.092417e-04
1.540404e-05 3.888889e-06 1.465705e-05 -9.903142e-05 1.001102e-04
1.540404e-05 4.595960e-06 2.073949e-05 -8.219988e-05 8.477586e-05
1.540404e-05 5.303030e-06 2.433968e-05 -7.328570e-05 7.722185e-05
1.540404e-05 6.010101e-06 2.678327e-05 -6.798122e-05 7.306702e-05
1.540404e-05 6.717172e-06 2.834675e-05 -6.449496e-05 7.044954e-05
1.540404e-05 7.424242e-06 2.920706e-05 -6.201721e-05 6.855062e-05
1.540404e-05 8.131313e-06 2.949543e-05 -6.012198e-05 6.696740e-05
1.540404e-05 8.838384e-06 2.931519e-05 -5.856271e-05 6.549024e-05
1.540404e-05 9.545455e-06 2.875114e-05 -5.718801e-05 6.400856e-05
1.540404e-05 1.025253e-05 2.787501e-05 -5.590179e-05 6.246620e-05
1.540404e-05 1.095960e-05 2.674883e-05 -5.464233e-05 6.083818e-05
1.540404e-05 1.166667e-05 2.542699e-05 -5.337044e-05 5.911798e-05
1.540404e-05 1.237374e-05 2.395758e-05 -5.206230e-05 5.731011e-05
1.540404e-05 1.308081e-05 2.238318e-05 -5.070484e-05 5.542551e-05
1.540404e-05 1.378788e-05 2.074135e-05 -4.929268e-05 5.347871e-05
1.540404e-05 1.449495e-05 1.906505e-05 -4.782599e-05 5.148594e-05
1.540404e-05 1.520202e-05 1.738284e-05 -4.630885e-05 4.946385e-05
1.540404e-05 1.590909e-05 1.571909e-05 -4.474810e-05 4.742871e-05
1.540404e-05 1.661616e-05 1.409428e-05 -4.315238e-05 4.539578e-05
1.540404e-05 1.732323e-05 1.252513e-05 -4.153144e-05 4.337902e-05
1.540404e-05 1.803030e-05 1.102491e-05 -3.989551e-05 4.139083e-05
1.540404e-05 1.873737e-05 9.603708e-06 -3.825488e-05 3.944194e-05
1.540404e-05 1.944444e-05 8.268747e-06 -3.661951e-05 3.754145e-05
1.540404e-05 2.015152e-05 7.024669e-06 -3.499877e-05 3.569678e-05
1.540404e-05 2.085859e-05 5.873885e-06 -3.340126e-05 3.391381e-05
1.540404e-05 2.156566e-05 4.816890e-06 -3.183464e-05 3.219700e-05
1.540404e-05 2.227273e-05 3.852580e-06 -3.030559e-05 3.054949e-05
1.540404e-05 2.297980e-05 2.978550e-06 -2.881974e-05 2.897325e-05
1.540404e-05 2.368687e-05 2.191370e-06 -2.738171e-05 2.746925e-05
1.540404e-05 2.439394e-05 1.486839e-06 -2.599510e-05 2.603758e-05
1.540404e-05 2.510101e-05 8.602075e-07 -2.466261e-05 2.467761e-05
1.540404e-05 2.580808e-05 3.063687e-07 -2.338607e-05 2.338808e-05
1.540404e-05 2.651515e-05 -1.799736e-07 -2.216654e-05 2.216727e-05
1.540404e-05 2.722222e-05 -6.041700e-07 -2.100440e-05 2.101309e-05
1.540404e-05 2.792929e-05 -9.715152e-07 -1.989943e-05 1.992313e-05
1.540404e-05 2.863636e-05 -1.287161e-06 -1.885093e-05 1.889482e-05
1.540404e-05 2.934343e-05 -1.556054e-06 -1.785776e-05 1.792543e-05
1.540404e-05 3.005051e-05 -1.782882e-06 -1.691846e-05 1.701215e-05
1.540404e-05 3.075758e-05 -1.972050e-06 -1.603131e-05 1.615215e-05
1.540404e-05 3.146465e-05 -2.127659e-06 -1.519438e-05 1.534262e-05
1.540404e-05 3.217172e-05 -2.253496e-06 -1.440560e-05 1.458079e-05
1.540404e-05 3.287879e-05 -2.353037e-06 -1.366281e-05 1.386395e-05
1.540404e-05 3.358586e-05 -2.429453e-06 -1.296379e-05 1.318947e-05
1.540404e-05 3.429293e-05 -2.485618e-06 -1.230632e-05 1.255483e-05
1.540404e-05 3.500000e-05 -2.524131e-06 -1.168817e-05 1.195761e-05
1.641414e-05 -3.500000e-05 -2.688395e-07 1.067869e-05 1.068208e-05
1.641414e-05 -3.429293e-05 -2.333346e-07 1.107911e-05 1.108157e-05
1.641414e-05 -3.358586e-05 -1.932361e-07 1.149849e-05 1.150012e-05
1.641414e-05 -3.287879e-05 -1.480957e-07 1.193778e-05 1.193870e-05
1.641414e-05 -3.217172e-05 -9.742659e-08 1.239796e-05 1.239834e-05
1.641414e-05 -3.146465e-05 -4.070090e-08 1.288003e-05 1.288010e-05
1.641414e-05 -3.075758e-05 2.265261e-08 1.338505e-05 1.338507e-05
1.641414e-05 -3.005051e-05 9.325101e-08 1.391409e-05 1.391440e-05
1.641414e-05 -2.934343e-05 1.717594e-07 1.446824e-05 1.446926e-05
1.641414e-05 -2.863636e-05 2.588928e-07 1.504862e-05 1.505085e-05
1.641414e-05 -2.792929e-05 3.554179e-07 1.565636e-05 1.566040e-05
1.641414e-05 -2.722222e-05 4.621542e-07 1.629260e-05 1.629916e-05
1.641414e-05 -2.651515e-05 5.799740e-07 1.695847e-05 1.696839e-05
1.641414e-05 -2.580808e-05 7.098027e-07 1.765509e-05 1.766935e-05
1.641414e-05 -2.510101e-05 8.526164e-07 1.838354e-05 1.840330e-05
1.641414e-05 -2.439394e-05 1.009439e-06 1.914489e-05 1.917148e-05
1.641414e-05 -2.368687e-05 1.181339e-06 1.994012e-05 1.997508e-05
1.641414e-05 -2.297980e-05 1.369420e-06 2.077014e-05 2.081524e-05
1.641414e-05 -2.227273e-05 1.574810e-06 2.163580e-05 2.169303e-05
1.641414e-05 -2.156566e-05 1.798652e-06 2.253778e-05 2.260943e-05
1.641414e-05 -2.085859e-05 2.042082e-06 2.347665e-05 2.356530e-05
1.641414e-05 -2.015152e-05 2.306210e-06 2.445282e-05 2.456133e-05
1.641414e-05 -1.944444e-05 2.592083e-06 2.546650e-05 2.559808e-05
1.641414e-05 -1.873737e-05 2.900658e-06 2.651772e-05 2.667589e-05
1.641414e-05 -1.803030e-05 3.232743e-06 2.760627e-05 2.779491e-05
1.641414e-05 -1.732323e-05 3.588945e-06 2.873174e-05 2.895503e-05
1.641414e-05 -1.661616e-05 3.969590e-06 2.989353e-05 3.015594e-05
1.641414e-05 -1.590909e-05 4.374627e-06 3.109085e-05 3.139711e-05
1.641414e-05 -1.520202e-05 4.803511e-06 3.232285e-05 3.267782e-05
1.641414e-05 -1.449495e-05 5.255044e-06 3.358868e-05 3.399728e-05
1.641414e-05 -1.378788e-05 5.727183e-06 3.488776e-05 3.535472e-05
1.641414e-05 -1.308081e-05 6.216789e-06 3.622000e-05 3.674965e-05
1.641414e-05 -1.237374e-05 6.719295e-06 3.758629e-05 3.818217e-05
1.641414e-05 -1.166667e-05 7.228288e-06 3.898915e-05 3.965352e-05
1.641414e-05 -1.095960e-05 7.734936e-06 4.043365e-05 4.116685e-05
1.641414e-05 -1.025253e-05 8.227238e-06 4.192888e-05 4.272842e-05
1.641414e-05 -9.545455e-06 8.688990e-06 4.349000e-05 4.434951e-05
1.641414e-05 -8.838384e-06 9.098368e-06 4.514154e-05 4.604931e-05
1.641414e-05 -8.131313e-06 9.425906e-06 4.692238e-05 4.785977e-05
1.641414e-05 -7.424242e-06 9.631560e-06 4.889403e-05 4.983366e-05
1.641414e-05 -6.717172e-06 9.660254e-06 5.115478e-05 5.205893e-05
1.641414e-05 -6.010101e-06 9.434768e-06 5.386550e-05 5.468553e-05
1.641414e-05 -5.303030e-06 8.843513e-06 5.730098e-05 5.797939e-05
1.641414e-05 -4.595960e-06 7.717200e-06 6.196396e-05 6.244267e-05
1.641414e-05 -3.888889e-06 5.775788e-06 6.888119e-05 6.912292e-05
1.641414e-05 -3.181818e-06 2.451004e-06 8.055579e-05 8.059307e-05
1.641414e-05 -2.474747e-06 -5.628270e-06 9.953962e-05 9.969861e-05
1.641414e-05 -1.767677e-06 -1.727833e-05 9.987739e-05 1.013609e-04
1.641414e-05 -1.060606e-06 -2.242820e-05 7.351456e-05 7.685970e-05
1.641414e-05 -3.535354e-07 -2.476150e-05 4.154660e-05 4.836581e-05
1.641414e-05 3.535354e-07 -2.359331e-05 8.601580e-06 2.511238e-05
1.641414e-05 1.060606e-06 -1.908967e-05 -2.412411e-05 3.076342e-05
1.641414e-05 1.767677e-06 -1.158311e-05 -5.570792e-05 5.689939e-05
1.641414e-05 2.474747e-06 -1.675681e-06 -8.533484e-05 8.535129e-05
1.641414e-05 3.181818e-06 9.433414e-06 -1.112195e-04 1.116188e-04
1.641414e-05 3.888889e-06 1.962088e-05 -1.215708e-04 1.231439e-04
1.641414e-05 4.595960e-06 3.135029e-05 -1.071022e-04 1.115962e-04
1.641414e-05 5.303030e-06 3.419017e-05 -9.106110e-05 9.726815e-05
1.641414e-05 6.010101e-06 3.569605e-05 -8.213928e-05 8.956043e-05
1.641414e-05 6.717172e-06 3.640943e-05 -7.647168e-05 8.469689e-05
1.641414e-05 7.424242e-06 3.647572e-05 -7.250437e-05 8.116257e-05
1.641414e-05 8.131313e-06 3.600977e-05 -6.950401e-05 7.827842e-05
1.641414e-05 8.838384e-06 3.510856e-05 -6.707354e-05 7.570648e-05
1.641414e-05 9.545455e-06 3.385527e-05 -6.497884e-05 7.326957e-05
1.641414e-05 1.025253e-05 3.232221e-05 -6.307457e-05 7.087402e-05
1.641414e-05 1.095960e-05 3.057302e-05 -6.126805e-05 6.847250e-05
1.641414e-05 1.166667e-05 2.866402e-05 -5.949999e-05 6.604449e-05
1.641414e-05 1.237374e-05 2.664516e-05 -5.773328e-05 6.358534e-05
1.641414e-05 1.308081e-05 2.456063e-05 -5.594607e-05 6.109981e-05
1.641414e-05 1.378788e-05 2.244920e-05 -5.412731e-05 5.859805e-05
1.641414e-05 1.449495e-05 2.034455e-05 -5.227358e-05 5.609303e-05
1.641414e-05 1.520202e-05 1.827541e-05 -5.038694e-05 5.359882e-05
1.641414e-05 1.590909e-05 1.626582e-05 -4.847320e-05 5.112952e-05
1.641414e-05 1.661616e-05 1.433538e-05 -4.654069e-05 4.869845e-05
1.641414e-05 1.732323e-05 1.249945e-05 -4.459927e-05 4.631772e-05
1.641414e-05 1.803030e-05 1.076953e-05 -4.265950e-05 4.399791e-05
1.641414e-05 1.873737e-05 9.153597e-06 -4.073211e-05 4.174797e-05
1.641414e-05 1.944444e-05 7.656437e-06 -3.882743e-05 3.957513e-05
1.641414e-05 2.015152e-05 6.280088e-06 -3.695516e-05 3.748497e-05
1.641414e-05 2.085859e-05 5.024228e-06 -3.512401e-05 3.548153e-05
1.641414e-05 2.156566e-05 3.886567e-06 -3.334161e-05 3.356737e-05
1.641414e-05 2.227273e-05 2.863236e-06 -3.161442e-05 3.174381e-05
1.641414e-05 2.297980e-05 1.949136e-06 -2.994767e-05 3.001103e-05
1.641414e-05 2.368687e-05 1.138266e-06 -2.834540e-05 2.836825e-05
1.641414e-05 2.439394e-05 4.240090e-07 -2.681054e-05 2.681390e-05
1.641414e-05 2.510101e-05 -2.006186e-07 -2.534497e-05 2.534576e-05
1.641414e-05 2.580808e-05 -7.427586e-07 -2.394962e-05 2.396113e-05
1.641414e-05 2.651515e-05 -1.209538e-06 -2.262459e-05 2.265689e-05
1.641414e-05 2.722222e-05 -1.607932e-06 -2.136927e-05 2.142968e-05
1.641414e-05 2.792929e-05 -1.944659e-06 -2.018247e-05 2.027594e-05
1.641414e-05 2.863636e-05 -2.226103e-06 -1.906249e-05 1.919203e-05
1.641414e-05 2.934343e-05 -2.458266e-06 -1.800723e-05 1.817425e-05
1.641414e-05 3.005051e-05 -2.646727e-06 -1.701433e-05 1.721896e-05
1.641414e-05 3.075758e-05 -2.796634e-06 -1.608117e-05 1.632254e-05
1.641414e-05 3.146465e-05 -2.912698e-06 -1.520503e-05 1.548149e-05
1.641414e-05 3.217172e-05 -2.999202e-06 -1.438306e-05 1.469244e-05
1.641414e-05 3.287879e-05 -3.060016e-06 -1.361242e-05 1.395212e-05
1.641414e-05 3.358586e-05 -3.098618e-06 -1.289024e-05 1.325744e-05
1.641414e-05 3.429293e-05 -3.118118e-06 -1.221371e-05 1.260545e-05
1.641414e-05 3.500000e-05 -3.121282e-06 -1.158010e-05 1.199337e-05
1.742424e-05 -3.500000e-05 -5.349437e-07 1.067996e-05 1.069335e-05
1.742424e-05 -3.429293e-05 -5.092083e-07 1.108789e-05 1.109958e-05
1.742424e-05 -3.358586e-05 -4.790157e-07 1.151581e-05 1.152577e-05
1.742424e-05 -3.287879e-05 -4.438682e-07 1.196479e-05 1.197302e-05
1.742424e-05 -3.217172e-05 -4.032181e-07 1.243595e-05 1.244248e-05
1.742424e-05 -3.146465e-05 -3.564635e-07 1.293044e-05 1.293535e-05
1.742424e-05 -3.075758e-05 -3.029433e-07 1.344949e-05 1.345290e-05
1.742424e-05 -3.005051e-05 -2.419324e-07 1.399434e-05 1.399643e-05
1.742424e-05 -2.934343e-05 -1.726366e-07 1.456630e-05 1.456733e-05
1.742424e-05 -2.863636e-05 -9.418756e-08 1.516672e-05 1.516702e-05
1.742424e-05 -2.792929e-05 -5.636929e-09 1.579699e-05 1.579699e-05
1.742424e-05 -2.722222e-05 9.404853e-08 1.645851e-05 1.645878e-05
1.742424e-05 -2.651515e-05 2.059923e-07 1.715274e-05 1.715397e-05
1.742424e-05 -2.580808e-05 3.314131e-07 1.788113e-05 1.788420e-05
1.742424e-05 -2.510101e-05 4.716289e-07 1.864518e-05 1.865114e-05
1.742424e-05 -2.439394e-05 6.280608e-07 1.944636e-05 1.945650e-05
1.742424e-05 -2.368687e-05 8.022350e-07 2.028613e-05 2.030198e-05
1.742424e-05 -2.297980e-05 9.957840e-07 2.116594e-05 2.118935e-05
1.742424e-05 -2.227273e-05 1.210445e-06 2.208721e-05 2.212035e-05
1.742424e-05 -2.156566e-05 1.448053e-06 2.305127e-05 2.309671e-05
1.742424e-05 -2.085859e-05 1.710539e-06 2.405943e-05 2.412016e-05
1.742424e-05 -2.015152e-05 1.999907e-06 2.511289e-05 2.519239e-05
1.742424e-05 -1.944444e-05 2.318224e-06 2.621275e-05 2.631506e-05
1.742424e-05 -1.873737e-05 2.667584e-06 2.736004e-05 2.748978e-05
1.742424e-05 -1.803030e-05 3.050073e-06 2.855567e-05 2.871810e-05
1.742424e-05 -1.732323e-05 3.467717e-06 2.980048e-05 3.000156e-05
1.742424e-05 -1.661616e-05 3.922408e-06 3.109526e-05 3.134167e-05
1.742424e-05 -1.590909e-05 4.415818e-06 3.244082e-05 3.273998e-05
1.742424e-05 -1.520202e-05 4.949271e-06 3.383811e-05 3.419815e-05
1.742424e-05 -1.449495e-05 5.523594e-06 3.528837e-05 3.571805e-05
1.742424e-05 -1.378788e-05 6.138905e-06 3.679336e-05 3.730198e-05
1.742424e-05 -1.308081e-05 6.794350e-06 3.835580e-05 3.895292e-05
1.742424e-05 -1.237374e-05 7.487755e-06 3.997984e-05 4.067498e-05
1.742424e-05 -1.166667e-05 8.215170e-06 4.167193e-05 4.247398e-05
1.742424e-05 -1.095960e-05 8.970272e-06 4.344197e-05 4.435843e-05
1.742424e-05 -1.025253e-05 9.743563e-06 4.530504e-05 4.634095e-05
1.742424e-05 -9.545455e-06 1.052130e-05 4.728410e-05 4.844051e-05
1.742424e-05 -8.838384e-06 1.128400e-05 4.941398e-05 5.068600e-05
1.742424e-05 -8.131313e-06 1.200439e-05 5.174798e-05 5.312211e-05
1.742424e-05 -7.424242e-06 1.264431e-05 5.436860e-05 5.581956e-05
1.742424e-05 -6.717172e-06 1.315010e-05 5.740662e-05 5.889350e-05
1.742424e-05 -6.010101e-06 1.344502e-05 6.107688e-05 6.253922e-05
1.742424e-05 -5.303030e-06 1.341563e-05 6.575259e-05 6.710724e-05
1.742424e-05 -4.595960e-06 1.288402e-05 7.213989e-05 7.328139e-05
1.742424e-05 -3.888889e-06 1.153420e-05 8.177108e-05 8.258055e-05
1.742424e-05 -3.181818e-06 8.506285e-06 9.866664e-05 9.903263e-05
1.742424e-05 -2.474747e-06 -2.139874e-06 1.146028e-04 1.146228e-04
1.742424e-05 -1.767677e-06 -6.956321e-06 1.030988e-04 1.033333e-04
1.742424e-05 -1.060606e-06 -9.144110e-06 7.491311e-05 7.546913e-05
1.742424e-05 -3.535354e-07 -9.198046e-06 4.422737e-05 4.517371e-05
1.742424e-05 3.535354e-07 -6.894084e-06 1.281024e-05 1.454753e-05
1.742424e-05 1.060606e-06 -2.359876e-06 -1.831747e-05 1.846885e-05
1.742424e-05 1.767677e-06 4.127295e-06 -4.878354e-05 4.895782e-05
1.742424e-05 2.474747e-06 1.212944e-05 -7.803481e-05 7.897187e-05
1.742424e-05 3.181818e-06 2.118151e-05 -1.053194e-04 1.074283e-04
1.742424e-05 3.888889e-06 3.008683e-05 -1.286866e-04 1.321569e-04
1.742424e-05 4.595960e-06 3.771790e-05 -1.335263e-04 1.387512e-04
1.742424e-05 5.303030e-06 4.544141e-05 -1.165383e-04 1.250844e-04
1.742424e-05 6.010101e-06 4.576062e-05 -1.006716e-04 1.105840e-04
1.742424e-05 6.717172e-06 4.533978e-05 -9.137437e-05 1.020048e-04
1.742424e-05 7.424242e-06 4.440943e-05 -8.515106e-05 9.603594e-05
1.742424e-05 8.131313e-06 4.303276e-05 -8.057402e-05 9.134546e-05
1.742424e-05 8.838384e-06 4.128197e-05 -7.695047e-05 8.732454e-05
1.742424e-05 9.545455e-06 3.922941e-05 -7.389866e-05 8.366576e-05
1.742424e-05 1.025253e-05 3.694323e-05 -7.119127e-05 8.020598e-05
1.742424e-05 1.095960e-05 3.448606e-05 -6.868668e-05 7.685797e-05
1.742424e-05 1.166667e-05 3.191477e-05 -6.629494e-05 7.357698e-05
1.742424e-05 1.237374e-05 2.928046e-05 -6.395923e-05 7.034294e-05
1.742424e-05 1.308081e-05 2.662854e-05 -6.164489e-05 6.715037e-05
1.742424e-05 1.378788e-05 2.399871e-05 -5.933259e-05 6.400230e-05
1.742424e-05 1.449495e-05 2.142513e-05 -5.701372e-05 6.090649e-05
1.742424e-05 1.520202e-05 1.893645e-05 -5.468722e-05 5.787298e-05
1.742424e-05 1.590909e-05 1.655600e-05 -5.235721e-05 5.491246e-05
1.742424e-05 1.661616e-05 1.430202e-05 -5.003123e-05 5.203530e-05
1.742424e-05 1.732323e-05 1.218801e-05 -4.771892e-05 4.925082e-05
1.742424e-05 1.803030e-05 1.022303e-05 -4.543094e-05 4.656695e-05
1.742424e-05 1.873737e-05 8.412229e-06 -4.317816e-05 4.398999e-05
1.742424e-05 1.944444e-05 6.757247e-06 -4.097108e-05 4.152457e-05
1.742424e-05 2.015152e-05 5.256768e-06 -3.881937e-05 3.917368e-05
1.742424e-05 2.085859e-05 3.906999e-06 -3.673158e-05 3.693878e-05
1.742424e-05 2.156566e-05 2.702172e-06 -3.471494e-05 3.481995e-05
1.742424e-05 2.227273e-05 1.635006e-06 -3.277530e-05 3.281605e-05
1.742424e-05 2.297980e-05 6.971307e-07 -3.091708e-05 3.092494e-05
1.742424e-05 2.368687e-05 -1.205343e-07 -2.914335e-05 2.914360e-05
1.742424e-05 2.439394e-05 -8.274527e-07 -2.745594e-05 2.746840e-05
1.742424e-05 2.510101e-05 -1.433198e-06 -2.585548e-05 2.589517e-05
1.742424e-05 2.580808e-05 -1.947232e-06 -2.434164e-05 2.441941e-05
1.742424e-05 2.651515e-05 -2.378729e-06 -2.291322e-05 2.303636e-05
1.742424e-05 2.722222e-05 -2.736447e-06 -2.156827e-05 2.174117e-05
1.742424e-05 2.792929e-05 -3.028633e-06 -2.030432e-05 2.052896e-05
1.742424e-05 2.863636e-05 -3.262970e-06 -1.911841e-05 1.939486e-05
1.742424e-05 2.934343e-05 -3.446536e-06 -1.800726e-05 1.833413e-05
1.742424e-05 3.005051e-05 -3.585802e-06 -1.696739e-05 1.734215e-05
1.742424e-05 3.075758e-05 -3.686635e-06 -1.599514e-05 1.641450e-05
1.742424e-05 3.146465e-05 -3.754315e-06 -1.508682e-05 1.554693e-05
1.742424e-05 3.217172e-05 -3.793568e-06 -1.423872e-05 1.473541e-05
1.742424e-05 3.287879e-05 -3.808599e-06 -1.344720e-05 1.397614e-05
1.742424e-05 3.358586e-05 -3.803128e-06 -1.270868e-05 1.326554e-05
1.742424e-05 3.429293e-05 -3.780433e-06 -1.201973e-05 1.260022e-05
1.742424e-05 3.500000e-05 -3.743388e-06 -1.137702e-05 1.197704e-05
1.843434e-05 -3.500000e-05 -8.093801e-07 1.063017e-05 1.066094e-05
1.843434e-05 -3.429293e-05 -7.945329e-07 1.104283e-05 1.107137e-05
1.843434e-05 -3.358586e-05 -7.754922e-07 1.147638e-05 1.150255e-05
1.843434e-05 -3.287879e-05 -7.517245e-07 1.193201e-05 1.195566e-05
1.843434e-05 -3.217172e-05 -7.226365e-07 1.241096e-05 1.243198e-05
1.843434e-05 -3.146465e-05 -6.875683e-07 1.291456e-05 1.293285e-05
1.843434e-05 -3.075758e-05 -6.457869e-07 1.344419e-05 1.345969e-05
1.843434e-05 -3.005051e-05 -5.964787e-07 1.400128e-05 1.401398e-05
1.843434e-05 -2.934343e-05 -5.387419e-07 1.458737e-05 1.459731e-05
1.843434e-05 -2.863636e-05 -4.715775e-07 1.520404e-05 1.521135e-05
1.843434e-05 -2.792929e-05 -3.938806e-07 1.585294e-05 1.585783e-05
1.843434e-05 -2.722222e-05 -3.044310e-07 1.653580e-05 1.653860e-05
1.843434e-05 -2.651515e-05 -2.018828e-07 1.725440e-05 1.725558e-05
1.843434e-05 -2.580808e-05 -8.475474e-08 1.801060e-05 1.801080e-05
1.843434e-05 -2.510101e-05 4.858049e-08 1.880629e-05 1.880636e-05
1.843434e-05 -2.439394e-05 1.999063e-07 1.964345e-05 1.964447e-05
1.843434e-05 -2.368687e-05 3.711720e-07 2.052407e-05 2.052743e-05
1.843434e-05 -2.297980e-05 5.645014e-07 2.145021e-05 2.145764e-05
1.843434e-05 -2.227273e-05 7.822007e-07 2.242395e-05 2.243759e-05
1.843434e-05 -2.156566e-05 1.026763e-06 2.344739e-05 2.346986e-05
1.843434e-05 -2.085859e-05 1.300870e-06 2.452267e-05 2.455715e-05
1.843434e-05 -2.015152e-05 1.607390e-06 2.565195e-05 2.570226e-05
1.843434e-05 -1.944444e-05 1.949368e-06 2.683739e-05 2.690809e-05
1.843434e-05 -1.873737e-05 2.330011e-06 2.808119e-05 2.817769e-05
1.843434e-05 -1.803030e-05 2.752657e-06 2.938560e-05 2.951424e-05
1.843434e-05 -1.732323e-05 3.220733e-06 3.075295e-05 3.092114e-05
1.843434e-05 -1.661616e-05 3.737698e-06 3.218572e-05 3.240202e-05
1.843434e-05 -1.590909e-05 4.306954e-06 3.368662e-05 3.396084e-05
1.843434e-05 -1.520202e-05 4.931731e-06 3.525874e-05 3.560198e-05
1.843434e-05 -1.449495e-05 5.614935e-06 3.690578e-05 3.733047e-05
1.843434e-05 -1.378788e-05 6.358936e-06 3.863232e-05 3.915216e-05
1.843434e-05 -1.308081e-05 7.165299e-06 4.044434e-05 4.107416e-05
1.843434e-05 -1.237374e-05 8.034424e-06 4.234987e-05 4.310526e-05
1.843434e-05 -1.166667e-05 8.965070e-06 4.435997e-05 4.525681e-05
1.843434e-05 -1.095960e-05 9.953733e-06 4.649017e-05 4.754380e-05
1.843434e-05 -1.025253e-05 1.099382e-05 4.876268e-05 4.998663e-05
1.843434e-05 -9.545455e-06 1.207451e-05 5.120968e-05 5.261392e-05
1.843434e-05 -8.838384e-06 1.317924e-05 5.387851e-05 5.546699e-05
1.843434e-05 -8.131313e-06 1.428352e-05 5.684014e-05 5.860734e-05
1.843434e-05 -7.424242e-06 1.535170e-05 6.020350e-05 6.212999e-05
1.843434e-05 -6.717172e-06 1.633194e-05 6.414148e-05 6.618808e-05
1.843434e-05 -6.010101e-06 1.714770e-05 6.894172e-05 7.104227e-05
1.843434e-05 -5.303030e-06 1.768148e-05 7.511715e-05 7.717008e-05
1.843434e-05 -4.595960e-06 1.773722e-05 8.368541e-05 8.554447e-05
1.843434e-05 -3.888889e-06 1.690946e-05 9.704082e-05 9.850305e-05
1.843434e-05 -3.181818e-06 1.267449e-05 1.193489e-04 1.200200e-04
1.843434e-05 -2.474747e-06 4.728446e-06 1.261472e-04 1.262358e-04
1.843434e-05 -1.767677e-06 4.248447e-06 1.044283e-04 1.045147e-04
1.843434e-05 -1.060606e-06 4.809730e-06 7.649159e-05 7.664266e-05
1.843434e-05 -3.535354e-07 6.742600e-06 4.694591e-05 4.742764e-05
1.843434e-05 3.535354e-07 1.011953e-05 1.710416e-05 1.987353e-05
1.843434e-05 1.060606e-06 1.484574e-05 -1.254004e-05 1.943319e-05
1.843434e-05 1.767677e-06 2.073986e-05 -4.161981e-05 4.650108e-05
1.843434e-05 2.474747e-06 2.737242e-05 -7.018242e-05 7.533141e-05
1.843434e-05 3.181818e-06 3.464445e-05 -9.746635e-05 1.034404e-04
1.843434e-05 3.888889e-06 4.184827e-05 -1.229890e-04 1.299138e-04
1.843434e-05 4.595960e-06 4.802488e-05 -1.444129e-04 1.521890e-04
1.843434e-05 5.303030e-06 5.280380e-05 -1.459482e-04 1.552067e-04
1.843434e-05 6.010101e-06 5.729296e-05 -1.271351e-04 1.394483e-04
1.843434e-05 6.717172e-06 5.540609e-05 -1.108034e-04 1.238840e-04
1.843434e-05 7.424242e-06 5.316382e-05 -1.008187e-04 1.139772e-04
1.843434e-05 8.131313e-06 5.065165e-05 -9.385625e-05 1.066517e-04
1.843434e-05 8.838384e-06 4.787790e-05 -8.853786e-05 1.006541e-04
1.843434e-05 9.545455e-06 4.488427e-05 -8.418471e-05 9.540263e-05
1.843434e-05 1.025253e-05 4.172491e-05 -8.041981e-05 9.059975e-05
1.843434e-05 1.095960e-05 3.845641e-05 -7.701817e-05 8.608539e-05
1.843434e-05 1.166667e-05 3.513348e-05 -7.384019e-05 8.177246e-05
1.843434e-05 1.237374e-05 3.180687e-05 -7.079823e-05 7.761486e-05
1.843434e-05 1.308081e-05 2.852229e-05 -6.783808e-05 7.359026e-05
1.843434e-05 1.378788e-05 2.531983e-05 -6.492798e-05 6.969029e-05
1.843434e-05 1.449495e-05 2.223362e-05 -6.205149e-05 6.591450e-05
1.843434e-05 1.520202e-05 1.929168e-05 -5.920280e-05 6.226669e-05
1.843434e-05 1.590909e-05 1.651604e-05 -5.638326e-05 5.875246e-05
1.843434e-05 1.661616e-05 1.392291e-05 -5.359895e-05 5.537775e-05
1.843434e-05 1.732323e-05 1.152303e-05 -5.085880e-05 5.214785e-05
1.843434e-05 1.803030e-05 9.322177e-06 -4.817314e-05 4.906684e-05
1.843434e-05 1.873737e-05 7.321681e-06 -4.555266e-05 4.613731e-05
1.843434e-05 1.944444e-05 5.519059e-06 -4.300760e-05 4.336028e-05
1.843434e-05 2.015152e-05 3.908653e-06 -4.054723e-05 4.073518e-05
1.843434e-05 2.085859e-05 2.482264e-06 -3.817944e-05 3.826005e-05
1.843434e-05 2.156566e-05 1.229772e-06 -3.591059e-05 3.593164e-05
1.843434e-05 2.227273e-05 1.396953e-07 -3.374537e-05 3.374566e-05
1.843434e-05 2.297980e-05 -8.002944e-07 -3.168687e-05 3.169698e-05
1.843434e-05 2.368687e-05 -1.602940e-06 -2.973664e-05 2.977981e-05
1.843434e-05 2.439394e-05 -2.281030e-06 -2.789483e-05 2.798794e-05
1.843434e-05 2.510101e-05 -2.847105e-06 -2.616037e-05 2.631484e-05
1.843434e-05 2.580808e-05 -3.313228e-06 -2.453116e-05 2.475389e-05
1.843434e-05 2.651515e-05 -3.690824e-06 -2.300423e-05 2.329843e-05
1.843434e-05 2.722222e-05 -3.990561e-06 -2.157595e-05 2.194188e-05
1.843434e-05 2.792929e-05 -4.222287e-06 -2.024217e-05 2.067784e-05
1.843434e-05 2.863636e-05 -4.394998e-06 -1.899841e-05 1.950014e-05
1.843434e-05 2.934343e-05 -4.516839e-06 -1.783993e-05 1.840285e-05
1.843434e-05 3.005051e-05 -4.595121e-06 -1.676191e-05 1.738035e-05
1.843434e-05 3.075758e-05 -4.636362e-06 -1.575948e-05 1.642733e-05
1.843434e-05 3.146465e-05 -4.646333e-06 -1.482785e-05 1.553877e-05
1.843434e-05 3.217172e-05 -4.630114e-06 -1.396232e-05 1.471001e-05
1.843434e-05 3.287879e-05 -4.592152e-06 -1.315837e-05 1.393666e-05
1.843434e-05 3.358586e-05 -4.536316e-06 -1.241165e-05 1.321466e-05
1.843434e-05 3.429293e-05 -4.465963e-06 -1.171804e-05 1.254022e-05
1.843434e-05 3.500000e-05 -4.383984e-06 -1.107363e-05 1.190985e-05
1.944444e-05 -3.500000e-05 -1.089562e-06 1.052762e-05 1.058385e-05
1.944444e-05 -3.429293e-05 -1.086620e-06 1.094201e-05 1.099583e-05
1.944444e-05 -3.358586e-05 -1.079880e-06 1.137802e-05 1.142915e-05
1.944444e-05 -3.287879e-05 -1.068787e-06 1.183696e-05 1.188512e-05
1.944444e-05 -3.217172e-05 -1.052721e-06 1.232021e-05 1.236510e-05
1.944444e-05 -3.146465e-05 -1.030982e-06 1.282923e-05 1.287059e-05
1.944444e-05 -3.075758e-05 -1.002788e-06 1.336556e-05 1.340313e-05
1.944444e-05 -3.005051e-05 -9.672600e-07 1.393086e-05 1.396440e-05
1.944444e-05 -2.934343e-05 -9.234142e-07 1.452686e-05 1.455618e-05
1.944444e-05 -2.863636e-05 -8.701503e-07 1.515539e-05 1.518035e-05
1.944444e-05 -2.792929e-05 -8.062382e-07 1.581840e-05 1.583893e-05
1.944444e-05 -2.722222e-05 -7.303051e-07 1.651791e-05 1.653405e-05
1.944444e-05 -2.651515e-05 -6.408207e-07 1.725608e-05 1.726798e-05
1.944444e-05 -2.580808e-05 -5.360817e-07 1.803517e-05 1.804314e-05
1.944444e-05 -2.510101e-05 -4.141957e-07 1.885755e-05 1.886210e-05
1.944444e-05 -2.439394e-05 -2.730643e-07 1.972569e-05 1.972758e-05
1.944444e-05 -2.368687e-05 -1.103659e-07 2.064220e-05 2.064250e-05
1.944444e-05 -2.297980e-05 7.646182e-08 2.160979e-05 2.160992e-05
1.944444e-05 -2.227273e-05 2.902379e-07 2.263129e-05 2.263315e-05
1.944444e-05 -2.156566e-05 5.340540e-07 2.370965e-05 2.371567e-05
1.944444e-05 -2.085859e-05 8.112867e-07 2.484798e-05 2.486122e-05
1.944444e-05 -2.015152e-05 1.125607e-06 2.604948e-05 2.607379e-05
1.944444e-05 -1.944444e-05 1.480984e-06 2.731754e-05 2.735766e-05
1.944444e-05 -1.873737e-05 1.881681e-06 2.865573e-05 2.871745e-05
1.944444e-05 -1.803030e-05 2.332242e-06 3.006783e-05 3.015814e-05
1.944444e-05 -1.732323e-05 2.837460e-06 3.155789e-05 3.168519e-05
1.944444e-05 -1.661616e-05 3.402333e-06 3.313033e-05 3.330457e-05
1.944444e-05 -1.590909e-05 4.031991e-06 3.479008e-05 3.502294e-05
1.944444e-05 -1.520202e-05 4.731591e-06 3.654272e-05 3.684778e-05
1.944444e-05 -1.449495e-05 5.506167e-06 3.839481e-05 3.878761e-05
1.944444e-05 -1.378788e-05 6.360434e-06 4.035421e-05 4.085238e-05
1.944444e-05 -1.308081e-05 7.298517e-06 4.243072e-05 4.305385e-05
1.944444e-05 -1.237374e-05 8.323584e-06 4.463685e-05 4.540628e-05
1.944444e-05 -1.166667e-05 9.437365e-06 4.698905e-05 4.792739e-05
1.944444e-05 -1.095960e-05 1.063951e-05 4.950950e-05 5.063981e-05
1.944444e-05 -1.025253e-05 1.192674e-05 5.222882e-05 5.357328e-05
1.944444e-05 -9.545455e-06 1.329164e-05 5.519023e-05 5.676821e-05
1.944444e-05 -8.838384e-06 1.472107e-05 5.845624e-05 6.028136e-05
1.944444e-05 -8.131313e-06 1.619381e-05 6.211971e-05 6.419578e-05
1.944444e-05 -7.424242e-06 1.767700e-05 6.632317e-05 6.863846e-05
1.944444e-05 -6.717172e-06 1.912037e-05 7.129484e-05 7.381425e-05
1.944444e-05 -6.010101e-06 2.044584e-05 7.742241e-05 8.007660e-05
1.944444e-05 -5.303030e-06 2.152545e-05 8.542333e-05 8.809365e-05
1.944444e-05 -4.595960e-06 2.211976e-05 9.681565e-05 9.931039e-05
1.944444e-05 -3.888889e-06 2.152715e-05 1.155066e-04 1.174955e-04
1.944444e-05 -3.181818e-06 1.443097e-05 1.356305e-04 1.363960e-04
1.944444e-05 -2.474747e-06 1.405460e-05 1.296750e-04 1.304345e-04
1.944444e-05 -1.767677e-06 1.634020e-05 1.052556e-04 1.065164e-04
1.944444e-05 -1.060606e-06 1.921051e-05 7.798715e-05 8.031836e-05
1.944444e-05 -3.535354e-07 2.302165e-05 4.971617e-05 5.478771e-05
1.944444e-05 3.535354e-07 2.756257e-05 2.163838e-05 3.504161e-05
1.944444e-05 1.060606e-06 3.248784e-05 -6.667344e-06 3.316494e-05
1.944444e-05 1.767677e-06 3.818096e-05 -3.444926e-05 5.142506e-05
1.944444e-05 2.474747e-06 4.383204e-05 -6.168619e-05 7.567320e-05
1.944444e-05 3.181818e-06 4.960009e-05 -8.859423e-05 1.015338e-04
1.944444e-05 3.888889e-06 5.518512e-05 -1.143073e-04 1.269313e-04
1.944444e-05 4.595960e-06 6.008838e-05 -1.384925e-04 1.509661e-04
1.944444e-05 5.303030e-06 6.324706e-05 -1.588417e-04 1.709704e-04
1.944444e-05 6.010101e-06 6.487432e-05 -1.588459e-04 1.715829e-04
1.944444e-05 6.717172e-06 6.689367e-05 -1.386367e-04 1.539315e-04
1.944444e-05 7.424242e-06 6.298928e-05 -1.212546e-04 1.366394e-04
1.944444e-05 8.131313e-06 5.900180e-05 -1.102873e-04 1.250779e-04
1.944444e-05 8.838384e-06 5.496126e-05 -1.023997e-04 1.162172e-04
1.944444e-05 9.545455e-06 5.083868e-05 -9.620134e-05 1.088084e-04
1.944444e-05 1.025253e-05 4.665358e-05 -9.100524e-05 1.022669e-04
1.944444e-05 1.095960e-05 4.244635e-05 -8.643014e-05 9.629051e-05
1.944444e-05 1.166667e-05 3.826430e-05 -8.224968e-05 9.071475e-05
1.944444e-05 1.237374e-05 3.415498e-05 -7.832497e-05 8.544802e-05
1.944444e-05 1.308081e-05 3.016281e-05 -7.457043e-05 8.043969e-05
1.944444e-05 1.378788e-05 2.632714e-05 -7.093471e-05 7.566275e-05
1.944444e-05 1.449495e-05 2.268120e-05 -6.738925e-05 7.110378e-05
1.944444e-05 1.520202e-05 1.925154e-05 -6.392073e-05 6.675688e-05
1.944444e-05 1.590909e-05 1.605793e-05 -6.052607e-05 6.261998e-05
1.944444e-05 1.661616e-05 1.311347e-05 -5.720877e-05 5.869247e-05
1.944444e-05 1.732323e-05 1.042500e-05 -5.397624e-05 5.497377e-05
1.944444e-05 1.803030e-05 7.993698e-06 -5.083788e-05 5.146250e-05
1.944444e-05 1.873737e-05 5.815779e-06 -4.780361e-05 4.815608e-05
1.944444e-05 1.944444e-05 3.883292e-06 -4.488285e-05 4.505053e-05
1.944444e-05 2.015152e-05 2.184953e-06 -4.208383e-05 4.214051e-05
1.944444e-05 2.085859e-05 7.069526e-07 -3.941315e-05 3.941948e-05
1.944444e-05 2.156566e-05 -5.662750e-07 -3.687554e-05 3.687989e-05
1.944444e-05 2.227273e-05 -1.651362e-06 -3.447385e-05 3.451338e-05
1.944444e-05 2.297980e-05 -2.565406e-06 -3.220908e-05 3.231108e-05
1.944444e-05 2.368687e-05 -3.325470e-06 -3.008052e-05 3.026378e-05
1.944444e-05 2.439394e-05 -3.948182e-06 -2.808598e-05 2.836213e-05
1.944444e-05 2.510101e-05 -4.449427e-06 -2.622203e-05 2.659685e-05
1.944444e-05 2.580808e-05 -4.844138e-06 -2.448419e-05 2.495879e-05
1.944444e-05 2.651515e-05 -5.146145e-06 -2.286723e-05 2.343914e-05
1.944444e-05 2.722222e-05 -5.368107e-06 -2.136533e-05 2.202939e-05
1.944444e-05 2.792929e-05 -5.521480e-06 -1.997231e-05 2.072148e-05
1.944444e-05 2.863636e-05 -5.616535e-06 -1.868177e-05 1.950780e-05
1.944444e-05 2.934343e-05 -5.662397e-06 -1.748729e-05 1.838119e-05
1.944444e-05 3.005051e-05 -5.667116e-06 -1.638246e-05 1.733497e-05
1.944444e-05 3.075758e-05 -5.637739e-06 -1.536102e-05 1.636292e-05
1.944444e-05 3.146465e-05 -5.580396e-06 -1.441695e-05 1.545928e-05
1.944444e-05 3.217172e-05 -5.500388e-06 -1.354448e-05 1.461872e-05
1.944444e-05 3.287879e-05 -5.402269e-06 -1.273811e-05 1.383632e-05
1.944444e-05 3.358586e-05 -5.289937e-06 -1.199269e-05 1.310755e-05
1.944444e-05 3.429293e-05 -5.166704e-06 -1.130338e-05 1.242824e-05
1.944444e-05 3.500000e-05 -5.035371e-06 -1.066567e-05 1.179455e-05
2.045455e-05 -3.500000e-05 -1.372645e-06 1.037106e-05 1.046150e-05
2.045455e-05 -3.429293e-05 -1.382491e-06 1.078396e-05 1.087221e-05
2.045455e-05 -3.358586e-05 -1.389064e-06 1.121903e-05 1.130469e-05
2.045455e-05 -3.287879e-05 -1.391809e-06 1.167766e-05 1.176031e-05
2.045455e-05 -3.217172e-05 -1.390094e-06 1.216137e-05 1.224056e-05
2.045455e-05 -3.146465e-05 -1.383205e-06 1.267176e-05 1.274703e-05
2.045455e-05 -3.075758e-05 -1.370332e-06 1.321053e-05 1.328141e-05
2.045455e-05 -3.005051e-05 -1.350559e-06 1.377953e-05 1.384556e-05
2.045455e-05 -2.934343e-05 -1.322851e-06 1.438069e-05 1.444141e-05
2.045455e-05 -2.863636e-05 -1.286040e-06 1.501611e-05 1.507108e-05
2.045455e-05 -2.792929e-05 -1.238808e-06 1.568800e-05 1.573684e-05
2.045455e-05 -2.722222e-05 -1.179672e-06 1.639872e-05 1.644110e-05
2.045455e-05 -2.651515e-05 -1.106962e-06 1.715079e-05 1.718648e-05
2.045455e-05 -2.580808e-05 -1.018804e-06 1.794689e-05 1.797578e-05
2.045455e-05 -2.510101e-05 -9.130953e-07 1.878987e-05 1.881204e-05
2.045455e-05 -2.439394e-05 -7.874823e-07 1.968276e-05 1.969850e-05
2.045455e-05 -2.368687e-05 -6.393359e-07 2.062878e-05 2.063868e-05
2.045455e-05 -2.297980e-05 -4.657255e-07 2.163136e-05 2.163637e-05
2.045455e-05 -2.227273e-05 -2.633927e-07 2.269414e-05 2.269567e-05
2.045455e-05 -2.156566e-05 -2.872550e-08 2.382100e-05 2.382102e-05
2.045455e-05 -2.085859e-05 2.422663e-07 2.501607e-05 2.501724e-05
2.045455e-05 -2.015152e-05 5.539738e-07 2.628375e-05 2.628959e-05
2.045455e-05 -1.944444e-05 9.112067e-07 2.762877e-05 2.764379e-05
2.045455e-05 -1.873737e-05 1.319205e-06 2.905620e-05 2.908614e-05
2.045455e-05 -1.803030e-05 1.783642e-06 3.057155e-05 3.062354e-05
2.045455e-05 -1.732323e-05 2.310612e-06 3.218082e-05 3.226366e-05
2.045455e-05 -1.661616e-05 2.906601e-06 3.389062e-05 3.401503e-05
2.045455e-05 -1.590909e-05 3.578432e-06 3.570838e-05 3.588724e-05
2.045455e-05 -1.520202e-05 4.333181e-06 3.764255e-05 3.789113e-05
2.045455e-05 -1.449495e-05 5.178043e-06 3.970292e-05 4.003915e-05
2.045455e-05 -1.378788e-05 6.120148e-06 4.190114e-05 4.234574e-05
2.045455e-05 -1.308081e-05 7.166300e-06 4.425138e-05 4.482790e-05
2.045455e-05 -1.237374e-05 8.322620e-06 4.677137e-05 4.750607e-05
2.045455e-05 -1.166667e-05 9.594060e-06 4.948381e-05 5.040529e-05
2.045455e-05 -1.095960e-05 1.098374e-05 5.241867e-05 5.355706e-05
2.045455e-05 -1.025253e-05 1.249206e-05 5.561648e-05 5.700215e-05
2.045455e-05 -9.545455e-06 1.411544e-05 5.913371e-05 6.079508e-05
2.045455e-05 -8.838384e-06 1.584454e-05 6.305134e-05 6.501170e-05
2.045455e-05 -8.131313e-06 1.766163e-05 6.748947e-05 6.976218e-05
2.045455e-05 -7.424242e-06 1.953640e-05 7.263365e-05 7.521515e-05
2.045455e-05 -6.717172e-06 2.141872e-05 7.878582e-05 8.164537e-05
2.045455e-05 -6.010101e-06 2.322426e-05 8.647404e-05 8.953841e-05
2.045455e-05 -5.303030e-06 2.479922e-05 9.672597e-05 9.985446e-05
2.045455e-05 -4.595960e-06 2.578965e-05 1.119089e-04 1.148421e-04
2.045455e-05 -3.888889e-06 2.388005e-05 1.369459e-04 1.390124e-04
2.045455e-05 -3.181818e-06 1.918086e-05 1.483135e-04 1.495486e-04
2.045455e-05 -2.474747e-06 2.413211e-05 1.303941e-04 1.326084e-04
2.045455e-05 -1.767677e-06 2.894366e-05 1.059024e-04 1.097864e-04
2.045455e-05 -1.060606e-06 3.408678e-05 7.947667e-05 8.647803e-05
2.045455e-05 -3.535354e-07 3.933995e-05 5.302613e-05 6.602577e-05
2.045455e-05 3.535354e-07 4.489193e-05 2.591168e-05 5.183339e-05
2.045455e-05 1.060606e-06 5.040520e-05 -5.993396e-07 5.040876e-05
2.045455e-05 1.767677e-06 5.580930e-05 -2.698009e-05 6.198874e-05
2.045455e-05 2.474747e-06 6.109395e-05 -5.328859e-05 8.106877e-05
2.045455e-05 3.181818e-06 6.582257e-05 -7.899077e-05 1.028210e-04
2.045455e-05 3.888889e-06 7.012346e-05 -1.043906e-04 1.257565e-04
2.045455e-05 4.595960e-06 7.348297e-05 -1.289155e-04 1.483878e-04
2.045455e-05 5.303030e-06 7.564968e-05 -1.522419e-04 1.700014e-04
2.045455e-05 6.010101e-06 7.563736e-05 -1.719623e-04 1.878618e-04
2.045455e-05 6.717172e-06 7.385335e-05 -1.719941e-04 1.871798e-04
2.045455e-05 7.424242e-06 7.405121e-05 -1.508308e-04 1.680283e-04
2.045455e-05 8.131313e-06 6.829350e-05 -1.318195e-04 1.484600e-04
2.045455e-05 8.838384e-06 6.263175e-05 -1.195674e-04 1.349782e-04
2.045455e-05 9.545455e-06 5.712238e-05 -1.105583e-04 1.244432e-04
2.045455e-05 1.025253e-05 5.171319e-05 -1.033321e-04 1.155499e-04
2.045455e-05 1.095960e-05 4.640783e-05 -9.717284e-05 1.076859e-04
2.045455e-05 1.166667e-05 4.123605e-05 -9.168664e-05 1.005328e-04
2.045455e-05 1.237374e-05 3.623698e-05 -8.664252e-05 9.391509e-05
2.045455e-05 1.308081e-05 3.145079e-05 -8.190118e-05 8.773229e-05
2.045455e-05 1.378788e-05 2.691424e-05 -7.737895e-05 8.192605e-05
2.045455e-05 1.449495e-05 2.265823e-05 -7.302749e-05 7.646182e-05
2.045455e-05 1.520202e-05 1.870650e-05 -6.882144e-05 7.131846e-05
2.045455e-05 1.590909e-05 1.507513e-05 -6.475039e-05 6.648212e-05
2.045455e-05 1.661616e-05 1.177258e-05 -6.081339e-05 6.194241e-05
2.045455e-05 1.732323e-05 8.800086e-06 -5.701507e-05 5.769020e-05
2.045455e-05 1.803030e-05 6.152452e-06 -5.336285e-05 5.371635e-05
2.045455e-05 1.873737e-05 3.818952e-06 -4.986498e-05 5.001100e-05
2.045455e-05 1.944444e-05 1.784387e-06 -4.652914e-05 4.656334e-05
2.045455e-05 2.015152e-05 3.015851e-08 -4.336160e-05 4.336161e-05
2.045455e-05 2.085859e-05 -1.464693e-06 -4.036668e-05 4.039324e-05
2.045455e-05 2.156566e-05 -2.722530e-06 -3.754651e-05 3.764509e-05
2.045455e-05 2.227273e-05 -3.766283e-06 -3.490106e-05 3.510368e-05
2.045455e-05 2.297980e-05 -4.618748e-06 -3.242823e-05 3.275550e-05
2.045455e-05 2.368687e-05 -5.302027e-06 -3.012412e-05 3.058716e-05
2.045455e-05 2.439394e-05 -5.837112e-06 -2.798332e-05 2.858563e-05
2.045455e-05 2.510101e-05 -6.243591e-06 -2.599918e-05 2.673836e-05
2.045455e-05 2.580808e-05 -6.539467e-06 -2.416416e-05 2.503340e-05
2.045455e-05 2.651515e-05 -6.741066e-06 -2.247011e-05 2.345949e-05
2.045455e-05 2.722222e-05 -6.863024e-06 -2.090850e-05 2.200605e-05
2.045455e-05 2.792929e-05 -6.918328e-06 -1.947067e-05 2.066326e-05
2.045455e-05 2.863636e-05 -6.918388e-06 -1.814798e-05 1.942198e-05
2.045455e-05 2.934343e-05 -6.873151e-06 -1.693198e-05 1.827381e-05
2.045455e-05 3.005051e-05 -6.791217e-06 -1.581449e-05 1.721100e-05
2.045455e-05 3.075758e-05 -6.679971e-06 -1.478771e-05 1.622647e-05
2.045455e-05 3.146465e-05 -6.545710e-06 -1.384426e-05 1.531371e-05
2.045455e-05 3.217172e-05 -6.393769e-06 -1.297719e-05 1.446678e-05
2.045455e-05 3.287879e-05 -6.228639e-06 -1.218003e-05 1.368025e-05
2.045455e-05 3.358586e-05 -6.054078e-06 -1.144679e-05 1.294916e-05
2.045455e-05 3.429293e-05 -5.873207e-06 -1.077191e-05 1.226901e-05
2.045455e-05 3.500000e-05 -5.688603e-06 -1.015031e-05 1.163567e-05
2.146465e-05 -3.500000e-05 -1.655543e-06 1.015969e-05 1.029369e-05
2.146465e-05 -3.429293e-05 -1.678890e-06 1.056770e-05 1.070024e-05
2.146465e-05 -3.358586e-05 -1.699617e-06 1.099819e-05 1.112874e-05
2.146465e-05 -3.287879e-05 -1.717184e-06 1.145266e-05 1.158068e-05
2.146465e-05 -3.217172e-05 -1.730972e-06 1.193271e-05 1.205760e-05
2.146465e-05 -3.146465e-05 -1.740273e-06 1.244008e-05 1.256122e-05
2.146465e-05 -3.075758e-05 -1.744277e-06 1.297664e-05 1.309334e-05
2.146465e-05 -3.005051e-05 -1.742062e-06 1.354438e-05 1.365595e-05
2.146465e-05 -2.934343e-05 -1.732573e-06 1.414545e-05 1.425116e-05
2.146465e-05 -2.863636e-05 -1.714615e-06 1.478219e-05 1.488129e-05
2.146465e-05 -2.792929e-05 -1.686823e-06 1.545706e-05 1.554883e-05
2.146465e-05 -2.722222e-05 -1.647652e-06 1.617276e-05 1.625647e-05
2.146465e-05 -2.651515e-05 -1.595346e-06 1.693216e-05 1.700715e-05
2.146465e-05 -2.580808e-05 -1.527917e-06 1.773837e-05 1.780405e-05
2.146465e-05 -2.510101e-05 -1.443120e-06 1.859472e-05 1.865063e-05
2.146465e-05 -2.439394e-05 -1.338417e-06 1.950479e-05 1.955066e-05
2.146465e-05 -2.368687e-05 -1.210950e-06 2.047246e-05 2.050824e-05
2.146465e-05 -2.297980e-05 -1.057506e-06 2.150188e-05 2.152787e-05
2.146465e-05 -2.227273e-05 -8.744783e-07 2.259754e-05 2.261446e-05
2.146465e-05 -2.156566e-05 -6.578343e-07 2.376429e-05 2.377340e-05
2.146465e-05 -2.085859e-05 -4.030742e-07 2.500737e-05 2.501062e-05
2.146465e-05 -2.015152e-05 -1.051958e-07 2.633244e-05 2.633265e-05
2.146465e-05 -1.944444e-05 2.413394e-07 2.774566e-05 2.774671e-05
2.146465e-05 -1.873737e-05 6.426361e-07 2.925376e-05 2.926082e-05
2.146465e-05 -1.803030e-05 1.105387e-06 3.086412e-05 3.088390e-05
2.146465e-05 -1.732323e-05 1.636883e-06 3.258486e-05 3.262594e-05
2.146465e-05 -1.661616e-05 2.245007e-06 3.442504e-05 3.449817e-05
2.146465e-05 -1.590909e-05 2.938203e-06 3.639487e-05 3.651328e-05
2.146465e-05 -1.520202e-05 3.725417e-06 3.850598e-05 3.868577e-05
2.146465e-05 -1.449495e-05 4.615987e-06 4.077183e-05 4.103230e-05
2.146465e-05 -1.378788e-05 5.619485e-06 4.320833e-05 4.357222e-05
2.146465e-05 -1.308081e-05 6.745473e-06 4.583466e-05 4.632836e-05
2.146465e-05 -1.237374e-05 8.003158e-06 4.867447e-05 4.932803e-05
2.146465e-05 -1.166667e-05 9.400910e-06 5.175774e-05 5.260457e-05
2.146465e-05 -1.095960e-05 1.094558e-05 5.512346e-05 5.619966e-05
2.146465e-05 -1.025253e-05 1.264153e-05 5.882389e-05 6.016692e-05
2.146465e-05 -9.545455e-06 1.448927e-05 6.293129e-05 6.457775e-05
2.146465e-05 -8.838384e-06 1.648343e-05 6.754912e-05 6.953120e-05
2.146465e-05 -8.131313e-06 1.860952e-05 7.283150e-05 7.517142e-05
2.146465e-05 -7.424242e-06 2.083863e-05 7.901944e-05 8.172099e-05
2.146465e-05 -6.717172e-06 2.311716e-05 8.651427e-05 8.954955e-05
2.146465e-05 -6.010101e-06 2.534401e-05 9.604594e-05 9.933348e-05
2.146465e-05 -5.303030e-06 2.730269e-05 1.091324e-04 1.124959e-04
2.146465e-05 -4.595960e-06 2.828044e-05 1.296311e-04 1.326801e-04
2.146465e-05 -3.888889e-06 2.337963e-05 1.531353e-04 1.549098e-04
2.146465e-05 -3.181818e-06 2.738933e-05 1.513056e-04 1.537646e-04
2.146465e-05 -2.474747e-06 3.483780e-05 1.301731e-04 1.347542e-04
2.146465e-05 -1.767677e-06 4.190637e-05 1.062507e-04 1.142162e-04
2.146465e-05 -1.060606e-06 4.894967e-05 8.105212e-05 9.468641e-05
2.146465e-05 -3.535354e-07 5.576668e-05 5.587678e-05 7.894388e-05
2.146465e-05 3.535354e-07 6.222607e-05 3.060903e-05 6.934692e-05
2.146465e-05 1.060606e-06 6.827473e-05 5.445480e-06 6.849154e-05
2.146465e-05 1.767677e-06 7.384272e-05 -1.968210e-05 7.642076e-05
2.146465e-05 2.474747e-06 7.876583e-05 -4.466212e-05 9.054701e-05
2.146465e-05 3.181818e-06 8.282992e-05 -6.947267e-05 1.081076e-04
2.146465e-05 3.888889e-06 8.609057e-05 -9.380606e-05 1.273231e-04
2.146465e-05 4.595960e-06 8.817702e-05 -1.178822e-04 1.472121e-04
2.146465e-05 5.303030e-06 8.910989e-05 -1.415812e-04 1.672896e-04
2.146465e-05 6.010101e-06 8.833003e-05 -1.640313e-04 1.863021e-04
2.146465e-05 6.717172e-06 8.510726e-05 -1.834311e-04 2.022132e-04
2.146465e-05 7.424242e-06 7.959239e-05 -1.852078e-04 2.015859e-04
2.146465e-05 8.131313e-06 7.841324e-05 -1.635197e-04 1.813487e-04
2.146465e-05 8.838384e-06 7.102341e-05 -1.422646e-04 1.590079e-04
2.146465e-05 9.545455e-06 6.377610e-05 -1.284014e-04 1.433677e-04
2.146465e-05 1.025253e-05 5.687994e-05 -1.180597e-04 1.310474e-04
2.146465e-05 1.095960e-05 5.027454e-05 -1.096483e-04 1.206246e-04
2.146465e-05 1.166667e-05 4.395334e-05 -1.024010e-04 1.114354e-04
2.146465e-05 1.237374e-05 3.793747e-05 -9.590277e-05 1.031339e-04
2.146465e-05 1.308081e-05 3.225777e-05 -8.991498e-05 9.552627e-05
2.146465e-05 1.378788e-05 2.694537e-05 -8.429691e-05 8.849871e-05
2.146465e-05 1.449495e-05 2.202659e-05 -7.896647e-05 8.198093e-05
2.146465e-05 1.520202e-05 1.752035e-05 -7.387803e-05 7.592710e-05
2.146465e-05 1.590909e-05 1.343698e-05 -6.900887e-05 7.030488e-05
2.146465e-05 1.661616e-05 9.778024e-06 -6.435044e-05 6.508908e-05
2.146465e-05 1.732323e-05 6.536755e-06 -5.990235e-05 6.025795e-05
2.146465e-05 1.803030e-05 3.699099e-06 -5.566835e-05 5.579112e-05
2.146465e-05 1.873737e-05 1.244908e-06 -5.165354e-05 5.166854e-05
2.146465e-05 1.944444e-05 -8.506546e-07 -4.786245e-05 4.787001e-05
2.146465e-05 2.015152e-05 -2.615705e-06 -4.429796e-05 4.437512e-05
2.146465e-05 2.085859e-05 -4.080306e-06 -4.096066e-05 4.116339e-05
2.146465e-05 2.156566e-05 -5.275272e-06 -3.784866e-05 3.821452e-05
2.146465e-05 2.227273e-05 -6.231177e-06 -3.495762e-05 3.550863e-05
2.146465e-05 2.297980e-05 -6.977548e-06 -3.228100e-05 3.302650e-05
2.146465e-05 2.368687e-05 -7.542274e-06 -2.981046e-05 3.074979e-05
2.146465e-05 2.439394e-05 -7.951202e-06 -2.753619e-05 2.866118e-05
2.146465e-05 2.510101e-05 -8.227891e-06 -2.544736e-05 2.674446e-05
2.146465e-05 2.580808e-05 -8.393512e-06 -2.353248e-05 2.498457e-05
2.146465e-05 2.651515e-05 -8.466844e-06 -2.177977e-05 2.336762e-05
2.146465e-05 2.722222e-05 -8.464363e-06 -2.017738e-05 2.188086e-05
2.146465e-05 2.792929e-05 -8.400367e-06 -1.871371e-05 2.051266e-05
2.146465e-05 2.863636e-05 -8.287158e-06 -1.737750e-05 1.925239e-05
2.146465e-05 2.934343e-05 -8.135224e-06 -1.615801e-05 1.809042e-05
2.146465e-05 3.005051e-05 -7.953435e-06 -1.504511e-05 1.701800e-05
2.146465e-05 3.075758e-05 -7.749236e-06 -1.402930e-05 1.602722e-05
2.146465e-05 3.146465e-05 -7.528829e-06 -1.310177e-05 1.511091e-05
2.146465e-05 3.217172e-05 -7.297337e-06 -1.225439e-05 1.426258e-05
2.146465e-05 3.287879e-05 -7.058964e-06 -1.147968e-05 1.347635e-05
2.146465e-05 3.358586e-05 -6.817127e-06 -1.077083e-05 1.274692e-05
2.146465e-05 3.429293e-05 -6.574581e-06 -1.012162e-05 1.206948e-05
2.146465e-05 3.500000e-05 -6.333519e-06 -9.526407e-06 1.143966e-05
2.247475e-05 -3.500000e-05 -1.934958e-06 9.893279e-06 1.008073e-05
2.247475e-05 -3.429293e-05 -1.972316e-06 1.029284e-05 1.048011e-05
2.247475e-05 -3.358586e-05 -2.007824e-06 1.071494e-05 1.090144e-05
2.247475e-05 -3.287879e-05 -2.040977e-06 1.116115e-05 1.134623e-05
2.247475e-05 -3.217172e-05 -2.071188e-06 1.163317e-05 1.181611e-05
2.247475e-05 -3.146465e-05 -2.097781e-06 1.213285e-05 1.231287e-05
2.247475e-05 -3.075758e-05 -2.119974e-06 1.266217e-05 1.283841e-05
2.247475e-05 -3.005051e-05 -2.136868e-06 1.322328e-05 1.339483e-05
2.247475e-05 -2.934343e-05 -2.147430e-06 1.381854e-05 1.398440e-05
2.247475e-05 -2.863636e-05 -2.150473e-06 1.445045e-05 1.460959e-05
2.247475e-05 -2.792929e-05 -2.144636e-06 1.512177e-05 1.527309e-05
2.247475e-05 -2.722222e-05 -2.128360e-06 1.583546e-05 1.597785e-05
2.247475e-05 -2.651515e-05 -2.099865e-06 1.659476e-05 1.672709e-05
2.247475e-05 -2.580808e-05 -2.057116e-06 1.740316e-05 1.752432e-05
2.247475e-05 -2.510101e-05 -1.997796e-06 1.826448e-05 1.837341e-05
2.247475e-05 -2.439394e-05 -1.919268e-06 1.918283e-05 1.927861e-05
2.247475e-05 -2.368687e-05 -1.818535e-06 2.016273e-05 2.024458e-05
2.247475e-05 -2.297980e-05 -1.692201e-06 2.120908e-05 2.127648e-05
2.247475e-05 -2.227273e-05 -1.536424e-06 2.232721e-05 2.238001e-05
2.247475e-05 -2.156566e-05 -1.346867e-06 2.352294e-05 2.356147e-05
2.247475e-05 -2.085859e-05 -1.118651e-06 2.480266e-05 2.482788e-05
2.247475e-05 -2.015152e-05 -8.462976e-07 2.617335e-05 2.618703e-05
2.247475e-05 -1.944444e-05 -5.236844e-07 2.764267e-05 2.764763e-05
2.247475e-05 -1.873737e-05 -1.439904e-07 2.921907e-05 2.921943e-05
2.247475e-05 -1.803030e-05 3.003460e-07 3.091193e-05 3.091339e-05
2.247475e-05 -1.732323e-05 8.176634e-07 3.273166e-05 3.274187e-05
2.247475e-05 -1.661616e-05 1.417098e-06 3.468995e-05 3.471888e-05
2.247475e-05 -1.590909e-05 2.108586e-06 3.680003e-05 3.686039e-05
2.247475e-05 -1.520202e-05 2.902832e-06 3.907703e-05 3.918470e-05
2.247475e-05 -1.449495e-05 3.811235e-06 4.153847e-05 4.171295e-05
2.247475e-05 -1.378788e-05 4.845764e-06 4.420501e-05 4.446981e-05
2.247475e-05 -1.308081e-05 6.018736e-06 4.710143e-05 4.748442e-05
2.247475e-05 -1.237374e-05 7.342495e-06 5.025815e-05 5.079167e-05
2.247475e-05 -1.166667e-05 8.828922e-06 5.371340e-05 5.443417e-05
2.247475e-05 -1.095960e-05 1.048872e-05 5.751663e-05 5.846517e-05
2.247475e-05 -1.025253e-05 1.233037e-05 6.173380e-05 6.295316e-05
2.247475e-05 -9.545455e-06 1.435850e-05 6.645597e-05 6.798943e-05
2.247475e-05 -8.838384e-06 1.657144e-05 7.181386e-05 7.370104e-05
2.247475e-05 -8.131313e-06 1.895698e-05 7.800405e-05 8.027452e-05
2.247475e-05 -7.424242e-06 2.148479e-05 8.533942e-05 8.800234e-05
2.247475e-05 -6.717172e-06 2.409026e-05 9.435715e-05 9.738384e-05
2.247475e-05 -6.010101e-06 2.663300e-05 1.060853e-04 1.093774e-04
2.247475e-05 -5.303030e-06 2.874005e-05 1.228542e-04 1.261711e-04
2.247475e-05 -4.595960e-06 2.801650e-05 1.499894e-04 1.525836e-04
2.247475e-05 -3.888889e-06 2.570882e-05 1.652594e-04 1.672472e-04
2.247475e-05 -3.181818e-06 3.604400e-05 1.509601e-04 1.552035e-04
2.247475e-05 -2.474747e-06 4.586347e-05 1.292997e-04 1.371928e-04
2.247475e-05 -1.767677e-06 5.501870e-05 1.063407e-04 1.197305e-04
2.247475e-05 -1.060606e-06 6.374006e-05 8.276319e-05 1.044631e-04
2.247475e-05 -3.535354e-07 7.193674e-05 5.896455e-05 9.301459e-05
2.247475e-05 3.535354e-07 7.942726e-05 3.512399e-05 8.684690e-05
2.247475e-05 1.060606e-06 8.605270e-05 1.141598e-05 8.680664e-05
2.247475e-05 1.767677e-06 9.183292e-05 -1.233502e-05 9.265764e-05
2.247475e-05 2.474747e-06 9.671801e-05 -3.602604e-05 1.032097e-04
2.247475e-05 3.181818e-06 1.003660e-04 -5.947550e-05 1.166648e-04
2.247475e-05 3.888889e-06 1.029149e-04 -8.308051e-05 1.322643e-04
2.247475e-05 4.595960e-06 1.040457e-04 -1.062404e-04 1.487029e-04
2.247475e-05 5.303030e-06 1.036785e-04 -1.294546e-04 1.658545e-04
2.247475e-05 6.010101e-06 1.017721e-04 -1.522706e-04 1.831500e-04
2.247475e-05 6.717172e-06 9.794897e-05 -1.739482e-04 1.996296e-04
2.247475e-05 7.424242e-06 9.150027e-05 -1.931960e-04 2.137685e-04
2.247475e-05 8.131313e-06 8.192662e-05 -1.980951e-04 2.143680e-04
2.247475e-05 8.838384e-06 7.941188e-05 -1.764622e-04 1.935075e-04
2.247475e-05 9.545455e-06 7.079922e-05 -1.523027e-04 1.679543e-04
2.247475e-05 1.025253e-05 6.210126e-05 -1.364662e-04 1.499319e-04
2.247475e-05 1.095960e-05 5.394382e-05 -1.245652e-04 1.357439e-04
2.247475e-05 1.166667e-05 4.627959e-05 -1.148052e-04 1.237822e-04
2.247475e-05 1.237374e-05 3.909769e-05 -1.063455e-04 1.133049e-04
2.247475e-05 1.308081e-05 3.241168e-05 -9.874168e-05 1.039251e-04
2.247475e-05 1.378788e-05 2.624235e-05 -9.174402e-05 9.542341e-05
2.247475e-05 1.449495e-05 2.060821e-05 -8.520909e-05 8.766577e-05
2.247475e-05 1.520202e-05 1.552043e-05 -7.905554e-05 8.056464e-05
2.247475e-05 1.590909e-05 1.098063e-05 -7.323927e-05 7.405785e-05
2.247475e-05 1.661616e-05 6.980278e-06 -6.773847e-05 6.809717e-05
2.247475e-05 1.732323e-05 3.501273e-06 -6.254395e-05 6.264188e-05
2.247475e-05 1.803030e-05 5.172290e-07 -5.765294e-05 5.765526e-05
2.247475e-05 1.873737e-05 -2.004821e-06 -5.306492e-05 5.310278e-05
2.247475e-05 1.944444e-05 -4.102536e-06 -4.877903e-05 4.895125e-05
2.247475e-05 2.015152e-05 -5.816405e-06 -4.479260e-05 4.516866e-05
2.247475e-05 2.085859e-05 -7.188032e-06 -4.110036e-05 4.172418e-05
2.247475e-05 2.156566e-05 -8.258673e-06 -3.769429e-05 3.858840e-05
2.247475e-05 2.227273e-05 -9.068065e-06 -3.456379e-05 3.573353e-05
2.247475e-05 2.297980e-05 -9.653554e-06 -3.169608e-05 3.313356e-05
2.247475e-05 2.368687e-05 -1.004952e-05 -2.907670e-05 3.076438e-05
2.247475e-05 2.439394e-05 -1.028702e-05 -2.669003e-05 2.860386e-05
2.247475e-05 2.510101e-05 -1.039370e-05 -2.451984e-05 2.663177e-05
2.247475e-05 2.580808e-05 -1.039380e-05 -2.254967e-05 2.482980e-05
2.247475e-05 2.651515e-05 -1.030831e-05 -2.076330e-05 2.318136e-05
2.247475e-05 2.722222e-05 -1.015520e-05 -1.914494e-05 2.167157e-05
2.247475e-05 2.792929e-05 -9.949694e-06 -1.767955e-05 2.028701e-05
2.247475e-05 2.863636e-05 -9.704565e-06 -1.635293e-05 1.901570e-05
2.247475e-05 2.934343e-05 -9.430426e-06 -1.515182e-05 1.784687e-05
2.247475e-05 3.005051e-05 -9.136014e-06 -1.406399e-05 1.677089e-05
2.247475e-05 3.075758e-05 -8.828460e-06 -1.307819e-05 1.577913e-05
2.247475e-05 3.146465e-05 -8.513523e-06 -1.218416e-05 1.486384e-05
2.247475e-05 3.217172e-05 -8.195811e-06 -1.137260e-05 1.401811e-05
2.247475e-05 3.287879e-05 -7.878965e-06 -1.063509e-05 1.323568e-05
2.247475e-05 3.358586e-05 -7.565827e-06 -9.964059e-06 1.251096e-05
2.247475e-05 3.429293e-05 -7.258575e-06 -9.352702e-06 1.183892e-05
2.247475e-05 3.500000e-05 -6.958845e-06 -8.794923e-06 1.121500e-05
2.348485e-05 -3.500000e-05 -2.207418e-06 9.572161e-06 9.823388e-06
2.348485e-05 -3.429293e-05 -2.259061e-06 9.959609e-06 1.021260e-05
2.348485e-05 -3.358586e-05 -2.309726e-06 1.036937e-05 1.062350e-05
2.348485e-05 -3.287879e-05 -2.358961e-06 1.080307e-05 1.105762e-05
2.348485e-05 -3.217172e-05 -2.406234e-06 1.126248e-05 1.151666e-05
2.348485e-05 -3.146465e-05 -2.450922e-06 1.174953e-05 1.200243e-05
2.348485e-05 -3.075758e-05 -2.492303e-06 1.226630e-05 1.251693e-05
2.348485e-05 -3.005051e-05 -2.529533e-06 1.281507e-05 1.306233e-05
2.348485e-05 -2.934343e-05 -2.561635e-06 1.339833e-05 1.364102e-05
2.348485e-05 -2.863636e-05 -2.587475e-06 1.401880e-05 1.425558e-05
2.348485e-05 -2.792929e-05 -2.605743e-06 1.467942e-05 1.490889e-05
2.348485e-05 -2.722222e-05 -2.614924e-06 1.538342e-05 1.560409e-05
2.348485e-05 -2.651515e-05 -2.613273e-06 1.613435e-05 1.634462e-05
2.348485e-05 -2.580808e-05 -2.598783e-06 1.693607e-05 1.713430e-05
2.348485e-05 -2.510101e-05 -2.569146e-06 1.779282e-05 1.797735e-05
2.348485e-05 -2.439394e-05 -2.521713e-06 1.870925e-05 1.887843e-05
2.348485e-05 -2.368687e-05 -2.453452e-06 1.969044e-05 1.984271e-05
2.348485e-05 -2.297980e-05 -2.360899e-06 2.074202e-05 2.087595e-05
2.348485e-05 -2.227273e-05 -2.240100e-06 2.187014e-05 2.198456e-05
2.348485e-05 -2.156566e-05 -2.086555e-06 2.308159e-05 2.317571e-05
2.348485e-05 -2.085859e-05 -1.895154e-06 2.438388e-05 2.445742e-05
2.348485e-05 -2.015152e-05 -1.660113e-06 2.578530e-05 2.583868e-05
2.348485e-05 -1.944444e-05 -1.374900e-06 2.729503e-05 2.732964e-05
2.348485e-05 -1.873737e-05 -1.032167e-06 2.892331e-05 2.894173e-05
2.348485e-05 -1.803030e-05 -6.236801e-07 3.068156e-05 3.068790e-05
2.348485e-05 -1.732323e-05 -1.402570e-07 3.258259e-05 3.258289e-05
2.348485e-05 -1.661616e-05 4.282880e-07 3.464085e-05 3.464350e-05
2.348485e-05 -1.590909e-05 1.093180e-06 3.687279e-05 3.688899e-05
2.348485e-05 -1.520202e-05 1.866691e-06 3.929729e-05 3.934160e-05
2.348485e-05 -1.449495e-05 2.762110e-06 4.193628e-05 4.202715e-05
2.348485e-05 -1.378788e-05 3.793651e-06 4.481562e-05 4.497590e-05
2.348485e-05 -1.308081e-05 4.976269e-06 4.796629e-05 4.822373e-05
2.348485e-05 -1.237374e-05 6.325361e-06 5.142623e-05 5.181377e-05
2.348485e-05 -1.166667e-05 7.856265e-06 5.524301e-05 5.579884e-05
2.348485e-05 -1.095960e-05 9.583487e-06 5.947803e-05 6.024516e-05
2.348485e-05 -1.025253e-05 1.151948e-05 6.421308e-05 6.523816e-05
2.348485e-05 -9.545455e-06 1.367267e-05 6.956136e-05 7.089235e-05
2.348485e-05 -8.838384e-06 1.604420e-05 7.568651e-05 7.736837e-05
2.348485e-05 -8.131313e-06 1.862194e-05 8.283790e-05 8.490521e-05
2.348485e-05 -7.424242e-06 2.136862e-05 9.142190e-05 9.388601e-05
2.348485e-05 -6.717172e-06 2.419384e-05 1.021639e-04 1.049895e-04
2.348485e-05 -6.010101e-06 2.686922e-05 1.165457e-04 1.196029e-04
2.348485e-05 -5.303030e-06 2.858668e-05 1.382837e-04 1.412076e-04
2.348485e-05 -4.595960e-06 2.473400e-05 1.646651e-04 1.665124e-04
2.348485e-05 -3.888889e-06 3.232833e-05 1.668779e-04 1.699805e-04
2.348485e-05 -3.181818e-06 4.499734e-05 1.491526e-04 1.557923e-04
2.348485e-05 -2.474747e-06 5.701381e-05 1.281114e-04 1.402252e-04
2.348485e-05 -1.767677e-06 6.804808e-05 1.063299e-04 1.262402e-04
2.348485e-05 -1.060606e-06 7.832206e-05 8.419352e-05 1.149908e-04
2.348485e-05 -3.535354e-07 8.772400e-05 6.204088e-05 1.074457e-04
2.348485e-05 3.535354e-07 9.628174e-05 3.968887e-05 1.041412e-04
2.348485e-05 1.060606e-06 1.037390e-04 1.729969e-05 1.051715e-04
2.348485e-05 1.767677e-06 1.096647e-04 -4.967534e-06 1.097772e-04
2.348485e-05 2.474747e-06 1.145938e-04 -2.732861e-05 1.178074e-04
2.348485e-05 3.181818e-06 1.180226e-04 -4.965382e-05 1.280423e-04
2.348485e-05 3.888889e-06 1.201200e-04 -7.204730e-05 1.400701e-04
2.348485e-05 4.595960e-06 1.206105e-04 -9.436667e-05 1.531403e-04
2.348485e-05 5.303030e-06 1.193219e-04 -1.165335e-04 1.667866e-04
2.348485e-05 6.010101e-06 1.163396e-04 -1.388451e-04 1.811432e-04
2.348485e-05 6.717172e-06 1.114945e-04 -1.605674e-04 1.954812e-04
2.348485e-05 7.424242e-06 1.043102e-04 -1.818457e-04 2.096389e-04
2.348485e-05 8.131313e-06 9.455576e-05 -2.007276e-04 2.218837e-04
2.348485e-05 8.838384e-06 8.094622e-05 -2.097544e-04 2.248315e-04
2.348485e-05 9.545455e-06 7.612367e-05 -1.891798e-04 2.039211e-04
2.348485e-05 1.025253e-05 6.714720e-05 -1.615624e-04 1.749604e-04
2.348485e-05 1.095960e-05 5.721986e-05 -1.433480e-04 1.543462e-04
2.348485e-05 1.166667e-05 4.799877e-05 -1.296500e-04 1.382498e-04
2.348485e-05 1.237374e-05 3.948525e-05 -1.183800e-04 1.247914e-04
2.348485e-05 1.308081e-05 3.167152e-05 -1.085952e-04 1.131195e-04
2.348485e-05 1.378788e-05 2.456323e-05 -9.981240e-05 1.027904e-04
2.348485e-05 1.449495e-05 1.816712e-05 -9.176693e-05 9.354793e-05
2.348485e-05 1.520202e-05 1.248291e-05 -8.431062e-05 8.522971e-05
2.348485e-05 1.590909e-05 7.499478e-06 -7.736063e-05 7.772329e-05
2.348485e-05 1.661616e-05 3.193811e-06 -7.087154e-05 7.094346e-05
2.348485e-05 1.732323e-05 -4.682489e-07 -6.481862e-05 6.482031e-05
2.348485e-05 1.803030e-05 -3.530182e-06 -5.918764e-05 5.929283e-05
2.348485e-05 1.873737e-05 -6.042373e-06 -5.396847e-05 5.430567e-05
2.348485e-05 1.944444e-05 -8.059514e-06 -4.915125e-05 4.980764e-05
2.348485e-05 2.015152e-05 -9.638114e-06 -4.472439e-05 4.575111e-05
2.348485e-05 2.085859e-05 -1.083431e-05 -4.067358e-05 4.209183e-05
2.348485e-05 2.156566e-05 -1.170208e-05 -3.698172e-05 3.878899e-05
2.348485e-05 2.227273e-05 -1.229195e-05 -3.362920e-05 3.580524e-05
2.348485e-05 2.297980e-05 -1.265012e-05 -3.059456e-05 3.310669e-05
2.348485e-05 2.368687e-05 -1.281796e-05 -2.785512e-05 3.066281e-05
2.348485e-05 2.439394e-05 -1.283186e-05 -2.538769e-05 2.844629e-05
2.348485e-05 2.510101e-05 -1.272335e-05 -2.316915e-05 2.643280e-05
2.348485e-05 2.580808e-05 -1.251931e-05 -2.117699e-05 2.460077e-05
2.348485e-05 2.651515e-05 -1.224242e-05 -1.938964e-05 2.293109e-05
2.348485e-05 2.722222e-05 -1.191152e-05 -1.778677e-05 2.140686e-05
2.348485e-05 2.792929e-05 -1.154212e-05 -1.634949e-05 2.001316e-05
2.348485e-05 2.863636e-05 -1.114685e-05 -1.506037e-05 1.873679e-05
2.348485e-05 2.934343e-05 -1.073586e-05 -1.390352e-05 1.756606e-05
2.348485e-05 3.005051e-05 -1.031720e-05 -1.286453e-05 1.649062e-05
2.348485e-05 3.075758e-05 -9.897203e-06 -1.193043e-05 1.550128e-05
2.348485e-05 3.146465e-05 -9.480769e-06 -1.108960e-05 1.458987e-05
2.348485e-05 3.217172e-05 -9.071612e-06 -1.033166e-05 1.374909e-05
2.348485e-05 3.287879e-05 -8.672496e-06 -9.647391e-06 1.297245e-05
2.348485e-05 3.358586e-05 -8.285414e-06 -9.028592e-06 1.225412e-05
2.348485e-05 3.429293e-05 -7.911743e-06 -8.468009e-06 1.158891e-05
2.348485e-05 3.500000e-05 -7.552372e-06 -7.959226e-06 1.097213e-05
2.449495e-05 -3.500000e-05 -2.469324e-06 9.197310e-06 9.523029e-06
2.449495e-05 -3.429293e-05 -2.535259e-06 9.568913e-06 9.899072e-06
2.449495e-05 -3.358586e-05 -2.601171e-06 9.962303e-06 1.029629e-05
2.449495e-05 -3.287879e-05 -2.666676e-06 1.037914e-05 1.071623e-05
2.449495e-05 -3.217172e-05 -2.731318e-06 1.082122e-05 1.116059e-05
2.449495e-05 -3.146465e-05 -2.794553e-06 1.129052e-05 1.163122e-05
2.449495e-05 -3.075758e-05 -2.855741e-06 1.178920e-05 1.213015e-05
2.449495e-05 -3.005051e-05 -2.914129e-06 1.231963e-05 1.265960e-05
2.449495e-05 -2.934343e-05 -2.968829e-06 1.288441e-05 1.322202e-05
2.449495e-05 -2.863636e-05 -3.018805e-06 1.348636e-05 1.382010e-05
2.449495e-05 -2.792929e-05 -3.062846e-06 1.412863e-05 1.445681e-05
2.449495e-05 -2.722222e-05 -3.099537e-06 1.481466e-05 1.513543e-05
2.449495e-05 -2.651515e-05 -3.127236e-06 1.554823e-05 1.585960e-05
2.449495e-05 -2.580808e-05 -3.144033e-06 1.633352e-05 1.663336e-05
2.449495e-05 -2.510101e-05 -3.147714e-06 1.717514e-05 1.746120e-05
2.449495e-05 -2.439394e-05 -3.135719e-06 1.807818e-05 1.834812e-05
2.449495e-05 -2.368687e-05 -3.105089e-06 1.904829e-05 1.929971e-05
2.449495e-05 -2.297980e-05 -3.052414e-06 2.009170e-05 2.032225e-05
2.449495e-05 -2.227273e-05 -2.973769e-06 2.121534e-05 2.142275e-05
2.449495e-05 -2.156566e-05 -2.864648e-06 2.242691e-05 2.260913e-05
2.449495e-05 -2.085859e-05 -2.719885e-06 2.373497e-05 2.389030e-05
2.449495e-05 -2.015152e-05 -2.533580e-06 2.514907e-05 2.527637e-05
2.449495e-05 -1.944444e-05 -2.299004e-06 2.667990e-05 2.677877e-05
2.449495e-05 -1.873737e-05 -2.008512e-06 2.833942e-05 2.841051e-05
2.449495e-05 -1.803030e-05 -1.653447e-06 3.014111e-05 3.018643e-05
2.449495e-05 -1.732323e-05 -1.224046e-06 3.210019e-05 3.212352e-05
2.449495e-05 -1.661616e-05 -7.093518e-07 3.423394e-05 3.424129e-05
2.449495e-05 -1.590909e-05 -9.713731e-08 3.656215e-05 3.656228e-05
2.449495e-05 -1.520202e-05 6.261473e-07 3.910763e-05 3.911264e-05
2.449495e-05 -1.449495e-05 1.475388e-06 4.189696e-05 4.192293e-05
2.449495e-05 -1.378788e-05 2.466760e-06 4.496156e-05 4.502918e-05
2.449495e-05 -1.308081e-05 3.617586e-06 4.833915e-05 4.847432e-05
2.449495e-05 -1.237374e-05 4.946044e-06 5.207588e-05 5.231024e-05
2.449495e-05 -1.166667e-05 6.470654e-06 5.622971e-05 5.660079e-05
2.449495e-05 -1.095960e-05 8.209396e-06 6.087539e-05 6.142644e-05
2.449495e-05 -1.025253e-05 1.017821e-05 6.611282e-05 6.689171e-05
2.449495e-05 -9.545455e-06 1.238844e-05 7.208092e-05 7.313777e-05
2.449495e-05 -8.838384e-06 1.484220e-05 7.898258e-05 8.036503e-05
2.449495e-05 -8.131313e-06 1.752333e-05 8.713249e-05 8.887709e-05
2.449495e-05 -7.424242e-06 2.037760e-05 9.705871e-05 9.917480e-05
2.449495e-05 -6.717172e-06 2.326037e-05 1.097507e-04 1.121885e-04
2.449495e-05 -6.010101e-06 2.574531e-05 1.274035e-04 1.299788e-04
2.449495e-05 -5.303030e-06 2.539425e-05 1.554609e-04 1.575213e-04
2.449495e-05 -4.595960e-06 2.379649e-05 1.748762e-04 1.764879e-04
2.449495e-05 -3.888889e-06 3.915736e-05 1.646557e-04 1.692477e-04
2.449495e-05 -3.181818e-06 5.408891e-05 1.464266e-04 1.560972e-04
2.449495e-05 -2.474747e-06 6.795142e-05 1.266234e-04 1.437041e-04
2.449495e-05 -1.767677e-06 8.078671e-05 1.063554e-04 1.335589e-04
2.449495e-05 -1.060606e-06 9.269227e-05 8.566960e-05 1.262186e-04
2.449495e-05 -3.535354e-07 1.033418e-04 6.489604e-05 1.220288e-04
2.449495e-05 3.535354e-07 1.124816e-04 4.406501e-05 1.208050e-04
2.449495e-05 1.060606e-06 1.209283e-04 2.317166e-05 1.231283e-04
2.449495e-05 1.767677e-06 1.273081e-04 2.228936e-06 1.273276e-04
2.449495e-05 2.474747e-06 1.323912e-04 -1.868151e-05 1.337028e-04
2.449495e-05 3.181818e-06 1.360637e-04 -3.983534e-05 1.417752e-04
2.449495e-05 3.888889e-06 1.376633e-04 -6.098826e-05 1.505681e-04
2.449495e-05 4.595960e-06 1.375139e-04 -8.209785e-05 1.601566e-04
2.449495e-05 5.303030e-06 1.356020e-04 -1.034229e-04 1.705409e-04
2.449495e-05 6.010101e-06 1.317333e-04 -1.247522e-04 1.814298e-04
2.449495e-05 6.717172e-06 1.257709e-04 -1.459903e-04 1.926953e-04
2.449495e-05 7.424242e-06 1.176882e-04 -1.667986e-04 2.041379e-04
2.449495e-05 8.131313e-06 1.070704e-04 -1.874423e-04 2.158673e-04
2.449495e-05 8.838384e-06 9.385540e-05 -2.058230e-04 2.262122e-04
2.449495e-05 9.545455e-06 7.692169e-05 -2.175184e-04 2.307189e-04
2.449495e-05 1.025253e-05 6.786798e-05 -1.999747e-04 2.111775e-04
2.449495e-05 1.095960e-05 5.948981e-05 -1.695463e-04 1.796802e-04
2.449495e-05 1.166667e-05 4.870084e-05 -1.485109e-04 1.562922e-04
2.449495e-05 1.237374e-05 3.872559e-05 -1.327809e-04 1.383128e-04
2.449495e-05 1.308081e-05 2.967830e-05 -1.198584e-04 1.234781e-04
2.449495e-05 1.378788e-05 2.156447e-05 -1.086668e-04 1.107858e-04
2.449495e-05 1.449495e-05 1.437976e-05 -9.867286e-05 9.971515e-05
2.449495e-05 1.520202e-05 8.109627e-06 -8.959239e-05 8.995867e-05
2.449495e-05 1.590909e-05 2.725663e-06 -8.126832e-05 8.131401e-05
2.449495e-05 1.661616e-05 -1.815324e-06 -7.361163e-05 7.363401e-05
2.449495e-05 1.732323e-05 -5.569891e-06 -6.656971e-05 6.680232e-05
2.449495e-05 1.803030e-05 -8.605085e-06 -6.010824e-05 6.072107e-05
2.449495e-05 1.873737e-05 -1.099487e-05 -5.420071e-05 5.530465e-05
2.449495e-05 1.944444e-05 -1.281643e-05 -4.882250e-05 5.047671e-05
2.449495e-05 2.015152e-05 -1.414686e-05 -4.394788e-05 4.616871e-05
2.449495e-05 2.085859e-05 -1.506032e-05 -3.954877e-05 4.231924e-05
2.449495e-05 2.156566e-05 -1.562601e-05 -3.559469e-05 3.887357e-05
2.449495e-05 2.227273e-05 -1.590678e-05 -3.205332e-05 3.578325e-05
2.449495e-05 2.297980e-05 -1.595837e-05 -2.889126e-05 3.300568e-05
2.449495e-05 2.368687e-05 -1.582927e-05 -2.607498e-05 3.050361e-05
2.449495e-05 2.439394e-05 -1.556080e-05 -2.357158e-05 2.824461e-05
2.449495e-05 2.510101e-05 -1.518767e-05 -2.134945e-05 2.620046e-05
2.449495e-05 2.580808e-05 -1.473855e-05 -1.937878e-05 2.434670e-05
2.449495e-05 2.651515e-05 -1.423679e-05 -1.763186e-05 2.266205e-05
2.449495e-05 2.722222e-05 -1.370115e-05 -1.608328e-05 2.112802e-05
2.449495e-05 2.792929e-05 -1.314648e-05 -1.470997e-05 1.972848e-05
2.449495e-05 2.863636e-05 -1.258436e-05 -1.349118e-05 1.844933e-05
2.449495e-05 2.934343e-05 -1.202369e-05 -1.240836e-05 1.727821e-05
2.449495e-05 3.005051e-05 -1.147117e-05 -1.144507e-05 1.620424e-05
2.449495e-05 3.075758e-05 -1.093174e-05 -1.058677e-05 1.521784e-05
2.449495e-05 3.146465e-05 -1.040891e-05 -9.820645e-06 1.431050e-05
2.449495e-05 3.217172e-05 -9.905085e-06 -9.135480e-06 1.347471e-05
2.449495e-05 3.287879e-05 -9.421795e-06 -8.521438e-06 1.270374e-05
2.449495e-05 3.358586e-05 -8.959896e-06 -7.969925e-06 1.199164e-05
2.449495e-05 3.429293e-05 -8.519725e-06 -7.473437e-06 1.133305e-05
2.449495e-05 3.500000e-05 -8.101233e-06 -7.025425e-06 1.072318e-05
2.550505e-05 -3.500000e-05 -2.717011e-06 8.770373e-06 9.181590e-06
2.550505e-05 -3.429293e-05 -2.796952e-06 9.122401e-06 9.541549e-06
2.550505e-05 -3.358586e-05 -2.877882e-06 9.495374e-06 9.921911e-06
2.550505e-05 -3.287879e-05 -2.959501e-06 9.890939e-06 1.032421e-05
2.550505e-05 -3.217172e-05 -3.041445e-06 1.031090e-05 1.075012e-05
2.550505e-05 -3.146465e-05 -3.123270e-06 1.075726e-05 1.120149e-05
2.550505e-05 -3.075758e-05 -3.204446e-06 1.123219e-05 1.168034e-05
2.550505e-05 -3.005051e-05 -3.284335e-06 1.173809e-05 1.218891e-05
2.550505e-05 -2.934343e-05 -3.362178e-06 1.227762e-05 1.272966e-05
2.550505e-05 -2.863636e-05 -3.437074e-06 1.285372e-05 1.330532e-05
2.550505e-05 -2.792929e-05 -3.507958e-06 1.346961e-05 1.391891e-05
2.550505e-05 -2.722222e-05 -3.573571e-06 1.412888e-05 1.457380e-05
2.550505e-05 -2.651515e-05 -3.632435e-06 1.483550e-05 1.527372e-05
2.550505e-05 -2.580808e-05 -3.682813e-06 1.559388e-05 1.602286e-05
2.550505e-05 -2.510101e-05 -3.722673e-06 1.640892e-05 1.682590e-05
2.550505e-05 -2.439394e-05 -3.749639e-06 1.728607e-05 1.768807e-05
2.550505e-05 -2.368687e-05 -3.760940e-06 1.823140e-05 1.861528e-05
2.550505e-05 -2.297980e-05 -3.753351e-06 1.925171e-05 1.961417e-05
2.550505e-05 -2.227273e-05 -3.723125e-06 2.035456e-05 2.069226e-05
2.550505e-05 -2.156566e-05 -3.665918e-06 2.154844e-05 2.185805e-05
2.550505e-05 -2.085859e-05 -3.576704e-06 2.284287e-05 2.312120e-05
2.550505e-05 -2.015152e-05 -3.449680e-06 2.424856e-05 2.449271e-05
2.550505e-05 -1.944444e-05 -3.278167e-06 2.577754e-05 2.598515e-05
2.550505e-05 -1.873737e-05 -3.054491e-06 2.744345e-05 2.761291e-05
2.550505e-05 -1.803030e-05 -2.769872e-06 2.926170e-05 2.939250e-05
2.550505e-05 -1.732323e-05 -2.414294e-06 3.124986e-05 3.134298e-05
2.550505e-05 -1.661616e-05 -1.976385e-06 3.342800e-05 3.348637e-05
2.550505e-05 -1.590909e-05 -1.443299e-06 3.581923e-05 3.584830e-05
2.550505e-05 -1.520202e-05 -8.006170e-07 3.845035e-05 3.845868e-05
2.550505e-05 -1.449495e-05 -3.228601e-08 4.135272e-05 4.135273e-05
2.550505e-05 -1.378788e-05 8.793807e-07 4.456355e-05 4.457222e-05
2.550505e-05 -1.308081e-05 1.953597e-06 4.812762e-05 4.816726e-05
2.550505e-05 -1.237374e-05 3.210824e-06 5.209992e-05 5.219877e-05
2.550505e-05 -1.166667e-05 4.672197e-06 5.654957e-05 5.674226e-05
2.550505e-05 -1.095960e-05 6.358469e-06 6.156605e-05 6.189353e-05
2.550505e-05 -1.025253e-05 8.288087e-06 6.726942e-05 6.777807e-05
2.550505e-05 -9.545455e-06 1.047364e-05 7.382796e-05 7.456718e-05
2.550505e-05 -8.838384e-06 1.291504e-05 8.149063e-05 8.250770e-05
2.550505e-05 -8.131313e-06 1.558512e-05 9.065205e-05 9.198201e-05
2.550505e-05 -7.424242e-06 1.839517e-05 1.019983e-04 1.036438e-04
2.550505e-05 -6.717172e-06 2.109171e-05 1.168940e-04 1.187816e-04
2.550505e-05 -6.010101e-06 2.277622e-05 1.386776e-04 1.405356e-04
2.550505e-05 -5.303030e-06 1.893169e-05 1.671687e-04 1.682373e-04
2.550505e-05 -4.595960e-06 2.820105e-05 1.745243e-04 1.767881e-04
2.550505e-05 -3.888889e-06 4.598313e-05 1.606394e-04 1.670912e-04
2.550505e-05 -3.181818e-06 6.291265e-05 1.431819e-04 1.563939e-04
2.550505e-05 -2.474747e-06 7.857435e-05 1.248965e-04 1.475570e-04
2.550505e-05 -1.767677e-06 9.320803e-05 1.059356e-04 1.411031e-04
2.550505e-05 -1.060606e-06 1.062844e-04 8.696013e-05 1.373260e-04
2.550505e-05 -3.535354e-07 1.180792e-04 6.759478e-05 1.360579e-04
2.550505e-05 3.535354e-07 1.286809e-04 4.835584e-05 1.374666e-04
2.550505e-05 1.060606e-06 1.372749e-04 2.893420e-05 1.402911e-04
2.550505e-05 1.767677e-06 1.445876e-04 9.162418e-06 1.448776e-04
2.550505e-05 2.474747e-06 1.498748e-04 -1.006856e-05 1.502126e-04
2.550505e-05 3.181818e-06 1.537376e-04 -2.999916e-05 1.566372e-04
2.550505e-05 3.888889e-06 1.550982e-04 -4.972461e-05 1.628741e-04
2.550505e-05 4.595960e-06 1.548203e-04 -6.991846e-05 1.698761e-04
2.550505e-05 5.303030e-06 1.523682e-04 -9.011367e-05 1.770213e-04
2.550505e-05 6.010101e-06 1.476042e-04 -1.103524e-04 1.842950e-04
2.550505e-05 6.717172e-06 1.407014e-04 -1.306001e-04 1.919721e-04
2.550505e-05 7.424242e-06 1.315487e-04 -1.507832e-04 2.001016e-04
2.550505e-05 8.131313e-06 1.200167e-04 -1.707313e-04 2.086940e-04
2.550505e-05 8.838384e-06 1.058590e-04 -1.904143e-04 2.178617e-04
2.550505e-05 9.545455e-06 8.898689e-05 -2.080493e-04 2.262812e-04
2.550505e-05 1.025253e-05 6.883869e-05 -2.209507e-04 2.314259e-04
2.550505e-05 1.095960e-05 5.457019e-05 -2.074497e-04 2.145071e-04
2.550505e-05 1.166667e-05 4.714169e-05 -1.755727e-04 1.817914e-04
2.550505e-05 1.237374e-05 3.609636e-05 -1.512589e-04 1.555063e-04
2.550505e-05 1.308081e-05 2.584267e-05 -1.332942e-04 1.357762e-04
2.550505e-05 1.378788e-05 1.672667e-05 -1.186268e-04 1.198002e-04
2.550505e-05 1.449495e-05 8.781990e-06 -1.060096e-04 1.063727e-04
2.550505e-05 1.520202e-05 1.989649e-06 -9.484705e-05 9.486792e-05
2.550505e-05 1.590909e-05 -3.697245e-06 -8.482781e-05 8.490834e-05
2.550505e-05 1.661616e-05 -8.347843e-06 -7.577815e-05 7.623657e-05
2.550505e-05 1.732323e-05 -1.204893e-05 -6.759384e-05 6.865933e-05
2.550505e-05 1.803030e-05 -1.489952e-05 -6.020495e-05 6.202122e-05
2.550505e-05 1.873737e-05 -1.700513e-05 -5.355705e-05 5.619193e-05
2.550505e-05 1.944444e-05 -1.847231e-05 -4.760133e-05 5.105990e-05
2.550505e-05 2.015152e-05 -1.940412e-05 -4.228980e-05 4.652899e-05
2.550505e-05 2.085859e-05 -1.989658e-05 -3.757359e-05 4.251645e-05
2.550505e-05 2.156566e-05 -2.003642e-05 -3.340277e-05 3.895129e-05
2.550505e-05 2.227273e-05 -1.989985e-05 -2.972717e-05 3.577302e-05
2.550505e-05 2.297980e-05 -1.955220e-05 -2.649737e-05 3.293022e-05
2.550505e-05 2.368687e-05 -1.904829e-05 -2.366572e-05 3.037933e-05
2.550505e-05 2.439394e-05 -1.843320e-05 -2.118719e-05 2.808344e-05
2.550505e-05 2.510101e-05 -1.774333e-05 -1.901997e-05 2.601125e-05
2.550505e-05 2.580808e-05 -1.700756e-05 -1.712581e-05 2.413608e-05
2.550505e-05 2.651515e-05 -1.624836e-05 -1.547021e-05 2.243516e-05
2.550505e-05 2.722222e-05 -1.548292e-05 -1.402234e-05 2.088892e-05
2.550505e-05 2.792929e-05 -1.472411e-05 -1.275491e-05 1.948043e-05
2.550505e-05 2.863636e-05 -1.398134e-05 -1.164395e-05 1.819503e-05
2.550505e-05 2.934343e-05 -1.326123e-05 -1.066851e-05 1.701992e-05
2.550505e-05 3.005051e-05 -1.256830e-05 -9.810399e-06 1.594385e-05
2.550505e-05 3.075758e-05 -1.190538e-05 -9.053837e-06 1.495694e-05
2.550505e-05 3.146465e-05 -1.127404e-05 -8.385203e-06 1.405047e-05
2.550505e-05 3.217172e-05 -1.067491e-05 -7.792754e-06 1.321668e-05
2.550505e-05 3.287879e-05 -1.010791e-05 -7.266377e-06 1.244870e-05
2.550505e-05 3.358586e-05 -9.572464e-06 -6.797374e-06 1.174037e-05
2.550505e-05 3.429293e-05 -9.067640e-06 -6.378266e-06 1.108622e-05
2.550505e-05 3.500000e-05 -8.592268e-06 -6.002617e-06 1.048134e-05
2.651515e-05 -3.500000e-05 -2.946812e-06 8.293691e-06 8.801649e-06
2.651515e-05 -3.429293e-05 -3.040162e-06 8.622484e-06 9.142747e-06
2.651515e-05 -3.358586e-05 -3.135539e-06 8.971046e-06 9.503224e-06
2.651515e-05 -3.287879e-05 -3.232740e-06 9.340986e-06 9.884565e-06
2.651515e-05 -3.217172e-05 -3.331508e-06 9.734077e-06 1.028840e-05
2.651515e-05 -3.146465e-05 -3.431518e-06 1.015228e-05 1.071653e-05
2.651515e-05 -3.075758e-05 -3.532368e-06 1.059775e-05 1.117094e-05
2.651515e-05 -3.005051e-05 -3.633563e-06 1.107288e-05 1.165382e-05
2.651515e-05 -2.934343e-05 -3.734502e-06 1.158033e-05 1.216760e-05
2.651515e-05 -2.863636e-05 -3.834456e-06 1.212304e-05 1.271499e-05
2.651515e-05 -2.792929e-05 -3.932547e-06 1.270428e-05 1.329901e-05
2.651515e-05 -2.722222e-05 -4.027725e-06 1.332771e-05 1.392302e-05
2.651515e-05 -2.651515e-05 -4.118733e-06 1.399738e-05 1.459077e-05
2.651515e-05 -2.580808e-05 -4.204080e-06 1.471785e-05 1.530651e-05
2.651515e-05 -2.510101e-05 -4.281995e-06 1.549417e-05 1.607498e-05
2.651515e-05 -2.439394e-05 -4.350385e-06 1.633206e-05 1.690154e-05
2.651515e-05 -2.368687e-05 -4.406779e-06 1.723789e-05 1.779226e-05
2.651515e-05 -2.297980e-05 -4.448270e-06 1.821884e-05 1.875402e-05
2.651515e-05 -2.227273e-05 -4.471441e-06 1.928300e-05 1.979464e-05
2.651515e-05 -2.156566e-05 -4.472288e-06 2.043946e-05 2.092302e-05
2.651515e-05 -2.085859e-05 -4.446128e-06 2.169853e-05 2.214936e-05
2.651515e-05 -2.015152e-05 -4.387493e-06 2.307187e-05 2.348534e-05
2.651515e-05 -1.944444e-05 -4.290018e-06 2.457271e-05 2.494438e-05
2.651515e-05 -1.873737e-05 -4.146312e-06 2.621610e-05 2.654196e-05
2.651515e-05 -1.803030e-05 -3.947815e-06 2.801924e-05 2.829599e-05
2.651515e-05 -1.732323e-05 -3.684651e-06 3.000183e-05 3.022725e-05
2.651515e-05 -1.661616e-05 -3.345468e-06 3.218656e-05 3.235995e-05
2.651515e-05 -1.590909e-05 -2.917285e-06 3.459969e-05 3.472246e-05
2.651515e-05 -1.520202e-05 -2.385352e-06 3.727188e-05 3.734813e-05
2.651515e-05 -1.449495e-05 -1.733035e-06 4.023921e-05 4.027652e-05
2.651515e-05 -1.378788e-05 -9.417810e-07 4.354469e-05 4.355487e-05
2.651515e-05 -1.308081e-05 8.808704e-09 4.724029e-05 4.724029e-05
2.651515e-05 -1.237374e-05 1.140681e-06 5.139009e-05 5.140275e-05
2.651515e-05 -1.166667e-05 2.476662e-06 5.607493e-05 5.612959e-05
2.651515e-05 -1.095960e-05 4.039116e-06 6.139994e-05 6.153265e-05
2.651515e-05 -1.025253e-05 5.847349e-06 6.750707e-05 6.775984e-05
2.651515e-05 -9.545455e-06 7.912541e-06 7.459719e-05 7.501566e-05
2.651515e-05 -8.838384e-06 1.022733e-05 8.297212e-05 8.360006e-05
2.651515e-05 -8.131313e-06 1.274236e-05 9.312252e-05 9.399027e-05
2.651515e-05 -7.424242e-06 1.530470e-05 1.059382e-04 1.070380e-04
2.651515e-05 -6.717172e-06 1.744551e-05 1.233219e-04 1.245497e-04
2.651515e-05 -6.010101e-06 1.694731e-05 1.502276e-04 1.511805e-04
2.651515e-05 -5.303030e-06 1.341117e-05 1.742464e-04 1.747618e-04
2.651515e-05 -4.595960e-06 3.263319e-05 1.696872e-04 1.727966e-04
2.651515e-05 -3.888889e-06 5.257942e-05 1.554292e-04 1.640818e-04
2.651515e-05 -3.181818e-06 7.123088e-05 1.393860e-04 1.565321e-04
2.651515e-05 -2.474747e-06 8.874569e-05 1.225101e-04 1.512763e-04
2.651515e-05 -1.767677e-06 1.047224e-04 1.053620e-04 1.485528e-04
2.651515e-05 -1.060606e-06 1.192535e-04 8.770365e-05 1.480315e-04
2.651515e-05 -3.535354e-07 1.323966e-04 7.026837e-05 1.498883e-04
2.651515e-05 3.535354e-07 1.438678e-04 5.213928e-05 1.530243e-04
2.651515e-05 1.060606e-06 1.531221e-04 3.435928e-05 1.569297e-04
2.651515e-05 1.767677e-06 1.612890e-04 1.609516e-05 1.620901e-04
2.651515e-05 2.474747e-06 1.668198e-04 -1.707713e-06 1.668285e-04
2.651515e-05 3.181818e-06 1.709163e-04 -2.037625e-05 1.721266e-04
2.651515e-05 3.888889e-06 1.723267e-04 -3.875225e-05 1.766302e-04
2.651515e-05 4.595960e-06 1.719553e-04 -5.776283e-05 1.813978e-04
2.651515e-05 5.303030e-06 1.687593e-04 -7.658967e-05 1.853259e-04
2.651515e-05 6.010101e-06 1.637032e-04 -9.579237e-05 1.896705e-04
2.651515e-05 6.717172e-06 1.560310e-04 -1.148938e-04 1.937686e-04
2.651515e-05 7.424242e-06 1.458193e-04 -1.340494e-04 1.980720e-04
2.651515e-05 8.131313e-06 1.331115e-04 -1.531729e-04 2.029301e-04
2.651515e-05 8.838384e-06 1.178798e-04 -1.719346e-04 2.084638e-04
2.651515e-05 9.545455e-06 1.000044e-04 -1.901736e-04 2.148648e-04
2.651515e-05 1.025253e-05 7.927365e-05 -2.070314e-04 2.216897e-04
2.651515e-05 1.095960e-05 5.560140e-05 -2.199358e-04 2.268552e-04
2.651515e-05 1.166667e-05 3.594622e-05 -2.112639e-04 2.143001e-04
2.651515e-05 1.237374e-05 2.932885e-05 -1.786917e-04 1.810826e-04
2.651515e-05 1.308081e-05 1.900221e-05 -1.506958e-04 1.518892e-04
2.651515e-05 1.378788e-05 9.182258e-06 -1.303819e-04 1.307048e-04
2.651515e-05 1.449495e-05 6.638359e-07 -1.139798e-04 1.139818e-04
2.651515e-05 1.520202e-05 -6.469736e-06 -1.000328e-04 1.002418e-04
2.651515e-05 1.590909e-05 -1.225960e-05 -8.786760e-05 8.871873e-05
2.651515e-05 1.661616e-05 -1.679949e-05 -7.713305e-05 7.894131e-05
2.651515e-05 1.732323e-05 -2.021333e-05 -6.762494e-05 7.058124e-05
2.651515e-05 1.803030e-05 -2.264167e-05 -5.920857e-05 6.339006e-05
2.651515e-05 1.873737e-05 -2.423106e-05 -5.178139e-05 5.717042e-05
2.651515e-05 1.944444e-05 -2.512540e-05 -4.525486e-05 5.176184e-05
2.651515e-05 2.015152e-05 -2.545946e-05 -3.954611e-05 4.703274e-05
2.651515e-05 2.085859e-05 -2.535462e-05 -3.457498e-05 4.287524e-05
2.651515e-05 2.156566e-05 -2.491653e-05 -3.026361e-05 3.920102e-05
2.651515e-05 2.227273e-05 -2.423450e-05 -2.653722e-05 3.593794e-05
2.651515e-05 2.297980e-05 -2.338202e-05 -2.332520e-05 3.302702e-05
2.651515e-05 2.368687e-05 -2.241809e-05 -2.056207e-05 3.041989e-05
2.651515e-05 2.439394e-05 -2.138898e-05 -1.818815e-05 2.807664e-05
2.651515e-05 2.510101e-05 -2.033018e-05 -1.614984e-05 2.596408e-05
2.651515e-05 2.580808e-05 -1.926820e-05 -1.439965e-05 2.405439e-05
2.651515e-05 2.651515e-05 -1.822235e-05 -1.289597e-05 2.232398e-05
2.651515e-05 2.722222e-05 -1.720621e-05 -1.160264e-05 2.075271e-05
2.651515e-05 2.792929e-05 -1.622894e-05 -1.048849e-05 1.932322e-05
2.651515e-05 2.863636e-05 -1.529627e-05 -9.526816e-06 1.802044e-05
2.651515e-05 2.934343e-05 -1.441142e-05 -8.694818e-06 1.683119e-05
2.651515e-05 3.005051e-05 -1.357572e-05 -7.973117e-06 1.574391e-05
2.651515e-05 3.075758e-05 -1.278912e-05 -7.345275e-06 1.474838e-05
2.651515e-05 3.146465e-05 -1.205068e-05 -6.797375e-06 1.383557e-05
2.651515e-05 3.217172e-05 -1.135875e-05 -6.317643e-06 1.299745e-05
2.651515e-05 3.287879e-05 -1.071131e-05 -5.896130e-06 1.222688e-05
2.651515e-05 3.358586e-05 -1.010607e-05 -5.524419e-06 1.151746e-05
2.651515e-05 3.429293e-05 -9.540614e-06 -5.195397e-06 1.086349e-05
2.651515e-05 3.500000e-05 -9.012508e-06 -4.903040e-06 1.025988e-05
2.752525e-05 -3.500000e-05 -3.155135e-06 7.770314e-06 8.386457e-06
2.752525e-05 -3.429293e-05 -3.260972e-06 8.072349e-06 8.706133e-06
2.752525e-05 -3.358586e-05 -3.369867e-06 8.392645e-06 9.043920e-06
2.752525e-05 -3.287879e-05 -3.481723e-06 8.732734e-06 9.401226e-06
2.752525e-05 -3.217172e-05 -3.596401e-06 9.094315e-06 9.779604e-06
2.752525e-05 -3.146465e-05 -3.713707e-06 9.479265e-06 1.018077e-05
2.752525e-05 -3.075758e-05 -3.833385e-06 9.889674e-06 1.060663e-05
2.752525e-05 -3.005051e-05 -3.955102e-06 1.032786e-05 1.105928e-05
2.752525e-05 -2.934343e-05 -4.078438e-06 1.079642e-05 1.154107e-05
2.752525e-05 -2.863636e-05 -4.202867e-06 1.129823e-05 1.205463e-05
2.752525e-05 -2.792929e-05 -4.327734e-06 1.183653e-05 1.260288e-05
2.752525e-05 -2.722222e-05 -4.452239e-06 1.241492e-05 1.318911e-05
2.752525e-05 -2.651515e-05 -4.575402e-06 1.303746e-05 1.381701e-05
2.752525e-05 -2.580808e-05 -4.696037e-06 1.370871e-05 1.449074e-05
2.752525e-05 -2.510101e-05 -4.812712e-06 1.443380e-05 1.521502e-05
2.752525e-05 -2.439394e-05 -4.923703e-06 1.521851e-05 1.599519e-05
2.752525e-05 -2.368687e-05 -5.026948e-06 1.606938e-05 1.683731e-05
2.752525e-05 -2.297980e-05 -5.119982e-06 1.699378e-05 1.774832e-05
2.752525e-05 -2.227273e-05 -5.199870e-06 1.800011e-05 1.873613e-05
2.752525e-05 -2.156566e-05 -5.263123e-06 1.909788e-05 1.980984e-05
2.752525e-05 -2.085859e-05 -5.305607e-06 2.029793e-05 2.097988e-05
2.752525e-05 -2.015152e-05 -5.322436e-06 2.161260e-05 2.225832e-05
2.752525e-05 -1.944444e-05 -5.307844e-06 2.305602e-05 2.365911e-05
2.752525e-05 -1.873737e-05 -5.255052e-06 2.464439e-05 2.519845e-05
2.752525e-05 -1.803030e-05 -5.156108e-06 2.639634e-05 2.689521e-05
2.752525e-05 -1.732323e-05 -5.001717e-06 2.833337e-05 2.877146e-05
2.752525e-05 -1.661616e-05 -4.781059e-06 3.048042e-05 3.085311e-05
2.752525e-05 -1.590909e-05 -4.481603e-06 3.286657e-05 3.317071e-05
2.752525e-05 -1.520202e-05 -4.088927e-06 3.552598e-05 3.576052e-05
2.752525e-05 -1.449495e-05 -3.586574e-06 3.849912e-05 3.866582e-05
2.752525e-05 -1.378788e-05 -2.955973e-06 4.183447e-05 4.193878e-05
2.752525e-05 -1.308081e-05 -2.176518e-06 4.559099e-05 4.564292e-05
2.752525e-05 -1.237374e-05 -1.225902e-06 4.984168e-05 4.985675e-05
2.752525e-05 -1.166667e-05 -8.095666e-08 5.467913e-05 5.467919e-05
2.752525e-05 -1.095960e-05 1.280567e-06 6.022445e-05 6.023806e-05
2.752525e-05 -1.025253e-05 2.876404e-06 6.664236e-05 6.670440e-05
2.752525e-05 -9.545455e-06 4.712382e-06 7.416856e-05 7.431811e-05
2.752525e-05 -8.838384e-06 6.766395e-06 8.316349e-05 8.343830e-05
2.752525e-05 -8.131313e-06 8.949801e-06 9.423020e-05 9.465426e-05
2.752525e-05 -7.424242e-06 1.099605e-05 1.085172e-04 1.090729e-04
2.752525e-05 -6.717172e-06 1.200545e-05 1.286975e-04 1.292562e-04
2.752525e-05 -6.010101e-06 7.335959e-06 1.579308e-04 1.581011e-04
2.752525e-05 -5.303030e-06 1.441984e-05 1.715401e-04 1.721451e-04
2.752525e-05 -4.595960e-06 3.679705e-05 1.625714e-04 1.666838e-04
2.752525e-05 -3.888889e-06 5.849412e-05 1.493247e-04 1.603728e-04
2.752525e-05 -3.181818e-06 7.889292e-05 1.348295e-04 1.562149e-04
2.752525e-05 -2.474747e-06 9.807766e-05 1.195851e-04 1.546604e-04
2.752525e-05 -1.767677e-06 1.153134e-04 1.040454e-04 1.553146e-04
2.752525e-05 -1.060606e-06 1.315830e-04 8.819929e-05 1.584083e-04
2.752525e-05 -3.535354e-07 1.457183e-04 7.207030e-05 1.625667e-04
2.752525e-05 3.535354e-07 1.578407e-04 5.603597e-05 1.674924e-04
2.752525e-05 1.060606e-06 1.686716e-04 3.933899e-05 1.731983e-04
2.752525e-05 1.767677e-06 1.770821e-04 2.294728e-05 1.785627e-04
2.752525e-05 2.474747e-06 1.831315e-04 6.445960e-06 1.832449e-04
2.752525e-05 3.181818e-06 1.875160e-04 -1.108184e-05 1.878432e-04
2.752525e-05 3.888889e-06 1.890072e-04 -2.817796e-05 1.910961e-04
2.752525e-05 4.595960e-06 1.884356e-04 -4.567282e-05 1.938917e-04
2.752525e-05 5.303030e-06 1.853888e-04 -6.318701e-05 1.958612e-04
2.752525e-05 6.010101e-06 1.796785e-04 -8.076906e-05 1.969975e-04
2.752525e-05 6.717172e-06 1.713056e-04 -9.894914e-05 1.978296e-04
2.752525e-05 7.424242e-06 1.602466e-04 -1.169635e-04 1.983921e-04
2.752525e-05 8.131313e-06 1.464239e-04 -1.349146e-04 1.991027e-04
2.752525e-05 8.838384e-06 1.298890e-04 -1.528283e-04 2.005683e-04
2.752525e-05 9.545455e-06 1.106135e-04 -1.702679e-04 2.030431e-04
2.752525e-05 1.025253e-05 8.871588e-05 -1.867860e-04 2.067837e-04
2.752525e-05 1.095960e-05 6.399757e-05 -2.021285e-04 2.120179e-04
2.752525e-05 1.166667e-05 3.667792e-05 -2.142008e-04 2.173184e-04
2.752525e-05 1.237374e-05 1.138537e-05 -2.102479e-04 2.105560e-04
2.752525e-05 1.308081e-05 5.275259e-06 -1.775702e-04 1.776485e-04
2.752525e-05 1.378788e-05 -2.819636e-06 -1.456935e-04 1.457208e-04
2.752525e-05 1.449495e-05 -1.117752e-05 -1.231038e-04 1.236102e-04
2.752525e-05 1.520202e-05 -1.818102e-05 -1.051650e-04 1.067250e-04
2.752525e-05 1.590909e-05 -2.366686e-05 -9.017378e-05 9.322784e-05
2.752525e-05 1.661616e-05 -2.770708e-05 -7.735991e-05 8.217200e-05
2.752525e-05 1.732323e-05 -3.045625e-05 -6.631165e-05 7.297135e-05
2.752525e-05 1.803030e-05 -3.210253e-05 -5.677188e-05 6.521977e-05
2.752525e-05 1.873737e-05 -3.284222e-05 -4.855353e-05 5.861789e-05
2.752525e-05 1.944444e-05 -3.286394e-05 -4.150232e-05 5.293847e-05
2.752525e-05 2.015152e-05 -3.233873e-05 -3.548074e-05 4.800704e-05
2.752525e-05 2.085859e-05 -3.141477e-05 -3.036200e-05 4.368911e-05
2.752525e-05 2.156566e-05 -3.021557e-05 -2.602858e-05 3.988067e-05
2.752525e-05 2.227273e-05 -2.884057e-05 -2.237251e-05 3.650079e-05
2.752525e-05 2.297980e-05 -2.736732e-05 -1.929599e-05 3.348590e-05
2.752525e-05 2.368687e-05 -2.585446e-05 -1.671184e-05 3.078536e-05
2.752525e-05 2.439394e-05 -2.434490e-05 -1.454349e-05 2.835820e-05
2.752525e-05 2.510101e-05 -2.286895e-05 -1.272457e-05 2.617066e-05
2.752525e-05 2.580808e-05 -2.144702e-05 -1.119819e-05 2.419451e-05
2.752525e-05 2.651515e-05 -2.009204e-05 -9.916049e-06 2.240576e-05
2.752525e-05 2.722222e-05 -1.881131e-05 -8.837413e-06 2.078377e-05
2.752525e-05 2.792929e-05 -1.760810e-05 -7.928151e-06 1.931064e-05
2.752525e-05 2.863636e-05 -1.648280e-05 -7.159786e-06 1.797068e-05
2.752525e-05 2.934343e-05 -1.543384e-05 -6.508630e-06 1.675010e-05
2.752525e-05 3.005051e-05 -1.445836e-05 -5.955029e-06 1.563670e-05
2.752525e-05 3.075758e-05 -1.355268e-05 -5.482700e-06 1.461969e-05
2.752525e-05 3.146465e-05 -1.271272e-05 -5.078156e-06 1.368944e-05
2.752525e-05 3.217172e-05 -1.193416e-05 -4.730236e-06 1.283742e-05
2.752525e-05 3.287879e-05 -1.121271e-05 -4.429696e-06 1.205600e-05
2.752525e-05 3.358586e-05 -1.054414e-05 -4.168880e-06 1.133836e-05
2.752525e-05 3.429293e-05 -9.924423e-06 -3.941435e-06 1.067844e-05
2.752525e-05 3.500000e-05 -9.349732e-06 -3.742090e-06 1.007079e-05
2.853535e-05 -3.500000e-05 -3.338543e-06 7.203993e-06 7.939986e-06
2.853535e-05 -3.429293e-05 -3.455617e-06 7.475960e-06 8.235974e-06
2.853535e-05 -3.358586e-05 -3.576739e-06 7.764357e-06 8.548584e-06
2.853535e-05 -3.287879e-05 -3.701920e-06 8.070599e-06 8.879120e-06
2.853535e-05 -3.217172e-05 -3.831145e-06 8.396263e-06 9.229025e-06
2.853535e-05 -3.146465e-05 -3.964357e-06 8.743104e-06 9.599896e-06
2.853535e-05 -3.075758e-05 -4.101457e-06 9.113080e-06 9.993506e-06
2.853535e-05 -3.005051e-05 -4.242288e-06 9.508378e-06 1.041183e-05
2.853535e-05 -2.934343e-05 -4.386628e-06 9.931450e-06 1.085708e-05
2.853535e-05 -2.863636e-05 -4.534173e-06 1.038504e-05 1.133172e-05
2.853535e-05 -2.792929e-05 -4.684520e-06 1.087225e-05 1.183852e-05
2.853535e-05 -2.722222e-05 -4.837150e-06 1.139654e-05 1.238060e-05
2.853535e-05 -2.651515e-05 -4.991403e-06 1.196186e-05 1.296149e-05
2.853535e-05 -2.580808e-05 -5.146447e-06 1.257263e-05 1.358517e-05
2.853535e-05 -2.510101e-05 -5.301251e-06 1.323388e-05 1.425619e-05
2.853535e-05 -2.439394e-05 -5.454539e-06 1.395132e-05 1.497970e-05
2.853535e-05 -2.368687e-05 -5.604748e-06 1.473143e-05 1.576161e-05
2.853535e-05 -2.297980e-05 -5.749970e-06 1.558160e-05 1.660869e-05
2.853535e-05 -2.227273e-05 -5.887885e-06 1.651027e-05 1.752872e-05
2.853535e-05 -2.156566e-05 -6.015689e-06 1.752707e-05 1.853070e-05
2.853535e-05 -2.085859e-05 -6.129996e-06 1.864308e-05 1.962502e-05
2.853535e-05 -2.015152e-05 -6.226739e-06 1.987099e-05 2.082375e-05
2.853535e-05 -1.944444e-05 -6.301040e-06 2.122545e-05 2.214097e-05
2.853535e-05 -1.873737e-05 -6.347071e-06 2.272336e-05 2.359314e-05
2.853535e-05 -1.803030e-05 -6.357896e-06 2.438432e-05 2.519956e-05
2.853535e-05 -1.732323e-05 -6.325281e-06 2.623114e-05 2.698299e-05
2.853535e-05 -1.661616e-05 -6.239506e-06 2.829045e-05 2.897035e-05
2.853535e-05 -1.590909e-05 -6.089154e-06 3.059356e-05 3.119365e-05
2.853535e-05 -1.520202e-05 -5.860912e-06 3.317749e-05 3.369119e-05
2.853535e-05 -1.449495e-05 -5.539405e-06 3.608642e-05 3.650911e-05
2.853535e-05 -1.378788e-05 -5.107112e-06 3.937364e-05 3.970347e-05
2.853535e-05 -1.308081e-05 -4.544461e-06 4.310431e-05 4.334321e-05
2.853535e-05 -1.237374e-05 -3.830265e-06 4.735965e-05 4.751429e-05
2.853535e-05 -1.166667e-05 -2.942833e-06 5.224327e-05 5.232609e-05
2.853535e-05 -1.095960e-05 -1.862375e-06 5.789158e-05 5.792152e-05
2.853535e-05 -1.025253e-05 -5.760559e-07 6.449164e-05 6.449421e-05
2.853535e-05 -9.545455e-06 9.112077e-07 7.231440e-05 7.232014e-05
2.853535e-05 -8.838384e-06 2.552147e-06 8.178211e-05 8.182192e-05
2.853535e-05 -8.131313e-06 4.193899e-06 9.362399e-05 9.371788e-05
2.853535e-05 -7.424242e-06 5.376099e-06 1.093084e-04 1.094405e-04
2.853535e-05 -6.717172e-06 4.301835e-06 1.325566e-04 1.326264e-04
2.853535e-05 -6.010101e-06 -2.237165e-06 1.590948e-04 1.591105e-04
2.853535e-05 -5.303030e-06 1.587939e-05 1.633921e-04 1.641619e-04
2.853535e-05 -4.595960e-06 4.025334e-05 1.539457e-04 1.591214e-04
2.853535e-05 -3.888889e-06 6.362220e-05 1.421642e-04 1.557513e-04
2.853535e-05 -3.181818e-06 8.573513e-05 1.293392e-04 1.551746e-04
2.853535e-05 -2.474747e-06 1.061379e-04 1.159260e-04 1.571753e-04
2.853535e-05 -1.767677e-06 1.254724e-04 1.020034e-04 1.617035e-04
2.853535e-05 -1.060606e-06 1.423659e-04 8.816345e-05 1.674540e-04
2.853535e-05 -3.535354e-07 1.579289e-04 7.366101e-05 1.742626e-04
2.853535e-05 3.535354e-07 1.715942e-04 5.889765e-05 1.814208e-04
2.853535e-05 1.060606e-06 1.828274e-04 4.435392e-05 1.881307e-04
2.853535e-05 1.767677e-06 1.917216e-04 2.955213e-05 1.939858e-04
2.853535e-05 2.474747e-06 1.988068e-04 1.387810e-05 1.992906e-04
2.853535e-05 3.181818e-06 2.032904e-04 -1.955344e-06 2.032998e-04
2.853535e-05 3.888889e-06 2.051215e-04 -1.727190e-05 2.058474e-04
2.853535e-05 4.595960e-06 2.045268e-04 -3.304691e-05 2.071794e-04
2.853535e-05 5.303030e-06 2.012450e-04 -4.975254e-05 2.073038e-04
2.853535e-05 6.010101e-06 1.948354e-04 -6.602483e-05 2.057185e-04
2.853535e-05 6.717172e-06 1.862146e-04 -8.263583e-05 2.037266e-04
2.853535e-05 7.424242e-06 1.740463e-04 -9.929795e-05 2.003801e-04
2.853535e-05 8.131313e-06 1.593904e-04 -1.161098e-04 1.971973e-04
2.853535e-05 8.838384e-06 1.416222e-04 -1.326069e-04 1.940140e-04
2.853535e-05 9.545455e-06 1.208752e-04 -1.488511e-04 1.917485e-04
2.853535e-05 1.025253e-05 9.735589e-05 -1.644140e-04 1.910763e-04
2.853535e-05 1.095960e-05 7.113006e-05 -1.791954e-04 1.927965e-04
2.853535e-05 1.166667e-05 4.231254e-05 -1.926081e-04 1.972010e-04
2.853535e-05 1.237374e-05 1.126212e-05 -2.029974e-04 2.033096e-04
2.853535e-05 1.308081e-05 -1.933483e-05 -2.026333e-04 2.035536e-04
2.853535e-05 1.378788e-05 -2.545821e-05 -1.704004e-04 1.722916e-04
2.853535e-05 1.449495e-05 -2.921247e-05 -1.349061e-04 1.380327e-04
2.853535e-05 1.520202e-05 -3.470117e-05 -1.104622e-04 1.157846e-04
2.853535e-05 1.590909e-05 -3.900117e-05 -9.149595e-05 9.946155e-05
2.853535e-05 1.661616e-05 -4.182913e-05 -7.603432e-05 8.678072e-05
2.853535e-05 1.732323e-05 -4.329043e-05 -6.318487e-05 7.659235e-05
2.853535e-05 1.803030e-05 -4.360277e-05 -5.244503e-05 6.820324e-05
2.853535e-05 1.873737e-05 -4.301103e-05 -4.347492e-05 6.115568e-05
2.853535e-05 1.944444e-05 -4.174978e-05 -3.601047e-05 5.513436e-05
2.853535e-05 2.015152e-05 -4.002533e-05 -2.982863e-05 4.991767e-05
2.853535e-05 2.085859e-05 -3.800849e-05 -2.473395e-05 4.534769e-05
2.853535e-05 2.156566e-05 -3.583385e-05 -2.055385e-05 4.131012e-05
2.853535e-05 2.227273e-05 -3.360281e-05 -1.713693e-05 3.772033e-05
2.853535e-05 2.297980e-05 -3.138838e-05 -1.435201e-05 3.451392e-05
2.853535e-05 2.368687e-05 -2.924058e-05 -1.208700e-05 3.164027e-05
2.853535e-05 2.439394e-05 -2.719156e-05 -1.024734e-05 2.905837e-05
2.853535e-05 2.510101e-05 -2.526012e-05 -8.754159e-06 2.673404e-05
2.853535e-05 2.580808e-05 -2.345536e-05 -7.542284e-06 2.463818e-05
2.853535e-05 2.651515e-05 -2.177963e-05 -6.558258e-06 2.274562e-05
2.853535e-05 2.722222e-05 -2.023075e-05 -5.758493e-06 2.103434e-05
2.853535e-05 2.792929e-05 -1.880362e-05 -5.107598e-06 1.948496e-05
2.853535e-05 2.863636e-05 -1.749141e-05 -4.576926e-06 1.808032e-05
2.853535e-05 2.934343e-05 -1.628643e-05 -4.143341e-06 1.680521e-05
2.853535e-05 3.005051e-05 -1.518061e-05 -3.788175e-06 1.564613e-05
2.853535e-05 3.075758e-05 -1.416597e-05 -3.496380e-06 1.459107e-05
2.853535e-05 3.146465e-05 -1.323478e-05 -3.255826e-06 1.362937e-05
2.853535e-05 3.217172e-05 -1.237975e-05 -3.056728e-06 1.275154e-05
2.853535e-05 3.287879e-05 -1.159408e-05 -2.891197e-06 1.194913e-05
2.853535e-05 3.358586e-05 -1.087149e-05 -2.752858e-06 1.121461e-05
2.853535e-05 3.429293e-05 -1.020624e-05 -2.636564e-06 1.054129e-05
2.853535e-05 3.500000e-05 -9.593116e-06 -2.538150e-06 9.923209e-06
2.954545e-05 -3.500000e-05 -3.493838e-06 6.599153e-06 7.466976e-06
2.954545e-05 -3.429293e-05 -3.620582e-06 6.838039e-06 7.737402e-06
2.954545e-05 -3.358586e-05 -3.752281e-06 7.091210e-06 8.022772e-06
2.954545e-05 -3.287879e-05 -3.889058e-06 7.359933e-06 8.324264e-06
2.954545e-05 -3.217172e-05 -4.031016e-06 7.645618e-06 8.643181e-06
2.954545e-05 -3.146465e-05 -4.178243e-06 7.949847e-06 8.980968e-06
2.954545e-05 -3.075758e-05 -4.330795e-06 8.274391e-06 9.339236e-06
2.954545e-05 -3.005051e-05 -4.488698e-06 8.621238e-06 9.719781e-06
2.954545e-05 -2.934343e-05 -4.651934e-06 8.992628e-06 1.012462e-05
2.954545e-05 -2.863636e-05 -4.820434e-06 9.391087e-06 1.055600e-05
2.954545e-05 -2.792929e-05 -4.994060e-06 9.819471e-06 1.101647e-05
2.954545e-05 -2.722222e-05 -5.172595e-06 1.028101e-05 1.150891e-05
2.954545e-05 -2.651515e-05 -5.355724e-06 1.077938e-05 1.203656e-05
2.954545e-05 -2.580808e-05 -5.543007e-06 1.131875e-05 1.260314e-05
2.954545e-05 -2.510101e-05 -5.733856e-06 1.190389e-05 1.321286e-05
2.954545e-05 -2.439394e-05 -5.927500e-06 1.254022e-05 1.387056e-05
2.954545e-05 -2.368687e-05 -6.122949e-06 1.323396e-05 1.458178e-05
2.954545e-05 -2.297980e-05 -6.318941e-06 1.399226e-05 1.535293e-05
2.954545e-05 -2.227273e-05 -6.513889e-06 1.482331e-05 1.619140e-05
2.954545e-05 -2.156566e-05 -6.705812e-06 1.573657e-05 1.710577e-05
2.954545e-05 -2.085859e-05 -6.892252e-06 1.674294e-05 1.810605e-05
2.954545e-05 -2.015152e-05 -7.070177e-06 1.785507e-05 1.920393e-05
2.954545e-05 -1.944444e-05 -7.235865e-06 1.908762e-05 2.041311e-05
2.954545e-05 -1.873737e-05 -7.384775e-06 2.045769e-05 2.174976e-05
2.954545e-05 -1.803030e-05 -7.511381e-06 2.198522e-05 2.323297e-05
2.954545e-05 -1.732323e-05 -7.609008e-06 2.369363e-05 2.488544e-05
2.954545e-05 -1.661616e-05 -7.669626e-06 2.561049e-05 2.673425e-05
2.954545e-05 -1.590909e-05 -7.683649e-06 2.776845e-05 2.881190e-05
2.954545e-05 -1.520202e-05 -7.639738e-06 3.020646e-05 3.115759e-05
2.954545e-05 -1.449495e-05 -7.524634e-06 3.297131e-05 3.381904e-05
2.954545e-05 -1.378788e-05 -7.323108e-06 3.611990e-05 3.685478e-05
2.954545e-05 -1.308081e-05 -7.018117e-06 3.972229e-05 4.033750e-05
2.954545e-05 -1.237374e-05 -6.591419e-06 4.386635e-05 4.435881e-05
2.954545e-05 -1.166667e-05 -6.025069e-06 4.866498e-05 4.903654e-05
2.954545e-05 -1.095960e-05 -5.304712e-06 5.426784e-05 5.452649e-05
2.954545e-05 -1.025253e-05 -4.426648e-06 6.088200e-05 6.104271e-05
2.954545e-05 -9.545455e-06 -3.413438e-06 6.881107e-05 6.889568e-05
2.954545e-05 -8.838384e-06 -2.351093e-06 7.853759e-05 7.857278e-05
2.954545e-05 -8.131313e-06 -1.491113e-06 9.092355e-05 9.093578e-05
2.954545e-05 -7.424242e-06 -1.614415e-06 1.078141e-04 1.078262e-04
2.954545e-05 -6.717172e-06 -6.546504e-06 1.338756e-04 1.340356e-04
2.954545e-05 -6.010101e-06 -8.405859e-06 1.545716e-04 1.548000e-04
2.954545e-05 -5.303030e-06 1.681085e-05 1.521789e-04 1.531047e-04
2.954545e-05 -4.595960e-06 4.278396e-05 1.438459e-04 1.500737e-04
2.954545e-05 -3.888889e-06 6.771468e-05 1.336854e-04 1.498568e-04
2.954545e-05 -3.181818e-06 9.144585e-05 1.225965e-04 1.529452e-04
2.954545e-05 -2.474747e-06 1.133634e-04 1.113175e-04 1.588800e-04
2.954545e-05 -1.767677e-06 1.338289e-04 9.907575e-05 1.665118e-04
2.954545e-05 -1.060606e-06 1.526010e-04 8.672887e-05 1.755248e-04
2.954545e-05 -3.535354e-07 1.690835e-04 7.445680e-05 1.847513e-04
2.954545e-05 3.535354e-07 1.833882e-04 6.196710e-05 1.935747e-04
2.954545e-05 1.060606e-06 1.957478e-04 4.860975e-05 2.016931e-04
2.954545e-05 1.767677e-06 2.058172e-04 3.485347e-05 2.087474e-04
2.954545e-05 2.474747e-06 2.132893e-04 2.081689e-05 2.143028e-04
2.954545e-05 3.181818e-06 2.180562e-04 7.262640e-06 2.181771e-04
2.954545e-05 3.888889e-06 2.200942e-04 -6.373970e-06 2.201864e-04
2.954545e-05 4.595960e-06 2.196656e-04 -2.149875e-05 2.207151e-04
2.954545e-05 5.303030e-06 2.162372e-04 -3.617546e-05 2.192423e-04
2.954545e-05 6.010101e-06 2.095816e-04 -5.093110e-05 2.156813e-04
2.954545e-05 6.717172e-06 2.000636e-04 -6.619061e-05 2.107288e-04
2.954545e-05 7.424242e-06 1.874165e-04 -8.145040e-05 2.043504e-04
2.954545e-05 8.131313e-06 1.713004e-04 -9.652908e-05 1.966257e-04
2.954545e-05 8.838384e-06 1.525252e-04 -1.117264e-04 1.890680e-04
2.954545e-05 9.545455e-06 1.301990e-04 -1.262647e-04 1.813685e-04
2.954545e-05 1.025253e-05 1.049380e-04 -1.407336e-04 1.755504e-04
2.954545e-05 1.095960e-05 7.686015e-05 -1.542943e-04 1.723781e-04
2.954545e-05 1.166667e-05 4.610873e-05 -1.665838e-04 1.728473e-04
2.954545e-05 1.237374e-05 1.326524e-05 -1.773162e-04 1.778117e-04
2.954545e-05 1.308081e-05 -2.152673e-05 -1.854519e-04 1.866972e-04
2.954545e-05 1.378788e-05 -5.570207e-05 -1.859397e-04 1.941038e-04
2.954545e-05 1.449495e-05 -6.203763e-05 -1.547593e-04 1.667307e-04
2.954545e-05 1.520202e-05 -5.924322e-05 -1.169082e-04 1.310622e-04
2.954545e-05 1.590909e-05 -6.009720e-05 -9.160451e-05 1.095585e-04
2.954545e-05 1.661616e-05 -6.030245e-05 -7.258337e-05 9.436488e-05
2.954545e-05 1.732323e-05 -5.940409e-05 -5.761031e-05 8.275140e-05
2.954545e-05 1.803030e-05 -5.751802e-05 -4.564330e-05 7.342775e-05
2.954545e-05 1.873737e-05 -5.489374e-05 -3.605470e-05 6.567545e-05
2.954545e-05 1.944444e-05 -5.179025e-05 -2.839472e-05 5.906344e-05
2.954545e-05 2.015152e-05 -4.843170e-05 -2.230729e-05 5.332209e-05
2.954545e-05 2.085859e-05 -4.499376e-05 -1.749790e-05 4.827645e-05
2.954545e-05 2.156566e-05 -4.160392e-05 -1.372013e-05 4.380786e-05
2.954545e-05 2.227273e-05 -3.834794e-05 -1.076866e-05 3.983126e-05
2.954545e-05 2.297980e-05 -3.527842e-05 -8.474193e-06 3.628194e-05
2.954545e-05 2.368687e-05 -3.242317e-05 -6.698776e-06 3.310794e-05
2.954545e-05 2.439394e-05 -2.979247e-05 -5.331220e-06 3.026571e-05
2.954545e-05 2.510101e-05 -2.738486e-05 -4.282750e-06 2.771772e-05
2.954545e-05 2.580808e-05 -2.519143e-05 -3.483019e-06 2.543108e-05
2.954545e-05 2.651515e-05 -2.319903e-05 -2.876606e-06 2.337670e-05
2.954545e-05 2.722222e-05 -2.139234e-05 -2.420045e-06 2.152879e-05
2.954545e-05 2.792929e-05 -1.975534e-05 -2.079349e-06 1.986447e-05
2.954545e-05 2.863636e-05 -1.827223e-05 -1.828001e-06 1.836344e-05
2.954545e-05 2.934343e-05 -1.692795e-05 -1.645344e-06 1.700772e-05
2.954545e-05 3.005051e-05 -1.570847e-05 -1.515306e-06 1.578139e-05
2.954545e-05 3.075758e-05 -1.460097e-05 -1.425384e-06 1.467038e-05
2.954545e-05 3.146465e-05 -1.359381e-05 -1.365866e-06 1.366226e-05
2.954545e-05 3.217172e-05 -1.267653e-05 -1.329207e-06 1.274603e-05
2.954545e-05 3.287879e-05 -1.183979e-05 -1.309556e-06 1.191199e-05
2.954545e-05 3.358586e-05 -1.107523e-05 -1.302378e-06 1.115155e-05
2.954545e-05 3.429293e-05 -1.037546e-05 -1.304166e-06 1.045711e-05
2.954545e-05 3.500000e-05 -9.733895e-06 -1.312217e-06 9.821947e-06
3.055556e-05 -3.500000e-05 -3.618147e-06 5.960858e-06 6.973006e-06
3.055556e-05 -3.429293e-05 -3.752692e-06 6.164013e-06 7.216492e-06
3.055556e-05 -3.358586e-05 -3.892983e-06 6.379029e-06 7.473107e-06
3.055556e-05 -3.287879e-05 -4.039243e-06 6.606984e-06 7.743882e-06
3.055556e-05 -3.217172e-05 -4.191694e-06 6.849082e-06 8.029958e-06
3.055556e-05 -3.146465e-05 -4.350556e-06 7.106682e-06 8.332603e-06
3.055556e-05 -3.075758e-05 -4.516042e-06 7.381313e-06 8.653231e-06
3.055556e-05 -3.005051e-05 -4.688351e-06 7.674700e-06 8.993423e-06
3.055556e-05 -2.934343e-05 -4.867671e-06 7.988800e-06 9.354953e-06
3.055556e-05 -2.863636e-05 -5.054162e-06 8.325831e-06 9.739816e-06
3.055556e-05 -2.792929e-05 -5.247956e-06 8.688314e-06 1.015026e-05
3.055556e-05 -2.722222e-05 -5.449144e-06 9.079125e-06 1.058885e-05
3.055556e-05 -2.651515e-05 -5.657761e-06 9.501547e-06 1.105847e-05
3.055556e-05 -2.580808e-05 -5.873776e-06 9.959341e-06 1.156243e-05
3.055556e-05 -2.510101e-05 -6.097067e-06 1.045682e-05 1.210452e-05
3.055556e-05 -2.439394e-05 -6.327401e-06 1.099894e-05 1.268908e-05
3.055556e-05 -2.368687e-05 -6.564402e-06 1.159143e-05 1.332114e-05
3.055556e-05 -2.297980e-05 -6.807518e-06 1.224090e-05 1.400650e-05
3.055556e-05 -2.227273e-05 -7.055975e-06 1.295500e-05 1.475191e-05
3.055556e-05 -2.156566e-05 -7.308719e-06 1.374261e-05 1.556524e-05
3.055556e-05 -2.085859e-05 -7.564358e-06 1.461410e-05 1.645574e-05
3.055556e-05 -2.015152e-05 -7.821076e-06 1.558152e-05 1.743425e-05
3.055556e-05 -1.944444e-05 -8.076535e-06 1.665903e-05 1.851361e-05
3.055556e-05 -1.873737e-05 -8.327766e-06 1.786322e-05 1.970904e-05
3.055556e-05 -1.803030e-05 -8.571030e-06 1.921366e-05 2.103871e-05
3.055556e-05 -1.732323e-05 -8.801665e-06 2.073350e-05 2.252437e-05
3.055556e-05 -1.661616e-05 -9.013912e-06 2.245024e-05 2.419223e-05
3.055556e-05 -1.590909e-05 -9.200738e-06 2.439675e-05 2.607403e-05
3.055556e-05 -1.520202e-05 -9.353669e-06 2.661254e-05 2.820848e-05
3.055556e-05 -1.449495e-05 -9.462667e-06 2.914554e-05 3.064319e-05
3.055556e-05 -1.378788e-05 -9.516154e-06 3.205446e-05 3.343719e-05
3.055556e-05 -1.308081e-05 -9.501299e-06 3.541217e-05 3.666465e-05
3.055556e-05 -1.237374e-05 -9.404894e-06 3.931077e-05 4.042015e-05
3.055556e-05 -1.166667e-05 -9.215399e-06 4.386940e-05 4.482687e-05
3.055556e-05 -1.095960e-05 -8.927403e-06 4.924722e-05 5.004984e-05
3.055556e-05 -1.025253e-05 -8.551352e-06 5.566630e-05 5.631929e-05
3.055556e-05 -9.545455e-06 -8.135616e-06 6.345621e-05 6.397561e-05
3.055556e-05 -8.838384e-06 -7.821310e-06 7.315084e-05 7.356778e-05
3.055556e-05 -8.131313e-06 -8.002744e-06 8.573719e-05 8.610987e-05
3.055556e-05 -7.424242e-06 -9.973340e-06 1.034659e-04 1.039455e-04
3.055556e-05 -6.717172e-06 -1.911285e-05 1.289999e-04 1.304081e-04
3.055556e-05 -6.010101e-06 -1.078243e-05 1.425228e-04 1.429301e-04
3.055556e-05 -5.303030e-06 1.667553e-05 1.388638e-04 1.398615e-04
3.055556e-05 -4.595960e-06 4.417405e-05 1.319264e-04 1.391255e-04
3.055556e-05 -3.888889e-06 7.056444e-05 1.236630e-04 1.423794e-04
3.055556e-05 -3.181818e-06 9.583335e-05 1.145309e-04 1.493364e-04
3.055556e-05 -2.474747e-06 1.193018e-04 1.049103e-04 1.588682e-04
3.055556e-05 -1.767677e-06 1.408675e-04 9.524123e-05 1.700428e-04
3.055556e-05 -1.060606e-06 1.608379e-04 8.470035e-05 1.817773e-04
3.055556e-05 -3.535354e-07 1.787813e-04 7.373866e-05 1.933912e-04
3.055556e-05 3.535354e-07 1.943698e-04 6.269087e-05 2.042297e-04
3.055556e-05 1.060606e-06 2.075383e-04 5.146372e-05 2.138239e-04
3.055556e-05 1.767677e-06 2.181679e-04 3.977722e-05 2.217645e-04
3.055556e-05 2.474747e-06 2.260636e-04 2.808176e-05 2.278010e-04
3.055556e-05 3.181818e-06 2.314513e-04 1.630081e-05 2.320246e-04
3.055556e-05 3.888889e-06 2.340588e-04 3.110554e-06 2.340795e-04
3.055556e-05 4.595960e-06 2.336625e-04 -9.616494e-06 2.338603e-04
3.055556e-05 5.303030e-06 2.299180e-04 -2.293858e-05 2.310594e-04
3.055556e-05 6.010101e-06 2.230292e-04 -3.571333e-05 2.258705e-04
3.055556e-05 6.717172e-06 2.126552e-04 -4.924318e-05 2.182822e-04
3.055556e-05 7.424242e-06 1.992697e-04 -6.303205e-05 2.090010e-04
3.055556e-05 8.131313e-06 1.821135e-04 -7.646218e-05 1.975140e-04
3.055556e-05 8.838384e-06 1.616666e-04 -8.967045e-05 1.848699e-04
3.055556e-05 9.545455e-06 1.378808e-04 -1.028884e-04 1.720381e-04
3.055556e-05 1.025253e-05 1.108380e-04 -1.150566e-04 1.597594e-04
3.055556e-05 1.095960e-05 8.064711e-05 -1.268799e-04 1.503411e-04
3.055556e-05 1.166667e-05 4.783244e-05 -1.377767e-04 1.458437e-04
3.055556e-05 1.237374e-05 1.269249e-05 -1.471154e-04 1.476619e-04
3.055556e-05 1.308081e-05 -2.417432e-05 -1.548003e-04 1.566765e-04
3.055556e-05 1.378788e-05 -6.223315e-05 -1.601543e-04 1.718207e-04
3.055556e-05 1.449495e-05 -9.855769e-05 -1.593104e-04 1.873324e-04
3.055556e-05 1.520202e-05 -1.021042e-04 -1.285482e-04 1.641643e-04
3.055556e-05 1.590909e-05 -9.067380e-05 -9.060016e-05 1.281801e-04
3.055556e-05 1.661616e-05 -8.499283e-05 -6.623835e-05 1.077557e-04
3.055556e-05 1.732323e-05 -7.976082e-05 -4.871822e-05 9.346257e-05
3.055556e-05 1.803030e-05 -7.427908e-05 -3.560716e-05 8.237263e-05
3.055556e-05 1.873737e-05 -6.859261e-05 -2.570171e-05 7.324974e-05
3.055556e-05 1.944444e-05 -6.289134e-05 -1.823415e-05 6.548133e-05
3.055556e-05 2.015152e-05 -5.735719e-05 -1.264485e-05 5.873448e-05
3.055556e-05 2.085859e-05 -5.212304e-05 -8.501727e-06 5.281184e-05
3.055556e-05 2.156566e-05 -4.726919e-05 -5.465302e-06 4.758409e-05
3.055556e-05 2.227273e-05 -4.283253e-05 -3.269225e-06 4.295711e-05
3.055556e-05 2.297980e-05 -3.881854e-05 -1.706206e-06 3.885602e-05
3.055556e-05 2.368687e-05 -3.521228e-05 -6.165041e-07 3.521768e-05
3.055556e-05 2.439394e-05 -3.198684e-05 1.218537e-07 3.198707e-05
3.055556e-05 2.510101e-05 -2.910943e-05 6.012789e-07 2.911564e-05
3.055556e-05 2.580808e-05 -2.654545e-05 8.913503e-07 2.656041e-05
3.055556e-05 2.651515e-05 -2.426091e-05 1.044196e-06 2.428337e-05
3.055556e-05 2.722222e-05 -2.222389e-05 1.098712e-06 2.225103e-05
3.055556e-05 2.792929e-05 -2.040522e-05 1.083823e-06 2.043399e-05
3.055556e-05 2.863636e-05 -1.877872e-05 1.020967e-06 1.880646e-05
3.055556e-05 2.934343e-05 -1.732119e-05 9.259743e-07 1.734593e-05
3.055556e-05 3.005051e-05 -1.601223e-05 8.104861e-07 1.603273e-05
3.055556e-05 3.075758e-05 -1.483399e-05 6.830149e-07 1.484971e-05
3.055556e-05 3.146465e-05 -1.377091e-05 5.497394e-07 1.378188e-05
3.055556e-05 3.217172e-05 -1.280946e-05 4.150982e-07 1.281618e-05
3.055556e-05 3.287879e-05 -1.193784e-05 2.822341e-07 1.194118e-05
3.055556e-05 3.358586e-05 -1.114583e-05 1.533269e-07 1.114688e-05
3.055556e-05 3.429293e-05 -1.042448e-05 2.984119e-08 1.042452e-05
3.055556e-05 3.500000e-05 -9.766028e-06 -8.728646e-08 9.766418e-06
3.156566e-05 -3.500000e-05 -3.709005e-06 5.294736e-06 6.464592e-06
3.156566e-05 -3.429293e-05 -3.849213e-06 5.459950e-06 6.680382e-06
3.156566e-05 -3.358586e-05 -3.995802e-06 5.634359e-06 6.907419e-06
3.156566e-05 -3.287879e-05 -4.149087e-06 5.818815e-06 7.146574e-06
3.156566e-05 -3.217172e-05 -4.309394e-06 6.014280e-06 7.398813e-06
3.156566e-05 -3.146465e-05 -4.477064e-06 6.221844e-06 7.665210e-06
3.156566e-05 -3.075758e-05 -4.652451e-06 6.442742e-06 7.946963e-06
3.156566e-05 -3.005051e-05 -4.835919e-06 6.678378e-06 8.245414e-06
3.156566e-05 -2.934343e-05 -5.027841e-06 6.930354e-06 8.562067e-06
3.156566e-05 -2.863636e-05 -5.228597e-06 7.200500e-06 8.898620e-06
3.156566e-05 -2.792929e-05 -5.438575e-06 7.490910e-06 9.256988e-06
3.156566e-05 -2.722222e-05 -5.658159e-06 7.803989e-06 9.639347e-06
3.156566e-05 -2.651515e-05 -5.887728e-06 8.142507e-06 1.004817e-05
3.156566e-05 -2.580808e-05 -6.127648e-06 8.509658e-06 1.048629e-05
3.156566e-05 -2.510101e-05 -6.378262e-06 8.909135e-06 1.095696e-05
3.156566e-05 -2.439394e-05 -6.639875e-06 9.345222e-06 1.146390e-05
3.156566e-05 -2.368687e-05 -6.912739e-06 9.822895e-06 1.201146e-05
3.156566e-05 -2.297980e-05 -7.197031e-06 1.034795e-05 1.260466e-05
3.156566e-05 -2.227273e-05 -7.492824e-06 1.092718e-05 1.324936e-05
3.156566e-05 -2.156566e-05 -7.800053e-06 1.156849e-05 1.395245e-05
3.156566e-05 -2.085859e-05 -8.118472e-06 1.228123e-05 1.472203e-05
3.156566e-05 -2.015152e-05 -8.447596e-06 1.307637e-05 1.556770e-05
3.156566e-05 -1.944444e-05 -8.786637e-06 1.396687e-05 1.650086e-05
3.156566e-05 -1.873737e-05 -9.134418e-06 1.496812e-05 1.753517e-05
3.156566e-05 -1.803030e-05 -9.489276e-06 1.609841e-05 1.868703e-05
3.156566e-05 -1.732323e-05 -9.848954e-06 1.737960e-05 1.997630e-05
3.156566e-05 -1.661616e-05 -1.021047e-05 1.883793e-05 2.142711e-05
3.156566e-05 -1.590909e-05 -1.057000e-05 2.050502e-05 2.306904e-05
3.156566e-05 -1.520202e-05 -1.092279e-05 2.241931e-05 2.493858e-05
3.156566e-05 -1.449495e-05 -1.126309e-05 2.462785e-05 2.708114e-05
3.156566e-05 -1.378788e-05 -1.158436e-05 2.718877e-05 2.955379e-05
3.156566e-05 -1.308081e-05 -1.187972e-05 3.017491e-05 3.242920e-05
3.156566e-05 -1.237374e-05 -1.214323e-05 3.367906e-05 3.580136e-05
3.156566e-05 -1.166667e-05 -1.237262e-05 3.782217e-05 3.979446e-05
3.156566e-05 -1.095960e-05 -1.257526e-05 4.276703e-05 4.457753e-05
3.156566e-05 -1.025253e-05 -1.278116e-05 4.874264e-05 5.039050e-05
3.156566e-05 -9.545455e-06 -1.307328e-05 5.609246e-05 5.759579e-05
3.156566e-05 -8.838384e-06 -1.366551e-05 6.538265e-05 6.679549e-05
3.156566e-05 -8.131313e-06 -1.514587e-05 7.769420e-05 7.915672e-05
3.156566e-05 -7.424242e-06 -1.959040e-05 9.563829e-05 9.762410e-05
3.156566e-05 -6.717172e-06 -3.082981e-05 1.182431e-04 1.221962e-04
3.156566e-05 -6.010101e-06 -1.363422e-05 1.263979e-04 1.271311e-04
3.156566e-05 -5.303030e-06 1.545118e-05 1.232488e-04 1.242136e-04
3.156566e-05 -4.595960e-06 4.428006e-05 1.179564e-04 1.259938e-04
3.156566e-05 -3.888889e-06 7.223095e-05 1.116439e-04 1.329724e-04
3.156566e-05 -3.181818e-06 9.860118e-05 1.046839e-04 1.438086e-04
3.156566e-05 -2.474747e-06 1.237509e-04 9.685313e-05 1.571458e-04
3.156566e-05 -1.767677e-06 1.467083e-04 8.890823e-05 1.715459e-04
3.156566e-05 -1.060606e-06 1.675759e-04 8.075726e-05 1.860200e-04
3.156566e-05 -3.535354e-07 1.864425e-04 7.220938e-05 1.999375e-04
3.156566e-05 3.535354e-07 2.031245e-04 6.317048e-05 2.127206e-04
3.156566e-05 1.060606e-06 2.173504e-04 5.359389e-05 2.238605e-04
3.156566e-05 1.767677e-06 2.289015e-04 4.339929e-05 2.329794e-04
3.156566e-05 2.474747e-06 2.377763e-04 3.358770e-05 2.401368e-04
3.156566e-05 3.181818e-06 2.436465e-04 2.288929e-05 2.447193e-04
3.156566e-05 3.888889e-06 2.464297e-04 1.247149e-05 2.467451e-04
3.156566e-05 4.595960e-06 2.458846e-04 1.327035e-06 2.458882e-04
3.156566e-05 5.303030e-06 2.420959e-04 -9.466765e-06 2.422809e-04
3.156566e-05 6.010101e-06 2.345871e-04 -2.070159e-05 2.354988e-04
3.156566e-05 6.717172e-06 2.237038e-04 -3.244991e-05 2.260451e-04
3.156566e-05 7.424242e-06 2.092818e-04 -4.429113e-05 2.139172e-04
3.156566e-05 8.131313e-06 1.908726e-04 -5.577000e-05 1.988533e-04
3.156566e-05 8.838384e-06 1.686238e-04 -6.687204e-05 1.813997e-04
3.156566e-05 9.545455e-06 1.431148e-04 -7.775517e-05 1.628733e-04
3.156566e-05 1.025253e-05 1.137873e-04 -8.805303e-05 1.438780e-04
3.156566e-05 1.095960e-05 8.171166e-05 -9.741119e-05 1.271445e-04
3.156566e-05 1.166667e-05 4.659978e-05 -1.060120e-04 1.158019e-04
3.156566e-05 1.237374e-05 9.150122e-06 -1.131202e-04 1.134897e-04
3.156566e-05 1.308081e-05 -2.998584e-05 -1.190405e-04 1.227591e-04
3.156566e-05 1.378788e-05 -7.031015e-05 -1.233122e-04 1.419486e-04
3.156566e-05 1.449495e-05 -1.107058e-04 -1.255270e-04 1.673703e-04
3.156566e-05 1.520202e-05 -1.472151e-04 -1.223576e-04 1.914254e-04
3.156566e-05 1.590909e-05 -1.417896e-04 -9.080688e-05 1.683751e-04
3.156566e-05 1.661616e-05 -1.194773e-04 -5.603882e-05 1.319665e-04
3.156566e-05 1.732323e-05 -1.058027e-04 -3.529749e-05 1.115353e-04
3.156566e-05 1.803030e-05 -9.435884e-05 -2.135772e-05 9.674577e-05
3.156566e-05 1.873737e-05 -8.408344e-05 -1.173630e-05 8.489856e-05
3.156566e-05 1.944444e-05 -7.478233e-05 -5.116027e-06 7.495713e-05
3.156566e-05 2.015152e-05 -6.642948e-05 -6.373837e-07 6.643254e-05
3.156566e-05 2.085859e-05 -5.900537e-05 2.308815e-06 5.905053e-05
3.156566e-05 2.156566e-05 -5.246415e-05 4.165757e-06 5.262927e-05
3.156566e-05 2.227273e-05 -4.673642e-05 5.256645e-06 4.703111e-05
3.156566e-05 2.297980e-05 -4.173974e-05 5.815723e-06 4.214295e-05
3.156566e-05 2.368687e-05 -3.738810e-05 6.011317e-06 3.786828e-05
3.156566e-05 2.439394e-05 -3.359852e-05 5.963351e-06 3.412363e-05
3.156566e-05 2.510101e-05 -3.029466e-05 5.756592e-06 3.083674e-05
3.156566e-05 2.580808e-05 -2.740851e-05 5.450497e-06 2.794520e-05
3.156566e-05 2.651515e-05 -2.488069e-05 5.086435e-06 2.539528e-05
3.156566e-05 2.722222e-05 -2.266008e-05 4.692920e-06 2.314093e-05
3.156566e-05 2.792929e-05 -2.070301e-05 4.289368e-06 2.114269e-05
3.156566e-05 2.863636e-05 -1.897238e-05 3.888779e-06 1.936682e-05
3.156566e-05 2.934343e-05 -1.743675e-05 3.499643e-06 1.778448e-05
3.156566e-05 3.005051e-05 -1.606949e-05 3.127291e-06 1.637096e-05
3.156566e-05 3.075758e-05 -1.484803e-05 2.774857e-06 1.510510e-05
3.156566e-05 3.146465e-05 -1.375326e-05 2.443954e-06 1.396871e-05
3.156566e-05 3.217172e-05 -1.276889e-05 2.135154e-06 1.294617e-05
3.156566e-05 3.287879e-05 -1.188107e-05 1.848330e-06 1.202399e-05
3.156566e-05 3.358586e-05 -1.107797e-05 1.582894e-06 1.119049e-05
3.156566e-05 3.429293e-05 -1.034944e-05 1.337965e-06 1.043557e-05
3.156566e-05 3.500000e-05 -9.686756e-06 1.112489e-06 9.750430e-06
3.257576e-05 -3.500000e-05 -3.764430e-06 4.606901e-06 5.949325e-06
3.257576e-05 -3.429293e-05 -3.907933e-06 4.732470e-06 6.137443e-06
3.257576e-05 -3.358586e-05 -4.058266e-06 4.864368e-06 6.334951e-06
3.257576e-05 -3.287879e-05 -4.215818e-06 5.003197e-06 6.542560e-06
3.257576e-05 -3.217172e-05 -4.381002e-06 5.149642e-06 6.761064e-06
3.257576e-05 -3.146465e-05 -4.554262e-06 5.304485e-06 6.991342e-06
3.257576e-05 -3.075758e-05 -4.736068e-06 5.468624e-06 7.234376e-06
3.257576e-05 -3.005051e-05 -4.926926e-06 5.643088e-06 7.491264e-06
3.257576e-05 -2.934343e-05 -5.127372e-06 5.829061e-06 7.763240e-06
3.257576e-05 -2.863636e-05 -5.337979e-06 6.027911e-06 8.051691e-06
3.257576e-05 -2.792929e-05 -5.559359e-06 6.241221e-06 8.358188e-06
3.257576e-05 -2.722222e-05 -5.792162e-06 6.470825e-06 8.684510e-06
3.257576e-05 -2.651515e-05 -6.037078e-06 6.718859e-06 9.032684e-06
3.257576e-05 -2.580808e-05 -6.294840e-06 6.987810e-06 9.405026e-06
3.257576e-05 -2.510101e-05 -6.566221e-06 7.280586e-06 9.804192e-06
3.257576e-05 -2.439394e-05 -6.852034e-06 7.600592e-06 1.023325e-05
3.257576e-05 -2.368687e-05 -7.153130e-06 7.951831e-06 1.069574e-05
3.257576e-05 -2.297980e-05 -7.470390e-06 8.339014e-06 1.119580e-05
3.257576e-05 -2.227273e-05 -7.804720e-06 8.767705e-06 1.173824e-05
3.257576e-05 -2.156566e-05 -8.157038e-06 9.244493e-06 1.232874e-05
3.257576e-05 -2.085859e-05 -8.528257e-06 9.777203e-06 1.297401e-05
3.257576e-05 -2.015152e-05 -8.919261e-06 1.037515e-05 1.368200e-05
3.257576e-05 -1.944444e-05 -9.330877e-06 1.104948e-05 1.446224e-05
3.257576e-05 -1.873737e-05 -9.763840e-06 1.181354e-05 1.532619e-05
3.257576e-05 -1.803030e-05 -1.021874e-05 1.268339e-05 1.628776e-05
3.257576e-05 -1.732323e-05 -1.069599e-05 1.367845e-05 1.736388e-05
3.257576e-05 -1.661616e-05 -1.119576e-05 1.482231e-05 1.857541e-05
3.257576e-05 -1.590909e-05 -1.171794e-05 1.614372e-05 1.994817e-05
3.257576e-05 -1.520202e-05 -1.226218e-05 1.767802e-05 2.151449e-05
3.257576e-05 -1.449495e-05 -1.282799e-05 1.946894e-05 2.331517e-05
3.257576e-05 -1.378788e-05 -1.341509e-05 2.157113e-05 2.540233e-05
3.257576e-05 -1.308081e-05 -1.402421e-05 2.405372e-05 2.784349e-05
3.257576e-05 -1.237374e-05 -1.465881e-05 2.700559e-05 3.072756e-05
3.257576e-05 -1.166667e-05 -1.532871e-05 3.054359e-05 3.417426e-05
3.257576e-05 -1.095960e-05 -1.605779e-05 3.482611e-05 3.834984e-05
3.257576e-05 -1.025253e-05 -1.690091e-05 4.007763e-05 4.349548e-05
3.257576e-05 -9.545455e-06 -1.798377e-05 4.663762e-05 4.998484e-05
3.257576e-05 -8.838384e-06 -1.960919e-05 5.507325e-05 5.846010e-05
3.257576e-05 -8.131313e-06 -2.260753e-05 6.649697e-05 7.023494e-05
3.257576e-05 -7.424242e-06 -3.016759e-05 8.369810e-05 8.896885e-05
3.257576e-05 -6.717172e-06 -4.193943e-05 1.026718e-04 1.109073e-04
3.257576e-05 -6.010101e-06 -1.727563e-05 1.070770e-04 1.084616e-04
3.257576e-05 -5.303030e-06 1.313014e-05 1.051516e-04 1.059682e-04
3.257576e-05 -4.595960e-06 4.321100e-05 1.016485e-04 1.104519e-04
3.257576e-05 -3.888889e-06 7.243506e-05 9.722601e-05 1.212425e-04
3.257576e-05 -3.181818e-06 9.990019e-05 9.242304e-05 1.360958e-04
3.257576e-05 -2.474747e-06 1.261079e-04 8.665112e-05 1.530085e-04
3.257576e-05 -1.767677e-06 1.505429e-04 8.045411e-05 1.706928e-04
3.257576e-05 -1.060606e-06 1.728039e-04 7.415761e-05 1.880439e-04
3.257576e-05 -3.535354e-07 1.928307e-04 6.767241e-05 2.043605e-04
3.257576e-05 3.535354e-07 2.104465e-04 6.094218e-05 2.190928e-04
3.257576e-05 1.060606e-06 2.254858e-04 5.340592e-05 2.317240e-04
3.257576e-05 1.767677e-06 2.378336e-04 4.590778e-05 2.422238e-04
3.257576e-05 2.474747e-06 2.471979e-04 3.797751e-05 2.500981e-04
3.257576e-05 3.181818e-06 2.534772e-04 2.974288e-05 2.552162e-04
3.257576e-05 3.888889e-06 2.564373e-04 2.102118e-05 2.572974e-04
3.257576e-05 4.595960e-06 2.560665e-04 1.236572e-05 2.563649e-04
3.257576e-05 5.303030e-06 2.521249e-04 3.147717e-06 2.521445e-04
3.257576e-05 6.010101e-06 2.443636e-04 -6.539867e-06 2.444511e-04
3.257576e-05 6.717172e-06 2.325262e-04 -1.609930e-05 2.330828e-04
3.257576e-05 7.424242e-06 2.167341e-04 -2.546618e-05 2.182251e-04
3.257576e-05 8.131313e-06 1.967365e-04 -3.447146e-05 1.997336e-04
3.257576e-05 8.838384e-06 1.726519e-04 -4.308125e-05 1.779457e-04
3.257576e-05 9.545455e-06 1.450120e-04 -5.166893e-05 1.539421e-04
3.257576e-05 1.025253e-05 1.134873e-04 -5.926104e-05 1.280283e-04
3.257576e-05 1.095960e-05 7.883199e-05 -6.575369e-05 1.026549e-04
3.257576e-05 1.166667e-05 4.130133e-05 -7.107405e-05 8.220292e-05
3.257576e-05 1.237374e-05 1.905242e-06 -7.544024e-05 7.546430e-05
3.257576e-05 1.308081e-05 -3.931169e-05 -7.852862e-05 8.781886e-05
3.257576e-05 1.378788e-05 -8.152001e-05 -8.040520e-05 1.145011e-04
3.257576e-05 1.449495e-05 -1.239047e-04 -8.100173e-05 1.480326e-04
3.257576e-05 1.520202e-05 -1.652077e-04 -8.008962e-05 1.835972e-04
3.257576e-05 1.590909e-05 -1.979283e-04 -7.430455e-05 2.114161e-04
3.257576e-05 1.661616e-05 -1.731570e-04 -4.169159e-05 1.781054e-04
3.257576e-05 1.732323e-05 -1.399466e-04 -1.564198e-05 1.408180e-04
3.257576e-05 1.803030e-05 -1.182273e-04 -1.663380e-06 1.182390e-04
3.257576e-05 1.873737e-05 -1.010815e-04 6.546224e-06 1.012932e-04
3.257576e-05 1.944444e-05 -8.690098e-05 1.126142e-05 8.762762e-05
3.257576e-05 2.015152e-05 -7.503176e-05 1.374552e-05 7.628043e-05
3.257576e-05 2.085859e-05 -6.507143e-05 1.479964e-05 6.673320e-05
3.257576e-05 2.156566e-05 -5.670609e-05 1.495191e-05 5.864419e-05
3.257576e-05 2.227273e-05 -4.967047e-05 1.455230e-05 5.175833e-05
3.257576e-05 2.297980e-05 -4.373833e-05 1.383111e-05 4.587310e-05
3.257576e-05 2.368687e-05 -3.871891e-05 1.293813e-05 4.082340e-05
3.257576e-05 2.439394e-05 -3.445351e-05 1.196930e-05 3.647339e-05
3.257576e-05 2.510101e-05 -3.081140e-05 1.098488e-05 3.271101e-05
3.257576e-05 2.580808e-05 -2.768568e-05 1.002166e-05 2.944369e-05
3.257576e-05 2.651515e-05 -2.498918e-05 9.101137e-06 2.659492e-05
3.257576e-05 2.722222e-05 -2.265088e-05 8.234895e-06 2.410137e-05
3.257576e-05 2.792929e-05 -2.061288e-05 7.428207e-06 2.191048e-05
3.257576e-05 2.863636e-05 -1.882783e-05 6.682368e-06 1.997852e-05
3.257576e-05 2.934343e-05 -1.725691e-05 5.996238e-06 1.826898e-05
3.257576e-05 3.005051e-05 -1.586814e-05 5.367249e-06 1.675128e-05
3.257576e-05 3.075758e-05 -1.463509e-05 4.792050e-06 1.539966e-05
3.257576e-05 3.146465e-05 -1.353579e-05 4.266925e-06 1.419240e-05
3.257576e-05 3.217172e-05 -1.255191e-05 3.788061e-06 1.311106e-05
3.257576e-05 3.287879e-05 -1.166808e-05 3.351704e-06 1.213994e-05
3.257576e-05 3.358586e-05 -1.087136e-05 2.954262e-06 1.126562e-05
3.257576e-05 3.429293e-05 -1.015078e-05 2.592356e-06 1.047657e-05
3.257576e-05 3.500000e-05 -9.497029e-06 2.262840e-06 9.762889e-06
3.358586e-05 -3.500000e-05 -3.782989e-06 3.903851e-06 5.436088e-06
3.358586e-05 -3.429293e-05 -3.927242e-06 3.988625e-06 5.597531e-06
3.358586e-05 -3.358586e-05 -4.078561e-06 4.076722e-06 5.766656e-06
3.358586e-05 -3.287879e-05 -4.237386e-06 4.168471e-06 5.944038e-06
3.358586e-05 -3.217172e-05 -4.404196e-06 4.264253e-06 6.130318e-06
3.358586e-05 -3.146465e-05 -4.579509e-06 4.364514e-06 6.326206e-06
3.358586e-05 -3.075758e-05 -4.763887e-06 4.469775e-06 6.532496e-06
3.358586e-05 -3.005051e-05 -4.957941e-06 4.580648e-06 6.750075e-06
3.358586e-05 -2.934343e-05 -5.162338e-06 4.697850e-06 6.979937e-06
3.358586e-05 -2.863636e-05 -5.377802e-06 4.822227e-06 7.223201e-06
3.358586e-05 -2.792929e-05 -5.605128e-06 4.954777e-06 7.481128e-06
3.358586e-05 -2.722222e-05 -5.845183e-06 5.096680e-06 7.755147e-06
3.358586e-05 -2.651515e-05 -6.098917e-06 5.249332e-06 8.046880e-06
3.358586e-05 -2.580808e-05 -6.367372e-06 5.414394e-06 8.358174e-06
3.358586e-05 -2.510101e-05 -6.651689e-06 5.593839e-06 8.691145e-06
3.358586e-05 -2.439394e-05 -6.953125e-06 5.790023e-06 9.048222e-06
3.358586e-05 -2.368687e-05 -7.273058e-06 6.005759e-06 9.432206e-06
3.358586e-05 -2.297980e-05 -7.613001e-06 6.244417e-06 9.846346e-06
3.358586e-05 -2.227273e-05 -7.974618e-06 6.510041e-06 1.029442e-05
3.358586e-05 -2.156566e-05 -8.359734e-06 6.807504e-06 1.078087e-05
3.358586e-05 -2.085859e-05 -8.770350e-06 7.142681e-06 1.131092e-05
3.358586e-05 -2.015152e-05 -9.208662e-06 7.522688e-06 1.189076e-05
3.358586e-05 -1.944444e-05 -9.677068e-06 7.956161e-06 1.252781e-05
3.358586e-05 -1.873737e-05 -1.017820e-05 8.453617e-06 1.323100e-05
3.358586e-05 -1.803030e-05 -1.071492e-05 9.027914e-06 1.401116e-05
3.358586e-05 -1.732323e-05 -1.129039e-05 9.694829e-06 1.488162e-05
3.358586e-05 -1.661616e-05 -1.190809e-05 1.047381e-05 1.585886e-05
3.358586e-05 -1.590909e-05 -1.257193e-05 1.138895e-05 1.696353e-05
3.358586e-05 -1.520202e-05 -1.328640e-05 1.247027e-05 1.822185e-05
3.358586e-05 -1.449495e-05 -1.405690e-05 1.375545e-05 1.966746e-05
3.358586e-05 -1.378788e-05 -1.489037e-05 1.529222e-05 2.134421e-05
3.358586e-05 -1.308081e-05 -1.579643e-05 1.714170e-05 2.331019e-05
3.358586e-05 -1.237374e-05 -1.678971e-05 1.938336e-05 2.564389e-05
3.358586e-05 -1.166667e-05 -1.789451e-05 2.212267e-05 2.845393e-05
3.358586e-05 -1.095960e-05 -1.915439e-05 2.550372e-05 3.189561e-05
3.358586e-05 -1.025253e-05 -2.065323e-05 2.973191e-05 3.620141e-05
3.358586e-05 -9.545455e-06 -2.256545e-05 3.511945e-05 4.174417e-05
3.358586e-05 -8.838384e-06 -2.529295e-05 4.219169e-05 4.919219e-05
3.358586e-05 -8.131313e-06 -2.993874e-05 5.199605e-05 5.999931e-05
3.358586e-05 -7.424242e-06 -4.109266e-05 6.715190e-05 7.872727e-05
3.358586e-05 -6.717172e-06 -5.032442e-05 8.180346e-05 9.604350e-05
3.358586e-05 -6.010101e-06 -2.201970e-05 8.474548e-05 8.755949e-05
3.358586e-05 -5.303030e-06 9.494941e-06 8.421693e-05 8.475049e-05
3.358586e-05 -4.595960e-06 4.054603e-05 8.253195e-05 9.195380e-05
3.358586e-05 -3.888889e-06 7.091796e-05 8.001482e-05 1.069193e-04
3.358586e-05 -3.181818e-06 9.951502e-05 7.711991e-05 1.258996e-04
3.358586e-05 -2.474747e-06 1.266653e-04 7.379688e-05 1.465949e-04
3.358586e-05 -1.767677e-06 1.522763e-04 6.980319e-05 1.675129e-04
3.358586e-05 -1.060606e-06 1.757686e-04 6.539003e-05 1.875379e-04
3.358586e-05 -3.535354e-07 1.969181e-04 6.102890e-05 2.061584e-04
3.358586e-05 3.535354e-07 2.155571e-04 5.619297e-05 2.227611e-04
3.358586e-05 1.060606e-06 2.315033e-04 5.075553e-05 2.370019e-04
3.358586e-05 1.767677e-06 2.446572e-04 4.550783e-05 2.488536e-04
3.358586e-05 2.474747e-06 2.546684e-04 3.956182e-05 2.577230e-04
3.358586e-05 3.181818e-06 2.614035e-04 3.335067e-05 2.635224e-04
3.358586e-05 3.888889e-06 2.647488e-04 2.702342e-05 2.661244e-04
3.358586e-05 4.595960e-06 2.642812e-04 2.042922e-05 2.650697e-04
3.358586e-05 5.303030e-06 2.598974e-04 1.350254e-05 2.602480e-04
3.358586e-05 6.010101e-06 2.513855e-04 6.451906e-06 2.514683e-04
3.358586e-05 6.717172e-06 2.384609e-04 -5.262518e-07 2.384615e-04
3.358586e-05 7.424242e-06 2.211076e-04 -7.215331e-06 2.212253e-04
3.358586e-05 8.131313e-06 1.991670e-04 -1.341602e-05 1.996184e-04
3.358586e-05 8.838384e-06 1.730861e-04 -1.962269e-05 1.741949e-04
3.358586e-05 9.545455e-06 1.429221e-04 -2.497288e-05 1.450874e-04
3.358586e-05 1.025253e-05 1.088762e-04 -2.895060e-05 1.126595e-04
3.358586e-05 1.095960e-05 7.177861e-05 -3.181569e-05 7.851374e-05
3.358586e-05 1.166667e-05 3.233627e-05 -3.359954e-05 4.663222e-05
3.358586e-05 1.237374e-05 -9.075207e-06 -3.398328e-05 3.517418e-05
3.358586e-05 1.308081e-05 -5.179263e-05 -3.336485e-05 6.160917e-05
3.358586e-05 1.378788e-05 -9.512669e-05 -3.200830e-05 1.003674e-04
3.358586e-05 1.449495e-05 -1.384671e-04 -2.987556e-05 1.416534e-04
3.358586e-05 1.520202e-05 -1.814324e-04 -2.718782e-05 1.834582e-04
3.358586e-05 1.590909e-05 -2.215491e-04 -2.383988e-05 2.228281e-04
3.358586e-05 1.661616e-05 -2.379074e-04 -1.451556e-05 2.383498e-04
3.358586e-05 1.732323e-05 -1.871623e-04 1.250064e-05 1.875793e-04
3.358586e-05 1.803030e-05 -1.462280e-04 2.493015e-05 1.483379e-04
3.358586e-05 1.873737e-05 -1.188008e-04 2.969240e-05 1.224551e-04
3.358586e-05 1.944444e-05 -9.823486e-05 3.088093e-05 1.029744e-04
3.358586e-05 2.015152e-05 -8.223230e-05 3.018519e-05 8.759736e-05
3.358586e-05 2.085859e-05 -6.956307e-05 2.852123e-05 7.518298e-05
3.358586e-05 2.156566e-05 -5.941687e-05 2.641359e-05 6.502340e-05
3.358586e-05 2.227273e-05 -5.121109e-05 2.416172e-05 5.662477e-05
3.358586e-05 2.297980e-05 -4.451238e-05 2.193176e-05 4.962211e-05
3.358586e-05 2.368687e-05 -3.899387e-05 1.981103e-05 4.373784e-05
3.358586e-05 2.439394e-05 -3.440711e-05 1.784081e-05 3.875750e-05
3.358586e-05 2.510101e-05 -3.056210e-05 1.603599e-05 3.451369e-05
3.358586e-05 2.580808e-05 -2.731252e-05 1.439681e-05 3.087461e-05
3.358586e-05 2.651515e-05 -2.454494e-05 1.291573e-05 2.773572e-05
3.358586e-05 2.722222e-05 -2.217073e-05 1.158149e-05 2.501344e-05
3.358586e-05 2.792929e-05 -2.012010e-05 1.038140e-05 2.264049e-05
3.358586e-05 2.863636e-05 -1.833768e-05 9.302626e-06 2.056233e-05
3.358586e-05 2.934343e-05 -1.677918e-05 8.332886e-06 1.873441e-05
3.358586e-05 3.005051e-05 -1.540892e-05 7.460777e-06 1.712011e-05
3.358586e-05 3.075758e-05 -1.419793e-05 6.675912e-06 1.568914e-05
3.358586e-05 3.146465e-05 -1.312253e-05 5.968942e-06 1.441628e-05
3.358586e-05 3.217172e-05 -1.216324e-05 5.331512e-06 1.328041e-05
3.358586e-05 3.287879e-05 -1.130391e-05 4.756187e-06 1.226375e-05
3.358586e-05 3.358586e-05 -1.053109e-05 4.236372e-06 1.135124e-05
3.358586e-05 3.429293e-05 -9.833520e-06 3.766221e-06 1.053008e-05
3.358586e-05 3.500000e-05 -9.201688e-06 3.340559e-06 9.789300e-06
3.459596e-05 -3.500000e-05 -3.763852e-06 3.192347e-06 4.935348e-06
3.459596e-05 -3.429293e-05 -3.906194e-06 3.235773e-06 5.072335e-06
3.459596e-05 -3.358586e-05 -4.055602e-06 3.279438e-06 5.215614e-06
3.459596e-05 -3.287879e-05 -4.212548e-06 3.323384e-06 5.365672e-06
3.459596e-05 -3.217172e-05 -4.377543e-06 3.367670e-06 5.523051e-06
3.459596e-05 -3.146465e-05 -4.551152e-06 3.412385e-06 5.688353e-06
3.459596e-05 -3.075758e-05 -4.733990e-06 3.457650e-06 5.862253e-06
3.459596e-05 -3.005051e-05 -4.926739e-06 3.503627e-06 6.045507e-06
3.459596e-05 -2.934343e-05 -5.130146e-06 3.550532e-06 6.238965e-06
3.459596e-05 -2.863636e-05 -5.345042e-06 3.598644e-06 6.443579e-06
3.459596e-05 -2.792929e-05 -5.572345e-06 3.648323e-06 6.660427e-06
3.459596e-05 -2.722222e-05 -5.813076e-06 3.700030e-06 6.890724e-06
3.459596e-05 -2.651515e-05 -6.068375e-06 3.754346e-06 7.135845e-06
3.459596e-05 -2.580808e-05 -6.339511e-06 3.812010e-06 7.397352e-06
3.459596e-05 -2.510101e-05 -6.627909e-06 3.873946e-06 7.677020e-06
3.459596e-05 -2.439394e-05 -6.935164e-06 3.941316e-06 7.976871e-06
3.459596e-05 -2.368687e-05 -7.263072e-06 4.015574e-06 8.299220e-06
3.459596e-05 -2.297980e-05 -7.613656e-06 4.098536e-06 8.646720e-06
3.459596e-05 -2.227273e-05 -7.989202e-06 4.192471e-06 9.022426e-06
3.459596e-05 -2.156566e-05 -8.392297e-06 4.300209e-06 9.429870e-06
3.459596e-05 -2.085859e-05 -8.825872e-06 4.425290e-06 9.873156e-06
3.459596e-05 -2.015152e-05 -9.293264e-06 4.572134e-06 1.035708e-05
3.459596e-05 -1.944444e-05 -9.798273e-06 4.746274e-06 1.088730e-05
3.459596e-05 -1.873737e-05 -1.034525e-05 4.954648e-06 1.147051e-05
3.459596e-05 -1.803030e-05 -1.093917e-05 5.205970e-06 1.211477e-05
3.459596e-05 -1.732323e-05 -1.158580e-05 5.511218e-06 1.282982e-05
3.459596e-05 -1.661616e-05 -1.229184e-05 5.884266e-06 1.362769e-05
3.459596e-05 -1.590909e-05 -1.306516e-05 6.342714e-06 1.452337e-05
3.459596e-05 -1.520202e-05 -1.391517e-05 6.908994e-06 1.553596e-05
3.459596e-05 -1.449495e-05 -1.485339e-05 7.611867e-06 1.669023e-05
3.459596e-05 -1.378788e-05 -1.589436e-05 8.488477e-06 1.801902e-05
3.459596e-05 -1.308081e-05 -1.705732e-05 9.587254e-06 1.956700e-05
3.459596e-05 -1.237374e-05 -1.836913e-05 1.097215e-05 2.139656e-05
3.459596e-05 -1.166667e-05 -1.987002e-05 1.272913e-05 2.359764e-05
3.459596e-05 -1.095960e-05 -2.162516e-05 1.497673e-05 2.630494e-05
3.459596e-05 -1.025253e-05 -2.374967e-05 1.788475e-05 2.973064e-05
3.459596e-05 -9.545455e-06 -2.646849e-05 2.171143e-05 3.423401e-05
3.459596e-05 -8.838384e-06 -3.028202e-05 2.689006e-05 4.049786e-05
3.459596e-05 -8.131313e-06 -3.655729e-05 3.428315e-05 5.011756e-05
3.459596e-05 -7.424242e-06 -5.127685e-05 4.592953e-05 6.883921e-05
3.459596e-05 -6.717172e-06 -5.758218e-05 5.637396e-05 8.058369e-05
3.459596e-05 -6.010101e-06 -2.781184e-05 5.939230e-05 6.558158e-05
3.459596e-05 -5.303030e-06 4.455973e-06 6.012092e-05 6.028582e-05
3.459596e-05 -4.595960e-06 3.656758e-05 6.027924e-05 7.050372e-05
3.459596e-05 -3.888889e-06 6.750354e-05 5.958899e-05 9.004207e-05
3.459596e-05 -3.181818e-06 9.747133e-05 5.857473e-05 1.137174e-04
3.459596e-05 -2.474747e-06 1.255498e-04 5.757310e-05 1.381210e-04
3.459596e-05 -1.767677e-06 1.519060e-04 5.576608e-05 1.618187e-04
3.459596e-05 -1.060606e-06 1.764600e-04 5.364800e-05 1.844350e-04
3.459596e-05 -3.535354e-07 1.986220e-04 5.146898e-05 2.051822e-04
3.459596e-05 3.535354e-07 2.182146e-04 4.845786e-05 2.235303e-04
3.459596e-05 1.060606e-06 2.350443e-04 4.586422e-05 2.394773e-04
3.459596e-05 1.767677e-06 2.488989e-04 4.241364e-05 2.524868e-04
3.459596e-05 2.474747e-06 2.594652e-04 3.894868e-05 2.623722e-04
3.459596e-05 3.181818e-06 2.665945e-04 3.529326e-05 2.689205e-04
3.459596e-05 3.888889e-06 2.700039e-04 3.125413e-05 2.718068e-04
3.459596e-05 4.595960e-06 2.694391e-04 2.692129e-05 2.707807e-04
3.459596e-05 5.303030e-06 2.644645e-04 2.247604e-05 2.654179e-04
3.459596e-05 6.010101e-06 2.550539e-04 1.788592e-05 2.556802e-04
3.459596e-05 6.717172e-06 2.409923e-04 1.310669e-05 2.413485e-04
3.459596e-05 7.424242e-06 2.219283e-04 8.916467e-06 2.221073e-04
3.459596e-05 8.131313e-06 1.980453e-04 5.227682e-06 1.981143e-04
3.459596e-05 8.838384e-06 1.695305e-04 2.525793e-06 1.695493e-04
3.459596e-05 9.545455e-06 1.368672e-04 1.359566e-06 1.368739e-04
3.459596e-05 1.025253e-05 1.007606e-04 1.948344e-06 1.007794e-04
3.459596e-05 1.095960e-05 6.258477e-05 3.647678e-06 6.269098e-05
3.459596e-05 1.166667e-05 2.245896e-05 6.792673e-06 2.346370e-05
3.459596e-05 1.237374e-05 -1.875642e-05 1.119915e-05 2.184546e-05
3.459596e-05 1.308081e-05 -6.117722e-05 1.597213e-05 6.322785e-05
3.459596e-05 1.378788e-05 -1.043254e-04 2.086524e-05 1.063915e-04
3.459596e-05 1.449495e-05 -1.483813e-04 2.618368e-05 1.506738e-04
[truncated: 266,990 more chars]
