# Supplementary material for: On the limitations of some popular numerical models of flagellated microswimmers: importance of long-range forces and flagellum waveform
Source: R Soc Open Sci. 2019 Jan 16;6(1):180745. doi: 10.1098/rsos.180745 (PMC6366169; doi:10.1098/rsos.180745)
Supplement: Data relative to Figures 5, 6, 8, 9, 10, 11, 12 [file rsos180745supp1.zip › DATA_FILES_1/Fig11_right_bottom.txt]

-2.500000e-05 -3.500000e-05 3.199830e-06 5.834816e-06 6.654622e-06
-2.500000e-05 -3.429293e-05 3.286843e-06 6.024122e-06 6.862461e-06
-2.500000e-05 -3.358586e-05 3.382172e-06 6.216531e-06 7.077029e-06
-2.500000e-05 -3.287879e-05 3.486383e-06 6.411721e-06 7.298289e-06
-2.500000e-05 -3.217172e-05 3.600007e-06 6.609331e-06 7.526175e-06
-2.500000e-05 -3.146465e-05 3.723537e-06 6.808960e-06 7.760584e-06
-2.500000e-05 -3.075758e-05 3.857413e-06 7.010163e-06 8.001376e-06
-2.500000e-05 -3.005051e-05 4.002021e-06 7.212451e-06 8.248371e-06
-2.500000e-05 -2.934343e-05 4.157681e-06 7.415287e-06 8.501341e-06
-2.500000e-05 -2.863636e-05 4.324645e-06 7.618087e-06 8.760011e-06
-2.500000e-05 -2.792929e-05 4.503087e-06 7.820217e-06 9.024056e-06
-2.500000e-05 -2.722222e-05 4.693105e-06 8.020993e-06 9.293092e-06
-2.500000e-05 -2.651515e-05 4.894709e-06 8.219678e-06 9.566676e-06
-2.500000e-05 -2.580808e-05 5.107825e-06 8.415489e-06 9.844305e-06
-2.500000e-05 -2.510101e-05 5.332284e-06 8.607590e-06 1.012541e-05
-2.500000e-05 -2.439394e-05 5.567822e-06 8.795097e-06 1.040934e-05
-2.500000e-05 -2.368687e-05 5.814077e-06 8.977083e-06 1.069540e-05
-2.500000e-05 -2.297980e-05 6.070584e-06 9.152581e-06 1.098279e-05
-2.500000e-05 -2.227273e-05 6.336769e-06 9.320585e-06 1.127067e-05
-2.500000e-05 -2.156566e-05 6.611950e-06 9.480066e-06 1.155809e-05
-2.500000e-05 -2.085859e-05 6.895330e-06 9.629970e-06 1.184407e-05
-2.500000e-05 -2.015152e-05 7.185995e-06 9.769238e-06 1.212751e-05
-2.500000e-05 -1.944444e-05 7.482917e-06 9.896813e-06 1.240729e-05
-2.500000e-05 -1.873737e-05 7.784948e-06 1.001166e-05 1.268222e-05
-2.500000e-05 -1.803030e-05 8.090826e-06 1.011277e-05 1.295105e-05
-2.500000e-05 -1.732323e-05 8.399176e-06 1.019922e-05 1.321250e-05
-2.500000e-05 -1.661616e-05 8.708521e-06 1.027012e-05 1.346528e-05
-2.500000e-05 -1.590909e-05 9.017290e-06 1.032472e-05 1.370808e-05
-2.500000e-05 -1.520202e-05 9.323831e-06 1.036239e-05 1.393962e-05
-2.500000e-05 -1.449495e-05 9.626430e-06 1.038266e-05 1.415867e-05
-2.500000e-05 -1.378788e-05 9.923335e-06 1.038526e-05 1.436406e-05
-2.500000e-05 -1.308081e-05 1.021278e-05 1.037012e-05 1.455474e-05
-2.500000e-05 -1.237374e-05 1.049302e-05 1.033745e-05 1.472978e-05
-2.500000e-05 -1.166667e-05 1.076237e-05 1.028773e-05 1.488845e-05
-2.500000e-05 -1.095960e-05 1.101922e-05 1.022175e-05 1.503021e-05
-2.500000e-05 -1.025253e-05 1.126209e-05 1.014065e-05 1.515479e-05
-2.500000e-05 -9.545455e-06 1.148970e-05 1.004590e-05 1.526215e-05
-2.500000e-05 -8.838384e-06 1.170095e-05 9.939347e-06 1.535262e-05
-2.500000e-05 -8.131313e-06 1.189497e-05 9.823197e-06 1.542678e-05
-2.500000e-05 -7.424242e-06 1.207118e-05 9.699998e-06 1.548559e-05
-2.500000e-05 -6.717172e-06 1.222925e-05 9.572611e-06 1.553028e-05
-2.500000e-05 -6.010101e-06 1.236914e-05 9.444168e-06 1.556239e-05
-2.500000e-05 -5.303030e-06 1.249105e-05 9.317999e-06 1.558369e-05
-2.500000e-05 -4.595960e-06 1.259542e-05 9.197548e-06 1.559614e-05
-2.500000e-05 -3.888889e-06 1.268286e-05 9.086263e-06 1.560177e-05
-2.500000e-05 -3.181818e-06 1.275410e-05 8.987473e-06 1.560262e-05
-2.500000e-05 -2.474747e-06 1.280990e-05 8.904252e-06 1.560061e-05
-2.500000e-05 -1.767677e-06 1.285099e-05 8.839279e-06 1.559746e-05
-2.500000e-05 -1.060606e-06 1.287799e-05 8.794702e-06 1.559453e-05
-2.500000e-05 -3.535354e-07 1.289138e-05 8.772026e-06 1.559282e-05
-2.500000e-05 3.535354e-07 1.289138e-05 8.772026e-06 1.559282e-05
-2.500000e-05 1.060606e-06 1.287799e-05 8.794702e-06 1.559453e-05
-2.500000e-05 1.767677e-06 1.285098e-05 8.839279e-06 1.559746e-05
-2.500000e-05 2.474747e-06 1.280990e-05 8.904252e-06 1.560061e-05
-2.500000e-05 3.181818e-06 1.275410e-05 8.987473e-06 1.560262e-05
-2.500000e-05 3.888889e-06 1.268286e-05 9.086263e-06 1.560177e-05
-2.500000e-05 4.595960e-06 1.259542e-05 9.197548e-06 1.559614e-05
-2.500000e-05 5.303030e-06 1.249105e-05 9.317999e-06 1.558369e-05
-2.500000e-05 6.010101e-06 1.236914e-05 9.444167e-06 1.556239e-05
-2.500000e-05 6.717172e-06 1.222925e-05 9.572610e-06 1.553027e-05
-2.500000e-05 7.424242e-06 1.207118e-05 9.699997e-06 1.548558e-05
-2.500000e-05 8.131313e-06 1.189497e-05 9.823197e-06 1.542678e-05
-2.500000e-05 8.838384e-06 1.170095e-05 9.939346e-06 1.535261e-05
-2.500000e-05 9.545455e-06 1.148970e-05 1.004590e-05 1.526215e-05
-2.500000e-05 1.025253e-05 1.126209e-05 1.014065e-05 1.515478e-05
-2.500000e-05 1.095960e-05 1.101921e-05 1.022175e-05 1.503021e-05
-2.500000e-05 1.166667e-05 1.076237e-05 1.028773e-05 1.488845e-05
-2.500000e-05 1.237374e-05 1.049302e-05 1.033745e-05 1.472978e-05
-2.500000e-05 1.308081e-05 1.021278e-05 1.037012e-05 1.455473e-05
-2.500000e-05 1.378788e-05 9.923334e-06 1.038526e-05 1.436406e-05
-2.500000e-05 1.449495e-05 9.626428e-06 1.038266e-05 1.415867e-05
-2.500000e-05 1.520202e-05 9.323829e-06 1.036239e-05 1.393962e-05
-2.500000e-05 1.590909e-05 9.017289e-06 1.032472e-05 1.370807e-05
-2.500000e-05 1.661616e-05 8.708520e-06 1.027012e-05 1.346527e-05
-2.500000e-05 1.732323e-05 8.399175e-06 1.019921e-05 1.321250e-05
-2.500000e-05 1.803030e-05 8.090824e-06 1.011277e-05 1.295105e-05
-2.500000e-05 1.873737e-05 7.784947e-06 1.001166e-05 1.268222e-05
-2.500000e-05 1.944444e-05 7.482916e-06 9.896812e-06 1.240729e-05
-2.500000e-05 2.015152e-05 7.185994e-06 9.769237e-06 1.212751e-05
-2.500000e-05 2.085859e-05 6.895328e-06 9.629969e-06 1.184406e-05
-2.500000e-05 2.156566e-05 6.611949e-06 9.480065e-06 1.155809e-05
-2.500000e-05 2.227273e-05 6.336768e-06 9.320584e-06 1.127067e-05
-2.500000e-05 2.297980e-05 6.070583e-06 9.152580e-06 1.098279e-05
-2.500000e-05 2.368687e-05 5.814076e-06 8.977082e-06 1.069540e-05
-2.500000e-05 2.439394e-05 5.567821e-06 8.795096e-06 1.040934e-05
-2.500000e-05 2.510101e-05 5.332283e-06 8.607589e-06 1.012540e-05
-2.500000e-05 2.580808e-05 5.107824e-06 8.415488e-06 9.844304e-06
-2.500000e-05 2.651515e-05 4.894709e-06 8.219678e-06 9.566675e-06
-2.500000e-05 2.722222e-05 4.693104e-06 8.020992e-06 9.293091e-06
-2.500000e-05 2.792929e-05 4.503087e-06 7.820216e-06 9.024055e-06
-2.500000e-05 2.863636e-05 4.324644e-06 7.618086e-06 8.760011e-06
-2.500000e-05 2.934343e-05 4.157681e-06 7.415286e-06 8.501340e-06
-2.500000e-05 3.005051e-05 4.002020e-06 7.212450e-06 8.248370e-06
-2.500000e-05 3.075758e-05 3.857413e-06 7.010163e-06 8.001376e-06
-2.500000e-05 3.146465e-05 3.723536e-06 6.808959e-06 7.760583e-06
-2.500000e-05 3.217172e-05 3.600007e-06 6.609330e-06 7.526174e-06
-2.500000e-05 3.287879e-05 3.486383e-06 6.411720e-06 7.298289e-06
-2.500000e-05 3.358586e-05 3.382172e-06 6.216530e-06 7.077029e-06
-2.500000e-05 3.429293e-05 3.286843e-06 6.024121e-06 6.862461e-06
-2.500000e-05 3.500000e-05 3.199830e-06 5.834815e-06 6.654621e-06
-2.398990e-05 -3.500000e-05 3.249486e-06 5.977320e-06 6.803493e-06
-2.398990e-05 -3.429293e-05 3.331158e-06 6.180965e-06 7.021463e-06
-2.398990e-05 -3.358586e-05 3.421223e-06 6.388596e-06 7.246994e-06
-2.398990e-05 -3.287879e-05 3.520371e-06 6.599907e-06 7.480092e-06
-2.398990e-05 -3.217172e-05 3.629269e-06 6.814549e-06 7.720730e-06
-2.398990e-05 -3.146465e-05 3.748550e-06 7.032129e-06 7.968843e-06
-2.398990e-05 -3.075758e-05 3.878801e-06 7.252206e-06 8.224329e-06
-2.398990e-05 -3.005051e-05 4.020554e-06 7.474291e-06 8.487042e-06
-2.398990e-05 -2.934343e-05 4.174274e-06 7.697839e-06 8.756785e-06
-2.398990e-05 -2.863636e-05 4.340354e-06 7.922252e-06 9.033313e-06
-2.398990e-05 -2.792929e-05 4.519103e-06 8.146874e-06 9.316322e-06
-2.398990e-05 -2.722222e-05 4.710744e-06 8.370990e-06 9.605446e-06
-2.398990e-05 -2.651515e-05 4.915405e-06 8.593825e-06 9.900254e-06
-2.398990e-05 -2.580808e-05 5.133116e-06 8.814540e-06 1.020024e-05
-2.398990e-05 -2.510101e-05 5.363805e-06 9.032237e-06 1.050484e-05
-2.398990e-05 -2.439394e-05 5.607288e-06 9.245956e-06 1.081339e-05
-2.398990e-05 -2.368687e-05 5.863271e-06 9.454680e-06 1.112515e-05
-2.398990e-05 -2.297980e-05 6.131343e-06 9.657333e-06 1.143929e-05
-2.398990e-05 -2.227273e-05 6.410968e-06 9.852789e-06 1.175491e-05
-2.398990e-05 -2.156566e-05 6.701483e-06 1.003988e-05 1.207100e-05
-2.398990e-05 -2.085859e-05 7.002095e-06 1.021739e-05 1.238646e-05
-2.398990e-05 -2.015152e-05 7.311872e-06 1.038409e-05 1.270011e-05
-2.398990e-05 -1.944444e-05 7.629743e-06 1.053874e-05 1.301069e-05
-2.398990e-05 -1.873737e-05 7.954496e-06 1.068008e-05 1.331684e-05
-2.398990e-05 -1.803030e-05 8.284776e-06 1.080689e-05 1.361714e-05
-2.398990e-05 -1.732323e-05 8.619088e-06 1.091800e-05 1.391012e-05
-2.398990e-05 -1.661616e-05 8.955802e-06 1.101228e-05 1.419425e-05
-2.398990e-05 -1.590909e-05 9.293161e-06 1.108872e-05 1.446799e-05
-2.398990e-05 -1.520202e-05 9.629297e-06 1.114644e-05 1.472978e-05
-2.398990e-05 -1.449495e-05 9.962246e-06 1.118472e-05 1.497813e-05
-2.398990e-05 -1.378788e-05 1.028998e-05 1.120302e-05 1.521155e-05
-2.398990e-05 -1.308081e-05 1.061042e-05 1.120109e-05 1.542872e-05
-2.398990e-05 -1.237374e-05 1.092148e-05 1.117892e-05 1.562840e-05
-2.398990e-05 -1.166667e-05 1.122114e-05 1.113683e-05 1.580959e-05
-2.398990e-05 -1.095960e-05 1.150744e-05 1.107553e-05 1.597149e-05
-2.398990e-05 -1.025253e-05 1.177855e-05 1.099609e-05 1.611360e-05
-2.398990e-05 -9.545455e-06 1.203283e-05 1.090002e-05 1.623575e-05
-2.398990e-05 -8.838384e-06 1.226891e-05 1.078927e-05 1.633813e-05
-2.398990e-05 -8.131313e-06 1.248565e-05 1.066626e-05 1.642134e-05
-2.398990e-05 -7.424242e-06 1.268226e-05 1.053380e-05 1.648638e-05
-2.398990e-05 -6.717172e-06 1.285830e-05 1.039515e-05 1.653466e-05
-2.398990e-05 -6.010101e-06 1.301366e-05 1.025392e-05 1.656799e-05
-2.398990e-05 -5.303030e-06 1.314859e-05 1.011399e-05 1.658850e-05
-2.398990e-05 -4.595960e-06 1.326362e-05 9.979424e-06 1.659857e-05
-2.398990e-05 -3.888889e-06 1.335955e-05 9.854337e-06 1.660077e-05
-2.398990e-05 -3.181818e-06 1.343731e-05 9.742730e-06 1.659765e-05
-2.398990e-05 -2.474747e-06 1.349791e-05 9.648324e-06 1.659168e-05
-2.398990e-05 -1.767677e-06 1.354235e-05 9.574384e-06 1.658506e-05
-2.398990e-05 -1.060606e-06 1.357145e-05 9.523541e-06 1.657957e-05
-2.398990e-05 -3.535354e-07 1.358584e-05 9.497642e-06 1.657650e-05
-2.398990e-05 3.535354e-07 1.358584e-05 9.497642e-06 1.657650e-05
-2.398990e-05 1.060606e-06 1.357145e-05 9.523540e-06 1.657957e-05
-2.398990e-05 1.767677e-06 1.354235e-05 9.574384e-06 1.658506e-05
-2.398990e-05 2.474747e-06 1.349791e-05 9.648324e-06 1.659168e-05
-2.398990e-05 3.181818e-06 1.343731e-05 9.742729e-06 1.659765e-05
-2.398990e-05 3.888889e-06 1.335955e-05 9.854337e-06 1.660077e-05
-2.398990e-05 4.595960e-06 1.326362e-05 9.979424e-06 1.659857e-05
-2.398990e-05 5.303030e-06 1.314859e-05 1.011399e-05 1.658849e-05
-2.398990e-05 6.010101e-06 1.301366e-05 1.025392e-05 1.656799e-05
-2.398990e-05 6.717172e-06 1.285830e-05 1.039515e-05 1.653466e-05
-2.398990e-05 7.424242e-06 1.268226e-05 1.053380e-05 1.648638e-05
-2.398990e-05 8.131313e-06 1.248565e-05 1.066625e-05 1.642134e-05
-2.398990e-05 8.838384e-06 1.226891e-05 1.078927e-05 1.633813e-05
-2.398990e-05 9.545455e-06 1.203283e-05 1.090002e-05 1.623575e-05
-2.398990e-05 1.025253e-05 1.177854e-05 1.099608e-05 1.611360e-05
-2.398990e-05 1.095960e-05 1.150744e-05 1.107553e-05 1.597148e-05
-2.398990e-05 1.166667e-05 1.122114e-05 1.113683e-05 1.580959e-05
-2.398990e-05 1.237374e-05 1.092148e-05 1.117891e-05 1.562840e-05
-2.398990e-05 1.308081e-05 1.061041e-05 1.120109e-05 1.542872e-05
-2.398990e-05 1.378788e-05 1.028998e-05 1.120302e-05 1.521155e-05
-2.398990e-05 1.449495e-05 9.962245e-06 1.118472e-05 1.497812e-05
-2.398990e-05 1.520202e-05 9.629295e-06 1.114644e-05 1.472978e-05
-2.398990e-05 1.590909e-05 9.293159e-06 1.108872e-05 1.446798e-05
-2.398990e-05 1.661616e-05 8.955800e-06 1.101228e-05 1.419425e-05
-2.398990e-05 1.732323e-05 8.619087e-06 1.091800e-05 1.391011e-05
-2.398990e-05 1.803030e-05 8.284775e-06 1.080689e-05 1.361714e-05
-2.398990e-05 1.873737e-05 7.954495e-06 1.068008e-05 1.331683e-05
-2.398990e-05 1.944444e-05 7.629742e-06 1.053874e-05 1.301069e-05
-2.398990e-05 2.015152e-05 7.311870e-06 1.038409e-05 1.270011e-05
-2.398990e-05 2.085859e-05 7.002093e-06 1.021739e-05 1.238646e-05
-2.398990e-05 2.156566e-05 6.701482e-06 1.003988e-05 1.207100e-05
-2.398990e-05 2.227273e-05 6.410967e-06 9.852788e-06 1.175491e-05
-2.398990e-05 2.297980e-05 6.131342e-06 9.657332e-06 1.143929e-05
-2.398990e-05 2.368687e-05 5.863271e-06 9.454679e-06 1.112515e-05
-2.398990e-05 2.439394e-05 5.607287e-06 9.245956e-06 1.081339e-05
-2.398990e-05 2.510101e-05 5.363804e-06 9.032236e-06 1.050484e-05
-2.398990e-05 2.580808e-05 5.133116e-06 8.814539e-06 1.020024e-05
-2.398990e-05 2.651515e-05 4.915404e-06 8.593824e-06 9.900253e-06
-2.398990e-05 2.722222e-05 4.710743e-06 8.370990e-06 9.605445e-06
-2.398990e-05 2.792929e-05 4.519102e-06 8.146874e-06 9.316321e-06
-2.398990e-05 2.863636e-05 4.340353e-06 7.922251e-06 9.033312e-06
-2.398990e-05 2.934343e-05 4.174274e-06 7.697838e-06 8.756785e-06
-2.398990e-05 3.005051e-05 4.020554e-06 7.474290e-06 8.487041e-06
-2.398990e-05 3.075758e-05 3.878801e-06 7.252205e-06 8.224329e-06
-2.398990e-05 3.146465e-05 3.748550e-06 7.032128e-06 7.968842e-06
-2.398990e-05 3.217172e-05 3.629269e-06 6.814548e-06 7.720729e-06
-2.398990e-05 3.287879e-05 3.520371e-06 6.599906e-06 7.480092e-06
-2.398990e-05 3.358586e-05 3.421223e-06 6.388596e-06 7.246994e-06
-2.398990e-05 3.429293e-05 3.331157e-06 6.180965e-06 7.021462e-06
-2.398990e-05 3.500000e-05 3.249486e-06 5.977320e-06 6.803493e-06
-2.297980e-05 -3.500000e-05 3.312886e-06 6.112916e-06 6.952910e-06
-2.297980e-05 -3.429293e-05 3.388513e-06 6.331415e-06 7.181145e-06
-2.297980e-05 -3.358586e-05 3.472425e-06 6.554897e-06 7.417844e-06
-2.297980e-05 -3.287879e-05 3.565439e-06 6.783078e-06 7.663061e-06
-2.297980e-05 -3.217172e-05 3.668367e-06 7.015632e-06 7.916818e-06
-2.297980e-05 -3.146465e-05 3.781999e-06 7.252185e-06 8.179102e-06
-2.297980e-05 -3.075758e-05 3.907091e-06 7.492310e-06 8.449856e-06
-2.297980e-05 -3.005051e-05 4.044347e-06 7.735525e-06 8.728980e-06
-2.297980e-05 -2.934343e-05 4.194409e-06 7.981291e-06 9.016322e-06
-2.297980e-05 -2.863636e-05 4.357844e-06 8.229004e-06 9.311677e-06
-2.297980e-05 -2.792929e-05 4.535134e-06 8.477999e-06 9.614775e-06
-2.297980e-05 -2.722222e-05 4.726664e-06 8.727537e-06 9.925284e-06
-2.297980e-05 -2.651515e-05 4.932718e-06 8.976813e-06 1.024280e-05
-2.297980e-05 -2.580808e-05 5.153468e-06 9.224945e-06 1.056683e-05
-2.297980e-05 -2.510101e-05 5.388971e-06 9.470980e-06 1.089681e-05
-2.297980e-05 -2.439394e-05 5.639161e-06 9.713887e-06 1.123209e-05
-2.297980e-05 -2.368687e-05 5.903845e-06 9.952560e-06 1.157190e-05
-2.297980e-05 -2.297980e-05 6.182693e-06 1.018582e-05 1.191539e-05
-2.297980e-05 -2.227273e-05 6.475240e-06 1.041242e-05 1.226162e-05
-2.297980e-05 -2.156566e-05 6.780871e-06 1.063104e-05 1.260949e-05
-2.297980e-05 -2.085859e-05 7.098820e-06 1.084031e-05 1.295784e-05
-2.297980e-05 -2.015152e-05 7.428161e-06 1.103881e-05 1.330537e-05
-2.297980e-05 -1.944444e-05 7.767804e-06 1.122508e-05 1.365069e-05
-2.297980e-05 -1.873737e-05 8.116487e-06 1.139765e-05 1.399227e-05
-2.297980e-05 -1.803030e-05 8.472778e-06 1.155502e-05 1.432852e-05
-2.297980e-05 -1.732323e-05 8.835068e-06 1.169576e-05 1.465774e-05
-2.297980e-05 -1.661616e-05 9.201578e-06 1.181844e-05 1.497814e-05
-2.297980e-05 -1.590909e-05 9.570362e-06 1.192176e-05 1.528791e-05
-2.297980e-05 -1.520202e-05 9.939321e-06 1.200450e-05 1.558519e-05
-2.297980e-05 -1.449495e-05 1.030622e-05 1.206562e-05 1.586812e-05
-2.297980e-05 -1.378788e-05 1.066871e-05 1.210430e-05 1.613491e-05
-2.297980e-05 -1.308081e-05 1.102436e-05 1.211994e-05 1.638382e-05
-2.297980e-05 -1.237374e-05 1.137071e-05 1.211230e-05 1.661327e-05
-2.297980e-05 -1.166667e-05 1.170529e-05 1.208145e-05 1.682187e-05
-2.297980e-05 -1.095960e-05 1.202572e-05 1.202792e-05 1.700849e-05
-2.297980e-05 -1.025253e-05 1.232973e-05 1.195267e-05 1.717232e-05
-2.297980e-05 -9.545455e-06 1.261526e-05 1.185719e-05 1.731294e-05
-2.297980e-05 -8.838384e-06 1.288052e-05 1.174350e-05 1.743036e-05
-2.297980e-05 -8.131313e-06 1.312403e-05 1.161418e-05 1.752511e-05
-2.297980e-05 -7.424242e-06 1.334472e-05 1.147237e-05 1.759820e-05
-2.297980e-05 -6.717172e-06 1.354193e-05 1.132173e-05 1.765122e-05
-2.297980e-05 -6.010101e-06 1.371549e-05 1.116643e-05 1.768626e-05
-2.297980e-05 -5.303030e-06 1.386563e-05 1.101100e-05 1.770587e-05
-2.297980e-05 -4.595960e-06 1.399303e-05 1.086027e-05 1.771300e-05
-2.297980e-05 -3.888889e-06 1.409866e-05 1.071916e-05 1.771081e-05
-2.297980e-05 -3.181818e-06 1.418378e-05 1.059251e-05 1.770257e-05
-2.297980e-05 -2.474747e-06 1.424972e-05 1.048488e-05 1.769145e-05
-2.297980e-05 -1.767677e-06 1.429780e-05 1.040027e-05 1.768029e-05
-2.297980e-05 -1.060606e-06 1.432914e-05 1.034194e-05 1.767144e-05
-2.297980e-05 -3.535354e-07 1.434459e-05 1.031218e-05 1.766659e-05
-2.297980e-05 3.535354e-07 1.434459e-05 1.031218e-05 1.766659e-05
-2.297980e-05 1.060606e-06 1.432914e-05 1.034194e-05 1.767144e-05
-2.297980e-05 1.767677e-06 1.429780e-05 1.040027e-05 1.768029e-05
-2.297980e-05 2.474747e-06 1.424972e-05 1.048488e-05 1.769145e-05
-2.297980e-05 3.181818e-06 1.418378e-05 1.059251e-05 1.770257e-05
-2.297980e-05 3.888889e-06 1.409866e-05 1.071916e-05 1.771080e-05
-2.297980e-05 4.595960e-06 1.399302e-05 1.086027e-05 1.771299e-05
-2.297980e-05 5.303030e-06 1.386563e-05 1.101100e-05 1.770587e-05
-2.297980e-05 6.010101e-06 1.371549e-05 1.116643e-05 1.768626e-05
-2.297980e-05 6.717172e-06 1.354193e-05 1.132173e-05 1.765122e-05
-2.297980e-05 7.424242e-06 1.334471e-05 1.147237e-05 1.759820e-05
-2.297980e-05 8.131313e-06 1.312403e-05 1.161418e-05 1.752510e-05
-2.297980e-05 8.838384e-06 1.288052e-05 1.174350e-05 1.743036e-05
-2.297980e-05 9.545455e-06 1.261526e-05 1.185719e-05 1.731294e-05
-2.297980e-05 1.025253e-05 1.232973e-05 1.195267e-05 1.717232e-05
-2.297980e-05 1.095960e-05 1.202572e-05 1.202792e-05 1.700849e-05
-2.297980e-05 1.166667e-05 1.170529e-05 1.208145e-05 1.682187e-05
-2.297980e-05 1.237374e-05 1.137070e-05 1.211230e-05 1.661327e-05
-2.297980e-05 1.308081e-05 1.102436e-05 1.211994e-05 1.638382e-05
-2.297980e-05 1.378788e-05 1.066871e-05 1.210429e-05 1.613491e-05
-2.297980e-05 1.449495e-05 1.030622e-05 1.206562e-05 1.586812e-05
-2.297980e-05 1.520202e-05 9.939319e-06 1.200450e-05 1.558519e-05
-2.297980e-05 1.590909e-05 9.570360e-06 1.192176e-05 1.528791e-05
-2.297980e-05 1.661616e-05 9.201576e-06 1.181844e-05 1.497814e-05
-2.297980e-05 1.732323e-05 8.835067e-06 1.169576e-05 1.465773e-05
-2.297980e-05 1.803030e-05 8.472777e-06 1.155502e-05 1.432852e-05
-2.297980e-05 1.873737e-05 8.116486e-06 1.139765e-05 1.399227e-05
-2.297980e-05 1.944444e-05 7.767803e-06 1.122508e-05 1.365069e-05
-2.297980e-05 2.015152e-05 7.428160e-06 1.103881e-05 1.330537e-05
-2.297980e-05 2.085859e-05 7.098819e-06 1.084031e-05 1.295784e-05
-2.297980e-05 2.156566e-05 6.780870e-06 1.063104e-05 1.260949e-05
-2.297980e-05 2.227273e-05 6.475239e-06 1.041242e-05 1.226161e-05
-2.297980e-05 2.297980e-05 6.182692e-06 1.018582e-05 1.191539e-05
-2.297980e-05 2.368687e-05 5.903844e-06 9.952559e-06 1.157190e-05
-2.297980e-05 2.439394e-05 5.639161e-06 9.713886e-06 1.123208e-05
-2.297980e-05 2.510101e-05 5.388971e-06 9.470979e-06 1.089681e-05
-2.297980e-05 2.580808e-05 5.153468e-06 9.224945e-06 1.056683e-05
-2.297980e-05 2.651515e-05 4.932718e-06 8.976812e-06 1.024280e-05
-2.297980e-05 2.722222e-05 4.726664e-06 8.727536e-06 9.925283e-06
-2.297980e-05 2.792929e-05 4.535134e-06 8.477998e-06 9.614774e-06
-2.297980e-05 2.863636e-05 4.357844e-06 8.229004e-06 9.311676e-06
-2.297980e-05 2.934343e-05 4.194409e-06 7.981290e-06 9.016321e-06
-2.297980e-05 3.005051e-05 4.044347e-06 7.735524e-06 8.728979e-06
-2.297980e-05 3.075758e-05 3.907091e-06 7.492309e-06 8.449855e-06
-2.297980e-05 3.146465e-05 3.781999e-06 7.252184e-06 8.179101e-06
-2.297980e-05 3.217172e-05 3.668367e-06 7.015631e-06 7.916818e-06
-2.297980e-05 3.287879e-05 3.565439e-06 6.783077e-06 7.663060e-06
-2.297980e-05 3.358586e-05 3.472425e-06 6.554896e-06 7.417843e-06
-2.297980e-05 3.429293e-05 3.388513e-06 6.331415e-06 7.181145e-06
-2.297980e-05 3.500000e-05 3.312886e-06 6.112915e-06 6.952909e-06
-2.196970e-05 -3.500000e-05 3.392887e-06 6.239850e-06 7.102634e-06
-2.196970e-05 -3.429293e-05 3.461979e-06 6.473623e-06 7.341192e-06
-2.196970e-05 -3.358586e-05 3.539027e-06 6.713492e-06 7.589182e-06
-2.196970e-05 -3.287879e-05 3.624971e-06 6.959209e-06 7.846719e-06
-2.196970e-05 -3.217172e-05 3.720767e-06 7.210481e-06 8.113886e-06
-2.196970e-05 -3.146465e-05 3.827373e-06 7.466963e-06 8.390728e-06
-2.196970e-05 -3.075758e-05 3.945726e-06 7.728256e-06 8.677251e-06
-2.196970e-05 -3.005051e-05 4.076729e-06 7.993899e-06 8.973413e-06
-2.196970e-05 -2.934343e-05 4.221233e-06 8.263367e-06 9.279119e-06
-2.196970e-05 -2.863636e-05 4.380017e-06 8.536069e-06 9.594219e-06
-2.196970e-05 -2.792929e-05 4.553774e-06 8.811339e-06 9.918495e-06
-2.196970e-05 -2.722222e-05 4.743099e-06 9.088433e-06 1.025166e-05
-2.196970e-05 -2.651515e-05 4.948475e-06 9.366525e-06 1.059336e-05
-2.196970e-05 -2.580808e-05 5.170266e-06 9.644706e-06 1.094313e-05
-2.196970e-05 -2.510101e-05 5.408703e-06 9.921976e-06 1.130043e-05
-2.196970e-05 -2.439394e-05 5.663881e-06 1.019724e-05 1.166462e-05
-2.196970e-05 -2.368687e-05 5.935751e-06 1.046933e-05 1.203495e-05
-2.196970e-05 -2.297980e-05 6.224111e-06 1.073695e-05 1.241055e-05
-2.196970e-05 -2.227273e-05 6.528600e-06 1.099874e-05 1.279043e-05
-2.196970e-05 -2.156566e-05 6.848690e-06 1.125325e-05 1.317347e-05
-2.196970e-05 -2.085859e-05 7.183679e-06 1.149893e-05 1.355841e-05
-2.196970e-05 -2.015152e-05 7.532678e-06 1.173416e-05 1.394388e-05
-2.196970e-05 -1.944444e-05 7.894609e-06 1.195725e-05 1.432832e-05
-2.196970e-05 -1.873737e-05 8.268189e-06 1.216649e-05 1.471008e-05
-2.196970e-05 -1.803030e-05 8.651930e-06 1.236010e-05 1.508735e-05
-2.196970e-05 -1.732323e-05 9.044131e-06 1.253632e-05 1.545819e-05
-2.196970e-05 -1.661616e-05 9.442873e-06 1.269339e-05 1.582056e-05
-2.196970e-05 -1.590909e-05 9.846026e-06 1.282964e-05 1.617232e-05
-2.196970e-05 -1.520202e-05 1.025126e-05 1.294347e-05 1.651126e-05
-2.196970e-05 -1.449495e-05 1.065603e-05 1.303344e-05 1.683513e-05
-2.196970e-05 -1.378788e-05 1.105767e-05 1.309832e-05 1.714171e-05
-2.196970e-05 -1.308081e-05 1.145332e-05 1.313715e-05 1.742880e-05
-2.196970e-05 -1.237374e-05 1.184009e-05 1.314927e-05 1.769437e-05
-2.196970e-05 -1.166667e-05 1.221500e-05 1.313444e-05 1.793655e-05
-2.196970e-05 -1.095960e-05 1.257513e-05 1.309289e-05 1.815373e-05
-2.196970e-05 -1.025253e-05 1.291768e-05 1.302540e-05 1.834469e-05
-2.196970e-05 -9.545455e-06 1.324002e-05 1.293333e-05 1.850862e-05
-2.196970e-05 -8.838384e-06 1.353982e-05 1.281870e-05 1.864526e-05
-2.196970e-05 -8.131313e-06 1.381514e-05 1.268424e-05 1.875494e-05
-2.196970e-05 -7.424242e-06 1.406449e-05 1.253337e-05 1.883867e-05
-2.196970e-05 -6.717172e-06 1.428695e-05 1.237024e-05 1.889814e-05
-2.196970e-05 -6.010101e-06 1.448213e-05 1.219961e-05 1.893575e-05
-2.196970e-05 -5.303030e-06 1.465027e-05 1.202679e-05 1.895453e-05
-2.196970e-05 -4.595960e-06 1.479216e-05 1.185752e-05 1.895808e-05
-2.196970e-05 -3.888889e-06 1.490905e-05 1.169775e-05 1.895038e-05
-2.196970e-05 -3.181818e-06 1.500254e-05 1.155337e-05 1.893559e-05
-2.196970e-05 -2.474747e-06 1.507441e-05 1.143000e-05 1.891779e-05
-2.196970e-05 -1.767677e-06 1.512643e-05 1.133260e-05 1.890071e-05
-2.196970e-05 -1.060606e-06 1.516014e-05 1.126525e-05 1.888745e-05
-2.196970e-05 -3.535354e-07 1.517670e-05 1.123083e-05 1.888025e-05
-2.196970e-05 3.535354e-07 1.517670e-05 1.123083e-05 1.888025e-05
-2.196970e-05 1.060606e-06 1.516014e-05 1.126525e-05 1.888745e-05
-2.196970e-05 1.767677e-06 1.512643e-05 1.133260e-05 1.890071e-05
-2.196970e-05 2.474747e-06 1.507441e-05 1.143000e-05 1.891779e-05
-2.196970e-05 3.181818e-06 1.500254e-05 1.155337e-05 1.893559e-05
-2.196970e-05 3.888889e-06 1.490905e-05 1.169775e-05 1.895038e-05
-2.196970e-05 4.595960e-06 1.479216e-05 1.185752e-05 1.895808e-05
-2.196970e-05 5.303030e-06 1.465027e-05 1.202679e-05 1.895453e-05
-2.196970e-05 6.010101e-06 1.448213e-05 1.219960e-05 1.893574e-05
-2.196970e-05 6.717172e-06 1.428694e-05 1.237024e-05 1.889814e-05
-2.196970e-05 7.424242e-06 1.406449e-05 1.253337e-05 1.883867e-05
-2.196970e-05 8.131313e-06 1.381514e-05 1.268423e-05 1.875494e-05
-2.196970e-05 8.838384e-06 1.353982e-05 1.281870e-05 1.864526e-05
-2.196970e-05 9.545455e-06 1.324001e-05 1.293332e-05 1.850862e-05
-2.196970e-05 1.025253e-05 1.291768e-05 1.302540e-05 1.834468e-05
-2.196970e-05 1.095960e-05 1.257513e-05 1.309289e-05 1.815373e-05
-2.196970e-05 1.166667e-05 1.221500e-05 1.313444e-05 1.793654e-05
-2.196970e-05 1.237374e-05 1.184008e-05 1.314926e-05 1.769437e-05
-2.196970e-05 1.308081e-05 1.145332e-05 1.313715e-05 1.742880e-05
-2.196970e-05 1.378788e-05 1.105766e-05 1.309832e-05 1.714170e-05
-2.196970e-05 1.449495e-05 1.065603e-05 1.303344e-05 1.683513e-05
-2.196970e-05 1.520202e-05 1.025125e-05 1.294347e-05 1.651125e-05
-2.196970e-05 1.590909e-05 9.846025e-06 1.282964e-05 1.617232e-05
-2.196970e-05 1.661616e-05 9.442871e-06 1.269339e-05 1.582056e-05
-2.196970e-05 1.732323e-05 9.044129e-06 1.253632e-05 1.545819e-05
-2.196970e-05 1.803030e-05 8.651929e-06 1.236010e-05 1.508735e-05
-2.196970e-05 1.873737e-05 8.268188e-06 1.216649e-05 1.471008e-05
-2.196970e-05 1.944444e-05 7.894607e-06 1.195725e-05 1.432832e-05
-2.196970e-05 2.015152e-05 7.532677e-06 1.173415e-05 1.394387e-05
-2.196970e-05 2.085859e-05 7.183678e-06 1.149893e-05 1.355841e-05
-2.196970e-05 2.156566e-05 6.848689e-06 1.125325e-05 1.317346e-05
-2.196970e-05 2.227273e-05 6.528599e-06 1.099874e-05 1.279042e-05
-2.196970e-05 2.297980e-05 6.224110e-06 1.073695e-05 1.241055e-05
-2.196970e-05 2.368687e-05 5.935750e-06 1.046933e-05 1.203495e-05
-2.196970e-05 2.439394e-05 5.663880e-06 1.019724e-05 1.166462e-05
-2.196970e-05 2.510101e-05 5.408702e-06 9.921975e-06 1.130043e-05
-2.196970e-05 2.580808e-05 5.170265e-06 9.644705e-06 1.094312e-05
-2.196970e-05 2.651515e-05 4.948475e-06 9.366524e-06 1.059336e-05
-2.196970e-05 2.722222e-05 4.743099e-06 9.088432e-06 1.025166e-05
-2.196970e-05 2.792929e-05 4.553774e-06 8.811338e-06 9.918495e-06
-2.196970e-05 2.863636e-05 4.380017e-06 8.536069e-06 9.594218e-06
-2.196970e-05 2.934343e-05 4.221233e-06 8.263367e-06 9.279118e-06
-2.196970e-05 3.005051e-05 4.076729e-06 7.993898e-06 8.973412e-06
-2.196970e-05 3.075758e-05 3.945726e-06 7.728255e-06 8.677251e-06
-2.196970e-05 3.146465e-05 3.827373e-06 7.466963e-06 8.390728e-06
-2.196970e-05 3.217172e-05 3.720767e-06 7.210480e-06 8.113885e-06
-2.196970e-05 3.287879e-05 3.624971e-06 6.959208e-06 7.846718e-06
-2.196970e-05 3.358586e-05 3.539027e-06 6.713491e-06 7.589181e-06
-2.196970e-05 3.429293e-05 3.461979e-06 6.473622e-06 7.341191e-06
-2.196970e-05 3.500000e-05 3.392888e-06 6.239850e-06 7.102634e-06
-2.095960e-05 -3.500000e-05 3.492397e-06 6.356236e-06 7.252488e-06
-2.095960e-05 -3.429293e-05 3.554767e-06 6.605575e-06 7.501332e-06
-2.095960e-05 -3.358586e-05 3.624522e-06 6.862246e-06 7.760643e-06
-2.095960e-05 -3.287879e-05 3.702706e-06 7.126049e-06 8.030604e-06
-2.095960e-05 -3.217172e-05 3.790407e-06 7.396737e-06 8.311372e-06
-2.095960e-05 -3.146465e-05 3.888744e-06 7.674007e-06 8.603064e-06
-2.095960e-05 -3.075758e-05 3.998845e-06 7.957500e-06 8.905760e-06
-2.095960e-05 -3.005051e-05 4.121825e-06 8.246793e-06 9.219492e-06
-2.095960e-05 -2.934343e-05 4.258770e-06 8.541393e-06 9.544240e-06
-2.095960e-05 -2.863636e-05 4.410705e-06 8.840734e-06 9.879924e-06
-2.095960e-05 -2.792929e-05 4.578582e-06 9.144169e-06 1.022640e-05
-2.095960e-05 -2.722222e-05 4.763254e-06 9.450964e-06 1.058344e-05
-2.095960e-05 -2.651515e-05 4.965460e-06 9.760293e-06 1.095076e-05
-2.095960e-05 -2.580808e-05 5.185809e-06 1.007123e-05 1.132795e-05
-2.095960e-05 -2.510101e-05 5.424767e-06 1.038276e-05 1.171451e-05
-2.095960e-05 -2.439394e-05 5.682650e-06 1.069374e-05 1.210985e-05
-2.095960e-05 -2.368687e-05 5.959606e-06 1.100292e-05 1.251324e-05
-2.095960e-05 -2.297980e-05 6.255615e-06 1.130894e-05 1.292381e-05
-2.095960e-05 -2.227273e-05 6.570475e-06 1.161034e-05 1.334058e-05
-2.095960e-05 -2.156566e-05 6.903794e-06 1.190550e-05 1.376239e-05
-2.095960e-05 -2.085859e-05 7.254979e-06 1.219274e-05 1.418794e-05
-2.095960e-05 -2.015152e-05 7.623226e-06 1.247022e-05 1.461575e-05
-2.095960e-05 -1.944444e-05 8.007511e-06 1.273604e-05 1.504417e-05
-2.095960e-05 -1.873737e-05 8.406571e-06 1.298819e-05 1.547138e-05
-2.095960e-05 -1.803030e-05 8.818898e-06 1.322460e-05 1.589538e-05
-2.095960e-05 -1.732323e-05 9.242730e-06 1.344315e-05 1.631400e-05
-2.095960e-05 -1.661616e-05 9.676035e-06 1.364171e-05 1.672489e-05
-2.095960e-05 -1.590909e-05 1.011652e-05 1.381816e-05 1.712558e-05
-2.095960e-05 -1.520202e-05 1.056161e-05 1.397046e-05 1.751346e-05
-2.095960e-05 -1.449495e-05 1.100849e-05 1.409668e-05 1.788584e-05
-2.095960e-05 -1.378788e-05 1.145409e-05 1.419508e-05 1.823997e-05
-2.095960e-05 -1.308081e-05 1.189514e-05 1.426418e-05 1.857313e-05
-2.095960e-05 -1.237374e-05 1.232821e-05 1.430284e-05 1.888269e-05
-2.095960e-05 -1.166667e-05 1.274975e-05 1.431035e-05 1.916617e-05
-2.095960e-05 -1.095960e-05 1.315620e-05 1.428649e-05 1.942137e-05
-2.095960e-05 -1.025253e-05 1.354405e-05 1.423172e-05 1.964645e-05
-2.095960e-05 -9.545455e-06 1.390999e-05 1.414714e-05 1.984009e-05
-2.095960e-05 -8.838384e-06 1.425098e-05 1.403469e-05 2.000157e-05
-2.095960e-05 -8.131313e-06 1.456442e-05 1.389715e-05 2.013090e-05
-2.095960e-05 -7.424242e-06 1.484827e-05 1.373822e-05 2.022893e-05
-2.095960e-05 -6.717172e-06 1.510114e-05 1.356247e-05 2.029741e-05
-2.095960e-05 -6.010101e-06 1.532237e-05 1.337539e-05 2.033902e-05
-2.095960e-05 -5.303030e-06 1.551209e-05 1.318319e-05 2.035735e-05
-2.095960e-05 -4.595960e-06 1.567121e-05 1.299271e-05 2.035675e-05
-2.095960e-05 -3.888889e-06 1.580129e-05 1.281114e-05 2.034223e-05
-2.095960e-05 -3.181818e-06 1.590440e-05 1.264577e-05 2.031909e-05
-2.095960e-05 -2.474747e-06 1.598291e-05 1.250353e-05 2.029265e-05
-2.095960e-05 -1.767677e-06 1.603920e-05 1.239069e-05 2.026783e-05
-2.095960e-05 -1.060606e-06 1.607539e-05 1.231238e-05 2.024877e-05
-2.095960e-05 -3.535354e-07 1.609306e-05 1.227228e-05 2.023846e-05
-2.095960e-05 3.535354e-07 1.609306e-05 1.227228e-05 2.023846e-05
-2.095960e-05 1.060606e-06 1.607539e-05 1.231238e-05 2.024877e-05
-2.095960e-05 1.767677e-06 1.603920e-05 1.239069e-05 2.026783e-05
-2.095960e-05 2.474747e-06 1.598291e-05 1.250353e-05 2.029265e-05
-2.095960e-05 3.181818e-06 1.590440e-05 1.264577e-05 2.031909e-05
-2.095960e-05 3.888889e-06 1.580129e-05 1.281114e-05 2.034223e-05
-2.095960e-05 4.595960e-06 1.567121e-05 1.299271e-05 2.035675e-05
-2.095960e-05 5.303030e-06 1.551209e-05 1.318319e-05 2.035734e-05
-2.095960e-05 6.010101e-06 1.532236e-05 1.337539e-05 2.033902e-05
-2.095960e-05 6.717172e-06 1.510113e-05 1.356247e-05 2.029741e-05
-2.095960e-05 7.424242e-06 1.484827e-05 1.373821e-05 2.022893e-05
-2.095960e-05 8.131313e-06 1.456442e-05 1.389715e-05 2.013090e-05
-2.095960e-05 8.838384e-06 1.425098e-05 1.403469e-05 2.000157e-05
-2.095960e-05 9.545455e-06 1.390998e-05 1.414714e-05 1.984009e-05
-2.095960e-05 1.025253e-05 1.354405e-05 1.423171e-05 1.964645e-05
-2.095960e-05 1.095960e-05 1.315619e-05 1.428649e-05 1.942136e-05
-2.095960e-05 1.166667e-05 1.274975e-05 1.431034e-05 1.916617e-05
-2.095960e-05 1.237374e-05 1.232820e-05 1.430284e-05 1.888269e-05
-2.095960e-05 1.308081e-05 1.189514e-05 1.426418e-05 1.857313e-05
-2.095960e-05 1.378788e-05 1.145408e-05 1.419508e-05 1.823997e-05
-2.095960e-05 1.449495e-05 1.100848e-05 1.409668e-05 1.788583e-05
-2.095960e-05 1.520202e-05 1.056161e-05 1.397046e-05 1.751346e-05
-2.095960e-05 1.590909e-05 1.011651e-05 1.381816e-05 1.712558e-05
-2.095960e-05 1.661616e-05 9.676033e-06 1.364171e-05 1.672489e-05
-2.095960e-05 1.732323e-05 9.242728e-06 1.344315e-05 1.631399e-05
-2.095960e-05 1.803030e-05 8.818897e-06 1.322460e-05 1.589538e-05
-2.095960e-05 1.873737e-05 8.406569e-06 1.298819e-05 1.547138e-05
-2.095960e-05 1.944444e-05 8.007510e-06 1.273604e-05 1.504417e-05
-2.095960e-05 2.015152e-05 7.623225e-06 1.247022e-05 1.461574e-05
-2.095960e-05 2.085859e-05 7.254978e-06 1.219274e-05 1.418794e-05
-2.095960e-05 2.156566e-05 6.903793e-06 1.190550e-05 1.376239e-05
-2.095960e-05 2.227273e-05 6.570474e-06 1.161034e-05 1.334058e-05
-2.095960e-05 2.297980e-05 6.255614e-06 1.130894e-05 1.292381e-05
-2.095960e-05 2.368687e-05 5.959605e-06 1.100292e-05 1.251324e-05
-2.095960e-05 2.439394e-05 5.682649e-06 1.069373e-05 1.210985e-05
-2.095960e-05 2.510101e-05 5.424767e-06 1.038276e-05 1.171451e-05
-2.095960e-05 2.580808e-05 5.185808e-06 1.007123e-05 1.132794e-05
-2.095960e-05 2.651515e-05 4.965459e-06 9.760292e-06 1.095076e-05
-2.095960e-05 2.722222e-05 4.763253e-06 9.450963e-06 1.058344e-05
-2.095960e-05 2.792929e-05 4.578582e-06 9.144168e-06 1.022640e-05
-2.095960e-05 2.863636e-05 4.410705e-06 8.840733e-06 9.879923e-06
-2.095960e-05 2.934343e-05 4.258769e-06 8.541392e-06 9.544239e-06
-2.095960e-05 3.005051e-05 4.121825e-06 8.246792e-06 9.219491e-06
-2.095960e-05 3.075758e-05 3.998845e-06 7.957499e-06 8.905759e-06
-2.095960e-05 3.146465e-05 3.888744e-06 7.674006e-06 8.603063e-06
-2.095960e-05 3.217172e-05 3.790407e-06 7.396736e-06 8.311371e-06
-2.095960e-05 3.287879e-05 3.702706e-06 7.126048e-06 8.030604e-06
-2.095960e-05 3.358586e-05 3.624522e-06 6.862245e-06 7.760642e-06
-2.095960e-05 3.429293e-05 3.554767e-06 6.605574e-06 7.501332e-06
-2.095960e-05 3.500000e-05 3.492397e-06 6.356236e-06 7.252487e-06
-1.994949e-05 -3.500000e-05 3.614232e-06 6.460073e-06 7.402379e-06
-1.994949e-05 -3.429293e-05 3.670079e-06 6.725110e-06 7.661370e-06
-1.994949e-05 -3.358586e-05 3.732498e-06 6.998843e-06 7.931920e-06
-1.994949e-05 -3.287879e-05 3.802601e-06 7.281131e-06 8.214295e-06
-1.994949e-05 -3.217172e-05 3.881578e-06 7.571785e-06 8.508735e-06
-1.994949e-05 -3.146465e-05 3.970688e-06 7.870562e-06 8.815447e-06
-1.994949e-05 -3.075758e-05 4.071235e-06 8.177160e-06 9.134599e-06
-1.994949e-05 -3.005051e-05 4.184551e-06 8.491208e-06 9.466313e-06
-1.994949e-05 -2.934343e-05 4.311965e-06 8.812267e-06 9.810662e-06
-1.994949e-05 -2.863636e-05 4.454780e-06 9.139814e-06 1.016766e-05
-1.994949e-05 -2.792929e-05 4.614244e-06 9.473241e-06 1.053725e-05
-1.994949e-05 -2.722222e-05 4.791518e-06 9.811848e-06 1.091930e-05
-1.994949e-05 -2.651515e-05 4.987660e-06 1.015483e-05 1.131359e-05
-1.994949e-05 -2.580808e-05 5.203591e-06 1.050128e-05 1.171982e-05
-1.994949e-05 -2.510101e-05 5.440085e-06 1.085015e-05 1.213756e-05
-1.994949e-05 -2.439394e-05 5.697747e-06 1.120031e-05 1.256628e-05
-1.994949e-05 -2.368687e-05 5.977000e-06 1.155046e-05 1.300529e-05
-1.994949e-05 -2.297980e-05 6.278075e-06 1.189918e-05 1.345380e-05
-1.994949e-05 -2.227273e-05 6.600997e-06 1.224491e-05 1.391082e-05
-1.994949e-05 -2.156566e-05 6.945575e-06 1.258592e-05 1.437520e-05
-1.994949e-05 -2.085859e-05 7.311394e-06 1.292037e-05 1.484562e-05
-1.994949e-05 -2.015152e-05 7.697794e-06 1.324624e-05 1.532054e-05
-1.994949e-05 -1.944444e-05 8.103861e-06 1.356139e-05 1.579823e-05
-1.994949e-05 -1.873737e-05 8.528411e-06 1.386354e-05 1.627672e-05
-1.994949e-05 -1.803030e-05 8.969970e-06 1.415029e-05 1.675384e-05
-1.994949e-05 -1.732323e-05 9.426762e-06 1.441914e-05 1.722717e-05
-1.994949e-05 -1.661616e-05 9.896688e-06 1.466753e-05 1.769409e-05
-1.994949e-05 -1.590909e-05 1.037732e-05 1.489286e-05 1.815175e-05
-1.994949e-05 -1.520202e-05 1.086588e-05 1.509255e-05 1.859711e-05
-1.994949e-05 -1.449495e-05 1.135927e-05 1.526408e-05 1.902696e-05
-1.994949e-05 -1.378788e-05 1.185405e-05 1.540510e-05 1.943799e-05
-1.994949e-05 -1.308081e-05 1.234646e-05 1.551348e-05 1.982683e-05
-1.994949e-05 -1.237374e-05 1.283251e-05 1.558742e-05 2.019012e-05
-1.994949e-05 -1.166667e-05 1.330799e-05 1.562555e-05 2.052463e-05
-1.994949e-05 -1.095960e-05 1.376855e-05 1.562707e-05 2.082734e-05
-1.994949e-05 -1.025253e-05 1.420986e-05 1.559187e-05 2.109565e-05
-1.994949e-05 -9.545455e-06 1.462770e-05 1.552067e-05 2.132746e-05
-1.994949e-05 -8.838384e-06 1.501813e-05 1.541510e-05 2.152138e-05
-1.994949e-05 -8.131313e-06 1.537766e-05 1.527790e-05 2.167687e-05
-1.994949e-05 -7.424242e-06 1.570344e-05 1.511291e-05 2.179445e-05
-1.994949e-05 -6.717172e-06 1.599341e-05 1.492517e-05 2.187578e-05
-1.994949e-05 -6.010101e-06 1.624644e-05 1.472087e-05 2.192375e-05
-1.994949e-05 -5.303030e-06 1.646246e-05 1.450730e-05 2.194252e-05
-1.994949e-05 -4.595960e-06 1.664241e-05 1.429261e-05 2.193738e-05
-1.994949e-05 -3.888889e-06 1.678820e-05 1.408558e-05 2.191454e-05
-1.994949e-05 -3.181818e-06 1.690251e-05 1.389521e-05 2.188085e-05
-1.994949e-05 -2.474747e-06 1.698849e-05 1.373022e-05 2.184325e-05
-1.994949e-05 -1.767677e-06 1.704938e-05 1.359856e-05 2.180831e-05
-1.994949e-05 -1.060606e-06 1.708811e-05 1.350681e-05 2.178159e-05
-1.994949e-05 -3.535354e-07 1.710688e-05 1.345971e-05 2.176715e-05
-1.994949e-05 3.535354e-07 1.710688e-05 1.345971e-05 2.176715e-05
-1.994949e-05 1.060606e-06 1.708811e-05 1.350681e-05 2.178158e-05
-1.994949e-05 1.767677e-06 1.704938e-05 1.359856e-05 2.180831e-05
-1.994949e-05 2.474747e-06 1.698849e-05 1.373022e-05 2.184325e-05
-1.994949e-05 3.181818e-06 1.690251e-05 1.389520e-05 2.188085e-05
-1.994949e-05 3.888889e-06 1.678820e-05 1.408558e-05 2.191454e-05
-1.994949e-05 4.595960e-06 1.664240e-05 1.429261e-05 2.193737e-05
-1.994949e-05 5.303030e-06 1.646246e-05 1.450730e-05 2.194252e-05
-1.994949e-05 6.010101e-06 1.624644e-05 1.472087e-05 2.192375e-05
-1.994949e-05 6.717172e-06 1.599340e-05 1.492517e-05 2.187578e-05
-1.994949e-05 7.424242e-06 1.570344e-05 1.511291e-05 2.179445e-05
-1.994949e-05 8.131313e-06 1.537766e-05 1.527790e-05 2.167687e-05
-1.994949e-05 8.838384e-06 1.501813e-05 1.541510e-05 2.152137e-05
-1.994949e-05 9.545455e-06 1.462770e-05 1.552067e-05 2.132746e-05
-1.994949e-05 1.025253e-05 1.420985e-05 1.559187e-05 2.109565e-05
-1.994949e-05 1.095960e-05 1.376854e-05 1.562707e-05 2.082734e-05
-1.994949e-05 1.166667e-05 1.330798e-05 1.562555e-05 2.052462e-05
-1.994949e-05 1.237374e-05 1.283251e-05 1.558742e-05 2.019012e-05
-1.994949e-05 1.308081e-05 1.234646e-05 1.551348e-05 1.982683e-05
-1.994949e-05 1.378788e-05 1.185405e-05 1.540510e-05 1.943799e-05
-1.994949e-05 1.449495e-05 1.135927e-05 1.526408e-05 1.902696e-05
-1.994949e-05 1.520202e-05 1.086588e-05 1.509254e-05 1.859710e-05
-1.994949e-05 1.590909e-05 1.037732e-05 1.489286e-05 1.815175e-05
-1.994949e-05 1.661616e-05 9.896686e-06 1.466753e-05 1.769409e-05
-1.994949e-05 1.732323e-05 9.426760e-06 1.441914e-05 1.722717e-05
-1.994949e-05 1.803030e-05 8.969969e-06 1.415029e-05 1.675384e-05
-1.994949e-05 1.873737e-05 8.528409e-06 1.386354e-05 1.627672e-05
-1.994949e-05 1.944444e-05 8.103860e-06 1.356139e-05 1.579822e-05
-1.994949e-05 2.015152e-05 7.697793e-06 1.324624e-05 1.532054e-05
-1.994949e-05 2.085859e-05 7.311393e-06 1.292037e-05 1.484562e-05
-1.994949e-05 2.156566e-05 6.945574e-06 1.258592e-05 1.437520e-05
-1.994949e-05 2.227273e-05 6.600996e-06 1.224490e-05 1.391082e-05
-1.994949e-05 2.297980e-05 6.278074e-06 1.189918e-05 1.345380e-05
-1.994949e-05 2.368687e-05 5.976999e-06 1.155046e-05 1.300529e-05
-1.994949e-05 2.439394e-05 5.697747e-06 1.120031e-05 1.256628e-05
-1.994949e-05 2.510101e-05 5.440085e-06 1.085015e-05 1.213756e-05
-1.994949e-05 2.580808e-05 5.203591e-06 1.050128e-05 1.171982e-05
-1.994949e-05 2.651515e-05 4.987659e-06 1.015483e-05 1.131359e-05
-1.994949e-05 2.722222e-05 4.791518e-06 9.811847e-06 1.091929e-05
-1.994949e-05 2.792929e-05 4.614243e-06 9.473240e-06 1.053724e-05
-1.994949e-05 2.863636e-05 4.454780e-06 9.139813e-06 1.016766e-05
-1.994949e-05 2.934343e-05 4.311965e-06 8.812266e-06 9.810661e-06
-1.994949e-05 3.005051e-05 4.184551e-06 8.491208e-06 9.466313e-06
-1.994949e-05 3.075758e-05 4.071235e-06 8.177159e-06 9.134598e-06
-1.994949e-05 3.146465e-05 3.970688e-06 7.870562e-06 8.815447e-06
-1.994949e-05 3.217172e-05 3.881578e-06 7.571785e-06 8.508735e-06
-1.994949e-05 3.287879e-05 3.802601e-06 7.281131e-06 8.214295e-06
-1.994949e-05 3.358586e-05 3.732499e-06 6.998843e-06 7.931919e-06
-1.994949e-05 3.429293e-05 3.670080e-06 6.725110e-06 7.661370e-06
-1.994949e-05 3.500000e-05 3.614232e-06 6.460072e-06 7.402378e-06
-1.893939e-05 -3.500000e-05 3.760957e-06 6.549276e-06 7.552338e-06
-1.893939e-05 -3.429293e-05 3.810937e-06 6.829952e-06 7.821220e-06
-1.893939e-05 -3.358586e-05 3.866451e-06 7.120813e-06 8.102803e-06
-1.893939e-05 -3.287879e-05 3.928634e-06 7.421791e-06 8.397449e-06
-1.893939e-05 -3.217172e-05 3.998733e-06 7.732773e-06 8.705495e-06
-1.893939e-05 -3.146465e-05 4.078103e-06 8.053591e-06 9.027251e-06
-1.893939e-05 -3.075758e-05 4.168193e-06 8.384019e-06 9.362991e-06
-1.893939e-05 -3.005051e-05 4.270521e-06 8.723760e-06 9.712947e-06
-1.893939e-05 -2.934343e-05 4.386657e-06 9.072446e-06 1.007730e-05
-1.893939e-05 -2.863636e-05 4.518185e-06 9.429624e-06 1.045619e-05
-1.893939e-05 -2.792929e-05 4.666673e-06 9.794752e-06 1.084965e-05
-1.893939e-05 -2.722222e-05 4.833639e-06 1.016718e-05 1.125770e-05
-1.893939e-05 -2.651515e-05 5.020513e-06 1.054617e-05 1.168021e-05
-1.893939e-05 -2.580808e-05 5.228604e-06 1.093083e-05 1.211699e-05
-1.893939e-05 -2.510101e-05 5.459074e-06 1.132017e-05 1.256773e-05
-1.893939e-05 -2.439394e-05 5.712908e-06 1.171305e-05 1.303199e-05
-1.893939e-05 -2.368687e-05 5.990894e-06 1.210816e-05 1.350919e-05
-1.893939e-05 -2.297980e-05 6.293607e-06 1.250405e-05 1.399860e-05
-1.893939e-05 -2.227273e-05 6.621390e-06 1.289911e-05 1.449931e-05
-1.893939e-05 -2.156566e-05 6.974343e-06 1.329153e-05 1.501020e-05
-1.893939e-05 -2.085859e-05 7.352309e-06 1.367932e-05 1.552998e-05
-1.893939e-05 -2.015152e-05 7.754857e-06 1.406030e-05 1.605708e-05
-1.893939e-05 -1.944444e-05 8.181264e-06 1.443212e-05 1.658973e-05
-1.893939e-05 -1.873737e-05 8.630500e-06 1.479223e-05 1.712587e-05
-1.893939e-05 -1.803030e-05 9.101201e-06 1.513789e-05 1.766317e-05
-1.893939e-05 -1.732323e-05 9.591647e-06 1.546622e-05 1.819900e-05
-1.893939e-05 -1.661616e-05 1.009974e-05 1.577418e-05 1.873044e-05
-1.893939e-05 -1.590909e-05 1.062298e-05 1.605864e-05 1.925429e-05
-1.893939e-05 -1.520202e-05 1.115845e-05 1.631642e-05 1.976706e-05
-1.893939e-05 -1.449495e-05 1.170278e-05 1.654432e-05 2.026499e-05
-1.893939e-05 -1.378788e-05 1.225219e-05 1.673923e-05 2.074411e-05
-1.893939e-05 -1.308081e-05 1.280244e-05 1.689822e-05 2.120029e-05
-1.893939e-05 -1.237374e-05 1.334892e-05 1.701864e-05 2.162933e-05
-1.893939e-05 -1.166667e-05 1.388668e-05 1.709826e-05 2.202704e-05
-1.893939e-05 -1.095960e-05 1.441049e-05 1.713544e-05 2.238941e-05
-1.893939e-05 -1.025253e-05 1.491501e-05 1.712927e-05 2.271276e-05
-1.893939e-05 -9.545455e-06 1.539490e-05 1.707978e-05 2.299395e-05
-1.893939e-05 -8.838384e-06 1.584504e-05 1.698809e-05 2.323059e-05
-1.893939e-05 -8.131313e-06 1.626074e-05 1.685663e-05 2.342131e-05
-1.893939e-05 -7.424242e-06 1.663803e-05 1.668925e-05 2.356597e-05
-1.893939e-05 -6.717172e-06 1.697384e-05 1.649131e-05 2.366590e-05
-1.893939e-05 -6.010101e-06 1.726630e-05 1.626978e-05 2.372406e-05
-1.893939e-05 -5.303030e-06 1.751489e-05 1.603308e-05 2.374513e-05
-1.893939e-05 -4.595960e-06 1.772049e-05 1.579097e-05 2.373543e-05
-1.893939e-05 -3.888889e-06 1.788538e-05 1.555418e-05 2.370273e-05
-1.893939e-05 -3.181818e-06 1.801298e-05 1.533393e-05 2.365580e-05
-1.893939e-05 -2.474747e-06 1.810748e-05 1.514130e-05 2.360380e-05
-1.893939e-05 -1.767677e-06 1.817331e-05 1.498650e-05 2.355556e-05
-1.893939e-05 -1.060606e-06 1.821455e-05 1.487809e-05 2.351866e-05
-1.893939e-05 -3.535354e-07 1.823432e-05 1.482227e-05 2.349872e-05
-1.893939e-05 3.535354e-07 1.823432e-05 1.482227e-05 2.349872e-05
-1.893939e-05 1.060606e-06 1.821455e-05 1.487809e-05 2.351866e-05
-1.893939e-05 1.767677e-06 1.817331e-05 1.498650e-05 2.355555e-05
-1.893939e-05 2.474747e-06 1.810748e-05 1.514130e-05 2.360380e-05
-1.893939e-05 3.181818e-06 1.801298e-05 1.533393e-05 2.365580e-05
-1.893939e-05 3.888889e-06 1.788538e-05 1.555418e-05 2.370273e-05
-1.893939e-05 4.595960e-06 1.772049e-05 1.579097e-05 2.373543e-05
-1.893939e-05 5.303030e-06 1.751489e-05 1.603308e-05 2.374512e-05
-1.893939e-05 6.010101e-06 1.726630e-05 1.626978e-05 2.372406e-05
-1.893939e-05 6.717172e-06 1.697384e-05 1.649131e-05 2.366590e-05
-1.893939e-05 7.424242e-06 1.663803e-05 1.668925e-05 2.356597e-05
-1.893939e-05 8.131313e-06 1.626074e-05 1.685663e-05 2.342131e-05
-1.893939e-05 8.838384e-06 1.584503e-05 1.698809e-05 2.323059e-05
-1.893939e-05 9.545455e-06 1.539489e-05 1.707978e-05 2.299394e-05
-1.893939e-05 1.025253e-05 1.491501e-05 1.712927e-05 2.271275e-05
-1.893939e-05 1.095960e-05 1.441049e-05 1.713544e-05 2.238940e-05
-1.893939e-05 1.166667e-05 1.388668e-05 1.709826e-05 2.202703e-05
-1.893939e-05 1.237374e-05 1.334892e-05 1.701864e-05 2.162932e-05
-1.893939e-05 1.308081e-05 1.280244e-05 1.689822e-05 2.120029e-05
-1.893939e-05 1.378788e-05 1.225218e-05 1.673923e-05 2.074410e-05
-1.893939e-05 1.449495e-05 1.170278e-05 1.654432e-05 2.026498e-05
-1.893939e-05 1.520202e-05 1.115845e-05 1.631642e-05 1.976706e-05
-1.893939e-05 1.590909e-05 1.062298e-05 1.605864e-05 1.925429e-05
-1.893939e-05 1.661616e-05 1.009974e-05 1.577418e-05 1.873044e-05
-1.893939e-05 1.732323e-05 9.591646e-06 1.546621e-05 1.819900e-05
-1.893939e-05 1.803030e-05 9.101199e-06 1.513789e-05 1.766317e-05
-1.893939e-05 1.873737e-05 8.630498e-06 1.479223e-05 1.712587e-05
-1.893939e-05 1.944444e-05 8.181263e-06 1.443212e-05 1.658973e-05
-1.893939e-05 2.015152e-05 7.754856e-06 1.406030e-05 1.605708e-05
-1.893939e-05 2.085859e-05 7.352308e-06 1.367931e-05 1.552997e-05
-1.893939e-05 2.156566e-05 6.974342e-06 1.329153e-05 1.501020e-05
-1.893939e-05 2.227273e-05 6.621389e-06 1.289911e-05 1.449930e-05
-1.893939e-05 2.297980e-05 6.293606e-06 1.250405e-05 1.399860e-05
-1.893939e-05 2.368687e-05 5.990894e-06 1.210816e-05 1.350919e-05
-1.893939e-05 2.439394e-05 5.712907e-06 1.171305e-05 1.303199e-05
-1.893939e-05 2.510101e-05 5.459074e-06 1.132017e-05 1.256773e-05
-1.893939e-05 2.580808e-05 5.228604e-06 1.093083e-05 1.211699e-05
-1.893939e-05 2.651515e-05 5.020513e-06 1.054617e-05 1.168021e-05
-1.893939e-05 2.722222e-05 4.833639e-06 1.016718e-05 1.125769e-05
-1.893939e-05 2.792929e-05 4.666673e-06 9.794751e-06 1.084965e-05
-1.893939e-05 2.863636e-05 4.518185e-06 9.429623e-06 1.045618e-05
-1.893939e-05 2.934343e-05 4.386657e-06 9.072445e-06 1.007730e-05
-1.893939e-05 3.005051e-05 4.270521e-06 8.723759e-06 9.712947e-06
-1.893939e-05 3.075758e-05 4.168193e-06 8.384018e-06 9.362990e-06
-1.893939e-05 3.146465e-05 4.078103e-06 8.053591e-06 9.027251e-06
-1.893939e-05 3.217172e-05 3.998733e-06 7.732772e-06 8.705494e-06
-1.893939e-05 3.287879e-05 3.928634e-06 7.421790e-06 8.397448e-06
-1.893939e-05 3.358586e-05 3.866452e-06 7.120812e-06 8.102803e-06
-1.893939e-05 3.429293e-05 3.810937e-06 6.829952e-06 7.821220e-06
-1.893939e-05 3.500000e-05 3.760957e-06 6.549275e-06 7.552338e-06
-1.792929e-05 -3.500000e-05 3.934736e-06 6.621729e-06 7.702561e-06
-1.792929e-05 -3.429293e-05 3.979991e-06 6.917749e-06 7.980951e-06
-1.792929e-05 -3.358586e-05 4.029569e-06 7.225565e-06 8.273223e-06
-1.792929e-05 -3.287879e-05 4.084569e-06 7.545201e-06 8.579846e-06
-1.792929e-05 -3.217172e-05 4.146236e-06 7.876633e-06 8.901271e-06
-1.792929e-05 -3.146465e-05 4.215962e-06 8.219790e-06 9.237927e-06
-1.792929e-05 -3.075758e-05 4.295276e-06 8.574539e-06 9.590210e-06
-1.792929e-05 -3.005051e-05 4.385838e-06 8.940682e-06 9.958483e-06
-1.792929e-05 -2.934343e-05 4.489412e-06 9.317945e-06 1.034306e-05
-1.792929e-05 -2.863636e-05 4.607840e-06 9.705973e-06 1.074421e-05
-1.792929e-05 -2.792929e-05 4.743009e-06 1.010431e-05 1.116214e-05
-1.792929e-05 -2.722222e-05 4.896810e-06 1.051242e-05 1.159697e-05
-1.792929e-05 -2.651515e-05 5.071089e-06 1.092961e-05 1.204875e-05
-1.792929e-05 -2.580808e-05 5.267612e-06 1.135509e-05 1.251742e-05
-1.792929e-05 -2.510101e-05 5.488011e-06 1.178793e-05 1.300283e-05
-1.792929e-05 -2.439394e-05 5.733754e-06 1.222703e-05 1.350467e-05
-1.792929e-05 -2.368687e-05 6.006103e-06 1.267113e-05 1.402251e-05
-1.792929e-05 -2.297980e-05 6.306093e-06 1.311879e-05 1.455574e-05
-1.792929e-05 -2.227273e-05 6.634503e-06 1.356838e-05 1.510356e-05
-1.792929e-05 -2.156566e-05 6.991839e-06 1.401803e-05 1.566496e-05
-1.792929e-05 -2.085859e-05 7.378316e-06 1.446570e-05 1.623872e-05
-1.792929e-05 -2.015152e-05 7.793841e-06 1.490906e-05 1.682332e-05
-1.792929e-05 -1.944444e-05 8.237990e-06 1.534558e-05 1.741698e-05
-1.792929e-05 -1.873737e-05 8.709989e-06 1.577246e-05 1.801761e-05
-1.792929e-05 -1.803030e-05 9.208687e-06 1.618666e-05 1.862278e-05
-1.792929e-05 -1.732323e-05 9.732524e-06 1.658491e-05 1.922969e-05
-1.792929e-05 -1.661616e-05 1.027950e-05 1.696369e-05 1.983520e-05
-1.792929e-05 -1.590909e-05 1.084714e-05 1.731932e-05 2.043573e-05
-1.792929e-05 -1.520202e-05 1.143245e-05 1.764792e-05 2.102736e-05
-1.792929e-05 -1.449495e-05 1.203190e-05 1.794553e-05 2.160576e-05
-1.792929e-05 -1.378788e-05 1.264141e-05 1.820817e-05 2.216625e-05
-1.792929e-05 -1.308081e-05 1.325629e-05 1.843194e-05 2.270387e-05
-1.792929e-05 -1.237374e-05 1.387133e-05 1.861312e-05 2.321340e-05
-1.792929e-05 -1.166667e-05 1.448077e-05 1.874838e-05 2.368954e-05
-1.792929e-05 -1.095960e-05 1.507840e-05 1.883491e-05 2.412700e-05
-1.792929e-05 -1.025253e-05 1.565770e-05 1.887068e-05 2.452072e-05
-1.792929e-05 -9.545455e-06 1.621196e-05 1.885467e-05 2.486616e-05
-1.792929e-05 -8.838384e-06 1.673456e-05 1.878711e-05 2.515951e-05
-1.792929e-05 -8.131313e-06 1.721925e-05 1.866977e-05 2.539809e-05
-1.792929e-05 -7.424242e-06 1.766045e-05 1.850618e-05 2.558067e-05
-1.792929e-05 -6.717172e-06 1.805366e-05 1.830186e-05 2.570783e-05
-1.792929e-05 -6.010101e-06 1.839579e-05 1.806440e-05 2.578231e-05
-1.792929e-05 -5.303030e-06 1.868550e-05 1.780348e-05 2.580914e-05
-1.792929e-05 -4.595960e-06 1.892340e-05 1.753071e-05 2.579575e-05
-1.792929e-05 -3.888889e-06 1.911205e-05 1.725925e-05 2.575174e-05
-1.792929e-05 -3.181818e-06 1.925577e-05 1.700319e-05 2.568838e-05
-1.792929e-05 -2.474747e-06 1.936013e-05 1.677674e-05 2.561784e-05
-1.792929e-05 -1.767677e-06 1.943124e-05 1.659320e-05 2.555205e-05
-1.792929e-05 -1.060606e-06 1.947485e-05 1.646390e-05 2.550156e-05
-1.792929e-05 -3.535354e-07 1.949543e-05 1.639706e-05 2.547421e-05
-1.792929e-05 3.535354e-07 1.949543e-05 1.639706e-05 2.547421e-05
-1.792929e-05 1.060606e-06 1.947485e-05 1.646390e-05 2.550156e-05
-1.792929e-05 1.767677e-06 1.943124e-05 1.659320e-05 2.555205e-05
-1.792929e-05 2.474747e-06 1.936013e-05 1.677673e-05 2.561783e-05
-1.792929e-05 3.181818e-06 1.925577e-05 1.700319e-05 2.568838e-05
-1.792929e-05 3.888889e-06 1.911205e-05 1.725925e-05 2.575174e-05
-1.792929e-05 4.595960e-06 1.892340e-05 1.753071e-05 2.579575e-05
-1.792929e-05 5.303030e-06 1.868550e-05 1.780348e-05 2.580914e-05
-1.792929e-05 6.010101e-06 1.839578e-05 1.806439e-05 2.578230e-05
-1.792929e-05 6.717172e-06 1.805366e-05 1.830186e-05 2.570783e-05
-1.792929e-05 7.424242e-06 1.766045e-05 1.850618e-05 2.558066e-05
-1.792929e-05 8.131313e-06 1.721925e-05 1.866977e-05 2.539809e-05
-1.792929e-05 8.838384e-06 1.673456e-05 1.878711e-05 2.515951e-05
-1.792929e-05 9.545455e-06 1.621195e-05 1.885467e-05 2.486616e-05
-1.792929e-05 1.025253e-05 1.565769e-05 1.887068e-05 2.452072e-05
-1.792929e-05 1.095960e-05 1.507840e-05 1.883490e-05 2.412699e-05
-1.792929e-05 1.166667e-05 1.448077e-05 1.874837e-05 2.368954e-05
-1.792929e-05 1.237374e-05 1.387133e-05 1.861312e-05 2.321340e-05
-1.792929e-05 1.308081e-05 1.325629e-05 1.843194e-05 2.270387e-05
-1.792929e-05 1.378788e-05 1.264140e-05 1.820817e-05 2.216625e-05
-1.792929e-05 1.449495e-05 1.203190e-05 1.794553e-05 2.160575e-05
-1.792929e-05 1.520202e-05 1.143245e-05 1.764791e-05 2.102736e-05
-1.792929e-05 1.590909e-05 1.084714e-05 1.731931e-05 2.043573e-05
-1.792929e-05 1.661616e-05 1.027950e-05 1.696369e-05 1.983519e-05
-1.792929e-05 1.732323e-05 9.732523e-06 1.658490e-05 1.922969e-05
-1.792929e-05 1.803030e-05 9.208686e-06 1.618666e-05 1.862278e-05
-1.792929e-05 1.873737e-05 8.709988e-06 1.577246e-05 1.801761e-05
-1.792929e-05 1.944444e-05 8.237988e-06 1.534558e-05 1.741698e-05
-1.792929e-05 2.015152e-05 7.793840e-06 1.490906e-05 1.682332e-05
-1.792929e-05 2.085859e-05 7.378315e-06 1.446570e-05 1.623872e-05
-1.792929e-05 2.156566e-05 6.991838e-06 1.401803e-05 1.566496e-05
-1.792929e-05 2.227273e-05 6.634502e-06 1.356838e-05 1.510356e-05
-1.792929e-05 2.297980e-05 6.306092e-06 1.311879e-05 1.455574e-05
-1.792929e-05 2.368687e-05 6.006102e-06 1.267113e-05 1.402251e-05
-1.792929e-05 2.439394e-05 5.733753e-06 1.222703e-05 1.350467e-05
-1.792929e-05 2.510101e-05 5.488011e-06 1.178793e-05 1.300283e-05
-1.792929e-05 2.580808e-05 5.267612e-06 1.135509e-05 1.251742e-05
-1.792929e-05 2.651515e-05 5.071089e-06 1.092961e-05 1.204874e-05
-1.792929e-05 2.722222e-05 4.896809e-06 1.051241e-05 1.159697e-05
-1.792929e-05 2.792929e-05 4.743009e-06 1.010431e-05 1.116214e-05
-1.792929e-05 2.863636e-05 4.607840e-06 9.705972e-06 1.074421e-05
-1.792929e-05 2.934343e-05 4.489412e-06 9.317945e-06 1.034306e-05
-1.792929e-05 3.005051e-05 4.385838e-06 8.940681e-06 9.958482e-06
-1.792929e-05 3.075758e-05 4.295277e-06 8.574539e-06 9.590209e-06
-1.792929e-05 3.146465e-05 4.215962e-06 8.219790e-06 9.237926e-06
-1.792929e-05 3.217172e-05 4.146236e-06 7.876633e-06 8.901271e-06
-1.792929e-05 3.287879e-05 4.084569e-06 7.545200e-06 8.579845e-06
-1.792929e-05 3.358586e-05 4.029569e-06 7.225565e-06 8.273223e-06
-1.792929e-05 3.429293e-05 3.979991e-06 6.917749e-06 7.980951e-06
-1.792929e-05 3.500000e-05 3.934736e-06 6.621728e-06 7.702560e-06
-1.691919e-05 -3.500000e-05 4.137199e-06 6.675350e-06 7.853453e-06
-1.691919e-05 -3.429293e-05 4.179361e-06 6.986139e-06 8.140835e-06
-1.691919e-05 -3.358586e-05 4.224527e-06 7.310454e-06 8.443303e-06
-1.691919e-05 -3.287879e-05 4.273706e-06 7.648424e-06 8.761447e-06
-1.691919e-05 -3.217172e-05 4.328074e-06 8.000137e-06 9.095846e-06
-1.691919e-05 -3.146465e-05 4.388984e-06 8.365634e-06 9.447064e-06
-1.691919e-05 -3.075758e-05 4.457972e-06 8.744899e-06 9.815639e-06
-1.691919e-05 -3.005051e-05 4.536752e-06 9.137856e-06 1.020208e-05
-1.691919e-05 -2.934343e-05 4.627211e-06 9.544354e-06 1.060687e-05
-1.691919e-05 -2.863636e-05 4.731385e-06 9.964162e-06 1.103044e-05
-1.691919e-05 -2.792929e-05 4.851433e-06 1.039696e-05 1.147315e-05
-1.691919e-05 -2.722222e-05 4.989593e-06 1.084231e-05 1.193531e-05
-1.691919e-05 -2.651515e-05 5.148142e-06 1.129967e-05 1.241716e-05
-1.691919e-05 -2.580808e-05 5.329333e-06 1.176836e-05 1.291882e-05
-1.691919e-05 -2.510101e-05 5.535345e-06 1.224755e-05 1.344033e-05
-1.691919e-05 -2.439394e-05 5.768223e-06 1.273625e-05 1.398158e-05
-1.691919e-05 -2.368687e-05 6.029827e-06 1.323330e-05 1.454232e-05
-1.691919e-05 -2.297980e-05 6.321788e-06 1.373730e-05 1.512212e-05
-1.691919e-05 -2.227273e-05 6.645467e-06 1.424668e-05 1.572037e-05
-1.691919e-05 -2.156566e-05 7.001926e-06 1.475960e-05 1.633624e-05
-1.691919e-05 -2.085859e-05 7.391902e-06 1.527396e-05 1.696862e-05
-1.691919e-05 -2.015152e-05 7.815785e-06 1.578740e-05 1.761614e-05
-1.691919e-05 -1.944444e-05 8.273593e-06 1.629724e-05 1.827710e-05
-1.691919e-05 -1.873737e-05 8.764950e-06 1.680052e-05 1.894945e-05
-1.691919e-05 -1.803030e-05 9.289052e-06 1.729392e-05 1.963074e-05
-1.691919e-05 -1.732323e-05 9.844637e-06 1.777381e-05 2.031810e-05
-1.691919e-05 -1.661616e-05 1.042994e-05 1.823623e-05 2.100819e-05
-1.691919e-05 -1.590909e-05 1.104264e-05 1.867692e-05 2.169717e-05
-1.691919e-05 -1.520202e-05 1.167982e-05 1.909131e-05 2.238071e-05
-1.691919e-05 -1.449495e-05 1.233790e-05 1.947460e-05 2.305394e-05
-1.691919e-05 -1.378788e-05 1.301261e-05 1.982182e-05 2.371145e-05
-1.691919e-05 -1.308081e-05 1.369892e-05 2.012793e-05 2.434736e-05
-1.691919e-05 -1.237374e-05 1.439106e-05 2.038794e-05 2.495537e-05
-1.691919e-05 -1.166667e-05 1.508247e-05 2.059709e-05 2.552883e-05
-1.691919e-05 -1.095960e-05 1.576591e-05 2.075109e-05 2.606092e-05
-1.691919e-05 -1.025253e-05 1.643351e-05 2.084634e-05 2.654487e-05
-1.691919e-05 -9.545455e-06 1.707698e-05 2.088028e-05 2.697424e-05
-1.691919e-05 -8.838384e-06 1.768784e-05 2.085172e-05 2.734326e-05
-1.691919e-05 -8.131313e-06 1.825776e-05 2.076123e-05 2.764732e-05
-1.691919e-05 -7.424242e-06 1.877901e-05 2.061153e-05 2.788345e-05
-1.691919e-05 -6.717172e-06 1.924498e-05 2.040785e-05 2.805084e-05
-1.691919e-05 -6.010101e-06 1.965069e-05 2.015817e-05 2.815141e-05
-1.691919e-05 -5.303030e-06 1.999341e-05 1.987337e-05 2.819020e-05
-1.691919e-05 -4.595960e-06 2.027296e-05 1.956715e-05 2.817564e-05
-1.691919e-05 -3.888889e-06 2.049203e-05 1.925562e-05 2.811942e-05
-1.691919e-05 -3.181818e-06 2.065591e-05 1.895658e-05 2.803602e-05
-1.691919e-05 -2.474747e-06 2.077199e-05 1.868846e-05 2.794162e-05
-1.691919e-05 -1.767677e-06 2.084874e-05 1.846887e-05 2.785263e-05
-1.691919e-05 -1.060606e-06 2.089437e-05 1.831300e-05 2.778382e-05
-1.691919e-05 -3.535354e-07 2.091538e-05 1.823208e-05 2.774638e-05
-1.691919e-05 3.535354e-07 2.091537e-05 1.823208e-05 2.774638e-05
-1.691919e-05 1.060606e-06 2.089437e-05 1.831300e-05 2.778382e-05
-1.691919e-05 1.767677e-06 2.084874e-05 1.846887e-05 2.785263e-05
-1.691919e-05 2.474747e-06 2.077199e-05 1.868846e-05 2.794162e-05
-1.691919e-05 3.181818e-06 2.065590e-05 1.895658e-05 2.803602e-05
-1.691919e-05 3.888889e-06 2.049202e-05 1.925561e-05 2.811942e-05
-1.691919e-05 4.595960e-06 2.027296e-05 1.956715e-05 2.817563e-05
-1.691919e-05 5.303030e-06 1.999340e-05 1.987337e-05 2.819020e-05
-1.691919e-05 6.010101e-06 1.965069e-05 2.015817e-05 2.815140e-05
-1.691919e-05 6.717172e-06 1.924497e-05 2.040785e-05 2.805084e-05
-1.691919e-05 7.424242e-06 1.877901e-05 2.061153e-05 2.788345e-05
-1.691919e-05 8.131313e-06 1.825776e-05 2.076123e-05 2.764732e-05
-1.691919e-05 8.838384e-06 1.768784e-05 2.085171e-05 2.734326e-05
-1.691919e-05 9.545455e-06 1.707698e-05 2.088028e-05 2.697423e-05
-1.691919e-05 1.025253e-05 1.643351e-05 2.084634e-05 2.654487e-05
-1.691919e-05 1.095960e-05 1.576590e-05 2.075109e-05 2.606092e-05
-1.691919e-05 1.166667e-05 1.508247e-05 2.059709e-05 2.552883e-05
-1.691919e-05 1.237374e-05 1.439105e-05 2.038794e-05 2.495537e-05
-1.691919e-05 1.308081e-05 1.369892e-05 2.012793e-05 2.434736e-05
-1.691919e-05 1.378788e-05 1.301261e-05 1.982182e-05 2.371144e-05
-1.691919e-05 1.449495e-05 1.233790e-05 1.947460e-05 2.305393e-05
-1.691919e-05 1.520202e-05 1.167982e-05 1.909131e-05 2.238071e-05
-1.691919e-05 1.590909e-05 1.104264e-05 1.867692e-05 2.169717e-05
-1.691919e-05 1.661616e-05 1.042994e-05 1.823623e-05 2.100818e-05
-1.691919e-05 1.732323e-05 9.844636e-06 1.777381e-05 2.031810e-05
-1.691919e-05 1.803030e-05 9.289051e-06 1.729391e-05 1.963074e-05
-1.691919e-05 1.873737e-05 8.764948e-06 1.680052e-05 1.894945e-05
-1.691919e-05 1.944444e-05 8.273592e-06 1.629724e-05 1.827710e-05
-1.691919e-05 2.015152e-05 7.815784e-06 1.578740e-05 1.761614e-05
-1.691919e-05 2.085859e-05 7.391901e-06 1.527396e-05 1.696862e-05
-1.691919e-05 2.156566e-05 7.001925e-06 1.475960e-05 1.633624e-05
-1.691919e-05 2.227273e-05 6.645466e-06 1.424668e-05 1.572037e-05
-1.691919e-05 2.297980e-05 6.321787e-06 1.373730e-05 1.512212e-05
-1.691919e-05 2.368687e-05 6.029827e-06 1.323330e-05 1.454231e-05
-1.691919e-05 2.439394e-05 5.768222e-06 1.273625e-05 1.398158e-05
-1.691919e-05 2.510101e-05 5.535345e-06 1.224755e-05 1.344033e-05
-1.691919e-05 2.580808e-05 5.329333e-06 1.176836e-05 1.291882e-05
-1.691919e-05 2.651515e-05 5.148142e-06 1.129967e-05 1.241716e-05
-1.691919e-05 2.722222e-05 4.989593e-06 1.084231e-05 1.193531e-05
-1.691919e-05 2.792929e-05 4.851433e-06 1.039696e-05 1.147315e-05
-1.691919e-05 2.863636e-05 4.731385e-06 9.964161e-06 1.103044e-05
-1.691919e-05 2.934343e-05 4.627211e-06 9.544353e-06 1.060687e-05
-1.691919e-05 3.005051e-05 4.536752e-06 9.137855e-06 1.020208e-05
-1.691919e-05 3.075758e-05 4.457972e-06 8.744898e-06 9.815639e-06
-1.691919e-05 3.146465e-05 4.388984e-06 8.365633e-06 9.447063e-06
-1.691919e-05 3.217172e-05 4.328074e-06 8.000137e-06 9.095846e-06
-1.691919e-05 3.287879e-05 4.273706e-06 7.648423e-06 8.761447e-06
-1.691919e-05 3.358586e-05 4.224527e-06 7.310453e-06 8.443303e-06
-1.691919e-05 3.429293e-05 4.179361e-06 6.986138e-06 8.140835e-06
-1.691919e-05 3.500000e-05 4.137200e-06 6.675350e-06 7.853452e-06
-1.590909e-05 -3.500000e-05 4.369351e-06 6.708182e-06 8.005681e-06
-1.590909e-05 -3.429293e-05 4.410501e-06 7.032836e-06 8.301404e-06
-1.590909e-05 -3.358586e-05 4.453315e-06 7.372856e-06 8.613421e-06
-1.590909e-05 -3.287879e-05 4.498657e-06 7.728493e-06 8.942457e-06
-1.590909e-05 -3.217172e-05 4.547573e-06 8.099963e-06 9.289232e-06
-1.590909e-05 -3.146465e-05 4.601302e-06 8.487440e-06 9.654461e-06
-1.590909e-05 -3.075758e-05 4.661295e-06 8.891049e-06 1.003885e-05
-1.590909e-05 -3.005051e-05 4.729226e-06 9.310860e-06 1.044307e-05
-1.590909e-05 -2.934343e-05 4.806998e-06 9.746875e-06 1.086779e-05
-1.590909e-05 -2.863636e-05 4.896735e-06 1.019902e-05 1.131362e-05
-1.590909e-05 -2.792929e-05 5.000770e-06 1.066713e-05 1.178115e-05
-1.590909e-05 -2.722222e-05 5.121615e-06 1.115095e-05 1.227088e-05
-1.590909e-05 -2.651515e-05 5.261919e-06 1.165009e-05 1.278328e-05
-1.590909e-05 -2.580808e-05 5.424411e-06 1.216404e-05 1.331871e-05
-1.590909e-05 -2.510101e-05 5.611841e-06 1.269213e-05 1.387743e-05
-1.590909e-05 -2.439394e-05 5.826900e-06 1.323355e-05 1.445958e-05
-1.590909e-05 -2.368687e-05 6.072155e-06 1.378725e-05 1.506517e-05
-1.590909e-05 -2.297980e-05 6.349976e-06 1.435202e-05 1.569403e-05
-1.590909e-05 -2.227273e-05 6.662474e-06 1.492637e-05 1.634580e-05
-1.590909e-05 -2.156566e-05 7.011452e-06 1.550857e-05 1.701988e-05
-1.590909e-05 -2.085859e-05 7.398361e-06 1.609659e-05 1.771541e-05
-1.590909e-05 -2.015152e-05 7.824267e-06 1.668807e-05 1.843125e-05
-1.590909e-05 -1.944444e-05 8.289819e-06 1.728033e-05 1.916588e-05
-1.590909e-05 -1.873737e-05 8.795225e-06 1.787027e-05 1.991740e-05
-1.590909e-05 -1.803030e-05 9.340216e-06 1.845443e-05 2.068347e-05
-1.590909e-05 -1.732323e-05 9.924008e-06 1.902890e-05 2.146125e-05
-1.590909e-05 -1.661616e-05 1.054525e-05 1.958933e-05 2.224734e-05
-1.590909e-05 -1.590909e-05 1.120198e-05 2.013092e-05 2.303776e-05
-1.590909e-05 -1.520202e-05 1.189153e-05 2.064844e-05 2.382786e-05
-1.590909e-05 -1.449495e-05 1.261048e-05 2.113623e-05 2.461228e-05
-1.590909e-05 -1.378788e-05 1.335454e-05 2.158827e-05 2.538498e-05
-1.590909e-05 -1.308081e-05 1.411852e-05 2.199824e-05 2.613915e-05
-1.590909e-05 -1.237374e-05 1.489623e-05 2.235967e-05 2.686732e-05
-1.590909e-05 -1.166667e-05 1.568043e-05 2.266611e-05 2.756136e-05
-1.590909e-05 -1.095960e-05 1.646286e-05 2.291133e-05 2.821267e-05
-1.590909e-05 -1.025253e-05 1.723426e-05 2.308968e-05 2.881238e-05
-1.590909e-05 -9.545455e-06 1.798453e-05 2.319642e-05 2.935161e-05
-1.590909e-05 -8.838384e-06 1.870296e-05 2.322823e-05 2.982200e-05
-1.590909e-05 -8.131313e-06 1.937863e-05 2.318371e-05 3.021615e-05
-1.590909e-05 -7.424242e-06 2.000091e-05 2.306395e-05 3.052838e-05
-1.590909e-05 -6.717172e-06 2.056019e-05 2.287315e-05 3.075552e-05
-1.590909e-05 -6.010101e-06 2.104864e-05 2.261910e-05 3.089772e-05
-1.590909e-05 -5.303030e-06 2.146109e-05 2.231359e-05 3.095924e-05
-1.590909e-05 -4.595960e-06 2.179583e-05 2.197247e-05 3.094911e-05
-1.590909e-05 -3.888889e-06 2.205509e-05 2.161538e-05 3.088125e-05
-1.590909e-05 -3.181818e-06 2.224515e-05 2.126490e-05 3.077406e-05
-1.590909e-05 -2.474747e-06 2.237571e-05 2.094515e-05 3.064917e-05
-1.590909e-05 -1.767677e-06 2.245855e-05 2.067979e-05 3.052933e-05
-1.590909e-05 -1.060606e-06 2.250552e-05 2.048968e-05 3.043560e-05
-1.590909e-05 -3.535354e-07 2.252630e-05 2.039044e-05 3.038427e-05
-1.590909e-05 3.535354e-07 2.252630e-05 2.039044e-05 3.038427e-05
-1.590909e-05 1.060606e-06 2.250552e-05 2.048968e-05 3.043560e-05
-1.590909e-05 1.767677e-06 2.245854e-05 2.067979e-05 3.052933e-05
-1.590909e-05 2.474747e-06 2.237570e-05 2.094515e-05 3.064917e-05
-1.590909e-05 3.181818e-06 2.224514e-05 2.126490e-05 3.077405e-05
-1.590909e-05 3.888889e-06 2.205509e-05 2.161538e-05 3.088125e-05
-1.590909e-05 4.595960e-06 2.179583e-05 2.197247e-05 3.094911e-05
-1.590909e-05 5.303030e-06 2.146109e-05 2.231359e-05 3.095924e-05
-1.590909e-05 6.010101e-06 2.104864e-05 2.261910e-05 3.089771e-05
-1.590909e-05 6.717172e-06 2.056019e-05 2.287315e-05 3.075552e-05
-1.590909e-05 7.424242e-06 2.000091e-05 2.306395e-05 3.052838e-05
-1.590909e-05 8.131313e-06 1.937862e-05 2.318371e-05 3.021614e-05
-1.590909e-05 8.838384e-06 1.870296e-05 2.322823e-05 2.982199e-05
-1.590909e-05 9.545455e-06 1.798453e-05 2.319642e-05 2.935161e-05
-1.590909e-05 1.025253e-05 1.723426e-05 2.308968e-05 2.881237e-05
-1.590909e-05 1.095960e-05 1.646286e-05 2.291133e-05 2.821267e-05
-1.590909e-05 1.166667e-05 1.568043e-05 2.266611e-05 2.756135e-05
-1.590909e-05 1.237374e-05 1.489623e-05 2.235967e-05 2.686731e-05
-1.590909e-05 1.308081e-05 1.411852e-05 2.199824e-05 2.613915e-05
-1.590909e-05 1.378788e-05 1.335454e-05 2.158827e-05 2.538498e-05
-1.590909e-05 1.449495e-05 1.261047e-05 2.113623e-05 2.461228e-05
-1.590909e-05 1.520202e-05 1.189153e-05 2.064844e-05 2.382785e-05
-1.590909e-05 1.590909e-05 1.120198e-05 2.013092e-05 2.303776e-05
-1.590909e-05 1.661616e-05 1.054525e-05 1.958933e-05 2.224734e-05
-1.590909e-05 1.732323e-05 9.924007e-06 1.902890e-05 2.146124e-05
-1.590909e-05 1.803030e-05 9.340215e-06 1.845443e-05 2.068346e-05
-1.590909e-05 1.873737e-05 8.795224e-06 1.787027e-05 1.991739e-05
-1.590909e-05 1.944444e-05 8.289818e-06 1.728033e-05 1.916587e-05
-1.590909e-05 2.015152e-05 7.824266e-06 1.668807e-05 1.843125e-05
-1.590909e-05 2.085859e-05 7.398360e-06 1.609659e-05 1.771541e-05
-1.590909e-05 2.156566e-05 7.011452e-06 1.550857e-05 1.701988e-05
-1.590909e-05 2.227273e-05 6.662473e-06 1.492637e-05 1.634580e-05
-1.590909e-05 2.297980e-05 6.349975e-06 1.435202e-05 1.569403e-05
-1.590909e-05 2.368687e-05 6.072155e-06 1.378725e-05 1.506517e-05
-1.590909e-05 2.439394e-05 5.826900e-06 1.323354e-05 1.445958e-05
-1.590909e-05 2.510101e-05 5.611841e-06 1.269213e-05 1.387743e-05
-1.590909e-05 2.580808e-05 5.424411e-06 1.216403e-05 1.331871e-05
-1.590909e-05 2.651515e-05 5.261919e-06 1.165009e-05 1.278328e-05
-1.590909e-05 2.722222e-05 5.121615e-06 1.115095e-05 1.227088e-05
-1.590909e-05 2.792929e-05 5.000770e-06 1.066713e-05 1.178115e-05
-1.590909e-05 2.863636e-05 4.896735e-06 1.019902e-05 1.131362e-05
-1.590909e-05 2.934343e-05 4.806998e-06 9.746874e-06 1.086779e-05
-1.590909e-05 3.005051e-05 4.729227e-06 9.310859e-06 1.044307e-05
-1.590909e-05 3.075758e-05 4.661295e-06 8.891048e-06 1.003885e-05
-1.590909e-05 3.146465e-05 4.601302e-06 8.487439e-06 9.654460e-06
-1.590909e-05 3.217172e-05 4.547574e-06 8.099962e-06 9.289231e-06
-1.590909e-05 3.287879e-05 4.498658e-06 7.728493e-06 8.942456e-06
-1.590909e-05 3.358586e-05 4.453315e-06 7.372856e-06 8.613421e-06
-1.590909e-05 3.429293e-05 4.410502e-06 7.032836e-06 8.301404e-06
-1.590909e-05 3.500000e-05 4.369351e-06 6.708181e-06 8.005681e-06
-1.489899e-05 -3.500000e-05 4.631515e-06 6.718514e-06 8.160230e-06
-1.489899e-05 -3.429293e-05 4.674122e-06 7.055751e-06 8.463512e-06
-1.489899e-05 -3.358586e-05 4.717113e-06 7.410290e-06 8.784279e-06
-1.489899e-05 -3.287879e-05 4.761174e-06 7.782520e-06 9.123398e-06
-1.489899e-05 -3.217172e-05 4.807167e-06 8.172802e-06 9.481748e-06
-1.489899e-05 -3.146465e-05 4.856150e-06 8.581468e-06 9.860212e-06
-1.489899e-05 -3.075758e-05 4.909406e-06 9.008805e-06 1.025967e-05
-1.489899e-05 -3.005051e-05 4.968466e-06 9.455056e-06 1.068100e-05
-1.489899e-05 -2.934343e-05 5.035130e-06 9.920405e-06 1.112506e-05
-1.489899e-05 -2.863636e-05 5.111477e-06 1.040497e-05 1.159270e-05
-1.489899e-05 -2.792929e-05 5.199875e-06 1.090879e-05 1.208471e-05
-1.489899e-05 -2.722222e-05 5.302969e-06 1.143180e-05 1.260188e-05
-1.489899e-05 -2.651515e-05 5.423656e-06 1.197384e-05 1.314492e-05
-1.489899e-05 -2.580808e-05 5.565049e-06 1.253463e-05 1.371447e-05
-1.489899e-05 -2.510101e-05 5.730409e-06 1.311371e-05 1.431108e-05
-1.489899e-05 -2.439394e-05 5.923075e-06 1.371050e-05 1.493521e-05
-1.489899e-05 -2.368687e-05 6.146374e-06 1.432419e-05 1.558719e-05
-1.489899e-05 -2.297980e-05 6.403528e-06 1.495377e-05 1.626716e-05
-1.489899e-05 -2.227273e-05 6.697563e-06 1.559798e-05 1.697511e-05
-1.489899e-05 -2.156566e-05 7.031226e-06 1.625528e-05 1.771079e-05
-1.489899e-05 -2.085859e-05 7.406913e-06 1.692380e-05 1.847370e-05
-1.489899e-05 -2.015152e-05 7.826609e-06 1.760135e-05 1.926300e-05
-1.489899e-05 -1.944444e-05 8.291849e-06 1.828530e-05 2.007753e-05
-1.489899e-05 -1.873737e-05 8.803671e-06 1.897263e-05 2.091567e-05
-1.489899e-05 -1.803030e-05 9.362585e-06 1.965981e-05 2.177535e-05
-1.489899e-05 -1.732323e-05 9.968530e-06 2.034279e-05 2.265393e-05
-1.489899e-05 -1.661616e-05 1.062082e-05 2.101698e-05 2.354815e-05
-1.489899e-05 -1.590909e-05 1.131809e-05 2.167717e-05 2.445401e-05
-1.489899e-05 -1.520202e-05 1.205819e-05 2.231754e-05 2.536676e-05
-1.489899e-05 -1.449495e-05 1.283812e-05 2.293164e-05 2.628074e-05
-1.489899e-05 -1.378788e-05 1.365388e-05 2.351241e-05 2.718937e-05
-1.489899e-05 -1.308081e-05 1.450038e-05 2.405222e-05 2.808506e-05
-1.489899e-05 -1.237374e-05 1.537128e-05 2.454297e-05 2.895917e-05
-1.489899e-05 -1.166667e-05 1.625891e-05 2.497623e-05 2.980208e-05
-1.489899e-05 -1.095960e-05 1.715416e-05 2.534347e-05 3.060321e-05
-1.489899e-05 -1.025253e-05 1.804646e-05 2.563639e-05 3.135122e-05
-1.489899e-05 -9.545455e-06 1.892382e-05 2.584736e-05 3.203431e-05
-1.489899e-05 -8.838384e-06 1.977304e-05 2.596999e-05 3.264067e-05
-1.489899e-05 -8.131313e-06 2.058005e-05 2.599978e-05 3.315912e-05
-1.489899e-05 -7.424242e-06 2.133050e-05 2.593502e-05 3.357998e-05
-1.489899e-05 -6.717172e-06 2.201062e-05 2.577763e-05 3.389622e-05
-1.489899e-05 -6.010101e-06 2.260831e-05 2.553412e-05 3.410465e-05
-1.489899e-05 -5.303030e-06 2.311447e-05 2.521637e-05 3.420737e-05
-1.489899e-05 -4.595960e-06 2.352434e-05 2.484212e-05 3.421294e-05
-1.489899e-05 -3.888889e-06 2.383867e-05 2.443494e-05 3.413720e-05
-1.489899e-05 -3.181818e-06 2.406430e-05 2.402344e-05 3.400318e-05
-1.489899e-05 -2.474747e-06 2.421372e-05 2.363948e-05 3.383976e-05
-1.489899e-05 -1.767677e-06 2.430333e-05 2.331539e-05 3.367876e-05
-1.489899e-05 -1.060606e-06 2.435053e-05 2.308040e-05 3.355076e-05
-1.489899e-05 -3.535354e-07 2.436995e-05 2.295685e-05 3.348002e-05
-1.489899e-05 3.535354e-07 2.436995e-05 2.295685e-05 3.348002e-05
-1.489899e-05 1.060606e-06 2.435053e-05 2.308040e-05 3.355076e-05
-1.489899e-05 1.767677e-06 2.430333e-05 2.331539e-05 3.367876e-05
-1.489899e-05 2.474747e-06 2.421371e-05 2.363948e-05 3.383975e-05
-1.489899e-05 3.181818e-06 2.406430e-05 2.402344e-05 3.400318e-05
-1.489899e-05 3.888889e-06 2.383867e-05 2.443494e-05 3.413720e-05
-1.489899e-05 4.595960e-06 2.352434e-05 2.484212e-05 3.421294e-05
-1.489899e-05 5.303030e-06 2.311447e-05 2.521637e-05 3.420736e-05
-1.489899e-05 6.010101e-06 2.260831e-05 2.553412e-05 3.410465e-05
-1.489899e-05 6.717172e-06 2.201061e-05 2.577763e-05 3.389621e-05
-1.489899e-05 7.424242e-06 2.133049e-05 2.593502e-05 3.357998e-05
-1.489899e-05 8.131313e-06 2.058004e-05 2.599978e-05 3.315911e-05
-1.489899e-05 8.838384e-06 1.977304e-05 2.596999e-05 3.264067e-05
-1.489899e-05 9.545455e-06 1.892382e-05 2.584736e-05 3.203431e-05
-1.489899e-05 1.025253e-05 1.804646e-05 2.563639e-05 3.135122e-05
-1.489899e-05 1.095960e-05 1.715416e-05 2.534346e-05 3.060321e-05
-1.489899e-05 1.166667e-05 1.625890e-05 2.497623e-05 2.980208e-05
-1.489899e-05 1.237374e-05 1.537127e-05 2.454297e-05 2.895917e-05
-1.489899e-05 1.308081e-05 1.450037e-05 2.405222e-05 2.808505e-05
-1.489899e-05 1.378788e-05 1.365388e-05 2.351241e-05 2.718937e-05
-1.489899e-05 1.449495e-05 1.283812e-05 2.293164e-05 2.628074e-05
-1.489899e-05 1.520202e-05 1.205819e-05 2.231754e-05 2.536676e-05
-1.489899e-05 1.590909e-05 1.131809e-05 2.167717e-05 2.445401e-05
-1.489899e-05 1.661616e-05 1.062082e-05 2.101698e-05 2.354815e-05
-1.489899e-05 1.732323e-05 9.968529e-06 2.034279e-05 2.265393e-05
-1.489899e-05 1.803030e-05 9.362583e-06 1.965981e-05 2.177535e-05
-1.489899e-05 1.873737e-05 8.803669e-06 1.897263e-05 2.091567e-05
-1.489899e-05 1.944444e-05 8.291848e-06 1.828530e-05 2.007752e-05
-1.489899e-05 2.015152e-05 7.826609e-06 1.760134e-05 1.926300e-05
-1.489899e-05 2.085859e-05 7.406912e-06 1.692380e-05 1.847369e-05
-1.489899e-05 2.156566e-05 7.031226e-06 1.625528e-05 1.771079e-05
-1.489899e-05 2.227273e-05 6.697563e-06 1.559798e-05 1.697511e-05
-1.489899e-05 2.297980e-05 6.403527e-06 1.495377e-05 1.626716e-05
-1.489899e-05 2.368687e-05 6.146373e-06 1.432419e-05 1.558718e-05
-1.489899e-05 2.439394e-05 5.923075e-06 1.371050e-05 1.493521e-05
-1.489899e-05 2.510101e-05 5.730409e-06 1.311371e-05 1.431108e-05
-1.489899e-05 2.580808e-05 5.565049e-06 1.253463e-05 1.371447e-05
-1.489899e-05 2.651515e-05 5.423657e-06 1.197384e-05 1.314492e-05
-1.489899e-05 2.722222e-05 5.302969e-06 1.143180e-05 1.260188e-05
-1.489899e-05 2.792929e-05 5.199875e-06 1.090879e-05 1.208471e-05
-1.489899e-05 2.863636e-05 5.111477e-06 1.040497e-05 1.159269e-05
-1.489899e-05 2.934343e-05 5.035130e-06 9.920404e-06 1.112506e-05
-1.489899e-05 3.005051e-05 4.968466e-06 9.455055e-06 1.068100e-05
-1.489899e-05 3.075758e-05 4.909406e-06 9.008804e-06 1.025967e-05
-1.489899e-05 3.146465e-05 4.856150e-06 8.581467e-06 9.860211e-06
-1.489899e-05 3.217172e-05 4.807167e-06 8.172802e-06 9.481748e-06
-1.489899e-05 3.287879e-05 4.761175e-06 7.782519e-06 9.123398e-06
-1.489899e-05 3.358586e-05 4.717113e-06 7.410289e-06 8.784278e-06
-1.489899e-05 3.429293e-05 4.674122e-06 7.055751e-06 8.463512e-06
-1.489899e-05 3.500000e-05 4.631515e-06 6.718514e-06 8.160230e-06
-1.388889e-05 -3.500000e-05 4.923317e-06 6.705047e-06 8.318456e-06
-1.388889e-05 -3.429293e-05 4.970151e-06 7.053147e-06 8.628399e-06
-1.388889e-05 -3.358586e-05 5.016231e-06 7.420563e-06 8.956971e-06
-1.388889e-05 -3.287879e-05 5.062044e-06 7.807840e-06 9.305195e-06
-1.388889e-05 -3.217172e-05 5.108234e-06 8.215504e-06 9.674118e-06
-1.388889e-05 -3.146465e-05 5.155631e-06 8.644058e-06 1.006480e-05
-1.388889e-05 -3.075758e-05 5.205283e-06 9.093980e-06 1.047833e-05
-1.388889e-05 -3.005051e-05 5.258488e-06 9.565711e-06 1.091579e-05
-1.388889e-05 -2.934343e-05 5.316831e-06 1.005965e-05 1.137828e-05
-1.388889e-05 -2.863636e-05 5.382208e-06 1.057613e-05 1.186687e-05
-1.388889e-05 -2.792929e-05 5.456859e-06 1.111544e-05 1.238266e-05
-1.388889e-05 -2.722222e-05 5.543380e-06 1.167776e-05 1.292669e-05
-1.388889e-05 -2.651515e-05 5.644731e-06 1.226321e-05 1.349998e-05
-1.388889e-05 -2.580808e-05 5.764219e-06 1.287177e-05 1.410350e-05
-1.388889e-05 -2.510101e-05 5.905462e-06 1.350330e-05 1.473817e-05
-1.388889e-05 -2.439394e-05 6.072327e-06 1.415749e-05 1.540479e-05
-1.388889e-05 -2.368687e-05 6.268850e-06 1.483386e-05 1.610410e-05
-1.388889e-05 -2.297980e-05 6.499127e-06 1.553172e-05 1.683665e-05
-1.388889e-05 -2.227273e-05 6.767201e-06 1.625012e-05 1.760288e-05
-1.388889e-05 -2.156566e-05 7.076938e-06 1.698783e-05 1.840298e-05
-1.388889e-05 -2.085859e-05 7.431918e-06 1.774332e-05 1.923691e-05
-1.388889e-05 -2.015152e-05 7.835334e-06 1.851465e-05 2.010434e-05
-1.388889e-05 -1.944444e-05 8.289914e-06 1.929947e-05 2.100458e-05
-1.388889e-05 -1.873737e-05 8.797852e-06 2.009496e-05 2.193649e-05
-1.388889e-05 -1.803030e-05 9.360764e-06 2.089774e-05 2.289846e-05
-1.388889e-05 -1.732323e-05 9.979636e-06 2.170385e-05 2.388828e-05
-1.388889e-05 -1.661616e-05 1.065477e-05 2.250862e-05 2.490305e-05
-1.388889e-05 -1.590909e-05 1.138573e-05 2.330666e-05 2.593907e-05
-1.388889e-05 -1.520202e-05 1.217123e-05 2.409178e-05 2.699171e-05
-1.388889e-05 -1.449495e-05 1.300905e-05 2.485691e-05 2.805533e-05
-1.388889e-05 -1.378788e-05 1.389586e-05 2.559411e-05 2.912307e-05
-1.388889e-05 -1.308081e-05 1.482708e-05 2.629450e-05 3.018681e-05
-1.388889e-05 -1.237374e-05 1.579670e-05 2.694835e-05 3.123698e-05
-1.388889e-05 -1.166667e-05 1.679700e-05 2.754512e-05 3.226256e-05
-1.388889e-05 -1.095960e-05 1.781845e-05 2.807368e-05 3.325099e-05
-1.388889e-05 -1.025253e-05 1.884949e-05 2.852255e-05 3.418829e-05
-1.388889e-05 -9.545455e-06 1.987642e-05 2.888040e-05 3.505923e-05
-1.388889e-05 -8.838384e-06 2.088349e-05 2.913665e-05 3.584780e-05
-1.388889e-05 -8.131313e-06 2.185309e-05 2.928232e-05 3.653781e-05
-1.388889e-05 -7.424242e-06 2.276632e-05 2.931112e-05 3.711398e-05
-1.388889e-05 -6.717172e-06 2.360392e-05 2.922081e-05 3.756329e-05
-1.388889e-05 -6.010101e-06 2.434764e-05 2.901462e-05 3.787685e-05
-1.388889e-05 -5.303030e-06 2.498214e-05 2.870284e-05 3.805207e-05
-1.388889e-05 -4.595960e-06 2.549718e-05 2.830397e-05 3.809490e-05
-1.388889e-05 -3.888889e-06 2.588990e-05 2.784547e-05 3.802180e-05
-1.388889e-05 -3.181818e-06 2.616642e-05 2.736320e-05 3.786062e-05
-1.388889e-05 -2.474747e-06 2.634216e-05 2.689947e-05 3.764958e-05
-1.388889e-05 -1.767677e-06 2.643993e-05 2.649917e-05 3.743362e-05
-1.388889e-05 -1.060606e-06 2.648556e-05 2.620433e-05 3.725791e-05
-1.388889e-05 -3.535354e-07 2.650172e-05 2.604785e-05 3.715954e-05
-1.388889e-05 3.535354e-07 2.650172e-05 2.604785e-05 3.715954e-05
-1.388889e-05 1.060606e-06 2.648556e-05 2.620433e-05 3.725791e-05
-1.388889e-05 1.767677e-06 2.643993e-05 2.649917e-05 3.743362e-05
-1.388889e-05 2.474747e-06 2.634216e-05 2.689947e-05 3.764958e-05
-1.388889e-05 3.181818e-06 2.616642e-05 2.736320e-05 3.786061e-05
-1.388889e-05 3.888889e-06 2.588989e-05 2.784547e-05 3.802179e-05
-1.388889e-05 4.595960e-06 2.549718e-05 2.830397e-05 3.809489e-05
-1.388889e-05 5.303030e-06 2.498213e-05 2.870284e-05 3.805207e-05
-1.388889e-05 6.010101e-06 2.434764e-05 2.901462e-05 3.787685e-05
-1.388889e-05 6.717172e-06 2.360392e-05 2.922081e-05 3.756329e-05
-1.388889e-05 7.424242e-06 2.276632e-05 2.931112e-05 3.711397e-05
-1.388889e-05 8.131313e-06 2.185309e-05 2.928232e-05 3.653781e-05
-1.388889e-05 8.838384e-06 2.088349e-05 2.913665e-05 3.584779e-05
-1.388889e-05 9.545455e-06 1.987642e-05 2.888040e-05 3.505923e-05
-1.388889e-05 1.025253e-05 1.884949e-05 2.852255e-05 3.418829e-05
-1.388889e-05 1.095960e-05 1.781845e-05 2.807367e-05 3.325099e-05
-1.388889e-05 1.166667e-05 1.679700e-05 2.754512e-05 3.226256e-05
-1.388889e-05 1.237374e-05 1.579669e-05 2.694835e-05 3.123698e-05
-1.388889e-05 1.308081e-05 1.482708e-05 2.629450e-05 3.018680e-05
-1.388889e-05 1.378788e-05 1.389586e-05 2.559411e-05 2.912307e-05
-1.388889e-05 1.449495e-05 1.300904e-05 2.485691e-05 2.805532e-05
-1.388889e-05 1.520202e-05 1.217123e-05 2.409177e-05 2.699171e-05
-1.388889e-05 1.590909e-05 1.138573e-05 2.330666e-05 2.593906e-05
-1.388889e-05 1.661616e-05 1.065477e-05 2.250862e-05 2.490305e-05
-1.388889e-05 1.732323e-05 9.979635e-06 2.170385e-05 2.388828e-05
-1.388889e-05 1.803030e-05 9.360763e-06 2.089774e-05 2.289846e-05
-1.388889e-05 1.873737e-05 8.797851e-06 2.009496e-05 2.193649e-05
-1.388889e-05 1.944444e-05 8.289913e-06 1.929947e-05 2.100457e-05
-1.388889e-05 2.015152e-05 7.835334e-06 1.851465e-05 2.010434e-05
-1.388889e-05 2.085859e-05 7.431917e-06 1.774332e-05 1.923691e-05
-1.388889e-05 2.156566e-05 7.076937e-06 1.698783e-05 1.840298e-05
-1.388889e-05 2.227273e-05 6.767200e-06 1.625012e-05 1.760288e-05
-1.388889e-05 2.297980e-05 6.499127e-06 1.553172e-05 1.683665e-05
-1.388889e-05 2.368687e-05 6.268850e-06 1.483386e-05 1.610409e-05
-1.388889e-05 2.439394e-05 6.072327e-06 1.415749e-05 1.540479e-05
-1.388889e-05 2.510101e-05 5.905462e-06 1.350330e-05 1.473817e-05
-1.388889e-05 2.580808e-05 5.764219e-06 1.287177e-05 1.410350e-05
-1.388889e-05 2.651515e-05 5.644732e-06 1.226321e-05 1.349998e-05
-1.388889e-05 2.722222e-05 5.543380e-06 1.167776e-05 1.292669e-05
-1.388889e-05 2.792929e-05 5.456859e-06 1.111544e-05 1.238266e-05
-1.388889e-05 2.863636e-05 5.382208e-06 1.057613e-05 1.186687e-05
-1.388889e-05 2.934343e-05 5.316831e-06 1.005965e-05 1.137828e-05
-1.388889e-05 3.005051e-05 5.258489e-06 9.565710e-06 1.091579e-05
-1.388889e-05 3.075758e-05 5.205283e-06 9.093980e-06 1.047833e-05
-1.388889e-05 3.146465e-05 5.155631e-06 8.644058e-06 1.006480e-05
-1.388889e-05 3.217172e-05 5.108234e-06 8.215503e-06 9.674118e-06
-1.388889e-05 3.287879e-05 5.062045e-06 7.807840e-06 9.305195e-06
-1.388889e-05 3.358586e-05 5.016231e-06 7.420563e-06 8.956971e-06
-1.388889e-05 3.429293e-05 4.970151e-06 7.053146e-06 8.628399e-06
-1.388889e-05 3.500000e-05 4.923317e-06 6.705047e-06 8.318456e-06
-1.287879e-05 -3.500000e-05 5.243700e-06 6.667103e-06 8.482137e-06
-1.287879e-05 -3.429293e-05 5.297737e-06 7.023848e-06 8.797753e-06
-1.287879e-05 -3.358586e-05 5.350095e-06 7.401983e-06 9.133064e-06
-1.287879e-05 -3.287879e-05 5.401054e-06 7.802220e-06 9.489258e-06
-1.287879e-05 -3.217172e-05 5.451027e-06 8.225267e-06 9.867559e-06
-1.287879e-05 -3.146465e-05 5.500591e-06 8.671823e-06 1.026923e-05
-1.287879e-05 -3.075758e-05 5.550517e-06 9.142571e-06 1.069555e-05
-1.287879e-05 -3.005051e-05 5.601811e-06 9.638179e-06 1.114786e-05
-1.287879e-05 -2.934343e-05 5.655751e-06 1.015928e-05 1.162749e-05
-1.287879e-05 -2.863636e-05 5.713934e-06 1.070649e-05 1.213581e-05
-1.287879e-05 -2.792929e-05 5.778318e-06 1.128034e-05 1.267419e-05
-1.287879e-05 -2.722222e-05 5.851265e-06 1.188134e-05 1.324400e-05
-1.287879e-05 -2.651515e-05 5.935570e-06 1.250992e-05 1.384662e-05
-1.287879e-05 -2.580808e-05 6.034490e-06 1.316638e-05 1.448339e-05
-1.287879e-05 -2.510101e-05 6.151740e-06 1.385096e-05 1.515562e-05
-1.287879e-05 -2.439394e-05 6.291472e-06 1.456373e-05 1.586458e-05
-1.287879e-05 -2.368687e-05 6.458223e-06 1.530462e-05 1.661144e-05
-1.287879e-05 -2.297980e-05 6.656825e-06 1.607334e-05 1.739729e-05
-1.287879e-05 -2.227273e-05 6.892291e-06 1.686941e-05 1.822308e-05
-1.287879e-05 -2.156566e-05 7.169670e-06 1.769204e-05 1.908959e-05
-1.287879e-05 -2.085859e-05 7.493897e-06 1.854016e-05 1.999740e-05
-1.287879e-05 -2.015152e-05 7.869638e-06 1.941230e-05 2.094681e-05
-1.287879e-05 -1.944444e-05 8.301157e-06 2.030658e-05 2.193778e-05
-1.287879e-05 -1.873737e-05 8.792196e-06 2.122060e-05 2.296991e-05
-1.287879e-05 -1.803030e-05 9.345894e-06 2.215140e-05 2.404226e-05
-1.287879e-05 -1.732323e-05 9.964710e-06 2.309534e-05 2.515334e-05
-1.287879e-05 -1.661616e-05 1.065037e-05 2.404803e-05 2.630092e-05
-1.287879e-05 -1.590909e-05 1.140378e-05 2.500421e-05 2.748194e-05
-1.287879e-05 -1.520202e-05 1.222498e-05 2.595765e-05 2.869233e-05
-1.287879e-05 -1.449495e-05 1.311299e-05 2.690102e-05 2.992683e-05
-1.287879e-05 -1.378788e-05 1.406568e-05 2.782581e-05 3.117883e-05
-1.287879e-05 -1.308081e-05 1.507955e-05 2.872224e-05 3.244009e-05
-1.287879e-05 -1.237374e-05 1.614948e-05 2.957914e-05 3.370061e-05
-1.287879e-05 -1.166667e-05 1.726844e-05 3.038399e-05 3.494833e-05
-1.287879e-05 -1.095960e-05 1.842715e-05 3.112296e-05 3.616903e-05
-1.287879e-05 -1.025253e-05 1.961375e-05 3.178111e-05 3.734620e-05
-1.287879e-05 -9.545455e-06 2.081346e-05 3.234270e-05 3.846102e-05
-1.287879e-05 -8.838384e-06 2.200833e-05 3.279184e-05 3.949268e-05
-1.287879e-05 -8.131313e-06 2.317728e-05 3.311338e-05 4.041884e-05
-1.287879e-05 -7.424242e-06 2.429632e-05 3.329423e-05 4.121671e-05
-1.287879e-05 -6.717172e-06 2.533938e-05 3.332512e-05 4.186463e-05
-1.287879e-05 -6.010101e-06 2.627983e-05 3.320282e-05 4.234450e-05
-1.287879e-05 -5.303030e-06 2.709290e-05 3.293273e-05 4.264493e-05
-1.287879e-05 -4.595960e-06 2.775898e-05 3.253142e-05 4.276511e-05
-1.287879e-05 -3.888889e-06 2.826756e-05 3.202877e-05 4.271881e-05
-1.287879e-05 -3.181818e-06 2.862101e-05 3.146856e-05 4.253743e-05
-1.287879e-05 -2.474747e-06 2.883674e-05 3.090683e-05 4.227044e-05
-1.287879e-05 -1.767677e-06 2.894587e-05 3.040682e-05 4.198141e-05
-1.287879e-05 -1.060606e-06 2.898724e-05 3.003058e-05 4.173842e-05
-1.287879e-05 -3.535354e-07 2.899696e-05 2.982833e-05 4.159992e-05
-1.287879e-05 3.535354e-07 2.899696e-05 2.982833e-05 4.159992e-05
-1.287879e-05 1.060606e-06 2.898724e-05 3.003058e-05 4.173842e-05
-1.287879e-05 1.767677e-06 2.894587e-05 3.040682e-05 4.198140e-05
-1.287879e-05 2.474747e-06 2.883673e-05 3.090683e-05 4.227043e-05
-1.287879e-05 3.181818e-06 2.862101e-05 3.146856e-05 4.253742e-05
-1.287879e-05 3.888889e-06 2.826755e-05 3.202876e-05 4.271880e-05
-1.287879e-05 4.595960e-06 2.775897e-05 3.253142e-05 4.276510e-05
-1.287879e-05 5.303030e-06 2.709290e-05 3.293273e-05 4.264492e-05
-1.287879e-05 6.010101e-06 2.627983e-05 3.320282e-05 4.234450e-05
-1.287879e-05 6.717172e-06 2.533937e-05 3.332512e-05 4.186463e-05
-1.287879e-05 7.424242e-06 2.429631e-05 3.329423e-05 4.121670e-05
-1.287879e-05 8.131313e-06 2.317728e-05 3.311338e-05 4.041883e-05
-1.287879e-05 8.838384e-06 2.200833e-05 3.279184e-05 3.949267e-05
-1.287879e-05 9.545455e-06 2.081345e-05 3.234270e-05 3.846102e-05
-1.287879e-05 1.025253e-05 1.961375e-05 3.178111e-05 3.734619e-05
-1.287879e-05 1.095960e-05 1.842715e-05 3.112296e-05 3.616903e-05
-1.287879e-05 1.166667e-05 1.726843e-05 3.038399e-05 3.494833e-05
-1.287879e-05 1.237374e-05 1.614947e-05 2.957913e-05 3.370060e-05
-1.287879e-05 1.308081e-05 1.507955e-05 2.872224e-05 3.244009e-05
-1.287879e-05 1.378788e-05 1.406568e-05 2.782581e-05 3.117883e-05
-1.287879e-05 1.449495e-05 1.311299e-05 2.690102e-05 2.992683e-05
-1.287879e-05 1.520202e-05 1.222498e-05 2.595765e-05 2.869232e-05
-1.287879e-05 1.590909e-05 1.140378e-05 2.500421e-05 2.748194e-05
-1.287879e-05 1.661616e-05 1.065037e-05 2.404803e-05 2.630092e-05
-1.287879e-05 1.732323e-05 9.964709e-06 2.309534e-05 2.515333e-05
-1.287879e-05 1.803030e-05 9.345893e-06 2.215140e-05 2.404226e-05
-1.287879e-05 1.873737e-05 8.792195e-06 2.122060e-05 2.296991e-05
-1.287879e-05 1.944444e-05 8.301156e-06 2.030658e-05 2.193778e-05
-1.287879e-05 2.015152e-05 7.869638e-06 1.941230e-05 2.094680e-05
-1.287879e-05 2.085859e-05 7.493897e-06 1.854016e-05 1.999740e-05
-1.287879e-05 2.156566e-05 7.169670e-06 1.769204e-05 1.908959e-05
-1.287879e-05 2.227273e-05 6.892291e-06 1.686941e-05 1.822308e-05
-1.287879e-05 2.297980e-05 6.656825e-06 1.607334e-05 1.739729e-05
-1.287879e-05 2.368687e-05 6.458223e-06 1.530461e-05 1.661144e-05
-1.287879e-05 2.439394e-05 6.291472e-06 1.456373e-05 1.586458e-05
-1.287879e-05 2.510101e-05 6.151740e-06 1.385096e-05 1.515562e-05
-1.287879e-05 2.580808e-05 6.034491e-06 1.316638e-05 1.448339e-05
-1.287879e-05 2.651515e-05 5.935571e-06 1.250991e-05 1.384662e-05
-1.287879e-05 2.722222e-05 5.851265e-06 1.188134e-05 1.324400e-05
-1.287879e-05 2.792929e-05 5.778319e-06 1.128034e-05 1.267419e-05
-1.287879e-05 2.863636e-05 5.713934e-06 1.070649e-05 1.213581e-05
-1.287879e-05 2.934343e-05 5.655751e-06 1.015928e-05 1.162749e-05
-1.287879e-05 3.005051e-05 5.601811e-06 9.638178e-06 1.114786e-05
-1.287879e-05 3.075758e-05 5.550518e-06 9.142571e-06 1.069555e-05
-1.287879e-05 3.146465e-05 5.500591e-06 8.671822e-06 1.026923e-05
-1.287879e-05 3.217172e-05 5.451027e-06 8.225267e-06 9.867559e-06
-1.287879e-05 3.287879e-05 5.401054e-06 7.802220e-06 9.489258e-06
-1.287879e-05 3.358586e-05 5.350095e-06 7.401982e-06 9.133064e-06
-1.287879e-05 3.429293e-05 5.297737e-06 7.023847e-06 8.797753e-06
-1.287879e-05 3.500000e-05 5.243700e-06 6.667102e-06 8.482137e-06
-1.186869e-05 -3.500000e-05 5.590944e-06 6.604897e-06 8.653515e-06
-1.186869e-05 -3.429293e-05 5.655278e-06 6.967513e-06 8.973762e-06
-1.186869e-05 -3.358586e-05 5.717270e-06 7.353621e-06 9.314661e-06
-1.186869e-05 -3.287879e-05 5.777004e-06 7.764117e-06 9.677567e-06
-1.186869e-05 -3.217172e-05 5.834670e-06 8.199906e-06 1.006389e-05
-1.186869e-05 -3.146465e-05 5.890585e-06 8.661898e-06 1.047509e-05
-1.186869e-05 -3.075758e-05 5.945232e-06 9.151008e-06 1.091269e-05
-1.186869e-05 -3.005051e-05 5.999292e-06 9.668147e-06 1.137825e-05
-1.186869e-05 -2.934343e-05 6.053691e-06 1.021422e-05 1.187339e-05
-1.186869e-05 -2.863636e-05 6.109644e-06 1.079013e-05 1.239978e-05
-1.186869e-05 -2.792929e-05 6.168716e-06 1.139672e-05 1.295910e-05
-1.186869e-05 -2.722222e-05 6.232871e-06 1.203486e-05 1.355310e-05
-1.186869e-05 -2.651515e-05 6.304538e-06 1.270531e-05 1.418352e-05
-1.186869e-05 -2.580808e-05 6.386661e-06 1.340881e-05 1.485213e-05
-1.186869e-05 -2.510101e-05 6.482745e-06 1.414601e-05 1.556071e-05
-1.186869e-05 -2.439394e-05 6.596884e-06 1.491745e-05 1.631101e-05
-1.186869e-05 -2.368687e-05 6.733763e-06 1.572354e-05 1.710478e-05
-1.186869e-05 -2.297980e-05 6.898618e-06 1.656456e-05 1.794368e-05
-1.186869e-05 -2.227273e-05 7.097163e-06 1.744057e-05 1.882931e-05
-1.186869e-05 -2.156566e-05 7.335467e-06 1.835139e-05 1.976317e-05
-1.186869e-05 -2.085859e-05 7.619790e-06 1.929660e-05 2.074656e-05
-1.186869e-05 -2.015152e-05 7.956395e-06 2.027538e-05 2.178062e-05
-1.186869e-05 -1.944444e-05 8.351349e-06 2.128656e-05 2.286619e-05
-1.186869e-05 -1.873737e-05 8.810336e-06 2.232845e-05 2.400378e-05
-1.186869e-05 -1.803030e-05 9.338495e-06 2.339879e-05 2.519346e-05
-1.186869e-05 -1.732323e-05 9.940288e-06 2.449464e-05 2.643477e-05
-1.186869e-05 -1.661616e-05 1.061941e-05 2.561229e-05 2.772654e-05
-1.186869e-05 -1.590909e-05 1.137871e-05 2.674704e-05 2.906680e-05
-1.186869e-05 -1.520202e-05 1.222009e-05 2.789313e-05 3.045254e-05
-1.186869e-05 -1.449495e-05 1.314443e-05 2.904354e-05 3.187951e-05
-1.186869e-05 -1.378788e-05 1.415141e-05 3.018978e-05 3.334195e-05
-1.186869e-05 -1.308081e-05 1.523935e-05 3.132172e-05 3.483229e-05
-1.186869e-05 -1.237374e-05 1.640485e-05 3.242739e-05 3.634082e-05
-1.186869e-05 -1.166667e-05 1.764249e-05 3.349280e-05 3.785532e-05
-1.186869e-05 -1.095960e-05 1.894430e-05 3.450183e-05 3.936068e-05
-1.186869e-05 -1.025253e-05 2.029929e-05 3.543617e-05 4.083850e-05
-1.186869e-05 -9.545455e-06 2.169277e-05 3.627546e-05 4.226684e-05
-1.186869e-05 -8.838384e-06 2.310580e-05 3.699771e-05 4.362004e-05
-1.186869e-05 -8.131313e-06 2.451463e-05 3.758000e-05 4.486896e-05
-1.186869e-05 -7.424242e-06 2.589049e-05 3.799987e-05 4.598160e-05
-1.186869e-05 -6.717172e-06 2.719984e-05 3.823733e-05 4.692467e-05
-1.186869e-05 -6.010101e-06 2.840557e-05 3.827786e-05 4.766624e-05
-1.186869e-05 -5.303030e-06 2.946956e-05 3.811628e-05 4.817994e-05
-1.186869e-05 -4.595960e-06 3.035709e-05 3.776151e-05 4.845084e-05
-1.186869e-05 -3.888889e-06 3.104301e-05 3.724130e-05 4.848281e-05
-1.186869e-05 -3.181818e-06 3.151927e-05 3.660581e-05 4.830579e-05
-1.186869e-05 -2.474747e-06 3.180132e-05 3.592779e-05 4.798052e-05
-1.186869e-05 -1.767677e-06 3.192980e-05 3.529706e-05 4.759616e-05
-1.186869e-05 -1.060606e-06 3.196336e-05 3.480783e-05 4.725718e-05
-1.186869e-05 -3.535354e-07 3.196130e-05 3.454007e-05 4.705891e-05
-1.186869e-05 3.535354e-07 3.196130e-05 3.454007e-05 4.705891e-05
-1.186869e-05 1.060606e-06 3.196335e-05 3.480783e-05 4.725718e-05
-1.186869e-05 1.767677e-06 3.192980e-05 3.529706e-05 4.759616e-05
-1.186869e-05 2.474747e-06 3.180132e-05 3.592778e-05 4.798051e-05
-1.186869e-05 3.181818e-06 3.151927e-05 3.660581e-05 4.830579e-05
-1.186869e-05 3.888889e-06 3.104301e-05 3.724130e-05 4.848281e-05
-1.186869e-05 4.595960e-06 3.035708e-05 3.776151e-05 4.845084e-05
-1.186869e-05 5.303030e-06 2.946956e-05 3.811628e-05 4.817993e-05
-1.186869e-05 6.010101e-06 2.840556e-05 3.827785e-05 4.766624e-05
-1.186869e-05 6.717172e-06 2.719983e-05 3.823733e-05 4.692467e-05
-1.186869e-05 7.424242e-06 2.589049e-05 3.799986e-05 4.598159e-05
-1.186869e-05 8.131313e-06 2.451463e-05 3.758000e-05 4.486895e-05
-1.186869e-05 8.838384e-06 2.310579e-05 3.699770e-05 4.362004e-05
-1.186869e-05 9.545455e-06 2.169277e-05 3.627546e-05 4.226683e-05
-1.186869e-05 1.025253e-05 2.029929e-05 3.543616e-05 4.083850e-05
-1.186869e-05 1.095960e-05 1.894430e-05 3.450183e-05 3.936067e-05
-1.186869e-05 1.166667e-05 1.764249e-05 3.349280e-05 3.785532e-05
-1.186869e-05 1.237374e-05 1.640485e-05 3.242739e-05 3.634081e-05
-1.186869e-05 1.308081e-05 1.523935e-05 3.132172e-05 3.483228e-05
-1.186869e-05 1.378788e-05 1.415141e-05 3.018978e-05 3.334194e-05
-1.186869e-05 1.449495e-05 1.314442e-05 2.904354e-05 3.187951e-05
-1.186869e-05 1.520202e-05 1.222008e-05 2.789313e-05 3.045254e-05
-1.186869e-05 1.590909e-05 1.137871e-05 2.674704e-05 2.906680e-05
-1.186869e-05 1.661616e-05 1.061941e-05 2.561228e-05 2.772654e-05
-1.186869e-05 1.732323e-05 9.940287e-06 2.449464e-05 2.643477e-05
-1.186869e-05 1.803030e-05 9.338494e-06 2.339878e-05 2.519346e-05
-1.186869e-05 1.873737e-05 8.810336e-06 2.232844e-05 2.400378e-05
-1.186869e-05 1.944444e-05 8.351349e-06 2.128656e-05 2.286619e-05
-1.186869e-05 2.015152e-05 7.956394e-06 2.027538e-05 2.178062e-05
-1.186869e-05 2.085859e-05 7.619790e-06 1.929660e-05 2.074656e-05
-1.186869e-05 2.156566e-05 7.335467e-06 1.835139e-05 1.976317e-05
-1.186869e-05 2.227273e-05 7.097163e-06 1.744057e-05 1.882931e-05
-1.186869e-05 2.297980e-05 6.898618e-06 1.656456e-05 1.794368e-05
-1.186869e-05 2.368687e-05 6.733763e-06 1.572354e-05 1.710478e-05
-1.186869e-05 2.439394e-05 6.596885e-06 1.491745e-05 1.631101e-05
-1.186869e-05 2.510101e-05 6.482745e-06 1.414601e-05 1.556071e-05
-1.186869e-05 2.580808e-05 6.386661e-06 1.340881e-05 1.485213e-05
-1.186869e-05 2.651515e-05 6.304539e-06 1.270531e-05 1.418352e-05
-1.186869e-05 2.722222e-05 6.232872e-06 1.203486e-05 1.355310e-05
-1.186869e-05 2.792929e-05 6.168716e-06 1.139672e-05 1.295910e-05
-1.186869e-05 2.863636e-05 6.109645e-06 1.079012e-05 1.239978e-05
-1.186869e-05 2.934343e-05 6.053691e-06 1.021422e-05 1.187339e-05
-1.186869e-05 3.005051e-05 5.999293e-06 9.668146e-06 1.137825e-05
-1.186869e-05 3.075758e-05 5.945232e-06 9.151007e-06 1.091269e-05
-1.186869e-05 3.146465e-05 5.890585e-06 8.661898e-06 1.047509e-05
-1.186869e-05 3.217172e-05 5.834670e-06 8.199906e-06 1.006389e-05
-1.186869e-05 3.287879e-05 5.777005e-06 7.764117e-06 9.677567e-06
-1.186869e-05 3.358586e-05 5.717271e-06 7.353620e-06 9.314661e-06
-1.186869e-05 3.429293e-05 5.655279e-06 6.967512e-06 8.973762e-06
-1.186869e-05 3.500000e-05 5.590944e-06 6.604897e-06 8.653515e-06
-1.085859e-05 -3.500000e-05 5.962704e-06 6.519901e-06 8.835324e-06
-1.085859e-05 -3.429293e-05 6.040459e-06 6.884990e-06 9.159161e-06
-1.085859e-05 -3.358586e-05 6.115508e-06 7.275669e-06 9.504462e-06
-1.085859e-05 -3.287879e-05 6.187762e-06 7.693032e-06 9.872747e-06
-1.085859e-05 -3.217172e-05 6.257204e-06 8.138193e-06 1.026561e-05
-1.085859e-05 -3.146465e-05 6.323914e-06 8.612293e-06 1.068473e-05
-1.085859e-05 -3.075758e-05 6.388096e-06 9.116490e-06 1.113185e-05
-1.085859e-05 -3.005051e-05 6.450110e-06 9.651966e-06 1.160881e-05
-1.085859e-05 -2.934343e-05 6.510515e-06 1.021992e-05 1.211749e-05
-1.085859e-05 -2.863636e-05 6.570116e-06 1.082155e-05 1.265988e-05
-1.085859e-05 -2.792929e-05 6.630020e-06 1.145809e-05 1.323801e-05
-1.085859e-05 -2.722222e-05 6.691699e-06 1.213075e-05 1.385402e-05
-1.085859e-05 -2.651515e-05 6.757062e-06 1.284072e-05 1.451006e-05
-1.085859e-05 -2.580808e-05 6.828530e-06 1.358919e-05 1.520838e-05
-1.085859e-05 -2.510101e-05 6.909116e-06 1.437731e-05 1.595127e-05
-1.085859e-05 -2.439394e-05 7.002497e-06 1.520615e-05 1.674103e-05
-1.085859e-05 -2.368687e-05 7.113078e-06 1.607674e-05 1.758003e-05
-1.085859e-05 -2.297980e-05 7.246021e-06 1.698996e-05 1.847061e-05
-1.085859e-05 -2.227273e-05 7.407250e-06 1.794660e-05 1.941514e-05
-1.085859e-05 -2.156566e-05 7.603398e-06 1.894723e-05 2.041591e-05
-1.085859e-05 -2.085859e-05 7.841698e-06 1.999225e-05 2.147515e-05
-1.085859e-05 -2.015152e-05 8.129810e-06 2.108174e-05 2.259499e-05
-1.085859e-05 -1.944444e-05 8.475608e-06 2.221545e-05 2.377735e-05
-1.085859e-05 -1.873737e-05 8.886924e-06 2.339273e-05 2.502393e-05
-1.085859e-05 -1.803030e-05 9.371302e-06 2.461238e-05 2.633611e-05
-1.085859e-05 -1.732323e-05 9.935766e-06 2.587259e-05 2.771481e-05
-1.085859e-05 -1.661616e-05 1.058664e-05 2.717079e-05 2.916039e-05
-1.085859e-05 -1.590909e-05 1.132939e-05 2.850345e-05 3.067249e-05
-1.085859e-05 -1.520202e-05 1.216857e-05 2.986595e-05 3.224979e-05
-1.085859e-05 -1.449495e-05 1.310763e-05 3.125231e-05 3.388978e-05
-1.085859e-05 -1.378788e-05 1.414891e-05 3.265496e-05 3.558845e-05
-1.085859e-05 -1.308081e-05 1.529335e-05 3.406441e-05 3.733993e-05
-1.085859e-05 -1.237374e-05 1.654031e-05 3.546893e-05 3.913600e-05
-1.085859e-05 -1.166667e-05 1.788711e-05 3.685418e-05 4.096559e-05
-1.085859e-05 -1.095960e-05 1.932855e-05 3.820286e-05 4.281415e-05
-1.085859e-05 -1.025253e-05 2.085614e-05 3.949430e-05 4.466294e-05
-1.085859e-05 -9.545455e-06 2.245726e-05 4.070423e-05 4.648831e-05
-1.085859e-05 -8.838384e-06 2.411412e-05 4.180469e-05 4.826098e-05
-1.085859e-05 -8.131313e-06 2.580252e-05 4.276430e-05 4.994552e-05
-1.085859e-05 -7.424242e-06 2.749080e-05 4.354912e-05 5.150019e-05
-1.085859e-05 -6.717172e-06 2.913898e-05 4.412451e-05 5.287772e-05
-1.085859e-05 -6.010101e-06 3.069878e-05 4.445836e-05 5.402741e-05
-1.085859e-05 -5.303030e-06 3.211530e-05 4.452619e-05 5.489967e-05
-1.085859e-05 -4.595960e-06 3.333149e-05 4.431854e-05 5.545377e-05
-1.085859e-05 -3.888889e-06 3.429656e-05 4.385023e-05 5.566953e-05
-1.085859e-05 -3.181818e-06 3.497878e-05 4.317001e-05 5.556226e-05
-1.085859e-05 -2.474747e-06 3.538045e-05 4.236687e-05 5.519717e-05
-1.085859e-05 -1.767677e-06 3.554870e-05 4.156743e-05 5.469517e-05
-1.085859e-05 -1.060606e-06 3.557117e-05 4.091847e-05 5.421835e-05
-1.085859e-05 -3.535354e-07 3.554830e-05 4.055361e-05 5.392844e-05
-1.085859e-05 3.535354e-07 3.554830e-05 4.055361e-05 5.392844e-05
-1.085859e-05 1.060606e-06 3.557117e-05 4.091847e-05 5.421835e-05
-1.085859e-05 1.767677e-06 3.554869e-05 4.156743e-05 5.469516e-05
-1.085859e-05 2.474747e-06 3.538045e-05 4.236686e-05 5.519717e-05
-1.085859e-05 3.181818e-06 3.497877e-05 4.317000e-05 5.556225e-05
-1.085859e-05 3.888889e-06 3.429656e-05 4.385023e-05 5.566953e-05
-1.085859e-05 4.595960e-06 3.333148e-05 4.431853e-05 5.545377e-05
-1.085859e-05 5.303030e-06 3.211530e-05 4.452618e-05 5.489967e-05
-1.085859e-05 6.010101e-06 3.069878e-05 4.445836e-05 5.402740e-05
-1.085859e-05 6.717172e-06 2.913898e-05 4.412451e-05 5.287771e-05
-1.085859e-05 7.424242e-06 2.749080e-05 4.354912e-05 5.150019e-05
-1.085859e-05 8.131313e-06 2.580251e-05 4.276429e-05 4.994552e-05
-1.085859e-05 8.838384e-06 2.411411e-05 4.180469e-05 4.826098e-05
-1.085859e-05 9.545455e-06 2.245726e-05 4.070423e-05 4.648831e-05
-1.085859e-05 1.025253e-05 2.085613e-05 3.949430e-05 4.466294e-05
-1.085859e-05 1.095960e-05 1.932854e-05 3.820286e-05 4.281415e-05
-1.085859e-05 1.166667e-05 1.788711e-05 3.685418e-05 4.096559e-05
-1.085859e-05 1.237374e-05 1.654030e-05 3.546892e-05 3.913600e-05
-1.085859e-05 1.308081e-05 1.529335e-05 3.406440e-05 3.733993e-05
-1.085859e-05 1.378788e-05 1.414890e-05 3.265496e-05 3.558845e-05
-1.085859e-05 1.449495e-05 1.310763e-05 3.125231e-05 3.388977e-05
-1.085859e-05 1.520202e-05 1.216856e-05 2.986595e-05 3.224979e-05
-1.085859e-05 1.590909e-05 1.132939e-05 2.850345e-05 3.067249e-05
-1.085859e-05 1.661616e-05 1.058664e-05 2.717079e-05 2.916039e-05
-1.085859e-05 1.732323e-05 9.935765e-06 2.587259e-05 2.771481e-05
-1.085859e-05 1.803030e-05 9.371301e-06 2.461238e-05 2.633611e-05
-1.085859e-05 1.873737e-05 8.886924e-06 2.339273e-05 2.502393e-05
-1.085859e-05 1.944444e-05 8.475607e-06 2.221545e-05 2.377735e-05
-1.085859e-05 2.015152e-05 8.129810e-06 2.108174e-05 2.259499e-05
-1.085859e-05 2.085859e-05 7.841698e-06 1.999225e-05 2.147515e-05
-1.085859e-05 2.156566e-05 7.603398e-06 1.894723e-05 2.041591e-05
-1.085859e-05 2.227273e-05 7.407250e-06 1.794659e-05 1.941514e-05
-1.085859e-05 2.297980e-05 7.246021e-06 1.698996e-05 1.847061e-05
-1.085859e-05 2.368687e-05 7.113078e-06 1.607674e-05 1.758003e-05
-1.085859e-05 2.439394e-05 7.002498e-06 1.520615e-05 1.674103e-05
-1.085859e-05 2.510101e-05 6.909116e-06 1.437731e-05 1.595126e-05
-1.085859e-05 2.580808e-05 6.828530e-06 1.358919e-05 1.520838e-05
-1.085859e-05 2.651515e-05 6.757062e-06 1.284072e-05 1.451006e-05
-1.085859e-05 2.722222e-05 6.691700e-06 1.213074e-05 1.385402e-05
-1.085859e-05 2.792929e-05 6.630021e-06 1.145809e-05 1.323801e-05
-1.085859e-05 2.863636e-05 6.570117e-06 1.082155e-05 1.265988e-05
-1.085859e-05 2.934343e-05 6.510515e-06 1.021992e-05 1.211749e-05
-1.085859e-05 3.005051e-05 6.450110e-06 9.651966e-06 1.160881e-05
-1.085859e-05 3.075758e-05 6.388096e-06 9.116490e-06 1.113185e-05
-1.085859e-05 3.146465e-05 6.323915e-06 8.612292e-06 1.068473e-05
-1.085859e-05 3.217172e-05 6.257205e-06 8.138193e-06 1.026561e-05
-1.085859e-05 3.287879e-05 6.187763e-06 7.693031e-06 9.872747e-06
-1.085859e-05 3.358586e-05 6.115509e-06 7.275669e-06 9.504462e-06
-1.085859e-05 3.429293e-05 6.040460e-06 6.884990e-06 9.159162e-06
-1.085859e-05 3.500000e-05 5.962705e-06 6.519901e-06 8.835324e-06
-9.848485e-06 -3.500000e-05 6.356045e-06 6.415284e-06 9.030791e-06
-9.848485e-06 -3.429293e-05 6.450295e-06 6.778773e-06 9.357247e-06
-9.848485e-06 -3.358586e-05 6.541796e-06 7.169898e-06 9.705799e-06
-9.848485e-06 -3.287879e-05 6.630315e-06 7.589966e-06 1.007813e-05
-9.848485e-06 -3.217172e-05 6.715663e-06 8.040318e-06 1.047601e-05
-9.848485e-06 -3.146465e-05 6.797710e-06 8.522336e-06 1.090133e-05
-9.848485e-06 -3.075758e-05 6.876414e-06 9.037442e-06 1.135607e-05
-9.848485e-06 -3.005051e-05 6.951843e-06 9.587101e-06 1.184232e-05
-9.848485e-06 -2.934343e-05 7.024211e-06 1.017282e-05 1.236227e-05
-9.848485e-06 -2.863636e-05 7.093925e-06 1.079615e-05 1.291823e-05
-9.848485e-06 -2.792929e-05 7.161629e-06 1.145867e-05 1.351259e-05
-9.848485e-06 -2.722222e-05 7.228269e-06 1.216202e-05 1.414788e-05
-9.848485e-06 -2.651515e-05 7.295165e-06 1.290785e-05 1.482673e-05
-9.848485e-06 -2.580808e-05 7.364094e-06 1.369784e-05 1.555187e-05
-9.848485e-06 -2.510101e-05 7.437383e-06 1.453368e-05 1.632613e-05
-9.848485e-06 -2.439394e-05 7.518012e-06 1.541708e-05 1.715246e-05
-9.848485e-06 -2.368687e-05 7.609716e-06 1.634971e-05 1.803388e-05
-9.848485e-06 -2.297980e-05 7.717090e-06 1.733322e-05 1.897350e-05
-9.848485e-06 -2.227273e-05 7.845669e-06 1.836919e-05 1.997453e-05
-9.848485e-06 -2.156566e-05 8.001975e-06 1.945914e-05 2.104020e-05
-9.848485e-06 -2.085859e-05 8.193521e-06 2.060444e-05 2.217378e-05
-9.848485e-06 -2.015152e-05 8.428737e-06 2.180627e-05 2.337856e-05
-9.848485e-06 -1.944444e-05 8.716821e-06 2.306562e-05 2.465777e-05
-9.848485e-06 -1.873737e-05 9.067507e-06 2.438314e-05 2.601455e-05
-9.848485e-06 -1.803030e-05 9.490781e-06 2.575909e-05 2.745188e-05
-9.848485e-06 -1.732323e-05 9.996552e-06 2.719326e-05 2.897248e-05
-9.848485e-06 -1.661616e-05 1.059435e-05 2.868477e-05 3.057869e-05
-9.848485e-06 -1.590909e-05 1.129304e-05 3.023195e-05 3.227233e-05
-9.848485e-06 -1.520202e-05 1.210066e-05 3.183211e-05 3.405450e-05
-9.848485e-06 -1.449495e-05 1.302422e-05 3.348130e-05 3.592531e-05
-9.848485e-06 -1.378788e-05 1.406963e-05 3.517402e-05 3.788358e-05
-9.848485e-06 -1.308081e-05 1.524153e-05 3.690279e-05 3.992643e-05
-9.848485e-06 -1.237374e-05 1.654316e-05 3.865774e-05 4.204874e-05
-9.848485e-06 -1.166667e-05 1.797593e-05 4.042604e-05 4.424250e-05
-9.848485e-06 -1.095960e-05 1.953902e-05 4.219127e-05 4.649598e-05
-9.848485e-06 -1.025253e-05 2.122856e-05 4.393267e-05 4.879274e-05
-9.848485e-06 -9.545455e-06 2.303664e-05 4.562435e-05 5.111035e-05
-9.848485e-06 -8.838384e-06 2.494985e-05 4.723450e-05 5.341903e-05
-9.848485e-06 -8.131313e-06 2.694749e-05 4.872469e-05 5.568000e-05
-9.848485e-06 -7.424242e-06 2.899937e-05 5.004965e-05 5.784402e-05
-9.848485e-06 -6.717172e-06 3.106334e-05 5.115783e-05 5.985027e-05
-9.848485e-06 -6.010101e-06 3.308305e-05 5.199361e-05 6.162649e-05
-9.848485e-06 -5.303030e-06 3.498679e-05 5.250226e-05 6.309170e-05
-9.848485e-06 -4.595960e-06 3.668949e-05 5.263904e-05 6.416375e-05
-9.848485e-06 -3.888889e-06 3.810056e-05 5.238398e-05 6.477449e-05
-9.848485e-06 -3.181818e-06 3.914156e-05 5.176201e-05 6.489505e-05
-9.848485e-06 -2.474747e-06 3.977486e-05 5.086463e-05 6.456973e-05
-9.848485e-06 -1.767677e-06 4.003654e-05 4.986165e-05 6.394614e-05
-9.848485e-06 -1.060606e-06 4.005064e-05 4.898494e-05 6.327384e-05
-9.848485e-06 -3.535354e-07 3.999186e-05 4.847041e-05 6.283892e-05
-9.848485e-06 3.535354e-07 3.999186e-05 4.847041e-05 6.283892e-05
-9.848485e-06 1.060606e-06 4.005064e-05 4.898494e-05 6.327384e-05
-9.848485e-06 1.767677e-06 4.003654e-05 4.986165e-05 6.394614e-05
-9.848485e-06 2.474747e-06 3.977485e-05 5.086463e-05 6.456973e-05
-9.848485e-06 3.181818e-06 3.914156e-05 5.176201e-05 6.489505e-05
-9.848485e-06 3.888889e-06 3.810056e-05 5.238397e-05 6.477448e-05
-9.848485e-06 4.595960e-06 3.668948e-05 5.263904e-05 6.416375e-05
-9.848485e-06 5.303030e-06 3.498679e-05 5.250225e-05 6.309170e-05
-9.848485e-06 6.010101e-06 3.308304e-05 5.199361e-05 6.162648e-05
-9.848485e-06 6.717172e-06 3.106334e-05 5.115783e-05 5.985026e-05
-9.848485e-06 7.424242e-06 2.899936e-05 5.004965e-05 5.784401e-05
-9.848485e-06 8.131313e-06 2.694748e-05 4.872468e-05 5.567999e-05
-9.848485e-06 8.838384e-06 2.494984e-05 4.723449e-05 5.341902e-05
-9.848485e-06 9.545455e-06 2.303664e-05 4.562435e-05 5.111035e-05
-9.848485e-06 1.025253e-05 2.122856e-05 4.393267e-05 4.879273e-05
-9.848485e-06 1.095960e-05 1.953901e-05 4.219127e-05 4.649598e-05
-9.848485e-06 1.166667e-05 1.797593e-05 4.042604e-05 4.424250e-05
-9.848485e-06 1.237374e-05 1.654315e-05 3.865774e-05 4.204874e-05
-9.848485e-06 1.308081e-05 1.524153e-05 3.690279e-05 3.992643e-05
-9.848485e-06 1.378788e-05 1.406962e-05 3.517402e-05 3.788358e-05
-9.848485e-06 1.449495e-05 1.302422e-05 3.348130e-05 3.592531e-05
-9.848485e-06 1.520202e-05 1.210066e-05 3.183210e-05 3.405450e-05
-9.848485e-06 1.590909e-05 1.129304e-05 3.023195e-05 3.227233e-05
-9.848485e-06 1.661616e-05 1.059435e-05 2.868477e-05 3.057869e-05
-9.848485e-06 1.732323e-05 9.996552e-06 2.719326e-05 2.897248e-05
-9.848485e-06 1.803030e-05 9.490780e-06 2.575909e-05 2.745188e-05
-9.848485e-06 1.873737e-05 9.067507e-06 2.438313e-05 2.601455e-05
-9.848485e-06 1.944444e-05 8.716821e-06 2.306562e-05 2.465777e-05
-9.848485e-06 2.015152e-05 8.428737e-06 2.180627e-05 2.337856e-05
-9.848485e-06 2.085859e-05 8.193521e-06 2.060444e-05 2.217378e-05
-9.848485e-06 2.156566e-05 8.001975e-06 1.945914e-05 2.104020e-05
-9.848485e-06 2.227273e-05 7.845669e-06 1.836919e-05 1.997453e-05
-9.848485e-06 2.297980e-05 7.717091e-06 1.733321e-05 1.897350e-05
-9.848485e-06 2.368687e-05 7.609717e-06 1.634971e-05 1.803388e-05
-9.848485e-06 2.439394e-05 7.518012e-06 1.541708e-05 1.715246e-05
-9.848485e-06 2.510101e-05 7.437384e-06 1.453368e-05 1.632613e-05
-9.848485e-06 2.580808e-05 7.364095e-06 1.369784e-05 1.555187e-05
-9.848485e-06 2.651515e-05 7.295166e-06 1.290785e-05 1.482673e-05
-9.848485e-06 2.722222e-05 7.228269e-06 1.216202e-05 1.414788e-05
-9.848485e-06 2.792929e-05 7.161629e-06 1.145867e-05 1.351259e-05
-9.848485e-06 2.863636e-05 7.093926e-06 1.079615e-05 1.291823e-05
-9.848485e-06 2.934343e-05 7.024212e-06 1.017282e-05 1.236227e-05
-9.848485e-06 3.005051e-05 6.951843e-06 9.587101e-06 1.184232e-05
-9.848485e-06 3.075758e-05 6.876415e-06 9.037442e-06 1.135607e-05
-9.848485e-06 3.146465e-05 6.797711e-06 8.522336e-06 1.090133e-05
-9.848485e-06 3.217172e-05 6.715663e-06 8.040318e-06 1.047601e-05
-9.848485e-06 3.287879e-05 6.630316e-06 7.589965e-06 1.007813e-05
-9.848485e-06 3.358586e-05 6.541797e-06 7.169898e-06 9.705799e-06
-9.848485e-06 3.429293e-05 6.450295e-06 6.778773e-06 9.357247e-06
-9.848485e-06 3.500000e-05 6.356046e-06 6.415284e-06 9.030791e-06
-8.838384e-06 -3.500000e-05 6.767471e-06 6.296469e-06 9.243602e-06
-8.838384e-06 -3.429293e-05 6.881169e-06 6.653572e-06 9.571860e-06
-8.838384e-06 -3.358586e-05 6.992406e-06 7.040242e-06 9.922638e-06
-8.838384e-06 -3.287879e-05 7.100840e-06 7.458017e-06 1.029776e-05
-8.838384e-06 -3.217172e-05 7.206145e-06 7.908483e-06 1.069919e-05
-8.838384e-06 -3.146465e-05 7.308027e-06 8.393280e-06 1.112899e-05
-8.838384e-06 -3.075758e-05 7.406239e-06 8.914106e-06 1.158938e-05
-8.838384e-06 -3.005051e-05 7.500603e-06 9.472723e-06 1.208270e-05
-8.838384e-06 -2.934343e-05 7.591039e-06 1.007096e-05 1.261143e-05
-8.838384e-06 -2.863636e-05 7.677597e-06 1.071073e-05 1.317821e-05
-8.838384e-06 -2.792929e-05 7.760500e-06 1.139401e-05 1.378582e-05
-8.838384e-06 -2.722222e-05 7.840197e-06 1.212285e-05 1.443718e-05
-8.838384e-06 -2.651515e-05 7.917428e-06 1.289940e-05 1.513540e-05
-8.838384e-06 -2.580808e-05 7.993299e-06 1.372587e-05 1.588371e-05
-8.838384e-06 -2.510101e-05 8.069377e-06 1.460455e-05 1.668555e-05
-8.838384e-06 -2.439394e-05 8.147795e-06 1.553779e-05 1.754450e-05
-8.838384e-06 -2.368687e-05 8.231381e-06 1.652802e-05 1.846432e-05
-8.838384e-06 -2.297980e-05 8.323786e-06 1.757771e-05 1.944895e-05
-8.838384e-06 -2.227273e-05 8.429633e-06 1.868939e-05 2.050249e-05
-8.838384e-06 -2.156566e-05 8.554649e-06 1.986557e-05 2.162922e-05
-8.838384e-06 -2.085859e-05 8.705782e-06 2.110881e-05 2.283358e-05
-8.838384e-06 -2.015152e-05 8.891274e-06 2.242158e-05 2.412016e-05
-8.838384e-06 -1.944444e-05 9.120660e-06 2.380633e-05 2.549368e-05
-8.838384e-06 -1.873737e-05 9.404683e-06 2.526533e-05 2.695895e-05
-8.838384e-06 -1.803030e-05 9.755095e-06 2.680070e-05 2.852086e-05
-8.838384e-06 -1.732323e-05 1.018436e-05 2.841423e-05 3.018426e-05
-8.838384e-06 -1.661616e-05 1.070526e-05 3.010737e-05 3.195397e-05
-8.838384e-06 -1.590909e-05 1.133053e-05 3.188098e-05 3.383456e-05
-8.838384e-06 -1.520202e-05 1.207248e-05 3.373522e-05 3.583029e-05
-8.838384e-06 -1.449495e-05 1.294264e-05 3.566928e-05 3.794482e-05
-8.838384e-06 -1.378788e-05 1.395166e-05 3.768108e-05 4.018100e-05
-8.838384e-06 -1.308081e-05 1.510907e-05 3.976688e-05 4.254044e-05
-8.838384e-06 -1.237374e-05 1.642321e-05 4.192078e-05 4.502303e-05
-8.838384e-06 -1.166667e-05 1.790104e-05 4.413403e-05 4.762626e-05
-8.838384e-06 -1.095960e-05 1.954782e-05 4.639429e-05 5.034429e-05
-8.838384e-06 -1.025253e-05 2.136648e-05 4.868449e-05 5.316678e-05
-8.838384e-06 -9.545455e-06 2.335674e-05 5.098160e-05 5.607727e-05
-8.838384e-06 -8.838384e-06 2.551360e-05 5.325501e-05 5.905116e-05
-8.838384e-06 -8.131313e-06 2.782527e-05 5.546465e-05 6.205299e-05
-8.838384e-06 -7.424242e-06 3.027012e-05 5.755899e-05 6.503320e-05
-8.838384e-06 -6.717172e-06 3.281263e-05 5.947306e-05 6.792432e-05
-8.838384e-06 -6.010101e-06 3.539819e-05 6.112745e-05 7.063708e-05
-8.838384e-06 -5.303030e-06 3.794724e-05 6.242961e-05 7.305785e-05
-8.838384e-06 -4.595960e-06 4.035026e-05 6.328026e-05 7.505022e-05
-8.838384e-06 -3.888889e-06 4.246792e-05 6.358958e-05 7.646672e-05
-8.838384e-06 -3.181818e-06 4.414489e-05 6.330870e-05 7.718007e-05
-8.838384e-06 -2.474747e-06 4.525000e-05 6.247957e-05 7.714441e-05
-8.838384e-06 -1.767677e-06 4.575009e-05 6.129125e-05 7.648325e-05
-8.838384e-06 -1.060606e-06 4.578824e-05 6.009999e-05 7.555509e-05
-8.838384e-06 -3.535354e-07 4.567010e-05 5.934540e-05 7.488414e-05
-8.838384e-06 3.535354e-07 4.567010e-05 5.934540e-05 7.488414e-05
-8.838384e-06 1.060606e-06 4.578823e-05 6.009999e-05 7.555509e-05
-8.838384e-06 1.767677e-06 4.575009e-05 6.129124e-05 7.648325e-05
-8.838384e-06 2.474747e-06 4.525000e-05 6.247957e-05 7.714440e-05
-8.838384e-06 3.181818e-06 4.414488e-05 6.330870e-05 7.718006e-05
-8.838384e-06 3.888889e-06 4.246792e-05 6.358958e-05 7.646671e-05
-8.838384e-06 4.595960e-06 4.035025e-05 6.328026e-05 7.505021e-05
-8.838384e-06 5.303030e-06 3.794724e-05 6.242960e-05 7.305784e-05
-8.838384e-06 6.010101e-06 3.539819e-05 6.112745e-05 7.063708e-05
-8.838384e-06 6.717172e-06 3.281262e-05 5.947305e-05 6.792431e-05
-8.838384e-06 7.424242e-06 3.027011e-05 5.755898e-05 6.503319e-05
-8.838384e-06 8.131313e-06 2.782527e-05 5.546465e-05 6.205298e-05
-8.838384e-06 8.838384e-06 2.551360e-05 5.325500e-05 5.905116e-05
-8.838384e-06 9.545455e-06 2.335673e-05 5.098160e-05 5.607727e-05
-8.838384e-06 1.025253e-05 2.136648e-05 4.868449e-05 5.316677e-05
-8.838384e-06 1.095960e-05 1.954781e-05 4.639429e-05 5.034428e-05
-8.838384e-06 1.166667e-05 1.790104e-05 4.413403e-05 4.762625e-05
-8.838384e-06 1.237374e-05 1.642320e-05 4.192077e-05 4.502303e-05
-8.838384e-06 1.308081e-05 1.510906e-05 3.976688e-05 4.254043e-05
-8.838384e-06 1.378788e-05 1.395166e-05 3.768108e-05 4.018099e-05
-8.838384e-06 1.449495e-05 1.294264e-05 3.566927e-05 3.794482e-05
-8.838384e-06 1.520202e-05 1.207247e-05 3.373521e-05 3.583028e-05
-8.838384e-06 1.590909e-05 1.133053e-05 3.188098e-05 3.383456e-05
-8.838384e-06 1.661616e-05 1.070526e-05 3.010737e-05 3.195397e-05
-8.838384e-06 1.732323e-05 1.018435e-05 2.841423e-05 3.018426e-05
-8.838384e-06 1.803030e-05 9.755095e-06 2.680069e-05 2.852085e-05
-8.838384e-06 1.873737e-05 9.404683e-06 2.526533e-05 2.695895e-05
-8.838384e-06 1.944444e-05 9.120660e-06 2.380633e-05 2.549368e-05
-8.838384e-06 2.015152e-05 8.891274e-06 2.242158e-05 2.412016e-05
-8.838384e-06 2.085859e-05 8.705783e-06 2.110881e-05 2.283358e-05
-8.838384e-06 2.156566e-05 8.554650e-06 1.986557e-05 2.162922e-05
-8.838384e-06 2.227273e-05 8.429634e-06 1.868939e-05 2.050249e-05
-8.838384e-06 2.297980e-05 8.323787e-06 1.757771e-05 1.944894e-05
-8.838384e-06 2.368687e-05 8.231381e-06 1.652802e-05 1.846432e-05
-8.838384e-06 2.439394e-05 8.147796e-06 1.553779e-05 1.754450e-05
-8.838384e-06 2.510101e-05 8.069377e-06 1.460455e-05 1.668555e-05
-8.838384e-06 2.580808e-05 7.993300e-06 1.372587e-05 1.588371e-05
-8.838384e-06 2.651515e-05 7.917429e-06 1.289940e-05 1.513540e-05
-8.838384e-06 2.722222e-05 7.840198e-06 1.212285e-05 1.443718e-05
-8.838384e-06 2.792929e-05 7.760501e-06 1.139401e-05 1.378582e-05
-8.838384e-06 2.863636e-05 7.677598e-06 1.071073e-05 1.317821e-05
-8.838384e-06 2.934343e-05 7.591040e-06 1.007096e-05 1.261143e-05
-8.838384e-06 3.005051e-05 7.500603e-06 9.472723e-06 1.208270e-05
-8.838384e-06 3.075758e-05 7.406239e-06 8.914106e-06 1.158938e-05
-8.838384e-06 3.146465e-05 7.308027e-06 8.393280e-06 1.112899e-05
-8.838384e-06 3.217172e-05 7.206145e-06 7.908483e-06 1.069919e-05
-8.838384e-06 3.287879e-05 7.100840e-06 7.458017e-06 1.029776e-05
-8.838384e-06 3.358586e-05 6.992406e-06 7.040242e-06 9.922638e-06
-8.838384e-06 3.429293e-05 6.881169e-06 6.653572e-06 9.571860e-06
-8.838384e-06 3.500000e-05 6.767471e-06 6.296469e-06 9.243603e-06
-7.828283e-06 -3.500000e-05 7.192958e-06 6.171773e-06 9.477839e-06
-7.828283e-06 -3.429293e-05 7.328873e-06 6.517008e-06 9.807332e-06
-7.828283e-06 -3.358586e-05 7.462943e-06 6.893528e-06 1.015954e-05
-7.828283e-06 -3.287879e-05 7.594754e-06 7.303133e-06 1.053642e-05
-7.828283e-06 -3.217172e-05 7.723888e-06 7.747678e-06 1.094006e-05
-7.828283e-06 -3.146465e-05 7.849930e-06 8.229079e-06 1.137274e-05
-7.828283e-06 -3.075758e-05 7.972482e-06 8.749327e-06 1.183686e-05
-7.828283e-06 -3.005051e-05 8.091178e-06 9.310497e-06 1.233501e-05
-7.828283e-06 -2.934343e-05 8.205703e-06 9.914757e-06 1.286996e-05
-7.828283e-06 -2.863636e-05 8.315819e-06 1.056438e-05 1.344466e-05
-7.828283e-06 -2.792929e-05 8.421400e-06 1.126174e-05 1.406225e-05
-7.828283e-06 -2.722222e-05 8.522469e-06 1.200936e-05 1.472607e-05
-7.828283e-06 -2.651515e-05 8.619251e-06 1.280985e-05 1.543968e-05
-7.828283e-06 -2.580808e-05 8.712242e-06 1.366600e-05 1.620687e-05
-7.828283e-06 -2.510101e-05 8.802280e-06 1.458070e-05 1.703164e-05
-7.828283e-06 -2.439394e-05 8.890651e-06 1.555701e-05 1.791827e-05
-7.828283e-06 -2.368687e-05 8.979200e-06 1.659814e-05 1.887126e-05
-7.828283e-06 -2.297980e-05 9.070477e-06 1.770745e-05 1.989541e-05
-7.828283e-06 -2.227273e-05 9.167891e-06 1.888845e-05 2.099580e-05
-7.828283e-06 -2.156566e-05 9.275894e-06 2.014480e-05 2.217781e-05
-7.828283e-06 -2.085859e-05 9.400170e-06 2.148033e-05 2.344712e-05
-7.828283e-06 -2.015152e-05 9.547825e-06 2.289897e-05 2.480975e-05
-7.828283e-06 -1.944444e-05 9.727547e-06 2.440481e-05 2.627204e-05
-7.828283e-06 -1.873737e-05 9.949720e-06 2.600203e-05 2.784066e-05
-7.828283e-06 -1.803030e-05 1.022644e-05 2.769488e-05 2.952264e-05
-7.828283e-06 -1.732323e-05 1.057140e-05 2.948763e-05 3.132531e-05
-7.828283e-06 -1.661616e-05 1.099968e-05 3.138453e-05 3.325630e-05
-7.828283e-06 -1.590909e-05 1.152733e-05 3.338969e-05 3.532351e-05
-7.828283e-06 -1.520202e-05 1.217096e-05 3.550695e-05 3.753500e-05
-7.828283e-06 -1.449495e-05 1.294721e-05 3.773978e-05 3.989889e-05
-7.828283e-06 -1.378788e-05 1.387237e-05 4.009097e-05 4.242320e-05
-7.828283e-06 -1.308081e-05 1.496209e-05 4.256235e-05 4.511560e-05
-7.828283e-06 -1.237374e-05 1.623117e-05 4.515438e-05 4.798300e-05
-7.828283e-06 -1.166667e-05 1.769352e-05 4.786554e-05 5.103108e-05
-7.828283e-06 -1.095960e-05 1.936201e-05 5.069156e-05 5.426345e-05
-7.828283e-06 -1.025253e-05 2.124830e-05 5.362432e-05 5.768065e-05
-7.828283e-06 -9.545455e-06 2.336227e-05 5.665033e-05 6.127851e-05
-7.828283e-06 -8.838384e-06 2.571107e-05 5.974875e-05 6.504593e-05
-7.828283e-06 -8.131313e-06 2.829735e-05 6.288862e-05 6.896172e-05
-7.828283e-06 -7.424242e-06 3.111648e-05 6.602511e-05 7.299007e-05
-7.828283e-06 -6.717172e-06 3.415192e-05 6.909470e-05 7.707420e-05
-7.828283e-06 -6.010101e-06 3.736838e-05 7.200916e-05 8.112776e-05
-7.828283e-06 -5.303030e-06 4.070135e-05 7.464883e-05 8.502381e-05
-7.828283e-06 -4.595960e-06 4.404277e-05 7.685762e-05 8.858250e-05
-7.828283e-06 -3.888889e-06 4.722377e-05 7.844538e-05 9.156288e-05
-7.828283e-06 -3.181818e-06 5.000279e-05 7.921186e-05 9.367389e-05
-7.828283e-06 -2.474747e-06 5.208442e-05 7.901740e-05 9.463898e-05
-7.828283e-06 -1.767677e-06 5.322202e-05 7.792675e-05 9.436717e-05
-7.828283e-06 -1.060606e-06 5.344503e-05 7.639027e-05 9.323006e-05
-7.828283e-06 -3.535354e-07 5.324535e-05 7.524554e-05 9.217895e-05
-7.828283e-06 3.535354e-07 5.324534e-05 7.524554e-05 9.217895e-05
-7.828283e-06 1.060606e-06 5.344503e-05 7.639027e-05 9.323006e-05
-7.828283e-06 1.767677e-06 5.322201e-05 7.792675e-05 9.436716e-05
-7.828283e-06 2.474747e-06 5.208441e-05 7.901740e-05 9.463897e-05
-7.828283e-06 3.181818e-06 5.000278e-05 7.921186e-05 9.367388e-05
-7.828283e-06 3.888889e-06 4.722376e-05 7.844537e-05 9.156287e-05
-7.828283e-06 4.595960e-06 4.404276e-05 7.685761e-05 8.858249e-05
-7.828283e-06 5.303030e-06 4.070134e-05 7.464883e-05 8.502380e-05
-7.828283e-06 6.010101e-06 3.736837e-05 7.200915e-05 8.112776e-05
-7.828283e-06 6.717172e-06 3.415191e-05 6.909470e-05 7.707419e-05
-7.828283e-06 7.424242e-06 3.111647e-05 6.602511e-05 7.299006e-05
-7.828283e-06 8.131313e-06 2.829735e-05 6.288862e-05 6.896172e-05
-7.828283e-06 8.838384e-06 2.571106e-05 5.974875e-05 6.504592e-05
-7.828283e-06 9.545455e-06 2.336227e-05 5.665032e-05 6.127850e-05
-7.828283e-06 1.025253e-05 2.124830e-05 5.362431e-05 5.768065e-05
-7.828283e-06 1.095960e-05 1.936201e-05 5.069156e-05 5.426345e-05
-7.828283e-06 1.166667e-05 1.769352e-05 4.786554e-05 5.103107e-05
-7.828283e-06 1.237374e-05 1.623117e-05 4.515437e-05 4.798300e-05
-7.828283e-06 1.308081e-05 1.496209e-05 4.256234e-05 4.511560e-05
-7.828283e-06 1.378788e-05 1.387237e-05 4.009096e-05 4.242320e-05
-7.828283e-06 1.449495e-05 1.294720e-05 3.773978e-05 3.989889e-05
-7.828283e-06 1.520202e-05 1.217096e-05 3.550695e-05 3.753500e-05
-7.828283e-06 1.590909e-05 1.152733e-05 3.338968e-05 3.532351e-05
-7.828283e-06 1.661616e-05 1.099968e-05 3.138453e-05 3.325630e-05
-7.828283e-06 1.732323e-05 1.057140e-05 2.948763e-05 3.132531e-05
-7.828283e-06 1.803030e-05 1.022644e-05 2.769488e-05 2.952264e-05
-7.828283e-06 1.873737e-05 9.949720e-06 2.600203e-05 2.784066e-05
-7.828283e-06 1.944444e-05 9.727548e-06 2.440481e-05 2.627204e-05
-7.828283e-06 2.015152e-05 9.547825e-06 2.289897e-05 2.480975e-05
-7.828283e-06 2.085859e-05 9.400171e-06 2.148033e-05 2.344712e-05
-7.828283e-06 2.156566e-05 9.275895e-06 2.014480e-05 2.217781e-05
-7.828283e-06 2.227273e-05 9.167892e-06 1.888845e-05 2.099580e-05
-7.828283e-06 2.297980e-05 9.070478e-06 1.770745e-05 1.989541e-05
-7.828283e-06 2.368687e-05 8.979201e-06 1.659814e-05 1.887126e-05
-7.828283e-06 2.439394e-05 8.890651e-06 1.555701e-05 1.791827e-05
-7.828283e-06 2.510101e-05 8.802281e-06 1.458070e-05 1.703164e-05
-7.828283e-06 2.580808e-05 8.712242e-06 1.366600e-05 1.620687e-05
-7.828283e-06 2.651515e-05 8.619252e-06 1.280985e-05 1.543968e-05
-7.828283e-06 2.722222e-05 8.522469e-06 1.200936e-05 1.472607e-05
-7.828283e-06 2.792929e-05 8.421400e-06 1.126174e-05 1.406225e-05
-7.828283e-06 2.863636e-05 8.315820e-06 1.056438e-05 1.344466e-05
-7.828283e-06 2.934343e-05 8.205703e-06 9.914757e-06 1.286996e-05
-7.828283e-06 3.005051e-05 8.091178e-06 9.310497e-06 1.233501e-05
-7.828283e-06 3.075758e-05 7.972483e-06 8.749327e-06 1.183686e-05
-7.828283e-06 3.146465e-05 7.849931e-06 8.229079e-06 1.137274e-05
-7.828283e-06 3.217172e-05 7.723889e-06 7.747678e-06 1.094006e-05
-7.828283e-06 3.287879e-05 7.594755e-06 7.303133e-06 1.053642e-05
-7.828283e-06 3.358586e-05 7.462943e-06 6.893528e-06 1.015954e-05
-7.828283e-06 3.429293e-05 7.328873e-06 6.517008e-06 9.807332e-06
-7.828283e-06 3.500000e-05 7.192958e-06 6.171773e-06 9.477839e-06
-6.818182e-06 -3.500000e-05 7.627987e-06 6.053072e-06 9.737858e-06
-6.818182e-06 -3.429293e-05 7.788643e-06 6.380376e-06 1.006837e-05
-6.818182e-06 -3.358586e-05 7.948390e-06 6.740327e-06 1.042156e-05
-6.818182e-06 -3.287879e-05 8.106778e-06 7.135029e-06 1.079947e-05
-6.818182e-06 -3.217172e-05 8.263339e-06 7.566641e-06 1.120432e-05
-6.818182e-06 -3.146465e-05 8.417587e-06 8.037388e-06 1.163853e-05
-6.818182e-06 -3.075758e-05 8.569027e-06 8.549580e-06 1.210469e-05
-6.818182e-06 -3.005051e-05 8.717165e-06 9.105620e-06 1.260561e-05
-6.818182e-06 -2.934343e-05 8.861524e-06 9.708027e-06 1.314429e-05
-6.818182e-06 -2.863636e-05 9.001657e-06 1.035945e-05 1.372399e-05
-6.818182e-06 -2.792929e-05 9.137173e-06 1.106267e-05 1.434819e-05
-6.818182e-06 -2.722222e-05 9.267768e-06 1.182066e-05 1.502063e-05
-6.818182e-06 -2.651515e-05 9.393258e-06 1.263653e-05 1.574532e-05
-6.818182e-06 -2.580808e-05 9.513636e-06 1.351361e-05 1.652655e-05
-6.818182e-06 -2.510101e-05 9.629127e-06 1.445544e-05 1.736893e-05
-6.818182e-06 -2.439394e-05 9.740269e-06 1.546577e-05 1.827739e-05
-6.818182e-06 -2.368687e-05 9.848012e-06 1.654861e-05 1.925720e-05
-6.818182e-06 -2.297980e-05 9.953838e-06 1.770822e-05 2.031404e-05
-6.818182e-06 -2.227273e-05 1.005991e-05 1.894916e-05 2.145396e-05
-6.818182e-06 -2.156566e-05 1.016923e-05 2.027625e-05 2.268346e-05
-6.818182e-06 -2.085859e-05 1.028589e-05 2.169467e-05 2.400954e-05
-6.818182e-06 -2.015152e-05 1.041526e-05 2.320991e-05 2.543969e-05
-6.818182e-06 -1.944444e-05 1.056428e-05 2.482784e-05 2.698195e-05
-6.818182e-06 -1.873737e-05 1.074168e-05 2.655468e-05 2.864497e-05
-6.818182e-06 -1.803030e-05 1.095824e-05 2.839707e-05 3.043808e-05
-6.818182e-06 -1.732323e-05 1.122696e-05 3.036205e-05 3.237127e-05
-6.818182e-06 -1.661616e-05 1.156310e-05 3.245708e-05 3.445529e-05
-6.818182e-06 -1.590909e-05 1.198411e-05 3.469002e-05 3.670173e-05
-6.818182e-06 -1.520202e-05 1.250933e-05 3.706917e-05 3.912296e-05
-6.818182e-06 -1.449495e-05 1.315958e-05 3.960315e-05 4.173229e-05
-6.818182e-06 -1.378788e-05 1.395664e-05 4.230090e-05 4.454385e-05
-6.818182e-06 -1.308081e-05 1.492272e-05 4.517156e-05 4.757265e-05
-6.818182e-06 -1.237374e-05 1.608004e-05 4.822423e-05 5.083447e-05
-6.818182e-06 -1.166667e-05 1.745062e-05 5.146771e-05 5.434564e-05
-6.818182e-06 -1.095960e-05 1.905625e-05 5.491006e-05 5.812276e-05
-6.818182e-06 -1.025253e-05 2.091854e-05 5.855788e-05 6.218208e-05
-6.818182e-06 -9.545455e-06 2.305904e-05 6.241530e-05 6.653862e-05
-6.818182e-06 -8.838384e-06 2.549907e-05 6.648234e-05 7.120466e-05
-6.818182e-06 -8.131313e-06 2.825915e-05 7.075255e-05 7.618728e-05
-6.818182e-06 -7.424242e-06 3.135758e-05 7.520928e-05 8.148456e-05
-6.818182e-06 -6.717172e-06 3.480761e-05 7.981995e-05 8.707925e-05
-6.818182e-06 -6.010101e-06 3.861205e-05 8.452723e-05 9.292870e-05
-6.818182e-06 -5.303030e-06 4.275356e-05 8.923530e-05 9.894850e-05
-6.818182e-06 -4.595960e-06 4.717713e-05 9.378923e-05 1.049862e-04
-6.818182e-06 -3.888889e-06 5.175932e-05 9.794597e-05 1.107810e-04
-6.818182e-06 -3.181818e-06 5.625724e-05 1.013421e-04 1.159098e-04
-6.818182e-06 -2.474747e-06 6.024041e-05 1.034895e-04 1.197455e-04
-6.818182e-06 -1.767677e-06 6.307028e-05 1.039098e-04 1.215529e-04
-6.818182e-06 -1.060606e-06 6.418866e-05 1.026337e-04 1.210531e-04
-6.818182e-06 -3.535354e-07 6.401123e-05 1.009836e-04 1.195622e-04
-6.818182e-06 3.535354e-07 6.401123e-05 1.009836e-04 1.195622e-04
-6.818182e-06 1.060606e-06 6.418865e-05 1.026337e-04 1.210531e-04
-6.818182e-06 1.767677e-06 6.307027e-05 1.039098e-04 1.215529e-04
-6.818182e-06 2.474747e-06 6.024040e-05 1.034895e-04 1.197455e-04
-6.818182e-06 3.181818e-06 5.625723e-05 1.013421e-04 1.159098e-04
-6.818182e-06 3.888889e-06 5.175931e-05 9.794597e-05 1.107810e-04
-6.818182e-06 4.595960e-06 4.717712e-05 9.378922e-05 1.049862e-04
-6.818182e-06 5.303030e-06 4.275355e-05 8.923529e-05 9.894849e-05
-6.818182e-06 6.010101e-06 3.861205e-05 8.452723e-05 9.292869e-05
-6.818182e-06 6.717172e-06 3.480761e-05 7.981995e-05 8.707924e-05
-6.818182e-06 7.424242e-06 3.135758e-05 7.520927e-05 8.148455e-05
-6.818182e-06 8.131313e-06 2.825914e-05 7.075254e-05 7.618728e-05
-6.818182e-06 8.838384e-06 2.549906e-05 6.648233e-05 7.120465e-05
-6.818182e-06 9.545455e-06 2.305903e-05 6.241529e-05 6.653862e-05
-6.818182e-06 1.025253e-05 2.091854e-05 5.855788e-05 6.218207e-05
-6.818182e-06 1.095960e-05 1.905624e-05 5.491006e-05 5.812275e-05
-6.818182e-06 1.166667e-05 1.745062e-05 5.146771e-05 5.434564e-05
-6.818182e-06 1.237374e-05 1.608004e-05 4.822422e-05 5.083447e-05
-6.818182e-06 1.308081e-05 1.492272e-05 4.517156e-05 4.757265e-05
-6.818182e-06 1.378788e-05 1.395664e-05 4.230090e-05 4.454385e-05
-6.818182e-06 1.449495e-05 1.315958e-05 3.960315e-05 4.173228e-05
-6.818182e-06 1.520202e-05 1.250933e-05 3.706917e-05 3.912296e-05
-6.818182e-06 1.590909e-05 1.198411e-05 3.469002e-05 3.670172e-05
-6.818182e-06 1.661616e-05 1.156310e-05 3.245708e-05 3.445529e-05
-6.818182e-06 1.732323e-05 1.122696e-05 3.036205e-05 3.237126e-05
-6.818182e-06 1.803030e-05 1.095824e-05 2.839707e-05 3.043808e-05
-6.818182e-06 1.873737e-05 1.074168e-05 2.655468e-05 2.864497e-05
-6.818182e-06 1.944444e-05 1.056428e-05 2.482783e-05 2.698195e-05
-6.818182e-06 2.015152e-05 1.041526e-05 2.320991e-05 2.543969e-05
-6.818182e-06 2.085859e-05 1.028589e-05 2.169467e-05 2.400954e-05
-6.818182e-06 2.156566e-05 1.016923e-05 2.027625e-05 2.268346e-05
-6.818182e-06 2.227273e-05 1.005991e-05 1.894916e-05 2.145396e-05
-6.818182e-06 2.297980e-05 9.953839e-06 1.770822e-05 2.031404e-05
-6.818182e-06 2.368687e-05 9.848013e-06 1.654861e-05 1.925720e-05
-6.818182e-06 2.439394e-05 9.740270e-06 1.546577e-05 1.827739e-05
-6.818182e-06 2.510101e-05 9.629127e-06 1.445544e-05 1.736893e-05
-6.818182e-06 2.580808e-05 9.513637e-06 1.351361e-05 1.652655e-05
-6.818182e-06 2.651515e-05 9.393259e-06 1.263653e-05 1.574532e-05
-6.818182e-06 2.722222e-05 9.267768e-06 1.182066e-05 1.502063e-05
-6.818182e-06 2.792929e-05 9.137174e-06 1.106267e-05 1.434819e-05
-6.818182e-06 2.863636e-05 9.001658e-06 1.035945e-05 1.372399e-05
-6.818182e-06 2.934343e-05 8.861525e-06 9.708027e-06 1.314429e-05
-6.818182e-06 3.005051e-05 8.717166e-06 9.105620e-06 1.260561e-05
-6.818182e-06 3.075758e-05 8.569027e-06 8.549580e-06 1.210469e-05
-6.818182e-06 3.146465e-05 8.417587e-06 8.037388e-06 1.163853e-05
-6.818182e-06 3.217172e-05 8.263340e-06 7.566640e-06 1.120432e-05
-6.818182e-06 3.287879e-05 8.106779e-06 7.135029e-06 1.079947e-05
-6.818182e-06 3.358586e-05 7.948390e-06 6.740327e-06 1.042156e-05
-6.818182e-06 3.429293e-05 7.788644e-06 6.380376e-06 1.006837e-05
-6.818182e-06 3.500000e-05 7.627988e-06 6.053072e-06 9.737858e-06
-5.808081e-06 -3.500000e-05 8.067581e-06 5.956309e-06 1.002813e-05
-5.808081e-06 -3.429293e-05 8.255204e-06 6.259352e-06 1.035992e-05
-5.808081e-06 -3.358586e-05 8.443153e-06 6.595829e-06 1.071409e-05
-5.808081e-06 -3.287879e-05 8.630983e-06 6.968205e-06 1.109278e-05
-5.808081e-06 -3.217172e-05 8.818214e-06 7.378997e-06 1.149828e-05
-5.808081e-06 -3.146465e-05 9.004338e-06 7.830790e-06 1.193312e-05
-5.808081e-06 -3.075758e-05 9.188817e-06 8.326253e-06 1.240003e-05
-5.808081e-06 -3.005051e-05 9.371094e-06 8.868153e-06 1.290200e-05
-5.808081e-06 -2.934343e-05 9.550597e-06 9.459382e-06 1.344224e-05
-5.808081e-06 -2.863636e-05 9.726752e-06 1.010298e-05 1.402426e-05
-5.808081e-06 -2.792929e-05 9.898999e-06 1.080214e-05 1.465184e-05
-5.808081e-06 -2.722222e-05 1.006681e-05 1.156028e-05 1.532908e-05
-5.808081e-06 -2.651515e-05 1.022972e-05 1.238102e-05 1.606041e-05
-5.808081e-06 -2.580808e-05 1.038734e-05 1.326821e-05 1.685059e-05
-5.808081e-06 -2.510101e-05 1.053946e-05 1.422601e-05 1.770479e-05
-5.808081e-06 -2.439394e-05 1.068602e-05 1.525885e-05 1.862857e-05
-5.808081e-06 -2.368687e-05 1.082725e-05 1.637154e-05 1.962796e-05
-5.808081e-06 -2.297980e-05 1.096376e-05 1.756921e-05 2.070944e-05
-5.808081e-06 -2.227273e-05 1.109661e-05 1.885743e-05 2.188007e-05
-5.808081e-06 -2.156566e-05 1.122750e-05 2.024222e-05 2.314745e-05
-5.808081e-06 -2.085859e-05 1.135895e-05 2.173008e-05 2.451984e-05
-5.808081e-06 -2.015152e-05 1.149449e-05 2.332809e-05 2.600621e-05
-5.808081e-06 -1.944444e-05 1.163896e-05 2.504390e-05 2.761634e-05
-5.808081e-06 -1.873737e-05 1.179876e-05 2.688586e-05 2.936086e-05
-5.808081e-06 -1.803030e-05 1.198224e-05 2.886307e-05 3.125141e-05
-5.808081e-06 -1.732323e-05 1.220002e-05 3.098547e-05 3.330075e-05
-5.808081e-06 -1.661616e-05 1.246532e-05 3.326392e-05 3.552285e-05
-5.808081e-06 -1.590909e-05 1.279421e-05 3.571036e-05 3.793312e-05
-5.808081e-06 -1.520202e-05 1.320576e-05 3.833788e-05 4.054856e-05
-5.808081e-06 -1.449495e-05 1.372201e-05 4.116091e-05 4.338795e-05
-5.808081e-06 -1.378788e-05 1.436770e-05 4.419536e-05 4.647215e-05
-5.808081e-06 -1.308081e-05 1.516987e-05 4.745879e-05 4.982431e-05
-5.808081e-06 -1.237374e-05 1.615731e-05 5.097062e-05 5.347020e-05
-5.808081e-06 -1.166667e-05 1.736007e-05 5.475235e-05 5.743859e-05
-5.808081e-06 -1.095960e-05 1.880919e-05 5.882775e-05 6.176155e-05
-5.808081e-06 -1.025253e-05 2.053668e-05 6.322305e-05 6.647487e-05
-5.808081e-06 -9.545455e-06 2.257585e-05 6.796712e-05 7.161842e-05
-5.808081e-06 -8.838384e-06 2.496188e-05 7.309149e-05 7.723640e-05
-5.808081e-06 -8.131313e-06 2.773251e-05 7.863015e-05 8.337741e-05
-5.808081e-06 -7.424242e-06 3.092855e-05 8.461892e-05 9.009404e-05
-5.808081e-06 -6.717172e-06 3.459408e-05 9.109385e-05 9.744147e-05
-5.808081e-06 -6.010101e-06 3.877559e-05 9.808783e-05 1.054740e-04
-5.808081e-06 -5.303030e-06 4.351907e-05 1.056234e-04 1.142376e-04
-5.808081e-06 -4.595960e-06 4.886268e-05 1.136979e-04 1.237529e-04
-5.808081e-06 -3.888889e-06 5.481914e-05 1.222513e-04 1.339795e-04
-5.808081e-06 -3.181818e-06 6.133376e-05 1.310972e-04 1.447353e-04
-5.808081e-06 -2.474747e-06 6.818222e-05 1.397736e-04 1.555168e-04
-5.808081e-06 -1.767677e-06 7.472660e-05 1.472482e-04 1.651245e-04
-5.808081e-06 -1.060606e-06 7.949002e-05 1.516388e-04 1.712103e-04
-5.808081e-06 -3.535354e-07 8.081244e-05 1.518383e-04 1.720044e-04
-5.808081e-06 3.535354e-07 8.081243e-05 1.518383e-04 1.720044e-04
-5.808081e-06 1.060606e-06 7.949001e-05 1.516387e-04 1.712103e-04
-5.808081e-06 1.767677e-06 7.472659e-05 1.472482e-04 1.651245e-04
-5.808081e-06 2.474747e-06 6.818221e-05 1.397736e-04 1.555168e-04
-5.808081e-06 3.181818e-06 6.133375e-05 1.310972e-04 1.447353e-04
-5.808081e-06 3.888889e-06 5.481913e-05 1.222513e-04 1.339795e-04
-5.808081e-06 4.595960e-06 4.886268e-05 1.136979e-04 1.237529e-04
-5.808081e-06 5.303030e-06 4.351907e-05 1.056234e-04 1.142375e-04
-5.808081e-06 6.010101e-06 3.877558e-05 9.808782e-05 1.054740e-04
-5.808081e-06 6.717172e-06 3.459407e-05 9.109384e-05 9.744146e-05
-5.808081e-06 7.424242e-06 3.092854e-05 8.461892e-05 9.009404e-05
-5.808081e-06 8.131313e-06 2.773250e-05 7.863015e-05 8.337741e-05
-5.808081e-06 8.838384e-06 2.496188e-05 7.309149e-05 7.723639e-05
-5.808081e-06 9.545455e-06 2.257585e-05 6.796712e-05 7.161842e-05
-5.808081e-06 1.025253e-05 2.053668e-05 6.322304e-05 6.647487e-05
-5.808081e-06 1.095960e-05 1.880919e-05 5.882774e-05 6.176155e-05
-5.808081e-06 1.166667e-05 1.736007e-05 5.475235e-05 5.743859e-05
-5.808081e-06 1.237374e-05 1.615731e-05 5.097062e-05 5.347020e-05
-5.808081e-06 1.308081e-05 1.516987e-05 4.745878e-05 4.982430e-05
-5.808081e-06 1.378788e-05 1.436770e-05 4.419536e-05 4.647215e-05
-5.808081e-06 1.449495e-05 1.372201e-05 4.116091e-05 4.338795e-05
-5.808081e-06 1.520202e-05 1.320576e-05 3.833788e-05 4.054855e-05
-5.808081e-06 1.590909e-05 1.279421e-05 3.571036e-05 3.793312e-05
-5.808081e-06 1.661616e-05 1.246532e-05 3.326392e-05 3.552285e-05
-5.808081e-06 1.732323e-05 1.220003e-05 3.098546e-05 3.330075e-05
-5.808081e-06 1.803030e-05 1.198224e-05 2.886307e-05 3.125141e-05
-5.808081e-06 1.873737e-05 1.179876e-05 2.688586e-05 2.936086e-05
-5.808081e-06 1.944444e-05 1.163896e-05 2.504390e-05 2.761634e-05
-5.808081e-06 2.015152e-05 1.149449e-05 2.332809e-05 2.600621e-05
-5.808081e-06 2.085859e-05 1.135895e-05 2.173008e-05 2.451984e-05
-5.808081e-06 2.156566e-05 1.122750e-05 2.024222e-05 2.314744e-05
-5.808081e-06 2.227273e-05 1.109661e-05 1.885743e-05 2.188007e-05
-5.808081e-06 2.297980e-05 1.096376e-05 1.756921e-05 2.070944e-05
-5.808081e-06 2.368687e-05 1.082725e-05 1.637154e-05 1.962796e-05
-5.808081e-06 2.439394e-05 1.068602e-05 1.525885e-05 1.862857e-05
-5.808081e-06 2.510101e-05 1.053946e-05 1.422601e-05 1.770479e-05
-5.808081e-06 2.580808e-05 1.038735e-05 1.326821e-05 1.685059e-05
-5.808081e-06 2.651515e-05 1.022972e-05 1.238102e-05 1.606041e-05
-5.808081e-06 2.722222e-05 1.006681e-05 1.156028e-05 1.532909e-05
-5.808081e-06 2.792929e-05 9.899000e-06 1.080214e-05 1.465184e-05
-5.808081e-06 2.863636e-05 9.726753e-06 1.010298e-05 1.402426e-05
-5.808081e-06 2.934343e-05 9.550598e-06 9.459382e-06 1.344224e-05
-5.808081e-06 3.005051e-05 9.371095e-06 8.868153e-06 1.290200e-05
-5.808081e-06 3.075758e-05 9.188818e-06 8.326253e-06 1.240003e-05
-5.808081e-06 3.146465e-05 9.004338e-06 7.830790e-06 1.193312e-05
-5.808081e-06 3.217172e-05 8.818215e-06 7.378996e-06 1.149828e-05
-5.808081e-06 3.287879e-05 8.630983e-06 6.968205e-06 1.109278e-05
-5.808081e-06 3.358586e-05 8.443153e-06 6.595829e-06 1.071409e-05
-5.808081e-06 3.429293e-05 8.255204e-06 6.259352e-06 1.035992e-05
-5.808081e-06 3.500000e-05 8.067582e-06 5.956309e-06 1.002814e-05
-4.797980e-06 -3.500000e-05 8.506343e-06 5.901533e-06 1.035307e-05
-4.797980e-06 -3.429293e-05 8.722809e-06 6.174341e-06 1.068690e-05
-4.797980e-06 -3.358586e-05 8.941114e-06 6.480487e-06 1.104266e-05
-4.797980e-06 -3.287879e-05 9.160849e-06 6.822860e-06 1.142246e-05
-4.797980e-06 -3.217172e-05 9.381567e-06 7.204408e-06 1.182866e-05
-4.797980e-06 -3.146465e-05 9.602778e-06 7.628146e-06 1.226385e-05
-4.797980e-06 -3.075758e-05 9.823957e-06 8.097168e-06 1.273084e-05
-4.797980e-06 -3.005051e-05 1.004454e-05 8.614664e-06 1.323273e-05
-4.797980e-06 -2.934343e-05 1.026393e-05 9.183948e-06 1.377291e-05
-4.797980e-06 -2.863636e-05 1.048150e-05 9.808480e-06 1.435507e-05
-4.797980e-06 -2.792929e-05 1.069661e-05 1.049190e-05 1.498324e-05
-4.797980e-06 -2.722222e-05 1.090863e-05 1.123806e-05 1.566181e-05
-4.797980e-06 -2.651515e-05 1.111692e-05 1.205107e-05 1.639555e-05
-4.797980e-06 -2.580808e-05 1.132087e-05 1.293532e-05 1.718967e-05
-4.797980e-06 -2.510101e-05 1.151997e-05 1.389553e-05 1.804980e-05
-4.797980e-06 -2.439394e-05 1.171377e-05 1.493679e-05 1.898211e-05
-4.797980e-06 -2.368687e-05 1.190203e-05 1.606463e-05 1.999326e-05
-4.797980e-06 -2.297980e-05 1.208467e-05 1.728502e-05 2.109055e-05
-4.797980e-06 -2.227273e-05 1.226198e-05 1.860450e-05 2.228191e-05
-4.797980e-06 -2.156566e-05 1.243464e-05 2.003016e-05 2.357599e-05
-4.797980e-06 -2.085859e-05 1.260387e-05 2.156980e-05 2.498227e-05
-4.797980e-06 -2.015152e-05 1.277165e-05 2.323195e-05 2.651110e-05
-4.797980e-06 -1.944444e-05 1.294090e-05 2.502602e-05 2.817390e-05
-4.797980e-06 -1.873737e-05 1.311576e-05 2.696238e-05 2.998321e-05
-4.797980e-06 -1.803030e-05 1.330188e-05 2.905251e-05 3.195291e-05
-4.797980e-06 -1.732323e-05 1.350686e-05 3.130915e-05 3.409836e-05
-4.797980e-06 -1.661616e-05 1.374060e-05 3.374655e-05 3.643671e-05
-4.797980e-06 -1.590909e-05 1.401580e-05 3.638064e-05 3.898709e-05
-4.797980e-06 -1.520202e-05 1.434839e-05 3.922933e-05 4.177100e-05
-4.797980e-06 -1.449495e-05 1.475793e-05 4.231288e-05 4.481268e-05
-4.797980e-06 -1.378788e-05 1.526789e-05 4.565431e-05 4.813964e-05
-4.797980e-06 -1.308081e-05 1.590571e-05 4.927994e-05 5.178324e-05
-4.797980e-06 -1.237374e-05 1.670269e-05 5.322002e-05 5.577948e-05
-4.797980e-06 -1.166667e-05 1.769369e-05 5.750957e-05 6.016990e-05
-4.797980e-06 -1.095960e-05 1.891667e-05 6.218946e-05 6.500285e-05
-4.797980e-06 -1.025253e-05 2.041244e-05 6.730781e-05 7.033498e-05
-4.797980e-06 -9.545455e-06 2.222464e-05 7.292177e-05 7.623332e-05
-4.797980e-06 -8.838384e-06 2.440019e-05 7.910005e-05 8.277794e-05
-4.797980e-06 -8.131313e-06 2.699031e-05 8.592633e-05 9.006559e-05
-4.797980e-06 -7.424242e-06 3.005207e-05 9.350418e-05 9.821486e-05
-4.797980e-06 -6.717172e-06 3.365037e-05 1.019643e-04 1.073735e-04
-4.797980e-06 -6.010101e-06 3.786026e-05 1.114754e-04 1.177292e-04
-4.797980e-06 -5.303030e-06 4.276944e-05 1.222617e-04 1.295267e-04
-4.797980e-06 -4.595960e-06 4.848060e-05 1.346322e-04 1.430950e-04
-4.797980e-06 -3.888889e-06 5.511223e-05 1.490311e-04 1.588950e-04
-4.797980e-06 -3.181818e-06 6.279410e-05 1.661363e-04 1.776074e-04
-4.797980e-06 -2.474747e-06 7.164461e-05 1.870672e-04 2.003174e-04
-4.797980e-06 -1.767677e-06 8.168759e-05 2.139185e-04 2.289847e-04
-4.797980e-06 -1.060606e-06 9.261166e-05 2.516588e-04 2.681587e-04
-4.797980e-06 -3.535354e-07 1.035917e-04 3.196227e-04 3.359909e-04
-4.797980e-06 3.535354e-07 1.035917e-04 3.196227e-04 3.359909e-04
-4.797980e-06 1.060606e-06 9.261164e-05 2.516588e-04 2.681587e-04
-4.797980e-06 1.767677e-06 8.168758e-05 2.139185e-04 2.289847e-04
-4.797980e-06 2.474747e-06 7.164460e-05 1.870672e-04 2.003174e-04
-4.797980e-06 3.181818e-06 6.279409e-05 1.661363e-04 1.776074e-04
-4.797980e-06 3.888889e-06 5.511222e-05 1.490311e-04 1.588950e-04
-4.797980e-06 4.595960e-06 4.848060e-05 1.346322e-04 1.430950e-04
-4.797980e-06 5.303030e-06 4.276944e-05 1.222617e-04 1.295266e-04
-4.797980e-06 6.010101e-06 3.786025e-05 1.114754e-04 1.177292e-04
-4.797980e-06 6.717172e-06 3.365037e-05 1.019643e-04 1.073735e-04
-4.797980e-06 7.424242e-06 3.005207e-05 9.350418e-05 9.821486e-05
-4.797980e-06 8.131313e-06 2.699031e-05 8.592633e-05 9.006559e-05
-4.797980e-06 8.838384e-06 2.440018e-05 7.910005e-05 8.277794e-05
-4.797980e-06 9.545455e-06 2.222464e-05 7.292177e-05 7.623332e-05
-4.797980e-06 1.025253e-05 2.041244e-05 6.730781e-05 7.033498e-05
-4.797980e-06 1.095960e-05 1.891667e-05 6.218946e-05 6.500284e-05
-4.797980e-06 1.166667e-05 1.769369e-05 5.750956e-05 6.016990e-05
-4.797980e-06 1.237374e-05 1.670269e-05 5.322001e-05 5.577948e-05
-4.797980e-06 1.308081e-05 1.590571e-05 4.927994e-05 5.178324e-05
-4.797980e-06 1.378788e-05 1.526789e-05 4.565431e-05 4.813964e-05
-4.797980e-06 1.449495e-05 1.475793e-05 4.231288e-05 4.481268e-05
-4.797980e-06 1.520202e-05 1.434839e-05 3.922932e-05 4.177100e-05
-4.797980e-06 1.590909e-05 1.401580e-05 3.638064e-05 3.898709e-05
-4.797980e-06 1.661616e-05 1.374060e-05 3.374655e-05 3.643671e-05
-4.797980e-06 1.732323e-05 1.350686e-05 3.130915e-05 3.409836e-05
-4.797980e-06 1.803030e-05 1.330188e-05 2.905250e-05 3.195291e-05
-4.797980e-06 1.873737e-05 1.311576e-05 2.696238e-05 2.998321e-05
-4.797980e-06 1.944444e-05 1.294090e-05 2.502602e-05 2.817390e-05
-4.797980e-06 2.015152e-05 1.277165e-05 2.323195e-05 2.651110e-05
-4.797980e-06 2.085859e-05 1.260387e-05 2.156980e-05 2.498227e-05
-4.797980e-06 2.156566e-05 1.243464e-05 2.003016e-05 2.357599e-05
-4.797980e-06 2.227273e-05 1.226199e-05 1.860450e-05 2.228191e-05
-4.797980e-06 2.297980e-05 1.208468e-05 1.728502e-05 2.109055e-05
-4.797980e-06 2.368687e-05 1.190203e-05 1.606463e-05 1.999326e-05
-4.797980e-06 2.439394e-05 1.171377e-05 1.493679e-05 1.898211e-05
-4.797980e-06 2.510101e-05 1.151997e-05 1.389553e-05 1.804980e-05
-4.797980e-06 2.580808e-05 1.132087e-05 1.293532e-05 1.718967e-05
-4.797980e-06 2.651515e-05 1.111692e-05 1.205107e-05 1.639555e-05
-4.797980e-06 2.722222e-05 1.090863e-05 1.123806e-05 1.566181e-05
-4.797980e-06 2.792929e-05 1.069661e-05 1.049190e-05 1.498324e-05
-4.797980e-06 2.863636e-05 1.048150e-05 9.808480e-06 1.435507e-05
-4.797980e-06 2.934343e-05 1.026393e-05 9.183948e-06 1.377291e-05
-4.797980e-06 3.005051e-05 1.004454e-05 8.614664e-06 1.323273e-05
-4.797980e-06 3.075758e-05 9.823957e-06 8.097168e-06 1.273084e-05
-4.797980e-06 3.146465e-05 9.602779e-06 7.628146e-06 1.226385e-05
-4.797980e-06 3.217172e-05 9.381567e-06 7.204408e-06 1.182866e-05
-4.797980e-06 3.287879e-05 9.160850e-06 6.822860e-06 1.142246e-05
-4.797980e-06 3.358586e-05 8.941115e-06 6.480487e-06 1.104266e-05
-4.797980e-06 3.429293e-05 8.722810e-06 6.174341e-06 1.068690e-05
-4.797980e-06 3.500000e-05 8.506344e-06 5.901533e-06 1.035307e-05
-3.787879e-06 -3.500000e-05 8.938510e-06 5.911984e-06 1.071674e-05
-3.787879e-06 -3.429293e-05 9.185300e-06 6.149949e-06 1.105403e-05
-3.787879e-06 -3.358586e-05 9.435689e-06 6.419923e-06 1.141261e-05
-3.787879e-06 -3.287879e-05 9.689338e-06 6.725244e-06 1.179458e-05
-3.787879e-06 -3.217172e-05 9.945864e-06 7.069350e-06 1.220229e-05
-3.787879e-06 -3.146465e-05 1.020484e-05 7.455761e-06 1.263832e-05
-3.787879e-06 -3.075758e-05 1.046580e-05 7.888085e-06 1.310553e-05
-3.787879e-06 -3.005051e-05 1.072823e-05 8.370025e-06 1.360706e-05
-3.787879e-06 -2.934343e-05 1.099156e-05 8.905395e-06 1.414639e-05
-3.787879e-06 -2.863636e-05 1.125520e-05 9.498150e-06 1.472733e-05
-3.787879e-06 -2.792929e-05 1.151851e-05 1.015242e-05 1.535408e-05
-3.787879e-06 -2.722222e-05 1.178083e-05 1.087254e-05 1.603122e-05
-3.787879e-06 -2.651515e-05 1.204148e-05 1.166311e-05 1.676381e-05
-3.787879e-06 -2.580808e-05 1.229978e-05 1.252904e-05 1.755737e-05
-3.787879e-06 -2.510101e-05 1.255504e-05 1.347560e-05 1.841795e-05
-3.787879e-06 -2.439394e-05 1.280666e-05 1.450849e-05 1.935218e-05
-3.787879e-06 -2.368687e-05 1.305407e-05 1.563387e-05 2.036729e-05
-3.787879e-06 -2.297980e-05 1.329685e-05 1.685849e-05 2.147125e-05
-3.787879e-06 -2.227273e-05 1.353476e-05 1.818970e-05 2.267278e-05
-3.787879e-06 -2.156566e-05 1.376781e-05 1.963559e-05 2.398143e-05
-3.787879e-06 -2.085859e-05 1.399639e-05 2.120508e-05 2.540776e-05
-3.787879e-06 -2.015152e-05 1.422135e-05 2.290801e-05 2.696338e-05
-3.787879e-06 -1.944444e-05 1.444420e-05 2.475532e-05 2.866114e-05
-3.787879e-06 -1.873737e-05 1.466731e-05 2.675917e-05 3.051529e-05
-3.787879e-06 -1.803030e-05 1.489414e-05 2.893316e-05 3.254171e-05
-3.787879e-06 -1.732323e-05 1.512957e-05 3.129258e-05 3.475815e-05
-3.787879e-06 -1.661616e-05 1.538028e-05 3.385465e-05 3.718454e-05
-3.787879e-06 -1.590909e-05 1.565520e-05 3.663891e-05 3.984338e-05
-3.787879e-06 -1.520202e-05 1.596603e-05 3.966763e-05 4.276020e-05
-3.787879e-06 -1.449495e-05 1.632779e-05 4.296635e-05 4.596416e-05
-3.787879e-06 -1.378788e-05 1.675944e-05 4.656455e-05 4.948875e-05
-3.787879e-06 -1.308081e-05 1.728443e-05 5.049651e-05 5.337274e-05
-3.787879e-06 -1.237374e-05 1.793115e-05 5.480239e-05 5.766132e-05
-3.787879e-06 -1.166667e-05 1.873328e-05 5.952967e-05 6.240767e-05
-3.787879e-06 -1.095960e-05 1.972988e-05 6.473500e-05 6.767487e-05
-3.787879e-06 -1.025253e-05 2.096539e-05 7.048669e-05 7.353857e-05
-3.787879e-06 -9.545455e-06 2.248957e-05 7.686818e-05 8.009056e-05
-3.787879e-06 -8.838384e-06 2.435757e-05 8.398275e-05 8.744366e-05
-3.787879e-06 -8.131313e-06 2.663056e-05 9.196035e-05 9.573867e-05
-3.787879e-06 -7.424242e-06 2.937689e-05 1.009677e-04 1.051545e-04
-3.787879e-06 -6.717172e-06 3.267415e-05 1.112233e-04 1.159233e-04
-3.787879e-06 -6.010101e-06 3.661219e-05 1.230219e-04 1.283544e-04
-3.787879e-06 -5.303030e-06 4.129721e-05 1.367736e-04 1.428723e-04
-3.787879e-06 -4.595960e-06 4.685784e-05 1.530712e-04 1.600826e-04
-3.787879e-06 -3.888889e-06 5.345652e-05 1.728095e-04 1.808887e-04
-3.787879e-06 -3.181818e-06 6.132286e-05 1.974026e-04 2.067082e-04
-3.787879e-06 -2.474747e-06 7.091064e-05 2.291466e-04 2.398676e-04
-3.787879e-06 -1.767677e-06 8.399802e-05 2.713273e-04 2.840320e-04
-3.787879e-06 -1.060606e-06 1.099961e-04 3.154463e-04 3.340741e-04
-3.787879e-06 -3.535354e-07 1.048433e-04 3.142397e-04 3.312684e-04
-3.787879e-06 3.535354e-07 1.048433e-04 3.142397e-04 3.312684e-04
-3.787879e-06 1.060606e-06 1.099961e-04 3.154463e-04 3.340741e-04
-3.787879e-06 1.767677e-06 8.399802e-05 2.713273e-04 2.840320e-04
-3.787879e-06 2.474747e-06 7.091064e-05 2.291466e-04 2.398676e-04
-3.787879e-06 3.181818e-06 6.132285e-05 1.974026e-04 2.067082e-04
-3.787879e-06 3.888889e-06 5.345652e-05 1.728095e-04 1.808887e-04
-3.787879e-06 4.595960e-06 4.685783e-05 1.530712e-04 1.600826e-04
-3.787879e-06 5.303030e-06 4.129720e-05 1.367736e-04 1.428723e-04
-3.787879e-06 6.010101e-06 3.661219e-05 1.230219e-04 1.283544e-04
-3.787879e-06 6.717172e-06 3.267415e-05 1.112233e-04 1.159233e-04
-3.787879e-06 7.424242e-06 2.937688e-05 1.009677e-04 1.051545e-04
-3.787879e-06 8.131313e-06 2.663056e-05 9.196035e-05 9.573867e-05
-3.787879e-06 8.838384e-06 2.435757e-05 8.398275e-05 8.744366e-05
-3.787879e-06 9.545455e-06 2.248957e-05 7.686818e-05 8.009056e-05
-3.787879e-06 1.025253e-05 2.096539e-05 7.048669e-05 7.353857e-05
-3.787879e-06 1.095960e-05 1.972988e-05 6.473500e-05 6.767487e-05
-3.787879e-06 1.166667e-05 1.873328e-05 5.952967e-05 6.240767e-05
-3.787879e-06 1.237374e-05 1.793115e-05 5.480239e-05 5.766132e-05
-3.787879e-06 1.308081e-05 1.728443e-05 5.049651e-05 5.337273e-05
-3.787879e-06 1.378788e-05 1.675944e-05 4.656455e-05 4.948875e-05
-3.787879e-06 1.449495e-05 1.632779e-05 4.296635e-05 4.596416e-05
-3.787879e-06 1.520202e-05 1.596603e-05 3.966763e-05 4.276020e-05
-3.787879e-06 1.590909e-05 1.565520e-05 3.663891e-05 3.984338e-05
-3.787879e-06 1.661616e-05 1.538028e-05 3.385465e-05 3.718454e-05
-3.787879e-06 1.732323e-05 1.512957e-05 3.129258e-05 3.475815e-05
-3.787879e-06 1.803030e-05 1.489414e-05 2.893316e-05 3.254171e-05
-3.787879e-06 1.873737e-05 1.466731e-05 2.675916e-05 3.051529e-05
-3.787879e-06 1.944444e-05 1.444420e-05 2.475532e-05 2.866114e-05
-3.787879e-06 2.015152e-05 1.422135e-05 2.290801e-05 2.696338e-05
-3.787879e-06 2.085859e-05 1.399639e-05 2.120508e-05 2.540776e-05
-3.787879e-06 2.156566e-05 1.376781e-05 1.963559e-05 2.398143e-05
-3.787879e-06 2.227273e-05 1.353476e-05 1.818970e-05 2.267278e-05
-3.787879e-06 2.297980e-05 1.329685e-05 1.685849e-05 2.147125e-05
-3.787879e-06 2.368687e-05 1.305407e-05 1.563387e-05 2.036729e-05
-3.787879e-06 2.439394e-05 1.280666e-05 1.450849e-05 1.935218e-05
-3.787879e-06 2.510101e-05 1.255504e-05 1.347560e-05 1.841795e-05
-3.787879e-06 2.580808e-05 1.229978e-05 1.252904e-05 1.755737e-05
-3.787879e-06 2.651515e-05 1.204148e-05 1.166311e-05 1.676381e-05
-3.787879e-06 2.722222e-05 1.178083e-05 1.087254e-05 1.603122e-05
-3.787879e-06 2.792929e-05 1.151851e-05 1.015242e-05 1.535408e-05
-3.787879e-06 2.863636e-05 1.125520e-05 9.498150e-06 1.472733e-05
-3.787879e-06 2.934343e-05 1.099156e-05 8.905395e-06 1.414639e-05
-3.787879e-06 3.005051e-05 1.072823e-05 8.370025e-06 1.360706e-05
-3.787879e-06 3.075758e-05 1.046580e-05 7.888085e-06 1.310553e-05
-3.787879e-06 3.146465e-05 1.020484e-05 7.455761e-06 1.263832e-05
-3.787879e-06 3.217172e-05 9.945864e-06 7.069350e-06 1.220229e-05
-3.787879e-06 3.287879e-05 9.689338e-06 6.725244e-06 1.179458e-05
-3.787879e-06 3.358586e-05 9.435690e-06 6.419923e-06 1.141261e-05
-3.787879e-06 3.429293e-05 9.185301e-06 6.149949e-06 1.105403e-05
-3.787879e-06 3.500000e-05 8.938510e-06 5.911984e-06 1.071674e-05
-2.777778e-06 -3.500000e-05 9.358007e-06 6.011843e-06 1.112270e-05
-2.777778e-06 -3.429293e-05 9.636167e-06 6.213045e-06 1.146550e-05
-2.777778e-06 -3.358586e-05 9.919898e-06 6.443415e-06 1.182886e-05
-2.777778e-06 -3.287879e-05 1.020896e-05 6.706677e-06 1.221484e-05
-2.777778e-06 -3.217172e-05 1.050307e-05 7.006732e-06 1.262571e-05
-2.777778e-06 -3.146465e-05 1.080189e-05 7.347634e-06 1.306402e-05
-2.777778e-06 -3.075758e-05 1.110506e-05 7.733568e-06 1.353257e-05
-2.777778e-06 -3.005051e-05 1.141216e-05 8.168839e-06 1.403451e-05
-2.777778e-06 -2.934343e-05 1.172273e-05 8.657873e-06 1.457330e-05
-2.777778e-06 -2.863636e-05 1.203623e-05 9.205228e-06 1.515279e-05
-2.777778e-06 -2.792929e-05 1.235214e-05 9.815619e-06 1.577725e-05
-2.777778e-06 -2.722222e-05 1.266983e-05 1.049396e-05 1.645137e-05
-2.777778e-06 -2.651515e-05 1.298869e-05 1.124539e-05 1.718036e-05
-2.777778e-06 -2.580808e-05 1.330805e-05 1.207538e-05 1.796995e-05
-2.777778e-06 -2.510101e-05 1.362725e-05 1.298974e-05 1.882645e-05
-2.777778e-06 -2.439394e-05 1.394563e-05 1.399471e-05 1.975684e-05
-2.777778e-06 -2.368687e-05 1.426256e-05 1.509708e-05 2.076878e-05
-2.777778e-06 -2.297980e-05 1.457745e-05 1.630422e-05 2.187075e-05
-2.777778e-06 -2.227273e-05 1.488985e-05 1.762420e-05 2.307207e-05
-2.777778e-06 -2.156566e-05 1.519946e-05 1.906592e-05 2.438304e-05
-2.777778e-06 -2.085859e-05 1.550618e-05 2.063920e-05 2.581507e-05
-2.777778e-06 -2.015152e-05 1.581025e-05 2.235495e-05 2.738080e-05
-2.777778e-06 -1.944444e-05 1.611237e-05 2.422533e-05 2.909425e-05
-2.777778e-06 -1.873737e-05 1.641378e-05 2.626396e-05 3.097108e-05
-2.777778e-06 -1.803030e-05 1.671652e-05 2.848614e-05 3.302881e-05
-2.777778e-06 -1.732323e-05 1.702364e-05 3.090915e-05 3.528710e-05
-2.777778e-06 -1.661616e-05 1.733948e-05 3.355261e-05 3.776818e-05
-2.777778e-06 -1.590909e-05 1.767008e-05 3.643893e-05 4.049725e-05
-2.777778e-06 -1.520202e-05 1.802356e-05 3.959380e-05 4.350308e-05
-2.777778e-06 -1.449495e-05 1.841073e-05 4.304692e-05 4.681872e-05
-2.777778e-06 -1.378788e-05 1.884568e-05 4.683283e-05 5.048241e-05
-2.777778e-06 -1.308081e-05 1.934646e-05 5.099199e-05 5.453869e-05
-2.777778e-06 -1.237374e-05 1.993593e-05 5.557218e-05 5.903989e-05
-2.777778e-06 -1.166667e-05 2.064250e-05 6.063035e-05 6.404804e-05
-2.777778e-06 -1.095960e-05 2.150101e-05 6.623495e-05 6.963736e-05
-2.777778e-06 -1.025253e-05 2.255346e-05 7.246918e-05 7.589756e-05
-2.777778e-06 -9.545455e-06 2.384979e-05 7.943525e-05 8.293836e-05
-2.777778e-06 -8.838384e-06 2.544881e-05 8.726033e-05 9.089558e-05
-2.777778e-06 -8.131313e-06 2.741936e-05 9.610477e-05 9.993973e-05
-2.777778e-06 -7.424242e-06 2.984246e-05 1.061739e-04 1.102881e-04
-2.777778e-06 -6.717172e-06 3.281505e-05 1.177347e-04 1.222223e-04
-2.777778e-06 -6.010101e-06 3.645710e-05 1.311408e-04 1.361140e-04
-2.777778e-06 -5.303030e-06 4.092561e-05 1.468675e-04 1.524630e-04
-2.777778e-06 -4.595960e-06 4.644531e-05 1.655602e-04 1.719516e-04
-2.777778e-06 -3.888889e-06 5.338505e-05 1.880833e-04 1.955129e-04
-2.777778e-06 -3.181818e-06 6.247650e-05 2.154848e-04 2.243591e-04
-2.777778e-06 -2.474747e-06 7.552529e-05 2.483952e-04 2.596232e-04
-2.777778e-06 -1.767677e-06 9.802107e-05 2.825097e-04 2.990316e-04
-2.777778e-06 -1.060606e-06 1.095134e-04 2.913958e-04 3.112952e-04
-2.777778e-06 -3.535354e-07 1.046633e-04 2.899436e-04 3.082559e-04
-2.777778e-06 3.535354e-07 1.046633e-04 2.899436e-04 3.082559e-04
-2.777778e-06 1.060606e-06 1.095134e-04 2.913958e-04 3.112952e-04
-2.777778e-06 1.767677e-06 9.802107e-05 2.825097e-04 2.990316e-04
-2.777778e-06 2.474747e-06 7.552529e-05 2.483952e-04 2.596232e-04
-2.777778e-06 3.181818e-06 6.247649e-05 2.154848e-04 2.243591e-04
-2.777778e-06 3.888889e-06 5.338504e-05 1.880833e-04 1.955129e-04
-2.777778e-06 4.595960e-06 4.644531e-05 1.655602e-04 1.719516e-04
-2.777778e-06 5.303030e-06 4.092560e-05 1.468675e-04 1.524630e-04
-2.777778e-06 6.010101e-06 3.645709e-05 1.311408e-04 1.361140e-04
-2.777778e-06 6.717172e-06 3.281505e-05 1.177347e-04 1.222223e-04
-2.777778e-06 7.424242e-06 2.984246e-05 1.061739e-04 1.102881e-04
-2.777778e-06 8.131313e-06 2.741936e-05 9.610477e-05 9.993972e-05
-2.777778e-06 8.838384e-06 2.544881e-05 8.726033e-05 9.089558e-05
-2.777778e-06 9.545455e-06 2.384980e-05 7.943525e-05 8.293836e-05
-2.777778e-06 1.025253e-05 2.255346e-05 7.246917e-05 7.589756e-05
-2.777778e-06 1.095960e-05 2.150101e-05 6.623495e-05 6.963736e-05
-2.777778e-06 1.166667e-05 2.064251e-05 6.063034e-05 6.404804e-05
-2.777778e-06 1.237374e-05 1.993593e-05 5.557218e-05 5.903989e-05
-2.777778e-06 1.308081e-05 1.934646e-05 5.099199e-05 5.453869e-05
-2.777778e-06 1.378788e-05 1.884568e-05 4.683283e-05 5.048241e-05
-2.777778e-06 1.449495e-05 1.841074e-05 4.304692e-05 4.681872e-05
-2.777778e-06 1.520202e-05 1.802356e-05 3.959380e-05 4.350308e-05
-2.777778e-06 1.590909e-05 1.767008e-05 3.643893e-05 4.049725e-05
-2.777778e-06 1.661616e-05 1.733948e-05 3.355261e-05 3.776818e-05
-2.777778e-06 1.732323e-05 1.702364e-05 3.090915e-05 3.528710e-05
-2.777778e-06 1.803030e-05 1.671652e-05 2.848614e-05 3.302881e-05
-2.777778e-06 1.873737e-05 1.641378e-05 2.626396e-05 3.097108e-05
-2.777778e-06 1.944444e-05 1.611237e-05 2.422533e-05 2.909425e-05
-2.777778e-06 2.015152e-05 1.581026e-05 2.235495e-05 2.738080e-05
-2.777778e-06 2.085859e-05 1.550618e-05 2.063920e-05 2.581507e-05
-2.777778e-06 2.156566e-05 1.519946e-05 1.906592e-05 2.438304e-05
-2.777778e-06 2.227273e-05 1.488986e-05 1.762420e-05 2.307207e-05
-2.777778e-06 2.297980e-05 1.457745e-05 1.630422e-05 2.187075e-05
-2.777778e-06 2.368687e-05 1.426256e-05 1.509708e-05 2.076878e-05
-2.777778e-06 2.439394e-05 1.394563e-05 1.399471e-05 1.975684e-05
-2.777778e-06 2.510101e-05 1.362725e-05 1.298974e-05 1.882645e-05
-2.777778e-06 2.580808e-05 1.330805e-05 1.207538e-05 1.796995e-05
-2.777778e-06 2.651515e-05 1.298869e-05 1.124539e-05 1.718036e-05
-2.777778e-06 2.722222e-05 1.266983e-05 1.049396e-05 1.645137e-05
-2.777778e-06 2.792929e-05 1.235214e-05 9.815619e-06 1.577725e-05
-2.777778e-06 2.863636e-05 1.203624e-05 9.205228e-06 1.515279e-05
-2.777778e-06 2.934343e-05 1.172273e-05 8.657873e-06 1.457330e-05
-2.777778e-06 3.005051e-05 1.141216e-05 8.168839e-06 1.403451e-05
-2.777778e-06 3.075758e-05 1.110506e-05 7.733568e-06 1.353257e-05
-2.777778e-06 3.146465e-05 1.080189e-05 7.347634e-06 1.306402e-05
-2.777778e-06 3.217172e-05 1.050307e-05 7.006732e-06 1.262572e-05
-2.777778e-06 3.287879e-05 1.020896e-05 6.706677e-06 1.221484e-05
-2.777778e-06 3.358586e-05 9.919899e-06 6.443415e-06 1.182886e-05
-2.777778e-06 3.429293e-05 9.636168e-06 6.213045e-06 1.146550e-05
-2.777778e-06 3.500000e-05 9.358007e-06 6.011843e-06 1.112270e-05
-1.767677e-06 -3.500000e-05 9.758521e-06 6.222759e-06 1.157374e-05
-1.767677e-06 -3.429293e-05 1.006863e-05 6.389194e-06 1.192472e-05
-1.767677e-06 -3.358586e-05 1.038645e-05 6.580469e-06 1.229556e-05
-1.767677e-06 -3.287879e-05 1.071187e-05 6.800465e-06 1.268820e-05
-1.767677e-06 -3.217172e-05 1.104473e-05 7.053373e-06 1.310481e-05
-1.767677e-06 -3.146465e-05 1.138483e-05 7.343655e-06 1.354783e-05
-1.767677e-06 -3.075758e-05 1.173194e-05 7.676019e-06 1.401998e-05
-1.767677e-06 -3.005051e-05 1.208577e-05 8.055381e-06 1.452429e-05
-1.767677e-06 -2.934343e-05 1.244600e-05 8.486840e-06 1.506417e-05
-1.767677e-06 -2.863636e-05 1.281224e-05 8.975665e-06 1.564340e-05
-1.767677e-06 -2.792929e-05 1.318409e-05 9.527289e-06 1.626620e-05
-1.767677e-06 -2.722222e-05 1.356108e-05 1.014733e-05 1.693727e-05
-1.767677e-06 -2.651515e-05 1.394271e-05 1.084161e-05 1.766181e-05
-1.767677e-06 -2.580808e-05 1.432845e-05 1.161625e-05 1.844564e-05
-1.767677e-06 -2.510101e-05 1.471775e-05 1.247765e-05 1.929518e-05
-1.767677e-06 -2.439394e-05 1.511005e-05 1.343267e-05 2.021757e-05
-1.767677e-06 -2.368687e-05 1.550479e-05 1.448864e-05 2.122073e-05
-1.767677e-06 -2.297980e-05 1.590145e-05 1.565352e-05 2.231342e-05
-1.767677e-06 -2.227273e-05 1.629957e-05 1.693595e-05 2.350537e-05
-1.767677e-06 -2.156566e-05 1.669880e-05 1.834547e-05 2.480738e-05
-1.767677e-06 -2.085859e-05 1.709894e-05 1.989258e-05 2.623144e-05
-1.767677e-06 -2.015152e-05 1.750002e-05 2.158896e-05 2.779090e-05
-1.767677e-06 -1.944444e-05 1.790240e-05 2.344762e-05 2.950063e-05
-1.767677e-06 -1.873737e-05 1.830686e-05 2.548318e-05 3.137728e-05
-1.767677e-06 -1.803030e-05 1.871475e-05 2.771208e-05 3.343952e-05
-1.767677e-06 -1.732323e-05 1.912817e-05 3.015297e-05 3.570839e-05
-1.767677e-06 -1.661616e-05 1.955023e-05 3.282705e-05 3.820768e-05
-1.767677e-06 -1.590909e-05 1.998531e-05 3.575856e-05 4.096446e-05
-1.767677e-06 -1.520202e-05 2.043941e-05 3.897540e-05 4.400968e-05
-1.767677e-06 -1.449495e-05 2.092066e-05 4.250988e-05 4.737894e-05
-1.767677e-06 -1.378788e-05 2.143981e-05 4.639961e-05 5.111349e-05
-1.767677e-06 -1.308081e-05 2.201097e-05 5.068873e-05 5.526147e-05
-1.767677e-06 -1.237374e-05 2.265242e-05 5.542942e-05 5.987949e-05
-1.767677e-06 -1.166667e-05 2.338761e-05 6.068381e-05 6.503465e-05
-1.767677e-06 -1.095960e-05 2.424639e-05 6.652653e-05 7.080725e-05
-1.767677e-06 -1.025253e-05 2.526644e-05 7.304797e-05 7.729424e-05
-1.767677e-06 -9.545455e-06 2.649516e-05 8.035856e-05 8.461378e-05
-1.767677e-06 -8.838384e-06 2.799196e-05 8.859446e-05 9.291140e-05
-1.767677e-06 -8.131313e-06 2.983173e-05 9.792490e-05 1.023681e-04
-1.767677e-06 -7.424242e-06 3.210991e-05 1.085618e-04 1.132110e-04
-1.767677e-06 -6.717172e-06 3.495116e-05 1.207720e-04 1.257277e-04
-1.767677e-06 -6.010101e-06 3.852456e-05 1.348908e-04 1.402842e-04
-1.767677e-06 -5.303030e-06 4.307249e-05 1.513341e-04 1.573444e-04
-1.767677e-06 -4.595960e-06 4.896784e-05 1.705946e-04 1.774834e-04
-1.767677e-06 -3.888889e-06 5.683415e-05 1.931717e-04 2.013590e-04
-1.767677e-06 -3.181818e-06 6.780955e-05 2.192609e-04 2.295070e-04
-1.767677e-06 -2.474747e-06 8.414886e-05 2.474955e-04 2.614097e-04
-1.767677e-06 -1.767677e-06 1.103806e-04 2.679063e-04 2.897545e-04
-1.767677e-06 -1.060606e-06 1.090395e-04 2.691094e-04 2.903609e-04
-1.767677e-06 -3.535354e-07 1.046596e-04 2.681510e-04 2.878517e-04
-1.767677e-06 3.535354e-07 1.046596e-04 2.681510e-04 2.878517e-04
-1.767677e-06 1.060606e-06 1.090395e-04 2.691094e-04 2.903609e-04
-1.767677e-06 1.767677e-06 1.103807e-04 2.679063e-04 2.897545e-04
-1.767677e-06 2.474747e-06 8.414886e-05 2.474955e-04 2.614097e-04
-1.767677e-06 3.181818e-06 6.780955e-05 2.192609e-04 2.295070e-04
-1.767677e-06 3.888889e-06 5.683415e-05 1.931717e-04 2.013590e-04
-1.767677e-06 4.595960e-06 4.896784e-05 1.705946e-04 1.774834e-04
-1.767677e-06 5.303030e-06 4.307249e-05 1.513341e-04 1.573444e-04
-1.767677e-06 6.010101e-06 3.852456e-05 1.348908e-04 1.402842e-04
-1.767677e-06 6.717172e-06 3.495116e-05 1.207720e-04 1.257277e-04
-1.767677e-06 7.424242e-06 3.210992e-05 1.085618e-04 1.132110e-04
-1.767677e-06 8.131313e-06 2.983173e-05 9.792490e-05 1.023681e-04
-1.767677e-06 8.838384e-06 2.799196e-05 8.859446e-05 9.291140e-05
-1.767677e-06 9.545455e-06 2.649516e-05 8.035856e-05 8.461378e-05
-1.767677e-06 1.025253e-05 2.526645e-05 7.304797e-05 7.729424e-05
-1.767677e-06 1.095960e-05 2.424639e-05 6.652653e-05 7.080725e-05
-1.767677e-06 1.166667e-05 2.338762e-05 6.068381e-05 6.503465e-05
-1.767677e-06 1.237374e-05 2.265243e-05 5.542942e-05 5.987949e-05
-1.767677e-06 1.308081e-05 2.201098e-05 5.068873e-05 5.526147e-05
-1.767677e-06 1.378788e-05 2.143981e-05 4.639960e-05 5.111349e-05
-1.767677e-06 1.449495e-05 2.092066e-05 4.250987e-05 4.737894e-05
-1.767677e-06 1.520202e-05 2.043942e-05 3.897540e-05 4.400968e-05
-1.767677e-06 1.590909e-05 1.998531e-05 3.575856e-05 4.096446e-05
-1.767677e-06 1.661616e-05 1.955024e-05 3.282705e-05 3.820768e-05
-1.767677e-06 1.732323e-05 1.912817e-05 3.015297e-05 3.570839e-05
-1.767677e-06 1.803030e-05 1.871475e-05 2.771208e-05 3.343952e-05
-1.767677e-06 1.873737e-05 1.830686e-05 2.548318e-05 3.137728e-05
-1.767677e-06 1.944444e-05 1.790241e-05 2.344762e-05 2.950063e-05
-1.767677e-06 2.015152e-05 1.750003e-05 2.158896e-05 2.779090e-05
-1.767677e-06 2.085859e-05 1.709894e-05 1.989258e-05 2.623144e-05
-1.767677e-06 2.156566e-05 1.669880e-05 1.834547e-05 2.480739e-05
-1.767677e-06 2.227273e-05 1.629957e-05 1.693595e-05 2.350537e-05
-1.767677e-06 2.297980e-05 1.590145e-05 1.565352e-05 2.231342e-05
-1.767677e-06 2.368687e-05 1.550479e-05 1.448864e-05 2.122073e-05
-1.767677e-06 2.439394e-05 1.511005e-05 1.343267e-05 2.021758e-05
-1.767677e-06 2.510101e-05 1.471775e-05 1.247765e-05 1.929518e-05
-1.767677e-06 2.580808e-05 1.432845e-05 1.161625e-05 1.844564e-05
-1.767677e-06 2.651515e-05 1.394271e-05 1.084161e-05 1.766182e-05
-1.767677e-06 2.722222e-05 1.356108e-05 1.014733e-05 1.693727e-05
-1.767677e-06 2.792929e-05 1.318409e-05 9.527289e-06 1.626621e-05
-1.767677e-06 2.863636e-05 1.281224e-05 8.975665e-06 1.564341e-05
-1.767677e-06 2.934343e-05 1.244600e-05 8.486840e-06 1.506417e-05
-1.767677e-06 3.005051e-05 1.208577e-05 8.055381e-06 1.452429e-05
-1.767677e-06 3.075758e-05 1.173194e-05 7.676019e-06 1.401998e-05
-1.767677e-06 3.146465e-05 1.138483e-05 7.343655e-06 1.354783e-05
-1.767677e-06 3.217172e-05 1.104473e-05 7.053373e-06 1.310481e-05
-1.767677e-06 3.287879e-05 1.071187e-05 6.800465e-06 1.268820e-05
-1.767677e-06 3.358586e-05 1.038645e-05 6.580469e-06 1.229556e-05
-1.767677e-06 3.429293e-05 1.006863e-05 6.389194e-06 1.192472e-05
-1.767677e-06 3.500000e-05 9.758521e-06 6.222759e-06 1.157374e-05
-7.575758e-07 -3.500000e-05 1.013358e-05 6.560170e-06 1.207167e-05
-7.575758e-07 -3.429293e-05 1.047570e-05 6.698287e-06 1.243412e-05
-7.575758e-07 -3.358586e-05 1.082782e-05 6.855892e-06 1.281580e-05
-7.575758e-07 -3.287879e-05 1.118996e-05 7.036676e-06 1.321854e-05
-7.575758e-07 -3.217172e-05 1.156211e-05 7.244761e-06 1.364437e-05
-7.575758e-07 -3.146465e-05 1.194423e-05 7.484696e-06 1.409558e-05
-7.575758e-07 -3.075758e-05 1.233624e-05 7.761429e-06 1.457473e-05
-7.575758e-07 -3.005051e-05 1.273803e-05 8.080282e-06 1.508471e-05
-7.575758e-07 -2.934343e-05 1.314945e-05 8.446906e-06 1.562876e-05
-7.575758e-07 -2.863636e-05 1.357029e-05 8.867248e-06 1.621052e-05
-7.575758e-07 -2.792929e-05 1.400034e-05 9.347505e-06 1.683405e-05
-7.575758e-07 -2.722222e-05 1.443932e-05 9.894114e-06 1.750393e-05
-7.575758e-07 -2.651515e-05 1.488693e-05 1.051374e-05 1.822524e-05
-7.575758e-07 -2.580808e-05 1.534284e-05 1.121329e-05 1.900370e-05
-7.575758e-07 -2.510101e-05 1.580669e-05 1.199996e-05 1.984567e-05
-7.575758e-07 -2.439394e-05 1.627813e-05 1.288132e-05 2.075827e-05
-7.575758e-07 -2.368687e-05 1.675680e-05 1.386534e-05 2.174943e-05
-7.575758e-07 -2.297980e-05 1.724236e-05 1.496056e-05 2.282799e-05
-7.575758e-07 -2.227273e-05 1.773454e-05 1.617619e-05 2.400381e-05
-7.575758e-07 -2.156566e-05 1.823314e-05 1.752225e-05 2.528788e-05
-7.575758e-07 -2.085859e-05 1.873810e-05 1.900974e-05 2.669244e-05
-7.575758e-07 -2.015152e-05 1.924956e-05 2.065079e-05 2.823120e-05
-7.575758e-07 -1.944444e-05 1.976790e-05 2.245894e-05 2.991946e-05
-7.575758e-07 -1.873737e-05 2.029390e-05 2.444930e-05 3.177437e-05
-7.575758e-07 -1.803030e-05 2.082877e-05 2.663889e-05 3.381521e-05
-7.575758e-07 -1.732323e-05 2.137440e-05 2.904694e-05 3.606369e-05
-7.575758e-07 -1.661616e-05 2.193349e-05 3.169533e-05 3.854441e-05
-7.575758e-07 -1.590909e-05 2.250982e-05 3.460903e-05 4.128531e-05
-7.575758e-07 -1.520202e-05 2.310854e-05 3.781673e-05 4.431828e-05
-7.575758e-07 -1.449495e-05 2.373660e-05 4.135159e-05 4.767998e-05
-7.575758e-07 -1.378788e-05 2.440324e-05 4.525212e-05 5.141276e-05
-7.575758e-07 -1.308081e-05 2.512061e-05 4.956332e-05 5.556589e-05
-7.575758e-07 -1.237374e-05 2.590459e-05 5.433817e-05 6.019705e-05
-7.575758e-07 -1.166667e-05 2.677586e-05 5.963937e-05 6.537432e-05
-7.575758e-07 -1.095960e-05 2.776122e-05 6.554167e-05 7.117862e-05
-7.575758e-07 -1.025253e-05 2.889543e-05 7.213472e-05 7.770691e-05
-7.575758e-07 -9.545455e-06 3.022359e-05 7.952666e-05 8.507617e-05
-7.575758e-07 -8.838384e-06 3.180455e-05 8.784858e-05 9.342860e-05
-7.575758e-07 -8.131313e-06 3.371583e-05 9.725979e-05 1.029380e-04
-7.575758e-07 -7.424242e-06 3.606105e-05 1.079537e-04 1.138174e-04
-7.575758e-07 -6.717172e-06 3.898170e-05 1.201633e-04 1.263281e-04
-7.575758e-07 -6.010101e-06 4.267636e-05 1.341633e-04 1.407873e-04
-7.575758e-07 -5.303030e-06 4.743336e-05 1.502611e-04 1.575701e-04
-7.575758e-07 -4.595960e-06 5.368750e-05 1.687567e-04 1.770908e-04
-7.575758e-07 -3.888889e-06 6.212170e-05 1.898129e-04 1.997199e-04
-7.575758e-07 -3.181818e-06 7.385665e-05 2.130596e-04 2.254976e-04
-7.575758e-07 -2.474747e-06 9.083328e-05 2.362638e-04 2.531230e-04
-7.575758e-07 -1.767677e-06 1.152444e-04 2.490889e-04 2.744568e-04
-7.575758e-07 -1.060606e-06 1.088041e-04 2.487559e-04 2.715103e-04
-7.575758e-07 -3.535354e-07 1.046588e-04 2.478281e-04 2.690208e-04
-7.575758e-07 3.535354e-07 1.046588e-04 2.478281e-04 2.690208e-04
-7.575758e-07 1.060606e-06 1.088041e-04 2.487559e-04 2.715103e-04
-7.575758e-07 1.767677e-06 1.152444e-04 2.490889e-04 2.744568e-04
-7.575758e-07 2.474747e-06 9.083329e-05 2.362638e-04 2.531230e-04
-7.575758e-07 3.181818e-06 7.385666e-05 2.130596e-04 2.254976e-04
-7.575758e-07 3.888889e-06 6.212171e-05 1.898129e-04 1.997199e-04
-7.575758e-07 4.595960e-06 5.368751e-05 1.687567e-04 1.770908e-04
-7.575758e-07 5.303030e-06 4.743336e-05 1.502611e-04 1.575701e-04
-7.575758e-07 6.010101e-06 4.267636e-05 1.341633e-04 1.407873e-04
-7.575758e-07 6.717172e-06 3.898170e-05 1.201633e-04 1.263281e-04
-7.575758e-07 7.424242e-06 3.606106e-05 1.079537e-04 1.138174e-04
-7.575758e-07 8.131313e-06 3.371583e-05 9.725979e-05 1.029380e-04
-7.575758e-07 8.838384e-06 3.180455e-05 8.784858e-05 9.342860e-05
-7.575758e-07 9.545455e-06 3.022359e-05 7.952666e-05 8.507617e-05
-7.575758e-07 1.025253e-05 2.889543e-05 7.213472e-05 7.770691e-05
-7.575758e-07 1.095960e-05 2.776123e-05 6.554167e-05 7.117862e-05
-7.575758e-07 1.166667e-05 2.677586e-05 5.963937e-05 6.537432e-05
-7.575758e-07 1.237374e-05 2.590460e-05 5.433817e-05 6.019705e-05
-7.575758e-07 1.308081e-05 2.512061e-05 4.956332e-05 5.556589e-05
-7.575758e-07 1.378788e-05 2.440325e-05 4.525211e-05 5.141276e-05
-7.575758e-07 1.449495e-05 2.373661e-05 4.135159e-05 4.767998e-05
-7.575758e-07 1.520202e-05 2.310854e-05 3.781673e-05 4.431828e-05
-7.575758e-07 1.590909e-05 2.250982e-05 3.460903e-05 4.128531e-05
-7.575758e-07 1.661616e-05 2.193350e-05 3.169533e-05 3.854442e-05
-7.575758e-07 1.732323e-05 2.137441e-05 2.904694e-05 3.606369e-05
-7.575758e-07 1.803030e-05 2.082877e-05 2.663889e-05 3.381521e-05
-7.575758e-07 1.873737e-05 2.029390e-05 2.444930e-05 3.177437e-05
-7.575758e-07 1.944444e-05 1.976791e-05 2.245894e-05 2.991946e-05
-7.575758e-07 2.015152e-05 1.924956e-05 2.065079e-05 2.823120e-05
-7.575758e-07 2.085859e-05 1.873810e-05 1.900973e-05 2.669244e-05
-7.575758e-07 2.156566e-05 1.823314e-05 1.752225e-05 2.528788e-05
-7.575758e-07 2.227273e-05 1.773454e-05 1.617619e-05 2.400381e-05
-7.575758e-07 2.297980e-05 1.724236e-05 1.496056e-05 2.282799e-05
-7.575758e-07 2.368687e-05 1.675680e-05 1.386534e-05 2.174943e-05
-7.575758e-07 2.439394e-05 1.627813e-05 1.288132e-05 2.075827e-05
-7.575758e-07 2.510101e-05 1.580669e-05 1.199996e-05 1.984567e-05
-7.575758e-07 2.580808e-05 1.534284e-05 1.121329e-05 1.900370e-05
-7.575758e-07 2.651515e-05 1.488693e-05 1.051374e-05 1.822524e-05
-7.575758e-07 2.722222e-05 1.443932e-05 9.894114e-06 1.750393e-05
-7.575758e-07 2.792929e-05 1.400034e-05 9.347505e-06 1.683405e-05
-7.575758e-07 2.863636e-05 1.357029e-05 8.867248e-06 1.621052e-05
-7.575758e-07 2.934343e-05 1.314945e-05 8.446907e-06 1.562876e-05
-7.575758e-07 3.005051e-05 1.273803e-05 8.080282e-06 1.508471e-05
-7.575758e-07 3.075758e-05 1.233624e-05 7.761429e-06 1.457473e-05
-7.575758e-07 3.146465e-05 1.194423e-05 7.484696e-06 1.409558e-05
-7.575758e-07 3.217172e-05 1.156211e-05 7.244761e-06 1.364437e-05
-7.575758e-07 3.287879e-05 1.118996e-05 7.036676e-06 1.321854e-05
-7.575758e-07 3.358586e-05 1.082782e-05 6.855892e-06 1.281581e-05
-7.575758e-07 3.429293e-05 1.047570e-05 6.698287e-06 1.243412e-05
-7.575758e-07 3.500000e-05 1.013358e-05 6.560171e-06 1.207167e-05
2.525253e-07 -3.500000e-05 1.047661e-05 7.030960e-06 1.261720e-05
2.525253e-07 -3.429293e-05 1.085031e-05 7.151103e-06 1.299490e-05
2.525253e-07 -3.358586e-05 1.123637e-05 7.285182e-06 1.339141e-05
2.525253e-07 -3.287879e-05 1.163498e-05 7.436348e-06 1.380840e-05
2.525253e-07 -3.217172e-05 1.204629e-05 7.608247e-06 1.424776e-05
2.525253e-07 -3.146465e-05 1.247044e-05 7.805052e-06 1.471159e-05
2.525253e-07 -3.075758e-05 1.290753e-05 8.031477e-06 1.520227e-05
2.525253e-07 -3.005051e-05 1.335765e-05 8.292778e-06 1.572250e-05
2.525253e-07 -2.934343e-05 1.382083e-05 8.594738e-06 1.627529e-05
2.525253e-07 -2.863636e-05 1.429711e-05 8.943635e-06 1.686404e-05
2.525253e-07 -2.792929e-05 1.478646e-05 9.346200e-06 1.749260e-05
2.525253e-07 -2.722222e-05 1.528886e-05 9.809569e-06 1.816527e-05
2.525253e-07 -2.651515e-05 1.580424e-05 1.034124e-05 1.888691e-05
2.525253e-07 -2.580808e-05 1.633253e-05 1.094903e-05 1.966298e-05
2.525253e-07 -2.510101e-05 1.687362e-05 1.164107e-05 2.049960e-05
2.525253e-07 -2.439394e-05 1.742744e-05 1.242583e-05 2.140366e-05
2.525253e-07 -2.368687e-05 1.799388e-05 1.331215e-05 2.238288e-05
2.525253e-07 -2.297980e-05 1.857292e-05 1.430933e-05 2.344590e-05
2.525253e-07 -2.227273e-05 1.916455e-05 1.542721e-05 2.460241e-05
2.525253e-07 -2.156566e-05 1.976888e-05 1.667634e-05 2.586327e-05
2.525253e-07 -2.085859e-05 2.038613e-05 1.806814e-05 2.724063e-05
2.525253e-07 -2.015152e-05 2.101672e-05 1.961506e-05 2.874810e-05
2.525253e-07 -1.944444e-05 2.166132e-05 2.133084e-05 3.040094e-05
2.525253e-07 -1.873737e-05 2.232094e-05 2.323070e-05 3.221629e-05
2.525253e-07 -1.803030e-05 2.299703e-05 2.533167e-05 3.421340e-05
2.525253e-07 -1.732323e-05 2.369165e-05 2.765291e-05 3.641397e-05
2.525253e-07 -1.661616e-05 2.440760e-05 3.021606e-05 3.884252e-05
2.525253e-07 -1.590909e-05 2.514868e-05 3.304574e-05 4.152682e-05
2.525253e-07 -1.520202e-05 2.591997e-05 3.617008e-05 4.449853e-05
2.525253e-07 -1.449495e-05 2.672815e-05 3.962138e-05 4.779380e-05
2.525253e-07 -1.378788e-05 2.758201e-05 4.343693e-05 5.145419e-05
2.525253e-07 -1.308081e-05 2.849300e-05 4.765998e-05 5.552770e-05
2.525253e-07 -1.237374e-05 2.947603e-05 5.234100e-05 6.007009e-05
2.525253e-07 -1.166667e-05 3.055041e-05 5.753910e-05 6.514657e-05
2.525253e-07 -1.095960e-05 3.174121e-05 6.332394e-05 7.083379e-05
2.525253e-07 -1.025253e-05 3.308101e-05 6.977787e-05 7.722243e-05
2.525253e-07 -9.545455e-06 3.461228e-05 7.699861e-05 8.442035e-05
2.525253e-07 -8.838384e-06 3.639075e-05 8.510230e-05 9.255641e-05
2.525253e-07 -8.131313e-06 3.849021e-05 9.422671e-05 1.017849e-04
2.525253e-07 -7.424242e-06 4.100948e-05 1.045343e-04 1.122907e-04
2.525253e-07 -6.717172e-06 4.408303e-05 1.162134e-04 1.242935e-04
2.525253e-07 -6.010101e-06 4.789741e-05 1.294752e-04 1.380507e-04
2.525253e-07 -5.303030e-06 5.271762e-05 1.445380e-04 1.538518e-04
2.525253e-07 -4.595960e-06 5.893134e-05 1.615817e-04 1.719929e-04
2.525253e-07 -3.888889e-06 6.712831e-05 1.806224e-04 1.926932e-04
2.525253e-07 -3.181818e-06 7.825712e-05 2.011510e-04 2.158376e-04
2.525253e-07 -2.474747e-06 9.397758e-05 2.209435e-04 2.400996e-04
2.525253e-07 -1.767677e-06 1.155054e-04 2.304258e-04 2.577548e-04
2.525253e-07 -1.060606e-06 1.086909e-04 2.303216e-04 2.546797e-04
2.525253e-07 -3.535354e-07 1.046729e-04 2.294260e-04 2.521759e-04
2.525253e-07 3.535354e-07 1.046729e-04 2.294260e-04 2.521759e-04
2.525253e-07 1.060606e-06 1.086909e-04 2.303216e-04 2.546797e-04
2.525253e-07 1.767677e-06 1.155054e-04 2.304258e-04 2.577548e-04
2.525253e-07 2.474747e-06 9.397759e-05 2.209435e-04 2.400996e-04
2.525253e-07 3.181818e-06 7.825713e-05 2.011510e-04 2.158376e-04
2.525253e-07 3.888889e-06 6.712832e-05 1.806224e-04 1.926932e-04
2.525253e-07 4.595960e-06 5.893135e-05 1.615817e-04 1.719929e-04
2.525253e-07 5.303030e-06 5.271762e-05 1.445380e-04 1.538518e-04
2.525253e-07 6.010101e-06 4.789742e-05 1.294752e-04 1.380507e-04
2.525253e-07 6.717172e-06 4.408304e-05 1.162134e-04 1.242935e-04
2.525253e-07 7.424242e-06 4.100948e-05 1.045343e-04 1.122907e-04
2.525253e-07 8.131313e-06 3.849022e-05 9.422671e-05 1.017849e-04
2.525253e-07 8.838384e-06 3.639076e-05 8.510230e-05 9.255641e-05
2.525253e-07 9.545455e-06 3.461228e-05 7.699861e-05 8.442035e-05
2.525253e-07 1.025253e-05 3.308101e-05 6.977787e-05 7.722243e-05
2.525253e-07 1.095960e-05 3.174121e-05 6.332394e-05 7.083379e-05
2.525253e-07 1.166667e-05 3.055041e-05 5.753910e-05 6.514657e-05
2.525253e-07 1.237374e-05 2.947603e-05 5.234100e-05 6.007010e-05
2.525253e-07 1.308081e-05 2.849301e-05 4.765998e-05 5.552770e-05
2.525253e-07 1.378788e-05 2.758201e-05 4.343693e-05 5.145419e-05
2.525253e-07 1.449495e-05 2.672815e-05 3.962138e-05 4.779381e-05
2.525253e-07 1.520202e-05 2.591997e-05 3.617008e-05 4.449853e-05
2.525253e-07 1.590909e-05 2.514868e-05 3.304574e-05 4.152683e-05
2.525253e-07 1.661616e-05 2.440760e-05 3.021606e-05 3.884252e-05
2.525253e-07 1.732323e-05 2.369165e-05 2.765291e-05 3.641397e-05
2.525253e-07 1.803030e-05 2.299703e-05 2.533167e-05 3.421341e-05
2.525253e-07 1.873737e-05 2.232094e-05 2.323070e-05 3.221629e-05
2.525253e-07 1.944444e-05 2.166132e-05 2.133084e-05 3.040095e-05
2.525253e-07 2.015152e-05 2.101672e-05 1.961506e-05 2.874810e-05
2.525253e-07 2.085859e-05 2.038613e-05 1.806814e-05 2.724063e-05
2.525253e-07 2.156566e-05 1.976888e-05 1.667634e-05 2.586327e-05
2.525253e-07 2.227273e-05 1.916455e-05 1.542721e-05 2.460241e-05
2.525253e-07 2.297980e-05 1.857292e-05 1.430933e-05 2.344590e-05
2.525253e-07 2.368687e-05 1.799388e-05 1.331215e-05 2.238288e-05
2.525253e-07 2.439394e-05 1.742744e-05 1.242583e-05 2.140366e-05
2.525253e-07 2.510101e-05 1.687362e-05 1.164107e-05 2.049960e-05
2.525253e-07 2.580808e-05 1.633253e-05 1.094903e-05 1.966298e-05
2.525253e-07 2.651515e-05 1.580425e-05 1.034124e-05 1.888691e-05
2.525253e-07 2.722222e-05 1.528886e-05 9.809569e-06 1.816527e-05
2.525253e-07 2.792929e-05 1.478646e-05 9.346200e-06 1.749260e-05
2.525253e-07 2.863636e-05 1.429711e-05 8.943635e-06 1.686404e-05
2.525253e-07 2.934343e-05 1.382083e-05 8.594738e-06 1.627529e-05
2.525253e-07 3.005051e-05 1.335765e-05 8.292778e-06 1.572250e-05
2.525253e-07 3.075758e-05 1.290753e-05 8.031477e-06 1.520227e-05
2.525253e-07 3.146465e-05 1.247044e-05 7.805052e-06 1.471159e-05
2.525253e-07 3.217172e-05 1.204629e-05 7.608247e-06 1.424776e-05
2.525253e-07 3.287879e-05 1.163498e-05 7.436348e-06 1.380840e-05
2.525253e-07 3.358586e-05 1.123637e-05 7.285182e-06 1.339141e-05
2.525253e-07 3.429293e-05 1.085031e-05 7.151103e-06 1.299490e-05
2.525253e-07 3.500000e-05 1.047661e-05 7.030960e-06 1.261720e-05
1.262626e-06 -3.500000e-05 1.078110e-05 7.633376e-06 1.320987e-05
1.262626e-06 -3.429293e-05 1.118539e-05 7.748351e-06 1.360698e-05
1.262626e-06 -3.358586e-05 1.160445e-05 7.872372e-06 1.402275e-05
1.262626e-06 -3.287879e-05 1.203865e-05 8.007843e-06 1.445873e-05
1.262626e-06 -3.217172e-05 1.248832e-05 8.157643e-06 1.491661e-05
1.262626e-06 -3.146465e-05 1.295377e-05 8.325185e-06 1.539834e-05
1.262626e-06 -3.075758e-05 1.343532e-05 8.514463e-06 1.590609e-05
1.262626e-06 -3.005051e-05 1.393324e-05 8.730104e-06 1.644232e-05
1.262626e-06 -2.934343e-05 1.444781e-05 8.977396e-06 1.700979e-05
1.262626e-06 -2.863636e-05 1.497928e-05 9.262306e-06 1.761162e-05
1.262626e-06 -2.792929e-05 1.552789e-05 9.591477e-06 1.825135e-05
1.262626e-06 -2.722222e-05 1.609385e-05 9.972204e-06 1.893296e-05
1.262626e-06 -2.651515e-05 1.667737e-05 1.041239e-05 1.966094e-05
1.262626e-06 -2.580808e-05 1.727866e-05 1.092050e-05 2.044039e-05
1.262626e-06 -2.510101e-05 1.789792e-05 1.150548e-05 2.127702e-05
1.262626e-06 -2.439394e-05 1.853535e-05 1.217675e-05 2.217730e-05
1.262626e-06 -2.368687e-05 1.919120e-05 1.294415e-05 2.314851e-05
1.262626e-06 -2.297980e-05 1.986575e-05 1.381796e-05 2.419885e-05
1.262626e-06 -2.227273e-05 2.055936e-05 1.480891e-05 2.533754e-05
1.262626e-06 -2.156566e-05 2.127247e-05 1.592832e-05 2.657498e-05
1.262626e-06 -2.085859e-05 2.200567e-05 1.718817e-05 2.792280e-05
1.262626e-06 -2.015152e-05 2.275975e-05 1.860131e-05 2.939413e-05
1.262626e-06 -1.944444e-05 2.353574e-05 2.018160e-05 3.100368e-05
1.262626e-06 -1.873737e-05 2.433502e-05 2.194422e-05 3.276800e-05
1.262626e-06 -1.803030e-05 2.515939e-05 2.390587e-05 3.470570e-05
1.262626e-06 -1.732323e-05 2.601123e-05 2.608510e-05 3.683770e-05
1.262626e-06 -1.661616e-05 2.689365e-05 2.850267e-05 3.918763e-05
1.262626e-06 -1.590909e-05 2.781066e-05 3.118196e-05 4.178215e-05
1.262626e-06 -1.520202e-05 2.876750e-05 3.414941e-05 4.465144e-05
1.262626e-06 -1.449495e-05 2.977085e-05 3.743508e-05 4.782979e-05
1.262626e-06 -1.378788e-05 3.082935e-05 4.107334e-05 5.135629e-05
1.262626e-06 -1.308081e-05 3.195404e-05 4.510359e-05 5.527562e-05
1.262626e-06 -1.237374e-05 3.315902e-05 4.957123e-05 5.963915e-05
1.262626e-06 -1.166667e-05 3.446236e-05 5.452872e-05 6.450609e-05
1.262626e-06 -1.095960e-05 3.588712e-05 6.003691e-05 6.994509e-05
1.262626e-06 -1.025253e-05 3.746283e-05 6.616656e-05 7.603603e-05
1.262626e-06 -9.545455e-06 3.922741e-05 7.300007e-05 8.287219e-05
1.262626e-06 -8.838384e-06 4.122969e-05 8.063341e-05 9.056288e-05
1.262626e-06 -8.131313e-06 4.353292e-05 8.917816e-05 9.923639e-05
1.262626e-06 -7.424242e-06 4.621966e-05 9.876318e-05 1.090432e-04
1.262626e-06 -6.717172e-06 4.939875e-05 1.095353e-04 1.201592e-04
1.262626e-06 -6.010101e-06 5.321599e-05 1.216575e-04 1.327874e-04
1.262626e-06 -5.303030e-06 5.787142e-05 1.352992e-04 1.471563e-04
1.262626e-06 -4.595960e-06 6.365095e-05 1.506084e-04 1.635064e-04
1.262626e-06 -3.888889e-06 7.099185e-05 1.676275e-04 1.820407e-04
1.262626e-06 -3.181818e-06 8.063686e-05 1.860266e-04 2.027516e-04
1.262626e-06 -2.474747e-06 9.403520e-05 2.041397e-04 2.247568e-04
1.262626e-06 -1.767677e-06 1.136899e-04 2.139724e-04 2.423006e-04
1.262626e-06 -1.060606e-06 1.086543e-04 2.140870e-04 2.400813e-04
1.262626e-06 -3.535354e-07 1.047186e-04 2.133768e-04 2.376881e-04
1.262626e-06 3.535354e-07 1.047186e-04 2.133768e-04 2.376881e-04
1.262626e-06 1.060606e-06 1.086543e-04 2.140870e-04 2.400813e-04
1.262626e-06 1.767677e-06 1.136899e-04 2.139724e-04 2.423006e-04
1.262626e-06 2.474747e-06 9.403521e-05 2.041397e-04 2.247568e-04
1.262626e-06 3.181818e-06 8.063687e-05 1.860266e-04 2.027516e-04
1.262626e-06 3.888889e-06 7.099186e-05 1.676275e-04 1.820408e-04
1.262626e-06 4.595960e-06 6.365095e-05 1.506084e-04 1.635064e-04
1.262626e-06 5.303030e-06 5.787143e-05 1.352992e-04 1.471563e-04
1.262626e-06 6.010101e-06 5.321599e-05 1.216575e-04 1.327874e-04
1.262626e-06 6.717172e-06 4.939876e-05 1.095353e-04 1.201592e-04
1.262626e-06 7.424242e-06 4.621966e-05 9.876318e-05 1.090432e-04
1.262626e-06 8.131313e-06 4.353293e-05 8.917816e-05 9.923639e-05
1.262626e-06 8.838384e-06 4.122970e-05 8.063341e-05 9.056288e-05
1.262626e-06 9.545455e-06 3.922742e-05 7.300007e-05 8.287219e-05
1.262626e-06 1.025253e-05 3.746284e-05 6.616656e-05 7.603603e-05
1.262626e-06 1.095960e-05 3.588712e-05 6.003691e-05 6.994510e-05
1.262626e-06 1.166667e-05 3.446236e-05 5.452872e-05 6.450609e-05
1.262626e-06 1.237374e-05 3.315903e-05 4.957123e-05 5.963915e-05
1.262626e-06 1.308081e-05 3.195404e-05 4.510359e-05 5.527562e-05
1.262626e-06 1.378788e-05 3.082936e-05 4.107334e-05 5.135629e-05
1.262626e-06 1.449495e-05 2.977085e-05 3.743508e-05 4.782979e-05
1.262626e-06 1.520202e-05 2.876750e-05 3.414941e-05 4.465144e-05
1.262626e-06 1.590909e-05 2.781067e-05 3.118196e-05 4.178215e-05
1.262626e-06 1.661616e-05 2.689365e-05 2.850267e-05 3.918764e-05
1.262626e-06 1.732323e-05 2.601123e-05 2.608510e-05 3.683771e-05
1.262626e-06 1.803030e-05 2.515939e-05 2.390587e-05 3.470570e-05
1.262626e-06 1.873737e-05 2.433502e-05 2.194422e-05 3.276800e-05
1.262626e-06 1.944444e-05 2.353574e-05 2.018160e-05 3.100368e-05
1.262626e-06 2.015152e-05 2.275975e-05 1.860131e-05 2.939413e-05
1.262626e-06 2.085859e-05 2.200567e-05 1.718817e-05 2.792280e-05
1.262626e-06 2.156566e-05 2.127247e-05 1.592832e-05 2.657498e-05
1.262626e-06 2.227273e-05 2.055936e-05 1.480891e-05 2.533755e-05
1.262626e-06 2.297980e-05 1.986576e-05 1.381796e-05 2.419885e-05
1.262626e-06 2.368687e-05 1.919120e-05 1.294415e-05 2.314851e-05
1.262626e-06 2.439394e-05 1.853535e-05 1.217675e-05 2.217730e-05
1.262626e-06 2.510101e-05 1.789792e-05 1.150548e-05 2.127702e-05
1.262626e-06 2.580808e-05 1.727866e-05 1.092050e-05 2.044039e-05
1.262626e-06 2.651515e-05 1.667737e-05 1.041239e-05 1.966094e-05
1.262626e-06 2.722222e-05 1.609385e-05 9.972205e-06 1.893296e-05
1.262626e-06 2.792929e-05 1.552789e-05 9.591478e-06 1.825135e-05
1.262626e-06 2.863636e-05 1.497928e-05 9.262306e-06 1.761162e-05
1.262626e-06 2.934343e-05 1.444781e-05 8.977396e-06 1.700979e-05
1.262626e-06 3.005051e-05 1.393324e-05 8.730104e-06 1.644232e-05
1.262626e-06 3.075758e-05 1.343532e-05 8.514463e-06 1.590609e-05
1.262626e-06 3.146465e-05 1.295377e-05 8.325185e-06 1.539834e-05
1.262626e-06 3.217172e-05 1.248832e-05 8.157643e-06 1.491661e-05
1.262626e-06 3.287879e-05 1.203865e-05 8.007843e-06 1.445873e-05
1.262626e-06 3.358586e-05 1.160445e-05 7.872371e-06 1.402275e-05
1.262626e-06 3.429293e-05 1.118539e-05 7.748351e-06 1.360698e-05
1.262626e-06 3.500000e-05 1.078110e-05 7.633376e-06 1.320987e-05
2.272727e-06 -3.500000e-05 1.104060e-05 8.358860e-06 1.384794e-05
2.272727e-06 -3.429293e-05 1.147397e-05 8.482272e-06 1.426888e-05
2.272727e-06 -3.358586e-05 1.192453e-05 8.611104e-06 1.470869e-05
2.272727e-06 -3.287879e-05 1.239281e-05 8.747002e-06 1.516878e-05
2.272727e-06 -3.217172e-05 1.287934e-05 8.891998e-06 1.565072e-05
2.272727e-06 -3.146465e-05 1.338462e-05 9.048583e-06 1.615627e-05
2.272727e-06 -3.075758e-05 1.390917e-05 9.219769e-06 1.668740e-05
2.272727e-06 -3.005051e-05 1.445350e-05 9.409167e-06 1.724634e-05
2.272727e-06 -2.934343e-05 1.501811e-05 9.621051e-06 1.783559e-05
2.272727e-06 -2.863636e-05 1.560350e-05 9.860432e-06 1.845798e-05
2.272727e-06 -2.792929e-05 1.621014e-05 1.013310e-05 1.911671e-05
2.272727e-06 -2.722222e-05 1.683854e-05 1.044568e-05 1.981536e-05
2.272727e-06 -2.651515e-05 1.748918e-05 1.080562e-05 2.055803e-05
2.272727e-06 -2.580808e-05 1.816255e-05 1.122122e-05 2.134933e-05
2.272727e-06 -2.510101e-05 1.885917e-05 1.170156e-05 2.219447e-05
2.272727e-06 -2.439394e-05 1.957956e-05 1.225647e-05 2.309936e-05
2.272727e-06 -2.368687e-05 2.032430e-05 1.289648e-05 2.407065e-05
2.272727e-06 -2.297980e-05 2.109401e-05 1.363271e-05 2.511589e-05
2.272727e-06 -2.227273e-05 2.188939e-05 1.447688e-05 2.624358e-05
2.272727e-06 -2.156566e-05 2.271126e-05 1.544127e-05 2.746332e-05
2.272727e-06 -2.085859e-05 2.356056e-05 1.653872e-05 2.878593e-05
2.272727e-06 -2.015152e-05 2.443845e-05 1.778277e-05 3.022358e-05
2.272727e-06 -1.944444e-05 2.534632e-05 1.918770e-05 3.179000e-05
2.272727e-06 -1.873737e-05 2.628590e-05 2.076878e-05 3.350061e-05
2.272727e-06 -1.803030e-05 2.725931e-05 2.254244e-05 3.537275e-05
2.272727e-06 -1.732323e-05 2.826922e-05 2.452654e-05 3.742593e-05
2.272727e-06 -1.661616e-05 2.931895e-05 2.674069e-05 3.968205e-05
2.272727e-06 -1.590909e-05 3.041268e-05 2.920654e-05 4.216579e-05
2.272727e-06 -1.520202e-05 3.155563e-05 3.194822e-05 4.490486e-05
2.272727e-06 -1.449495e-05 3.275433e-05 3.499272e-05 4.793054e-05
2.272727e-06 -1.378788e-05 3.401695e-05 3.837040e-05 5.127807e-05
2.272727e-06 -1.308081e-05 3.535373e-05 4.211555e-05 5.498732e-05
2.272727e-06 -1.237374e-05 3.677744e-05 4.626698e-05 5.910342e-05
2.272727e-06 -1.166667e-05 3.830402e-05 5.086879e-05 6.367756e-05
2.272727e-06 -1.095960e-05 3.995338e-05 5.597111e-05 6.876800e-05
2.272727e-06 -1.025253e-05 4.175034e-05 6.163109e-05 7.444113e-05
2.272727e-06 -9.545455e-06 4.372587e-05 6.791390e-05 8.077283e-05
2.272727e-06 -8.838384e-06 4.591865e-05 7.489392e-05 8.785000e-05
2.272727e-06 -8.131313e-06 4.837702e-05 8.265605e-05 9.577244e-05
2.272727e-06 -7.424242e-06 5.116168e-05 9.129723e-05 1.046552e-04
2.272727e-06 -6.717172e-06 5.434929e-05 1.009282e-04 1.146313e-04
2.272727e-06 -6.010101e-06 5.803809e-05 1.116753e-04 1.258562e-04
2.272727e-06 -5.303030e-06 6.235776e-05 1.236820e-04 1.385126e-04
2.272727e-06 -4.595960e-06 6.748935e-05 1.371057e-04 1.528162e-04
2.272727e-06 -3.888889e-06 7.371232e-05 1.520921e-04 1.690133e-04
2.272727e-06 -3.181818e-06 8.152929e-05 1.686505e-04 1.873233e-04
2.272727e-06 -2.474747e-06 9.203519e-05 1.860646e-04 2.075825e-04
2.272727e-06 -1.767677e-06 1.078660e-04 2.002711e-04 2.274722e-04
2.272727e-06 -1.060606e-06 1.087277e-04 2.003913e-04 2.279876e-04
2.272727e-06 -3.535354e-07 1.047642e-04 1.997408e-04 2.255481e-04
2.272727e-06 3.535354e-07 1.047642e-04 1.997408e-04 2.255481e-04
2.272727e-06 1.060606e-06 1.087277e-04 2.003913e-04 2.279877e-04
2.272727e-06 1.767677e-06 1.078660e-04 2.002711e-04 2.274722e-04
2.272727e-06 2.474747e-06 9.203520e-05 1.860646e-04 2.075825e-04
2.272727e-06 3.181818e-06 8.152930e-05 1.686505e-04 1.873233e-04
2.272727e-06 3.888889e-06 7.371233e-05 1.520921e-04 1.690133e-04
2.272727e-06 4.595960e-06 6.748936e-05 1.371057e-04 1.528162e-04
2.272727e-06 5.303030e-06 6.235777e-05 1.236820e-04 1.385126e-04
2.272727e-06 6.010101e-06 5.803810e-05 1.116753e-04 1.258562e-04
2.272727e-06 6.717172e-06 5.434929e-05 1.009282e-04 1.146313e-04
2.272727e-06 7.424242e-06 5.116169e-05 9.129723e-05 1.046552e-04
2.272727e-06 8.131313e-06 4.837703e-05 8.265605e-05 9.577244e-05
2.272727e-06 8.838384e-06 4.591865e-05 7.489392e-05 8.785000e-05
2.272727e-06 9.545455e-06 4.372588e-05 6.791390e-05 8.077283e-05
2.272727e-06 1.025253e-05 4.175035e-05 6.163109e-05 7.444113e-05
2.272727e-06 1.095960e-05 3.995339e-05 5.597111e-05 6.876800e-05
2.272727e-06 1.166667e-05 3.830403e-05 5.086879e-05 6.367756e-05
2.272727e-06 1.237374e-05 3.677744e-05 4.626698e-05 5.910342e-05
2.272727e-06 1.308081e-05 3.535373e-05 4.211555e-05 5.498733e-05
2.272727e-06 1.378788e-05 3.401695e-05 3.837040e-05 5.127808e-05
2.272727e-06 1.449495e-05 3.275433e-05 3.499272e-05 4.793054e-05
2.272727e-06 1.520202e-05 3.155563e-05 3.194822e-05 4.490486e-05
2.272727e-06 1.590909e-05 3.041269e-05 2.920654e-05 4.216579e-05
2.272727e-06 1.661616e-05 2.931895e-05 2.674069e-05 3.968206e-05
2.272727e-06 1.732323e-05 2.826922e-05 2.452654e-05 3.742593e-05
2.272727e-06 1.803030e-05 2.725931e-05 2.254244e-05 3.537275e-05
2.272727e-06 1.873737e-05 2.628590e-05 2.076878e-05 3.350061e-05
2.272727e-06 1.944444e-05 2.534633e-05 1.918770e-05 3.179000e-05
2.272727e-06 2.015152e-05 2.443845e-05 1.778277e-05 3.022358e-05
2.272727e-06 2.085859e-05 2.356056e-05 1.653872e-05 2.878593e-05
2.272727e-06 2.156566e-05 2.271126e-05 1.544127e-05 2.746332e-05
2.272727e-06 2.227273e-05 2.188939e-05 1.447688e-05 2.624358e-05
2.272727e-06 2.297980e-05 2.109401e-05 1.363271e-05 2.511589e-05
2.272727e-06 2.368687e-05 2.032430e-05 1.289648e-05 2.407065e-05
2.272727e-06 2.439394e-05 1.957956e-05 1.225647e-05 2.309936e-05
2.272727e-06 2.510101e-05 1.885917e-05 1.170156e-05 2.219447e-05
2.272727e-06 2.580808e-05 1.816255e-05 1.122122e-05 2.134933e-05
2.272727e-06 2.651515e-05 1.748918e-05 1.080562e-05 2.055804e-05
2.272727e-06 2.722222e-05 1.683854e-05 1.044568e-05 1.981536e-05
2.272727e-06 2.792929e-05 1.621014e-05 1.013310e-05 1.911671e-05
2.272727e-06 2.863636e-05 1.560350e-05 9.860432e-06 1.845799e-05
2.272727e-06 2.934343e-05 1.501811e-05 9.621052e-06 1.783559e-05
2.272727e-06 3.005051e-05 1.445351e-05 9.409167e-06 1.724634e-05
2.272727e-06 3.075758e-05 1.390917e-05 9.219769e-06 1.668740e-05
2.272727e-06 3.146465e-05 1.338462e-05 9.048583e-06 1.615627e-05
2.272727e-06 3.217172e-05 1.287934e-05 8.891998e-06 1.565072e-05
2.272727e-06 3.287879e-05 1.239281e-05 8.747001e-06 1.516878e-05
2.272727e-06 3.358586e-05 1.192453e-05 8.611104e-06 1.470869e-05
2.272727e-06 3.429293e-05 1.147397e-05 8.482272e-06 1.426888e-05
2.272727e-06 3.500000e-05 1.104060e-05 8.358860e-06 1.384794e-05
3.282828e-06 -3.500000e-05 1.124891e-05 9.194543e-06 1.452851e-05
3.282828e-06 -3.429293e-05 1.170931e-05 9.339489e-06 1.497778e-05
3.282828e-06 -3.358586e-05 1.218927e-05 9.487750e-06 1.544654e-05
3.282828e-06 -3.287879e-05 1.268951e-05 9.640334e-06 1.593611e-05
3.282828e-06 -3.217172e-05 1.321072e-05 9.798535e-06 1.644793e-05
3.282828e-06 -3.146465e-05 1.375363e-05 9.963987e-06 1.698362e-05
3.282828e-06 -3.075758e-05 1.431895e-05 1.013873e-05 1.754498e-05
3.282828e-06 -3.005051e-05 1.490743e-05 1.032530e-05 1.813403e-05
3.282828e-06 -2.934343e-05 1.551978e-05 1.052676e-05 1.875304e-05
3.282828e-06 -2.863636e-05 1.615676e-05 1.074686e-05 1.940454e-05
3.282828e-06 -2.792929e-05 1.681911e-05 1.099006e-05 2.009139e-05
3.282828e-06 -2.722222e-05 1.750759e-05 1.126163e-05 2.081682e-05
3.282828e-06 -2.651515e-05 1.822297e-05 1.156776e-05 2.158448e-05
3.282828e-06 -2.580808e-05 1.896603e-05 1.191558e-05 2.239847e-05
3.282828e-06 -2.510101e-05 1.973759e-05 1.231323e-05 2.326345e-05
3.282828e-06 -2.439394e-05 2.053848e-05 1.276985e-05 2.418467e-05
3.282828e-06 -2.368687e-05 2.136961e-05 1.329560e-05 2.516810e-05
3.282828e-06 -2.297980e-05 2.223190e-05 1.390160e-05 2.622045e-05
3.282828e-06 -2.227273e-05 2.312640e-05 1.459986e-05 2.734933e-05
3.282828e-06 -2.156566e-05 2.405423e-05 1.540322e-05 2.856335e-05
3.282828e-06 -2.085859e-05 2.501667e-05 1.632528e-05 2.987220e-05
3.282828e-06 -2.015152e-05 2.601518e-05 1.738034e-05 3.128683e-05
3.282828e-06 -1.944444e-05 2.705143e-05 1.858343e-05 3.281956e-05
3.282828e-06 -1.873737e-05 2.812738e-05 1.995028e-05 3.448425e-05
3.282828e-06 -1.803030e-05 2.924538e-05 2.149750e-05 3.629648e-05
3.282828e-06 -1.732323e-05 3.040820e-05 2.324264e-05 3.827374e-05
3.282828e-06 -1.661616e-05 3.161919e-05 2.520446e-05 4.043560e-05
3.282828e-06 -1.590909e-05 3.288239e-05 2.740312e-05 4.280400e-05
3.282828e-06 -1.520202e-05 3.420268e-05 2.986046e-05 4.540342e-05
3.282828e-06 -1.449495e-05 3.558600e-05 3.260037e-05 4.826125e-05
3.282828e-06 -1.378788e-05 3.703955e-05 3.564904e-05 5.140799e-05
3.282828e-06 -1.308081e-05 3.857203e-05 3.903535e-05 5.487768e-05
3.282828e-06 -1.237374e-05 4.019401e-05 4.279126e-05 5.870818e-05
3.282828e-06 -1.166667e-05 4.191826e-05 4.695222e-05 6.294165e-05
3.282828e-06 -1.095960e-05 4.376016e-05 5.155753e-05 6.762493e-05
3.282828e-06 -1.025253e-05 4.573824e-05 5.665086e-05 7.281007e-05
3.282828e-06 -9.545455e-06 4.787470e-05 6.228071e-05 7.855491e-05
3.282828e-06 -8.838384e-06 5.019612e-05 6.850107e-05 8.492377e-05
3.282828e-06 -8.131313e-06 5.273426e-05 7.537217e-05 9.198840e-05
3.282828e-06 -7.424242e-06 5.552718e-05 8.296185e-05 9.982953e-05
3.282828e-06 -6.717172e-06 5.862093e-05 9.134773e-05 1.085395e-04
3.282828e-06 -6.010101e-06 6.207246e-05 1.006212e-04 1.182270e-04
3.282828e-06 -5.303030e-06 6.595556e-05 1.108949e-04 1.290264e-04
3.282828e-06 -4.595960e-06 7.037354e-05 1.223149e-04 1.411148e-04
3.282828e-06 -3.888889e-06 7.548808e-05 1.350795e-04 1.547415e-04
3.282828e-06 -3.181818e-06 8.158965e-05 1.494491e-04 1.702701e-04
3.282828e-06 -2.474747e-06 8.929290e-05 1.656338e-04 1.881696e-04
3.282828e-06 -1.767677e-06 1.002514e-04 1.827285e-04 2.084227e-04
3.282828e-06 -1.060606e-06 1.091132e-04 1.896423e-04 2.187919e-04
3.282828e-06 -3.535354e-07 1.048622e-04 1.890694e-04 2.162020e-04
3.282828e-06 3.535354e-07 1.048622e-04 1.890694e-04 2.162020e-04
3.282828e-06 1.060606e-06 1.091132e-04 1.896423e-04 2.187919e-04
3.282828e-06 1.767677e-06 1.002514e-04 1.827285e-04 2.084227e-04
3.282828e-06 2.474747e-06 8.929291e-05 1.656338e-04 1.881696e-04
3.282828e-06 3.181818e-06 8.158966e-05 1.494491e-04 1.702701e-04
3.282828e-06 3.888889e-06 7.548809e-05 1.350795e-04 1.547415e-04
3.282828e-06 4.595960e-06 7.037355e-05 1.223149e-04 1.411148e-04
3.282828e-06 5.303030e-06 6.595557e-05 1.108949e-04 1.290264e-04
3.282828e-06 6.010101e-06 6.207247e-05 1.006212e-04 1.182270e-04
3.282828e-06 6.717172e-06 5.862093e-05 9.134773e-05 1.085395e-04
3.282828e-06 7.424242e-06 5.552719e-05 8.296185e-05 9.982954e-05
3.282828e-06 8.131313e-06 5.273426e-05 7.537217e-05 9.198840e-05
3.282828e-06 8.838384e-06 5.019613e-05 6.850107e-05 8.492377e-05
3.282828e-06 9.545455e-06 4.787471e-05 6.228071e-05 7.855492e-05
3.282828e-06 1.025253e-05 4.573825e-05 5.665086e-05 7.281007e-05
3.282828e-06 1.095960e-05 4.376017e-05 5.155753e-05 6.762493e-05
3.282828e-06 1.166667e-05 4.191826e-05 4.695222e-05 6.294165e-05
3.282828e-06 1.237374e-05 4.019401e-05 4.279126e-05 5.870819e-05
3.282828e-06 1.308081e-05 3.857203e-05 3.903535e-05 5.487768e-05
3.282828e-06 1.378788e-05 3.703955e-05 3.564904e-05 5.140800e-05
3.282828e-06 1.449495e-05 3.558601e-05 3.260037e-05 4.826125e-05
3.282828e-06 1.520202e-05 3.420269e-05 2.986046e-05 4.540343e-05
3.282828e-06 1.590909e-05 3.288239e-05 2.740312e-05 4.280400e-05
3.282828e-06 1.661616e-05 3.161919e-05 2.520446e-05 4.043561e-05
3.282828e-06 1.732323e-05 3.040820e-05 2.324265e-05 3.827374e-05
3.282828e-06 1.803030e-05 2.924538e-05 2.149750e-05 3.629649e-05
3.282828e-06 1.873737e-05 2.812739e-05 1.995028e-05 3.448425e-05
3.282828e-06 1.944444e-05 2.705143e-05 1.858343e-05 3.281956e-05
3.282828e-06 2.015152e-05 2.601518e-05 1.738034e-05 3.128683e-05
3.282828e-06 2.085859e-05 2.501667e-05 1.632528e-05 2.987220e-05
3.282828e-06 2.156566e-05 2.405423e-05 1.540322e-05 2.856335e-05
3.282828e-06 2.227273e-05 2.312640e-05 1.459986e-05 2.734933e-05
3.282828e-06 2.297980e-05 2.223190e-05 1.390160e-05 2.622045e-05
3.282828e-06 2.368687e-05 2.136961e-05 1.329560e-05 2.516810e-05
3.282828e-06 2.439394e-05 2.053849e-05 1.276985e-05 2.418467e-05
3.282828e-06 2.510101e-05 1.973759e-05 1.231323e-05 2.326345e-05
3.282828e-06 2.580808e-05 1.896603e-05 1.191558e-05 2.239847e-05
3.282828e-06 2.651515e-05 1.822297e-05 1.156776e-05 2.158448e-05
3.282828e-06 2.722222e-05 1.750759e-05 1.126163e-05 2.081682e-05
3.282828e-06 2.792929e-05 1.681911e-05 1.099006e-05 2.009139e-05
3.282828e-06 2.863636e-05 1.615676e-05 1.074686e-05 1.940454e-05
3.282828e-06 2.934343e-05 1.551978e-05 1.052676e-05 1.875304e-05
3.282828e-06 3.005051e-05 1.490743e-05 1.032530e-05 1.813403e-05
3.282828e-06 3.075758e-05 1.431895e-05 1.013873e-05 1.754498e-05
3.282828e-06 3.146465e-05 1.375363e-05 9.963986e-06 1.698362e-05
3.282828e-06 3.217172e-05 1.321072e-05 9.798534e-06 1.644793e-05
3.282828e-06 3.287879e-05 1.268951e-05 9.640334e-06 1.593611e-05
3.282828e-06 3.358586e-05 1.218927e-05 9.487750e-06 1.544654e-05
3.282828e-06 3.429293e-05 1.170931e-05 9.339489e-06 1.497778e-05
3.282828e-06 3.500000e-05 1.124891e-05 9.194543e-06 1.452851e-05
4.292929e-06 -3.500000e-05 1.140013e-05 1.012540e-05 1.524751e-05
4.292929e-06 -3.429293e-05 1.188499e-05 1.030371e-05 1.572957e-05
4.292929e-06 -3.358586e-05 1.239170e-05 1.048473e-05 1.623219e-05
4.292929e-06 -3.287879e-05 1.292115e-05 1.066902e-05 1.675661e-05
4.292929e-06 -3.217172e-05 1.347422e-05 1.085733e-05 1.730422e-05
4.292929e-06 -3.146465e-05 1.405184e-05 1.105063e-05 1.787654e-05
4.292929e-06 -3.075758e-05 1.465493e-05 1.125020e-05 1.847523e-05
4.292929e-06 -3.005051e-05 1.528444e-05 1.145766e-05 1.910215e-05
4.292929e-06 -2.934343e-05 1.594135e-05 1.167502e-05 1.975937e-05
4.292929e-06 -2.863636e-05 1.662663e-05 1.190481e-05 2.044919e-05
4.292929e-06 -2.792929e-05 1.734129e-05 1.215015e-05 2.117419e-05
4.292929e-06 -2.722222e-05 1.808634e-05 1.241481e-05 2.193726e-05
4.292929e-06 -2.651515e-05 1.886282e-05 1.270335e-05 2.274162e-05
4.292929e-06 -2.580808e-05 1.967181e-05 1.302120e-05 2.359092e-05
4.292929e-06 -2.510101e-05 2.051439e-05 1.337477e-05 2.448927e-05
4.292929e-06 -2.439394e-05 2.139169e-05 1.377152e-05 2.544128e-05
4.292929e-06 -2.368687e-05 2.230489e-05 1.422006e-05 2.645218e-05
4.292929e-06 -2.297980e-05 2.325522e-05 1.473014e-05 2.752785e-05
4.292929e-06 -2.227273e-05 2.424400e-05 1.531275e-05 2.867494e-05
4.292929e-06 -2.156566e-05 2.527263e-05 1.597999e-05 2.990093e-05
4.292929e-06 -2.085859e-05 2.634261e-05 1.674511e-05 3.121429e-05
4.292929e-06 -2.015152e-05 2.745561e-05 1.762240e-05 3.262453e-05
4.292929e-06 -1.944444e-05 2.861348e-05 1.862711e-05 3.414236e-05
4.292929e-06 -1.873737e-05 2.981830e-05 1.977535e-05 3.577982e-05
4.292929e-06 -1.803030e-05 3.107240e-05 2.108406e-05 3.755039e-05
4.292929e-06 -1.732323e-05 3.237848e-05 2.257095e-05 3.946915e-05
4.292929e-06 -1.661616e-05 3.373963e-05 2.425457e-05 4.155294e-05
4.292929e-06 -1.590909e-05 3.515943e-05 2.615434e-05 4.382048e-05
4.292929e-06 -1.520202e-05 3.664205e-05 2.829068e-05 4.629257e-05
4.292929e-06 -1.449495e-05 3.819233e-05 3.068517e-05 4.899218e-05
4.292929e-06 -1.378788e-05 3.981590e-05 3.336073e-05 5.194463e-05
4.292929e-06 -1.308081e-05 4.151930e-05 3.634179e-05 5.517769e-05
4.292929e-06 -1.237374e-05 4.331006e-05 3.965450e-05 5.872172e-05
4.292929e-06 -1.166667e-05 4.519686e-05 4.332690e-05 6.260971e-05
4.292929e-06 -1.095960e-05 4.718958e-05 4.738907e-05 6.687735e-05
4.292929e-06 -1.025253e-05 4.929938e-05 5.187330e-05 7.156303e-05
4.292929e-06 -9.545455e-06 5.153875e-05 5.681419e-05 7.670785e-05
4.292929e-06 -8.838384e-06 5.392150e-05 6.224888e-05 8.235564e-05
4.292929e-06 -8.131313e-06 5.646286e-05 6.821739e-05 8.855319e-05
4.292929e-06 -7.424242e-06 5.917966e-05 7.476337e-05 9.535090e-05
4.292929e-06 -6.717172e-06 6.209107e-05 8.193558e-05 1.028044e-04
4.292929e-06 -6.010101e-06 6.522056e-05 8.979099e-05 1.109781e-04
4.292929e-06 -5.303030e-06 6.860059e-05 9.840066e-05 1.199530e-04
4.292929e-06 -4.595960e-06 7.228292e-05 1.078609e-04 1.298415e-04
4.292929e-06 -3.888889e-06 7.636033e-05 1.183140e-04 1.408158e-04
4.292929e-06 -3.181818e-06 8.101008e-05 1.299852e-04 1.531626e-04
4.292929e-06 -2.474747e-06 8.657713e-05 1.432503e-04 1.673806e-04
4.292929e-06 -1.767677e-06 9.371837e-05 1.587321e-04 1.843340e-04
4.292929e-06 -1.060606e-06 1.035903e-04 1.770208e-04 2.051032e-04
4.292929e-06 -3.535354e-07 1.053483e-04 1.829665e-04 2.111279e-04
4.292929e-06 3.535354e-07 1.053483e-04 1.829665e-04 2.111279e-04
4.292929e-06 1.060606e-06 1.035904e-04 1.770208e-04 2.051032e-04
4.292929e-06 1.767677e-06 9.371838e-05 1.587321e-04 1.843340e-04
4.292929e-06 2.474747e-06 8.657714e-05 1.432503e-04 1.673806e-04
4.292929e-06 3.181818e-06 8.101009e-05 1.299852e-04 1.531626e-04
4.292929e-06 3.888889e-06 7.636034e-05 1.183140e-04 1.408158e-04
4.292929e-06 4.595960e-06 7.228293e-05 1.078609e-04 1.298415e-04
4.292929e-06 5.303030e-06 6.860060e-05 9.840066e-05 1.199530e-04
4.292929e-06 6.010101e-06 6.522057e-05 8.979099e-05 1.109781e-04
4.292929e-06 6.717172e-06 6.209107e-05 8.193558e-05 1.028044e-04
4.292929e-06 7.424242e-06 5.917966e-05 7.476337e-05 9.535090e-05
4.292929e-06 8.131313e-06 5.646287e-05 6.821739e-05 8.855320e-05
4.292929e-06 8.838384e-06 5.392151e-05 6.224888e-05 8.235564e-05
4.292929e-06 9.545455e-06 5.153875e-05 5.681419e-05 7.670785e-05
4.292929e-06 1.025253e-05 4.929939e-05 5.187330e-05 7.156304e-05
4.292929e-06 1.095960e-05 4.718958e-05 4.738907e-05 6.687736e-05
4.292929e-06 1.166667e-05 4.519686e-05 4.332690e-05 6.260972e-05
4.292929e-06 1.237374e-05 4.331006e-05 3.965450e-05 5.872172e-05
4.292929e-06 1.308081e-05 4.151930e-05 3.634179e-05 5.517769e-05
4.292929e-06 1.378788e-05 3.981591e-05 3.336073e-05 5.194463e-05
4.292929e-06 1.449495e-05 3.819233e-05 3.068517e-05 4.899218e-05
4.292929e-06 1.520202e-05 3.664205e-05 2.829068e-05 4.629257e-05
4.292929e-06 1.590909e-05 3.515943e-05 2.615434e-05 4.382049e-05
4.292929e-06 1.661616e-05 3.373963e-05 2.425457e-05 4.155294e-05
4.292929e-06 1.732323e-05 3.237848e-05 2.257095e-05 3.946915e-05
4.292929e-06 1.803030e-05 3.107240e-05 2.108406e-05 3.755039e-05
4.292929e-06 1.873737e-05 2.981830e-05 1.977535e-05 3.577982e-05
4.292929e-06 1.944444e-05 2.861349e-05 1.862711e-05 3.414236e-05
4.292929e-06 2.015152e-05 2.745561e-05 1.762240e-05 3.262453e-05
4.292929e-06 2.085859e-05 2.634261e-05 1.674511e-05 3.121429e-05
4.292929e-06 2.156566e-05 2.527263e-05 1.597999e-05 2.990093e-05
4.292929e-06 2.227273e-05 2.424401e-05 1.531275e-05 2.867494e-05
4.292929e-06 2.297980e-05 2.325523e-05 1.473014e-05 2.752785e-05
4.292929e-06 2.368687e-05 2.230489e-05 1.422006e-05 2.645218e-05
4.292929e-06 2.439394e-05 2.139169e-05 1.377152e-05 2.544129e-05
4.292929e-06 2.510101e-05 2.051439e-05 1.337477e-05 2.448927e-05
4.292929e-06 2.580808e-05 1.967181e-05 1.302120e-05 2.359092e-05
4.292929e-06 2.651515e-05 1.886283e-05 1.270335e-05 2.274162e-05
4.292929e-06 2.722222e-05 1.808634e-05 1.241481e-05 2.193726e-05
4.292929e-06 2.792929e-05 1.734129e-05 1.215015e-05 2.117420e-05
4.292929e-06 2.863636e-05 1.662663e-05 1.190481e-05 2.044919e-05
4.292929e-06 2.934343e-05 1.594135e-05 1.167502e-05 1.975937e-05
4.292929e-06 3.005051e-05 1.528444e-05 1.145766e-05 1.910215e-05
4.292929e-06 3.075758e-05 1.465493e-05 1.125020e-05 1.847523e-05
4.292929e-06 3.146465e-05 1.405184e-05 1.105063e-05 1.787654e-05
4.292929e-06 3.217172e-05 1.347422e-05 1.085733e-05 1.730422e-05
4.292929e-06 3.287879e-05 1.292115e-05 1.066902e-05 1.675661e-05
4.292929e-06 3.358586e-05 1.239170e-05 1.048473e-05 1.623219e-05
4.292929e-06 3.429293e-05 1.188499e-05 1.030371e-05 1.572957e-05
4.292929e-06 3.500000e-05 1.140013e-05 1.012540e-05 1.524751e-05
5.303030e-06 -3.500000e-05 1.148877e-05 1.113565e-05 1.599983e-05
5.303030e-06 -3.429293e-05 1.199503e-05 1.135757e-05 1.651893e-05
5.303030e-06 -3.358586e-05 1.252530e-05 1.158294e-05 1.706012e-05
5.303030e-06 -3.287879e-05 1.308064e-05 1.181206e-05 1.762464e-05
5.303030e-06 -3.217172e-05 1.366211e-05 1.204534e-05 1.821383e-05
5.303030e-06 -3.146465e-05 1.427084e-05 1.228335e-05 1.882917e-05
5.303030e-06 -3.075758e-05 1.490796e-05 1.252683e-05 1.947225e-05
5.303030e-06 -3.005051e-05 1.557463e-05 1.277677e-05 2.014485e-05
5.303030e-06 -2.934343e-05 1.627204e-05 1.303444e-05 2.084888e-05
5.303030e-06 -2.863636e-05 1.700141e-05 1.330146e-05 2.158649e-05
5.303030e-06 -2.792929e-05 1.776398e-05 1.357986e-05 2.236005e-05
5.303030e-06 -2.722222e-05 1.856102e-05 1.387218e-05 2.317216e-05
5.303030e-06 -2.651515e-05 1.939382e-05 1.418153e-05 2.402574e-05
5.303030e-06 -2.580808e-05 2.026371e-05 1.451172e-05 2.492405e-05
5.303030e-06 -2.510101e-05 2.117204e-05 1.486734e-05 2.587070e-05
5.303030e-06 -2.439394e-05 2.212020e-05 1.525390e-05 2.686978e-05
5.303030e-06 -2.368687e-05 2.310962e-05 1.567790e-05 2.792582e-05
5.303030e-06 -2.297980e-05 2.414177e-05 1.614698e-05 2.904393e-05
5.303030e-06 -2.227273e-05 2.521817e-05 1.666997e-05 3.022985e-05
5.303030e-06 -2.156566e-05 2.634043e-05 1.725697e-05 3.149002e-05
5.303030e-06 -2.085859e-05 2.751021e-05 1.791942e-05 3.283165e-05
5.303030e-06 -2.015152e-05 2.872930e-05 1.867004e-05 3.426285e-05
5.303030e-06 -1.944444e-05 2.999956e-05 1.952288e-05 3.579269e-05
5.303030e-06 -1.873737e-05 3.132303e-05 2.049318e-05 3.743131e-05
5.303030e-06 -1.803030e-05 3.270190e-05 2.159734e-05 3.919004e-05
5.303030e-06 -1.732323e-05 3.413853e-05 2.285276e-05 4.108148e-05
5.303030e-06 -1.661616e-05 3.563551e-05 2.427774e-05 4.311958e-05
5.303030e-06 -1.590909e-05 3.719568e-05 2.589140e-05 4.531979e-05
5.303030e-06 -1.520202e-05 3.882211e-05 2.771359e-05 4.769905e-05
5.303030e-06 -1.449495e-05 4.051817e-05 2.976486e-05 5.027593e-05
5.303030e-06 -1.378788e-05 4.228748e-05 3.206641e-05 5.307057e-05
5.303030e-06 -1.308081e-05 4.413388e-05 3.464015e-05 5.610472e-05
5.303030e-06 -1.237374e-05 4.606141e-05 3.750868e-05 5.940163e-05
5.303030e-06 -1.166667e-05 4.807411e-05 4.069533e-05 6.298595e-05
5.303030e-06 -1.095960e-05 5.017591e-05 4.422417e-05 6.688347e-05
5.303030e-06 -1.025253e-05 5.237032e-05 4.812001e-05 7.112093e-05
5.303030e-06 -9.545455e-06 5.466010e-05 5.240837e-05 7.572558e-05
5.303030e-06 -8.838384e-06 5.704678e-05 5.711551e-05 8.072494e-05
5.303030e-06 -8.131313e-06 5.953025e-05 6.226856e-05 8.614653e-05
5.303030e-06 -7.424242e-06 6.210841e-05 6.789589e-05 9.201797e-05
5.303030e-06 -6.717172e-06 6.477734e-05 7.402798e-05 9.836791e-05
5.303030e-06 -6.010101e-06 6.753260e-05 8.069931e-05 1.052285e-04
5.303030e-06 -5.303030e-06 7.037302e-05 8.795186e-05 1.126405e-04
5.303030e-06 -4.595960e-06 7.330929e-05 9.584180e-05 1.206644e-04
5.303030e-06 -3.888889e-06 7.638156e-05 1.044522e-04 1.294002e-04
5.303030e-06 -3.181818e-06 7.969242e-05 1.139187e-04 1.390265e-04
5.303030e-06 -2.474747e-06 8.346347e-05 1.244899e-04 1.498796e-04
5.303030e-06 -1.767677e-06 8.811385e-05 1.367124e-04 1.626479e-04
5.303030e-06 -1.060606e-06 9.429927e-05 1.522479e-04 1.790859e-04
5.303030e-06 -3.535354e-07 1.035752e-04 1.770068e-04 2.050835e-04
5.303030e-06 3.535354e-07 1.035752e-04 1.770068e-04 2.050835e-04
5.303030e-06 1.060606e-06 9.429928e-05 1.522479e-04 1.790859e-04
5.303030e-06 1.767677e-06 8.811386e-05 1.367124e-04 1.626479e-04
5.303030e-06 2.474747e-06 8.346348e-05 1.244899e-04 1.498796e-04
5.303030e-06 3.181818e-06 7.969243e-05 1.139187e-04 1.390265e-04
5.303030e-06 3.888889e-06 7.638157e-05 1.044522e-04 1.294002e-04
5.303030e-06 4.595960e-06 7.330930e-05 9.584181e-05 1.206644e-04
5.303030e-06 5.303030e-06 7.037303e-05 8.795186e-05 1.126405e-04
5.303030e-06 6.010101e-06 6.753261e-05 8.069931e-05 1.052285e-04
5.303030e-06 6.717172e-06 6.477735e-05 7.402799e-05 9.836792e-05
5.303030e-06 7.424242e-06 6.210842e-05 6.789589e-05 9.201797e-05
5.303030e-06 8.131313e-06 5.953025e-05 6.226856e-05 8.614653e-05
5.303030e-06 8.838384e-06 5.704678e-05 5.711551e-05 8.072495e-05
5.303030e-06 9.545455e-06 5.466010e-05 5.240837e-05 7.572559e-05
5.303030e-06 1.025253e-05 5.237033e-05 4.812001e-05 7.112093e-05
5.303030e-06 1.095960e-05 5.017591e-05 4.422417e-05 6.688348e-05
5.303030e-06 1.166667e-05 4.807411e-05 4.069533e-05 6.298595e-05
5.303030e-06 1.237374e-05 4.606141e-05 3.750868e-05 5.940164e-05
5.303030e-06 1.308081e-05 4.413389e-05 3.464015e-05 5.610472e-05
5.303030e-06 1.378788e-05 4.228748e-05 3.206641e-05 5.307057e-05
5.303030e-06 1.449495e-05 4.051818e-05 2.976486e-05 5.027593e-05
5.303030e-06 1.520202e-05 3.882211e-05 2.771359e-05 4.769905e-05
5.303030e-06 1.590909e-05 3.719568e-05 2.589140e-05 4.531979e-05
5.303030e-06 1.661616e-05 3.563551e-05 2.427774e-05 4.311958e-05
5.303030e-06 1.732323e-05 3.413853e-05 2.285276e-05 4.108148e-05
5.303030e-06 1.803030e-05 3.270190e-05 2.159734e-05 3.919004e-05
5.303030e-06 1.873737e-05 3.132303e-05 2.049318e-05 3.743131e-05
5.303030e-06 1.944444e-05 2.999956e-05 1.952288e-05 3.579269e-05
5.303030e-06 2.015152e-05 2.872930e-05 1.867004e-05 3.426285e-05
5.303030e-06 2.085859e-05 2.751021e-05 1.791942e-05 3.283165e-05
5.303030e-06 2.156566e-05 2.634043e-05 1.725697e-05 3.149002e-05
5.303030e-06 2.227273e-05 2.521817e-05 1.666997e-05 3.022985e-05
5.303030e-06 2.297980e-05 2.414177e-05 1.614698e-05 2.904393e-05
5.303030e-06 2.368687e-05 2.310962e-05 1.567790e-05 2.792582e-05
5.303030e-06 2.439394e-05 2.212020e-05 1.525390e-05 2.686978e-05
5.303030e-06 2.510101e-05 2.117204e-05 1.486734e-05 2.587070e-05
5.303030e-06 2.580808e-05 2.026371e-05 1.451172e-05 2.492405e-05
5.303030e-06 2.651515e-05 1.939382e-05 1.418153e-05 2.402574e-05
5.303030e-06 2.722222e-05 1.856102e-05 1.387218e-05 2.317216e-05
5.303030e-06 2.792929e-05 1.776398e-05 1.357986e-05 2.236005e-05
5.303030e-06 2.863636e-05 1.700141e-05 1.330146e-05 2.158649e-05
5.303030e-06 2.934343e-05 1.627204e-05 1.303444e-05 2.084888e-05
5.303030e-06 3.005051e-05 1.557463e-05 1.277677e-05 2.014485e-05
5.303030e-06 3.075758e-05 1.490796e-05 1.252683e-05 1.947225e-05
5.303030e-06 3.146465e-05 1.427084e-05 1.228335e-05 1.882917e-05
5.303030e-06 3.217172e-05 1.366211e-05 1.204534e-05 1.821383e-05
5.303030e-06 3.287879e-05 1.308064e-05 1.181206e-05 1.762464e-05
5.303030e-06 3.358586e-05 1.252530e-05 1.158294e-05 1.706012e-05
5.303030e-06 3.429293e-05 1.199503e-05 1.135757e-05 1.651893e-05
5.303030e-06 3.500000e-05 1.148877e-05 1.113565e-05 1.599983e-05
6.313131e-06 -3.500000e-05 1.150986e-05 1.220947e-05 1.677939e-05
6.313131e-06 -3.429293e-05 1.203399e-05 1.248363e-05 1.733949e-05
6.313131e-06 -3.358586e-05 1.258413e-05 1.276312e-05 1.792365e-05
6.313131e-06 -3.287879e-05 1.316148e-05 1.304813e-05 1.853317e-05
6.313131e-06 -3.217172e-05 1.376732e-05 1.333894e-05 1.916941e-05
6.313131e-06 -3.146465e-05 1.440293e-05 1.363590e-05 1.983387e-05
6.313131e-06 -3.075758e-05 1.506965e-05 1.393950e-05 2.052813e-05
6.313131e-06 -3.005051e-05 1.576885e-05 1.425037e-05 2.125393e-05
6.313131e-06 -2.934343e-05 1.650192e-05 1.456934e-05 2.201316e-05
6.313131e-06 -2.863636e-05 1.727032e-05 1.489748e-05 2.280787e-05
6.313131e-06 -2.792929e-05 1.807551e-05 1.523613e-05 2.364030e-05
6.313131e-06 -2.722222e-05 1.891899e-05 1.558699e-05 2.451290e-05
6.313131e-06 -2.651515e-05 1.980229e-05 1.595218e-05 2.542838e-05
6.313131e-06 -2.580808e-05 2.072697e-05 1.633431e-05 2.638971e-05
6.313131e-06 -2.510101e-05 2.169461e-05 1.673659e-05 2.740017e-05
6.313131e-06 -2.439394e-05 2.270683e-05 1.716290e-05 2.846340e-05
6.313131e-06 -2.368687e-05 2.376527e-05 1.761793e-05 2.958343e-05
6.313131e-06 -2.297980e-05 2.487159e-05 1.810727e-05 3.076474e-05
6.313131e-06 -2.227273e-05 2.602748e-05 1.863752e-05 3.201229e-05
6.313131e-06 -2.156566e-05 2.723466e-05 1.921643e-05 3.333164e-05
6.313131e-06 -2.085859e-05 2.849488e-05 1.985296e-05 3.472893e-05
6.313131e-06 -2.015152e-05 2.980993e-05 2.055739e-05 3.621102e-05
6.313131e-06 -1.944444e-05 3.118161e-05 2.134135e-05 3.778552e-05
6.313131e-06 -1.873737e-05 3.261176e-05 2.221789e-05 3.946089e-05
6.313131e-06 -1.803030e-05 3.410226e-05 2.320144e-05 4.124646e-05
6.313131e-06 -1.732323e-05 3.565498e-05 2.430773e-05 4.315255e-05
6.313131e-06 -1.661616e-05 3.727181e-05 2.555376e-05 4.519051e-05
6.313131e-06 -1.590909e-05 3.895460e-05 2.695764e-05 4.737272e-05
6.313131e-06 -1.520202e-05 4.070512e-05 2.853846e-05 4.971268e-05
6.313131e-06 -1.449495e-05 4.252501e-05 3.031614e-05 5.222494e-05
6.313131e-06 -1.378788e-05 4.441563e-05 3.231125e-05 5.492509e-05
6.313131e-06 -1.308081e-05 4.637795e-05 3.454492e-05 5.782963e-05
6.313131e-06 -1.237374e-05 4.841230e-05 3.703868e-05 6.095584e-05
6.313131e-06 -1.166667e-05 5.051812e-05 3.981437e-05 6.432158e-05
6.313131e-06 -1.095960e-05 5.269355e-05 4.289409e-05 6.794493e-05
6.313131e-06 -1.025253e-05 5.493491e-05 4.630013e-05 7.184390e-05
6.313131e-06 -9.545455e-06 5.723615e-05 5.005503e-05 7.603606e-05
6.313131e-06 -8.838384e-06 5.958808e-05 5.418169e-05 8.053816e-05
6.313131e-06 -8.131313e-06 6.197769e-05 5.870373e-05 8.536605e-05
6.313131e-06 -7.424242e-06 6.438750e-05 6.364621e-05 9.053502e-05
6.313131e-06 -6.717172e-06 6.679543e-05 6.903704e-05 9.606114e-05
6.313131e-06 -6.010101e-06 6.917575e-05 7.490985e-05 1.019646e-04
6.313131e-06 -5.303030e-06 7.150235e-05 8.130950e-05 1.082766e-04
6.313131e-06 -4.595960e-06 7.375642e-05 8.830333e-05 1.150543e-04
6.313131e-06 -3.888889e-06 7.594290e-05 9.600536e-05 1.224106e-04
6.313131e-06 -3.181818e-06 7.812372e-05 1.046330e-04 1.305809e-04
6.313131e-06 -2.474747e-06 8.048706e-05 1.146535e-04 1.400843e-04
6.313131e-06 -1.767677e-06 8.351292e-05 1.272039e-04 1.521685e-04
6.313131e-06 -1.060606e-06 8.854340e-05 1.454158e-04 1.702518e-04
6.313131e-06 -3.535354e-07 1.019039e-04 1.767004e-04 2.039790e-04
6.313131e-06 3.535354e-07 1.019039e-04 1.767004e-04 2.039790e-04
6.313131e-06 1.060606e-06 8.854341e-05 1.454158e-04 1.702518e-04
6.313131e-06 1.767677e-06 8.351293e-05 1.272039e-04 1.521685e-04
6.313131e-06 2.474747e-06 8.048707e-05 1.146535e-04 1.400843e-04
6.313131e-06 3.181818e-06 7.812373e-05 1.046330e-04 1.305809e-04
6.313131e-06 3.888889e-06 7.594291e-05 9.600536e-05 1.224106e-04
6.313131e-06 4.595960e-06 7.375643e-05 8.830333e-05 1.150543e-04
6.313131e-06 5.303030e-06 7.150236e-05 8.130951e-05 1.082766e-04
6.313131e-06 6.010101e-06 6.917576e-05 7.490986e-05 1.019646e-04
6.313131e-06 6.717172e-06 6.679544e-05 6.903704e-05 9.606115e-05
6.313131e-06 7.424242e-06 6.438751e-05 6.364621e-05 9.053503e-05
6.313131e-06 8.131313e-06 6.197770e-05 5.870374e-05 8.536606e-05
6.313131e-06 8.838384e-06 5.958809e-05 5.418169e-05 8.053816e-05
6.313131e-06 9.545455e-06 5.723615e-05 5.005503e-05 7.603606e-05
6.313131e-06 1.025253e-05 5.493492e-05 4.630013e-05 7.184391e-05
6.313131e-06 1.095960e-05 5.269355e-05 4.289409e-05 6.794493e-05
6.313131e-06 1.166667e-05 5.051813e-05 3.981437e-05 6.432158e-05
6.313131e-06 1.237374e-05 4.841231e-05 3.703868e-05 6.095585e-05
6.313131e-06 1.308081e-05 4.637795e-05 3.454492e-05 5.782963e-05
6.313131e-06 1.378788e-05 4.441563e-05 3.231125e-05 5.492509e-05
6.313131e-06 1.449495e-05 4.252501e-05 3.031614e-05 5.222495e-05
6.313131e-06 1.520202e-05 4.070513e-05 2.853846e-05 4.971269e-05
6.313131e-06 1.590909e-05 3.895460e-05 2.695764e-05 4.737273e-05
6.313131e-06 1.661616e-05 3.727181e-05 2.555376e-05 4.519051e-05
6.313131e-06 1.732323e-05 3.565498e-05 2.430773e-05 4.315256e-05
6.313131e-06 1.803030e-05 3.410226e-05 2.320144e-05 4.124646e-05
6.313131e-06 1.873737e-05 3.261176e-05 2.221789e-05 3.946089e-05
6.313131e-06 1.944444e-05 3.118161e-05 2.134135e-05 3.778553e-05
6.313131e-06 2.015152e-05 2.980993e-05 2.055739e-05 3.621102e-05
6.313131e-06 2.085859e-05 2.849488e-05 1.985296e-05 3.472893e-05
6.313131e-06 2.156566e-05 2.723466e-05 1.921643e-05 3.333164e-05
6.313131e-06 2.227273e-05 2.602748e-05 1.863752e-05 3.201229e-05
6.313131e-06 2.297980e-05 2.487159e-05 1.810727e-05 3.076474e-05
6.313131e-06 2.368687e-05 2.376527e-05 1.761793e-05 2.958343e-05
6.313131e-06 2.439394e-05 2.270683e-05 1.716290e-05 2.846340e-05
6.313131e-06 2.510101e-05 2.169461e-05 1.673658e-05 2.740017e-05
6.313131e-06 2.580808e-05 2.072697e-05 1.633431e-05 2.638971e-05
6.313131e-06 2.651515e-05 1.980229e-05 1.595218e-05 2.542838e-05
6.313131e-06 2.722222e-05 1.891899e-05 1.558699e-05 2.451290e-05
6.313131e-06 2.792929e-05 1.807551e-05 1.523613e-05 2.364030e-05
6.313131e-06 2.863636e-05 1.727032e-05 1.489748e-05 2.280787e-05
6.313131e-06 2.934343e-05 1.650192e-05 1.456934e-05 2.201316e-05
6.313131e-06 3.005051e-05 1.576885e-05 1.425037e-05 2.125393e-05
6.313131e-06 3.075758e-05 1.506965e-05 1.393950e-05 2.052813e-05
6.313131e-06 3.146465e-05 1.440293e-05 1.363590e-05 1.983387e-05
6.313131e-06 3.217172e-05 1.376732e-05 1.333894e-05 1.916941e-05
6.313131e-06 3.287879e-05 1.316148e-05 1.304813e-05 1.853317e-05
6.313131e-06 3.358586e-05 1.258413e-05 1.276312e-05 1.792365e-05
6.313131e-06 3.429293e-05 1.203399e-05 1.248363e-05 1.733949e-05
6.313131e-06 3.500000e-05 1.150986e-05 1.220947e-05 1.677939e-05
7.323232e-06 -3.500000e-05 1.145903e-05 1.333130e-05 1.757934e-05
7.323232e-06 -3.429293e-05 1.199708e-05 1.366476e-05 1.818394e-05
7.323232e-06 -3.358586e-05 1.256291e-05 1.400638e-05 1.881503e-05
7.323232e-06 -3.287879e-05 1.315792e-05 1.435637e-05 1.947399e-05
7.323232e-06 -3.217172e-05 1.378353e-05 1.471500e-05 2.016227e-05
7.323232e-06 -3.146465e-05 1.444121e-05 1.508262e-05 2.088143e-05
7.323232e-06 -3.075758e-05 1.513249e-05 1.545964e-05 2.163314e-05
7.323232e-06 -3.005051e-05 1.585892e-05 1.584658e-05 2.241918e-05
7.323232e-06 -2.934343e-05 1.662211e-05 1.624411e-05 2.324146e-05
7.323232e-06 -2.863636e-05 1.742371e-05 1.665303e-05 2.410206e-05
7.323232e-06 -2.792929e-05 1.826541e-05 1.707438e-05 2.500319e-05
7.323232e-06 -2.722222e-05 1.914892e-05 1.750942e-05 2.594727e-05
7.323232e-06 -2.651515e-05 2.007598e-05 1.795973e-05 2.693691e-05
7.323232e-06 -2.580808e-05 2.104838e-05 1.842724e-05 2.797494e-05
7.323232e-06 -2.510101e-05 2.206789e-05 1.891430e-05 2.906446e-05
7.323232e-06 -2.439394e-05 2.313633e-05 1.942381e-05 3.020884e-05
7.323232e-06 -2.368687e-05 2.425551e-05 1.995922e-05 3.141179e-05
7.323232e-06 -2.297980e-05 2.542724e-05 2.052472e-05 3.267734e-05
7.323232e-06 -2.227273e-05 2.665332e-05 2.112526e-05 3.400994e-05
7.323232e-06 -2.156566e-05 2.793555e-05 2.176674e-05 3.541449e-05
7.323232e-06 -2.085859e-05 2.927569e-05 2.245605e-05 3.689634e-05
7.323232e-06 -2.015152e-05 3.067544e-05 2.320123e-05 3.846141e-05
7.323232e-06 -1.944444e-05 3.213645e-05 2.401155e-05 4.011616e-05
7.323232e-06 -1.873737e-05 3.366030e-05 2.489759e-05 4.186772e-05
7.323232e-06 -1.803030e-05 3.524842e-05 2.587132e-05 4.372386e-05
7.323232e-06 -1.732323e-05 3.690208e-05 2.694613e-05 4.569308e-05
7.323232e-06 -1.661616e-05 3.862236e-05 2.813687e-05 4.778462e-05
7.323232e-06 -1.590909e-05 4.041000e-05 2.945975e-05 5.000845e-05
7.323232e-06 -1.520202e-05 4.226539e-05 3.093234e-05 5.237531e-05
7.323232e-06 -1.449495e-05 4.418833e-05 3.257345e-05 5.489662e-05
7.323232e-06 -1.378788e-05 4.617795e-05 3.440298e-05 5.758444e-05
7.323232e-06 -1.308081e-05 4.823238e-05 3.644184e-05 6.045139e-05
7.323232e-06 -1.237374e-05 5.034852e-05 3.871178e-05 6.351043e-05
7.323232e-06 -1.166667e-05 5.252156e-05 4.123530e-05 6.677473e-05
7.323232e-06 -1.095960e-05 5.474457e-05 4.403558e-05 7.025739e-05
7.323232e-06 -1.025253e-05 5.700783e-05 4.713659e-05 7.397128e-05
7.323232e-06 -9.545455e-06 5.929817e-05 5.056317e-05 7.792886e-05
7.323232e-06 -8.838384e-06 6.159815e-05 5.434155e-05 8.214217e-05
7.323232e-06 -8.131313e-06 6.388536e-05 5.850017e-05 8.662338e-05
7.323232e-06 -7.424242e-06 6.613183e-05 6.307120e-05 9.138597e-05
7.323232e-06 -6.717172e-06 6.830412e-05 6.809330e-05 9.644766e-05
7.323232e-06 -6.010101e-06 7.036460e-05 7.361673e-05 1.018361e-04
7.323232e-06 -5.303030e-06 7.227555e-05 7.971266e-05 1.076005e-04
7.323232e-06 -4.595960e-06 7.400865e-05 8.649133e-05 1.138333e-04
7.323232e-06 -3.888889e-06 7.556554e-05 9.413830e-05 1.207152e-04
7.323232e-06 -3.181818e-06 7.702203e-05 1.029911e-04 1.286062e-04
7.323232e-06 -2.474747e-06 7.862667e-05 1.137116e-04 1.382479e-04
7.323232e-06 -1.767677e-06 8.104589e-05 1.277131e-04 1.512583e-04
7.323232e-06 -1.060606e-06 8.615428e-05 1.484508e-04 1.716398e-04
7.323232e-06 -3.535354e-07 1.018491e-04 1.830434e-04 2.094710e-04
7.323232e-06 3.535354e-07 1.018491e-04 1.830434e-04 2.094710e-04
7.323232e-06 1.060606e-06 8.615429e-05 1.484508e-04 1.716398e-04
7.323232e-06 1.767677e-06 8.104590e-05 1.277131e-04 1.512583e-04
7.323232e-06 2.474747e-06 7.862668e-05 1.137116e-04 1.382479e-04
7.323232e-06 3.181818e-06 7.702204e-05 1.029911e-04 1.286062e-04
7.323232e-06 3.888889e-06 7.556555e-05 9.413830e-05 1.207153e-04
7.323232e-06 4.595960e-06 7.400866e-05 8.649133e-05 1.138334e-04
7.323232e-06 5.303030e-06 7.227556e-05 7.971266e-05 1.076005e-04
7.323232e-06 6.010101e-06 7.036461e-05 7.361673e-05 1.018361e-04
7.323232e-06 6.717172e-06 6.830413e-05 6.809330e-05 9.644766e-05
7.323232e-06 7.424242e-06 6.613184e-05 6.307120e-05 9.138598e-05
7.323232e-06 8.131313e-06 6.388536e-05 5.850017e-05 8.662338e-05
7.323232e-06 8.838384e-06 6.159816e-05 5.434155e-05 8.214218e-05
7.323232e-06 9.545455e-06 5.929817e-05 5.056317e-05 7.792886e-05
7.323232e-06 1.025253e-05 5.700784e-05 4.713659e-05 7.397129e-05
7.323232e-06 1.095960e-05 5.474458e-05 4.403559e-05 7.025739e-05
7.323232e-06 1.166667e-05 5.252157e-05 4.123530e-05 6.677473e-05
7.323232e-06 1.237374e-05 5.034852e-05 3.871178e-05 6.351044e-05
7.323232e-06 1.308081e-05 4.823239e-05 3.644184e-05 6.045139e-05
7.323232e-06 1.378788e-05 4.617795e-05 3.440298e-05 5.758445e-05
7.323232e-06 1.449495e-05 4.418834e-05 3.257345e-05 5.489662e-05
7.323232e-06 1.520202e-05 4.226539e-05 3.093234e-05 5.237531e-05
7.323232e-06 1.590909e-05 4.041001e-05 2.945975e-05 5.000845e-05
7.323232e-06 1.661616e-05 3.862236e-05 2.813687e-05 4.778462e-05
7.323232e-06 1.732323e-05 3.690208e-05 2.694613e-05 4.569308e-05
7.323232e-06 1.803030e-05 3.524842e-05 2.587132e-05 4.372386e-05
7.323232e-06 1.873737e-05 3.366030e-05 2.489759e-05 4.186772e-05
7.323232e-06 1.944444e-05 3.213646e-05 2.401155e-05 4.011616e-05
7.323232e-06 2.015152e-05 3.067544e-05 2.320123e-05 3.846141e-05
7.323232e-06 2.085859e-05 2.927569e-05 2.245605e-05 3.689635e-05
7.323232e-06 2.156566e-05 2.793555e-05 2.176674e-05 3.541449e-05
7.323232e-06 2.227273e-05 2.665332e-05 2.112526e-05 3.400995e-05
7.323232e-06 2.297980e-05 2.542724e-05 2.052472e-05 3.267734e-05
7.323232e-06 2.368687e-05 2.425551e-05 1.995922e-05 3.141179e-05
7.323232e-06 2.439394e-05 2.313633e-05 1.942381e-05 3.020884e-05
7.323232e-06 2.510101e-05 2.206789e-05 1.891430e-05 2.906446e-05
7.323232e-06 2.580808e-05 2.104838e-05 1.842724e-05 2.797494e-05
7.323232e-06 2.651515e-05 2.007598e-05 1.795973e-05 2.693691e-05
7.323232e-06 2.722222e-05 1.914892e-05 1.750942e-05 2.594727e-05
7.323232e-06 2.792929e-05 1.826541e-05 1.707438e-05 2.500319e-05
7.323232e-06 2.863636e-05 1.742371e-05 1.665303e-05 2.410206e-05
7.323232e-06 2.934343e-05 1.662211e-05 1.624411e-05 2.324146e-05
7.323232e-06 3.005051e-05 1.585892e-05 1.584658e-05 2.241917e-05
7.323232e-06 3.075758e-05 1.513249e-05 1.545964e-05 2.163314e-05
7.323232e-06 3.146465e-05 1.444121e-05 1.508262e-05 2.088143e-05
7.323232e-06 3.217172e-05 1.378353e-05 1.471500e-05 2.016227e-05
7.323232e-06 3.287879e-05 1.315792e-05 1.435637e-05 1.947399e-05
7.323232e-06 3.358586e-05 1.256291e-05 1.400638e-05 1.881503e-05
7.323232e-06 3.429293e-05 1.199708e-05 1.366476e-05 1.818394e-05
7.323232e-06 3.500000e-05 1.145903e-05 1.333130e-05 1.757934e-05
8.333333e-06 -3.500000e-05 1.133264e-05 1.448588e-05 1.839210e-05
8.333333e-06 -3.429293e-05 1.188023e-05 1.488428e-05 1.904420e-05
8.333333e-06 -3.358586e-05 1.245719e-05 1.529440e-05 1.972562e-05
8.333333e-06 -3.287879e-05 1.306502e-05 1.571661e-05 2.043787e-05
8.333333e-06 -3.217172e-05 1.370533e-05 1.615130e-05 2.118255e-05
8.333333e-06 -3.146465e-05 1.437974e-05 1.659892e-05 2.196135e-05
8.333333e-06 -3.075758e-05 1.508996e-05 1.705998e-05 2.277608e-05
8.333333e-06 -3.005051e-05 1.583773e-05 1.753508e-05 2.362864e-05
8.333333e-06 -2.934343e-05 1.662485e-05 1.802491e-05 2.452107e-05
8.333333e-06 -2.863636e-05 1.745316e-05 1.853030e-05 2.545555e-05
8.333333e-06 -2.792929e-05 1.832455e-05 1.905222e-05 2.643438e-05
8.333333e-06 -2.722222e-05 1.924094e-05 1.959186e-05 2.746005e-05
8.333333e-06 -2.651515e-05 2.020426e-05 2.015060e-05 2.853522e-05
8.333333e-06 -2.580808e-05 2.121649e-05 2.073013e-05 2.966273e-05
8.333333e-06 -2.510101e-05 2.227959e-05 2.133246e-05 3.084565e-05
8.333333e-06 -2.439394e-05 2.339555e-05 2.196001e-05 3.208729e-05
8.333333e-06 -2.368687e-05 2.456633e-05 2.261567e-05 3.339121e-05
8.333333e-06 -2.297980e-05 2.579385e-05 2.330285e-05 3.476127e-05
8.333333e-06 -2.227273e-05 2.708000e-05 2.402564e-05 3.620163e-05
8.333333e-06 -2.156566e-05 2.842659e-05 2.478886e-05 3.771682e-05
8.333333e-06 -2.085859e-05 2.983535e-05 2.559814e-05 3.931174e-05
8.333333e-06 -2.015152e-05 3.130788e-05 2.646011e-05 4.099171e-05
8.333333e-06 -1.944444e-05 3.284561e-05 2.738242e-05 4.276249e-05
8.333333e-06 -1.873737e-05 3.444977e-05 2.837391e-05 4.463032e-05
8.333333e-06 -1.803030e-05 3.612133e-05 2.944472e-05 4.660195e-05
8.333333e-06 -1.732323e-05 3.786092e-05 3.060633e-05 4.868466e-05
8.333333e-06 -1.661616e-05 3.966874e-05 3.187168e-05 5.088628e-05
8.333333e-06 -1.590909e-05 4.154447e-05 3.325524e-05 5.321517e-05
8.333333e-06 -1.520202e-05 4.348708e-05 3.477302e-05 5.568024e-05
8.333333e-06 -1.449495e-05 4.549470e-05 3.644261e-05 5.829092e-05
8.333333e-06 -1.378788e-05 4.756434e-05 3.828314e-05 6.105707e-05
8.333333e-06 -1.308081e-05 4.969166e-05 4.031535e-05 6.398897e-05
8.333333e-06 -1.237374e-05 5.187054e-05 4.256149e-05 6.709719e-05
8.333333e-06 -1.166667e-05 5.409271e-05 4.504543e-05 7.039256e-05
8.333333e-06 -1.095960e-05 5.634723e-05 4.779270e-05 7.388608e-05
8.333333e-06 -1.025253e-05 5.861984e-05 5.083074e-05 7.758899e-05
8.333333e-06 -9.545455e-06 6.089237e-05 5.418936e-05 8.151299e-05
8.333333e-06 -8.838384e-06 6.314205e-05 5.790146e-05 8.567087e-05
8.333333e-06 -8.131313e-06 6.534099e-05 6.200448e-05 9.007775e-05
8.333333e-06 -7.424242e-06 6.745604e-05 6.654261e-05 9.475356e-05
8.333333e-06 -6.717172e-06 6.944942e-05 7.157084e-05 9.972767e-05
8.333333e-06 -6.010101e-06 7.128103e-05 7.716169e-05 1.050472e-04
8.333333e-06 -5.303030e-06 7.291406e-05 8.341721e-05 1.107921e-04
8.333333e-06 -4.595960e-06 7.432698e-05 9.049070e-05 1.171028e-04
8.333333e-06 -3.888889e-06 7.553830e-05 9.862778e-05 1.242315e-04
8.333333e-06 -3.181818e-06 7.665778e-05 1.082482e-04 1.326427e-04
8.333333e-06 -2.474747e-06 7.799734e-05 1.201244e-04 1.432252e-04
8.333333e-06 -1.767677e-06 8.034293e-05 1.358356e-04 1.578173e-04
8.333333e-06 -1.060606e-06 8.583733e-05 1.592376e-04 1.808996e-04
8.333333e-06 -3.535354e-07 1.022260e-04 1.939747e-04 2.192631e-04
8.333333e-06 3.535354e-07 1.022260e-04 1.939747e-04 2.192631e-04
8.333333e-06 1.060606e-06 8.583734e-05 1.592376e-04 1.808996e-04
8.333333e-06 1.767677e-06 8.034294e-05 1.358356e-04 1.578173e-04
8.333333e-06 2.474747e-06 7.799735e-05 1.201244e-04 1.432252e-04
8.333333e-06 3.181818e-06 7.665779e-05 1.082482e-04 1.326427e-04
8.333333e-06 3.888889e-06 7.553832e-05 9.862778e-05 1.242315e-04
8.333333e-06 4.595960e-06 7.432699e-05 9.049070e-05 1.171028e-04
8.333333e-06 5.303030e-06 7.291407e-05 8.341721e-05 1.107921e-04
8.333333e-06 6.010101e-06 7.128104e-05 7.716169e-05 1.050472e-04
8.333333e-06 6.717172e-06 6.944943e-05 7.157084e-05 9.972767e-05
8.333333e-06 7.424242e-06 6.745605e-05 6.654261e-05 9.475356e-05
8.333333e-06 8.131313e-06 6.534100e-05 6.200448e-05 9.007775e-05
8.333333e-06 8.838384e-06 6.314206e-05 5.790146e-05 8.567088e-05
8.333333e-06 9.545455e-06 6.089238e-05 5.418936e-05 8.151300e-05
8.333333e-06 1.025253e-05 5.861985e-05 5.083074e-05 7.758899e-05
8.333333e-06 1.095960e-05 5.634724e-05 4.779270e-05 7.388608e-05
8.333333e-06 1.166667e-05 5.409272e-05 4.504543e-05 7.039256e-05
8.333333e-06 1.237374e-05 5.187054e-05 4.256149e-05 6.709719e-05
8.333333e-06 1.308081e-05 4.969166e-05 4.031535e-05 6.398897e-05
8.333333e-06 1.378788e-05 4.756435e-05 3.828314e-05 6.105707e-05
8.333333e-06 1.449495e-05 4.549470e-05 3.644261e-05 5.829092e-05
8.333333e-06 1.520202e-05 4.348708e-05 3.477302e-05 5.568025e-05
8.333333e-06 1.590909e-05 4.154447e-05 3.325524e-05 5.321517e-05
8.333333e-06 1.661616e-05 3.966874e-05 3.187168e-05 5.088628e-05
8.333333e-06 1.732323e-05 3.786092e-05 3.060633e-05 4.868466e-05
8.333333e-06 1.803030e-05 3.612133e-05 2.944472e-05 4.660195e-05
8.333333e-06 1.873737e-05 3.444977e-05 2.837391e-05 4.463032e-05
8.333333e-06 1.944444e-05 3.284561e-05 2.738242e-05 4.276249e-05
8.333333e-06 2.015152e-05 3.130788e-05 2.646011e-05 4.099171e-05
8.333333e-06 2.085859e-05 2.983535e-05 2.559814e-05 3.931174e-05
8.333333e-06 2.156566e-05 2.842659e-05 2.478886e-05 3.771682e-05
8.333333e-06 2.227273e-05 2.708000e-05 2.402564e-05 3.620163e-05
8.333333e-06 2.297980e-05 2.579385e-05 2.330285e-05 3.476127e-05
8.333333e-06 2.368687e-05 2.456633e-05 2.261567e-05 3.339121e-05
8.333333e-06 2.439394e-05 2.339555e-05 2.196001e-05 3.208729e-05
8.333333e-06 2.510101e-05 2.227959e-05 2.133246e-05 3.084565e-05
8.333333e-06 2.580808e-05 2.121649e-05 2.073013e-05 2.966273e-05
8.333333e-06 2.651515e-05 2.020426e-05 2.015060e-05 2.853522e-05
8.333333e-06 2.722222e-05 1.924094e-05 1.959186e-05 2.746005e-05
8.333333e-06 2.792929e-05 1.832455e-05 1.905222e-05 2.643438e-05
8.333333e-06 2.863636e-05 1.745316e-05 1.853030e-05 2.545555e-05
8.333333e-06 2.934343e-05 1.662485e-05 1.802491e-05 2.452107e-05
8.333333e-06 3.005051e-05 1.583773e-05 1.753508e-05 2.362864e-05
8.333333e-06 3.075758e-05 1.508996e-05 1.705998e-05 2.277608e-05
8.333333e-06 3.146465e-05 1.437974e-05 1.659892e-05 2.196135e-05
8.333333e-06 3.217172e-05 1.370533e-05 1.615130e-05 2.118255e-05
8.333333e-06 3.287879e-05 1.306502e-05 1.571661e-05 2.043787e-05
8.333333e-06 3.358586e-05 1.245719e-05 1.529440e-05 1.972562e-05
8.333333e-06 3.429293e-05 1.188023e-05 1.488428e-05 1.904420e-05
8.333333e-06 3.500000e-05 1.133264e-05 1.448588e-05 1.839210e-05
9.343434e-06 -3.500000e-05 1.112780e-05 1.565823e-05 1.920958e-05
9.343434e-06 -3.429293e-05 1.168025e-05 1.612583e-05 1.991157e-05
9.343434e-06 -3.358586e-05 1.226336e-05 1.660935e-05 2.064608e-05
9.343434e-06 -3.287879e-05 1.287880e-05 1.710934e-05 2.141478e-05
9.343434e-06 -3.217172e-05 1.352829e-05 1.762643e-05 2.221949e-05
9.343434e-06 -3.146465e-05 1.421363e-05 1.816127e-05 2.306207e-05
9.343434e-06 -3.075758e-05 1.493669e-05 1.871461e-05 2.394454e-05
9.343434e-06 -3.005051e-05 1.569939e-05 1.928723e-05 2.486901e-05
9.343434e-06 -2.934343e-05 1.650369e-05 1.988004e-05 2.583772e-05
9.343434e-06 -2.863636e-05 1.735163e-05 2.049404e-05 2.685303e-05
9.343434e-06 -2.792929e-05 1.824529e-05 2.113039e-05 2.791745e-05
9.343434e-06 -2.722222e-05 1.918676e-05 2.179040e-05 2.903366e-05
9.343434e-06 -2.651515e-05 2.017817e-05 2.247558e-05 3.020447e-05
9.343434e-06 -2.580808e-05 2.122168e-05 2.318768e-05 3.143291e-05
9.343434e-06 -2.510101e-05 2.231943e-05 2.392873e-05 3.272218e-05
9.343434e-06 -2.439394e-05 2.347354e-05 2.470111e-05 3.407568e-05
9.343434e-06 -2.368687e-05 2.468612e-05 2.550760e-05 3.549707e-05
9.343434e-06 -2.297980e-05 2.595918e-05 2.635143e-05 3.699022e-05
9.343434e-06 -2.227273e-05 2.729467e-05 2.723640e-05 3.855932e-05
9.343434e-06 -2.156566e-05 2.869443e-05 2.816694e-05 4.020879e-05
9.343434e-06 -2.085859e-05 3.016011e-05 2.914821e-05 4.194342e-05
9.343434e-06 -2.015152e-05 3.169319e-05 3.018620e-05 4.376831e-05
9.343434e-06 -1.944444e-05 3.329487e-05 3.128785e-05 4.568892e-05
9.343434e-06 -1.873737e-05 3.496605e-05 3.246116e-05 4.771113e-05
9.343434e-06 -1.803030e-05 3.670723e-05 3.371534e-05 4.984120e-05
9.343434e-06 -1.732323e-05 3.851841e-05 3.506089e-05 5.208583e-05
9.343434e-06 -1.661616e-05 4.039898e-05 3.650973e-05 5.445216e-05
9.343434e-06 -1.590909e-05 4.234760e-05 3.807537e-05 5.694781e-05
9.343434e-06 -1.520202e-05 4.436202e-05 3.977295e-05 5.958084e-05
9.343434e-06 -1.449495e-05 4.643885e-05 4.161943e-05 6.235979e-05
9.343434e-06 -1.378788e-05 4.857335e-05 4.363364e-05 6.529368e-05
9.343434e-06 -1.308081e-05 5.075909e-05 4.583645e-05 6.839200e-05
9.343434e-06 -1.237374e-05 5.298764e-05 4.825090e-05 7.166477e-05
9.343434e-06 -1.166667e-05 5.524813e-05 5.090241e-05 7.512264e-05
9.343434e-06 -1.095960e-05 5.752676e-05 5.381908e-05 7.877704e-05
9.343434e-06 -1.025253e-05 5.980636e-05 5.703214e-05 8.264058e-05
9.343434e-06 -9.545455e-06 6.206586e-05 6.057665e-05 8.672774e-05
9.343434e-06 -8.838384e-06 6.427988e-05 6.449267e-05 9.105607e-05
9.343434e-06 -8.131313e-06 6.641858e-05 6.882708e-05 9.564829e-05
9.343434e-06 -7.424242e-06 6.844800e-05 7.363652e-05 1.005359e-04
9.343434e-06 -6.717172e-06 7.033148e-05 7.899219e-05 1.057652e-04
9.343434e-06 -6.010101e-06 7.203288e-05 8.498795e-05 1.114078e-04
9.343434e-06 -5.303030e-06 7.352346e-05 9.175402e-05 1.175776e-04
9.343434e-06 -4.595960e-06 7.479535e-05 9.948127e-05 1.244623e-04
9.343434e-06 -3.888889e-06 7.588791e-05 1.084665e-04 1.323780e-04
9.343434e-06 -3.181818e-06 7.694068e-05 1.192026e-04 1.418771e-04
9.343434e-06 -2.474747e-06 7.830780e-05 1.325810e-04 1.539800e-04
9.343434e-06 -1.767677e-06 8.084664e-05 1.504299e-04 1.707786e-04
9.343434e-06 -1.060606e-06 8.690193e-05 1.773339e-04 1.974823e-04
9.343434e-06 -3.535354e-07 1.030397e-04 2.118076e-04 2.355412e-04
9.343434e-06 3.535354e-07 1.030397e-04 2.118076e-04 2.355412e-04
9.343434e-06 1.060606e-06 8.690194e-05 1.773339e-04 1.974823e-04
9.343434e-06 1.767677e-06 8.084665e-05 1.504299e-04 1.707786e-04
9.343434e-06 2.474747e-06 7.830782e-05 1.325810e-04 1.539800e-04
9.343434e-06 3.181818e-06 7.694069e-05 1.192026e-04 1.418771e-04
9.343434e-06 3.888889e-06 7.588792e-05 1.084665e-04 1.323781e-04
9.343434e-06 4.595960e-06 7.479536e-05 9.948127e-05 1.244623e-04
9.343434e-06 5.303030e-06 7.352347e-05 9.175402e-05 1.175776e-04
9.343434e-06 6.010101e-06 7.203289e-05 8.498795e-05 1.114078e-04
9.343434e-06 6.717172e-06 7.033149e-05 7.899219e-05 1.057652e-04
9.343434e-06 7.424242e-06 6.844801e-05 7.363652e-05 1.005359e-04
9.343434e-06 8.131313e-06 6.641858e-05 6.882708e-05 9.564829e-05
9.343434e-06 8.838384e-06 6.427989e-05 6.449267e-05 9.105607e-05
9.343434e-06 9.545455e-06 6.206587e-05 6.057665e-05 8.672775e-05
9.343434e-06 1.025253e-05 5.980637e-05 5.703214e-05 8.264059e-05
9.343434e-06 1.095960e-05 5.752677e-05 5.381908e-05 7.877704e-05
9.343434e-06 1.166667e-05 5.524813e-05 5.090241e-05 7.512264e-05
9.343434e-06 1.237374e-05 5.298765e-05 4.825090e-05 7.166478e-05
9.343434e-06 1.308081e-05 5.075910e-05 4.583645e-05 6.839200e-05
9.343434e-06 1.378788e-05 4.857335e-05 4.363364e-05 6.529368e-05
9.343434e-06 1.449495e-05 4.643885e-05 4.161943e-05 6.235980e-05
9.343434e-06 1.520202e-05 4.436202e-05 3.977295e-05 5.958084e-05
9.343434e-06 1.590909e-05 4.234761e-05 3.807537e-05 5.694781e-05
9.343434e-06 1.661616e-05 4.039898e-05 3.650973e-05 5.445217e-05
9.343434e-06 1.732323e-05 3.851841e-05 3.506089e-05 5.208583e-05
9.343434e-06 1.803030e-05 3.670723e-05 3.371534e-05 4.984120e-05
9.343434e-06 1.873737e-05 3.496606e-05 3.246116e-05 4.771113e-05
9.343434e-06 1.944444e-05 3.329487e-05 3.128785e-05 4.568892e-05
9.343434e-06 2.015152e-05 3.169319e-05 3.018620e-05 4.376831e-05
9.343434e-06 2.085859e-05 3.016011e-05 2.914821e-05 4.194342e-05
9.343434e-06 2.156566e-05 2.869443e-05 2.816694e-05 4.020879e-05
9.343434e-06 2.227273e-05 2.729467e-05 2.723640e-05 3.855932e-05
9.343434e-06 2.297980e-05 2.595918e-05 2.635143e-05 3.699022e-05
9.343434e-06 2.368687e-05 2.468612e-05 2.550759e-05 3.549707e-05
9.343434e-06 2.439394e-05 2.347354e-05 2.470111e-05 3.407568e-05
9.343434e-06 2.510101e-05 2.231943e-05 2.392873e-05 3.272218e-05
9.343434e-06 2.580808e-05 2.122168e-05 2.318767e-05 3.143291e-05
9.343434e-06 2.651515e-05 2.017817e-05 2.247558e-05 3.020447e-05
9.343434e-06 2.722222e-05 1.918676e-05 2.179040e-05 2.903366e-05
9.343434e-06 2.792929e-05 1.824529e-05 2.113039e-05 2.791745e-05
9.343434e-06 2.863636e-05 1.735163e-05 2.049404e-05 2.685303e-05
9.343434e-06 2.934343e-05 1.650369e-05 1.988004e-05 2.583772e-05
9.343434e-06 3.005051e-05 1.569939e-05 1.928723e-05 2.486901e-05
9.343434e-06 3.075758e-05 1.493669e-05 1.871460e-05 2.394454e-05
9.343434e-06 3.146465e-05 1.421363e-05 1.816127e-05 2.306207e-05
9.343434e-06 3.217172e-05 1.352829e-05 1.762643e-05 2.221949e-05
9.343434e-06 3.287879e-05 1.287880e-05 1.710934e-05 2.141478e-05
9.343434e-06 3.358586e-05 1.226336e-05 1.660935e-05 2.064608e-05
9.343434e-06 3.429293e-05 1.168025e-05 1.612583e-05 1.991157e-05
9.343434e-06 3.500000e-05 1.112780e-05 1.565823e-05 1.920958e-05
1.035354e-05 -3.500000e-05 1.084252e-05 1.683357e-05 2.002322e-05
1.035354e-05 -3.429293e-05 1.139484e-05 1.737340e-05 2.077685e-05
1.035354e-05 -3.358586e-05 1.197884e-05 1.793378e-05 2.156648e-05
1.035354e-05 -3.287879e-05 1.259630e-05 1.851558e-05 2.239405e-05
1.035354e-05 -3.217172e-05 1.324910e-05 1.911968e-05 2.326158e-05
1.035354e-05 -3.146465e-05 1.393918e-05 1.974706e-05 2.417120e-05
1.035354e-05 -3.075758e-05 1.466856e-05 2.039874e-05 2.512519e-05
1.035354e-05 -3.005051e-05 1.543931e-05 2.107585e-05 2.612592e-05
1.035354e-05 -2.934343e-05 1.625358e-05 2.177960e-05 2.717591e-05
1.035354e-05 -2.863636e-05 1.711358e-05 2.251132e-05 2.827780e-05
1.035354e-05 -2.792929e-05 1.802155e-05 2.327248e-05 2.943441e-05
1.035354e-05 -2.722222e-05 1.897979e-05 2.406471e-05 3.064870e-05
1.035354e-05 -2.651515e-05 1.999059e-05 2.488983e-05 3.192378e-05
1.035354e-05 -2.580808e-05 2.105629e-05 2.574990e-05 3.326297e-05
1.035354e-05 -2.510101e-05 2.217920e-05 2.664723e-05 3.466975e-05
1.035354e-05 -2.439394e-05 2.336158e-05 2.758445e-05 3.614783e-05
1.035354e-05 -2.368687e-05 2.460566e-05 2.856458e-05 3.770111e-05
1.035354e-05 -2.297980e-05 2.591358e-05 2.959104e-05 3.933374e-05
1.035354e-05 -2.227273e-05 2.728733e-05 3.066780e-05 4.105012e-05
1.035354e-05 -2.156566e-05 2.872876e-05 3.179937e-05 4.285489e-05
1.035354e-05 -2.085859e-05 3.023949e-05 3.299099e-05 4.475301e-05
1.035354e-05 -2.015152e-05 3.182088e-05 3.424863e-05 4.674973e-05
1.035354e-05 -1.944444e-05 3.347394e-05 3.557918e-05 4.885062e-05
1.035354e-05 -1.873737e-05 3.519925e-05 3.699055e-05 5.106161e-05
1.035354e-05 -1.803030e-05 3.699690e-05 3.849176e-05 5.338901e-05
1.035354e-05 -1.732323e-05 3.886633e-05 4.009314e-05 5.583952e-05
1.035354e-05 -1.661616e-05 4.080625e-05 4.180645e-05 5.842028e-05
1.035354e-05 -1.590909e-05 4.281446e-05 4.364502e-05 6.113890e-05
1.035354e-05 -1.520202e-05 4.488765e-05 4.562395e-05 6.400348e-05
1.035354e-05 -1.449495e-05 4.702123e-05 4.776029e-05 6.702269e-05
1.035354e-05 -1.378788e-05 4.920906e-05 5.007323e-05 7.020584e-05
1.035354e-05 -1.308081e-05 5.144317e-05 5.258433e-05 7.356297e-05
1.035354e-05 -1.237374e-05 5.371345e-05 5.531780e-05 7.710508e-05
1.035354e-05 -1.166667e-05 5.600726e-05 5.830089e-05 8.084434e-05
1.035354e-05 -1.095960e-05 5.830911e-05 6.156436e-05 8.479459e-05
1.035354e-05 -1.025253e-05 6.060029e-05 6.514314e-05 8.897204e-05
1.035354e-05 -9.545455e-06 6.285856e-05 6.907737e-05 9.339637e-05
1.035354e-05 -8.838384e-06 6.505805e-05 7.341390e-05 9.809256e-05
1.035354e-05 -8.131313e-06 6.716946e-05 7.820856e-05 1.030937e-04
1.035354e-05 -7.424242e-06 6.916093e-05 8.352982e-05 1.084457e-04
1.035354e-05 -6.717172e-06 7.099994e-05 8.946447e-05 1.142142e-04
1.035354e-05 -6.010101e-06 7.265731e-05 9.612710e-05 1.204969e-04
1.035354e-05 -5.303030e-06 7.411465e-05 1.036760e-04 1.274429e-04
1.035354e-05 -4.595960e-06 7.537836e-05 1.123410e-04 1.352864e-04
1.035354e-05 -3.888889e-06 7.650627e-05 1.224764e-04 1.444080e-04
1.035354e-05 -3.181818e-06 7.766119e-05 1.346671e-04 1.554557e-04
1.035354e-05 -2.474747e-06 7.922960e-05 1.499757e-04 1.696174e-04
1.035354e-05 -1.767677e-06 8.213409e-05 1.706307e-04 1.893696e-04
1.035354e-05 -1.060606e-06 8.894366e-05 2.023980e-04 2.210790e-04
1.035354e-05 -3.535354e-07 1.045202e-04 2.357993e-04 2.579259e-04
1.035354e-05 3.535354e-07 1.045202e-04 2.357993e-04 2.579259e-04
1.035354e-05 1.060606e-06 8.894367e-05 2.023980e-04 2.210790e-04
1.035354e-05 1.767677e-06 8.213410e-05 1.706307e-04 1.893696e-04
1.035354e-05 2.474747e-06 7.922961e-05 1.499757e-04 1.696174e-04
1.035354e-05 3.181818e-06 7.766120e-05 1.346671e-04 1.554557e-04
1.035354e-05 3.888889e-06 7.650629e-05 1.224764e-04 1.444080e-04
1.035354e-05 4.595960e-06 7.537837e-05 1.123410e-04 1.352864e-04
1.035354e-05 5.303030e-06 7.411466e-05 1.036760e-04 1.274429e-04
1.035354e-05 6.010101e-06 7.265732e-05 9.612710e-05 1.204969e-04
1.035354e-05 6.717172e-06 7.099995e-05 8.946447e-05 1.142142e-04
1.035354e-05 7.424242e-06 6.916094e-05 8.352982e-05 1.084457e-04
1.035354e-05 8.131313e-06 6.716947e-05 7.820856e-05 1.030937e-04
1.035354e-05 8.838384e-06 6.505806e-05 7.341390e-05 9.809256e-05
1.035354e-05 9.545455e-06 6.285857e-05 6.907737e-05 9.339637e-05
1.035354e-05 1.025253e-05 6.060030e-05 6.514314e-05 8.897204e-05
1.035354e-05 1.095960e-05 5.830912e-05 6.156436e-05 8.479459e-05
1.035354e-05 1.166667e-05 5.600726e-05 5.830089e-05 8.084434e-05
1.035354e-05 1.237374e-05 5.371345e-05 5.531780e-05 7.710508e-05
1.035354e-05 1.308081e-05 5.144318e-05 5.258432e-05 7.356298e-05
1.035354e-05 1.378788e-05 4.920906e-05 5.007323e-05 7.020584e-05
1.035354e-05 1.449495e-05 4.702123e-05 4.776029e-05 6.702270e-05
1.035354e-05 1.520202e-05 4.488765e-05 4.562395e-05 6.400348e-05
1.035354e-05 1.590909e-05 4.281446e-05 4.364502e-05 6.113890e-05
1.035354e-05 1.661616e-05 4.080626e-05 4.180645e-05 5.842028e-05
1.035354e-05 1.732323e-05 3.886633e-05 4.009314e-05 5.583952e-05
1.035354e-05 1.803030e-05 3.699690e-05 3.849176e-05 5.338901e-05
1.035354e-05 1.873737e-05 3.519925e-05 3.699055e-05 5.106161e-05
1.035354e-05 1.944444e-05 3.347394e-05 3.557918e-05 4.885062e-05
1.035354e-05 2.015152e-05 3.182088e-05 3.424863e-05 4.674973e-05
1.035354e-05 2.085859e-05 3.023949e-05 3.299098e-05 4.475301e-05
1.035354e-05 2.156566e-05 2.872876e-05 3.179937e-05 4.285489e-05
1.035354e-05 2.227273e-05 2.728733e-05 3.066779e-05 4.105012e-05
1.035354e-05 2.297980e-05 2.591358e-05 2.959104e-05 3.933374e-05
1.035354e-05 2.368687e-05 2.460566e-05 2.856457e-05 3.770111e-05
1.035354e-05 2.439394e-05 2.336158e-05 2.758445e-05 3.614783e-05
1.035354e-05 2.510101e-05 2.217920e-05 2.664723e-05 3.466975e-05
1.035354e-05 2.580808e-05 2.105630e-05 2.574990e-05 3.326297e-05
1.035354e-05 2.651515e-05 1.999059e-05 2.488983e-05 3.192378e-05
1.035354e-05 2.722222e-05 1.897979e-05 2.406471e-05 3.064870e-05
1.035354e-05 2.792929e-05 1.802155e-05 2.327248e-05 2.943441e-05
1.035354e-05 2.863636e-05 1.711358e-05 2.251132e-05 2.827780e-05
1.035354e-05 2.934343e-05 1.625358e-05 2.177960e-05 2.717590e-05
1.035354e-05 3.005051e-05 1.543931e-05 2.107585e-05 2.612592e-05
1.035354e-05 3.075758e-05 1.466856e-05 2.039874e-05 2.512519e-05
1.035354e-05 3.146465e-05 1.393918e-05 1.974706e-05 2.417120e-05
1.035354e-05 3.217172e-05 1.324910e-05 1.911968e-05 2.326158e-05
1.035354e-05 3.287879e-05 1.259630e-05 1.851558e-05 2.239405e-05
1.035354e-05 3.358586e-05 1.197884e-05 1.793378e-05 2.156648e-05
1.035354e-05 3.429293e-05 1.139484e-05 1.737340e-05 2.077685e-05
1.035354e-05 3.500000e-05 1.084252e-05 1.683357e-05 2.002322e-05
1.136364e-05 -3.500000e-05 1.047581e-05 1.799735e-05 2.082419e-05
1.136364e-05 -3.429293e-05 1.102277e-05 1.861119e-05 2.163049e-05
1.136364e-05 -3.358586e-05 1.160211e-05 1.925060e-05 2.247654e-05
1.136364e-05 -3.287879e-05 1.221575e-05 1.991676e-05 2.336454e-05
1.136364e-05 -3.217172e-05 1.286567e-05 2.061089e-05 2.429680e-05
1.136364e-05 -3.146465e-05 1.355396e-05 2.133434e-05 2.527576e-05
1.136364e-05 -3.075758e-05 1.428277e-05 2.208850e-05 2.630398e-05
1.136364e-05 -3.005051e-05 1.505434e-05 2.287490e-05 2.738420e-05
1.136364e-05 -2.934343e-05 1.587098e-05 2.369514e-05 2.851925e-05
1.136364e-05 -2.863636e-05 1.673505e-05 2.455099e-05 2.971217e-05
1.136364e-05 -2.792929e-05 1.764898e-05 2.544435e-05 3.096613e-05
1.136364e-05 -2.722222e-05 1.861523e-05 2.637728e-05 3.228448e-05
1.136364e-05 -2.651515e-05 1.963630e-05 2.735208e-05 3.367076e-05
1.136364e-05 -2.580808e-05 2.071467e-05 2.837124e-05 3.512869e-05
1.136364e-05 -2.510101e-05 2.185283e-05 2.943756e-05 3.666219e-05
1.136364e-05 -2.439394e-05 2.305321e-05 3.055413e-05 3.827539e-05
1.136364e-05 -2.368687e-05 2.431817e-05 3.172442e-05 3.997265e-05
1.136364e-05 -2.297980e-05 2.564997e-05 3.295233e-05 4.175856e-05
1.136364e-05 -2.227273e-05 2.705068e-05 3.424227e-05 4.363796e-05
1.136364e-05 -2.156566e-05 2.852219e-05 3.559919e-05 4.561598e-05
1.136364e-05 -2.085859e-05 3.006612e-05 3.702873e-05 4.769799e-05
1.136364e-05 -2.015152e-05 3.168375e-05 3.853730e-05 4.988971e-05
1.136364e-05 -1.944444e-05 3.337596e-05 4.013216e-05 5.219717e-05
1.136364e-05 -1.873737e-05 3.514309e-05 4.182160e-05 5.462676e-05
1.136364e-05 -1.803030e-05 3.698491e-05 4.361502e-05 5.718526e-05
1.136364e-05 -1.732323e-05 3.890043e-05 4.552314e-05 5.987988e-05
1.136364e-05 -1.661616e-05 4.088781e-05 4.755810e-05 6.271831e-05
1.136364e-05 -1.590909e-05 4.294416e-05 4.973372e-05 6.570878e-05
1.136364e-05 -1.520202e-05 4.506541e-05 5.206565e-05 6.886016e-05
1.136364e-05 -1.449495e-05 4.724603e-05 5.457163e-05 7.218206e-05
1.136364e-05 -1.378788e-05 4.947888e-05 5.727176e-05 7.568496e-05
1.136364e-05 -1.308081e-05 5.175493e-05 6.018881e-05 7.938051e-05
1.136364e-05 -1.237374e-05 5.406295e-05 6.334865e-05 8.328177e-05
1.136364e-05 -1.166667e-05 5.638932e-05 6.678069e-05 8.740375e-05
1.136364e-05 -1.095960e-05 5.871770e-05 7.051862e-05 9.176407e-05
1.136364e-05 -1.025253e-05 6.102888e-05 7.460128e-05 9.638400e-05
1.136364e-05 -9.545455e-06 6.330065e-05 7.907402e-05 1.012900e-04
1.136364e-05 -8.838384e-06 6.550797e-05 8.399058e-05 1.065163e-04
1.136364e-05 -8.131313e-06 6.762350e-05 8.941598e-05 1.121078e-04
1.136364e-05 -7.424242e-06 6.961879e-05 9.543091e-05 1.181263e-04
1.136364e-05 -6.717172e-06 7.146660e-05 1.021387e-04 1.246587e-04
1.136364e-05 -6.010101e-06 7.314527e-05 1.096766e-04 1.318301e-04
1.136364e-05 -5.303030e-06 7.464646e-05 1.182347e-04 1.398268e-04
1.136364e-05 -4.595960e-06 7.598939e-05 1.280897e-04 1.489340e-04
1.136364e-05 -3.888889e-06 7.724797e-05 1.396683e-04 1.596073e-04
1.136364e-05 -3.181818e-06 7.860622e-05 1.536808e-04 1.726173e-04
1.136364e-05 -2.474747e-06 8.048544e-05 1.714405e-04 1.893931e-04
1.136364e-05 -1.767677e-06 8.389084e-05 1.958121e-04 2.130260e-04
1.136364e-05 -1.060606e-06 9.154010e-05 2.338719e-04 2.511487e-04
1.136364e-05 -3.535354e-07 1.073945e-04 2.638097e-04 2.848318e-04
1.136364e-05 3.535354e-07 1.073946e-04 2.638097e-04 2.848318e-04
1.136364e-05 1.060606e-06 9.154011e-05 2.338719e-04 2.511487e-04
1.136364e-05 1.767677e-06 8.389085e-05 1.958121e-04 2.130260e-04
1.136364e-05 2.474747e-06 8.048546e-05 1.714405e-04 1.893931e-04
1.136364e-05 3.181818e-06 7.860623e-05 1.536808e-04 1.726173e-04
1.136364e-05 3.888889e-06 7.724798e-05 1.396683e-04 1.596073e-04
1.136364e-05 4.595960e-06 7.598940e-05 1.280897e-04 1.489340e-04
1.136364e-05 5.303030e-06 7.464647e-05 1.182347e-04 1.398268e-04
1.136364e-05 6.010101e-06 7.314528e-05 1.096766e-04 1.318301e-04
1.136364e-05 6.717172e-06 7.146661e-05 1.021387e-04 1.246587e-04
1.136364e-05 7.424242e-06 6.961880e-05 9.543091e-05 1.181264e-04
1.136364e-05 8.131313e-06 6.762351e-05 8.941598e-05 1.121078e-04
1.136364e-05 8.838384e-06 6.550798e-05 8.399058e-05 1.065163e-04
1.136364e-05 9.545455e-06 6.330065e-05 7.907402e-05 1.012900e-04
1.136364e-05 1.025253e-05 6.102888e-05 7.460128e-05 9.638400e-05
1.136364e-05 1.095960e-05 5.871771e-05 7.051861e-05 9.176407e-05
1.136364e-05 1.166667e-05 5.638933e-05 6.678069e-05 8.740375e-05
1.136364e-05 1.237374e-05 5.406296e-05 6.334865e-05 8.328178e-05
1.136364e-05 1.308081e-05 5.175493e-05 6.018881e-05 7.938051e-05
1.136364e-05 1.378788e-05 4.947889e-05 5.727175e-05 7.568497e-05
1.136364e-05 1.449495e-05 4.724603e-05 5.457162e-05 7.218206e-05
1.136364e-05 1.520202e-05 4.506541e-05 5.206564e-05 6.886017e-05
1.136364e-05 1.590909e-05 4.294417e-05 4.973372e-05 6.570878e-05
1.136364e-05 1.661616e-05 4.088781e-05 4.755810e-05 6.271831e-05
1.136364e-05 1.732323e-05 3.890043e-05 4.552314e-05 5.987988e-05
1.136364e-05 1.803030e-05 3.698491e-05 4.361502e-05 5.718526e-05
1.136364e-05 1.873737e-05 3.514309e-05 4.182160e-05 5.462676e-05
1.136364e-05 1.944444e-05 3.337596e-05 4.013216e-05 5.219717e-05
1.136364e-05 2.015152e-05 3.168376e-05 3.853729e-05 4.988971e-05
1.136364e-05 2.085859e-05 3.006612e-05 3.702873e-05 4.769799e-05
1.136364e-05 2.156566e-05 2.852219e-05 3.559918e-05 4.561598e-05
1.136364e-05 2.227273e-05 2.705068e-05 3.424226e-05 4.363796e-05
1.136364e-05 2.297980e-05 2.564997e-05 3.295233e-05 4.175856e-05
1.136364e-05 2.368687e-05 2.431818e-05 3.172442e-05 3.997265e-05
1.136364e-05 2.439394e-05 2.305321e-05 3.055413e-05 3.827539e-05
1.136364e-05 2.510101e-05 2.185283e-05 2.943756e-05 3.666219e-05
1.136364e-05 2.580808e-05 2.071467e-05 2.837124e-05 3.512869e-05
1.136364e-05 2.651515e-05 1.963630e-05 2.735207e-05 3.367076e-05
1.136364e-05 2.722222e-05 1.861523e-05 2.637728e-05 3.228448e-05
1.136364e-05 2.792929e-05 1.764898e-05 2.544434e-05 3.096613e-05
1.136364e-05 2.863636e-05 1.673505e-05 2.455099e-05 2.971217e-05
1.136364e-05 2.934343e-05 1.587098e-05 2.369514e-05 2.851925e-05
1.136364e-05 3.005051e-05 1.505434e-05 2.287490e-05 2.738419e-05
1.136364e-05 3.075758e-05 1.428277e-05 2.208850e-05 2.630398e-05
1.136364e-05 3.146465e-05 1.355396e-05 2.133434e-05 2.527576e-05
1.136364e-05 3.217172e-05 1.286567e-05 2.061089e-05 2.429680e-05
1.136364e-05 3.287879e-05 1.221575e-05 1.991675e-05 2.336454e-05
1.136364e-05 3.358586e-05 1.160211e-05 1.925060e-05 2.247654e-05
1.136364e-05 3.429293e-05 1.102277e-05 1.861119e-05 2.163049e-05
1.136364e-05 3.500000e-05 1.047581e-05 1.799735e-05 2.082419e-05
1.237374e-05 -3.500000e-05 1.002770e-05 1.913519e-05 2.160348e-05
1.237374e-05 -3.429293e-05 1.056390e-05 1.982367e-05 2.246273e-05
1.237374e-05 -3.358586e-05 1.113287e-05 2.054298e-05 2.336568e-05
1.237374e-05 -3.287879e-05 1.173661e-05 2.129466e-05 2.431482e-05
1.237374e-05 -3.217172e-05 1.237724e-05 2.208033e-05 2.531278e-05
1.237374e-05 -3.146465e-05 1.305696e-05 2.290172e-05 2.636234e-05
1.237374e-05 -3.075758e-05 1.377806e-05 2.376068e-05 2.746643e-05
1.237374e-05 -3.005051e-05 1.454291e-05 2.465917e-05 2.862815e-05
1.237374e-05 -2.934343e-05 1.535400e-05 2.559928e-05 2.985077e-05
1.237374e-05 -2.863636e-05 1.621383e-05 2.658327e-05 3.113773e-05
1.237374e-05 -2.792929e-05 1.712502e-05 2.761355e-05 3.249268e-05
1.237374e-05 -2.722222e-05 1.809021e-05 2.869274e-05 3.391945e-05
1.237374e-05 -2.651515e-05 1.911206e-05 2.982368e-05 3.542206e-05
1.237374e-05 -2.580808e-05 2.019326e-05 3.100945e-05 3.700478e-05
1.237374e-05 -2.510101e-05 2.133647e-05 3.225343e-05 3.867207e-05
1.237374e-05 -2.439394e-05 2.254430e-05 3.355934e-05 4.042864e-05
1.237374e-05 -2.368687e-05 2.381928e-05 3.493127e-05 4.227945e-05
1.237374e-05 -2.297980e-05 2.516380e-05 3.637376e-05 4.422971e-05
1.237374e-05 -2.227273e-05 2.658008e-05 3.789185e-05 4.628491e-05
1.237374e-05 -2.156566e-05 2.807009e-05 3.949116e-05 4.845082e-05
1.237374e-05 -2.085859e-05 2.963550e-05 4.117801e-05 5.073353e-05
1.237374e-05 -2.015152e-05 3.127759e-05 4.295947e-05 5.313947e-05
1.237374e-05 -1.944444e-05 3.299717e-05 4.484348e-05 5.567541e-05
1.237374e-05 -1.873737e-05 3.479449e-05 4.683904e-05 5.834854e-05
1.237374e-05 -1.803030e-05 3.666908e-05 4.895627e-05 6.116648e-05
1.237374e-05 -1.732323e-05 3.861969e-05 5.120663e-05 6.413735e-05
1.237374e-05 -1.661616e-05 4.064409e-05 5.360308e-05 6.726985e-05
1.237374e-05 -1.590909e-05 4.273893e-05 5.616031e-05 7.057335e-05
1.237374e-05 -1.520202e-05 4.489958e-05 5.889497e-05 7.405801e-05
1.237374e-05 -1.449495e-05 4.711991e-05 6.182593e-05 7.773500e-05
1.237374e-05 -1.378788e-05 4.939210e-05 6.497466e-05 8.161670e-05
1.237374e-05 -1.308081e-05 5.170645e-05 6.836561e-05 8.571706e-05
1.237374e-05 -1.237374e-05 5.405114e-05 7.202671e-05 9.005205e-05
1.237374e-05 -1.166667e-05 5.641203e-05 7.599003e-05 9.464038e-05
1.237374e-05 -1.095960e-05 5.877256e-05 8.029267e-05 9.950441e-05
1.237374e-05 -1.025253e-05 6.111363e-05 8.497792e-05 1.046715e-04
1.237374e-05 -9.545455e-06 6.341372e-05 9.009691e-05 1.101760e-04
1.237374e-05 -8.838384e-06 6.564925e-05 9.571108e-05 1.160622e-04
1.237374e-05 -8.131313e-06 6.779528e-05 1.018957e-04 1.223884e-04
1.237374e-05 -7.424242e-06 6.982700e-05 1.087453e-04 1.292337e-04
1.237374e-05 -6.717172e-06 7.172235e-05 1.163822e-04 1.367074e-04
1.237374e-05 -6.010101e-06 7.346654e-05 1.249703e-04 1.449652e-04
1.237374e-05 -5.303030e-06 7.506012e-05 1.347381e-04 1.542348e-04
1.237374e-05 -4.595960e-06 7.653375e-05 1.460208e-04 1.648620e-04
1.237374e-05 -3.888889e-06 7.797666e-05 1.593403e-04 1.773970e-04
1.237374e-05 -3.181818e-06 7.959632e-05 1.755802e-04 1.927796e-04
1.237374e-05 -2.474747e-06 8.185904e-05 1.964288e-04 2.128031e-04
1.237374e-05 -1.767677e-06 8.587589e-05 2.258015e-04 2.415802e-04
1.237374e-05 -1.060606e-06 9.408816e-05 2.672899e-04 2.833663e-04
1.237374e-05 -3.535354e-07 1.105571e-04 2.908783e-04 3.111802e-04
1.237374e-05 3.535354e-07 1.105568e-04 2.908784e-04 3.111801e-04
1.237374e-05 1.060606e-06 9.408818e-05 2.672899e-04 2.833663e-04
1.237374e-05 1.767677e-06 8.587591e-05 2.258015e-04 2.415802e-04
1.237374e-05 2.474747e-06 8.185906e-05 1.964288e-04 2.128031e-04
1.237374e-05 3.181818e-06 7.959633e-05 1.755802e-04 1.927796e-04
1.237374e-05 3.888889e-06 7.797667e-05 1.593403e-04 1.773970e-04
1.237374e-05 4.595960e-06 7.653376e-05 1.460208e-04 1.648620e-04
1.237374e-05 5.303030e-06 7.506013e-05 1.347381e-04 1.542349e-04
1.237374e-05 6.010101e-06 7.346655e-05 1.249703e-04 1.449652e-04
1.237374e-05 6.717172e-06 7.172236e-05 1.163822e-04 1.367074e-04
1.237374e-05 7.424242e-06 6.982701e-05 1.087453e-04 1.292337e-04
1.237374e-05 8.131313e-06 6.779528e-05 1.018957e-04 1.223884e-04
1.237374e-05 8.838384e-06 6.564925e-05 9.571107e-05 1.160622e-04
1.237374e-05 9.545455e-06 6.341373e-05 9.009691e-05 1.101760e-04
1.237374e-05 1.025253e-05 6.111363e-05 8.497792e-05 1.046715e-04
1.237374e-05 1.095960e-05 5.877256e-05 8.029267e-05 9.950441e-05
1.237374e-05 1.166667e-05 5.641204e-05 7.599003e-05 9.464039e-05
1.237374e-05 1.237374e-05 5.405114e-05 7.202670e-05 9.005205e-05
1.237374e-05 1.308081e-05 5.170646e-05 6.836561e-05 8.571706e-05
1.237374e-05 1.378788e-05 4.939211e-05 6.497466e-05 8.161670e-05
1.237374e-05 1.449495e-05 4.711991e-05 6.182593e-05 7.773500e-05
1.237374e-05 1.520202e-05 4.489958e-05 5.889496e-05 7.405801e-05
1.237374e-05 1.590909e-05 4.273893e-05 5.616031e-05 7.057335e-05
1.237374e-05 1.661616e-05 4.064409e-05 5.360308e-05 6.726985e-05
1.237374e-05 1.732323e-05 3.861970e-05 5.120663e-05 6.413735e-05
1.237374e-05 1.803030e-05 3.666909e-05 4.895627e-05 6.116648e-05
1.237374e-05 1.873737e-05 3.479449e-05 4.683904e-05 5.834854e-05
1.237374e-05 1.944444e-05 3.299717e-05 4.484348e-05 5.567541e-05
1.237374e-05 2.015152e-05 3.127759e-05 4.295946e-05 5.313947e-05
1.237374e-05 2.085859e-05 2.963550e-05 4.117801e-05 5.073353e-05
1.237374e-05 2.156566e-05 2.807009e-05 3.949116e-05 4.845082e-05
1.237374e-05 2.227273e-05 2.658008e-05 3.789185e-05 4.628491e-05
1.237374e-05 2.297980e-05 2.516380e-05 3.637376e-05 4.422971e-05
1.237374e-05 2.368687e-05 2.381928e-05 3.493127e-05 4.227945e-05
1.237374e-05 2.439394e-05 2.254430e-05 3.355934e-05 4.042864e-05
1.237374e-05 2.510101e-05 2.133647e-05 3.225343e-05 3.867207e-05
1.237374e-05 2.580808e-05 2.019326e-05 3.100944e-05 3.700478e-05
1.237374e-05 2.651515e-05 1.911206e-05 2.982367e-05 3.542206e-05
1.237374e-05 2.722222e-05 1.809021e-05 2.869274e-05 3.391945e-05
1.237374e-05 2.792929e-05 1.712502e-05 2.761355e-05 3.249268e-05
1.237374e-05 2.863636e-05 1.621383e-05 2.658327e-05 3.113773e-05
1.237374e-05 2.934343e-05 1.535400e-05 2.559928e-05 2.985077e-05
1.237374e-05 3.005051e-05 1.454292e-05 2.465917e-05 2.862815e-05
1.237374e-05 3.075758e-05 1.377806e-05 2.376068e-05 2.746643e-05
1.237374e-05 3.146465e-05 1.305696e-05 2.290172e-05 2.636234e-05
1.237374e-05 3.217172e-05 1.237724e-05 2.208033e-05 2.531278e-05
1.237374e-05 3.287879e-05 1.173661e-05 2.129466e-05 2.431482e-05
1.237374e-05 3.358586e-05 1.113287e-05 2.054298e-05 2.336568e-05
1.237374e-05 3.429293e-05 1.056390e-05 1.982367e-05 2.246272e-05
1.237374e-05 3.500000e-05 1.002770e-05 1.913519e-05 2.160348e-05
1.338384e-05 -3.500000e-05 9.499477e-06 2.023293e-05 2.235200e-05
1.338384e-05 -3.429293e-05 1.001940e-05 2.099555e-05 2.326373e-05
1.338384e-05 -3.358586e-05 1.057213e-05 2.179439e-05 2.422324e-05
1.338384e-05 -3.287879e-05 1.115977e-05 2.263141e-05 2.523333e-05
1.338384e-05 -3.217172e-05 1.178452e-05 2.350865e-05 2.629698e-05
1.338384e-05 -3.146465e-05 1.244871e-05 2.442828e-05 2.741736e-05
1.338384e-05 -3.075758e-05 1.315475e-05 2.539263e-05 2.859778e-05
1.338384e-05 -3.005051e-05 1.390515e-05 2.640415e-05 2.984179e-05
1.338384e-05 -2.934343e-05 1.470254e-05 2.746547e-05 3.115312e-05
1.338384e-05 -2.863636e-05 1.554960e-05 2.857939e-05 3.253570e-05
1.338384e-05 -2.792929e-05 1.644910e-05 2.974892e-05 3.399369e-05
1.338384e-05 -2.722222e-05 1.740388e-05 3.097728e-05 3.553149e-05
1.338384e-05 -2.651515e-05 1.841680e-05 3.226795e-05 3.715372e-05
1.338384e-05 -2.580808e-05 1.949075e-05 3.362468e-05 3.886526e-05
1.338384e-05 -2.510101e-05 2.062858e-05 3.505155e-05 4.067124e-05
1.338384e-05 -2.439394e-05 2.183312e-05 3.655300e-05 4.257707e-05
1.338384e-05 -2.368687e-05 2.310711e-05 3.813385e-05 4.458843e-05
1.338384e-05 -2.297980e-05 2.445312e-05 3.979941e-05 4.671132e-05
1.338384e-05 -2.227273e-05 2.587355e-05 4.155552e-05 4.895203e-05
1.338384e-05 -2.156566e-05 2.737055e-05 4.340862e-05 5.131720e-05
1.338384e-05 -2.085859e-05 2.894590e-05 4.536585e-05 5.381380e-05
1.338384e-05 -2.015152e-05 3.060100e-05 4.743514e-05 5.644921e-05
1.338384e-05 -1.944444e-05 3.233669e-05 4.962535e-05 5.923121e-05
1.338384e-05 -1.873737e-05 3.415322e-05 5.194636e-05 6.216805e-05
1.338384e-05 -1.803030e-05 3.605008e-05 5.440928e-05 6.526851e-05
1.338384e-05 -1.732323e-05 3.802587e-05 5.702657e-05 6.854193e-05
1.338384e-05 -1.661616e-05 4.007818e-05 5.981229e-05 7.199841e-05
1.338384e-05 -1.590909e-05 4.220341e-05 6.278230e-05 7.564883e-05
1.338384e-05 -1.520202e-05 4.439660e-05 6.595457e-05 7.950512e-05
1.338384e-05 -1.449495e-05 4.665127e-05 6.934949e-05 8.358045e-05
1.338384e-05 -1.378788e-05 4.895921e-05 7.299027e-05 8.788961e-05
1.338384e-05 -1.308081e-05 5.131037e-05 7.690345e-05 9.244942e-05
1.338384e-05 -1.237374e-05 5.369261e-05 8.111953e-05 9.727936e-05
1.338384e-05 -1.166667e-05 5.609166e-05 8.567378e-05 1.024025e-04
1.338384e-05 -1.095960e-05 5.849100e-05 9.060734e-05 1.078466e-04
1.338384e-05 -1.025253e-05 6.087195e-05 9.596869e-05 1.136459e-04
1.338384e-05 -9.545455e-06 6.321385e-05 1.018158e-04 1.198434e-04
1.338384e-05 -8.838384e-06 6.549459e-05 1.082190e-04 1.264946e-04
1.338384e-05 -8.131313e-06 6.769150e-05 1.152656e-04 1.336723e-04
1.338384e-05 -7.424242e-06 6.978300e-05 1.230664e-04 1.414744e-04
1.338384e-05 -6.717172e-06 7.175137e-05 1.317663e-04 1.500354e-04
1.338384e-05 -6.010101e-06 7.358765e-05 1.415614e-04 1.595455e-04
1.338384e-05 -5.303030e-06 7.530012e-05 1.527280e-04 1.702820e-04
1.338384e-05 -4.595960e-06 7.693010e-05 1.656762e-04 1.826659e-04
1.338384e-05 -3.888889e-06 7.858305e-05 1.810561e-04 1.973743e-04
1.338384e-05 -3.181818e-06 8.049521e-05 2.000009e-04 2.155918e-04
1.338384e-05 -2.474747e-06 8.319293e-05 2.247930e-04 2.396935e-04
1.338384e-05 -1.767677e-06 8.785737e-05 2.611356e-04 2.755190e-04
1.338384e-05 -1.060606e-06 9.632987e-05 3.015430e-04 3.165559e-04
1.338384e-05 -3.535354e-07 1.130093e-04 3.174547e-04 3.369697e-04
1.338384e-05 3.535354e-07 1.130071e-04 3.174546e-04 3.369689e-04
1.338384e-05 1.060606e-06 9.632936e-05 3.015431e-04 3.165558e-04
1.338384e-05 1.767677e-06 8.785738e-05 2.611356e-04 2.755190e-04
1.338384e-05 2.474747e-06 8.319294e-05 2.247930e-04 2.396935e-04
1.338384e-05 3.181818e-06 8.049522e-05 2.000009e-04 2.155918e-04
1.338384e-05 3.888889e-06 7.858306e-05 1.810561e-04 1.973743e-04
1.338384e-05 4.595960e-06 7.693011e-05 1.656762e-04 1.826659e-04
1.338384e-05 5.303030e-06 7.530013e-05 1.527280e-04 1.702820e-04
1.338384e-05 6.010101e-06 7.358766e-05 1.415614e-04 1.595455e-04
1.338384e-05 6.717172e-06 7.175138e-05 1.317663e-04 1.500354e-04
1.338384e-05 7.424242e-06 6.978300e-05 1.230664e-04 1.414744e-04
1.338384e-05 8.131313e-06 6.769151e-05 1.152656e-04 1.336723e-04
1.338384e-05 8.838384e-06 6.549460e-05 1.082190e-04 1.264946e-04
1.338384e-05 9.545455e-06 6.321386e-05 1.018158e-04 1.198434e-04
1.338384e-05 1.025253e-05 6.087195e-05 9.596869e-05 1.136459e-04
1.338384e-05 1.095960e-05 5.849100e-05 9.060734e-05 1.078466e-04
1.338384e-05 1.166667e-05 5.609166e-05 8.567378e-05 1.024025e-04
1.338384e-05 1.237374e-05 5.369262e-05 8.111953e-05 9.727937e-05
1.338384e-05 1.308081e-05 5.131037e-05 7.690345e-05 9.244942e-05
1.338384e-05 1.378788e-05 4.895922e-05 7.299027e-05 8.788961e-05
1.338384e-05 1.449495e-05 4.665127e-05 6.934949e-05 8.358045e-05
1.338384e-05 1.520202e-05 4.439660e-05 6.595457e-05 7.950512e-05
1.338384e-05 1.590909e-05 4.220341e-05 6.278230e-05 7.564883e-05
1.338384e-05 1.661616e-05 4.007819e-05 5.981229e-05 7.199841e-05
1.338384e-05 1.732323e-05 3.802588e-05 5.702657e-05 6.854193e-05
1.338384e-05 1.803030e-05 3.605008e-05 5.440928e-05 6.526851e-05
1.338384e-05 1.873737e-05 3.415323e-05 5.194636e-05 6.216805e-05
1.338384e-05 1.944444e-05 3.233669e-05 4.962534e-05 5.923121e-05
1.338384e-05 2.015152e-05 3.060100e-05 4.743514e-05 5.644921e-05
1.338384e-05 2.085859e-05 2.894590e-05 4.536584e-05 5.381380e-05
1.338384e-05 2.156566e-05 2.737055e-05 4.340862e-05 5.131720e-05
1.338384e-05 2.227273e-05 2.587355e-05 4.155552e-05 4.895203e-05
1.338384e-05 2.297980e-05 2.445312e-05 3.979941e-05 4.671132e-05
1.338384e-05 2.368687e-05 2.310711e-05 3.813384e-05 4.458843e-05
1.338384e-05 2.439394e-05 2.183312e-05 3.655299e-05 4.257707e-05
1.338384e-05 2.510101e-05 2.062858e-05 3.505155e-05 4.067124e-05
1.338384e-05 2.580808e-05 1.949075e-05 3.362468e-05 3.886526e-05
1.338384e-05 2.651515e-05 1.841680e-05 3.226795e-05 3.715372e-05
1.338384e-05 2.722222e-05 1.740388e-05 3.097728e-05 3.553149e-05
1.338384e-05 2.792929e-05 1.644910e-05 2.974892e-05 3.399369e-05
1.338384e-05 2.863636e-05 1.554960e-05 2.857939e-05 3.253569e-05
1.338384e-05 2.934343e-05 1.470254e-05 2.746547e-05 3.115311e-05
1.338384e-05 3.005051e-05 1.390515e-05 2.640415e-05 2.984179e-05
1.338384e-05 3.075758e-05 1.315475e-05 2.539263e-05 2.859778e-05
1.338384e-05 3.146465e-05 1.244871e-05 2.442828e-05 2.741735e-05
1.338384e-05 3.217172e-05 1.178452e-05 2.350864e-05 2.629698e-05
1.338384e-05 3.287879e-05 1.115977e-05 2.263141e-05 2.523333e-05
1.338384e-05 3.358586e-05 1.057213e-05 2.179439e-05 2.422324e-05
1.338384e-05 3.429293e-05 1.001940e-05 2.099554e-05 2.326373e-05
1.338384e-05 3.500000e-05 9.499476e-06 2.023293e-05 2.235199e-05
1.439394e-05 -3.500000e-05 8.893748e-06 2.127673e-05 2.306075e-05
1.439394e-05 -3.429293e-05 9.391842e-06 2.211182e-05 2.402372e-05
1.439394e-05 -3.358586e-05 9.922431e-06 2.298862e-05 2.503859e-05
1.439394e-05 -3.287879e-05 1.048769e-05 2.390948e-05 2.610852e-05
1.439394e-05 -3.217172e-05 1.108991e-05 2.487691e-05 2.723686e-05
1.439394e-05 -3.146465e-05 1.173152e-05 2.589355e-05 2.842718e-05
1.439394e-05 -3.075758e-05 1.241503e-05 2.696222e-05 2.968324e-05
1.439394e-05 -3.005051e-05 1.314311e-05 2.808593e-05 3.100904e-05
1.439394e-05 -2.934343e-05 1.391851e-05 2.926786e-05 3.240884e-05
1.439394e-05 -2.863636e-05 1.474410e-05 3.051142e-05 3.388710e-05
1.439394e-05 -2.792929e-05 1.562282e-05 3.182026e-05 3.544858e-05
1.439394e-05 -2.722222e-05 1.655769e-05 3.319828e-05 3.709828e-05
1.439394e-05 -2.651515e-05 1.755179e-05 3.464965e-05 3.884152e-05
1.439394e-05 -2.580808e-05 1.860824e-05 3.617886e-05 4.068386e-05
1.439394e-05 -2.510101e-05 1.973012e-05 3.779078e-05 4.263122e-05
1.439394e-05 -2.439394e-05 2.092052e-05 3.949062e-05 4.468979e-05
1.439394e-05 -2.368687e-05 2.218242e-05 4.128408e-05 4.686614e-05
1.439394e-05 -2.297980e-05 2.351865e-05 4.317733e-05 4.916715e-05
1.439394e-05 -2.227273e-05 2.493187e-05 4.517710e-05 5.160008e-05
1.439394e-05 -2.156566e-05 2.642446e-05 4.729078e-05 5.417260e-05
1.439394e-05 -2.085859e-05 2.799845e-05 4.952649e-05 5.689276e-05
1.439394e-05 -2.015152e-05 2.965542e-05 5.189315e-05 5.976908e-05
1.439394e-05 -1.944444e-05 3.139643e-05 5.440068e-05 6.281058e-05
1.439394e-05 -1.873737e-05 3.322184e-05 5.706005e-05 6.602682e-05
1.439394e-05 -1.803030e-05 3.513124e-05 5.988353e-05 6.942796e-05
1.439394e-05 -1.732323e-05 3.712330e-05 6.288480e-05 7.302491e-05
1.439394e-05 -1.661616e-05 3.919559e-05 6.607923e-05 7.682941e-05
1.439394e-05 -1.590909e-05 4.134445e-05 6.948414e-05 8.085424e-05
1.439394e-05 -1.520202e-05 4.356482e-05 7.311909e-05 8.511342e-05
1.439394e-05 -1.449495e-05 4.585008e-05 7.700630e-05 8.962254e-05
1.439394e-05 -1.378788e-05 4.819186e-05 8.117111e-05 9.439918e-05
1.439394e-05 -1.308081e-05 5.057993e-05 8.564261e-05 9.946349e-05
1.439394e-05 -1.237374e-05 5.300205e-05 9.045436e-05 1.048390e-04
1.439394e-05 -1.166667e-05 5.544392e-05 9.564544e-05 1.105535e-04
1.439394e-05 -1.095960e-05 5.788918e-05 1.012618e-04 1.166410e-04
1.439394e-05 -1.025253e-05 6.031952e-05 1.073581e-04 1.231431e-04
1.439394e-05 -9.545455e-06 6.271498e-05 1.140003e-04 1.301124e-04
1.439394e-05 -8.838384e-06 6.505460e-05 1.212695e-04 1.376168e-04
1.439394e-05 -8.131313e-06 6.731740e-05 1.292670e-04 1.457449e-04
1.439394e-05 -7.424242e-06 6.948421e-05 1.381232e-04 1.546159e-04
1.439394e-05 -6.717172e-06 7.154067e-05 1.480104e-04 1.643933e-04
1.439394e-05 -6.010101e-06 7.348247e-05 1.591646e-04 1.753084e-04
1.439394e-05 -5.303030e-06 7.532465e-05 1.719229e-04 1.877000e-04
1.439394e-05 -4.595960e-06 7.711917e-05 1.867949e-04 2.020883e-04
1.439394e-05 -3.888889e-06 7.899015e-05 2.046116e-04 2.193293e-04
1.439394e-05 -3.181818e-06 8.121083e-05 2.268889e-04 2.409850e-04
1.439394e-05 -2.474747e-06 8.438160e-05 2.569358e-04 2.704372e-04
1.439394e-05 -1.767677e-06 8.894441e-05 3.012490e-04 3.141052e-04
1.439394e-05 -1.060606e-06 1.003118e-04 3.350452e-04 3.497395e-04
1.439394e-05 -3.535354e-07 1.146067e-04 3.439792e-04 3.625692e-04
1.439394e-05 3.535354e-07 1.146127e-04 3.439758e-04 3.625679e-04
1.439394e-05 1.060606e-06 1.003103e-04 3.350438e-04 3.497377e-04
1.439394e-05 1.767677e-06 8.894442e-05 3.012490e-04 3.141052e-04
1.439394e-05 2.474747e-06 8.438161e-05 2.569358e-04 2.704372e-04
1.439394e-05 3.181818e-06 8.121084e-05 2.268889e-04 2.409850e-04
1.439394e-05 3.888889e-06 7.899016e-05 2.046116e-04 2.193293e-04
1.439394e-05 4.595960e-06 7.711918e-05 1.867949e-04 2.020883e-04
1.439394e-05 5.303030e-06 7.532466e-05 1.719229e-04 1.877000e-04
1.439394e-05 6.010101e-06 7.348248e-05 1.591646e-04 1.753084e-04
1.439394e-05 6.717172e-06 7.154068e-05 1.480104e-04 1.643933e-04
1.439394e-05 7.424242e-06 6.948422e-05 1.381232e-04 1.546159e-04
1.439394e-05 8.131313e-06 6.731741e-05 1.292670e-04 1.457449e-04
1.439394e-05 8.838384e-06 6.505461e-05 1.212695e-04 1.376168e-04
1.439394e-05 9.545455e-06 6.271499e-05 1.140003e-04 1.301124e-04
1.439394e-05 1.025253e-05 6.031952e-05 1.073581e-04 1.231431e-04
1.439394e-05 1.095960e-05 5.788919e-05 1.012618e-04 1.166410e-04
1.439394e-05 1.166667e-05 5.544393e-05 9.564544e-05 1.105535e-04
1.439394e-05 1.237374e-05 5.300205e-05 9.045435e-05 1.048390e-04
1.439394e-05 1.308081e-05 5.057993e-05 8.564261e-05 9.946349e-05
1.439394e-05 1.378788e-05 4.819186e-05 8.117111e-05 9.439918e-05
1.439394e-05 1.449495e-05 4.585008e-05 7.700629e-05 8.962254e-05
1.439394e-05 1.520202e-05 4.356483e-05 7.311908e-05 8.511342e-05
1.439394e-05 1.590909e-05 4.134445e-05 6.948413e-05 8.085424e-05
1.439394e-05 1.661616e-05 3.919559e-05 6.607923e-05 7.682941e-05
1.439394e-05 1.732323e-05 3.712330e-05 6.288480e-05 7.302491e-05
1.439394e-05 1.803030e-05 3.513125e-05 5.988353e-05 6.942796e-05
1.439394e-05 1.873737e-05 3.322184e-05 5.706005e-05 6.602681e-05
1.439394e-05 1.944444e-05 3.139643e-05 5.440068e-05 6.281058e-05
1.439394e-05 2.015152e-05 2.965543e-05 5.189315e-05 5.976908e-05
1.439394e-05 2.085859e-05 2.799845e-05 4.952648e-05 5.689276e-05
1.439394e-05 2.156566e-05 2.642446e-05 4.729078e-05 5.417260e-05
1.439394e-05 2.227273e-05 2.493187e-05 4.517710e-05 5.160008e-05
1.439394e-05 2.297980e-05 2.351865e-05 4.317732e-05 4.916714e-05
1.439394e-05 2.368687e-05 2.218242e-05 4.128408e-05 4.686614e-05
1.439394e-05 2.439394e-05 2.092052e-05 3.949062e-05 4.468979e-05
1.439394e-05 2.510101e-05 1.973012e-05 3.779078e-05 4.263121e-05
1.439394e-05 2.580808e-05 1.860824e-05 3.617886e-05 4.068386e-05
1.439394e-05 2.651515e-05 1.755179e-05 3.464965e-05 3.884152e-05
1.439394e-05 2.722222e-05 1.655769e-05 3.319828e-05 3.709828e-05
1.439394e-05 2.792929e-05 1.562282e-05 3.182026e-05 3.544858e-05
1.439394e-05 2.863636e-05 1.474410e-05 3.051142e-05 3.388710e-05
1.439394e-05 2.934343e-05 1.391851e-05 2.926786e-05 3.240883e-05
1.439394e-05 3.005051e-05 1.314311e-05 2.808593e-05 3.100904e-05
1.439394e-05 3.075758e-05 1.241503e-05 2.696222e-05 2.968323e-05
1.439394e-05 3.146465e-05 1.173152e-05 2.589355e-05 2.842718e-05
1.439394e-05 3.217172e-05 1.108991e-05 2.487691e-05 2.723686e-05
1.439394e-05 3.287879e-05 1.048769e-05 2.390948e-05 2.610852e-05
1.439394e-05 3.358586e-05 9.922431e-06 2.298862e-05 2.503859e-05
1.439394e-05 3.429293e-05 9.391842e-06 2.211182e-05 2.402372e-05
1.439394e-05 3.500000e-05 8.893748e-06 2.127673e-05 2.306075e-05
1.540404e-05 -3.500000e-05 8.214749e-06 2.225309e-05 2.372092e-05
1.540404e-05 -3.429293e-05 8.685514e-06 2.315790e-05 2.473310e-05
1.540404e-05 -3.358586e-05 9.188089e-06 2.410987e-05 2.580130e-05
1.540404e-05 -3.287879e-05 9.724711e-06 2.511180e-05 2.692903e-05
1.540404e-05 -3.217172e-05 1.029775e-05 2.616664e-05 2.812004e-05
1.540404e-05 -3.146465e-05 1.090971e-05 2.727754e-05 2.937833e-05
1.540404e-05 -3.075758e-05 1.156323e-05 2.844786e-05 3.070813e-05
1.540404e-05 -3.005051e-05 1.226108e-05 2.968116e-05 3.211395e-05
1.540404e-05 -2.934343e-05 1.300618e-05 3.098124e-05 3.360057e-05
1.540404e-05 -2.863636e-05 1.380153e-05 3.235216e-05 3.517306e-05
1.540404e-05 -2.792929e-05 1.465029e-05 3.379823e-05 3.683682e-05
1.540404e-05 -2.722222e-05 1.555567e-05 3.532408e-05 3.859753e-05
1.540404e-05 -2.651515e-05 1.652100e-05 3.693464e-05 4.046123e-05
1.540404e-05 -2.580808e-05 1.754963e-05 3.863522e-05 4.243430e-05
1.540404e-05 -2.510101e-05 1.864493e-05 4.043151e-05 4.452348e-05
1.540404e-05 -2.439394e-05 1.981028e-05 4.232963e-05 4.673590e-05
1.540404e-05 -2.368687e-05 2.104896e-05 4.433617e-05 4.907907e-05
1.540404e-05 -2.297980e-05 2.236416e-05 4.645829e-05 5.156092e-05
1.540404e-05 -2.227273e-05 2.375886e-05 4.870374e-05 5.418983e-05
1.540404e-05 -2.156566e-05 2.523579e-05 5.108093e-05 5.697461e-05
1.540404e-05 -2.085859e-05 2.679731e-05 5.359908e-05 5.992460e-05
1.540404e-05 -2.015152e-05 2.844536e-05 5.626827e-05 6.304964e-05
1.540404e-05 -1.944444e-05 3.018131e-05 5.909959e-05 6.636018e-05
1.540404e-05 -1.873737e-05 3.200582e-05 6.210529e-05 6.986730e-05
1.540404e-05 -1.803030e-05 3.391877e-05 6.529895e-05 7.358284e-05
1.540404e-05 -1.732323e-05 3.591902e-05 6.869567e-05 7.751949e-05
1.540404e-05 -1.661616e-05 3.800436e-05 7.231239e-05 8.169096e-05
1.540404e-05 -1.590909e-05 4.017126e-05 7.616808e-05 8.611217e-05
1.540404e-05 -1.520202e-05 4.241473e-05 8.028422e-05 9.079959e-05
1.540404e-05 -1.449495e-05 4.472818e-05 8.468519e-05 9.577155e-05
1.540404e-05 -1.378788e-05 4.710324e-05 8.939884e-05 1.010488e-04
1.540404e-05 -1.308081e-05 4.952964e-05 9.445727e-05 1.066553e-04
1.540404e-05 -1.237374e-05 5.199509e-05 9.989768e-05 1.126190e-04
1.540404e-05 -1.166667e-05 5.448528e-05 1.057637e-04 1.189731e-04
1.540404e-05 -1.095960e-05 5.698385e-05 1.121069e-04 1.257582e-04
1.540404e-05 -1.025253e-05 5.947265e-05 1.189893e-04 1.330243e-04
1.540404e-05 -9.545455e-06 6.193204e-05 1.264864e-04 1.408346e-04
1.540404e-05 -8.838384e-06 6.434161e-05 1.346919e-04 1.492707e-04
1.540404e-05 -8.131313e-06 6.668127e-05 1.437242e-04 1.584393e-04
1.540404e-05 -7.424242e-06 6.893329e-05 1.537374e-04 1.684844e-04
1.540404e-05 -6.717172e-06 7.108551e-05 1.649380e-04 1.796042e-04
1.540404e-05 -6.010101e-06 7.313721e-05 1.776124e-04 1.920813e-04
1.540404e-05 -5.303030e-06 7.510956e-05 1.921785e-04 2.063348e-04
1.540404e-05 -4.595960e-06 7.706591e-05 2.092851e-04 2.230233e-04
1.540404e-05 -3.888889e-06 7.915320e-05 2.300348e-04 2.432720e-04
1.540404e-05 -3.181818e-06 8.169293e-05 2.565841e-04 2.692752e-04
1.540404e-05 -2.474747e-06 8.530985e-05 2.941713e-04 3.062916e-04
1.540404e-05 -1.767677e-06 8.890776e-05 3.392795e-04 3.507352e-04
1.540404e-05 -1.060606e-06 1.037068e-04 3.628175e-04 3.773482e-04
1.540404e-05 -3.535354e-07 1.149059e-04 3.691338e-04 3.866046e-04
1.540404e-05 3.535354e-07 1.149046e-04 3.691304e-04 3.866010e-04
1.540404e-05 1.060606e-06 1.037096e-04 3.628164e-04 3.773478e-04
1.540404e-05 1.767677e-06 8.890724e-05 3.392805e-04 3.507360e-04
1.540404e-05 2.474747e-06 8.530986e-05 2.941713e-04 3.062916e-04
1.540404e-05 3.181818e-06 8.169294e-05 2.565841e-04 2.692752e-04
1.540404e-05 3.888889e-06 7.915321e-05 2.300348e-04 2.432720e-04
1.540404e-05 4.595960e-06 7.706592e-05 2.092851e-04 2.230233e-04
1.540404e-05 5.303030e-06 7.510957e-05 1.921785e-04 2.063348e-04
1.540404e-05 6.010101e-06 7.313722e-05 1.776124e-04 1.920813e-04
1.540404e-05 6.717172e-06 7.108552e-05 1.649380e-04 1.796042e-04
1.540404e-05 7.424242e-06 6.893330e-05 1.537374e-04 1.684844e-04
1.540404e-05 8.131313e-06 6.668128e-05 1.437242e-04 1.584393e-04
1.540404e-05 8.838384e-06 6.434161e-05 1.346918e-04 1.492707e-04
1.540404e-05 9.545455e-06 6.193205e-05 1.264864e-04 1.408346e-04
1.540404e-05 1.025253e-05 5.947265e-05 1.189893e-04 1.330243e-04
1.540404e-05 1.095960e-05 5.698385e-05 1.121069e-04 1.257582e-04
1.540404e-05 1.166667e-05 5.448528e-05 1.057637e-04 1.189731e-04
1.540404e-05 1.237374e-05 5.199510e-05 9.989768e-05 1.126190e-04
1.540404e-05 1.308081e-05 4.952964e-05 9.445726e-05 1.066553e-04
1.540404e-05 1.378788e-05 4.710324e-05 8.939884e-05 1.010488e-04
1.540404e-05 1.449495e-05 4.472818e-05 8.468518e-05 9.577155e-05
1.540404e-05 1.520202e-05 4.241473e-05 8.028422e-05 9.079959e-05
1.540404e-05 1.590909e-05 4.017126e-05 7.616808e-05 8.611217e-05
1.540404e-05 1.661616e-05 3.800436e-05 7.231238e-05 8.169096e-05
1.540404e-05 1.732323e-05 3.591903e-05 6.869567e-05 7.751949e-05
1.540404e-05 1.803030e-05 3.391877e-05 6.529894e-05 7.358284e-05
1.540404e-05 1.873737e-05 3.200583e-05 6.210529e-05 6.986730e-05
1.540404e-05 1.944444e-05 3.018131e-05 5.909959e-05 6.636017e-05
1.540404e-05 2.015152e-05 2.844537e-05 5.626827e-05 6.304964e-05
1.540404e-05 2.085859e-05 2.679731e-05 5.359908e-05 5.992459e-05
1.540404e-05 2.156566e-05 2.523579e-05 5.108093e-05 5.697461e-05
1.540404e-05 2.227273e-05 2.375886e-05 4.870373e-05 5.418983e-05
1.540404e-05 2.297980e-05 2.236416e-05 4.645829e-05 5.156092e-05
1.540404e-05 2.368687e-05 2.104897e-05 4.433617e-05 4.907907e-05
1.540404e-05 2.439394e-05 1.981028e-05 4.232962e-05 4.673590e-05
1.540404e-05 2.510101e-05 1.864493e-05 4.043151e-05 4.452348e-05
1.540404e-05 2.580808e-05 1.754963e-05 3.863522e-05 4.243430e-05
1.540404e-05 2.651515e-05 1.652100e-05 3.693464e-05 4.046123e-05
1.540404e-05 2.722222e-05 1.555567e-05 3.532407e-05 3.859753e-05
1.540404e-05 2.792929e-05 1.465029e-05 3.379823e-05 3.683682e-05
1.540404e-05 2.863636e-05 1.380153e-05 3.235216e-05 3.517306e-05
1.540404e-05 2.934343e-05 1.300618e-05 3.098124e-05 3.360056e-05
1.540404e-05 3.005051e-05 1.226108e-05 2.968116e-05 3.211394e-05
1.540404e-05 3.075758e-05 1.156323e-05 2.844786e-05 3.070813e-05
1.540404e-05 3.146465e-05 1.090971e-05 2.727754e-05 2.937832e-05
1.540404e-05 3.217172e-05 1.029775e-05 2.616664e-05 2.812004e-05
1.540404e-05 3.287879e-05 9.724711e-06 2.511180e-05 2.692903e-05
1.540404e-05 3.358586e-05 9.188089e-06 2.410987e-05 2.580130e-05
1.540404e-05 3.429293e-05 8.685514e-06 2.315790e-05 2.473310e-05
1.540404e-05 3.500000e-05 8.214749e-06 2.225309e-05 2.372092e-05
1.641414e-05 -3.500000e-05 7.468719e-06 2.314900e-05 2.432402e-05
1.641414e-05 -3.429293e-05 7.906794e-06 2.411969e-05 2.538260e-05
1.641414e-05 -3.358586e-05 8.375620e-06 2.514288e-05 2.650123e-05
1.641414e-05 -3.287879e-05 8.877477e-06 2.622181e-05 2.768380e-05
1.641414e-05 -3.217172e-05 9.414795e-06 2.735991e-05 2.893446e-05
1.641414e-05 -3.146465e-05 9.990156e-06 2.856086e-05 3.025766e-05
1.641414e-05 -3.075758e-05 1.060629e-05 2.982855e-05 3.165811e-05
1.641414e-05 -3.005051e-05 1.126610e-05 3.116715e-05 3.314086e-05
1.641414e-05 -2.934343e-05 1.197263e-05 3.258109e-05 3.471126e-05
1.641414e-05 -2.863636e-05 1.272906e-05 3.407510e-05 3.637501e-05
1.641414e-05 -2.792929e-05 1.353872e-05 3.565422e-05 3.813818e-05
1.641414e-05 -2.722222e-05 1.440508e-05 3.732385e-05 4.000720e-05
1.641414e-05 -2.651515e-05 1.533169e-05 3.908974e-05 4.198890e-05
1.641414e-05 -2.580808e-05 1.632220e-05 4.095804e-05 4.409053e-05
1.641414e-05 -2.510101e-05 1.738030e-05 4.293536e-05 4.631976e-05
1.641414e-05 -2.439394e-05 1.850972e-05 4.502879e-05 4.868471e-05
1.641414e-05 -2.368687e-05 1.971412e-05 4.724592e-05 5.119398e-05
1.641414e-05 -2.297980e-05 2.099709e-05 4.959497e-05 5.385666e-05
1.641414e-05 -2.227273e-05 2.236206e-05 5.208480e-05 5.668234e-05
1.641414e-05 -2.156566e-05 2.381221e-05 5.472499e-05 5.968120e-05
1.641414e-05 -2.085859e-05 2.535038e-05 5.752596e-05 6.286397e-05
1.641414e-05 -2.015152e-05 2.697899e-05 6.049909e-05 6.624203e-05
1.641414e-05 -1.944444e-05 2.869988e-05 6.365681e-05 6.982745e-05
1.641414e-05 -1.873737e-05 3.051421e-05 6.701279e-05 7.363309e-05
1.641414e-05 -1.803030e-05 3.242228e-05 7.058213e-05 7.767265e-05
1.641414e-05 -1.732323e-05 3.442340e-05 7.438157e-05 8.196089e-05
1.641414e-05 -1.661616e-05 3.651571e-05 7.842979e-05 8.651375e-05
1.641414e-05 -1.590909e-05 3.869602e-05 8.274775e-05 9.134863e-05
1.641414e-05 -1.520202e-05 4.095959e-05 8.735914e-05 9.648475e-05
1.641414e-05 -1.449495e-05 4.330001e-05 9.229084e-05 1.019436e-04
1.641414e-05 -1.378788e-05 4.570901e-05 9.757368e-05 1.077494e-04
1.641414e-05 -1.308081e-05 4.817633e-05 1.032433e-04 1.139304e-04
1.641414e-05 -1.237374e-05 5.068962e-05 1.093411e-04 1.205194e-04
1.641414e-05 -1.166667e-05 5.323440e-05 1.159162e-04 1.275557e-04
1.641414e-05 -1.095960e-05 5.579415e-05 1.230268e-04 1.350873e-04
1.641414e-05 -1.025253e-05 5.835044e-05 1.307436e-04 1.431736e-04
1.641414e-05 -9.545455e-06 6.088341e-05 1.391535e-04 1.518897e-04
1.641414e-05 -8.838384e-06 6.337244e-05 1.483654e-04 1.613331e-04
1.641414e-05 -8.131313e-06 6.579742e-05 1.585188e-04 1.716319e-04
1.641414e-05 -7.424242e-06 6.814092e-05 1.697972e-04 1.829598e-04
1.641414e-05 -6.717172e-06 7.039185e-05 1.824506e-04 1.955587e-04
1.641414e-05 -6.010101e-06 7.255206e-05 1.968329e-04 2.097784e-04
1.641414e-05 -5.303030e-06 7.464862e-05 2.134741e-04 2.261495e-04
1.641414e-05 -4.595960e-06 7.675796e-05 2.332301e-04 2.455362e-04
1.641414e-05 -3.888889e-06 7.905650e-05 2.576476e-04 2.695037e-04
1.641414e-05 -3.181818e-06 8.191985e-05 2.900781e-04 3.014236e-04
1.641414e-05 -2.474747e-06 8.487824e-05 3.373288e-04 3.478434e-04
1.641414e-05 -1.767677e-06 9.124832e-05 3.749222e-04 3.858665e-04
1.641414e-05 -1.060606e-06 1.052070e-04 3.877646e-04 4.017834e-04
1.641414e-05 -3.535354e-07 1.136661e-04 3.926952e-04 4.088148e-04
1.641414e-05 3.535354e-07 1.136737e-04 3.927037e-04 4.088251e-04
1.641414e-05 1.060606e-06 1.052224e-04 3.877669e-04 4.017897e-04
1.641414e-05 1.767677e-06 9.125058e-05 3.749240e-04 3.858688e-04
1.641414e-05 2.474747e-06 8.487825e-05 3.373288e-04 3.478434e-04
1.641414e-05 3.181818e-06 8.191986e-05 2.900781e-04 3.014236e-04
1.641414e-05 3.888889e-06 7.905651e-05 2.576476e-04 2.695037e-04
1.641414e-05 4.595960e-06 7.675797e-05 2.332301e-04 2.455362e-04
1.641414e-05 5.303030e-06 7.464862e-05 2.134741e-04 2.261495e-04
1.641414e-05 6.010101e-06 7.255207e-05 1.968329e-04 2.097784e-04
1.641414e-05 6.717172e-06 7.039185e-05 1.824506e-04 1.955587e-04
1.641414e-05 7.424242e-06 6.814092e-05 1.697972e-04 1.829598e-04
1.641414e-05 8.131313e-06 6.579742e-05 1.585188e-04 1.716319e-04
1.641414e-05 8.838384e-06 6.337244e-05 1.483654e-04 1.613331e-04
1.641414e-05 9.545455e-06 6.088342e-05 1.391535e-04 1.518897e-04
1.641414e-05 1.025253e-05 5.835045e-05 1.307436e-04 1.431736e-04
1.641414e-05 1.095960e-05 5.579415e-05 1.230268e-04 1.350873e-04
1.641414e-05 1.166667e-05 5.323440e-05 1.159162e-04 1.275557e-04
1.641414e-05 1.237374e-05 5.068962e-05 1.093411e-04 1.205194e-04
1.641414e-05 1.308081e-05 4.817633e-05 1.032433e-04 1.139304e-04
1.641414e-05 1.378788e-05 4.570901e-05 9.757368e-05 1.077494e-04
1.641414e-05 1.449495e-05 4.330001e-05 9.229084e-05 1.019436e-04
1.641414e-05 1.520202e-05 4.095959e-05 8.735913e-05 9.648475e-05
1.641414e-05 1.590909e-05 3.869602e-05 8.274775e-05 9.134863e-05
1.641414e-05 1.661616e-05 3.651571e-05 7.842978e-05 8.651375e-05
1.641414e-05 1.732323e-05 3.442340e-05 7.438156e-05 8.196089e-05
1.641414e-05 1.803030e-05 3.242228e-05 7.058213e-05 7.767265e-05
1.641414e-05 1.873737e-05 3.051421e-05 6.701279e-05 7.363309e-05
1.641414e-05 1.944444e-05 2.869988e-05 6.365681e-05 6.982745e-05
1.641414e-05 2.015152e-05 2.697899e-05 6.049909e-05 6.624203e-05
1.641414e-05 2.085859e-05 2.535038e-05 5.752596e-05 6.286397e-05
1.641414e-05 2.156566e-05 2.381221e-05 5.472498e-05 5.968120e-05
1.641414e-05 2.227273e-05 2.236206e-05 5.208480e-05 5.668234e-05
1.641414e-05 2.297980e-05 2.099709e-05 4.959497e-05 5.385665e-05
1.641414e-05 2.368687e-05 1.971412e-05 4.724592e-05 5.119398e-05
1.641414e-05 2.439394e-05 1.850972e-05 4.502878e-05 4.868471e-05
1.641414e-05 2.510101e-05 1.738030e-05 4.293536e-05 4.631976e-05
1.641414e-05 2.580808e-05 1.632220e-05 4.095804e-05 4.409053e-05
1.641414e-05 2.651515e-05 1.533169e-05 3.908973e-05 4.198890e-05
1.641414e-05 2.722222e-05 1.440508e-05 3.732385e-05 4.000720e-05
1.641414e-05 2.792929e-05 1.353872e-05 3.565422e-05 3.813818e-05
1.641414e-05 2.863636e-05 1.272906e-05 3.407510e-05 3.637501e-05
1.641414e-05 2.934343e-05 1.197263e-05 3.258109e-05 3.471125e-05
1.641414e-05 3.005051e-05 1.126610e-05 3.116715e-05 3.314085e-05
1.641414e-05 3.075758e-05 1.060629e-05 2.982855e-05 3.165811e-05
1.641414e-05 3.146465e-05 9.990156e-06 2.856086e-05 3.025766e-05
1.641414e-05 3.217172e-05 9.414795e-06 2.735991e-05 2.893446e-05
1.641414e-05 3.287879e-05 8.877477e-06 2.622180e-05 2.768380e-05
1.641414e-05 3.358586e-05 8.375620e-06 2.514288e-05 2.650123e-05
1.641414e-05 3.429293e-05 7.906794e-06 2.411968e-05 2.538260e-05
1.641414e-05 3.500000e-05 7.468719e-06 2.314900e-05 2.432402e-05
1.742424e-05 -3.500000e-05 6.664629e-06 2.395207e-05 2.486200e-05
1.742424e-05 -3.429293e-05 7.064917e-06 2.498372e-05 2.596342e-05
1.742424e-05 -3.358586e-05 7.494519e-06 2.607301e-05 2.712876e-05
1.742424e-05 -3.287879e-05 7.955740e-06 2.722362e-05 2.836229e-05
1.742424e-05 -3.217172e-05 8.451054e-06 2.843949e-05 2.966858e-05
1.742424e-05 -3.146465e-05 8.983105e-06 2.972480e-05 3.105253e-05
1.742424e-05 -3.075758e-05 9.554713e-06 3.108402e-05 3.251936e-05
1.742424e-05 -3.005051e-05 1.016888e-05 3.252193e-05 3.407466e-05
1.742424e-05 -2.934343e-05 1.082878e-05 3.404363e-05 3.572437e-05
1.742424e-05 -2.863636e-05 1.153778e-05 3.565453e-05 3.747488e-05
1.742424e-05 -2.792929e-05 1.229941e-05 3.736046e-05 3.933294e-05
1.742424e-05 -2.722222e-05 1.311736e-05 3.916761e-05 4.130577e-05
1.742424e-05 -2.651515e-05 1.399547e-05 4.108260e-05 4.340107e-05
1.742424e-05 -2.580808e-05 1.493771e-05 4.311251e-05 4.562700e-05
1.742424e-05 -2.510101e-05 1.594813e-05 4.526492e-05 4.799224e-05
1.742424e-05 -2.439394e-05 1.703087e-05 4.754794e-05 5.050601e-05
1.742424e-05 -2.368687e-05 1.819004e-05 4.997029e-05 5.317807e-05
1.742424e-05 -2.297980e-05 1.942973e-05 5.254133e-05 5.601880e-05
1.742424e-05 -2.227273e-05 2.075391e-05 5.527114e-05 5.903917e-05
1.742424e-05 -2.156566e-05 2.216634e-05 5.817059e-05 6.225081e-05
1.742424e-05 -2.085859e-05 2.367048e-05 6.125147e-05 6.566608e-05
1.742424e-05 -2.015152e-05 2.526939e-05 6.452658e-05 6.929806e-05
1.742424e-05 -1.944444e-05 2.696556e-05 6.800986e-05 7.316066e-05
1.742424e-05 -1.873737e-05 2.876080e-05 7.171661e-05 7.726873e-05
1.742424e-05 -1.803030e-05 3.065608e-05 7.566365e-05 8.163812e-05
1.742424e-05 -1.732323e-05 3.265132e-05 7.986959e-05 8.628592e-05
1.742424e-05 -1.661616e-05 3.474525e-05 8.435516e-05 9.123062e-05
1.742424e-05 -1.590909e-05 3.693516e-05 8.914359e-05 9.649242e-05
1.742424e-05 -1.520202e-05 3.921677e-05 9.426111e-05 1.020936e-04
1.742424e-05 -1.449495e-05 4.158396e-05 9.973758e-05 1.080593e-04
1.742424e-05 -1.378788e-05 4.402863e-05 1.056073e-04 1.144177e-04
1.742424e-05 -1.308081e-05 4.654057e-05 1.119099e-04 1.212017e-04
1.742424e-05 -1.237374e-05 4.910726e-05 1.186922e-04 1.284498e-04
1.742424e-05 -1.166667e-05 5.171391e-05 1.260092e-04 1.362081e-04
1.742424e-05 -1.095960e-05 5.434344e-05 1.339274e-04 1.445329e-04
1.742424e-05 -1.025253e-05 5.697670e-05 1.425278e-04 1.534944e-04
1.742424e-05 -9.545455e-06 5.959290e-05 1.519112e-04 1.631819e-04
1.742424e-05 -8.838384e-06 6.217035e-05 1.622052e-04 1.737115e-04
1.742424e-05 -8.131313e-06 6.468786e-05 1.735755e-04 1.852376e-04
1.742424e-05 -7.424242e-06 6.712712e-05 1.862439e-04 1.979719e-04
1.742424e-05 -6.717172e-06 6.947685e-05 2.005182e-04 2.122135e-04
1.742424e-05 -6.010101e-06 7.174059e-05 2.168463e-04 2.284054e-04
1.742424e-05 -5.303030e-06 7.395141e-05 2.359244e-04 2.472431e-04
1.742424e-05 -4.595960e-06 7.620197e-05 2.589414e-04 2.699211e-04
1.742424e-05 -3.888889e-06 7.870579e-05 2.882489e-04 2.988009e-04
1.742424e-05 -3.181818e-06 8.176645e-05 3.296463e-04 3.396357e-04
1.742424e-05 -2.474747e-06 8.257463e-05 3.770452e-04 3.859814e-04
1.742424e-05 -1.767677e-06 9.408520e-05 4.010131e-04 4.119023e-04
1.742424e-05 -1.060606e-06 1.047182e-04 4.098960e-04 4.230610e-04
1.742424e-05 -3.535354e-07 1.107589e-04 4.140615e-04 4.286193e-04
1.742424e-05 3.535354e-07 1.108240e-04 4.140969e-04 4.286703e-04
1.742424e-05 1.060606e-06 1.047341e-04 4.098961e-04 4.230651e-04
1.742424e-05 1.767677e-06 9.405699e-05 4.009887e-04 4.118722e-04
1.742424e-05 2.474747e-06 8.257338e-05 3.770391e-04 3.859752e-04
1.742424e-05 3.181818e-06 8.176646e-05 3.296463e-04 3.396357e-04
1.742424e-05 3.888889e-06 7.870580e-05 2.882489e-04 2.988009e-04
1.742424e-05 4.595960e-06 7.620198e-05 2.589414e-04 2.699211e-04
1.742424e-05 5.303030e-06 7.395142e-05 2.359244e-04 2.472431e-04
1.742424e-05 6.010101e-06 7.174059e-05 2.168463e-04 2.284054e-04
1.742424e-05 6.717172e-06 6.947686e-05 2.005182e-04 2.122135e-04
1.742424e-05 7.424242e-06 6.712712e-05 1.862439e-04 1.979719e-04
1.742424e-05 8.131313e-06 6.468787e-05 1.735755e-04 1.852376e-04
1.742424e-05 8.838384e-06 6.217035e-05 1.622052e-04 1.737115e-04
1.742424e-05 9.545455e-06 5.959290e-05 1.519112e-04 1.631819e-04
1.742424e-05 1.025253e-05 5.697671e-05 1.425278e-04 1.534944e-04
1.742424e-05 1.095960e-05 5.434344e-05 1.339274e-04 1.445329e-04
1.742424e-05 1.166667e-05 5.171392e-05 1.260092e-04 1.362081e-04
1.742424e-05 1.237374e-05 4.910727e-05 1.186922e-04 1.284498e-04
1.742424e-05 1.308081e-05 4.654057e-05 1.119099e-04 1.212017e-04
1.742424e-05 1.378788e-05 4.402864e-05 1.056073e-04 1.144177e-04
1.742424e-05 1.449495e-05 4.158396e-05 9.973758e-05 1.080593e-04
1.742424e-05 1.520202e-05 3.921677e-05 9.426111e-05 1.020936e-04
1.742424e-05 1.590909e-05 3.693517e-05 8.914359e-05 9.649241e-05
1.742424e-05 1.661616e-05 3.474525e-05 8.435516e-05 9.123061e-05
1.742424e-05 1.732323e-05 3.265132e-05 7.986959e-05 8.628592e-05
1.742424e-05 1.803030e-05 3.065608e-05 7.566365e-05 8.163812e-05
1.742424e-05 1.873737e-05 2.876080e-05 7.171661e-05 7.726873e-05
1.742424e-05 1.944444e-05 2.696556e-05 6.800986e-05 7.316066e-05
1.742424e-05 2.015152e-05 2.526939e-05 6.452657e-05 6.929806e-05
1.742424e-05 2.085859e-05 2.367048e-05 6.125147e-05 6.566608e-05
1.742424e-05 2.156566e-05 2.216634e-05 5.817059e-05 6.225081e-05
1.742424e-05 2.227273e-05 2.075391e-05 5.527113e-05 5.903916e-05
1.742424e-05 2.297980e-05 1.942973e-05 5.254133e-05 5.601880e-05
1.742424e-05 2.368687e-05 1.819004e-05 4.997029e-05 5.317807e-05
1.742424e-05 2.439394e-05 1.703087e-05 4.754794e-05 5.050601e-05
1.742424e-05 2.510101e-05 1.594813e-05 4.526491e-05 4.799224e-05
1.742424e-05 2.580808e-05 1.493771e-05 4.311251e-05 4.562700e-05
1.742424e-05 2.651515e-05 1.399547e-05 4.108260e-05 4.340107e-05
1.742424e-05 2.722222e-05 1.311736e-05 3.916761e-05 4.130577e-05
1.742424e-05 2.792929e-05 1.229941e-05 3.736046e-05 3.933293e-05
1.742424e-05 2.863636e-05 1.153778e-05 3.565453e-05 3.747487e-05
1.742424e-05 2.934343e-05 1.082878e-05 3.404362e-05 3.572437e-05
1.742424e-05 3.005051e-05 1.016888e-05 3.252193e-05 3.407465e-05
1.742424e-05 3.075758e-05 9.554713e-06 3.108402e-05 3.251936e-05
1.742424e-05 3.146465e-05 8.983105e-06 2.972479e-05 3.105253e-05
1.742424e-05 3.217172e-05 8.451054e-06 2.843948e-05 2.966858e-05
1.742424e-05 3.287879e-05 7.955740e-06 2.722362e-05 2.836228e-05
1.742424e-05 3.358586e-05 7.494519e-06 2.607300e-05 2.712875e-05
1.742424e-05 3.429293e-05 7.064917e-06 2.498371e-05 2.596342e-05
1.742424e-05 3.500000e-05 6.664629e-06 2.395207e-05 2.486200e-05
1.843434e-05 -3.500000e-05 5.815587e-06 2.465067e-05 2.532739e-05
1.843434e-05 -3.429293e-05 6.173419e-06 2.573731e-05 2.646734e-05
1.843434e-05 -3.358586e-05 6.558750e-06 2.688644e-05 2.767486e-05
1.843434e-05 -3.287879e-05 6.973894e-06 2.810219e-05 2.895459e-05
1.843434e-05 -3.217172e-05 7.421349e-06 2.938898e-05 3.031153e-05
1.843434e-05 -3.146465e-05 7.903804e-06 3.075153e-05 3.175101e-05
1.843434e-05 -3.075758e-05 8.424150e-06 3.219488e-05 3.327877e-05
1.843434e-05 -3.005051e-05 8.985486e-06 3.372444e-05 3.490096e-05
1.843434e-05 -2.934343e-05 9.591122e-06 3.534597e-05 3.662414e-05
1.843434e-05 -2.863636e-05 1.024458e-05 3.706565e-05 3.845535e-05
1.843434e-05 -2.792929e-05 1.094960e-05 3.889007e-05 4.040212e-05
1.843434e-05 -2.722222e-05 1.171013e-05 4.082627e-05 4.247248e-05
1.843434e-05 -2.651515e-05 1.253030e-05 4.288180e-05 4.467502e-05
1.843434e-05 -2.580808e-05 1.341443e-05 4.506472e-05 4.701889e-05
1.843434e-05 -2.510101e-05 1.436699e-05 4.738364e-05 4.951384e-05
1.843434e-05 -2.439394e-05 1.539256e-05 4.984782e-05 5.217026e-05
1.843434e-05 -2.368687e-05 1.649581e-05 5.246714e-05 5.499921e-05
1.843434e-05 -2.297980e-05 1.768141e-05 5.525225e-05 5.801244e-05
1.843434e-05 -2.227273e-05 1.895398e-05 5.821456e-05 6.122245e-05
1.843434e-05 -2.156566e-05 2.031799e-05 6.136639e-05 6.464251e-05
1.843434e-05 -2.085859e-05 2.177766e-05 6.472103e-05 6.828674e-05
1.843434e-05 -2.015152e-05 2.333685e-05 6.829290e-05 7.217014e-05
1.843434e-05 -1.944444e-05 2.499891e-05 7.209767e-05 7.630871e-05
1.843434e-05 -1.873737e-05 2.676650e-05 7.615245e-05 8.071953e-05
1.843434e-05 -1.803030e-05 2.864146e-05 8.047606e-05 8.542090e-05
1.843434e-05 -1.732323e-05 3.062454e-05 8.508926e-05 9.043254e-05
1.843434e-05 -1.661616e-05 3.271525e-05 9.001514e-05 9.577585e-05
1.843434e-05 -1.590909e-05 3.491162e-05 9.527958e-05 1.014742e-04
1.843434e-05 -1.520202e-05 3.720994e-05 1.009118e-04 1.075536e-04
1.843434e-05 -1.449495e-05 3.960454e-05 1.069451e-04 1.140428e-04
1.843434e-05 -1.378788e-05 4.208759e-05 1.134178e-04 1.209750e-04
1.843434e-05 -1.308081e-05 4.464887e-05 1.203745e-04 1.283883e-04
1.843434e-05 -1.237374e-05 4.727562e-05 1.278679e-04 1.363275e-04
1.843434e-05 -1.166667e-05 4.995245e-05 1.359608e-04 1.448467e-04
1.843434e-05 -1.095960e-05 5.266137e-05 1.447291e-04 1.540121e-04
1.843434e-05 -1.025253e-05 5.538191e-05 1.542667e-04 1.639066e-04
1.843434e-05 -9.545455e-06 5.809156e-05 1.646915e-04 1.746365e-04
1.843434e-05 -8.838384e-06 6.076659e-05 1.761547e-04 1.863412e-04
1.843434e-05 -8.131313e-06 6.338351e-05 1.888562e-04 1.992088e-04
1.843434e-05 -7.424242e-06 6.592174e-05 2.030688e-04 2.135009e-04
1.843434e-05 -6.717172e-06 6.836847e-05 2.191813e-04 2.295968e-04
1.843434e-05 -6.010101e-06 7.072797e-05 2.377806e-04 2.480767e-04
1.843434e-05 -5.303030e-06 7.303988e-05 2.598272e-04 2.698981e-04
1.843434e-05 -4.595960e-06 7.541693e-05 2.870995e-04 2.968398e-04
1.843434e-05 -3.888889e-06 7.809230e-05 3.236080e-04 3.328972e-04
1.843434e-05 -3.181818e-06 7.921165e-05 3.741104e-04 3.824044e-04
1.843434e-05 -2.474747e-06 8.429672e-05 4.099204e-04 4.184982e-04
1.843434e-05 -1.767677e-06 9.459387e-05 4.224610e-04 4.329218e-04
1.843434e-05 -1.060606e-06 1.021412e-04 4.295191e-04 4.414968e-04
1.843434e-05 -3.535354e-07 1.062659e-04 4.329086e-04 4.457603e-04
1.843434e-05 3.535354e-07 1.063820e-04 4.329912e-04 4.458683e-04
1.843434e-05 1.060606e-06 1.023081e-04 4.296905e-04 4.417023e-04
1.843434e-05 1.767677e-06 9.458962e-05 4.224850e-04 4.329443e-04
1.843434e-05 2.474747e-06 8.429735e-05 4.099231e-04 4.185008e-04
1.843434e-05 3.181818e-06 7.921173e-05 3.741104e-04 3.824044e-04
1.843434e-05 3.888889e-06 7.809231e-05 3.236080e-04 3.328972e-04
1.843434e-05 4.595960e-06 7.541694e-05 2.870995e-04 2.968398e-04
1.843434e-05 5.303030e-06 7.303989e-05 2.598272e-04 2.698981e-04
1.843434e-05 6.010101e-06 7.072797e-05 2.377806e-04 2.480767e-04
1.843434e-05 6.717172e-06 6.836848e-05 2.191813e-04 2.295968e-04
1.843434e-05 7.424242e-06 6.592174e-05 2.030688e-04 2.135009e-04
1.843434e-05 8.131313e-06 6.338352e-05 1.888562e-04 1.992088e-04
1.843434e-05 8.838384e-06 6.076660e-05 1.761547e-04 1.863412e-04
1.843434e-05 9.545455e-06 5.809156e-05 1.646915e-04 1.746365e-04
1.843434e-05 1.025253e-05 5.538191e-05 1.542667e-04 1.639066e-04
1.843434e-05 1.095960e-05 5.266137e-05 1.447291e-04 1.540121e-04
1.843434e-05 1.166667e-05 4.995246e-05 1.359607e-04 1.448467e-04
1.843434e-05 1.237374e-05 4.727562e-05 1.278679e-04 1.363275e-04
1.843434e-05 1.308081e-05 4.464887e-05 1.203745e-04 1.283883e-04
1.843434e-05 1.378788e-05 4.208760e-05 1.134178e-04 1.209750e-04
1.843434e-05 1.449495e-05 3.960455e-05 1.069451e-04 1.140428e-04
1.843434e-05 1.520202e-05 3.720994e-05 1.009118e-04 1.075536e-04
1.843434e-05 1.590909e-05 3.491162e-05 9.527957e-05 1.014742e-04
1.843434e-05 1.661616e-05 3.271526e-05 9.001514e-05 9.577585e-05
1.843434e-05 1.732323e-05 3.062454e-05 8.508926e-05 9.043254e-05
1.843434e-05 1.803030e-05 2.864146e-05 8.047606e-05 8.542089e-05
1.843434e-05 1.873737e-05 2.676650e-05 7.615245e-05 8.071952e-05
1.843434e-05 1.944444e-05 2.499891e-05 7.209767e-05 7.630871e-05
1.843434e-05 2.015152e-05 2.333685e-05 6.829290e-05 7.217014e-05
1.843434e-05 2.085859e-05 2.177766e-05 6.472103e-05 6.828674e-05
1.843434e-05 2.156566e-05 2.031799e-05 6.136639e-05 6.464251e-05
1.843434e-05 2.227273e-05 1.895398e-05 5.821456e-05 6.122245e-05
1.843434e-05 2.297980e-05 1.768141e-05 5.525225e-05 5.801244e-05
1.843434e-05 2.368687e-05 1.649581e-05 5.246714e-05 5.499921e-05
1.843434e-05 2.439394e-05 1.539256e-05 4.984782e-05 5.217026e-05
1.843434e-05 2.510101e-05 1.436699e-05 4.738364e-05 4.951383e-05
1.843434e-05 2.580808e-05 1.341443e-05 4.506472e-05 4.701888e-05
1.843434e-05 2.651515e-05 1.253030e-05 4.288180e-05 4.467502e-05
1.843434e-05 2.722222e-05 1.171013e-05 4.082627e-05 4.247248e-05
1.843434e-05 2.792929e-05 1.094960e-05 3.889007e-05 4.040212e-05
1.843434e-05 2.863636e-05 1.024458e-05 3.706565e-05 3.845535e-05
1.843434e-05 2.934343e-05 9.591122e-06 3.534597e-05 3.662414e-05
1.843434e-05 3.005051e-05 8.985486e-06 3.372444e-05 3.490095e-05
1.843434e-05 3.075758e-05 8.424150e-06 3.219488e-05 3.327877e-05
1.843434e-05 3.146465e-05 7.903804e-06 3.075153e-05 3.175101e-05
1.843434e-05 3.217172e-05 7.421349e-06 2.938898e-05 3.031153e-05
1.843434e-05 3.287879e-05 6.973894e-06 2.810219e-05 2.895459e-05
1.843434e-05 3.358586e-05 6.558750e-06 2.688644e-05 2.767486e-05
1.843434e-05 3.429293e-05 6.173419e-06 2.573731e-05 2.646734e-05
1.843434e-05 3.500000e-05 5.815587e-06 2.465067e-05 2.532739e-05
1.944444e-05 -3.500000e-05 4.941810e-06 2.523409e-05 2.571344e-05
1.944444e-05 -3.429293e-05 5.253187e-06 2.636875e-05 2.688693e-05
1.944444e-05 -3.358586e-05 5.589880e-06 2.757036e-05 2.813133e-05
1.944444e-05 -3.287879e-05 5.954189e-06 2.884350e-05 2.945165e-05
1.944444e-05 -3.217172e-05 6.348617e-06 3.019306e-05 3.085330e-05
1.944444e-05 -3.146465e-05 6.775880e-06 3.162429e-05 3.234205e-05
1.944444e-05 -3.075758e-05 7.238924e-06 3.314283e-05 3.392417e-05
1.944444e-05 -3.005051e-05 7.740929e-06 3.475470e-05 3.560633e-05
1.944444e-05 -2.934343e-05 8.285326e-06 3.646636e-05 3.739575e-05
1.944444e-05 -2.863636e-05 8.875799e-06 3.828474e-05 3.930014e-05
1.944444e-05 -2.792929e-05 9.516291e-06 4.021724e-05 4.132779e-05
1.944444e-05 -2.722222e-05 1.021100e-05 4.227181e-05 4.348759e-05
1.944444e-05 -2.651515e-05 1.096439e-05 4.445694e-05 4.578905e-05
1.944444e-05 -2.580808e-05 1.178114e-05 4.678173e-05 4.824237e-05
1.944444e-05 -2.510101e-05 1.266619e-05 4.925594e-05 5.085843e-05
1.944444e-05 -2.439394e-05 1.362462e-05 5.189001e-05 5.364889e-05
1.944444e-05 -2.368687e-05 1.466172e-05 5.469513e-05 5.662617e-05
1.944444e-05 -2.297980e-05 1.578281e-05 5.768332e-05 5.980354e-05
1.944444e-05 -2.227273e-05 1.699330e-05 6.086751e-05 6.319515e-05
1.944444e-05 -2.156566e-05 1.829848e-05 6.426160e-05 6.681607e-05
1.944444e-05 -2.085859e-05 1.970350e-05 6.788058e-05 7.068240e-05
1.944444e-05 -2.015152e-05 2.121320e-05 7.174069e-05 7.481128e-05
1.944444e-05 -1.944444e-05 2.283197e-05 7.585957e-05 7.922104e-05
1.944444e-05 -1.873737e-05 2.456354e-05 8.025644e-05 8.393130e-05
1.944444e-05 -1.803030e-05 2.641084e-05 8.495238e-05 8.896313e-05
1.944444e-05 -1.732323e-05 2.837570e-05 8.997066e-05 9.433929e-05
1.944444e-05 -1.661616e-05 3.045866e-05 9.533714e-05 1.000845e-04
1.944444e-05 -1.590909e-05 3.265867e-05 1.010808e-04 1.062257e-04
1.944444e-05 -1.520202e-05 3.497282e-05 1.072342e-04 1.127931e-04
1.944444e-05 -1.449495e-05 3.739603e-05 1.138350e-04 1.198201e-04
1.944444e-05 -1.378788e-05 3.992081e-05 1.209261e-04 1.273452e-04
1.944444e-05 -1.308081e-05 4.253695e-05 1.285582e-04 1.354127e-04
1.944444e-05 -1.237374e-05 4.523131e-05 1.367909e-04 1.440751e-04
1.944444e-05 -1.166667e-05 4.798766e-05 1.456963e-04 1.533956e-04
1.944444e-05 -1.095960e-05 5.078660e-05 1.553622e-04 1.634524e-04
1.944444e-05 -1.025253e-05 5.360572e-05 1.658984e-04 1.743441e-04
1.944444e-05 -9.545455e-06 5.641991e-05 1.774445e-04 1.861982e-04
1.944444e-05 -8.838384e-06 5.920220e-05 1.901827e-04 1.991843e-04
1.944444e-05 -8.131313e-06 6.192538e-05 2.043589e-04 2.135353e-04
1.944444e-05 -7.424242e-06 6.456495e-05 2.203174e-04 2.295831e-04
1.944444e-05 -6.717172e-06 6.710485e-05 2.385665e-04 2.478246e-04
1.944444e-05 -6.010101e-06 6.954876e-05 2.599125e-04 2.690567e-04
1.944444e-05 -5.303030e-06 7.194308e-05 2.857758e-04 2.946924e-04
1.944444e-05 -4.595960e-06 7.441621e-05 3.191153e-04 3.276772e-04
1.944444e-05 -3.888889e-06 7.671838e-05 3.673344e-04 3.752602e-04
1.944444e-05 -3.181818e-06 7.649158e-05 4.139601e-04 4.209678e-04
1.944444e-05 -2.474747e-06 8.565684e-05 4.313947e-04 4.398164e-04
1.944444e-05 -1.767677e-06 9.288460e-05 4.403797e-04 4.500687e-04
1.944444e-05 -1.060606e-06 9.782332e-05 4.463246e-04 4.569191e-04
1.944444e-05 -3.535354e-07 1.003329e-04 4.494024e-04 4.604663e-04
1.944444e-05 3.535354e-07 1.004270e-04 4.494007e-04 4.604851e-04
1.944444e-05 1.060606e-06 9.784591e-05 4.463222e-04 4.569215e-04
1.944444e-05 1.767677e-06 9.283642e-05 4.403153e-04 4.499957e-04
1.944444e-05 2.474747e-06 8.566945e-05 4.314241e-04 4.398477e-04
1.944444e-05 3.181818e-06 7.649079e-05 4.139388e-04 4.209467e-04
1.944444e-05 3.888889e-06 7.671838e-05 3.673344e-04 3.752602e-04
1.944444e-05 4.595960e-06 7.441622e-05 3.191153e-04 3.276772e-04
1.944444e-05 5.303030e-06 7.194309e-05 2.857758e-04 2.946924e-04
1.944444e-05 6.010101e-06 6.954876e-05 2.599124e-04 2.690567e-04
1.944444e-05 6.717172e-06 6.710485e-05 2.385665e-04 2.478246e-04
1.944444e-05 7.424242e-06 6.456495e-05 2.203174e-04 2.295831e-04
1.944444e-05 8.131313e-06 6.192539e-05 2.043589e-04 2.135353e-04
1.944444e-05 8.838384e-06 5.920221e-05 1.901827e-04 1.991843e-04
1.944444e-05 9.545455e-06 5.641991e-05 1.774445e-04 1.861982e-04
1.944444e-05 1.025253e-05 5.360573e-05 1.658984e-04 1.743441e-04
1.944444e-05 1.095960e-05 5.078661e-05 1.553622e-04 1.634524e-04
1.944444e-05 1.166667e-05 4.798766e-05 1.456962e-04 1.533956e-04
1.944444e-05 1.237374e-05 4.523131e-05 1.367909e-04 1.440751e-04
1.944444e-05 1.308081e-05 4.253695e-05 1.285582e-04 1.354127e-04
1.944444e-05 1.378788e-05 3.992082e-05 1.209261e-04 1.273452e-04
1.944444e-05 1.449495e-05 3.739604e-05 1.138350e-04 1.198201e-04
1.944444e-05 1.520202e-05 3.497282e-05 1.072342e-04 1.127931e-04
1.944444e-05 1.590909e-05 3.265867e-05 1.010808e-04 1.062257e-04
1.944444e-05 1.661616e-05 3.045866e-05 9.533714e-05 1.000845e-04
1.944444e-05 1.732323e-05 2.837570e-05 8.997066e-05 9.433928e-05
1.944444e-05 1.803030e-05 2.641084e-05 8.495238e-05 8.896313e-05
1.944444e-05 1.873737e-05 2.456354e-05 8.025643e-05 8.393130e-05
1.944444e-05 1.944444e-05 2.283197e-05 7.585957e-05 7.922104e-05
1.944444e-05 2.015152e-05 2.121320e-05 7.174069e-05 7.481127e-05
1.944444e-05 2.085859e-05 1.970350e-05 6.788058e-05 7.068239e-05
1.944444e-05 2.156566e-05 1.829848e-05 6.426160e-05 6.681607e-05
1.944444e-05 2.227273e-05 1.699330e-05 6.086751e-05 6.319514e-05
1.944444e-05 2.297980e-05 1.578281e-05 5.768332e-05 5.980354e-05
1.944444e-05 2.368687e-05 1.466172e-05 5.469512e-05 5.662617e-05
1.944444e-05 2.439394e-05 1.362462e-05 5.189000e-05 5.364888e-05
1.944444e-05 2.510101e-05 1.266619e-05 4.925594e-05 5.085843e-05
1.944444e-05 2.580808e-05 1.178114e-05 4.678173e-05 4.824236e-05
1.944444e-05 2.651515e-05 1.096439e-05 4.445694e-05 4.578905e-05
1.944444e-05 2.722222e-05 1.021100e-05 4.227180e-05 4.348759e-05
1.944444e-05 2.792929e-05 9.516291e-06 4.021724e-05 4.132779e-05
1.944444e-05 2.863636e-05 8.875800e-06 3.828473e-05 3.930013e-05
1.944444e-05 2.934343e-05 8.285326e-06 3.646636e-05 3.739575e-05
1.944444e-05 3.005051e-05 7.740929e-06 3.475469e-05 3.560633e-05
1.944444e-05 3.075758e-05 7.238924e-06 3.314283e-05 3.392416e-05
1.944444e-05 3.146465e-05 6.775880e-06 3.162429e-05 3.234205e-05
1.944444e-05 3.217172e-05 6.348617e-06 3.019306e-05 3.085329e-05
1.944444e-05 3.287879e-05 5.954189e-06 2.884350e-05 2.945165e-05
1.944444e-05 3.358586e-05 5.589880e-06 2.757036e-05 2.813133e-05
1.944444e-05 3.429293e-05 5.253187e-06 2.636875e-05 2.688693e-05
1.944444e-05 3.500000e-05 4.941810e-06 2.523409e-05 2.571344e-05
2.045455e-05 -3.500000e-05 4.077340e-06 2.569273e-05 2.601424e-05
2.045455e-05 -3.429293e-05 4.339355e-06 2.686746e-05 2.721563e-05
2.045455e-05 -3.358586e-05 4.624141e-06 2.811314e-05 2.849089e-05
2.045455e-05 -3.287879e-05 4.933962e-06 2.943474e-05 2.984540e-05
2.045455e-05 -3.217172e-05 5.271302e-06 3.083765e-05 3.128494e-05
2.045455e-05 -3.146465e-05 5.638882e-06 3.232763e-05 3.281574e-05
2.045455e-05 -3.075758e-05 6.039681e-06 3.391088e-05 3.444453e-05
2.045455e-05 -3.005051e-05 6.476945e-06 3.559407e-05 3.617857e-05
2.045455e-05 -2.934343e-05 6.954207e-06 3.738435e-05 3.802565e-05
2.045455e-05 -2.863636e-05 7.475299e-06 3.928940e-05 3.999421e-05
2.045455e-05 -2.792929e-05 8.044363e-06 4.131748e-05 4.209330e-05
2.045455e-05 -2.722222e-05 8.665857e-06 4.347745e-05 4.433267e-05
2.045455e-05 -2.651515e-05 9.344558e-06 4.577881e-05 4.672280e-05
2.045455e-05 -2.580808e-05 1.008556e-05 4.823176e-05 4.927496e-05
2.045455e-05 -2.510101e-05 1.089425e-05 5.084725e-05 5.200123e-05
2.045455e-05 -2.439394e-05 1.177630e-05 5.363702e-05 5.491458e-05
2.045455e-05 -2.368687e-05 1.273764e-05 5.661369e-05 5.802893e-05
2.045455e-05 -2.297980e-05 1.378438e-05 5.979078e-05 6.135916e-05
2.045455e-05 -2.227273e-05 1.492274e-05 6.318289e-05 6.492123e-05
2.045455e-05 -2.156566e-05 1.615903e-05 6.680568e-05 6.873218e-05
2.045455e-05 -2.085859e-05 1.749943e-05 7.067608e-05 7.281029e-05
2.045455e-05 -2.015152e-05 1.894996e-05 7.481240e-05 7.717510e-05
2.045455e-05 -1.944444e-05 2.051622e-05 7.923452e-05 8.184757e-05
2.045455e-05 -1.873737e-05 2.220328e-05 8.396409e-05 8.685018e-05
2.045455e-05 -1.803030e-05 2.401538e-05 8.902485e-05 9.220717e-05
2.045455e-05 -1.732323e-05 2.595571e-05 9.444298e-05 9.794476e-05
2.045455e-05 -1.661616e-05 2.802608e-05 1.002476e-04 1.040915e-04
2.045455e-05 -1.590909e-05 3.022665e-05 1.064712e-04 1.106787e-04
2.045455e-05 -1.520202e-05 3.255552e-05 1.131508e-04 1.177411e-04
2.045455e-05 -1.449495e-05 3.500841e-05 1.203285e-04 1.253178e-04
2.045455e-05 -1.378788e-05 3.757829e-05 1.280534e-04 1.334533e-04
2.045455e-05 -1.308081e-05 4.025499e-05 1.363828e-04 1.421997e-04
2.045455e-05 -1.237374e-05 4.302487e-05 1.453855e-04 1.516183e-04
2.045455e-05 -1.166667e-05 4.587060e-05 1.551447e-04 1.617838e-04
2.045455e-05 -1.095960e-05 4.877092e-05 1.657633e-04 1.727891e-04
2.045455e-05 -1.025253e-05 5.170072e-05 1.773712e-04 1.847526e-04
2.045455e-05 -9.545455e-06 5.463123e-05 1.901366e-04 1.978295e-04
2.045455e-05 -8.838384e-06 5.753090e-05 2.042838e-04 2.122302e-04
2.045455e-05 -8.131313e-06 6.036696e-05 2.201228e-04 2.282503e-04
2.045455e-05 -7.424242e-06 6.310881e-05 2.381034e-04 2.463249e-04
2.045455e-05 -6.717172e-06 6.573461e-05 2.589219e-04 2.671359e-04
2.045455e-05 -6.010101e-06 6.824480e-05 2.837600e-04 2.918511e-04
2.045455e-05 -5.303030e-06 7.068716e-05 3.149339e-04 3.227693e-04
2.045455e-05 -4.595960e-06 7.308506e-05 3.581088e-04 3.654905e-04
2.045455e-05 -3.888889e-06 7.252311e-05 4.099662e-04 4.163314e-04
2.045455e-05 -3.181818e-06 7.830367e-05 4.377497e-04 4.446980e-04
2.045455e-05 -2.474747e-06 8.455967e-05 4.477711e-04 4.556855e-04
2.045455e-05 -1.767677e-06 8.895309e-05 4.553306e-04 4.639381e-04
2.045455e-05 -1.060606e-06 9.180741e-05 4.604233e-04 4.694872e-04
2.045455e-05 -3.535354e-07 9.316464e-05 4.631832e-04 4.724599e-04
2.045455e-05 3.535354e-07 9.309364e-05 4.630462e-04 4.723116e-04
2.045455e-05 1.060606e-06 9.174832e-05 4.603454e-04 4.693992e-04
2.045455e-05 1.767677e-06 8.898777e-05 4.553107e-04 4.639253e-04
2.045455e-05 2.474747e-06 8.461427e-05 4.478905e-04 4.558130e-04
2.045455e-05 3.181818e-06 7.831074e-05 4.376924e-04 4.446428e-04
2.045455e-05 3.888889e-06 7.252766e-05 4.099692e-04 4.163352e-04
2.045455e-05 4.595960e-06 7.308506e-05 3.581088e-04 3.654905e-04
2.045455e-05 5.303030e-06 7.068716e-05 3.149339e-04 3.227693e-04
2.045455e-05 6.010101e-06 6.824481e-05 2.837600e-04 2.918511e-04
2.045455e-05 6.717172e-06 6.573461e-05 2.589219e-04 2.671359e-04
2.045455e-05 7.424242e-06 6.310882e-05 2.381034e-04 2.463249e-04
2.045455e-05 8.131313e-06 6.036697e-05 2.201227e-04 2.282503e-04
2.045455e-05 8.838384e-06 5.753090e-05 2.042838e-04 2.122302e-04
2.045455e-05 9.545455e-06 5.463123e-05 1.901366e-04 1.978295e-04
2.045455e-05 1.025253e-05 5.170072e-05 1.773712e-04 1.847526e-04
2.045455e-05 1.095960e-05 4.877093e-05 1.657633e-04 1.727891e-04
2.045455e-05 1.166667e-05 4.587060e-05 1.551447e-04 1.617838e-04
2.045455e-05 1.237374e-05 4.302487e-05 1.453855e-04 1.516183e-04
2.045455e-05 1.308081e-05 4.025499e-05 1.363828e-04 1.421996e-04
2.045455e-05 1.378788e-05 3.757829e-05 1.280534e-04 1.334533e-04
2.045455e-05 1.449495e-05 3.500842e-05 1.203285e-04 1.253177e-04
2.045455e-05 1.520202e-05 3.255552e-05 1.131508e-04 1.177411e-04
2.045455e-05 1.590909e-05 3.022665e-05 1.064712e-04 1.106787e-04
2.045455e-05 1.661616e-05 2.802608e-05 1.002476e-04 1.040915e-04
2.045455e-05 1.732323e-05 2.595571e-05 9.444298e-05 9.794475e-05
2.045455e-05 1.803030e-05 2.401538e-05 8.902485e-05 9.220717e-05
2.045455e-05 1.873737e-05 2.220328e-05 8.396408e-05 8.685018e-05
2.045455e-05 1.944444e-05 2.051622e-05 7.923451e-05 8.184756e-05
2.045455e-05 2.015152e-05 1.894996e-05 7.481240e-05 7.717510e-05
2.045455e-05 2.085859e-05 1.749943e-05 7.067608e-05 7.281029e-05
2.045455e-05 2.156566e-05 1.615903e-05 6.680567e-05 6.873218e-05
2.045455e-05 2.227273e-05 1.492274e-05 6.318288e-05 6.492122e-05
2.045455e-05 2.297980e-05 1.378438e-05 5.979078e-05 6.135916e-05
2.045455e-05 2.368687e-05 1.273764e-05 5.661368e-05 5.802893e-05
2.045455e-05 2.439394e-05 1.177630e-05 5.363702e-05 5.491458e-05
2.045455e-05 2.510101e-05 1.089425e-05 5.084725e-05 5.200123e-05
2.045455e-05 2.580808e-05 1.008556e-05 4.823176e-05 4.927496e-05
2.045455e-05 2.651515e-05 9.344558e-06 4.577881e-05 4.672280e-05
2.045455e-05 2.722222e-05 8.665857e-06 4.347745e-05 4.433267e-05
2.045455e-05 2.792929e-05 8.044363e-06 4.131748e-05 4.209330e-05
2.045455e-05 2.863636e-05 7.475299e-06 3.928940e-05 3.999421e-05
2.045455e-05 2.934343e-05 6.954207e-06 3.738434e-05 3.802565e-05
2.045455e-05 3.005051e-05 6.476945e-06 3.559407e-05 3.617856e-05
2.045455e-05 3.075758e-05 6.039681e-06 3.391088e-05 3.444453e-05
2.045455e-05 3.146465e-05 5.638882e-06 3.232763e-05 3.281574e-05
2.045455e-05 3.217172e-05 5.271301e-06 3.083765e-05 3.128494e-05
2.045455e-05 3.287879e-05 4.933962e-06 2.943474e-05 2.984540e-05
2.045455e-05 3.358586e-05 4.624141e-06 2.811313e-05 2.849089e-05
2.045455e-05 3.429293e-05 4.339355e-06 2.686746e-05 2.721563e-05
2.045455e-05 3.500000e-05 4.077340e-06 2.569272e-05 2.601424e-05
2.146465e-05 -3.500000e-05 3.285662e-06 2.601825e-05 2.622489e-05
2.146465e-05 -3.429293e-05 3.497413e-06 2.722421e-05 2.744795e-05
2.146465e-05 -3.358586e-05 3.728999e-06 2.850453e-05 2.874741e-05
2.146465e-05 -3.287879e-05 3.982617e-06 2.986459e-05 3.012898e-05
2.146465e-05 -3.217172e-05 4.260703e-06 3.131021e-05 3.159878e-05
2.146465e-05 -3.146465e-05 4.565958e-06 3.284765e-05 3.316348e-05
2.146465e-05 -3.075758e-05 4.901361e-06 3.448367e-05 3.483026e-05
2.146465e-05 -3.005051e-05 5.270200e-06 3.622556e-05 3.660691e-05
2.146465e-05 -2.934343e-05 5.676086e-06 3.808115e-05 3.850185e-05
2.146465e-05 -2.863636e-05 6.122978e-06 4.005891e-05 4.052416e-05
2.146465e-05 -2.792929e-05 6.615196e-06 4.216794e-05 4.268367e-05
2.146465e-05 -2.722222e-05 7.157443e-06 4.441804e-05 4.499101e-05
2.146465e-05 -2.651515e-05 7.754812e-06 4.681975e-05 4.745763e-05
2.146465e-05 -2.580808e-05 8.412789e-06 4.938444e-05 5.009589e-05
2.146465e-05 -2.510101e-05 9.137258e-06 5.212432e-05 5.291913e-05
2.146465e-05 -2.439394e-05 9.934480e-06 5.505253e-05 5.594171e-05
2.146465e-05 -2.368687e-05 1.081107e-05 5.818320e-05 5.917909e-05
2.146465e-05 -2.297980e-05 1.177397e-05 6.153157e-05 6.264791e-05
2.146465e-05 -2.227273e-05 1.283035e-05 6.511402e-05 6.636605e-05
2.146465e-05 -2.156566e-05 1.398758e-05 6.894823e-05 7.035276e-05
2.146465e-05 -2.085859e-05 1.525306e-05 7.305330e-05 7.462868e-05
2.146465e-05 -2.015152e-05 1.663413e-05 7.744990e-05 7.921605e-05
2.146465e-05 -1.944444e-05 1.813785e-05 8.216050e-05 8.413875e-05
2.146465e-05 -1.873737e-05 1.977082e-05 8.720956e-05 8.942255e-05
2.146465e-05 -1.803030e-05 2.153888e-05 9.262394e-05 9.509531e-05
2.146465e-05 -1.732323e-05 2.344687e-05 9.843323e-05 1.011872e-04
2.146465e-05 -1.661616e-05 2.549821e-05 1.046703e-04 1.077313e-04
2.146465e-05 -1.590909e-05 2.769455e-05 1.113722e-04 1.147639e-04
2.146465e-05 -1.520202e-05 3.003534e-05 1.185807e-04 1.223254e-04
2.146465e-05 -1.449495e-05 3.251737e-05 1.263439e-04 1.304613e-04
2.146465e-05 -1.378788e-05 3.513426e-05 1.347178e-04 1.392239e-04
2.146465e-05 -1.308081e-05 3.787598e-05 1.437684e-04 1.486739e-04
2.146465e-05 -1.237374e-05 4.072840e-05 1.535754e-04 1.588842e-04
2.146465e-05 -1.166667e-05 4.367281e-05 1.642362e-04 1.699436e-04
2.146465e-05 -1.095960e-05 4.668565e-05 1.758728e-04 1.819637e-04
2.146465e-05 -1.025253e-05 4.973827e-05 1.886420e-04 1.950889e-04
2.146465e-05 -9.545455e-06 5.279709e-05 2.027505e-04 2.095120e-04
2.146465e-05 -8.838384e-06 5.582422e-05 2.184813e-04 2.255004e-04
2.146465e-05 -8.131313e-06 5.877903e-05 2.362392e-04 2.434418e-04
2.146465e-05 -7.424242e-06 6.162160e-05 2.566384e-04 2.639327e-04
2.146465e-05 -6.717172e-06 6.431996e-05 2.806921e-04 2.879672e-04
2.146465e-05 -6.010101e-06 6.686368e-05 3.102961e-04 3.174184e-04
2.146465e-05 -5.303030e-06 6.925373e-05 3.497846e-04 3.565745e-04
2.146465e-05 -4.595960e-06 6.986031e-05 4.044346e-04 4.104239e-04
2.146465e-05 -3.888889e-06 7.239676e-05 4.413471e-04 4.472456e-04
2.146465e-05 -3.181818e-06 7.789848e-05 4.523868e-04 4.590447e-04
2.146465e-05 -2.474747e-06 8.126587e-05 4.604125e-04 4.675294e-04
2.146465e-05 -1.767677e-06 8.341781e-05 4.670206e-04 4.744120e-04
2.146465e-05 -1.060606e-06 8.441885e-05 4.721154e-04 4.796034e-04
2.146465e-05 -3.535354e-07 8.450985e-05 4.740640e-04 4.815377e-04
2.146465e-05 3.535354e-07 8.509363e-05 4.744413e-04 4.820119e-04
2.146465e-05 1.060606e-06 8.422284e-05 4.717231e-04 4.791828e-04
2.146465e-05 1.767677e-06 8.317262e-05 4.671111e-04 4.744581e-04
2.146465e-05 2.474747e-06 8.133352e-05 4.603904e-04 4.675194e-04
2.146465e-05 3.181818e-06 7.786376e-05 4.522553e-04 4.589092e-04
2.146465e-05 3.888889e-06 7.239303e-05 4.413868e-04 4.472841e-04
2.146465e-05 4.595960e-06 6.985984e-05 4.044340e-04 4.104233e-04
2.146465e-05 5.303030e-06 6.925373e-05 3.497846e-04 3.565745e-04
2.146465e-05 6.010101e-06 6.686368e-05 3.102961e-04 3.174184e-04
2.146465e-05 6.717172e-06 6.431997e-05 2.806921e-04 2.879672e-04
2.146465e-05 7.424242e-06 6.162161e-05 2.566384e-04 2.639327e-04
2.146465e-05 8.131313e-06 5.877903e-05 2.362392e-04 2.434418e-04
2.146465e-05 8.838384e-06 5.582423e-05 2.184813e-04 2.255004e-04
2.146465e-05 9.545455e-06 5.279710e-05 2.027505e-04 2.095120e-04
2.146465e-05 1.025253e-05 4.973827e-05 1.886420e-04 1.950889e-04
2.146465e-05 1.095960e-05 4.668565e-05 1.758728e-04 1.819637e-04
2.146465e-05 1.166667e-05 4.367282e-05 1.642362e-04 1.699436e-04
2.146465e-05 1.237374e-05 4.072840e-05 1.535754e-04 1.588842e-04
2.146465e-05 1.308081e-05 3.787598e-05 1.437684e-04 1.486739e-04
2.146465e-05 1.378788e-05 3.513426e-05 1.347178e-04 1.392239e-04
2.146465e-05 1.449495e-05 3.251737e-05 1.263439e-04 1.304613e-04
2.146465e-05 1.520202e-05 3.003534e-05 1.185807e-04 1.223254e-04
2.146465e-05 1.590909e-05 2.769455e-05 1.113722e-04 1.147639e-04
2.146465e-05 1.661616e-05 2.549821e-05 1.046703e-04 1.077313e-04
2.146465e-05 1.732323e-05 2.344687e-05 9.843323e-05 1.011872e-04
2.146465e-05 1.803030e-05 2.153888e-05 9.262394e-05 9.509531e-05
2.146465e-05 1.873737e-05 1.977082e-05 8.720956e-05 8.942255e-05
2.146465e-05 1.944444e-05 1.813785e-05 8.216049e-05 8.413874e-05
2.146465e-05 2.015152e-05 1.663413e-05 7.744990e-05 7.921604e-05
2.146465e-05 2.085859e-05 1.525306e-05 7.305330e-05 7.462868e-05
2.146465e-05 2.156566e-05 1.398758e-05 6.894822e-05 7.035275e-05
2.146465e-05 2.227273e-05 1.283035e-05 6.511401e-05 6.636605e-05
2.146465e-05 2.297980e-05 1.177397e-05 6.153157e-05 6.264790e-05
2.146465e-05 2.368687e-05 1.081107e-05 5.818320e-05 5.917909e-05
2.146465e-05 2.439394e-05 9.934480e-06 5.505253e-05 5.594171e-05
2.146465e-05 2.510101e-05 9.137258e-06 5.212432e-05 5.291913e-05
2.146465e-05 2.580808e-05 8.412789e-06 4.938444e-05 5.009589e-05
2.146465e-05 2.651515e-05 7.754812e-06 4.681975e-05 4.745762e-05
2.146465e-05 2.722222e-05 7.157443e-06 4.441803e-05 4.499101e-05
2.146465e-05 2.792929e-05 6.615196e-06 4.216794e-05 4.268367e-05
2.146465e-05 2.863636e-05 6.122978e-06 4.005891e-05 4.052415e-05
2.146465e-05 2.934343e-05 5.676086e-06 3.808115e-05 3.850184e-05
2.146465e-05 3.005051e-05 5.270200e-06 3.622556e-05 3.660691e-05
2.146465e-05 3.075758e-05 4.901361e-06 3.448367e-05 3.483026e-05
2.146465e-05 3.146465e-05 4.565958e-06 3.284765e-05 3.316347e-05
2.146465e-05 3.217172e-05 4.260703e-06 3.131021e-05 3.159878e-05
2.146465e-05 3.287879e-05 3.982617e-06 2.986459e-05 3.012897e-05
2.146465e-05 3.358586e-05 3.728999e-06 2.850453e-05 2.874741e-05
2.146465e-05 3.429293e-05 3.497413e-06 2.722421e-05 2.744794e-05
2.146465e-05 3.500000e-05 3.285662e-06 2.601824e-05 2.622488e-05
2.247475e-05 -3.500000e-05 2.690520e-06 2.620382e-05 2.634159e-05
2.247475e-05 -3.429293e-05 2.855709e-06 2.743136e-05 2.757960e-05
2.247475e-05 -3.358586e-05 3.037246e-06 2.873599e-05 2.889605e-05
2.247475e-05 -3.287879e-05 3.237198e-06 3.012345e-05 3.029690e-05
2.247475e-05 -3.217172e-05 3.457889e-06 3.159999e-05 3.178862e-05
2.247475e-05 -3.146465e-05 3.701935e-06 3.317232e-05 3.337825e-05
2.247475e-05 -3.075758e-05 3.972264e-06 3.484774e-05 3.507341e-05
2.247475e-05 -3.005051e-05 4.272149e-06 3.663413e-05 3.688239e-05
2.247475e-05 -2.934343e-05 4.605233e-06 3.853999e-05 3.881416e-05
2.247475e-05 -2.863636e-05 4.975556e-06 4.057455e-05 4.087848e-05
2.247475e-05 -2.792929e-05 5.387587e-06 4.274775e-05 4.308592e-05
2.247475e-05 -2.722222e-05 5.846239e-06 4.507036e-05 4.544795e-05
2.247475e-05 -2.651515e-05 6.356900e-06 4.755400e-05 4.797701e-05
2.247475e-05 -2.580808e-05 6.925441e-06 5.021122e-05 5.068657e-05
2.247475e-05 -2.510101e-05 7.558231e-06 5.305556e-05 5.359122e-05
2.247475e-05 -2.439394e-05 8.262133e-06 5.610166e-05 5.670678e-05
2.247475e-05 -2.368687e-05 9.044493e-06 5.936531e-05 6.005034e-05
2.247475e-05 -2.297980e-05 9.913111e-06 6.286357e-05 6.364038e-05
2.247475e-05 -2.227273e-05 1.087619e-05 6.661484e-05 6.749687e-05
2.247475e-05 -2.156566e-05 1.194226e-05 7.063904e-05 7.164141e-05
2.247475e-05 -2.085859e-05 1.312009e-05 7.495772e-05 7.609729e-05
2.247475e-05 -2.015152e-05 1.441851e-05 7.959427e-05 8.088969e-05
2.247475e-05 -1.944444e-05 1.584626e-05 8.457412e-05 8.604584e-05
2.247475e-05 -1.873737e-05 1.741174e-05 8.992504e-05 9.159521e-05
2.247475e-05 -1.803030e-05 1.912274e-05 9.567751e-05 9.756979e-05
2.247475e-05 -1.732323e-05 2.098606e-05 1.018652e-04 1.040045e-04
2.247475e-05 -1.661616e-05 2.300715e-05 1.085255e-04 1.109375e-04
2.247475e-05 -1.590909e-05 2.518960e-05 1.157007e-04 1.184110e-04
2.247475e-05 -1.520202e-05 2.753462e-05 1.234386e-04 1.264723e-04
2.247475e-05 -1.449495e-05 3.004047e-05 1.317943e-04 1.351746e-04
2.247475e-05 -1.378788e-05 3.270179e-05 1.408325e-04 1.445794e-04
2.247475e-05 -1.308081e-05 3.550897e-05 1.506300e-04 1.547588e-04
2.247475e-05 -1.237374e-05 3.844747e-05 1.612801e-04 1.657995e-04
2.247475e-05 -1.166667e-05 4.149713e-05 1.728986e-04 1.778087e-04
2.247475e-05 -1.095960e-05 4.463165e-05 1.856327e-04 1.909227e-04
2.247475e-05 -1.025253e-05 4.781806e-05 1.996751e-04 2.053210e-04
2.247475e-05 -9.545455e-06 5.101660e-05 2.152867e-04 2.212488e-04
2.247475e-05 -8.838384e-06 5.418097e-05 2.328363e-04 2.390571e-04
2.247475e-05 -8.131313e-06 5.725953e-05 2.528749e-04 2.592766e-04
2.247475e-05 -7.424242e-06 6.019833e-05 2.762906e-04 2.827725e-04
2.247475e-05 -6.717172e-06 6.294688e-05 3.046855e-04 3.111199e-04
2.247475e-05 -6.010101e-06 6.545644e-05 3.415110e-04 3.477274e-04
2.247475e-05 -5.303030e-06 6.717167e-05 3.953068e-04 4.009732e-04
2.247475e-05 -4.595960e-06 6.816196e-05 4.416809e-04 4.469095e-04
2.247475e-05 -3.888889e-06 7.261915e-05 4.549153e-04 4.606750e-04
2.247475e-05 -3.181818e-06 7.505585e-05 4.627198e-04 4.687676e-04
2.247475e-05 -2.474747e-06 7.618059e-05 4.701721e-04 4.763037e-04
2.247475e-05 -1.767677e-06 7.604547e-05 4.760454e-04 4.820810e-04
2.247475e-05 -1.060606e-06 7.585464e-05 4.806142e-04 4.865634e-04
2.247475e-05 -3.535354e-07 7.555735e-05 4.831747e-04 4.890467e-04
2.247475e-05 3.535354e-07 7.545835e-05 4.828243e-04 4.886853e-04
2.247475e-05 1.060606e-06 7.578914e-05 4.807417e-04 4.866792e-04
2.247475e-05 1.767677e-06 7.632010e-05 4.763368e-04 4.824122e-04
2.247475e-05 2.474747e-06 7.612396e-05 4.698796e-04 4.760059e-04
2.247475e-05 3.181818e-06 7.527411e-05 4.627348e-04 4.688173e-04
2.247475e-05 3.888889e-06 7.260892e-05 4.547578e-04 4.605179e-04
2.247475e-05 4.595960e-06 6.815732e-05 4.416940e-04 4.469217e-04
2.247475e-05 5.303030e-06 6.717166e-05 3.953068e-04 4.009731e-04
2.247475e-05 6.010101e-06 6.545645e-05 3.415110e-04 3.477274e-04
2.247475e-05 6.717172e-06 6.294689e-05 3.046855e-04 3.111199e-04
2.247475e-05 7.424242e-06 6.019833e-05 2.762906e-04 2.827725e-04
2.247475e-05 8.131313e-06 5.725954e-05 2.528748e-04 2.592766e-04
2.247475e-05 8.838384e-06 5.418097e-05 2.328363e-04 2.390571e-04
2.247475e-05 9.545455e-06 5.101660e-05 2.152867e-04 2.212488e-04
2.247475e-05 1.025253e-05 4.781806e-05 1.996751e-04 2.053210e-04
2.247475e-05 1.095960e-05 4.463165e-05 1.856327e-04 1.909227e-04
2.247475e-05 1.166667e-05 4.149713e-05 1.728986e-04 1.778087e-04
2.247475e-05 1.237374e-05 3.844747e-05 1.612801e-04 1.657995e-04
2.247475e-05 1.308081e-05 3.550897e-05 1.506300e-04 1.547588e-04
2.247475e-05 1.378788e-05 3.270179e-05 1.408325e-04 1.445794e-04
2.247475e-05 1.449495e-05 3.004047e-05 1.317943e-04 1.351746e-04
2.247475e-05 1.520202e-05 2.753462e-05 1.234386e-04 1.264723e-04
2.247475e-05 1.590909e-05 2.518960e-05 1.157007e-04 1.184110e-04
2.247475e-05 1.661616e-05 2.300715e-05 1.085255e-04 1.109375e-04
2.247475e-05 1.732323e-05 2.098606e-05 1.018652e-04 1.040045e-04
2.247475e-05 1.803030e-05 1.912274e-05 9.567751e-05 9.756979e-05
2.247475e-05 1.873737e-05 1.741174e-05 8.992504e-05 9.159520e-05
2.247475e-05 1.944444e-05 1.584626e-05 8.457412e-05 8.604583e-05
2.247475e-05 2.015152e-05 1.441851e-05 7.959427e-05 8.088968e-05
2.247475e-05 2.085859e-05 1.312009e-05 7.495772e-05 7.609728e-05
2.247475e-05 2.156566e-05 1.194226e-05 7.063903e-05 7.164140e-05
2.247475e-05 2.227273e-05 1.087619e-05 6.661483e-05 6.749687e-05
2.247475e-05 2.297980e-05 9.913111e-06 6.286356e-05 6.364038e-05
2.247475e-05 2.368687e-05 9.044494e-06 5.936531e-05 6.005034e-05
2.247475e-05 2.439394e-05 8.262134e-06 5.610166e-05 5.670678e-05
2.247475e-05 2.510101e-05 7.558231e-06 5.305556e-05 5.359122e-05
2.247475e-05 2.580808e-05 6.925441e-06 5.021121e-05 5.068656e-05
2.247475e-05 2.651515e-05 6.356900e-06 4.755400e-05 4.797700e-05
2.247475e-05 2.722222e-05 5.846239e-06 4.507036e-05 4.544795e-05
2.247475e-05 2.792929e-05 5.387587e-06 4.274775e-05 4.308592e-05
2.247475e-05 2.863636e-05 4.975556e-06 4.057455e-05 4.087848e-05
2.247475e-05 2.934343e-05 4.605233e-06 3.853999e-05 3.881416e-05
2.247475e-05 3.005051e-05 4.272149e-06 3.663413e-05 3.688239e-05
2.247475e-05 3.075758e-05 3.972264e-06 3.484774e-05 3.507341e-05
2.247475e-05 3.146465e-05 3.701935e-06 3.317232e-05 3.337824e-05
2.247475e-05 3.217172e-05 3.457889e-06 3.159999e-05 3.178862e-05
2.247475e-05 3.287879e-05 3.237198e-06 3.012345e-05 3.029689e-05
2.247475e-05 3.358586e-05 3.037246e-06 2.873598e-05 2.889605e-05
2.247475e-05 3.429293e-05 2.855709e-06 2.743136e-05 2.757960e-05
2.247475e-05 3.500000e-05 2.690520e-06 2.620382e-05 2.634158e-05
2.348485e-05 -3.500000e-05 2.486274e-06 2.624431e-05 2.636182e-05
2.348485e-05 -3.429293e-05 2.620484e-06 2.748304e-05 2.760769e-05
2.348485e-05 -3.358586e-05 2.766985e-06 2.880082e-05 2.893343e-05
2.348485e-05 -3.287879e-05 2.927494e-06 3.020372e-05 3.034526e-05
2.348485e-05 -3.217172e-05 3.104000e-06 3.169834e-05 3.184995e-05
2.348485e-05 -3.146465e-05 3.298803e-06 3.329182e-05 3.345486e-05
2.348485e-05 -3.075758e-05 3.514552e-06 3.499194e-05 3.516799e-05
2.348485e-05 -3.005051e-05 3.754285e-06 3.680712e-05 3.699809e-05
2.348485e-05 -2.934343e-05 4.021473e-06 3.874651e-05 3.895465e-05
2.348485e-05 -2.863636e-05 4.320060e-06 4.082007e-05 4.104803e-05
2.348485e-05 -2.792929e-05 4.654505e-06 4.303857e-05 4.328952e-05
2.348485e-05 -2.722222e-05 5.029818e-06 4.541372e-05 4.569141e-05
2.348485e-05 -2.651515e-05 5.451595e-06 4.795822e-05 4.826708e-05
2.348485e-05 -2.580808e-05 5.926048e-06 5.068586e-05 5.103111e-05
2.348485e-05 -2.510101e-05 6.460025e-06 5.361157e-05 5.399937e-05
2.348485e-05 -2.439394e-05 7.061020e-06 5.675155e-05 5.718913e-05
2.348485e-05 -2.368687e-05 7.737176e-06 6.012336e-05 6.061916e-05
2.348485e-05 -2.297980e-05 8.497269e-06 6.374604e-05 6.430989e-05
2.348485e-05 -2.227273e-05 9.350666e-06 6.764024e-05 6.828351e-05
2.348485e-05 -2.156566e-05 1.030727e-05 7.182835e-05 7.256412e-05
2.348485e-05 -2.085859e-05 1.137740e-05 7.633471e-05 7.717793e-05
2.348485e-05 -2.015152e-05 1.257170e-05 8.118578e-05 8.215338e-05
2.348485e-05 -1.944444e-05 1.390090e-05 8.641044e-05 8.752142e-05
2.348485e-05 -1.873737e-05 1.537562e-05 9.204030e-05 9.331574e-05
2.348485e-05 -1.803030e-05 1.700600e-05 9.811013e-05 9.957310e-05
2.348485e-05 -1.732323e-05 1.880138e-05 1.046584e-04 1.063338e-04
2.348485e-05 -1.661616e-05 2.076977e-05 1.117281e-04 1.136422e-04
2.348485e-05 -1.590909e-05 2.291732e-05 1.193675e-04 1.215476e-04
2.348485e-05 -1.520202e-05 2.524769e-05 1.276320e-04 1.301052e-04
2.348485e-05 -1.449495e-05 2.776125e-05 1.365854e-04 1.393781e-04
2.348485e-05 -1.378788e-05 3.045431e-05 1.463030e-04 1.494390e-04
2.348485e-05 -1.308081e-05 3.331822e-05 1.568751e-04 1.603743e-04
2.348485e-05 -1.237374e-05 3.633842e-05 1.684127e-04 1.722885e-04
2.348485e-05 -1.166667e-05 3.949349e-05 1.810556e-04 1.853129e-04
2.348485e-05 -1.095960e-05 4.275420e-05 1.949846e-04 1.996169e-04
2.348485e-05 -1.025253e-05 4.608265e-05 2.104426e-04 2.154291e-04
2.348485e-05 -9.545455e-06 4.943157e-05 2.277689e-04 2.330711e-04
2.348485e-05 -8.838384e-06 5.274401e-05 2.474634e-04 2.530219e-04
2.348485e-05 -8.131313e-06 5.595366e-05 2.703169e-04 2.760471e-04
2.348485e-05 -7.424242e-06 5.898613e-05 2.977142e-04 3.035014e-04
2.348485e-05 -6.717172e-06 6.175777e-05 3.324961e-04 3.381829e-04
2.348485e-05 -6.010101e-06 6.407928e-05 3.819702e-04 3.873079e-04
2.348485e-05 -5.303030e-06 6.639747e-05 4.351067e-04 4.401437e-04
2.348485e-05 -4.595960e-06 6.873525e-05 4.554392e-04 4.605968e-04
2.348485e-05 -3.888889e-06 7.041562e-05 4.624798e-04 4.678097e-04
2.348485e-05 -3.181818e-06 7.061588e-05 4.701119e-04 4.753859e-04
2.348485e-05 -2.474747e-06 6.959706e-05 4.769212e-04 4.819726e-04
2.348485e-05 -1.767677e-06 6.798183e-05 4.825379e-04 4.873031e-04
2.348485e-05 -1.060606e-06 6.659939e-05 4.868298e-04 4.913642e-04
2.348485e-05 -3.535354e-07 6.554821e-05 4.891337e-04 4.935062e-04
2.348485e-05 3.535354e-07 6.554081e-05 4.891980e-04 4.935689e-04
2.348485e-05 1.060606e-06 6.647790e-05 4.869686e-04 4.914852e-04
2.348485e-05 1.767677e-06 6.804082e-05 4.829088e-04 4.876787e-04
2.348485e-05 2.474747e-06 6.957790e-05 4.768189e-04 4.818686e-04
2.348485e-05 3.181818e-06 7.064466e-05 4.696419e-04 4.749255e-04
2.348485e-05 3.888889e-06 7.056162e-05 4.626279e-04 4.679781e-04
2.348485e-05 4.595960e-06 6.870587e-05 4.553260e-04 4.604805e-04
2.348485e-05 5.303030e-06 6.640121e-05 4.351074e-04 4.401450e-04
2.348485e-05 6.010101e-06 6.407928e-05 3.819702e-04 3.873079e-04
2.348485e-05 6.717172e-06 6.175777e-05 3.324961e-04 3.381829e-04
2.348485e-05 7.424242e-06 5.898613e-05 2.977142e-04 3.035014e-04
2.348485e-05 8.131313e-06 5.595367e-05 2.703169e-04 2.760471e-04
2.348485e-05 8.838384e-06 5.274402e-05 2.474634e-04 2.530218e-04
2.348485e-05 9.545455e-06 4.943157e-05 2.277689e-04 2.330711e-04
2.348485e-05 1.025253e-05 4.608265e-05 2.104426e-04 2.154291e-04
2.348485e-05 1.095960e-05 4.275420e-05 1.949846e-04 1.996169e-04
2.348485e-05 1.166667e-05 3.949350e-05 1.810556e-04 1.853129e-04
2.348485e-05 1.237374e-05 3.633843e-05 1.684127e-04 1.722885e-04
2.348485e-05 1.308081e-05 3.331822e-05 1.568751e-04 1.603742e-04
2.348485e-05 1.378788e-05 3.045431e-05 1.463030e-04 1.494390e-04
2.348485e-05 1.449495e-05 2.776125e-05 1.365854e-04 1.393781e-04
2.348485e-05 1.520202e-05 2.524769e-05 1.276320e-04 1.301052e-04
2.348485e-05 1.590909e-05 2.291732e-05 1.193675e-04 1.215476e-04
2.348485e-05 1.661616e-05 2.076977e-05 1.117281e-04 1.136422e-04
2.348485e-05 1.732323e-05 1.880138e-05 1.046584e-04 1.063338e-04
2.348485e-05 1.803030e-05 1.700600e-05 9.811013e-05 9.957310e-05
2.348485e-05 1.873737e-05 1.537562e-05 9.204030e-05 9.331573e-05
2.348485e-05 1.944444e-05 1.390090e-05 8.641044e-05 8.752142e-05
2.348485e-05 2.015152e-05 1.257170e-05 8.118577e-05 8.215338e-05
2.348485e-05 2.085859e-05 1.137740e-05 7.633470e-05 7.717793e-05
2.348485e-05 2.156566e-05 1.030727e-05 7.182835e-05 7.256412e-05
2.348485e-05 2.227273e-05 9.350667e-06 6.764024e-05 6.828350e-05
2.348485e-05 2.297980e-05 8.497269e-06 6.374604e-05 6.430989e-05
2.348485e-05 2.368687e-05 7.737177e-06 6.012336e-05 6.061916e-05
2.348485e-05 2.439394e-05 7.061020e-06 5.675154e-05 5.718912e-05
2.348485e-05 2.510101e-05 6.460025e-06 5.361156e-05 5.399937e-05
2.348485e-05 2.580808e-05 5.926049e-06 5.068585e-05 5.103111e-05
2.348485e-05 2.651515e-05 5.451596e-06 4.795822e-05 4.826708e-05
2.348485e-05 2.722222e-05 5.029818e-06 4.541371e-05 4.569141e-05
2.348485e-05 2.792929e-05 4.654505e-06 4.303856e-05 4.328952e-05
2.348485e-05 2.863636e-05 4.320061e-06 4.082007e-05 4.104803e-05
2.348485e-05 2.934343e-05 4.021473e-06 3.874651e-05 3.895465e-05
2.348485e-05 3.005051e-05 3.754286e-06 3.680711e-05 3.699808e-05
2.348485e-05 3.075758e-05 3.514552e-06 3.499193e-05 3.516799e-05
2.348485e-05 3.146465e-05 3.298804e-06 3.329182e-05 3.345485e-05
2.348485e-05 3.217172e-05 3.104000e-06 3.169834e-05 3.184995e-05
2.348485e-05 3.287879e-05 2.927494e-06 3.020372e-05 3.034526e-05
2.348485e-05 3.358586e-05 2.766985e-06 2.880081e-05 2.893343e-05
2.348485e-05 3.429293e-05 2.620484e-06 2.748303e-05 2.760768e-05
2.348485e-05 3.500000e-05 2.486274e-06 2.624431e-05 2.636182e-05
2.449495e-05 -3.500000e-05 2.785113e-06 2.613649e-05 2.628446e-05
2.449495e-05 -3.429293e-05 2.920671e-06 2.737543e-05 2.753079e-05
2.449495e-05 -3.358586e-05 3.065631e-06 2.869452e-05 2.885782e-05
2.449495e-05 -3.287879e-05 3.221108e-06 3.010010e-05 3.027196e-05
2.449495e-05 -3.217172e-05 3.388427e-06 3.159905e-05 3.178021e-05
2.449495e-05 -3.146465e-05 3.569161e-06 3.319888e-05 3.339019e-05
2.449495e-05 -3.075758e-05 3.765183e-06 3.490778e-05 3.511025e-05
2.449495e-05 -3.005051e-05 3.978723e-06 3.673467e-05 3.694951e-05
2.449495e-05 -2.934343e-05 4.212435e-06 3.868927e-05 3.891792e-05
2.449495e-05 -2.863636e-05 4.469467e-06 4.078222e-05 4.102640e-05
2.449495e-05 -2.792929e-05 4.753538e-06 4.302507e-05 4.328687e-05
2.449495e-05 -2.722222e-05 5.069022e-06 4.543046e-05 4.571238e-05
2.449495e-05 -2.651515e-05 5.421028e-06 4.801215e-05 4.831723e-05
2.449495e-05 -2.580808e-05 5.815480e-06 5.078516e-05 5.111704e-05
2.449495e-05 -2.510101e-05 6.259184e-06 5.376583e-05 5.412894e-05
2.449495e-05 -2.439394e-05 6.759883e-06 5.697201e-05 5.737164e-05
2.449495e-05 -2.368687e-05 7.326296e-06 6.042311e-05 6.086565e-05
2.449495e-05 -2.297980e-05 7.968125e-06 6.414032e-05 6.463336e-05
2.449495e-05 -2.227273e-05 8.696031e-06 6.814670e-05 6.869930e-05
2.449495e-05 -2.156566e-05 9.521582e-06 7.246741e-05 7.309026e-05
2.449495e-05 -2.085859e-05 1.045714e-05 7.712990e-05 7.783555e-05
2.449495e-05 -2.015152e-05 1.151574e-05 8.216415e-05 8.296722e-05
2.449495e-05 -1.944444e-05 1.271084e-05 8.760301e-05 8.852035e-05
2.449495e-05 -1.873737e-05 1.405609e-05 9.348257e-05 9.453341e-05
2.449495e-05 -1.803030e-05 1.556494e-05 9.984265e-05 1.010486e-04
2.449495e-05 -1.732323e-05 1.725024e-05 1.067275e-04 1.081126e-04
2.449495e-05 -1.661616e-05 1.912368e-05 1.141866e-04 1.157769e-04
2.449495e-05 -1.590909e-05 2.119512e-05 1.222760e-04 1.240993e-04
2.449495e-05 -1.520202e-05 2.347178e-05 1.310598e-04 1.331450e-04
2.449495e-05 -1.449495e-05 2.595741e-05 1.406129e-04 1.429887e-04
2.449495e-05 -1.378788e-05 2.865116e-05 1.510238e-04 1.537176e-04
2.449495e-05 -1.308081e-05 3.154646e-05 1.624003e-04 1.654359e-04
2.449495e-05 -1.237374e-05 3.462976e-05 1.748761e-04 1.782719e-04
2.449495e-05 -1.166667e-05 3.787913e-05 1.886228e-04 1.923886e-04
2.449495e-05 -1.095960e-05 4.126296e-05 2.038678e-04 2.080018e-04
2.449495e-05 -1.025253e-05 4.473847e-05 2.209257e-04 2.254101e-04
2.449495e-05 -9.545455e-06 4.825053e-05 2.402537e-04 2.450510e-04
2.449495e-05 -8.838384e-06 5.173054e-05 2.625630e-04 2.676105e-04
2.449495e-05 -8.131313e-06 5.509614e-05 2.890683e-04 2.942721e-04
2.449495e-05 -7.424242e-06 5.825277e-05 3.221614e-04 3.273857e-04
2.449495e-05 -6.717172e-06 6.111267e-05 3.677301e-04 3.727736e-04
2.449495e-05 -6.010101e-06 6.541408e-05 4.250624e-04 4.300663e-04
2.449495e-05 -5.303030e-06 6.650345e-05 4.537534e-04 4.586010e-04
2.449495e-05 -4.595960e-06 6.716154e-05 4.602102e-04 4.650851e-04
2.449495e-05 -3.888889e-06 6.662280e-05 4.667311e-04 4.714621e-04
2.449495e-05 -3.181818e-06 6.478934e-05 4.739791e-04 4.783867e-04
2.449495e-05 -2.474747e-06 6.218837e-05 4.808675e-04 4.848721e-04
2.449495e-05 -1.767677e-06 5.938400e-05 4.867679e-04 4.903768e-04
2.449495e-05 -1.060606e-06 5.669885e-05 4.909595e-04 4.942227e-04
2.449495e-05 -3.535354e-07 5.527973e-05 4.929785e-04 4.960682e-04
2.449495e-05 3.535354e-07 5.526627e-05 4.929467e-04 4.960351e-04
2.449495e-05 1.060606e-06 5.677570e-05 4.907784e-04 4.940516e-04
2.449495e-05 1.767677e-06 5.916776e-05 4.869249e-04 4.905066e-04
2.449495e-05 2.474747e-06 6.211333e-05 4.813685e-04 4.853593e-04
2.449495e-05 3.181818e-06 6.488956e-05 4.745341e-04 4.789501e-04
2.449495e-05 3.888889e-06 6.662253e-05 4.671021e-04 4.718294e-04
2.449495e-05 4.595960e-06 6.712180e-05 4.601036e-04 4.649739e-04
2.449495e-05 5.303030e-06 6.651985e-05 4.539087e-04 4.587570e-04
2.449495e-05 6.010101e-06 6.541152e-05 4.250721e-04 4.300755e-04
2.449495e-05 6.717172e-06 6.111268e-05 3.677301e-04 3.727736e-04
2.449495e-05 7.424242e-06 5.825277e-05 3.221614e-04 3.273857e-04
2.449495e-05 8.131313e-06 5.509615e-05 2.890683e-04 2.942721e-04
2.449495e-05 8.838384e-06 5.173054e-05 2.625630e-04 2.676105e-04
2.449495e-05 9.545455e-06 4.825053e-05 2.402537e-04 2.450510e-04
2.449495e-05 1.025253e-05 4.473848e-05 2.209257e-04 2.254101e-04
2.449495e-05 1.095960e-05 4.126296e-05 2.038678e-04 2.080018e-04
2.449495e-05 1.166667e-05 3.787913e-05 1.886228e-04 1.923886e-04
2.449495e-05 1.237374e-05 3.462976e-05 1.748761e-04 1.782719e-04
2.449495e-05 1.308081e-05 3.154647e-05 1.624003e-04 1.654359e-04
2.449495e-05 1.378788e-05 2.865116e-05 1.510238e-04 1.537176e-04
2.449495e-05 1.449495e-05 2.595741e-05 1.406129e-04 1.429887e-04
2.449495e-05 1.520202e-05 2.347178e-05 1.310598e-04 1.331450e-04
2.449495e-05 1.590909e-05 2.119512e-05 1.222760e-04 1.240993e-04
2.449495e-05 1.661616e-05 1.912369e-05 1.141866e-04 1.157769e-04
2.449495e-05 1.732323e-05 1.725024e-05 1.067275e-04 1.081126e-04
2.449495e-05 1.803030e-05 1.556494e-05 9.984265e-05 1.010486e-04
2.449495e-05 1.873737e-05 1.405609e-05 9.348257e-05 9.453340e-05
2.449495e-05 1.944444e-05 1.271084e-05 8.760301e-05 8.852035e-05
2.449495e-05 2.015152e-05 1.151574e-05 8.216414e-05 8.296722e-05
2.449495e-05 2.085859e-05 1.045715e-05 7.712989e-05 7.783555e-05
2.449495e-05 2.156566e-05 9.521582e-06 7.246741e-05 7.309026e-05
2.449495e-05 2.227273e-05 8.696032e-06 6.814670e-05 6.869930e-05
2.449495e-05 2.297980e-05 7.968125e-06 6.414032e-05 6.463336e-05
2.449495e-05 2.368687e-05 7.326297e-06 6.042311e-05 6.086565e-05
2.449495e-05 2.439394e-05 6.759883e-06 5.697200e-05 5.737164e-05
2.449495e-05 2.510101e-05 6.259184e-06 5.376583e-05 5.412894e-05
2.449495e-05 2.580808e-05 5.815480e-06 5.078515e-05 5.111704e-05
2.449495e-05 2.651515e-05 5.421029e-06 4.801215e-05 4.831722e-05
2.449495e-05 2.722222e-05 5.069022e-06 4.543046e-05 4.571238e-05
2.449495e-05 2.792929e-05 4.753538e-06 4.302507e-05 4.328686e-05
2.449495e-05 2.863636e-05 4.469467e-06 4.078221e-05 4.102640e-05
2.449495e-05 2.934343e-05 4.212436e-06 3.868927e-05 3.891792e-05
2.449495e-05 3.005051e-05 3.978723e-06 3.673466e-05 3.694950e-05
2.449495e-05 3.075758e-05 3.765183e-06 3.490778e-05 3.511025e-05
2.449495e-05 3.146465e-05 3.569161e-06 3.319888e-05 3.339019e-05
2.449495e-05 3.217172e-05 3.388427e-06 3.159905e-05 3.178021e-05
2.449495e-05 3.287879e-05 3.221109e-06 3.010010e-05 3.027196e-05
2.449495e-05 3.358586e-05 3.065631e-06 2.869452e-05 2.885782e-05
2.449495e-05 3.429293e-05 2.920672e-06 2.737542e-05 2.753078e-05
2.449495e-05 3.500000e-05 2.785113e-06 2.613648e-05 2.628446e-05
2.550505e-05 -3.500000e-05 3.462940e-06 2.587923e-05 2.610989e-05
2.550505e-05 -3.429293e-05 3.631569e-06 2.710698e-05 2.734916e-05
2.550505e-05 -3.358586e-05 3.809753e-06 2.841504e-05 2.866930e-05
2.550505e-05 -3.287879e-05 3.998203e-06 2.980991e-05 3.007684e-05
2.550505e-05 -3.217172e-05 4.197732e-06 3.129871e-05 3.157895e-05
2.550505e-05 -3.146465e-05 4.409287e-06 3.288922e-05 3.318347e-05
2.550505e-05 -3.075758e-05 4.633975e-06 3.458995e-05 3.489897e-05
2.550505e-05 -3.005051e-05 4.873113e-06 3.641023e-05 3.673489e-05
2.550505e-05 -2.934343e-05 5.128280e-06 3.836030e-05 3.870157e-05
2.550505e-05 -2.863636e-05 5.401380e-06 4.045136e-05 4.081038e-05
2.550505e-05 -2.792929e-05 5.694732e-06 4.269569e-05 4.307380e-05
2.550505e-05 -2.722222e-05 6.011160e-06 4.510678e-05 4.550556e-05
2.550505e-05 -2.651515e-05 6.354119e-06 4.769940e-05 4.812076e-05
2.550505e-05 -2.580808e-05 6.727824e-06 5.048976e-05 5.093603e-05
2.550505e-05 -2.510101e-05 7.137404e-06 5.349563e-05 5.396966e-05
2.550505e-05 -2.439394e-05 7.589064e-06 5.673649e-05 5.724179e-05
2.550505e-05 -2.368687e-05 8.090250e-06 6.023371e-05 6.077460e-05
2.550505e-05 -2.297980e-05 8.649808e-06 6.401072e-05 6.459251e-05
2.550505e-05 -2.227273e-05 9.278108e-06 6.809321e-05 6.872240e-05
2.550505e-05 -2.156566e-05 9.987131e-06 7.250933e-05 7.319389e-05
2.550505e-05 -2.085859e-05 1.079048e-05 7.729001e-05 7.803961e-05
2.550505e-05 -2.015152e-05 1.170331e-05 8.246922e-05 8.329550e-05
2.550505e-05 -1.944444e-05 1.274214e-05 8.808435e-05 8.900121e-05
2.550505e-05 -1.873737e-05 1.392453e-05 9.417671e-05 9.520055e-05
2.550505e-05 -1.803030e-05 1.526866e-05 1.007921e-04 1.019420e-04
2.550505e-05 -1.732323e-05 1.679275e-05 1.079815e-04 1.092795e-04
2.550505e-05 -1.661616e-05 1.851434e-05 1.158024e-04 1.172731e-04
2.550505e-05 -1.590909e-05 2.044942e-05 1.243202e-04 1.259908e-04
2.550505e-05 -1.520202e-05 2.261144e-05 1.336100e-04 1.355098e-04
2.550505e-05 -1.449495e-05 2.501011e-05 1.437600e-04 1.459193e-04
2.550505e-05 -1.378788e-05 2.765011e-05 1.548760e-04 1.573249e-04
2.550505e-05 -1.308081e-05 3.052957e-05 1.670877e-04 1.698539e-04
2.550505e-05 -1.237374e-05 3.363848e-05 1.805591e-04 1.836658e-04
2.550505e-05 -1.166667e-05 3.695690e-05 1.955048e-04 1.989672e-04
2.550505e-05 -1.095960e-05 4.045320e-05 2.122181e-04 2.160393e-04
2.550505e-05 -1.025253e-05 4.408240e-05 2.311191e-04 2.352855e-04
2.550505e-05 -9.545455e-06 4.778493e-05 2.528509e-04 2.573266e-04
2.550505e-05 -8.838384e-06 5.148724e-05 2.784876e-04 2.832071e-04
2.550505e-05 -8.131313e-06 5.511015e-05 3.100705e-04 3.149299e-04
2.550505e-05 -7.424242e-06 5.864063e-05 3.523639e-04 3.572101e-04
2.550505e-05 -6.717172e-06 6.471024e-05 4.122108e-04 4.172591e-04
2.550505e-05 -6.010101e-06 6.693628e-05 4.495954e-04 4.545509e-04
2.550505e-05 -5.303030e-06 6.514908e-05 4.555557e-04 4.601906e-04
2.550505e-05 -4.595960e-06 6.403328e-05 4.617347e-04 4.661536e-04
2.550505e-05 -3.888889e-06 6.163116e-05 4.689069e-04 4.729398e-04
2.550505e-05 -3.181818e-06 5.860464e-05 4.760538e-04 4.796475e-04
2.550505e-05 -2.474747e-06 5.471106e-05 4.828066e-04 4.858966e-04
2.550505e-05 -1.767677e-06 5.037341e-05 4.885923e-04 4.911822e-04
2.550505e-05 -1.060606e-06 4.717311e-05 4.924698e-04 4.947239e-04
2.550505e-05 -3.535354e-07 4.521209e-05 4.945649e-04 4.966272e-04
2.550505e-05 3.535354e-07 4.452038e-05 4.944890e-04 4.964891e-04
2.550505e-05 1.060606e-06 4.659514e-05 4.926442e-04 4.948428e-04
2.550505e-05 1.767677e-06 5.033203e-05 4.885902e-04 4.911758e-04
2.550505e-05 2.474747e-06 5.426708e-05 4.831320e-04 4.861702e-04
2.550505e-05 3.181818e-06 5.832075e-05 4.762675e-04 4.798250e-04
2.550505e-05 3.888889e-06 6.181540e-05 4.684516e-04 4.725124e-04
2.550505e-05 4.595960e-06 6.383768e-05 4.612504e-04 4.656471e-04
2.550505e-05 5.303030e-06 6.516425e-05 4.556147e-04 4.602511e-04
2.550505e-05 6.010101e-06 6.695655e-05 4.495223e-04 4.544816e-04
2.550505e-05 6.717172e-06 6.469918e-05 4.122209e-04 4.172674e-04
2.550505e-05 7.424242e-06 5.864064e-05 3.523639e-04 3.572101e-04
2.550505e-05 8.131313e-06 5.511015e-05 3.100705e-04 3.149299e-04
2.550505e-05 8.838384e-06 5.148724e-05 2.784876e-04 2.832071e-04
2.550505e-05 9.545455e-06 4.778493e-05 2.528509e-04 2.573266e-04
2.550505e-05 1.025253e-05 4.408240e-05 2.311191e-04 2.352855e-04
2.550505e-05 1.095960e-05 4.045320e-05 2.122181e-04 2.160393e-04
2.550505e-05 1.166667e-05 3.695690e-05 1.955048e-04 1.989672e-04
2.550505e-05 1.237374e-05 3.363848e-05 1.805590e-04 1.836658e-04
2.550505e-05 1.308081e-05 3.052958e-05 1.670877e-04 1.698539e-04
2.550505e-05 1.378788e-05 2.765011e-05 1.548760e-04 1.573249e-04
2.550505e-05 1.449495e-05 2.501011e-05 1.437600e-04 1.459193e-04
2.550505e-05 1.520202e-05 2.261144e-05 1.336100e-04 1.355098e-04
2.550505e-05 1.590909e-05 2.044942e-05 1.243202e-04 1.259908e-04
2.550505e-05 1.661616e-05 1.851434e-05 1.158024e-04 1.172731e-04
2.550505e-05 1.732323e-05 1.679275e-05 1.079815e-04 1.092794e-04
2.550505e-05 1.803030e-05 1.526866e-05 1.007921e-04 1.019420e-04
2.550505e-05 1.873737e-05 1.392453e-05 9.417670e-05 9.520055e-05
2.550505e-05 1.944444e-05 1.274214e-05 8.808435e-05 8.900121e-05
2.550505e-05 2.015152e-05 1.170331e-05 8.246922e-05 8.329549e-05
2.550505e-05 2.085859e-05 1.079048e-05 7.729001e-05 7.803960e-05
2.550505e-05 2.156566e-05 9.987132e-06 7.250933e-05 7.319389e-05
2.550505e-05 2.227273e-05 9.278108e-06 6.809320e-05 6.872240e-05
2.550505e-05 2.297980e-05 8.649808e-06 6.401072e-05 6.459250e-05
2.550505e-05 2.368687e-05 8.090251e-06 6.023371e-05 6.077460e-05
2.550505e-05 2.439394e-05 7.589064e-06 5.673648e-05 5.724179e-05
2.550505e-05 2.510101e-05 7.137404e-06 5.349562e-05 5.396966e-05
2.550505e-05 2.580808e-05 6.727824e-06 5.048976e-05 5.093603e-05
2.550505e-05 2.651515e-05 6.354120e-06 4.769940e-05 4.812076e-05
2.550505e-05 2.722222e-05 6.011161e-06 4.510678e-05 4.550555e-05
2.550505e-05 2.792929e-05 5.694732e-06 4.269569e-05 4.307380e-05
2.550505e-05 2.863636e-05 5.401381e-06 4.045135e-05 4.081038e-05
2.550505e-05 2.934343e-05 5.128280e-06 3.836030e-05 3.870157e-05
2.550505e-05 3.005051e-05 4.873113e-06 3.641023e-05 3.673489e-05
2.550505e-05 3.075758e-05 4.633975e-06 3.458994e-05 3.489897e-05
2.550505e-05 3.146465e-05 4.409287e-06 3.288921e-05 3.318346e-05
2.550505e-05 3.217172e-05 4.197732e-06 3.129871e-05 3.157895e-05
2.550505e-05 3.287879e-05 3.998203e-06 2.980991e-05 3.007684e-05
2.550505e-05 3.358586e-05 3.809753e-06 2.841504e-05 2.866930e-05
2.550505e-05 3.429293e-05 3.631569e-06 2.710697e-05 2.734916e-05
2.550505e-05 3.500000e-05 3.462940e-06 2.587922e-05 2.610989e-05
2.651515e-05 -3.500000e-05 4.335859e-06 2.547374e-05 2.584011e-05
2.651515e-05 -3.429293e-05 4.555620e-06 2.667866e-05 2.706482e-05
2.651515e-05 -3.358586e-05 4.787489e-06 2.796302e-05 2.836989e-05
2.651515e-05 -3.287879e-05 5.032119e-06 2.933340e-05 2.976190e-05
2.651515e-05 -3.217172e-05 5.290206e-06 3.079705e-05 3.124811e-05
2.651515e-05 -3.146465e-05 5.562494e-06 3.236191e-05 3.283648e-05
2.651515e-05 -3.075758e-05 5.849794e-06 3.403672e-05 3.453576e-05
2.651515e-05 -3.005051e-05 6.152997e-06 3.583112e-05 3.635559e-05
2.651515e-05 -2.934343e-05 6.473103e-06 3.775571e-05 3.830658e-05
2.651515e-05 -2.863636e-05 6.811254e-06 3.982216e-05 4.040047e-05
2.651515e-05 -2.792929e-05 7.168783e-06 4.204337e-05 4.265016e-05
2.651515e-05 -2.722222e-05 7.547279e-06 4.443355e-05 4.506997e-05
2.651515e-05 -2.651515e-05 7.948663e-06 4.700840e-05 4.767568e-05
2.651515e-05 -2.580808e-05 8.375309e-06 4.978522e-05 5.048479e-05
2.651515e-05 -2.510101e-05 8.830173e-06 5.278315e-05 5.351666e-05
2.651515e-05 -2.439394e-05 9.316970e-06 5.602329e-05 5.679274e-05
2.651515e-05 -2.368687e-05 9.840388e-06 5.952897e-05 6.033682e-05
2.651515e-05 -2.297980e-05 1.040634e-05 6.332593e-05 6.417527e-05
2.651515e-05 -2.227273e-05 1.102223e-05 6.744261e-05 6.833737e-05
2.651515e-05 -2.156566e-05 1.169731e-05 7.191044e-05 7.285559e-05
2.651515e-05 -2.085859e-05 1.244291e-05 7.676412e-05 7.776603e-05
2.651515e-05 -2.015152e-05 1.327278e-05 8.204208e-05 8.310879e-05
2.651515e-05 -1.944444e-05 1.420324e-05 8.778691e-05 8.892847e-05
2.651515e-05 -1.873737e-05 1.525320e-05 9.404589e-05 9.527481e-05
2.651515e-05 -1.803030e-05 1.644401e-05 1.008718e-04 1.022034e-04
2.651515e-05 -1.732323e-05 1.779899e-05 1.083239e-04 1.097764e-04
2.651515e-05 -1.661616e-05 1.934266e-05 1.164691e-04 1.180643e-04
2.651515e-05 -1.590909e-05 2.109970e-05 1.253840e-04 1.271469e-04
2.651515e-05 -1.520202e-05 2.309347e-05 1.351576e-04 1.371163e-04
2.651515e-05 -1.449495e-05 2.534439e-05 1.458948e-04 1.480799e-04
2.651515e-05 -1.378788e-05 2.786806e-05 1.577231e-04 1.601662e-04
2.651515e-05 -1.308081e-05 3.067316e-05 1.708008e-04 1.735331e-04
2.651515e-05 -1.237374e-05 3.375940e-05 1.853321e-04 1.883818e-04
2.651515e-05 -1.166667e-05 3.711548e-05 2.015916e-04 2.049798e-04
2.651515e-05 -1.095960e-05 4.071745e-05 2.199667e-04 2.237035e-04
2.651515e-05 -1.025253e-05 4.452830e-05 2.410402e-04 2.451186e-04
2.651515e-05 -9.545455e-06 4.850148e-05 2.657640e-04 2.701535e-04
2.651515e-05 -8.838384e-06 5.259942e-05 2.958904e-04 3.005292e-04
2.651515e-05 -8.131313e-06 5.690260e-05 3.353034e-04 3.400974e-04
2.651515e-05 -7.424242e-06 6.385413e-05 3.939646e-04 3.991058e-04
2.651515e-05 -6.717172e-06 7.149033e-05 4.409571e-04 4.467148e-04
2.651515e-05 -6.010101e-06 6.504880e-05 4.486831e-04 4.533739e-04
2.651515e-05 -5.303030e-06 6.225369e-05 4.534518e-04 4.577052e-04
2.651515e-05 -4.595960e-06 5.993466e-05 4.601160e-04 4.640032e-04
2.651515e-05 -3.888889e-06 5.641660e-05 4.681831e-04 4.715699e-04
2.651515e-05 -3.181818e-06 5.195703e-05 4.758296e-04 4.786579e-04
2.651515e-05 -2.474747e-06 4.715662e-05 4.826198e-04 4.849182e-04
2.651515e-05 -1.767677e-06 4.212711e-05 4.879703e-04 4.897854e-04
2.651515e-05 -1.060606e-06 3.780913e-05 4.921573e-04 4.936075e-04
2.651515e-05 -3.535354e-07 3.435726e-05 4.935230e-04 4.947174e-04
2.651515e-05 3.535354e-07 3.570510e-05 4.940153e-04 4.953039e-04
2.651515e-05 1.060606e-06 3.727332e-05 4.916631e-04 4.930740e-04
2.651515e-05 1.767677e-06 4.183362e-05 4.881386e-04 4.899279e-04
2.651515e-05 2.474747e-06 4.699121e-05 4.826297e-04 4.849119e-04
2.651515e-05 3.181818e-06 5.217936e-05 4.757447e-04 4.785977e-04
2.651515e-05 3.888889e-06 5.647006e-05 4.680306e-04 4.714250e-04
2.651515e-05 4.595960e-06 5.965750e-05 4.605922e-04 4.644397e-04
2.651515e-05 5.303030e-06 6.243243e-05 4.537559e-04 4.580308e-04
2.651515e-05 6.010101e-06 6.497708e-05 4.487405e-04 4.534204e-04
2.651515e-05 6.717172e-06 7.148116e-05 4.409830e-04 4.467388e-04
2.651515e-05 7.424242e-06 6.385311e-05 3.939638e-04 3.991049e-04
2.651515e-05 8.131313e-06 5.690260e-05 3.353034e-04 3.400974e-04
2.651515e-05 8.838384e-06 5.259943e-05 2.958904e-04 3.005292e-04
2.651515e-05 9.545455e-06 4.850148e-05 2.657640e-04 2.701535e-04
2.651515e-05 1.025253e-05 4.452830e-05 2.410402e-04 2.451186e-04
2.651515e-05 1.095960e-05 4.071745e-05 2.199667e-04 2.237035e-04
2.651515e-05 1.166667e-05 3.711548e-05 2.015916e-04 2.049798e-04
2.651515e-05 1.237374e-05 3.375940e-05 1.853321e-04 1.883818e-04
2.651515e-05 1.308081e-05 3.067316e-05 1.708007e-04 1.735331e-04
2.651515e-05 1.378788e-05 2.786806e-05 1.577231e-04 1.601662e-04
2.651515e-05 1.449495e-05 2.534439e-05 1.458948e-04 1.480798e-04
2.651515e-05 1.520202e-05 2.309347e-05 1.351576e-04 1.371163e-04
2.651515e-05 1.590909e-05 2.109970e-05 1.253840e-04 1.271469e-04
2.651515e-05 1.661616e-05 1.934266e-05 1.164691e-04 1.180643e-04
2.651515e-05 1.732323e-05 1.779899e-05 1.083239e-04 1.097764e-04
2.651515e-05 1.803030e-05 1.644401e-05 1.008718e-04 1.022034e-04
2.651515e-05 1.873737e-05 1.525320e-05 9.404589e-05 9.527481e-05
2.651515e-05 1.944444e-05 1.420324e-05 8.778690e-05 8.892847e-05
2.651515e-05 2.015152e-05 1.327278e-05 8.204208e-05 8.310878e-05
2.651515e-05 2.085859e-05 1.244291e-05 7.676412e-05 7.776603e-05
2.651515e-05 2.156566e-05 1.169731e-05 7.191043e-05 7.285559e-05
2.651515e-05 2.227273e-05 1.102223e-05 6.744261e-05 6.833736e-05
2.651515e-05 2.297980e-05 1.040634e-05 6.332593e-05 6.417527e-05
2.651515e-05 2.368687e-05 9.840388e-06 5.952897e-05 6.033681e-05
2.651515e-05 2.439394e-05 9.316970e-06 5.602329e-05 5.679273e-05
2.651515e-05 2.510101e-05 8.830173e-06 5.278314e-05 5.351665e-05
2.651515e-05 2.580808e-05 8.375310e-06 4.978522e-05 5.048479e-05
2.651515e-05 2.651515e-05 7.948664e-06 4.700839e-05 4.767568e-05
2.651515e-05 2.722222e-05 7.547279e-06 4.443355e-05 4.506997e-05
2.651515e-05 2.792929e-05 7.168784e-06 4.204337e-05 4.265016e-05
2.651515e-05 2.863636e-05 6.811254e-06 3.982216e-05 4.040046e-05
2.651515e-05 2.934343e-05 6.473103e-06 3.775570e-05 3.830658e-05
2.651515e-05 3.005051e-05 6.152997e-06 3.583112e-05 3.635558e-05
2.651515e-05 3.075758e-05 5.849794e-06 3.403672e-05 3.453575e-05
2.651515e-05 3.146465e-05 5.562494e-06 3.236190e-05 3.283648e-05
2.651515e-05 3.217172e-05 5.290206e-06 3.079704e-05 3.124811e-05
2.651515e-05 3.287879e-05 5.032119e-06 2.933340e-05 2.976190e-05
2.651515e-05 3.358586e-05 4.787489e-06 2.796302e-05 2.836988e-05
2.651515e-05 3.429293e-05 4.555620e-06 2.667866e-05 2.706482e-05
2.651515e-05 3.500000e-05 4.335859e-06 2.547374e-05 2.584011e-05
2.752525e-05 -3.500000e-05 5.289193e-06 2.492376e-05 2.547881e-05
2.752525e-05 -3.429293e-05 5.568173e-06 2.609420e-05 2.668167e-05
2.752525e-05 -3.358586e-05 5.863129e-06 2.734211e-05 2.796368e-05
2.752525e-05 -3.287879e-05 6.174896e-06 2.867407e-05 2.933141e-05
2.752525e-05 -3.217172e-05 6.504334e-06 3.009732e-05 3.079213e-05
2.752525e-05 -3.146465e-05 6.852319e-06 3.161986e-05 3.235383e-05
2.752525e-05 -3.075758e-05 7.219753e-06 3.325053e-05 3.402532e-05
2.752525e-05 -3.005051e-05 7.607556e-06 3.499909e-05 3.581636e-05
2.752525e-05 -2.934343e-05 8.016672e-06 3.687638e-05 3.773771e-05
2.752525e-05 -2.863636e-05 8.448081e-06 3.889440e-05 3.980131e-05
2.752525e-05 -2.792929e-05 8.902806e-06 4.106646e-05 4.202040e-05
2.752525e-05 -2.722222e-05 9.381939e-06 4.340737e-05 4.440969e-05
2.752525e-05 -2.651515e-05 9.886677e-06 4.593355e-05 4.698551e-05
2.752525e-05 -2.580808e-05 1.041837e-05 4.866330e-05 4.976604e-05
2.752525e-05 -2.510101e-05 1.097862e-05 5.161694e-05 5.277157e-05
2.752525e-05 -2.439394e-05 1.156935e-05 5.481712e-05 5.602470e-05
2.752525e-05 -2.368687e-05 1.219298e-05 5.828904e-05 5.955066e-05
2.752525e-05 -2.297980e-05 1.285266e-05 6.206076e-05 6.337767e-05
2.752525e-05 -2.227273e-05 1.355249e-05 6.616353e-05 6.753727e-05
2.752525e-05 -2.156566e-05 1.429786e-05 7.063219e-05 7.206480e-05
2.752525e-05 -2.085859e-05 1.509592e-05 7.550556e-05 7.699984e-05
2.752525e-05 -2.015152e-05 1.595602e-05 8.082693e-05 8.238681e-05
2.752525e-05 -1.944444e-05 1.689026e-05 8.664470e-05 8.827562e-05
2.752525e-05 -1.873737e-05 1.791407e-05 9.301306e-05 9.472246e-05
2.752525e-05 -1.803030e-05 1.904663e-05 9.999291e-05 1.017907e-04
2.752525e-05 -1.732323e-05 2.031119e-05 1.076531e-04 1.095524e-04
2.752525e-05 -1.661616e-05 2.173503e-05 1.160720e-04 1.180895e-04
2.752525e-05 -1.590909e-05 2.334895e-05 1.253401e-04 1.274964e-04
2.752525e-05 -1.520202e-05 2.518616e-05 1.355631e-04 1.378829e-04
2.752525e-05 -1.449495e-05 2.728050e-05 1.468673e-04 1.493795e-04
2.752525e-05 -1.378788e-05 2.966414e-05 1.594074e-04 1.621440e-04
2.752525e-05 -1.308081e-05 3.236486e-05 1.733795e-04 1.763744e-04
2.752525e-05 -1.237374e-05 3.540330e-05 1.890422e-04 1.923288e-04
2.752525e-05 -1.166667e-05 3.879113e-05 2.067538e-04 2.103613e-04
2.752525e-05 -1.095960e-05 4.253139e-05 2.270421e-04 2.309914e-04
2.752525e-05 -1.025253e-05 4.662556e-05 2.507500e-04 2.550481e-04
2.752525e-05 -9.545455e-06 5.110308e-05 2.793803e-04 2.840157e-04
2.752525e-05 -8.838384e-06 5.615812e-05 3.161056e-04 3.210552e-04
2.752525e-05 -8.131313e-06 6.355432e-05 3.694551e-04 3.748816e-04
2.752525e-05 -7.424242e-06 7.843862e-05 4.248001e-04 4.319811e-04
2.752525e-05 -6.717172e-06 6.764833e-05 4.394379e-04 4.446144e-04
2.752525e-05 -6.010101e-06 6.205772e-05 4.432886e-04 4.476113e-04
2.752525e-05 -5.303030e-06 5.860418e-05 4.495730e-04 4.533766e-04
2.752525e-05 -4.595960e-06 5.528993e-05 4.574642e-04 4.607933e-04
2.752525e-05 -3.888889e-06 5.143995e-05 4.653668e-04 4.682012e-04
2.752525e-05 -3.181818e-06 4.629628e-05 4.729693e-04 4.752297e-04
2.752525e-05 -2.474747e-06 4.089918e-05 4.799531e-04 4.816925e-04
2.752525e-05 -1.767677e-06 3.546970e-05 4.855012e-04 4.867951e-04
2.752525e-05 -1.060606e-06 2.943168e-05 4.886211e-04 4.895067e-04
2.752525e-05 -3.535354e-07 2.750649e-05 4.914630e-04 4.922321e-04
2.752525e-05 3.535354e-07 2.614084e-05 4.903975e-04 4.910937e-04
2.752525e-05 1.060606e-06 3.063562e-05 4.894405e-04 4.903984e-04
2.752525e-05 1.767677e-06 3.474660e-05 4.851200e-04 4.863628e-04
2.752525e-05 2.474747e-06 4.092665e-05 4.799170e-04 4.816589e-04
2.752525e-05 3.181818e-06 4.688390e-05 4.731829e-04 4.754999e-04
2.752525e-05 3.888889e-06 5.153994e-05 4.653961e-04 4.682413e-04
2.752525e-05 4.595960e-06 5.562933e-05 4.571458e-04 4.605181e-04
2.752525e-05 5.303030e-06 5.877024e-05 4.499204e-04 4.537426e-04
2.752525e-05 6.010101e-06 6.207114e-05 4.438734e-04 4.481924e-04
2.752525e-05 6.717172e-06 6.776434e-05 4.395090e-04 4.447024e-04
2.752525e-05 7.424242e-06 7.848487e-05 4.247796e-04 4.319694e-04
2.752525e-05 8.131313e-06 6.355429e-05 3.694551e-04 3.748816e-04
2.752525e-05 8.838384e-06 5.615812e-05 3.161056e-04 3.210552e-04
2.752525e-05 9.545455e-06 5.110308e-05 2.793803e-04 2.840156e-04
2.752525e-05 1.025253e-05 4.662556e-05 2.507500e-04 2.550481e-04
2.752525e-05 1.095960e-05 4.253139e-05 2.270421e-04 2.309914e-04
2.752525e-05 1.166667e-05 3.879113e-05 2.067537e-04 2.103613e-04
2.752525e-05 1.237374e-05 3.540330e-05 1.890422e-04 1.923288e-04
2.752525e-05 1.308081e-05 3.236486e-05 1.733795e-04 1.763744e-04
2.752525e-05 1.378788e-05 2.966415e-05 1.594074e-04 1.621440e-04
2.752525e-05 1.449495e-05 2.728050e-05 1.468673e-04 1.493795e-04
2.752525e-05 1.520202e-05 2.518616e-05 1.355631e-04 1.378829e-04
2.752525e-05 1.590909e-05 2.334895e-05 1.253401e-04 1.274964e-04
2.752525e-05 1.661616e-05 2.173503e-05 1.160720e-04 1.180895e-04
2.752525e-05 1.732323e-05 2.031119e-05 1.076531e-04 1.095524e-04
2.752525e-05 1.803030e-05 1.904663e-05 9.999291e-05 1.017907e-04
2.752525e-05 1.873737e-05 1.791407e-05 9.301306e-05 9.472245e-05
2.752525e-05 1.944444e-05 1.689026e-05 8.664470e-05 8.827562e-05
2.752525e-05 2.015152e-05 1.595602e-05 8.082693e-05 8.238681e-05
2.752525e-05 2.085859e-05 1.509592e-05 7.550555e-05 7.699984e-05
2.752525e-05 2.156566e-05 1.429786e-05 7.063219e-05 7.206480e-05
2.752525e-05 2.227273e-05 1.355249e-05 6.616353e-05 6.753727e-05
2.752525e-05 2.297980e-05 1.285266e-05 6.206075e-05 6.337766e-05
2.752525e-05 2.368687e-05 1.219298e-05 5.828904e-05 5.955066e-05
2.752525e-05 2.439394e-05 1.156935e-05 5.481712e-05 5.602469e-05
2.752525e-05 2.510101e-05 1.097862e-05 5.161694e-05 5.277157e-05
2.752525e-05 2.580808e-05 1.041837e-05 4.866330e-05 4.976604e-05
2.752525e-05 2.651515e-05 9.886678e-06 4.593355e-05 4.698550e-05
2.752525e-05 2.722222e-05 9.381939e-06 4.340737e-05 4.440969e-05
2.752525e-05 2.792929e-05 8.902806e-06 4.106646e-05 4.202040e-05
2.752525e-05 2.863636e-05 8.448081e-06 3.889439e-05 3.980131e-05
2.752525e-05 2.934343e-05 8.016672e-06 3.687638e-05 3.773770e-05
2.752525e-05 3.005051e-05 7.607556e-06 3.499909e-05 3.581635e-05
2.752525e-05 3.075758e-05 7.219753e-06 3.325053e-05 3.402532e-05
2.752525e-05 3.146465e-05 6.852320e-06 3.161986e-05 3.235382e-05
2.752525e-05 3.217172e-05 6.504334e-06 3.009732e-05 3.079213e-05
2.752525e-05 3.287879e-05 6.174897e-06 2.867407e-05 2.933141e-05
2.752525e-05 3.358586e-05 5.863129e-06 2.734211e-05 2.796367e-05
2.752525e-05 3.429293e-05 5.568173e-06 2.609419e-05 2.668167e-05
2.752525e-05 3.500000e-05 5.289193e-06 2.492376e-05 2.547880e-05
2.853535e-05 -3.500000e-05 6.261087e-06 2.423572e-05 2.503141e-05
2.853535e-05 -3.429293e-05 6.602036e-06 2.536027e-05 2.620553e-05
2.853535e-05 -3.358586e-05 6.963499e-06 2.655921e-05 2.745691e-05
2.853535e-05 -3.287879e-05 7.346641e-06 2.783899e-05 2.879206e-05
2.853535e-05 -3.217172e-05 7.752660e-06 2.920672e-05 3.021814e-05
2.853535e-05 -3.146465e-05 8.182782e-06 3.067028e-05 3.174310e-05
2.853535e-05 -3.075758e-05 8.638255e-06 3.223846e-05 3.337570e-05
2.853535e-05 -3.005051e-05 9.120336e-06 3.392099e-05 3.512569e-05
2.853535e-05 -2.934343e-05 9.630286e-06 3.572873e-05 3.700385e-05
2.853535e-05 -2.863636e-05 1.016936e-05 3.767381e-05 3.902220e-05
2.853535e-05 -2.792929e-05 1.073879e-05 3.976975e-05 4.119411e-05
2.853535e-05 -2.722222e-05 1.133979e-05 4.203170e-05 4.353453e-05
2.853535e-05 -2.651515e-05 1.197355e-05 4.447661e-05 4.606013e-05
2.853535e-05 -2.580808e-05 1.264123e-05 4.712349e-05 4.878959e-05
2.853535e-05 -2.510101e-05 1.334398e-05 4.999366e-05 5.174387e-05
2.853535e-05 -2.439394e-05 1.408300e-05 5.311106e-05 5.494648e-05
2.853535e-05 -2.368687e-05 1.485960e-05 5.650261e-05 5.842390e-05
2.853535e-05 -2.297980e-05 1.567526e-05 6.019854e-05 6.220593e-05
2.853535e-05 -2.227273e-05 1.653189e-05 6.423288e-05 6.632622e-05
2.853535e-05 -2.156566e-05 1.743201e-05 6.864391e-05 7.082275e-05
2.853535e-05 -2.085859e-05 1.837910e-05 7.347472e-05 7.573854e-05
2.853535e-05 -2.015152e-05 1.937811e-05 7.877387e-05 8.112233e-05
2.853535e-05 -1.944444e-05 2.043605e-05 8.459613e-05 8.702952e-05
2.853535e-05 -1.873737e-05 2.156278e-05 9.100345e-05 9.352316e-05
2.853535e-05 -1.803030e-05 2.277190e-05 9.806608e-05 1.006753e-04
2.853535e-05 -1.732323e-05 2.408175e-05 1.058642e-04 1.085686e-04
2.853535e-05 -1.661616e-05 2.551643e-05 1.144898e-04 1.172988e-04
2.853535e-05 -1.590909e-05 2.710654e-05 1.240500e-04 1.269771e-04
2.853535e-05 -1.520202e-05 2.888956e-05 1.346714e-04 1.377353e-04
2.853535e-05 -1.449495e-05 3.090955e-05 1.465068e-04 1.497319e-04
2.853535e-05 -1.378788e-05 3.321601e-05 1.597463e-04 1.631631e-04
2.853535e-05 -1.308081e-05 3.586213e-05 1.746354e-04 1.782796e-04
2.853535e-05 -1.237374e-05 3.890321e-05 1.915066e-04 1.954181e-04
2.853535e-05 -1.166667e-05 4.239752e-05 2.108384e-04 2.150590e-04
2.853535e-05 -1.095960e-05 4.641565e-05 2.333743e-04 2.379453e-04
2.853535e-05 -1.025253e-05 5.107769e-05 2.603968e-04 2.653591e-04
2.853535e-05 -9.545455e-06 5.670463e-05 2.944864e-04 2.998961e-04
2.853535e-05 -8.838384e-06 6.483196e-05 3.422527e-04 3.483391e-04
2.853535e-05 -8.131313e-06 8.386688e-05 4.019077e-04 4.105648e-04
2.853535e-05 -7.424242e-06 7.465842e-05 4.268234e-04 4.333037e-04
2.853535e-05 -6.717172e-06 6.389742e-05 4.306878e-04 4.354020e-04
2.853535e-05 -6.010101e-06 5.841219e-05 4.365323e-04 4.404230e-04
2.853535e-05 -5.303030e-06 5.507393e-05 4.441490e-04 4.475505e-04
2.853535e-05 -4.595960e-06 5.170917e-05 4.524630e-04 4.554081e-04
2.853535e-05 -3.888889e-06 4.768622e-05 4.608692e-04 4.633297e-04
2.853535e-05 -3.181818e-06 4.250824e-05 4.681198e-04 4.700459e-04
2.853535e-05 -2.474747e-06 3.708501e-05 4.751976e-04 4.766425e-04
2.853535e-05 -1.767677e-06 3.109697e-05 4.808379e-04 4.818424e-04
2.853535e-05 -1.060606e-06 2.601861e-05 4.840210e-04 4.847198e-04
2.853535e-05 -3.535354e-07 2.212751e-05 4.851983e-04 4.857026e-04
2.853535e-05 3.535354e-07 2.294302e-05 4.864693e-04 4.870101e-04
2.853535e-05 1.060606e-06 2.568106e-05 4.839750e-04 4.846559e-04
2.853535e-05 1.767677e-06 3.121617e-05 4.800620e-04 4.810758e-04
2.853535e-05 2.474747e-06 3.696045e-05 4.752359e-04 4.766710e-04
2.853535e-05 3.181818e-06 4.289891e-05 4.687478e-04 4.707067e-04
2.853535e-05 3.888889e-06 4.734280e-05 4.606965e-04 4.631226e-04
2.853535e-05 4.595960e-06 5.136094e-05 4.523729e-04 4.552793e-04
2.853535e-05 5.303030e-06 5.474066e-05 4.439656e-04 4.473276e-04
2.853535e-05 6.010101e-06 5.836744e-05 4.367253e-04 4.406084e-04
2.853535e-05 6.717172e-06 6.384083e-05 4.312381e-04 4.359381e-04
2.853535e-05 7.424242e-06 7.470195e-05 4.270584e-04 4.335427e-04
2.853535e-05 8.131313e-06 8.385123e-05 4.019327e-04 4.105861e-04
2.853535e-05 8.838384e-06 6.483196e-05 3.422527e-04 3.483391e-04
2.853535e-05 9.545455e-06 5.670463e-05 2.944864e-04 2.998960e-04
2.853535e-05 1.025253e-05 5.107769e-05 2.603968e-04 2.653591e-04
2.853535e-05 1.095960e-05 4.641565e-05 2.333743e-04 2.379453e-04
2.853535e-05 1.166667e-05 4.239752e-05 2.108384e-04 2.150590e-04
2.853535e-05 1.237374e-05 3.890321e-05 1.915066e-04 1.954181e-04
2.853535e-05 1.308081e-05 3.586213e-05 1.746354e-04 1.782796e-04
2.853535e-05 1.378788e-05 3.321601e-05 1.597463e-04 1.631631e-04
2.853535e-05 1.449495e-05 3.090955e-05 1.465068e-04 1.497319e-04
2.853535e-05 1.520202e-05 2.888956e-05 1.346714e-04 1.377353e-04
2.853535e-05 1.590909e-05 2.710654e-05 1.240500e-04 1.269771e-04
2.853535e-05 1.661616e-05 2.551643e-05 1.144898e-04 1.172988e-04
2.853535e-05 1.732323e-05 2.408175e-05 1.058642e-04 1.085686e-04
2.853535e-05 1.803030e-05 2.277190e-05 9.806608e-05 1.006753e-04
2.853535e-05 1.873737e-05 2.156278e-05 9.100344e-05 9.352315e-05
2.853535e-05 1.944444e-05 2.043605e-05 8.459613e-05 8.702952e-05
2.853535e-05 2.015152e-05 1.937811e-05 7.877386e-05 8.112233e-05
2.853535e-05 2.085859e-05 1.837910e-05 7.347472e-05 7.573853e-05
2.853535e-05 2.156566e-05 1.743201e-05 6.864391e-05 7.082274e-05
2.853535e-05 2.227273e-05 1.653189e-05 6.423288e-05 6.632621e-05
2.853535e-05 2.297980e-05 1.567526e-05 6.019854e-05 6.220593e-05
2.853535e-05 2.368687e-05 1.485960e-05 5.650260e-05 5.842390e-05
2.853535e-05 2.439394e-05 1.408300e-05 5.311106e-05 5.494648e-05
2.853535e-05 2.510101e-05 1.334398e-05 4.999366e-05 5.174386e-05
2.853535e-05 2.580808e-05 1.264123e-05 4.712349e-05 4.878959e-05
2.853535e-05 2.651515e-05 1.197355e-05 4.447661e-05 4.606012e-05
2.853535e-05 2.722222e-05 1.133979e-05 4.203170e-05 4.353452e-05
2.853535e-05 2.792929e-05 1.073879e-05 3.976975e-05 4.119411e-05
2.853535e-05 2.863636e-05 1.016936e-05 3.767381e-05 3.902219e-05
2.853535e-05 2.934343e-05 9.630286e-06 3.572873e-05 3.700385e-05
2.853535e-05 3.005051e-05 9.120336e-06 3.392098e-05 3.512568e-05
2.853535e-05 3.075758e-05 8.638255e-06 3.223846e-05 3.337570e-05
2.853535e-05 3.146465e-05 8.182782e-06 3.067028e-05 3.174309e-05
2.853535e-05 3.217172e-05 7.752660e-06 2.920671e-05 3.021814e-05
2.853535e-05 3.287879e-05 7.346641e-06 2.783899e-05 2.879205e-05
2.853535e-05 3.358586e-05 6.963499e-06 2.655921e-05 2.745691e-05
2.853535e-05 3.429293e-05 6.602036e-06 2.536026e-05 2.620553e-05
2.853535e-05 3.500000e-05 6.261087e-06 2.423572e-05 2.503141e-05
2.954545e-05 -3.500000e-05 7.214863e-06 2.341891e-05 2.450509e-05
2.954545e-05 -3.429293e-05 7.617411e-06 2.448672e-05 2.564419e-05
2.954545e-05 -3.358586e-05 8.045307e-06 2.562473e-05 2.685803e-05
2.954545e-05 -3.287879e-05 8.500138e-06 2.683911e-05 2.815297e-05
2.954545e-05 -3.217172e-05 8.983559e-06 2.813668e-05 2.953603e-05
2.954545e-05 -3.146465e-05 9.497287e-06 2.952509e-05 3.101498e-05
2.954545e-05 -3.075758e-05 1.004309e-05 3.101282e-05 3.259845e-05
2.954545e-05 -3.005051e-05 1.062278e-05 3.260940e-05 3.429602e-05
2.954545e-05 -2.934343e-05 1.123819e-05 3.432550e-05 3.611837e-05
2.954545e-05 -2.863636e-05 1.189118e-05 3.617307e-05 3.807744e-05
2.954545e-05 -2.792929e-05 1.258357e-05 3.816560e-05 4.018656e-05
2.954545e-05 -2.722222e-05 1.331717e-05 4.031828e-05 4.246069e-05
2.954545e-05 -2.651515e-05 1.409371e-05 4.264824e-05 4.491665e-05
2.954545e-05 -2.580808e-05 1.491484e-05 4.517488e-05 4.757334e-05
2.954545e-05 -2.510101e-05 1.578207e-05 4.792017e-05 5.045212e-05
2.954545e-05 -2.439394e-05 1.669680e-05 5.090899e-05 5.357713e-05
2.954545e-05 -2.368687e-05 1.766025e-05 5.416964e-05 5.697573e-05
2.954545e-05 -2.297980e-05 1.867354e-05 5.773423e-05 6.067901e-05
2.954545e-05 -2.227273e-05 1.973771e-05 6.163931e-05 6.472234e-05
2.954545e-05 -2.156566e-05 2.085384e-05 6.592646e-05 6.914609e-05
2.954545e-05 -2.085859e-05 2.202330e-05 7.064305e-05 7.399639e-05
2.954545e-05 -2.015152e-05 2.324803e-05 7.584306e-05 7.932617e-05
2.954545e-05 -1.944444e-05 2.453111e-05 8.158812e-05 8.519622e-05
2.954545e-05 -1.873737e-05 2.587749e-05 8.794868e-05 9.167669e-05
2.954545e-05 -1.803030e-05 2.729501e-05 9.500559e-05 9.884877e-05
2.954545e-05 -1.732323e-05 2.879581e-05 1.028520e-04 1.068070e-04
2.954545e-05 -1.661616e-05 3.039800e-05 1.115962e-04 1.156622e-04
2.954545e-05 -1.590909e-05 3.212778e-05 1.213654e-04 1.255458e-04
2.954545e-05 -1.520202e-05 3.402164e-05 1.323116e-04 1.366156e-04
2.954545e-05 -1.449495e-05 3.612882e-05 1.446208e-04 1.490654e-04
2.954545e-05 -1.378788e-05 3.851359e-05 1.585285e-04 1.631398e-04
2.954545e-05 -1.308081e-05 4.125808e-05 1.743453e-04 1.791606e-04
2.954545e-05 -1.237374e-05 4.446717e-05 1.925059e-04 1.975749e-04
2.954545e-05 -1.166667e-05 4.828184e-05 2.136643e-04 2.190515e-04
2.954545e-05 -1.095960e-05 5.292099e-05 2.389079e-04 2.446991e-04
2.954545e-05 -1.025253e-05 5.883273e-05 2.703179e-04 2.766461e-04
2.954545e-05 -9.545455e-06 6.746950e-05 3.128642e-04 3.200564e-04
2.954545e-05 -8.838384e-06 8.894337e-05 3.740429e-04 3.844724e-04
2.954545e-05 -8.131313e-06 8.730505e-05 4.101905e-04 4.193786e-04
2.954545e-05 -7.424242e-06 6.901137e-05 4.152909e-04 4.209859e-04
2.954545e-05 -6.717172e-06 5.949777e-05 4.207958e-04 4.249813e-04
2.954545e-05 -6.010101e-06 5.428725e-05 4.284933e-04 4.319185e-04
2.954545e-05 -5.303030e-06 5.116892e-05 4.368867e-04 4.398730e-04
2.954545e-05 -4.595960e-06 4.839161e-05 4.456310e-04 4.482507e-04
2.954545e-05 -3.888889e-06 4.546156e-05 4.540751e-04 4.563452e-04
2.954545e-05 -3.181818e-06 4.106668e-05 4.611337e-04 4.629588e-04
2.954545e-05 -2.474747e-06 3.661345e-05 4.683088e-04 4.697378e-04
2.954545e-05 -1.767677e-06 3.112046e-05 4.734719e-04 4.744936e-04
2.954545e-05 -1.060606e-06 2.685396e-05 4.773815e-04 4.781362e-04
2.954545e-05 -3.535354e-07 2.435129e-05 4.789473e-04 4.795660e-04
2.954545e-05 3.535354e-07 2.420739e-05 4.780182e-04 4.786308e-04
2.954545e-05 1.060606e-06 2.704752e-05 4.762948e-04 4.770621e-04
2.954545e-05 1.767677e-06 3.164445e-05 4.731744e-04 4.742313e-04
2.954545e-05 2.474747e-06 3.609311e-05 4.682113e-04 4.696004e-04
2.954545e-05 3.181818e-06 4.120847e-05 4.624064e-04 4.642390e-04
2.954545e-05 3.888889e-06 4.492282e-05 4.541750e-04 4.563913e-04
2.954545e-05 4.595960e-06 4.856870e-05 4.455349e-04 4.481744e-04
2.954545e-05 5.303030e-06 5.158907e-05 4.368178e-04 4.398536e-04
2.954545e-05 6.010101e-06 5.472455e-05 4.281582e-04 4.316413e-04
2.954545e-05 6.717172e-06 5.950000e-05 4.212461e-04 4.254274e-04
2.954545e-05 7.424242e-06 6.927005e-05 4.156897e-04 4.214217e-04
2.954545e-05 8.131313e-06 8.724862e-05 4.103189e-04 4.194924e-04
2.954545e-05 8.838384e-06 8.886129e-05 3.740818e-04 3.844913e-04
2.954545e-05 9.545455e-06 6.746950e-05 3.128642e-04 3.200564e-04
2.954545e-05 1.025253e-05 5.883273e-05 2.703179e-04 2.766460e-04
2.954545e-05 1.095960e-05 5.292099e-05 2.389079e-04 2.446991e-04
2.954545e-05 1.166667e-05 4.828184e-05 2.136643e-04 2.190515e-04
2.954545e-05 1.237374e-05 4.446717e-05 1.925058e-04 1.975749e-04
2.954545e-05 1.308081e-05 4.125808e-05 1.743453e-04 1.791606e-04
2.954545e-05 1.378788e-05 3.851359e-05 1.585285e-04 1.631398e-04
2.954545e-05 1.449495e-05 3.612882e-05 1.446208e-04 1.490654e-04
2.954545e-05 1.520202e-05 3.402164e-05 1.323116e-04 1.366156e-04
2.954545e-05 1.590909e-05 3.212778e-05 1.213654e-04 1.255458e-04
2.954545e-05 1.661616e-05 3.039800e-05 1.115962e-04 1.156622e-04
2.954545e-05 1.732323e-05 2.879581e-05 1.028520e-04 1.068070e-04
2.954545e-05 1.803030e-05 2.729501e-05 9.500558e-05 9.884877e-05
2.954545e-05 1.873737e-05 2.587749e-05 8.794868e-05 9.167668e-05
2.954545e-05 1.944444e-05 2.453111e-05 8.158811e-05 8.519622e-05
2.954545e-05 2.015152e-05 2.324803e-05 7.584306e-05 7.932616e-05
2.954545e-05 2.085859e-05 2.202330e-05 7.064304e-05 7.399639e-05
2.954545e-05 2.156566e-05 2.085384e-05 6.592646e-05 6.914608e-05
2.954545e-05 2.227273e-05 1.973771e-05 6.163931e-05 6.472234e-05
2.954545e-05 2.297980e-05 1.867354e-05 5.773423e-05 6.067901e-05
2.954545e-05 2.368687e-05 1.766025e-05 5.416964e-05 5.697573e-05
2.954545e-05 2.439394e-05 1.669680e-05 5.090899e-05 5.357712e-05
2.954545e-05 2.510101e-05 1.578207e-05 4.792016e-05 5.045211e-05
2.954545e-05 2.580808e-05 1.491484e-05 4.517488e-05 4.757333e-05
2.954545e-05 2.651515e-05 1.409371e-05 4.264824e-05 4.491664e-05
2.954545e-05 2.722222e-05 1.331717e-05 4.031827e-05 4.246069e-05
2.954545e-05 2.792929e-05 1.258357e-05 3.816560e-05 4.018656e-05
2.954545e-05 2.863636e-05 1.189118e-05 3.617307e-05 3.807743e-05
2.954545e-05 2.934343e-05 1.123819e-05 3.432549e-05 3.611837e-05
2.954545e-05 3.005051e-05 1.062278e-05 3.260940e-05 3.429601e-05
2.954545e-05 3.075758e-05 1.004309e-05 3.101282e-05 3.259845e-05
2.954545e-05 3.146465e-05 9.497287e-06 2.952508e-05 3.101498e-05
2.954545e-05 3.217172e-05 8.983560e-06 2.813668e-05 2.953603e-05
2.954545e-05 3.287879e-05 8.500138e-06 2.683910e-05 2.815297e-05
2.954545e-05 3.358586e-05 8.045307e-06 2.562473e-05 2.685803e-05
2.954545e-05 3.429293e-05 7.617411e-06 2.448671e-05 2.564418e-05
2.954545e-05 3.500000e-05 7.214863e-06 2.341891e-05 2.450509e-05
3.055556e-05 -3.500000e-05 8.125591e-06 2.248560e-05 2.390873e-05
3.055556e-05 -3.429293e-05 8.587199e-06 2.348673e-05 2.500733e-05
3.055556e-05 -3.358586e-05 9.079028e-06 2.455279e-05 2.617763e-05
3.055556e-05 -3.287879e-05 9.603146e-06 2.568952e-05 2.742575e-05
3.055556e-05 -3.217172e-05 1.016174e-05 2.690332e-05 2.875847e-05
3.055556e-05 -3.146465e-05 1.075711e-05 2.820137e-05 3.018332e-05
3.055556e-05 -3.075758e-05 1.139167e-05 2.959171e-05 3.170866e-05
3.055556e-05 -3.005051e-05 1.206794e-05 3.108338e-05 3.334384e-05
3.055556e-05 -2.934343e-05 1.278853e-05 3.268657e-05 3.509926e-05
3.055556e-05 -2.863636e-05 1.355613e-05 3.441282e-05 3.698663e-05
3.055556e-05 -2.792929e-05 1.437347e-05 3.627520e-05 3.901906e-05
3.055556e-05 -2.722222e-05 1.524332e-05 3.828857e-05 4.121132e-05
3.055556e-05 -2.651515e-05 1.616841e-05 4.046983e-05 4.358010e-05
3.055556e-05 -2.580808e-05 1.715145e-05 4.283832e-05 4.614427e-05
3.055556e-05 -2.510101e-05 1.819498e-05 4.541614e-05 4.892528e-05
3.055556e-05 -2.439394e-05 1.930142e-05 4.822862e-05 5.194752e-05
3.055556e-05 -2.368687e-05 2.047292e-05 5.130489e-05 5.523886e-05
3.055556e-05 -2.297980e-05 2.171134e-05 5.467841e-05 5.883121e-05
3.055556e-05 -2.227273e-05 2.301824e-05 5.838775e-05 6.276121e-05
3.055556e-05 -2.156566e-05 2.439482e-05 6.247738e-05 6.707108e-05
3.055556e-05 -2.085859e-05 2.584203e-05 6.699862e-05 7.180965e-05
3.055556e-05 -2.015152e-05 2.736071e-05 7.201079e-05 7.703351e-05
3.055556e-05 -1.944444e-05 2.895196e-05 7.758250e-05 8.280858e-05
3.055556e-05 -1.873737e-05 3.061775e-05 8.379331e-05 8.921191e-05
3.055556e-05 -1.803030e-05 3.236183e-05 9.073568e-05 9.633406e-05
3.055556e-05 -1.732323e-05 3.419131e-05 9.851758e-05 1.042821e-04
3.055556e-05 -1.661616e-05 3.611877e-05 1.072661e-04 1.131838e-04
3.055556e-05 -1.590909e-05 3.816536e-05 1.171323e-04 1.231932e-04
3.055556e-05 -1.520202e-05 4.036507e-05 1.282993e-04 1.344993e-04
3.055556e-05 -1.449495e-05 4.277045e-05 1.409946e-04 1.473391e-04
3.055556e-05 -1.378788e-05 4.546062e-05 1.555112e-04 1.620198e-04
3.055556e-05 -1.308081e-05 4.855327e-05 1.722462e-04 1.789586e-04
3.055556e-05 -1.237374e-05 5.222628e-05 1.917759e-04 1.987601e-04
3.055556e-05 -1.166667e-05 5.676705e-05 2.150173e-04 2.223847e-04
3.055556e-05 -1.095960e-05 6.271803e-05 2.436333e-04 2.515765e-04
3.055556e-05 -1.025253e-05 7.147656e-05 2.812985e-04 2.902374e-04
3.055556e-05 -9.545455e-06 9.109461e-05 3.382802e-04 3.503309e-04
3.055556e-05 -8.838384e-06 1.060461e-04 3.874194e-04 4.016709e-04
3.055556e-05 -8.131313e-06 7.957060e-05 3.965441e-04 4.044486e-04
3.055556e-05 -7.424242e-06 6.339198e-05 4.022875e-04 4.072515e-04
3.055556e-05 -6.717172e-06 5.494679e-05 4.105040e-04 4.141650e-04
3.055556e-05 -6.010101e-06 5.080935e-05 4.186947e-04 4.217664e-04
3.055556e-05 -5.303030e-06 4.847255e-05 4.281989e-04 4.309337e-04
3.055556e-05 -4.595960e-06 4.677281e-05 4.366080e-04 4.391062e-04
3.055556e-05 -3.888889e-06 4.513740e-05 4.450864e-04 4.473693e-04
3.055556e-05 -3.181818e-06 4.216292e-05 4.521930e-04 4.541544e-04
3.055556e-05 -2.474747e-06 3.900171e-05 4.587763e-04 4.604311e-04
3.055556e-05 -1.767677e-06 3.552335e-05 4.644494e-04 4.658059e-04
3.055556e-05 -1.060606e-06 3.239479e-05 4.674394e-04 4.685605e-04
3.055556e-05 -3.535354e-07 3.073820e-05 4.691777e-04 4.701836e-04
3.055556e-05 3.535354e-07 3.086915e-05 4.692743e-04 4.702885e-04
3.055556e-05 1.060606e-06 3.262051e-05 4.671304e-04 4.682680e-04
3.055556e-05 1.767677e-06 3.531930e-05 4.637393e-04 4.650824e-04
3.055556e-05 2.474747e-06 3.859002e-05 4.596216e-04 4.612388e-04
3.055556e-05 3.181818e-06 4.198387e-05 4.536744e-04 4.556129e-04
3.055556e-05 3.888889e-06 4.443138e-05 4.456756e-04 4.478849e-04
3.055556e-05 4.595960e-06 4.689059e-05 4.373349e-04 4.398415e-04
3.055556e-05 5.303030e-06 4.842236e-05 4.279692e-04 4.306998e-04
3.055556e-05 6.010101e-06 5.036098e-05 4.188183e-04 4.218353e-04
3.055556e-05 6.717172e-06 5.464003e-05 4.098987e-04 4.135245e-04
3.055556e-05 7.424242e-06 6.363127e-05 4.032249e-04 4.082148e-04
3.055556e-05 8.131313e-06 7.964948e-05 3.967153e-04 4.046320e-04
3.055556e-05 8.838384e-06 1.059731e-04 3.872789e-04 4.015161e-04
3.055556e-05 9.545455e-06 9.110731e-05 3.382719e-04 3.503261e-04
3.055556e-05 1.025253e-05 7.147656e-05 2.812985e-04 2.902374e-04
3.055556e-05 1.095960e-05 6.271803e-05 2.436333e-04 2.515765e-04
3.055556e-05 1.166667e-05 5.676705e-05 2.150173e-04 2.223847e-04
3.055556e-05 1.237374e-05 5.222628e-05 1.917759e-04 1.987601e-04
3.055556e-05 1.308081e-05 4.855327e-05 1.722462e-04 1.789586e-04
3.055556e-05 1.378788e-05 4.546062e-05 1.555112e-04 1.620198e-04
3.055556e-05 1.449495e-05 4.277045e-05 1.409946e-04 1.473391e-04
3.055556e-05 1.520202e-05 4.036507e-05 1.282993e-04 1.344993e-04
3.055556e-05 1.590909e-05 3.816536e-05 1.171323e-04 1.231932e-04
3.055556e-05 1.661616e-05 3.611877e-05 1.072660e-04 1.131838e-04
3.055556e-05 1.732323e-05 3.419131e-05 9.851757e-05 1.042821e-04
3.055556e-05 1.803030e-05 3.236183e-05 9.073567e-05 9.633405e-05
3.055556e-05 1.873737e-05 3.061775e-05 8.379331e-05 8.921191e-05
3.055556e-05 1.944444e-05 2.895197e-05 7.758250e-05 8.280858e-05
3.055556e-05 2.015152e-05 2.736071e-05 7.201078e-05 7.703351e-05
3.055556e-05 2.085859e-05 2.584203e-05 6.699862e-05 7.180965e-05
3.055556e-05 2.156566e-05 2.439483e-05 6.247737e-05 6.707108e-05
3.055556e-05 2.227273e-05 2.301824e-05 5.838775e-05 6.276120e-05
3.055556e-05 2.297980e-05 2.171134e-05 5.467841e-05 5.883120e-05
3.055556e-05 2.368687e-05 2.047292e-05 5.130488e-05 5.523886e-05
3.055556e-05 2.439394e-05 1.930142e-05 4.822862e-05 5.194752e-05
3.055556e-05 2.510101e-05 1.819498e-05 4.541613e-05 4.892528e-05
3.055556e-05 2.580808e-05 1.715145e-05 4.283832e-05 4.614427e-05
3.055556e-05 2.651515e-05 1.616841e-05 4.046983e-05 4.358010e-05
3.055556e-05 2.722222e-05 1.524332e-05 3.828856e-05 4.121132e-05
3.055556e-05 2.792929e-05 1.437347e-05 3.627520e-05 3.901906e-05
3.055556e-05 2.863636e-05 1.355613e-05 3.441282e-05 3.698663e-05
3.055556e-05 2.934343e-05 1.278853e-05 3.268657e-05 3.509926e-05
3.055556e-05 3.005051e-05 1.206794e-05 3.108337e-05 3.334383e-05
3.055556e-05 3.075758e-05 1.139167e-05 2.959171e-05 3.170866e-05
3.055556e-05 3.146465e-05 1.075711e-05 2.820137e-05 3.018332e-05
3.055556e-05 3.217172e-05 1.016174e-05 2.690332e-05 2.875847e-05
3.055556e-05 3.287879e-05 9.603146e-06 2.568951e-05 2.742574e-05
3.055556e-05 3.358586e-05 9.079028e-06 2.455278e-05 2.617762e-05
3.055556e-05 3.429293e-05 8.587199e-06 2.348672e-05 2.500732e-05
3.055556e-05 3.500000e-05 8.125591e-06 2.248559e-05 2.390872e-05
3.156566e-05 -3.500000e-05 8.974473e-06 2.145113e-05 2.325278e-05
3.156566e-05 -3.429293e-05 9.490882e-06 2.237693e-05 2.430646e-05
3.156566e-05 -3.358586e-05 1.004221e-05 2.336139e-05 2.542835e-05
3.156566e-05 -3.287879e-05 1.063104e-05 2.440971e-05 2.662429e-05
3.156566e-05 -3.217172e-05 1.126013e-05 2.552768e-05 2.790077e-05
3.156566e-05 -3.146465e-05 1.193242e-05 2.672184e-05 2.926498e-05
3.156566e-05 -3.075758e-05 1.265107e-05 2.799953e-05 3.072496e-05
3.156566e-05 -3.005051e-05 1.341939e-05 2.936908e-05 3.228967e-05
3.156566e-05 -2.934343e-05 1.424091e-05 3.083991e-05 3.396916e-05
3.156566e-05 -2.863636e-05 1.511936e-05 3.242279e-05 3.577474e-05
3.156566e-05 -2.792929e-05 1.605860e-05 3.412997e-05 3.771914e-05
3.156566e-05 -2.722222e-05 1.706266e-05 3.597554e-05 3.981675e-05
3.156566e-05 -2.651515e-05 1.813569e-05 3.797566e-05 4.208389e-05
3.156566e-05 -2.580808e-05 1.928190e-05 4.014901e-05 4.453914e-05
3.156566e-05 -2.510101e-05 2.050552e-05 4.251718e-05 4.720368e-05
3.156566e-05 -2.439394e-05 2.181071e-05 4.510524e-05 5.010180e-05
3.156566e-05 -2.368687e-05 2.320150e-05 4.794236e-05 5.326142e-05
3.156566e-05 -2.297980e-05 2.468164e-05 5.106253e-05 5.671477e-05
3.156566e-05 -2.227273e-05 2.625454e-05 5.450551e-05 6.049919e-05
3.156566e-05 -2.156566e-05 2.792315e-05 5.831783e-05 6.465812e-05
3.156566e-05 -2.085859e-05 2.968991e-05 6.255404e-05 6.924231e-05
3.156566e-05 -2.015152e-05 3.155672e-05 6.727818e-05 7.431137e-05
3.156566e-05 -1.944444e-05 3.352516e-05 7.256557e-05 7.993559e-05
3.156566e-05 -1.873737e-05 3.559683e-05 7.850494e-05 8.619838e-05
3.156566e-05 -1.803030e-05 3.777423e-05 8.520105e-05 9.319931e-05
3.156566e-05 -1.732323e-05 4.006219e-05 9.277817e-05 1.010582e-04
3.156566e-05 -1.661616e-05 4.247034e-05 1.013847e-04 1.099208e-04
3.156566e-05 -1.590909e-05 4.501716e-05 1.111999e-04 1.199665e-04
3.156566e-05 -1.520202e-05 4.773627e-05 1.224441e-04 1.314204e-04
3.156566e-05 -1.449495e-05 5.068647e-05 1.353958e-04 1.445723e-04
3.156566e-05 -1.378788e-05 5.396801e-05 1.504211e-04 1.598094e-04
3.156566e-05 -1.308081e-05 5.775092e-05 1.680309e-04 1.776783e-04
3.156566e-05 -1.237374e-05 6.233187e-05 1.889997e-04 1.990129e-04
3.156566e-05 -1.166667e-05 6.827446e-05 2.146477e-04 2.252444e-04
3.156566e-05 -1.095960e-05 7.687864e-05 2.476606e-04 2.593185e-04
3.156566e-05 -1.025253e-05 9.295589e-05 2.952532e-04 3.095404e-04
3.156566e-05 -9.545455e-06 1.217079e-04 3.524157e-04 3.728400e-04
3.156566e-05 -8.838384e-06 9.708654e-05 3.735365e-04 3.859473e-04
3.156566e-05 -8.131313e-06 7.281954e-05 3.807175e-04 3.876190e-04
3.156566e-05 -7.424242e-06 5.740775e-05 3.891794e-04 3.933908e-04
3.156566e-05 -6.717172e-06 4.965778e-05 3.985097e-04 4.015917e-04
3.156566e-05 -6.010101e-06 4.695369e-05 4.077829e-04 4.104772e-04
3.156566e-05 -5.303030e-06 4.665768e-05 4.172384e-04 4.198391e-04
3.156566e-05 -4.595960e-06 4.644305e-05 4.260388e-04 4.285628e-04
3.156566e-05 -3.888889e-06 4.629028e-05 4.346195e-04 4.370777e-04
3.156566e-05 -3.181818e-06 4.536358e-05 4.417880e-04 4.441109e-04
3.156566e-05 -2.474747e-06 4.380654e-05 4.472390e-04 4.493793e-04
3.156566e-05 -1.767677e-06 4.211735e-05 4.517438e-04 4.537029e-04
3.156566e-05 -1.060606e-06 4.054696e-05 4.551397e-04 4.569422e-04
3.156566e-05 -3.535354e-07 3.949700e-05 4.571391e-04 4.588422e-04
3.156566e-05 3.535354e-07 3.930645e-05 4.575654e-04 4.592506e-04
3.156566e-05 1.060606e-06 4.004703e-05 4.564622e-04 4.582156e-04
3.156566e-05 1.767677e-06 4.153849e-05 4.539116e-04 4.558082e-04
3.156566e-05 2.474747e-06 4.339413e-05 4.490019e-04 4.510939e-04
3.156566e-05 3.181818e-06 4.485575e-05 4.422787e-04 4.445475e-04
3.156566e-05 3.888889e-06 4.582246e-05 4.350650e-04 4.374714e-04
3.156566e-05 4.595960e-06 4.639891e-05 4.271656e-04 4.296781e-04
3.156566e-05 5.303030e-06 4.611330e-05 4.176284e-04 4.201666e-04
3.156566e-05 6.010101e-06 4.680891e-05 4.080121e-04 4.106883e-04
3.156566e-05 6.717172e-06 5.001188e-05 3.985881e-04 4.017134e-04
3.156566e-05 7.424242e-06 5.783967e-05 3.893543e-04 3.936270e-04
3.156566e-05 8.131313e-06 7.256390e-05 3.814188e-04 3.882600e-04
3.156566e-05 8.838384e-06 9.699169e-05 3.734494e-04 3.858391e-04
3.156566e-05 9.545455e-06 1.217857e-04 3.523067e-04 3.727623e-04
3.156566e-05 1.025253e-05 9.295550e-05 2.952533e-04 3.095404e-04
3.156566e-05 1.095960e-05 7.687864e-05 2.476606e-04 2.593185e-04
3.156566e-05 1.166667e-05 6.827446e-05 2.146477e-04 2.252444e-04
3.156566e-05 1.237374e-05 6.233187e-05 1.889997e-04 1.990129e-04
3.156566e-05 1.308081e-05 5.775092e-05 1.680309e-04 1.776782e-04
3.156566e-05 1.378788e-05 5.396801e-05 1.504211e-04 1.598094e-04
3.156566e-05 1.449495e-05 5.068647e-05 1.353958e-04 1.445722e-04
3.156566e-05 1.520202e-05 4.773627e-05 1.224441e-04 1.314204e-04
3.156566e-05 1.590909e-05 4.501716e-05 1.111999e-04 1.199665e-04
3.156566e-05 1.661616e-05 4.247034e-05 1.013847e-04 1.099208e-04
3.156566e-05 1.732323e-05 4.006219e-05 9.277816e-05 1.010582e-04
3.156566e-05 1.803030e-05 3.777423e-05 8.520104e-05 9.319930e-05
3.156566e-05 1.873737e-05 3.559683e-05 7.850493e-05 8.619837e-05
3.156566e-05 1.944444e-05 3.352516e-05 7.256557e-05 7.993559e-05
3.156566e-05 2.015152e-05 3.155672e-05 6.727817e-05 7.431137e-05
3.156566e-05 2.085859e-05 2.968991e-05 6.255403e-05 6.924231e-05
3.156566e-05 2.156566e-05 2.792315e-05 5.831783e-05 6.465811e-05
3.156566e-05 2.227273e-05 2.625454e-05 5.450551e-05 6.049919e-05
3.156566e-05 2.297980e-05 2.468164e-05 5.106253e-05 5.671477e-05
3.156566e-05 2.368687e-05 2.320150e-05 4.794235e-05 5.326142e-05
3.156566e-05 2.439394e-05 2.181071e-05 4.510524e-05 5.010179e-05
3.156566e-05 2.510101e-05 2.050552e-05 4.251718e-05 4.720367e-05
3.156566e-05 2.580808e-05 1.928190e-05 4.014901e-05 4.453913e-05
3.156566e-05 2.651515e-05 1.813569e-05 3.797566e-05 4.208389e-05
3.156566e-05 2.722222e-05 1.706266e-05 3.597554e-05 3.981675e-05
3.156566e-05 2.792929e-05 1.605860e-05 3.412997e-05 3.771914e-05
3.156566e-05 2.863636e-05 1.511936e-05 3.242279e-05 3.577474e-05
3.156566e-05 2.934343e-05 1.424092e-05 3.083991e-05 3.396916e-05
3.156566e-05 3.005051e-05 1.341939e-05 2.936907e-05 3.228966e-05
3.156566e-05 3.075758e-05 1.265107e-05 2.799953e-05 3.072496e-05
3.156566e-05 3.146465e-05 1.193243e-05 2.672183e-05 2.926498e-05
3.156566e-05 3.217172e-05 1.126013e-05 2.552768e-05 2.790077e-05
3.156566e-05 3.287879e-05 1.063104e-05 2.440971e-05 2.662429e-05
3.156566e-05 3.358586e-05 1.004221e-05 2.336139e-05 2.542834e-05
3.156566e-05 3.429293e-05 9.490882e-06 2.237693e-05 2.430645e-05
3.156566e-05 3.500000e-05 8.974473e-06 2.145112e-05 2.325278e-05
3.257576e-05 -3.500000e-05 9.746511e-06 2.033397e-05 2.254916e-05
3.257576e-05 -3.429293e-05 1.031200e-05 2.117750e-05 2.355470e-05
3.257576e-05 -3.358586e-05 1.091675e-05 2.207261e-05 2.462469e-05
3.257576e-05 -3.287879e-05 1.156385e-05 2.302377e-05 2.576464e-05
3.257576e-05 -3.217172e-05 1.225664e-05 2.403606e-05 2.698069e-05
3.257576e-05 -3.146465e-05 1.299875e-05 2.511517e-05 2.827966e-05
3.257576e-05 -3.075758e-05 1.379406e-05 2.626755e-05 2.966918e-05
3.257576e-05 -3.005051e-05 1.464681e-05 2.750053e-05 3.115780e-05
3.257576e-05 -2.934343e-05 1.556150e-05 2.882248e-05 3.275509e-05
3.257576e-05 -2.863636e-05 1.654301e-05 3.024299e-05 3.447187e-05
3.257576e-05 -2.792929e-05 1.759653e-05 3.177311e-05 3.632036e-05
3.257576e-05 -2.722222e-05 1.872760e-05 3.342561e-05 3.831442e-05
3.257576e-05 -2.651515e-05 1.994207e-05 3.521534e-05 4.046982e-05
3.257576e-05 -2.580808e-05 2.124611e-05 3.715960e-05 4.280459e-05
3.257576e-05 -2.510101e-05 2.264614e-05 3.927868e-05 4.533941e-05
3.257576e-05 -2.439394e-05 2.414881e-05 4.159643e-05 4.809811e-05
3.257576e-05 -2.368687e-05 2.576086e-05 4.414104e-05 5.110825e-05
3.257576e-05 -2.297980e-05 2.748909e-05 4.694586e-05 5.440187e-05
3.257576e-05 -2.227273e-05 2.934016e-05 5.005055e-05 5.801640e-05
3.257576e-05 -2.156566e-05 3.132051e-05 5.350235e-05 6.199577e-05
3.257576e-05 -2.085859e-05 3.343614e-05 5.735771e-05 6.639188e-05
3.257576e-05 -2.015152e-05 3.569258e-05 6.168412e-05 7.126634e-05
3.257576e-05 -1.944444e-05 3.809481e-05 6.656254e-05 7.669280e-05
3.257576e-05 -1.873737e-05 4.064755e-05 7.209015e-05 8.275997e-05
3.257576e-05 -1.803030e-05 4.335585e-05 7.838397e-05 8.957554e-05
3.257576e-05 -1.732323e-05 4.622655e-05 8.558539e-05 9.727154e-05
3.257576e-05 -1.661616e-05 4.927097e-05 9.386633e-05 1.060119e-04
3.257576e-05 -1.590909e-05 5.250996e-05 1.034381e-04 1.160031e-04
3.257576e-05 -1.520202e-05 5.598269e-05 1.145649e-04 1.275115e-04
3.257576e-05 -1.449495e-05 5.976251e-05 1.275869e-04 1.408899e-04
3.257576e-05 -1.378788e-05 6.398574e-05 1.429619e-04 1.566279e-04
3.257576e-05 -1.308081e-05 6.890879e-05 1.613495e-04 1.754482e-04
3.257576e-05 -1.237374e-05 7.503750e-05 1.838011e-04 1.985282e-04
3.257576e-05 -1.166667e-05 8.349582e-05 2.122714e-04 2.281024e-04
3.257576e-05 -1.095960e-05 9.760576e-05 2.514087e-04 2.696909e-04
3.257576e-05 -1.025253e-05 1.309380e-04 3.087387e-04 3.353570e-04
3.257576e-05 -9.545455e-06 1.226196e-04 3.445490e-04 3.657180e-04
3.257576e-05 -8.838384e-06 8.940841e-05 3.552008e-04 3.662806e-04
3.257576e-05 -8.131313e-06 6.606380e-05 3.648513e-04 3.707841e-04
3.257576e-05 -7.424242e-06 5.168921e-05 3.754523e-04 3.789937e-04
3.257576e-05 -6.717172e-06 4.465191e-05 3.858287e-04 3.884039e-04
3.257576e-05 -6.010101e-06 4.334743e-05 3.958851e-04 3.982512e-04
3.257576e-05 -5.303030e-06 4.487595e-05 4.057959e-04 4.082697e-04
3.257576e-05 -4.595960e-06 4.680603e-05 4.147581e-04 4.173908e-04
3.257576e-05 -3.888889e-06 4.849969e-05 4.225750e-04 4.253491e-04
3.257576e-05 -3.181818e-06 4.943176e-05 4.292282e-04 4.320652e-04
3.257576e-05 -2.474747e-06 4.958330e-05 4.349375e-04 4.377547e-04
3.257576e-05 -1.767677e-06 4.922933e-05 4.392344e-04 4.419846e-04
3.257576e-05 -1.060606e-06 4.872464e-05 4.420780e-04 4.447550e-04
3.257576e-05 -3.535354e-07 4.834913e-05 4.436700e-04 4.462967e-04
3.257576e-05 3.535354e-07 4.824858e-05 4.438847e-04 4.464992e-04
3.257576e-05 1.060606e-06 4.844505e-05 4.425014e-04 4.451454e-04
3.257576e-05 1.767677e-06 4.883998e-05 4.394402e-04 4.421459e-04
3.257576e-05 2.474747e-06 4.924544e-05 4.348969e-04 4.376761e-04
3.257576e-05 3.181818e-06 4.932460e-05 4.291301e-04 4.319555e-04
3.257576e-05 3.888889e-06 4.875437e-05 4.224323e-04 4.252365e-04
3.257576e-05 4.595960e-06 4.721490e-05 4.138259e-04 4.165106e-04
3.257576e-05 5.303030e-06 4.507483e-05 4.048968e-04 4.073981e-04
3.257576e-05 6.010101e-06 4.375445e-05 3.955998e-04 3.980121e-04
3.257576e-05 6.717172e-06 4.495281e-05 3.857737e-04 3.883839e-04
3.257576e-05 7.424242e-06 5.148607e-05 3.751310e-04 3.786477e-04
3.257576e-05 8.131313e-06 6.611919e-05 3.656512e-04 3.715811e-04
3.257576e-05 8.838384e-06 8.941014e-05 3.553631e-04 3.664385e-04
3.257576e-05 9.545455e-06 1.228490e-04 3.446269e-04 3.658683e-04
3.257576e-05 1.025253e-05 1.308835e-04 3.088466e-04 3.354351e-04
3.257576e-05 1.095960e-05 9.760574e-05 2.514087e-04 2.696909e-04
3.257576e-05 1.166667e-05 8.349582e-05 2.122714e-04 2.281024e-04
3.257576e-05 1.237374e-05 7.503749e-05 1.838011e-04 1.985282e-04
3.257576e-05 1.308081e-05 6.890879e-05 1.613495e-04 1.754482e-04
3.257576e-05 1.378788e-05 6.398573e-05 1.429619e-04 1.566279e-04
3.257576e-05 1.449495e-05 5.976251e-05 1.275869e-04 1.408899e-04
3.257576e-05 1.520202e-05 5.598269e-05 1.145649e-04 1.275115e-04
3.257576e-05 1.590909e-05 5.250996e-05 1.034381e-04 1.160031e-04
3.257576e-05 1.661616e-05 4.927097e-05 9.386632e-05 1.060119e-04
3.257576e-05 1.732323e-05 4.622655e-05 8.558538e-05 9.727153e-05
3.257576e-05 1.803030e-05 4.335585e-05 7.838396e-05 8.957553e-05
3.257576e-05 1.873737e-05 4.064755e-05 7.209015e-05 8.275997e-05
3.257576e-05 1.944444e-05 3.809481e-05 6.656253e-05 7.669280e-05
3.257576e-05 2.015152e-05 3.569258e-05 6.168412e-05 7.126634e-05
3.257576e-05 2.085859e-05 3.343614e-05 5.735770e-05 6.639188e-05
3.257576e-05 2.156566e-05 3.132051e-05 5.350235e-05 6.199577e-05
3.257576e-05 2.227273e-05 2.934016e-05 5.005054e-05 5.801639e-05
3.257576e-05 2.297980e-05 2.748909e-05 4.694585e-05 5.440186e-05
3.257576e-05 2.368687e-05 2.576086e-05 4.414103e-05 5.110824e-05
3.257576e-05 2.439394e-05 2.414881e-05 4.159643e-05 4.809810e-05
3.257576e-05 2.510101e-05 2.264614e-05 3.927867e-05 4.533941e-05
3.257576e-05 2.580808e-05 2.124611e-05 3.715959e-05 4.280458e-05
3.257576e-05 2.651515e-05 1.994207e-05 3.521533e-05 4.046981e-05
3.257576e-05 2.722222e-05 1.872760e-05 3.342561e-05 3.831441e-05
3.257576e-05 2.792929e-05 1.759653e-05 3.177311e-05 3.632036e-05
3.257576e-05 2.863636e-05 1.654301e-05 3.024299e-05 3.447187e-05
3.257576e-05 2.934343e-05 1.556150e-05 2.882248e-05 3.275509e-05
3.257576e-05 3.005051e-05 1.464681e-05 2.750053e-05 3.115779e-05
3.257576e-05 3.075758e-05 1.379406e-05 2.626755e-05 2.966918e-05
3.257576e-05 3.146465e-05 1.299875e-05 2.511517e-05 2.827966e-05
3.257576e-05 3.217172e-05 1.225664e-05 2.403606e-05 2.698069e-05
3.257576e-05 3.287879e-05 1.156385e-05 2.302377e-05 2.576464e-05
3.257576e-05 3.358586e-05 1.091675e-05 2.207260e-05 2.462469e-05
3.257576e-05 3.429293e-05 1.031200e-05 2.117750e-05 2.355470e-05
3.257576e-05 3.500000e-05 9.746511e-06 2.033397e-05 2.254916e-05
3.358586e-05 -3.500000e-05 1.042957e-05 1.915570e-05 2.181093e-05
3.358586e-05 -3.429293e-05 1.103716e-05 1.991220e-05 2.276653e-05
3.358586e-05 -3.358586e-05 1.168781e-05 2.071258e-05 2.378268e-05
3.358586e-05 -3.287879e-05 1.238511e-05 2.156054e-05 2.486459e-05
3.358586e-05 -3.217172e-05 1.313294e-05 2.246026e-05 2.601802e-05
3.358586e-05 -3.146465e-05 1.393559e-05 2.341643e-05 2.724940e-05
3.358586e-05 -3.075758e-05 1.479771e-05 2.443443e-05 2.856595e-05
3.358586e-05 -3.005051e-05 1.572440e-05 2.552034e-05 2.997574e-05
3.358586e-05 -2.934343e-05 1.672123e-05 2.668119e-05 3.148786e-05
3.358586e-05 -2.863636e-05 1.779426e-05 2.792506e-05 3.311261e-05
3.358586e-05 -2.792929e-05 1.895012e-05 2.926133e-05 3.486161e-05
3.358586e-05 -2.722222e-05 2.019599e-05 3.070095e-05 3.674814e-05
3.358586e-05 -2.651515e-05 2.153968e-05 3.225678e-05 3.878733e-05
3.358586e-05 -2.580808e-05 2.298961e-05 3.394400e-05 4.099655e-05
3.358586e-05 -2.510101e-05 2.455487e-05 3.578063e-05 4.339580e-05
3.358586e-05 -2.439394e-05 2.624517e-05 3.778822e-05 4.600824e-05
3.358586e-05 -2.368687e-05 2.807082e-05 3.999259e-05 4.886080e-05
3.358586e-05 -2.297980e-05 3.004271e-05 4.242494e-05 5.198499e-05
3.358586e-05 -2.227273e-05 3.217219e-05 4.512304e-05 5.541786e-05
3.358586e-05 -2.156566e-05 3.447097e-05 4.813289e-05 5.920323e-05
3.358586e-05 -2.085859e-05 3.695097e-05 5.151062e-05 6.339336e-05
3.358586e-05 -2.015152e-05 3.962418e-05 5.532496e-05 6.805092e-05
3.358586e-05 -1.944444e-05 4.250263e-05 5.966028e-05 7.325178e-05
3.358586e-05 -1.873737e-05 4.559845e-05 6.462033e-05 7.908859e-05
3.358586e-05 -1.803030e-05 4.892446e-05 7.033297e-05 8.567573e-05
3.358586e-05 -1.732323e-05 5.249560e-05 7.695630e-05 9.315611e-05
3.358586e-05 -1.661616e-05 5.633200e-05 8.468679e-05 1.017111e-04
3.358586e-05 -1.590909e-05 6.046527e-05 9.377093e-05 1.115752e-04
3.358586e-05 -1.520202e-05 6.495073e-05 1.045232e-04 1.230597e-04
3.358586e-05 -1.449495e-05 6.989143e-05 1.173568e-04 1.365922e-04
3.358586e-05 -1.378788e-05 7.548710e-05 1.328413e-04 1.527911e-04
3.358586e-05 -1.308081e-05 8.214249e-05 1.518263e-04 1.726228e-04
3.358586e-05 -1.237374e-05 9.074837e-05 1.757483e-04 1.977946e-04
3.358586e-05 -1.166667e-05 1.036521e-04 2.075846e-04 2.320240e-04
3.358586e-05 -1.095960e-05 1.311585e-04 2.559020e-04 2.875559e-04
3.358586e-05 -1.025253e-05 1.560488e-04 3.068718e-04 3.442696e-04
3.358586e-05 -9.545455e-06 1.155124e-04 3.243084e-04 3.442660e-04
3.358586e-05 -8.838384e-06 8.374839e-05 3.369248e-04 3.471774e-04
3.358586e-05 -8.131313e-06 6.057115e-05 3.490580e-04 3.542744e-04
3.358586e-05 -7.424242e-06 4.652014e-05 3.607880e-04 3.637748e-04
3.358586e-05 -6.717172e-06 4.007941e-05 3.719785e-04 3.741314e-04
3.358586e-05 -6.010101e-06 4.058552e-05 3.819606e-04 3.841107e-04
3.358586e-05 -5.303030e-06 4.411764e-05 3.915560e-04 3.940336e-04
3.358586e-05 -4.595960e-06 4.810370e-05 4.010586e-04 4.039331e-04
3.358586e-05 -3.888889e-06 5.115541e-05 4.089591e-04 4.121462e-04
3.358586e-05 -3.181818e-06 5.361838e-05 4.151465e-04 4.185948e-04
3.358586e-05 -2.474747e-06 5.550432e-05 4.195565e-04 4.232120e-04
3.358586e-05 -1.767677e-06 5.653415e-05 4.229228e-04 4.266847e-04
3.358586e-05 -1.060606e-06 5.692598e-05 4.256199e-04 4.294099e-04
3.358586e-05 -3.535354e-07 5.694338e-05 4.274806e-04 4.312566e-04
3.358586e-05 3.535354e-07 5.663054e-05 4.283070e-04 4.320346e-04
3.358586e-05 1.060606e-06 5.610947e-05 4.277935e-04 4.314574e-04
3.358586e-05 1.767677e-06 5.577424e-05 4.251878e-04 4.288303e-04
3.358586e-05 2.474747e-06 5.528856e-05 4.202654e-04 4.238866e-04
3.358586e-05 3.181818e-06 5.404597e-05 4.141408e-04 4.176524e-04
3.358586e-05 3.888889e-06 5.168506e-05 4.074151e-04 4.106804e-04
3.358586e-05 4.595960e-06 4.807209e-05 4.001906e-04 4.030676e-04
3.358586e-05 5.303030e-06 4.395057e-05 3.920840e-04 3.945396e-04
3.358586e-05 6.010101e-06 4.047289e-05 3.823781e-04 3.845141e-04
3.358586e-05 6.717172e-06 4.000540e-05 3.718695e-04 3.740152e-04
3.358586e-05 7.424242e-06 4.570736e-05 3.608610e-04 3.637441e-04
3.358586e-05 8.131313e-06 6.042628e-05 3.493515e-04 3.545389e-04
3.358586e-05 8.838384e-06 8.338567e-05 3.371105e-04 3.472703e-04
3.358586e-05 9.545455e-06 1.154700e-04 3.244251e-04 3.443617e-04
3.358586e-05 1.025253e-05 1.559276e-04 3.066763e-04 3.440404e-04
3.358586e-05 1.095960e-05 1.311518e-04 2.558562e-04 2.875121e-04
3.358586e-05 1.166667e-05 1.036521e-04 2.075846e-04 2.320239e-04
3.358586e-05 1.237374e-05 9.074836e-05 1.757482e-04 1.977946e-04
3.358586e-05 1.308081e-05 8.214249e-05 1.518263e-04 1.726227e-04
3.358586e-05 1.378788e-05 7.548710e-05 1.328413e-04 1.527910e-04
3.358586e-05 1.449495e-05 6.989143e-05 1.173568e-04 1.365922e-04
3.358586e-05 1.520202e-05 6.495072e-05 1.045232e-04 1.230597e-04
3.358586e-05 1.590909e-05 6.046527e-05 9.377092e-05 1.115752e-04
3.358586e-05 1.661616e-05 5.633200e-05 8.468678e-05 1.017111e-04
3.358586e-05 1.732323e-05 5.249560e-05 7.695629e-05 9.315610e-05
3.358586e-05 1.803030e-05 4.892446e-05 7.033297e-05 8.567572e-05
3.358586e-05 1.873737e-05 4.559845e-05 6.462033e-05 7.908859e-05
3.358586e-05 1.944444e-05 4.250263e-05 5.966028e-05 7.325178e-05
3.358586e-05 2.015152e-05 3.962418e-05 5.532496e-05 6.805091e-05
3.358586e-05 2.085859e-05 3.695097e-05 5.151061e-05 6.339335e-05
3.358586e-05 2.156566e-05 3.447097e-05 4.813289e-05 5.920323e-05
3.358586e-05 2.227273e-05 3.217219e-05 4.512304e-05 5.541785e-05
3.358586e-05 2.297980e-05 3.004271e-05 4.242493e-05 5.198499e-05
3.358586e-05 2.368687e-05 2.807082e-05 3.999259e-05 4.886080e-05
3.358586e-05 2.439394e-05 2.624517e-05 3.778821e-05 4.600824e-05
3.358586e-05 2.510101e-05 2.455487e-05 3.578063e-05 4.339580e-05
3.358586e-05 2.580808e-05 2.298961e-05 3.394399e-05 4.099655e-05
3.358586e-05 2.651515e-05 2.153968e-05 3.225677e-05 3.878733e-05
3.358586e-05 2.722222e-05 2.019599e-05 3.070094e-05 3.674814e-05
3.358586e-05 2.792929e-05 1.895012e-05 2.926132e-05 3.486161e-05
3.358586e-05 2.863636e-05 1.779426e-05 2.792506e-05 3.311260e-05
3.358586e-05 2.934343e-05 1.672123e-05 2.668119e-05 3.148786e-05
3.358586e-05 3.005051e-05 1.572440e-05 2.552034e-05 2.997573e-05
3.358586e-05 3.075758e-05 1.479771e-05 2.443442e-05 2.856595e-05
3.358586e-05 3.146465e-05 1.393559e-05 2.341643e-05 2.724940e-05
3.358586e-05 3.217172e-05 1.313294e-05 2.246025e-05 2.601802e-05
3.358586e-05 3.287879e-05 1.238511e-05 2.156054e-05 2.486459e-05
3.358586e-05 3.358586e-05 1.168781e-05 2.071258e-05 2.378268e-05
3.358586e-05 3.429293e-05 1.103716e-05 1.991220e-05 2.276653e-05
3.358586e-05 3.500000e-05 1.042957e-05 1.915570e-05 2.181093e-05
3.459596e-05 -3.500000e-05 1.101407e-05 1.794093e-05 2.105200e-05
3.459596e-05 -3.429293e-05 1.165572e-05 1.860831e-05 2.195735e-05
3.459596e-05 -3.358586e-05 1.234355e-05 1.931161e-05 2.291945e-05
3.459596e-05 -3.287879e-05 1.308155e-05 2.005366e-05 2.394319e-05
3.459596e-05 -3.217172e-05 1.387414e-05 2.083769e-05 2.503400e-05
3.459596e-05 -3.146465e-05 1.472617e-05 2.166731e-05 2.619795e-05
3.459596e-05 -3.075758e-05 1.564302e-05 2.254663e-05 2.744184e-05
3.459596e-05 -3.005051e-05 1.663062e-05 2.348037e-05 2.877334e-05
3.459596e-05 -2.934343e-05 1.769554e-05 2.447394e-05 3.020109e-05
3.459596e-05 -2.863636e-05 1.884503e-05 2.553363e-05 3.173487e-05
3.459596e-05 -2.792929e-05 2.008715e-05 2.666681e-05 3.338581e-05
3.459596e-05 -2.722222e-05 2.143080e-05 2.788211e-05 3.516662e-05
3.459596e-05 -2.651515e-05 2.288582e-05 2.918980e-05 3.709185e-05
3.459596e-05 -2.580808e-05 2.446310e-05 3.060217e-05 3.917826e-05
3.459596e-05 -2.510101e-05 2.617467e-05 3.213400e-05 4.144523e-05
3.459596e-05 -2.439394e-05 2.803376e-05 3.380326e-05 4.391528e-05
3.459596e-05 -2.368687e-05 3.005493e-05 3.563194e-05 4.661474e-05
3.459596e-05 -2.297980e-05 3.225409e-05 3.764717e-05 4.957454e-05
3.459596e-05 -2.227273e-05 3.464858e-05 3.988257e-05 5.283127e-05
3.459596e-05 -2.156566e-05 3.725718e-05 4.238014e-05 5.642849e-05
3.459596e-05 -2.085859e-05 4.010012e-05 4.519259e-05 6.041846e-05
3.459596e-05 -2.015152e-05 4.319908e-05 4.838634e-05 6.486446e-05
3.459596e-05 -1.944444e-05 4.657720e-05 5.204536e-05 6.984379e-05
3.459596e-05 -1.873737e-05 5.025938e-05 5.627615e-05 7.545204e-05
3.459596e-05 -1.803030e-05 5.427290e-05 6.121395e-05 8.180889e-05
3.459596e-05 -1.732323e-05 5.864914e-05 6.703091e-05 8.906663e-05
3.459596e-05 -1.661616e-05 6.342735e-05 7.394698e-05 9.742271e-05
3.459596e-05 -1.590909e-05 6.866278e-05 8.224517e-05 1.071394e-04
3.459596e-05 -1.520202e-05 7.444375e-05 9.229505e-05 1.185759e-04
3.459596e-05 -1.449495e-05 8.092801e-05 1.045929e-04 1.322460e-04
3.459596e-05 -1.378788e-05 8.842391e-05 1.198399e-04 1.489308e-04
3.459596e-05 -1.308081e-05 9.759136e-05 1.391203e-04 1.699369e-04
3.459596e-05 -1.237374e-05 1.100462e-04 1.643908e-04 1.978245e-04
3.459596e-05 -1.166667e-05 1.310589e-04 2.003114e-04 2.393765e-04
3.459596e-05 -1.095960e-05 1.729872e-04 2.527554e-04 3.062840e-04
3.459596e-05 -1.025253e-05 1.522273e-04 2.864466e-04 3.243837e-04
3.459596e-05 -9.545455e-06 1.118653e-04 3.038478e-04 3.237859e-04
3.459596e-05 -8.838384e-06 8.027965e-05 3.186548e-04 3.286117e-04
3.459596e-05 -8.131313e-06 5.695377e-05 3.329331e-04 3.377694e-04
3.459596e-05 -7.424242e-06 4.275093e-05 3.455205e-04 3.481552e-04
3.459596e-05 -6.717172e-06 3.643291e-05 3.570254e-04 3.588795e-04
3.459596e-05 -6.010101e-06 3.835794e-05 3.679414e-04 3.699354e-04
3.459596e-05 -5.303030e-06 4.332087e-05 3.769206e-04 3.794019e-04
3.459596e-05 -4.595960e-06 4.924275e-05 3.846478e-04 3.877870e-04
3.459596e-05 -3.888889e-06 5.414302e-05 3.919359e-04 3.956580e-04
3.459596e-05 -3.181818e-06 5.767624e-05 3.990405e-04 4.031871e-04
3.459596e-05 -2.474747e-06 6.044027e-05 4.042244e-04 4.087180e-04
3.459596e-05 -1.767677e-06 6.259279e-05 4.068374e-04 4.116243e-04
3.459596e-05 -1.060606e-06 6.385107e-05 4.086833e-04 4.136412e-04
3.459596e-05 -3.535354e-07 6.423412e-05 4.104350e-04 4.154309e-04
3.459596e-05 3.535354e-07 6.398243e-05 4.118765e-04 4.168165e-04
3.459596e-05 1.060606e-06 6.335776e-05 4.115844e-04 4.164324e-04
3.459596e-05 1.767677e-06 6.221505e-05 4.078787e-04 4.125963e-04
3.459596e-05 2.474747e-06 6.069892e-05 4.030395e-04 4.075846e-04
3.459596e-05 3.181818e-06 5.782278e-05 3.983933e-04 4.025676e-04
3.459596e-05 3.888889e-06 5.355819e-05 3.932288e-04 3.968594e-04
3.459596e-05 4.595960e-06 4.875648e-05 3.862313e-04 3.892966e-04
3.459596e-05 5.303030e-06 4.341116e-05 3.771025e-04 3.795929e-04
3.459596e-05 6.010101e-06 3.822204e-05 3.671199e-04 3.691042e-04
3.459596e-05 6.717172e-06 3.678727e-05 3.568891e-04 3.587800e-04
3.459596e-05 7.424242e-06 4.214677e-05 3.456165e-04 3.481768e-04
3.459596e-05 8.131313e-06 5.760386e-05 3.326108e-04 3.375621e-04
3.459596e-05 8.838384e-06 8.075275e-05 3.192840e-04 3.293377e-04
3.459596e-05 9.545455e-06 1.115333e-04 3.037392e-04 3.235694e-04
3.459596e-05 1.025253e-05 1.522218e-04 2.865320e-04 3.244565e-04
3.459596e-05 1.095960e-05 1.729864e-04 2.528641e-04 3.063732e-04
3.459596e-05 1.166667e-05 1.310589e-04 2.003114e-04 2.393765e-04
3.459596e-05 1.237374e-05 1.100462e-04 1.643908e-04 1.978244e-04
3.459596e-05 1.308081e-05 9.759136e-05 1.391203e-04 1.699368e-04
3.459596e-05 1.378788e-05 8.842391e-05 1.198399e-04 1.489308e-04
3.459596e-05 1.449495e-05 8.092801e-05 1.045929e-04 1.322460e-04
3.459596e-05 1.520202e-05 7.444375e-05 9.229504e-05 1.185759e-04
3.459596e-05 1.590909e-05 6.866278e-05 8.224517e-05 1.071394e-04
3.459596e-05 1.661616e-05 6.342735e-05 7.394697e-05 9.742271e-05
3.459596e-05 1.732323e-05 5.864914e-05 6.703090e-05 8.906663e-05
3.459596e-05 1.803030e-05 5.427290e-05 6.121394e-05 8.180889e-05
3.459596e-05 1.873737e-05 5.025938e-05 5.627615e-05 7.545204e-05
3.459596e-05 1.944444e-05 4.657720e-05 5.204536e-05 6.984379e-05
3.459596e-05 2.015152e-05 4.319908e-05 4.838633e-05 6.486445e-05
3.459596e-05 2.085859e-05 4.010012e-05 4.519259e-05 6.041846e-05
3.459596e-05 2.156566e-05 3.725718e-05 4.238014e-05 5.642848e-05
3.459596e-05 2.227273e-05 3.464858e-05 3.988256e-05 5.283127e-05
3.459596e-05 2.297980e-05 3.225409e-05 3.764716e-05 4.957454e-05
3.459596e-05 2.368687e-05 3.005493e-05 3.563194e-05 4.661474e-05
3.459596e-05 2.439394e-05 2.803376e-05 3.380325e-05 4.391528e-05
3.459596e-05 2.510101e-05 2.617467e-05 3.213399e-05 4.144522e-05
3.459596e-05 2.580808e-05 2.446310e-05 3.060216e-05 3.917826e-05
3.459596e-05 2.651515e-05 2.288582e-05 2.918980e-05 3.709185e-05
3.459596e-05 2.722222e-05 2.143080e-05 2.788211e-05 3.516662e-05
3.459596e-05 2.792929e-05 2.008715e-05 2.666680e-05 3.338581e-05
3.459596e-05 2.863636e-05 1.884503e-05 2.553363e-05 3.173486e-05
3.459596e-05 2.934343e-05 1.769554e-05 2.447393e-05 3.020108e-05
3.459596e-05 3.005051e-05 1.663062e-05 2.348036e-05 2.877334e-05
3.459596e-05 3.075758e-05 1.564302e-05 2.254663e-05 2.744184e-05
3.459596e-05 3.146465e-05 1.472617e-05 2.166731e-05 2.619794e-05
3.459596e-05 3.217172e-05 1.387414e-05 2.083769e-05 2.503400e-05
3.459596e-05 3.287879e-05 1.308155e-05 2.005366e-05 2.394319e-05
3.459596e-05 3.358586e-05 1.234355e-05 1.931160e-05 2.291945e-05
3.459596e-05 3.429293e-05 1.165572e-05 1.860831e-05 2.195734e-05
3.459596e-05 3.500000e-05 1.101407e-05 1.794093e-05 2.105200e-05
3.560606e-05 -3.500000e-05 1.149288e-05 1.671715e-05 2.028668e-05
3.560606e-05 -3.429293e-05 1.215975e-05 1.729649e-05 2.114303e-05
3.560606e-05 -3.358586e-05 1.287505e-05 1.790395e-05 2.205263e-05
3.560606e-05 -3.287879e-05 1.364315e-05 1.854153e-05 2.302008e-05
3.560606e-05 -3.217172e-05 1.446887e-05 1.921147e-05 2.405055e-05
3.560606e-05 -3.146465e-05 1.535756e-05 1.991627e-05 2.514980e-05
3.560606e-05 -3.075758e-05 1.631520e-05 2.065879e-05 2.632435e-05
3.560606e-05 -3.005051e-05 1.734846e-05 2.144228e-05 2.758153e-05
3.560606e-05 -2.934343e-05 1.846479e-05 2.227050e-05 2.892963e-05
3.560606e-05 -2.863636e-05 1.967254e-05 2.314779e-05 3.037811e-05
3.560606e-05 -2.792929e-05 2.098109e-05 2.407929e-05 3.193773e-05
3.560606e-05 -2.722222e-05 2.240097e-05 2.507106e-05 3.362085e-05
3.560606e-05 -2.651515e-05 2.394402e-05 2.613037e-05 3.544167e-05
3.560606e-05 -2.580808e-05 2.562362e-05 2.726601e-05 3.741664e-05
3.560606e-05 -2.510101e-05 2.745480e-05 2.848875e-05 3.956482e-05
3.560606e-05 -2.439394e-05 2.945458e-05 2.981193e-05 4.190851e-05
3.560606e-05 -2.368687e-05 3.164211e-05 3.125222e-05 4.447386e-05
3.560606e-05 -2.297980e-05 3.403901e-05 3.283069e-05 4.729174e-05
3.560606e-05 -2.227273e-05 3.666965e-05 3.457429e-05 5.039885e-05
3.560606e-05 -2.156566e-05 3.956141e-05 3.651772e-05 5.383911e-05
3.560606e-05 -2.085859e-05 4.274508e-05 3.870611e-05 5.766546e-05
3.560606e-05 -2.015152e-05 4.625518e-05 4.119851e-05 6.194238e-05
3.560606e-05 -1.944444e-05 5.013045e-05 4.407262e-05 6.674921e-05
3.560606e-05 -1.873737e-05 5.441457e-05 4.743105e-05 7.218483e-05
3.560606e-05 -1.803030e-05 5.915742e-05 5.140960e-05 7.837440e-05
3.560606e-05 -1.732323e-05 6.441752e-05 5.618815e-05 8.547939e-05
3.560606e-05 -1.661616e-05 7.026730e-05 6.200517e-05 9.371305e-05
3.560606e-05 -1.590909e-05 7.680413e-05 6.917792e-05 1.033657e-04
3.560606e-05 -1.520202e-05 8.417456e-05 7.813253e-05 1.148479e-04
3.560606e-05 -1.449495e-05 9.262912e-05 8.945527e-05 1.287727e-04
3.560606e-05 -1.378788e-05 1.026551e-04 1.039943e-04 1.461262e-04
3.560606e-05 -1.308081e-05 1.153431e-04 1.231048e-04 1.686974e-04
3.560606e-05 -1.237374e-05 1.336881e-04 1.494089e-04 2.004882e-04
3.560606e-05 -1.166667e-05 1.710039e-04 1.902852e-04 2.558336e-04
3.560606e-05 -1.095960e-05 1.988079e-04 2.384779e-04 3.104775e-04
3.560606e-05 -1.025253e-05 1.514413e-04 2.637086e-04 3.040999e-04
3.560606e-05 -9.545455e-06 1.127678e-04 2.837203e-04 3.053093e-04
3.560606e-05 -8.838384e-06 8.220961e-05 3.006843e-04 3.117201e-04
3.560606e-05 -8.131313e-06 5.909149e-05 3.163130e-04 3.217852e-04
3.560606e-05 -7.424242e-06 4.393695e-05 3.295697e-04 3.324856e-04
3.560606e-05 -6.717172e-06 3.654990e-05 3.411208e-04 3.430733e-04
3.560606e-05 -6.010101e-06 3.789678e-05 3.517135e-04 3.537492e-04
3.560606e-05 -5.303030e-06 4.320040e-05 3.616347e-04 3.642059e-04
3.560606e-05 -4.595960e-06 4.934258e-05 3.704546e-04 3.737262e-04
3.560606e-05 -3.888889e-06 5.522726e-05 3.771260e-04 3.811483e-04
3.560606e-05 -3.181818e-06 6.060397e-05 3.823366e-04 3.871099e-04
3.560606e-05 -2.474747e-06 6.436174e-05 3.875913e-04 3.928988e-04
3.560606e-05 -1.767677e-06 6.702995e-05 3.910921e-04 3.967947e-04
3.560606e-05 -1.060606e-06 6.922272e-05 3.917676e-04 3.978362e-04
3.560606e-05 -3.535354e-07 7.010123e-05 3.928824e-04 3.990874e-04
3.560606e-05 3.535354e-07 6.972771e-05 3.948243e-04 4.009341e-04
3.560606e-05 1.060606e-06 6.886093e-05 3.936529e-04 3.996303e-04
3.560606e-05 1.767677e-06 6.741564e-05 3.895464e-04 3.953369e-04
3.560606e-05 2.474747e-06 6.447506e-05 3.863892e-04 3.917316e-04
3.560606e-05 3.181818e-06 6.033678e-05 3.823328e-04 3.870645e-04
3.560606e-05 3.888889e-06 5.567516e-05 3.758663e-04 3.799674e-04
3.560606e-05 4.595960e-06 4.981313e-05 3.688312e-04 3.721798e-04
3.560606e-05 5.303030e-06 4.304949e-05 3.613048e-04 3.638605e-04
3.560606e-05 6.010101e-06 3.772401e-05 3.522493e-04 3.542636e-04
3.560606e-05 6.717172e-06 3.688924e-05 3.417651e-04 3.437502e-04
3.560606e-05 7.424242e-06 4.345635e-05 3.293536e-04 3.322081e-04
3.560606e-05 8.131313e-06 5.949478e-05 3.160751e-04 3.216257e-04
3.560606e-05 8.838384e-06 8.283096e-05 3.013832e-04 3.125585e-04
3.560606e-05 9.545455e-06 1.130505e-04 2.836981e-04 3.053932e-04
3.560606e-05 1.025253e-05 1.518222e-04 2.638813e-04 3.044394e-04
3.560606e-05 1.095960e-05 1.987968e-04 2.383880e-04 3.104014e-04
3.560606e-05 1.166667e-05 1.709889e-04 1.903019e-04 2.558359e-04
3.560606e-05 1.237374e-05 1.336881e-04 1.494089e-04 2.004882e-04
[truncated: 257,531 more chars]
