# Supplementary material for: On the limitations of some popular numerical models of flagellated microswimmers: importance of long-range forces and flagellum waveform
Source: R Soc Open Sci. 2019 Jan 16;6(1):180745. doi: 10.1098/rsos.180745 (PMC6366169; doi:10.1098/rsos.180745)
Supplement: Data relative to Figures 5, 6, 8, 9, 10, 11, 12 [file rsos180745supp1.zip › DATA_FILES_1/Fig11_right_top.txt]

-2.500000e-05 -3.500000e-05 -1.113423e-06 -9.186407e-07 1.443472e-06
-2.500000e-05 -3.429293e-05 -1.224286e-06 -1.000966e-06 1.581394e-06
-2.500000e-05 -3.358586e-05 -1.341979e-06 -1.085514e-06 1.726050e-06
-2.500000e-05 -3.287879e-05 -1.466811e-06 -1.172198e-06 1.877654e-06
-2.500000e-05 -3.217172e-05 -1.599094e-06 -1.260915e-06 2.036421e-06
-2.500000e-05 -3.146465e-05 -1.739143e-06 -1.351539e-06 2.202561e-06
-2.500000e-05 -3.075758e-05 -1.887273e-06 -1.443923e-06 2.376281e-06
-2.500000e-05 -3.005051e-05 -2.043801e-06 -1.537896e-06 2.557781e-06
-2.500000e-05 -2.934343e-05 -2.209039e-06 -1.633258e-06 2.747251e-06
-2.500000e-05 -2.863636e-05 -2.383296e-06 -1.729785e-06 2.944870e-06
-2.500000e-05 -2.792929e-05 -2.566873e-06 -1.827218e-06 3.150803e-06
-2.500000e-05 -2.722222e-05 -2.760057e-06 -1.925267e-06 3.365199e-06
-2.500000e-05 -2.651515e-05 -2.963123e-06 -2.023606e-06 3.588186e-06
-2.500000e-05 -2.580808e-05 -3.176327e-06 -2.121872e-06 3.819868e-06
-2.500000e-05 -2.510101e-05 -3.399899e-06 -2.219661e-06 4.060321e-06
-2.500000e-05 -2.439394e-05 -3.634043e-06 -2.316527e-06 4.309590e-06
-2.500000e-05 -2.368687e-05 -3.878925e-06 -2.411980e-06 4.567681e-06
-2.500000e-05 -2.297980e-05 -4.134672e-06 -2.505482e-06 4.834558e-06
-2.500000e-05 -2.227273e-05 -4.401360e-06 -2.596449e-06 5.110139e-06
-2.500000e-05 -2.156566e-05 -4.679009e-06 -2.684248e-06 5.394285e-06
-2.500000e-05 -2.085859e-05 -4.967574e-06 -2.768193e-06 5.686799e-06
-2.500000e-05 -2.015152e-05 -5.266934e-06 -2.847550e-06 5.987415e-06
-2.500000e-05 -1.944444e-05 -5.576883e-06 -2.921535e-06 6.295791e-06
-2.500000e-05 -1.873737e-05 -5.897117e-06 -2.989316e-06 6.611506e-06
-2.500000e-05 -1.803030e-05 -6.227229e-06 -3.050016e-06 6.934045e-06
-2.500000e-05 -1.732323e-05 -6.566688e-06 -3.102715e-06 7.262798e-06
-2.500000e-05 -1.661616e-05 -6.914835e-06 -3.146460e-06 7.597049e-06
-2.500000e-05 -1.590909e-05 -7.270866e-06 -3.180267e-06 7.935969e-06
-2.500000e-05 -1.520202e-05 -7.633824e-06 -3.203135e-06 8.278608e-06
-2.500000e-05 -1.449495e-05 -8.002586e-06 -3.214055e-06 8.623893e-06
-2.500000e-05 -1.378788e-05 -8.375855e-06 -3.212024e-06 8.970621e-06
-2.500000e-05 -1.308081e-05 -8.752150e-06 -3.196064e-06 9.317455e-06
-2.500000e-05 -1.237374e-05 -9.129806e-06 -3.165237e-06 9.662923e-06
-2.500000e-05 -1.166667e-05 -9.506966e-06 -3.118669e-06 1.000542e-05
-2.500000e-05 -1.095960e-05 -9.881588e-06 -3.055572e-06 1.034323e-05
-2.500000e-05 -1.025253e-05 -1.025145e-05 -2.975271e-06 1.067448e-05
-2.500000e-05 -9.545455e-06 -1.061416e-05 -2.877232e-06 1.099722e-05
-2.500000e-05 -8.838384e-06 -1.096719e-05 -2.761083e-06 1.130941e-05
-2.500000e-05 -8.131313e-06 -1.130786e-05 -2.626648e-06 1.160892e-05
-2.500000e-05 -7.424242e-06 -1.163343e-05 -2.473970e-06 1.189358e-05
-2.500000e-05 -6.717172e-06 -1.194110e-05 -2.303334e-06 1.216122e-05
-2.500000e-05 -6.010101e-06 -1.222804e-05 -2.115283e-06 1.240965e-05
-2.500000e-05 -5.303030e-06 -1.249150e-05 -1.910636e-06 1.263677e-05
-2.500000e-05 -4.595960e-06 -1.272880e-05 -1.690491e-06 1.284056e-05
-2.500000e-05 -3.888889e-06 -1.293744e-05 -1.456224e-06 1.301914e-05
-2.500000e-05 -3.181818e-06 -1.311513e-05 -1.209476e-06 1.317078e-05
-2.500000e-05 -2.474747e-06 -1.325986e-05 -9.521393e-07 1.329400e-05
-2.500000e-05 -1.767677e-06 -1.336995e-05 -6.863210e-07 1.338756e-05
-2.500000e-05 -1.060606e-06 -1.344409e-05 -4.143090e-07 1.345047e-05
-2.500000e-05 -3.535354e-07 -1.348138e-05 -1.385253e-07 1.348210e-05
-2.500000e-05 3.535354e-07 -1.348138e-05 1.385250e-07 1.348210e-05
-2.500000e-05 1.060606e-06 -1.344409e-05 4.143087e-07 1.345047e-05
-2.500000e-05 1.767677e-06 -1.336995e-05 6.863207e-07 1.338756e-05
-2.500000e-05 2.474747e-06 -1.325986e-05 9.521391e-07 1.329400e-05
-2.500000e-05 3.181818e-06 -1.311513e-05 1.209476e-06 1.317078e-05
-2.500000e-05 3.888889e-06 -1.293744e-05 1.456223e-06 1.301914e-05
-2.500000e-05 4.595960e-06 -1.272880e-05 1.690491e-06 1.284056e-05
-2.500000e-05 5.303030e-06 -1.249150e-05 1.910636e-06 1.263677e-05
-2.500000e-05 6.010101e-06 -1.222804e-05 2.115283e-06 1.240965e-05
-2.500000e-05 6.717172e-06 -1.194110e-05 2.303334e-06 1.216122e-05
-2.500000e-05 7.424242e-06 -1.163343e-05 2.473970e-06 1.189358e-05
-2.500000e-05 8.131313e-06 -1.130786e-05 2.626648e-06 1.160892e-05
-2.500000e-05 8.838384e-06 -1.096719e-05 2.761082e-06 1.130941e-05
-2.500000e-05 9.545455e-06 -1.061416e-05 2.877231e-06 1.099722e-05
-2.500000e-05 1.025253e-05 -1.025145e-05 2.975271e-06 1.067448e-05
-2.500000e-05 1.095960e-05 -9.881588e-06 3.055571e-06 1.034322e-05
-2.500000e-05 1.166667e-05 -9.506966e-06 3.118668e-06 1.000542e-05
-2.500000e-05 1.237374e-05 -9.129806e-06 3.165237e-06 9.662922e-06
-2.500000e-05 1.308081e-05 -8.752150e-06 3.196064e-06 9.317454e-06
-2.500000e-05 1.378788e-05 -8.375855e-06 3.212024e-06 8.970621e-06
-2.500000e-05 1.449495e-05 -8.002586e-06 3.214055e-06 8.623893e-06
-2.500000e-05 1.520202e-05 -7.633824e-06 3.203135e-06 8.278608e-06
-2.500000e-05 1.590909e-05 -7.270866e-06 3.180267e-06 7.935968e-06
-2.500000e-05 1.661616e-05 -6.914835e-06 3.146459e-06 7.597049e-06
-2.500000e-05 1.732323e-05 -6.566688e-06 3.102715e-06 7.262798e-06
-2.500000e-05 1.803030e-05 -6.227229e-06 3.050015e-06 6.934044e-06
-2.500000e-05 1.873737e-05 -5.897117e-06 2.989316e-06 6.611505e-06
-2.500000e-05 1.944444e-05 -5.576882e-06 2.921535e-06 6.295791e-06
-2.500000e-05 2.015152e-05 -5.266934e-06 2.847549e-06 5.987414e-06
-2.500000e-05 2.085859e-05 -4.967574e-06 2.768192e-06 5.686799e-06
-2.500000e-05 2.156566e-05 -4.679009e-06 2.684247e-06 5.394285e-06
-2.500000e-05 2.227273e-05 -4.401360e-06 2.596449e-06 5.110138e-06
-2.500000e-05 2.297980e-05 -4.134672e-06 2.505482e-06 4.834558e-06
-2.500000e-05 2.368687e-05 -3.878925e-06 2.411979e-06 4.567680e-06
-2.500000e-05 2.439394e-05 -3.634043e-06 2.316527e-06 4.309589e-06
-2.500000e-05 2.510101e-05 -3.399899e-06 2.219661e-06 4.060321e-06
-2.500000e-05 2.580808e-05 -3.176326e-06 2.121872e-06 3.819868e-06
-2.500000e-05 2.651515e-05 -2.963123e-06 2.023606e-06 3.588186e-06
-2.500000e-05 2.722222e-05 -2.760057e-06 1.925267e-06 3.365199e-06
-2.500000e-05 2.792929e-05 -2.566872e-06 1.827218e-06 3.150803e-06
-2.500000e-05 2.863636e-05 -2.383296e-06 1.729785e-06 2.944869e-06
-2.500000e-05 2.934343e-05 -2.209039e-06 1.633258e-06 2.747250e-06
-2.500000e-05 3.005051e-05 -2.043800e-06 1.537895e-06 2.557781e-06
-2.500000e-05 3.075758e-05 -1.887273e-06 1.443923e-06 2.376281e-06
-2.500000e-05 3.146465e-05 -1.739142e-06 1.351539e-06 2.202561e-06
-2.500000e-05 3.217172e-05 -1.599094e-06 1.260915e-06 2.036420e-06
-2.500000e-05 3.287879e-05 -1.466811e-06 1.172198e-06 1.877654e-06
-2.500000e-05 3.358586e-05 -1.341979e-06 1.085513e-06 1.726050e-06
-2.500000e-05 3.429293e-05 -1.224286e-06 1.000966e-06 1.581394e-06
-2.500000e-05 3.500000e-05 -1.113423e-06 9.186404e-07 1.443472e-06
-2.398990e-05 -3.500000e-05 -1.023790e-06 -8.488495e-07 1.329922e-06
-2.398990e-05 -3.429293e-05 -1.134245e-06 -9.344390e-07 1.469587e-06
-2.398990e-05 -3.358586e-05 -1.251827e-06 -1.022606e-06 1.616414e-06
-2.398990e-05 -3.287879e-05 -1.376882e-06 -1.113281e-06 1.770649e-06
-2.398990e-05 -3.217172e-05 -1.509759e-06 -1.206378e-06 1.932543e-06
-2.398990e-05 -3.146465e-05 -1.650816e-06 -1.301788e-06 2.102343e-06
-2.398990e-05 -3.075758e-05 -1.800414e-06 -1.399379e-06 2.280297e-06
-2.398990e-05 -3.005051e-05 -1.958917e-06 -1.498996e-06 2.466647e-06
-2.398990e-05 -2.934343e-05 -2.126690e-06 -1.600455e-06 2.661628e-06
-2.398990e-05 -2.863636e-05 -2.304097e-06 -1.703541e-06 2.865469e-06
-2.398990e-05 -2.792929e-05 -2.491496e-06 -1.808008e-06 3.078384e-06
-2.398990e-05 -2.722222e-05 -2.689239e-06 -1.913575e-06 3.300573e-06
-2.398990e-05 -2.651515e-05 -2.897667e-06 -2.019922e-06 3.532217e-06
-2.398990e-05 -2.580808e-05 -3.117105e-06 -2.126686e-06 3.773478e-06
-2.398990e-05 -2.510101e-05 -3.347856e-06 -2.233464e-06 4.024488e-06
-2.398990e-05 -2.439394e-05 -3.590200e-06 -2.339802e-06 4.285348e-06
-2.398990e-05 -2.368687e-05 -3.844383e-06 -2.445199e-06 4.556125e-06
-2.398990e-05 -2.297980e-05 -4.110611e-06 -2.549099e-06 4.836840e-06
-2.398990e-05 -2.227273e-05 -4.389044e-06 -2.650893e-06 5.127469e-06
-2.398990e-05 -2.156566e-05 -4.679785e-06 -2.749912e-06 5.427928e-06
-2.398990e-05 -2.085859e-05 -4.982873e-06 -2.845430e-06 5.738074e-06
-2.398990e-05 -2.015152e-05 -5.298266e-06 -2.936658e-06 6.057688e-06
-2.398990e-05 -1.944444e-05 -5.625837e-06 -3.022747e-06 6.386474e-06
-2.398990e-05 -1.873737e-05 -5.965357e-06 -3.102787e-06 6.724044e-06
-2.398990e-05 -1.803030e-05 -6.316480e-06 -3.175809e-06 7.069914e-06
-2.398990e-05 -1.732323e-05 -6.678733e-06 -3.240787e-06 7.423488e-06
-2.398990e-05 -1.661616e-05 -7.051497e-06 -3.296645e-06 7.784053e-06
-2.398990e-05 -1.590909e-05 -7.433993e-06 -3.342262e-06 8.150765e-06
-2.398990e-05 -1.520202e-05 -7.825269e-06 -3.376482e-06 8.522644e-06
-2.398990e-05 -1.449495e-05 -8.224180e-06 -3.398126e-06 8.898562e-06
-2.398990e-05 -1.378788e-05 -8.629379e-06 -3.406006e-06 9.277234e-06
-2.398990e-05 -1.308081e-05 -9.039304e-06 -3.398944e-06 9.657217e-06
-2.398990e-05 -1.237374e-05 -9.452166e-06 -3.375793e-06 1.003690e-05
-2.398990e-05 -1.166667e-05 -9.865943e-06 -3.335462e-06 1.041452e-05
-2.398990e-05 -1.095960e-05 -1.027838e-05 -3.276944e-06 1.078812e-05
-2.398990e-05 -1.025253e-05 -1.068701e-05 -3.199344e-06 1.115562e-05
-2.398990e-05 -9.545455e-06 -1.108911e-05 -3.101920e-06 1.151478e-05
-2.398990e-05 -8.838384e-06 -1.148178e-05 -2.984109e-06 1.186323e-05
-2.398990e-05 -8.131313e-06 -1.186197e-05 -2.845569e-06 1.219850e-05
-2.398990e-05 -7.424242e-06 -1.222644e-05 -2.686210e-06 1.251805e-05
-2.398990e-05 -6.717172e-06 -1.257190e-05 -2.506227e-06 1.281927e-05
-2.398990e-05 -6.010101e-06 -1.289500e-05 -2.306126e-06 1.309959e-05
-2.398990e-05 -5.303030e-06 -1.319244e-05 -2.086749e-06 1.335646e-05
-2.398990e-05 -4.595960e-06 -1.346100e-05 -1.849280e-06 1.358743e-05
-2.398990e-05 -3.888889e-06 -1.369762e-05 -1.595251e-06 1.379020e-05
-2.398990e-05 -3.181818e-06 -1.389953e-05 -1.326532e-06 1.396268e-05
-2.398990e-05 -2.474747e-06 -1.406423e-05 -1.045305e-06 1.410302e-05
-2.398990e-05 -1.767677e-06 -1.418967e-05 -7.540327e-07 1.420969e-05
-2.398990e-05 -1.060606e-06 -1.427422e-05 -4.554103e-07 1.428148e-05
-2.398990e-05 -3.535354e-07 -1.431677e-05 -1.523056e-07 1.431758e-05
-2.398990e-05 3.535354e-07 -1.431677e-05 1.523053e-07 1.431758e-05
-2.398990e-05 1.060606e-06 -1.427422e-05 4.554100e-07 1.428148e-05
-2.398990e-05 1.767677e-06 -1.418967e-05 7.540324e-07 1.420969e-05
-2.398990e-05 2.474747e-06 -1.406423e-05 1.045304e-06 1.410302e-05
-2.398990e-05 3.181818e-06 -1.389953e-05 1.326531e-06 1.396268e-05
-2.398990e-05 3.888889e-06 -1.369762e-05 1.595251e-06 1.379020e-05
-2.398990e-05 4.595960e-06 -1.346100e-05 1.849280e-06 1.358743e-05
-2.398990e-05 5.303030e-06 -1.319244e-05 2.086749e-06 1.335646e-05
-2.398990e-05 6.010101e-06 -1.289500e-05 2.306126e-06 1.309959e-05
-2.398990e-05 6.717172e-06 -1.257190e-05 2.506226e-06 1.281927e-05
-2.398990e-05 7.424242e-06 -1.222644e-05 2.686210e-06 1.251805e-05
-2.398990e-05 8.131313e-06 -1.186197e-05 2.845569e-06 1.219850e-05
-2.398990e-05 8.838384e-06 -1.148178e-05 2.984109e-06 1.186323e-05
-2.398990e-05 9.545455e-06 -1.108911e-05 3.101920e-06 1.151478e-05
-2.398990e-05 1.025253e-05 -1.068701e-05 3.199344e-06 1.115562e-05
-2.398990e-05 1.095960e-05 -1.027838e-05 3.276943e-06 1.078812e-05
-2.398990e-05 1.166667e-05 -9.865943e-06 3.335462e-06 1.041452e-05
-2.398990e-05 1.237374e-05 -9.452165e-06 3.375793e-06 1.003690e-05
-2.398990e-05 1.308081e-05 -9.039304e-06 3.398944e-06 9.657217e-06
-2.398990e-05 1.378788e-05 -8.629379e-06 3.406006e-06 9.277234e-06
-2.398990e-05 1.449495e-05 -8.224180e-06 3.398126e-06 8.898561e-06
-2.398990e-05 1.520202e-05 -7.825268e-06 3.376482e-06 8.522644e-06
-2.398990e-05 1.590909e-05 -7.433993e-06 3.342262e-06 8.150765e-06
-2.398990e-05 1.661616e-05 -7.051497e-06 3.296645e-06 7.784052e-06
-2.398990e-05 1.732323e-05 -6.678733e-06 3.240787e-06 7.423488e-06
-2.398990e-05 1.803030e-05 -6.316480e-06 3.175809e-06 7.069914e-06
-2.398990e-05 1.873737e-05 -5.965357e-06 3.102787e-06 6.724044e-06
-2.398990e-05 1.944444e-05 -5.625837e-06 3.022747e-06 6.386473e-06
-2.398990e-05 2.015152e-05 -5.298266e-06 2.936658e-06 6.057687e-06
-2.398990e-05 2.085859e-05 -4.982872e-06 2.845430e-06 5.738073e-06
-2.398990e-05 2.156566e-05 -4.679785e-06 2.749912e-06 5.427928e-06
-2.398990e-05 2.227273e-05 -4.389043e-06 2.650892e-06 5.127469e-06
-2.398990e-05 2.297980e-05 -4.110610e-06 2.549099e-06 4.836840e-06
-2.398990e-05 2.368687e-05 -3.844382e-06 2.445198e-06 4.556124e-06
-2.398990e-05 2.439394e-05 -3.590200e-06 2.339801e-06 4.285348e-06
-2.398990e-05 2.510101e-05 -3.347856e-06 2.233463e-06 4.024487e-06
-2.398990e-05 2.580808e-05 -3.117105e-06 2.126686e-06 3.773478e-06
-2.398990e-05 2.651515e-05 -2.897667e-06 2.019921e-06 3.532217e-06
-2.398990e-05 2.722222e-05 -2.689239e-06 1.913575e-06 3.300572e-06
-2.398990e-05 2.792929e-05 -2.491496e-06 1.808008e-06 3.078383e-06
-2.398990e-05 2.863636e-05 -2.304096e-06 1.703541e-06 2.865469e-06
-2.398990e-05 2.934343e-05 -2.126690e-06 1.600454e-06 2.661628e-06
-2.398990e-05 3.005051e-05 -1.958917e-06 1.498996e-06 2.466646e-06
-2.398990e-05 3.075758e-05 -1.800414e-06 1.399379e-06 2.280296e-06
-2.398990e-05 3.146465e-05 -1.650816e-06 1.301787e-06 2.102342e-06
-2.398990e-05 3.217172e-05 -1.509759e-06 1.206377e-06 1.932542e-06
-2.398990e-05 3.287879e-05 -1.376882e-06 1.113281e-06 1.770649e-06
-2.398990e-05 3.358586e-05 -1.251827e-06 1.022605e-06 1.616414e-06
-2.398990e-05 3.429293e-05 -1.134244e-06 9.344387e-07 1.469587e-06
-2.398990e-05 3.500000e-05 -1.023790e-06 8.488492e-07 1.329921e-06
-2.297980e-05 -3.500000e-05 -9.278533e-07 -7.683831e-07 1.204709e-06
-2.297980e-05 -3.429293e-05 -1.037446e-06 -8.570323e-07 1.345659e-06
-2.297980e-05 -3.358586e-05 -1.154450e-06 -9.486327e-07 1.494209e-06
-2.297980e-05 -3.287879e-05 -1.279247e-06 -1.043136e-06 1.650638e-06
-2.297980e-05 -3.217172e-05 -1.412228e-06 -1.140476e-06 1.815234e-06
-2.297980e-05 -3.146465e-05 -1.553794e-06 -1.240565e-06 1.988285e-06
-2.297980e-05 -3.075758e-05 -1.704354e-06 -1.343291e-06 2.170081e-06
-2.297980e-05 -3.005051e-05 -1.864323e-06 -1.448519e-06 2.360912e-06
-2.297980e-05 -2.934343e-05 -2.034123e-06 -1.556082e-06 2.561064e-06
-2.297980e-05 -2.863636e-05 -2.214177e-06 -1.665786e-06 2.770816e-06
-2.297980e-05 -2.792929e-05 -2.404907e-06 -1.777400e-06 2.990439e-06
-2.297980e-05 -2.722222e-05 -2.606734e-06 -1.890656e-06 3.220193e-06
-2.297980e-05 -2.651515e-05 -2.820072e-06 -2.005247e-06 3.460321e-06
-2.297980e-05 -2.580808e-05 -3.045323e-06 -2.120820e-06 3.711047e-06
-2.297980e-05 -2.510101e-05 -3.282873e-06 -2.236976e-06 3.972571e-06
-2.297980e-05 -2.439394e-05 -3.533088e-06 -2.353262e-06 4.245062e-06
-2.297980e-05 -2.368687e-05 -3.796305e-06 -2.469172e-06 4.528658e-06
-2.297980e-05 -2.297980e-05 -4.072826e-06 -2.584139e-06 4.823451e-06
-2.297980e-05 -2.227273e-05 -4.362906e-06 -2.697535e-06 5.129488e-06
-2.297980e-05 -2.156566e-05 -4.666751e-06 -2.808664e-06 5.446757e-06
-2.297980e-05 -2.085859e-05 -4.984499e-06 -2.916762e-06 5.775183e-06
-2.297980e-05 -2.015152e-05 -5.316213e-06 -3.020991e-06 6.114614e-06
-2.297980e-05 -1.944444e-05 -5.661864e-06 -3.120442e-06 6.464817e-06
-2.297980e-05 -1.873737e-05 -6.021319e-06 -3.214126e-06 6.825459e-06
-2.297980e-05 -1.803030e-05 -6.394325e-06 -3.300984e-06 7.196102e-06
-2.297980e-05 -1.732323e-05 -6.780490e-06 -3.379879e-06 7.576188e-06
-2.297980e-05 -1.661616e-05 -7.179263e-06 -3.449608e-06 7.965025e-06
-2.297980e-05 -1.590909e-05 -7.589920e-06 -3.508899e-06 8.361774e-06
-2.297980e-05 -1.520202e-05 -8.011539e-06 -3.556429e-06 8.765441e-06
-2.297980e-05 -1.449495e-05 -8.442981e-06 -3.590828e-06 9.174856e-06
-2.297980e-05 -1.378788e-05 -8.882873e-06 -3.610697e-06 9.588668e-06
-2.297980e-05 -1.308081e-05 -9.329586e-06 -3.614627e-06 1.000533e-05
-2.297980e-05 -1.237374e-05 -9.781224e-06 -3.601224e-06 1.042311e-05
-2.297980e-05 -1.166667e-05 -1.023561e-05 -3.569136e-06 1.084004e-05
-2.297980e-05 -1.095960e-05 -1.069027e-05 -3.517083e-06 1.125396e-05
-2.297980e-05 -1.025253e-05 -1.114244e-05 -3.443901e-06 1.166252e-05
-2.297980e-05 -9.545455e-06 -1.158909e-05 -3.348576e-06 1.206316e-05
-2.297980e-05 -8.838384e-06 -1.202690e-05 -3.230294e-06 1.245316e-05
-2.297980e-05 -8.131313e-06 -1.245232e-05 -3.088485e-06 1.282962e-05
-2.297980e-05 -7.424242e-06 -1.286161e-05 -2.922867e-06 1.318954e-05
-2.297980e-05 -6.717172e-06 -1.325085e-05 -2.733496e-06 1.352985e-05
-2.297980e-05 -6.010101e-06 -1.361607e-05 -2.520800e-06 1.384745e-05
-2.297980e-05 -5.303030e-06 -1.395328e-05 -2.285613e-06 1.413924e-05
-2.297980e-05 -4.595960e-06 -1.425857e-05 -2.029197e-06 1.440224e-05
-2.297980e-05 -3.888889e-06 -1.452823e-05 -1.753250e-06 1.463364e-05
-2.297980e-05 -3.181818e-06 -1.475880e-05 -1.459899e-06 1.483083e-05
-2.297980e-05 -2.474747e-06 -1.494724e-05 -1.151671e-06 1.499154e-05
-2.297980e-05 -1.767677e-06 -1.509095e-05 -8.314604e-07 1.511384e-05
-2.297980e-05 -1.060606e-06 -1.518791e-05 -5.024588e-07 1.519622e-05
-2.297980e-05 -3.535354e-07 -1.523675e-05 -1.680883e-07 1.523768e-05
-2.297980e-05 3.535354e-07 -1.523675e-05 1.680880e-07 1.523768e-05
-2.297980e-05 1.060606e-06 -1.518791e-05 5.024585e-07 1.519622e-05
-2.297980e-05 1.767677e-06 -1.509095e-05 8.314601e-07 1.511384e-05
-2.297980e-05 2.474747e-06 -1.494724e-05 1.151671e-06 1.499154e-05
-2.297980e-05 3.181818e-06 -1.475880e-05 1.459898e-06 1.483083e-05
-2.297980e-05 3.888889e-06 -1.452823e-05 1.753250e-06 1.463364e-05
-2.297980e-05 4.595960e-06 -1.425857e-05 2.029197e-06 1.440224e-05
-2.297980e-05 5.303030e-06 -1.395328e-05 2.285612e-06 1.413924e-05
-2.297980e-05 6.010101e-06 -1.361607e-05 2.520799e-06 1.384745e-05
-2.297980e-05 6.717172e-06 -1.325085e-05 2.733496e-06 1.352985e-05
-2.297980e-05 7.424242e-06 -1.286160e-05 2.922867e-06 1.318954e-05
-2.297980e-05 8.131313e-06 -1.245232e-05 3.088484e-06 1.282962e-05
-2.297980e-05 8.838384e-06 -1.202690e-05 3.230294e-06 1.245316e-05
-2.297980e-05 9.545455e-06 -1.158909e-05 3.348576e-06 1.206316e-05
-2.297980e-05 1.025253e-05 -1.114244e-05 3.443900e-06 1.166252e-05
-2.297980e-05 1.095960e-05 -1.069027e-05 3.517083e-06 1.125396e-05
-2.297980e-05 1.166667e-05 -1.023561e-05 3.569135e-06 1.084004e-05
-2.297980e-05 1.237374e-05 -9.781224e-06 3.601224e-06 1.042311e-05
-2.297980e-05 1.308081e-05 -9.329586e-06 3.614627e-06 1.000533e-05
-2.297980e-05 1.378788e-05 -8.882872e-06 3.610696e-06 9.588668e-06
-2.297980e-05 1.449495e-05 -8.442981e-06 3.590828e-06 9.174855e-06
-2.297980e-05 1.520202e-05 -8.011539e-06 3.556429e-06 8.765440e-06
-2.297980e-05 1.590909e-05 -7.589920e-06 3.508899e-06 8.361774e-06
-2.297980e-05 1.661616e-05 -7.179263e-06 3.449607e-06 7.965024e-06
-2.297980e-05 1.732323e-05 -6.780489e-06 3.379879e-06 7.576188e-06
-2.297980e-05 1.803030e-05 -6.394325e-06 3.300983e-06 7.196102e-06
-2.297980e-05 1.873737e-05 -6.021319e-06 3.214126e-06 6.825459e-06
-2.297980e-05 1.944444e-05 -5.661863e-06 3.120441e-06 6.464816e-06
-2.297980e-05 2.015152e-05 -5.316213e-06 3.020991e-06 6.114614e-06
-2.297980e-05 2.085859e-05 -4.984499e-06 2.916761e-06 5.775182e-06
-2.297980e-05 2.156566e-05 -4.666751e-06 2.808663e-06 5.446756e-06
-2.297980e-05 2.227273e-05 -4.362906e-06 2.697534e-06 5.129487e-06
-2.297980e-05 2.297980e-05 -4.072825e-06 2.584138e-06 4.823451e-06
-2.297980e-05 2.368687e-05 -3.796305e-06 2.469171e-06 4.528657e-06
-2.297980e-05 2.439394e-05 -3.533088e-06 2.353261e-06 4.245062e-06
-2.297980e-05 2.510101e-05 -3.282873e-06 2.236975e-06 3.972570e-06
-2.297980e-05 2.580808e-05 -3.045323e-06 2.120820e-06 3.711047e-06
-2.297980e-05 2.651515e-05 -2.820072e-06 2.005247e-06 3.460321e-06
-2.297980e-05 2.722222e-05 -2.606734e-06 1.890656e-06 3.220193e-06
-2.297980e-05 2.792929e-05 -2.404907e-06 1.777399e-06 2.990439e-06
-2.297980e-05 2.863636e-05 -2.214177e-06 1.665786e-06 2.770816e-06
-2.297980e-05 2.934343e-05 -2.034123e-06 1.556082e-06 2.561064e-06
-2.297980e-05 3.005051e-05 -1.864323e-06 1.448518e-06 2.360912e-06
-2.297980e-05 3.075758e-05 -1.704353e-06 1.343291e-06 2.170081e-06
-2.297980e-05 3.146465e-05 -1.553793e-06 1.240565e-06 1.988284e-06
-2.297980e-05 3.217172e-05 -1.412228e-06 1.140476e-06 1.815233e-06
-2.297980e-05 3.287879e-05 -1.279247e-06 1.043136e-06 1.650638e-06
-2.297980e-05 3.358586e-05 -1.154450e-06 9.486324e-07 1.494208e-06
-2.297980e-05 3.429293e-05 -1.037446e-06 8.570320e-07 1.345659e-06
-2.297980e-05 3.500000e-05 -9.278530e-07 7.683828e-07 1.204709e-06
-2.196970e-05 -3.500000e-05 -8.256470e-07 -6.763848e-07 1.067328e-06
-2.196970e-05 -3.429293e-05 -9.338868e-07 -7.678270e-07 1.209009e-06
-2.196970e-05 -3.358586e-05 -1.049803e-06 -8.626114e-07 1.358744e-06
-2.196970e-05 -3.287879e-05 -1.173815e-06 -9.607135e-07 1.516843e-06
-2.196970e-05 -3.217172e-05 -1.306357e-06 -1.062091e-06 1.683629e-06
-2.196970e-05 -3.146465e-05 -1.447876e-06 -1.166680e-06 1.859432e-06
-2.196970e-05 -3.075758e-05 -1.598830e-06 -1.274395e-06 2.044588e-06
-2.196970e-05 -3.005051e-05 -1.759689e-06 -1.385124e-06 2.239436e-06
-2.196970e-05 -2.934343e-05 -1.930933e-06 -1.498725e-06 2.444316e-06
-2.196970e-05 -2.863636e-05 -2.113049e-06 -1.615027e-06 2.659566e-06
-2.196970e-05 -2.792929e-05 -2.306529e-06 -1.733823e-06 2.885518e-06
-2.196970e-05 -2.722222e-05 -2.511868e-06 -1.854864e-06 3.122499e-06
-2.196970e-05 -2.651515e-05 -2.729558e-06 -1.977864e-06 3.370821e-06
-2.196970e-05 -2.580808e-05 -2.960089e-06 -2.102485e-06 3.630781e-06
-2.196970e-05 -2.510101e-05 -3.203939e-06 -2.228341e-06 3.902657e-06
-2.196970e-05 -2.439394e-05 -3.461570e-06 -2.354989e-06 4.186698e-06
-2.196970e-05 -2.368687e-05 -3.733422e-06 -2.481927e-06 4.483124e-06
-2.196970e-05 -2.297980e-05 -4.019906e-06 -2.608585e-06 4.792114e-06
-2.196970e-05 -2.227273e-05 -4.321392e-06 -2.734325e-06 5.113802e-06
-2.196970e-05 -2.156566e-05 -4.638204e-06 -2.858434e-06 5.448264e-06
-2.196970e-05 -2.085859e-05 -4.970602e-06 -2.980117e-06 5.795514e-06
-2.196970e-05 -2.015152e-05 -5.318774e-06 -3.098497e-06 6.155489e-06
-2.196970e-05 -1.944444e-05 -5.682818e-06 -3.212607e-06 6.528037e-06
-2.196970e-05 -1.873737e-05 -6.062725e-06 -3.321390e-06 6.912906e-06
-2.196970e-05 -1.803030e-05 -6.458363e-06 -3.423695e-06 7.309729e-06
-2.196970e-05 -1.732323e-05 -6.869455e-06 -3.518277e-06 7.718011e-06
-2.196970e-05 -1.661616e-05 -7.295555e-06 -3.603800e-06 8.137106e-06
-2.196970e-05 -1.590909e-05 -7.736027e-06 -3.678838e-06 8.566210e-06
-2.196970e-05 -1.520202e-05 -8.190016e-06 -3.741884e-06 9.004335e-06
-2.196970e-05 -1.449495e-05 -8.656426e-06 -3.791360e-06 9.450297e-06
-2.196970e-05 -1.378788e-05 -9.133890e-06 -3.825630e-06 9.902696e-06
-2.196970e-05 -1.308081e-05 -9.620746e-06 -3.843021e-06 1.035990e-05
-2.196970e-05 -1.237374e-05 -1.011501e-05 -3.841850e-06 1.082004e-05
-2.196970e-05 -1.166667e-05 -1.061437e-05 -3.820452e-06 1.128099e-05
-2.196970e-05 -1.095960e-05 -1.111613e-05 -3.777218e-06 1.174035e-05
-2.196970e-05 -1.025253e-05 -1.161726e-05 -3.710643e-06 1.219547e-05
-2.196970e-05 -9.545455e-06 -1.211433e-05 -3.619372e-06 1.264345e-05
-2.196970e-05 -8.838384e-06 -1.260360e-05 -3.502258e-06 1.308115e-05
-2.196970e-05 -8.131313e-06 -1.308095e-05 -3.358421e-06 1.350520e-05
-2.196970e-05 -7.424242e-06 -1.354202e-05 -3.187311e-06 1.391205e-05
-2.196970e-05 -6.717172e-06 -1.398218e-05 -2.988770e-06 1.429805e-05
-2.196970e-05 -6.010101e-06 -1.439667e-05 -2.763084e-06 1.465943e-05
-2.196970e-05 -5.303030e-06 -1.478067e-05 -2.511038e-06 1.499245e-05
-2.196970e-05 -4.595960e-06 -1.512942e-05 -2.233946e-06 1.529346e-05
-2.196970e-05 -3.888889e-06 -1.543832e-05 -1.933676e-06 1.555895e-05
-2.196970e-05 -3.181818e-06 -1.570310e-05 -1.612642e-06 1.578569e-05
-2.196970e-05 -2.474747e-06 -1.591993e-05 -1.273782e-06 1.597081e-05
-2.196970e-05 -1.767677e-06 -1.608557e-05 -9.205093e-07 1.611189e-05
-2.196970e-05 -1.060606e-06 -1.619747e-05 -5.566349e-07 1.620703e-05
-2.196970e-05 -3.535354e-07 -1.625387e-05 -1.862730e-07 1.625494e-05
-2.196970e-05 3.535354e-07 -1.625387e-05 1.862727e-07 1.625494e-05
-2.196970e-05 1.060606e-06 -1.619747e-05 5.566345e-07 1.620703e-05
-2.196970e-05 1.767677e-06 -1.608557e-05 9.205090e-07 1.611189e-05
-2.196970e-05 2.474747e-06 -1.591993e-05 1.273782e-06 1.597081e-05
-2.196970e-05 3.181818e-06 -1.570310e-05 1.612641e-06 1.578569e-05
-2.196970e-05 3.888889e-06 -1.543832e-05 1.933676e-06 1.555894e-05
-2.196970e-05 4.595960e-06 -1.512942e-05 2.233946e-06 1.529346e-05
-2.196970e-05 5.303030e-06 -1.478067e-05 2.511037e-06 1.499245e-05
-2.196970e-05 6.010101e-06 -1.439667e-05 2.763083e-06 1.465943e-05
-2.196970e-05 6.717172e-06 -1.398218e-05 2.988769e-06 1.429804e-05
-2.196970e-05 7.424242e-06 -1.354202e-05 3.187311e-06 1.391205e-05
-2.196970e-05 8.131313e-06 -1.308095e-05 3.358420e-06 1.350520e-05
-2.196970e-05 8.838384e-06 -1.260360e-05 3.502257e-06 1.308115e-05
-2.196970e-05 9.545455e-06 -1.211433e-05 3.619372e-06 1.264345e-05
-2.196970e-05 1.025253e-05 -1.161726e-05 3.710643e-06 1.219547e-05
-2.196970e-05 1.095960e-05 -1.111613e-05 3.777218e-06 1.174035e-05
-2.196970e-05 1.166667e-05 -1.061437e-05 3.820451e-06 1.128099e-05
-2.196970e-05 1.237374e-05 -1.011501e-05 3.841850e-06 1.082004e-05
-2.196970e-05 1.308081e-05 -9.620746e-06 3.843021e-06 1.035990e-05
-2.196970e-05 1.378788e-05 -9.133889e-06 3.825629e-06 9.902695e-06
-2.196970e-05 1.449495e-05 -8.656425e-06 3.791360e-06 9.450297e-06
-2.196970e-05 1.520202e-05 -8.190015e-06 3.741884e-06 9.004335e-06
-2.196970e-05 1.590909e-05 -7.736026e-06 3.678838e-06 8.566210e-06
-2.196970e-05 1.661616e-05 -7.295555e-06 3.603800e-06 8.137106e-06
-2.196970e-05 1.732323e-05 -6.869455e-06 3.518277e-06 7.718010e-06
-2.196970e-05 1.803030e-05 -6.458363e-06 3.423694e-06 7.309729e-06
-2.196970e-05 1.873737e-05 -6.062725e-06 3.321389e-06 6.912905e-06
-2.196970e-05 1.944444e-05 -5.682817e-06 3.212607e-06 6.528036e-06
-2.196970e-05 2.015152e-05 -5.318774e-06 3.098497e-06 6.155488e-06
-2.196970e-05 2.085859e-05 -4.970602e-06 2.980117e-06 5.795514e-06
-2.196970e-05 2.156566e-05 -4.638204e-06 2.858434e-06 5.448264e-06
-2.196970e-05 2.227273e-05 -4.321392e-06 2.734325e-06 5.113801e-06
-2.196970e-05 2.297980e-05 -4.019905e-06 2.608584e-06 4.792114e-06
-2.196970e-05 2.368687e-05 -3.733422e-06 2.481926e-06 4.483123e-06
-2.196970e-05 2.439394e-05 -3.461570e-06 2.354989e-06 4.186697e-06
-2.196970e-05 2.510101e-05 -3.203939e-06 2.228340e-06 3.902656e-06
-2.196970e-05 2.580808e-05 -2.960089e-06 2.102484e-06 3.630781e-06
-2.196970e-05 2.651515e-05 -2.729558e-06 1.977863e-06 3.370820e-06
-2.196970e-05 2.722222e-05 -2.511867e-06 1.854864e-06 3.122499e-06
-2.196970e-05 2.792929e-05 -2.306529e-06 1.733822e-06 2.885518e-06
-2.196970e-05 2.863636e-05 -2.113048e-06 1.615027e-06 2.659565e-06
-2.196970e-05 2.934343e-05 -1.930932e-06 1.498725e-06 2.444315e-06
-2.196970e-05 3.005051e-05 -1.759688e-06 1.385123e-06 2.239435e-06
-2.196970e-05 3.075758e-05 -1.598829e-06 1.274395e-06 2.044587e-06
-2.196970e-05 3.146465e-05 -1.447876e-06 1.166680e-06 1.859431e-06
-2.196970e-05 3.217172e-05 -1.306357e-06 1.062090e-06 1.683629e-06
-2.196970e-05 3.287879e-05 -1.173815e-06 9.607132e-07 1.516843e-06
-2.196970e-05 3.358586e-05 -1.049803e-06 8.626110e-07 1.358743e-06
-2.196970e-05 3.429293e-05 -9.338866e-07 7.678267e-07 1.209009e-06
-2.196970e-05 3.500000e-05 -8.256468e-07 6.763845e-07 1.067328e-06
-2.095960e-05 -3.500000e-05 -7.172712e-07 -5.719841e-07 9.174115e-07
-2.095960e-05 -3.429293e-05 -8.236319e-07 -6.658846e-07 1.059137e-06
-2.095960e-05 -3.358586e-05 -9.379112e-07 -7.635314e-07 1.209404e-06
-2.095960e-05 -3.287879e-05 -1.060568e-06 -8.649274e-07 1.368541e-06
-2.095960e-05 -3.217172e-05 -1.192078e-06 -9.700579e-07 1.536900e-06
-2.095960e-05 -3.146465e-05 -1.332936e-06 -1.078888e-06 1.714852e-06
-2.095960e-05 -3.075758e-05 -1.483653e-06 -1.191362e-06 1.902779e-06
-2.095960e-05 -3.005051e-05 -1.644754e-06 -1.307395e-06 2.101071e-06
-2.095960e-05 -2.934343e-05 -1.816782e-06 -1.426879e-06 2.310126e-06
-2.095960e-05 -2.863636e-05 -2.000291e-06 -1.549669e-06 2.530343e-06
-2.095960e-05 -2.792929e-05 -2.195846e-06 -1.675587e-06 2.762125e-06
-2.095960e-05 -2.722222e-05 -2.404021e-06 -1.804417e-06 3.005867e-06
-2.095960e-05 -2.651515e-05 -2.625397e-06 -1.935895e-06 3.261963e-06
-2.095960e-05 -2.580808e-05 -2.860555e-06 -2.069711e-06 3.530790e-06
-2.095960e-05 -2.510101e-05 -3.110074e-06 -2.205500e-06 3.812714e-06
-2.095960e-05 -2.439394e-05 -3.374524e-06 -2.342840e-06 4.108079e-06
-2.095960e-05 -2.368687e-05 -3.654462e-06 -2.481240e-06 4.417199e-06
-2.095960e-05 -2.297980e-05 -3.950422e-06 -2.620142e-06 4.740356e-06
-2.095960e-05 -2.227273e-05 -4.262905e-06 -2.758908e-06 5.077788e-06
-2.095960e-05 -2.156566e-05 -4.592372e-06 -2.896819e-06 5.429681e-06
-2.095960e-05 -2.085859e-05 -4.939230e-06 -3.033061e-06 5.796158e-06
-2.095960e-05 -2.015152e-05 -5.303816e-06 -3.166728e-06 6.177267e-06
-2.095960e-05 -1.944444e-05 -5.686382e-06 -3.296809e-06 6.572967e-06
-2.095960e-05 -1.873737e-05 -6.087079e-06 -3.422185e-06 6.983114e-06
-2.095960e-05 -1.803030e-05 -6.505930e-06 -3.541623e-06 7.407443e-06
-2.095960e-05 -1.732323e-05 -6.942811e-06 -3.653774e-06 7.845552e-06
-2.095960e-05 -1.661616e-05 -7.397424e-06 -3.757171e-06 8.296880e-06
-2.095960e-05 -1.590909e-05 -7.869267e-06 -3.850229e-06 8.760686e-06
-2.095960e-05 -1.520202e-05 -8.357599e-06 -3.931251e-06 9.236027e-06
-2.095960e-05 -1.449495e-05 -8.861416e-06 -3.998433e-06 9.721736e-06
-2.095960e-05 -1.378788e-05 -9.379404e-06 -4.049879e-06 1.021640e-05
-2.095960e-05 -1.308081e-05 -9.909913e-06 -4.083620e-06 1.071832e-05
-2.095960e-05 -1.237374e-05 -1.045092e-05 -4.097638e-06 1.122552e-05
-2.095960e-05 -1.166667e-05 -1.099998e-05 -4.089899e-06 1.173571e-05
-2.095960e-05 -1.095960e-05 -1.155424e-05 -4.058398e-06 1.224626e-05
-2.095960e-05 -1.025253e-05 -1.211036e-05 -4.001208e-06 1.275423e-05
-2.095960e-05 -9.545455e-06 -1.266455e-05 -3.916541e-06 1.325632e-05
-2.095960e-05 -8.838384e-06 -1.321255e-05 -3.802816e-06 1.374892e-05
-2.095960e-05 -8.131313e-06 -1.374965e-05 -3.658739e-06 1.422812e-05
-2.095960e-05 -7.424242e-06 -1.427073e-05 -3.483382e-06 1.468972e-05
-2.095960e-05 -6.717172e-06 -1.477034e-05 -3.276270e-06 1.512934e-05
-2.095960e-05 -6.010101e-06 -1.524276e-05 -3.037457e-06 1.554245e-05
-2.095960e-05 -5.303030e-06 -1.568212e-05 -2.767606e-06 1.592447e-05
-2.095960e-05 -4.595960e-06 -1.608258e-05 -2.468039e-06 1.627085e-05
-2.095960e-05 -3.888889e-06 -1.643844e-05 -2.140782e-06 1.657725e-05
-2.095960e-05 -3.181818e-06 -1.674434e-05 -1.788567e-06 1.683959e-05
-2.095960e-05 -2.474747e-06 -1.699545e-05 -1.414815e-06 1.705424e-05
-2.095960e-05 -1.767677e-06 -1.718765e-05 -1.023574e-06 1.721810e-05
-2.095960e-05 -1.060606e-06 -1.731767e-05 -6.194271e-07 1.732874e-05
-2.095960e-05 -3.535354e-07 -1.738325e-05 -2.073650e-07 1.738449e-05
-2.095960e-05 3.535354e-07 -1.738325e-05 2.073646e-07 1.738449e-05
-2.095960e-05 1.060606e-06 -1.731767e-05 6.194268e-07 1.732874e-05
-2.095960e-05 1.767677e-06 -1.718765e-05 1.023574e-06 1.721810e-05
-2.095960e-05 2.474747e-06 -1.699545e-05 1.414815e-06 1.705424e-05
-2.095960e-05 3.181818e-06 -1.674434e-05 1.788567e-06 1.683959e-05
-2.095960e-05 3.888889e-06 -1.643844e-05 2.140781e-06 1.657725e-05
-2.095960e-05 4.595960e-06 -1.608258e-05 2.468039e-06 1.627085e-05
-2.095960e-05 5.303030e-06 -1.568212e-05 2.767605e-06 1.592446e-05
-2.095960e-05 6.010101e-06 -1.524276e-05 3.037457e-06 1.554245e-05
-2.095960e-05 6.717172e-06 -1.477034e-05 3.276269e-06 1.512934e-05
-2.095960e-05 7.424242e-06 -1.427073e-05 3.483382e-06 1.468972e-05
-2.095960e-05 8.131313e-06 -1.374965e-05 3.658739e-06 1.422812e-05
-2.095960e-05 8.838384e-06 -1.321255e-05 3.802816e-06 1.374892e-05
-2.095960e-05 9.545455e-06 -1.266455e-05 3.916541e-06 1.325632e-05
-2.095960e-05 1.025253e-05 -1.211036e-05 4.001208e-06 1.275423e-05
-2.095960e-05 1.095960e-05 -1.155424e-05 4.058398e-06 1.224626e-05
-2.095960e-05 1.166667e-05 -1.099998e-05 4.089899e-06 1.173571e-05
-2.095960e-05 1.237374e-05 -1.045092e-05 4.097637e-06 1.122552e-05
-2.095960e-05 1.308081e-05 -9.909912e-06 4.083620e-06 1.071832e-05
-2.095960e-05 1.378788e-05 -9.379403e-06 4.049879e-06 1.021639e-05
-2.095960e-05 1.449495e-05 -8.861415e-06 3.998432e-06 9.721735e-06
-2.095960e-05 1.520202e-05 -8.357599e-06 3.931250e-06 9.236027e-06
-2.095960e-05 1.590909e-05 -7.869266e-06 3.850229e-06 8.760686e-06
-2.095960e-05 1.661616e-05 -7.397424e-06 3.757170e-06 8.296880e-06
-2.095960e-05 1.732323e-05 -6.942811e-06 3.653773e-06 7.845552e-06
-2.095960e-05 1.803030e-05 -6.505929e-06 3.541622e-06 7.407443e-06
-2.095960e-05 1.873737e-05 -6.087078e-06 3.422185e-06 6.983113e-06
-2.095960e-05 1.944444e-05 -5.686382e-06 3.296809e-06 6.572966e-06
-2.095960e-05 2.015152e-05 -5.303815e-06 3.166728e-06 6.177267e-06
-2.095960e-05 2.085859e-05 -4.939230e-06 3.033061e-06 5.796158e-06
-2.095960e-05 2.156566e-05 -4.592372e-06 2.896818e-06 5.429681e-06
-2.095960e-05 2.227273e-05 -4.262905e-06 2.758908e-06 5.077788e-06
-2.095960e-05 2.297980e-05 -3.950421e-06 2.620142e-06 4.740356e-06
-2.095960e-05 2.368687e-05 -3.654462e-06 2.481240e-06 4.417198e-06
-2.095960e-05 2.439394e-05 -3.374524e-06 2.342839e-06 4.108078e-06
-2.095960e-05 2.510101e-05 -3.110074e-06 2.205500e-06 3.812714e-06
-2.095960e-05 2.580808e-05 -2.860555e-06 2.069710e-06 3.530790e-06
-2.095960e-05 2.651515e-05 -2.625397e-06 1.935894e-06 3.261962e-06
-2.095960e-05 2.722222e-05 -2.404021e-06 1.804416e-06 3.005867e-06
-2.095960e-05 2.792929e-05 -2.195846e-06 1.675587e-06 2.762124e-06
-2.095960e-05 2.863636e-05 -2.000291e-06 1.549668e-06 2.530343e-06
-2.095960e-05 2.934343e-05 -1.816782e-06 1.426878e-06 2.310125e-06
-2.095960e-05 3.005051e-05 -1.644754e-06 1.307395e-06 2.101071e-06
-2.095960e-05 3.075758e-05 -1.483653e-06 1.191361e-06 1.902779e-06
-2.095960e-05 3.146465e-05 -1.332936e-06 1.078888e-06 1.714852e-06
-2.095960e-05 3.217172e-05 -1.192078e-06 9.700575e-07 1.536900e-06
-2.095960e-05 3.287879e-05 -1.060568e-06 8.649270e-07 1.368540e-06
-2.095960e-05 3.358586e-05 -9.379109e-07 7.635310e-07 1.209403e-06
-2.095960e-05 3.429293e-05 -8.236316e-07 6.658842e-07 1.059137e-06
-2.095960e-05 3.500000e-05 -7.172710e-07 5.719838e-07 9.174111e-07
-1.994949e-05 -3.500000e-05 -6.029004e-07 -4.543070e-07 7.549064e-07
-1.994949e-05 -3.429293e-05 -7.068234e-07 -5.502565e-07 8.957575e-07
-1.994949e-05 -3.358586e-05 -8.188794e-07 -6.503659e-07 1.045724e-06
-1.994949e-05 -3.287879e-05 -9.395663e-07 -7.546684e-07 1.205118e-06
-1.994949e-05 -3.217172e-05 -1.069404e-06 -8.631810e-07 1.374302e-06
-1.994949e-05 -3.146465e-05 -1.208934e-06 -9.759017e-07 1.553675e-06
-1.994949e-05 -3.075758e-05 -1.358721e-06 -1.092807e-06 1.743660e-06
-1.994949e-05 -3.005051e-05 -1.519348e-06 -1.213851e-06 1.944699e-06
-1.994949e-05 -2.934343e-05 -1.691422e-06 -1.338956e-06 2.157247e-06
-1.994949e-05 -2.863636e-05 -1.875568e-06 -1.468017e-06 2.381770e-06
-1.994949e-05 -2.792929e-05 -2.072427e-06 -1.600891e-06 2.618741e-06
-1.994949e-05 -2.722222e-05 -2.282659e-06 -1.737398e-06 2.868638e-06
-1.994949e-05 -2.651515e-05 -2.506935e-06 -1.877310e-06 3.131935e-06
-1.994949e-05 -2.580808e-05 -2.745938e-06 -2.020353e-06 3.409105e-06
-1.994949e-05 -2.510101e-05 -3.000356e-06 -2.166193e-06 3.700612e-06
-1.994949e-05 -2.439394e-05 -3.270877e-06 -2.314439e-06 4.006902e-06
-1.994949e-05 -2.368687e-05 -3.558187e-06 -2.464628e-06 4.328404e-06
-1.994949e-05 -2.297980e-05 -3.862957e-06 -2.616222e-06 4.665517e-06
-1.994949e-05 -2.227273e-05 -4.185837e-06 -2.768600e-06 5.018604e-06
-1.994949e-05 -2.156566e-05 -4.527448e-06 -2.921049e-06 5.387979e-06
-1.994949e-05 -2.085859e-05 -4.888363e-06 -3.072756e-06 5.773900e-06
-1.994949e-05 -2.015152e-05 -5.269098e-06 -3.222798e-06 6.176554e-06
-1.994949e-05 -1.944444e-05 -5.670092e-06 -3.370136e-06 6.596041e-06
-1.994949e-05 -1.873737e-05 -6.091687e-06 -3.513602e-06 7.032358e-06
-1.994949e-05 -1.803030e-05 -6.534107e-06 -3.651898e-06 7.485380e-06
-1.994949e-05 -1.732323e-05 -6.997426e-06 -3.783579e-06 7.954837e-06
-1.994949e-05 -1.661616e-05 -7.481543e-06 -3.907057e-06 8.440295e-06
-1.994949e-05 -1.590909e-05 -7.986144e-06 -4.020592e-06 8.941121e-06
-1.994949e-05 -1.520202e-05 -8.510666e-06 -4.122292e-06 9.456465e-06
-1.994949e-05 -1.449495e-05 -9.054255e-06 -4.210122e-06 9.985222e-06
-1.994949e-05 -1.378788e-05 -9.615719e-06 -4.281904e-06 1.052600e-05
-1.994949e-05 -1.308081e-05 -1.019348e-05 -4.335341e-06 1.107711e-05
-1.994949e-05 -1.237374e-05 -1.078554e-05 -4.368037e-06 1.163647e-05
-1.994949e-05 -1.166667e-05 -1.138939e-05 -4.377531e-06 1.220168e-05
-1.994949e-05 -1.095960e-05 -1.200203e-05 -4.361345e-06 1.276989e-05
-1.994949e-05 -1.025253e-05 -1.261986e-05 -4.317037e-06 1.333783e-05
-1.994949e-05 -9.545455e-06 -1.323872e-05 -4.242273e-06 1.390182e-05
-1.994949e-05 -8.838384e-06 -1.385382e-05 -4.134914e-06 1.445773e-05
-1.994949e-05 -8.131313e-06 -1.445977e-05 -3.993113e-06 1.500100e-05
-1.994949e-05 -7.424242e-06 -1.505062e-05 -3.815419e-06 1.552670e-05
-1.994949e-05 -6.717172e-06 -1.561990e-05 -3.600894e-06 1.602958e-05
-1.994949e-05 -6.010101e-06 -1.616073e-05 -3.349227e-06 1.650414e-05
-1.994949e-05 -5.303030e-06 -1.666598e-05 -3.060845e-06 1.694473e-05
-1.994949e-05 -4.595960e-06 -1.712841e-05 -2.737000e-06 1.734571e-05
-1.994949e-05 -3.888889e-06 -1.754089e-05 -2.379842e-06 1.770160e-05
-1.994949e-05 -3.181818e-06 -1.789665e-05 -1.992443e-06 1.800722e-05
-1.994949e-05 -2.474747e-06 -1.818952e-05 -1.578786e-06 1.825791e-05
-1.994949e-05 -1.767677e-06 -1.841418e-05 -1.143699e-06 1.844966e-05
-1.994949e-05 -1.060606e-06 -1.856641e-05 -6.927356e-07 1.857933e-05
-1.994949e-05 -3.535354e-07 -1.864328e-05 -2.320101e-07 1.864472e-05
-1.994949e-05 3.535354e-07 -1.864328e-05 2.320097e-07 1.864472e-05
-1.994949e-05 1.060606e-06 -1.856641e-05 6.927352e-07 1.857933e-05
-1.994949e-05 1.767677e-06 -1.841418e-05 1.143699e-06 1.844966e-05
-1.994949e-05 2.474747e-06 -1.818952e-05 1.578786e-06 1.825791e-05
-1.994949e-05 3.181818e-06 -1.789665e-05 1.992443e-06 1.800722e-05
-1.994949e-05 3.888889e-06 -1.754089e-05 2.379842e-06 1.770160e-05
-1.994949e-05 4.595960e-06 -1.712841e-05 2.737000e-06 1.734571e-05
-1.994949e-05 5.303030e-06 -1.666598e-05 3.060844e-06 1.694473e-05
-1.994949e-05 6.010101e-06 -1.616073e-05 3.349227e-06 1.650414e-05
-1.994949e-05 6.717172e-06 -1.561990e-05 3.600893e-06 1.602958e-05
-1.994949e-05 7.424242e-06 -1.505062e-05 3.815419e-06 1.552670e-05
-1.994949e-05 8.131313e-06 -1.445977e-05 3.993113e-06 1.500100e-05
-1.994949e-05 8.838384e-06 -1.385382e-05 4.134914e-06 1.445773e-05
-1.994949e-05 9.545455e-06 -1.323872e-05 4.242272e-06 1.390182e-05
-1.994949e-05 1.025253e-05 -1.261986e-05 4.317036e-06 1.333783e-05
-1.994949e-05 1.095960e-05 -1.200203e-05 4.361345e-06 1.276988e-05
-1.994949e-05 1.166667e-05 -1.138939e-05 4.377531e-06 1.220168e-05
-1.994949e-05 1.237374e-05 -1.078554e-05 4.368036e-06 1.163647e-05
-1.994949e-05 1.308081e-05 -1.019348e-05 4.335340e-06 1.107711e-05
-1.994949e-05 1.378788e-05 -9.615719e-06 4.281903e-06 1.052600e-05
-1.994949e-05 1.449495e-05 -9.054255e-06 4.210121e-06 9.985222e-06
-1.994949e-05 1.520202e-05 -8.510666e-06 4.122292e-06 9.456465e-06
-1.994949e-05 1.590909e-05 -7.986143e-06 4.020591e-06 8.941121e-06
-1.994949e-05 1.661616e-05 -7.481542e-06 3.907056e-06 8.440294e-06
-1.994949e-05 1.732323e-05 -6.997426e-06 3.783578e-06 7.954837e-06
-1.994949e-05 1.803030e-05 -6.534107e-06 3.651897e-06 7.485379e-06
-1.994949e-05 1.873737e-05 -6.091687e-06 3.513602e-06 7.032357e-06
-1.994949e-05 1.944444e-05 -5.670092e-06 3.370135e-06 6.596040e-06
-1.994949e-05 2.015152e-05 -5.269097e-06 3.222798e-06 6.176553e-06
-1.994949e-05 2.085859e-05 -4.888363e-06 3.072755e-06 5.773899e-06
-1.994949e-05 2.156566e-05 -4.527448e-06 2.921049e-06 5.387978e-06
-1.994949e-05 2.227273e-05 -4.185837e-06 2.768600e-06 5.018603e-06
-1.994949e-05 2.297980e-05 -3.862956e-06 2.616222e-06 4.665517e-06
-1.994949e-05 2.368687e-05 -3.558187e-06 2.464627e-06 4.328404e-06
-1.994949e-05 2.439394e-05 -3.270877e-06 2.314439e-06 4.006902e-06
-1.994949e-05 2.510101e-05 -3.000355e-06 2.166193e-06 3.700611e-06
-1.994949e-05 2.580808e-05 -2.745938e-06 2.020352e-06 3.409105e-06
-1.994949e-05 2.651515e-05 -2.506935e-06 1.877310e-06 3.131935e-06
-1.994949e-05 2.722222e-05 -2.282658e-06 1.737397e-06 2.868637e-06
-1.994949e-05 2.792929e-05 -2.072427e-06 1.600891e-06 2.618741e-06
-1.994949e-05 2.863636e-05 -1.875567e-06 1.468016e-06 2.381769e-06
-1.994949e-05 2.934343e-05 -1.691422e-06 1.338956e-06 2.157246e-06
-1.994949e-05 3.005051e-05 -1.519348e-06 1.213850e-06 1.944698e-06
-1.994949e-05 3.075758e-05 -1.358720e-06 1.092807e-06 1.743660e-06
-1.994949e-05 3.146465e-05 -1.208934e-06 9.759013e-07 1.553675e-06
-1.994949e-05 3.217172e-05 -1.069404e-06 8.631806e-07 1.374302e-06
-1.994949e-05 3.287879e-05 -9.395661e-07 7.546680e-07 1.205118e-06
-1.994949e-05 3.358586e-05 -8.188792e-07 6.503655e-07 1.045724e-06
-1.994949e-05 3.429293e-05 -7.068232e-07 5.502561e-07 8.957571e-07
-1.994949e-05 3.500000e-05 -6.029002e-07 4.543066e-07 7.549060e-07
-1.893939e-05 -3.500000e-05 -4.827909e-07 -3.224866e-07 5.805899e-07
-1.893939e-05 -3.429293e-05 -5.836892e-07 -4.199964e-07 7.190897e-07
-1.893939e-05 -3.358586e-05 -6.929021e-07 -5.220838e-07 8.675741e-07
-1.893939e-05 -3.287879e-05 -8.109663e-07 -6.288156e-07 1.026195e-06
-1.893939e-05 -3.217172e-05 -9.384451e-07 -7.402438e-07 1.195257e-06
-1.893939e-05 -3.146465e-05 -1.075928e-06 -8.564033e-07 1.375154e-06
-1.893939e-05 -3.075758e-05 -1.224033e-06 -9.773093e-07 1.566330e-06
-1.893939e-05 -3.005051e-05 -1.383403e-06 -1.102954e-06 1.769269e-06
-1.893939e-05 -2.934343e-05 -1.554710e-06 -1.233304e-06 1.984480e-06
-1.893939e-05 -2.863636e-05 -1.738651e-06 -1.368295e-06 2.212496e-06
-1.893939e-05 -2.792929e-05 -1.935948e-06 -1.507830e-06 2.453863e-06
-1.893939e-05 -2.722222e-05 -2.147348e-06 -1.651770e-06 2.709141e-06
-1.893939e-05 -2.651515e-05 -2.373620e-06 -1.799935e-06 2.978899e-06
-1.893939e-05 -2.580808e-05 -2.615553e-06 -1.952095e-06 3.263708e-06
-1.893939e-05 -2.510101e-05 -2.873953e-06 -2.107961e-06 3.564141e-06
-1.893939e-05 -2.439394e-05 -3.149635e-06 -2.267184e-06 3.880763e-06
-1.893939e-05 -2.368687e-05 -3.443425e-06 -2.429343e-06 4.214128e-06
-1.893939e-05 -2.297980e-05 -3.756146e-06 -2.593936e-06 4.564771e-06
-1.893939e-05 -2.227273e-05 -4.088614e-06 -2.760375e-06 4.933197e-06
-1.893939e-05 -2.156566e-05 -4.441628e-06 -2.927973e-06 5.319876e-06
-1.893939e-05 -2.085859e-05 -4.815954e-06 -3.095933e-06 5.725226e-06
-1.893939e-05 -2.015152e-05 -5.212316e-06 -3.263338e-06 6.149603e-06
-1.893939e-05 -1.944444e-05 -5.631371e-06 -3.429141e-06 6.593280e-06
-1.893939e-05 -1.873737e-05 -6.073695e-06 -3.592148e-06 7.056437e-06
-1.893939e-05 -1.803030e-05 -6.539753e-06 -3.751012e-06 7.539128e-06
-1.893939e-05 -1.732323e-05 -7.029872e-06 -3.904216e-06 8.041269e-06
-1.893939e-05 -1.661616e-05 -7.544208e-06 -4.050064e-06 8.562598e-06
-1.893939e-05 -1.590909e-05 -8.082702e-06 -4.186676e-06 9.102655e-06
-1.893939e-05 -1.520202e-05 -8.645039e-06 -4.311975e-06 9.660737e-06
-1.893939e-05 -1.449495e-05 -9.230598e-06 -4.423689e-06 1.023587e-05
-1.893939e-05 -1.378788e-05 -9.838391e-06 -4.519351e-06 1.082675e-05
-1.893939e-05 -1.308081e-05 -1.046701e-05 -4.596312e-06 1.143172e-05
-1.893939e-05 -1.237374e-05 -1.111454e-05 -4.651760e-06 1.204873e-05
-1.893939e-05 -1.166667e-05 -1.177853e-05 -4.682747e-06 1.267525e-05
-1.893939e-05 -1.095960e-05 -1.245589e-05 -4.686239e-06 1.330827e-05
-1.893939e-05 -1.025253e-05 -1.314284e-05 -4.659176e-06 1.394425e-05
-1.893939e-05 -9.545455e-06 -1.383485e-05 -4.598549e-06 1.457908e-05
-1.893939e-05 -8.838384e-06 -1.452660e-05 -4.501504e-06 1.520808e-05
-1.893939e-05 -8.131313e-06 -1.521199e-05 -4.365462e-06 1.582599e-05
-1.893939e-05 -7.424242e-06 -1.588411e-05 -4.188254e-06 1.642701e-05
-1.893939e-05 -6.717172e-06 -1.653533e-05 -3.968281e-06 1.700484e-05
-1.893939e-05 -6.010101e-06 -1.715738e-05 -3.704669e-06 1.755279e-05
-1.893939e-05 -5.303030e-06 -1.774152e-05 -3.397436e-06 1.806389e-05
-1.893939e-05 -4.595960e-06 -1.827874e-05 -3.047630e-06 1.853107e-05
-1.893939e-05 -3.888889e-06 -1.876007e-05 -2.657448e-06 1.894736e-05
-1.893939e-05 -3.181818e-06 -1.917684e-05 -2.230303e-06 1.930610e-05
-1.893939e-05 -2.474747e-06 -1.952109e-05 -1.770826e-06 1.960125e-05
-1.893939e-05 -1.767677e-06 -1.978588e-05 -1.284801e-06 1.982755e-05
-1.893939e-05 -1.060606e-06 -1.996566e-05 -7.790175e-07 1.998085e-05
-1.893939e-05 -3.535354e-07 -2.005654e-05 -2.610458e-07 2.005824e-05
-1.893939e-05 3.535354e-07 -2.005654e-05 2.610454e-07 2.005824e-05
-1.893939e-05 1.060606e-06 -1.996566e-05 7.790170e-07 1.998085e-05
-1.893939e-05 1.767677e-06 -1.978588e-05 1.284801e-06 1.982755e-05
-1.893939e-05 2.474747e-06 -1.952109e-05 1.770826e-06 1.960125e-05
-1.893939e-05 3.181818e-06 -1.917684e-05 2.230302e-06 1.930610e-05
-1.893939e-05 3.888889e-06 -1.876007e-05 2.657448e-06 1.894736e-05
-1.893939e-05 4.595960e-06 -1.827874e-05 3.047629e-06 1.853107e-05
-1.893939e-05 5.303030e-06 -1.774152e-05 3.397436e-06 1.806389e-05
-1.893939e-05 6.010101e-06 -1.715738e-05 3.704669e-06 1.755279e-05
-1.893939e-05 6.717172e-06 -1.653533e-05 3.968281e-06 1.700484e-05
-1.893939e-05 7.424242e-06 -1.588411e-05 4.188254e-06 1.642701e-05
-1.893939e-05 8.131313e-06 -1.521199e-05 4.365461e-06 1.582599e-05
-1.893939e-05 8.838384e-06 -1.452660e-05 4.501504e-06 1.520808e-05
-1.893939e-05 9.545455e-06 -1.383485e-05 4.598548e-06 1.457908e-05
-1.893939e-05 1.025253e-05 -1.314284e-05 4.659175e-06 1.394425e-05
-1.893939e-05 1.095960e-05 -1.245589e-05 4.686239e-06 1.330827e-05
-1.893939e-05 1.166667e-05 -1.177853e-05 4.682746e-06 1.267525e-05
-1.893939e-05 1.237374e-05 -1.111454e-05 4.651759e-06 1.204873e-05
-1.893939e-05 1.308081e-05 -1.046701e-05 4.596311e-06 1.143172e-05
-1.893939e-05 1.378788e-05 -9.838391e-06 4.519350e-06 1.082675e-05
-1.893939e-05 1.449495e-05 -9.230597e-06 4.423688e-06 1.023587e-05
-1.893939e-05 1.520202e-05 -8.645039e-06 4.311975e-06 9.660736e-06
-1.893939e-05 1.590909e-05 -8.082701e-06 4.186676e-06 9.102654e-06
-1.893939e-05 1.661616e-05 -7.544207e-06 4.050064e-06 8.562598e-06
-1.893939e-05 1.732323e-05 -7.029872e-06 3.904215e-06 8.041268e-06
-1.893939e-05 1.803030e-05 -6.539752e-06 3.751011e-06 7.539128e-06
-1.893939e-05 1.873737e-05 -6.073694e-06 3.592148e-06 7.056436e-06
-1.893939e-05 1.944444e-05 -5.631371e-06 3.429141e-06 6.593280e-06
-1.893939e-05 2.015152e-05 -5.212315e-06 3.263338e-06 6.149602e-06
-1.893939e-05 2.085859e-05 -4.815954e-06 3.095932e-06 5.725226e-06
-1.893939e-05 2.156566e-05 -4.441628e-06 2.927973e-06 5.319876e-06
-1.893939e-05 2.227273e-05 -4.088614e-06 2.760375e-06 4.933197e-06
-1.893939e-05 2.297980e-05 -3.756145e-06 2.593936e-06 4.564770e-06
-1.893939e-05 2.368687e-05 -3.443424e-06 2.429342e-06 4.214128e-06
-1.893939e-05 2.439394e-05 -3.149635e-06 2.267184e-06 3.880763e-06
-1.893939e-05 2.510101e-05 -2.873952e-06 2.107961e-06 3.564141e-06
-1.893939e-05 2.580808e-05 -2.615553e-06 1.952094e-06 3.263708e-06
-1.893939e-05 2.651515e-05 -2.373620e-06 1.799935e-06 2.978898e-06
-1.893939e-05 2.722222e-05 -2.147347e-06 1.651769e-06 2.709141e-06
-1.893939e-05 2.792929e-05 -1.935947e-06 1.507829e-06 2.453862e-06
-1.893939e-05 2.863636e-05 -1.738650e-06 1.368295e-06 2.212495e-06
-1.893939e-05 2.934343e-05 -1.554710e-06 1.233304e-06 1.984480e-06
-1.893939e-05 3.005051e-05 -1.383403e-06 1.102954e-06 1.769268e-06
-1.893939e-05 3.075758e-05 -1.224033e-06 9.773089e-07 1.566330e-06
-1.893939e-05 3.146465e-05 -1.075928e-06 8.564029e-07 1.375153e-06
-1.893939e-05 3.217172e-05 -9.384448e-07 7.402434e-07 1.195257e-06
-1.893939e-05 3.287879e-05 -8.109661e-07 6.288152e-07 1.026194e-06
-1.893939e-05 3.358586e-05 -6.929019e-07 5.220834e-07 8.675737e-07
-1.893939e-05 3.429293e-05 -5.836890e-07 4.199960e-07 7.190893e-07
-1.893939e-05 3.500000e-05 -4.827907e-07 3.224862e-07 5.805895e-07
-1.792929e-05 -3.500000e-05 -3.572883e-07 -1.756773e-07 3.981425e-07
-1.792929e-05 -3.429293e-05 -4.545510e-07 -2.741741e-07 5.308371e-07
-1.792929e-05 -3.358586e-05 -5.602722e-07 -3.776646e-07 6.756741e-07
-1.792929e-05 -3.287879e-05 -6.750267e-07 -4.862518e-07 8.319266e-07
-1.792929e-05 -3.217172e-05 -7.994201e-07 -6.000260e-07 9.995518e-07
-1.792929e-05 -3.146465e-05 -9.340900e-07 -7.190628e-07 1.178803e-06
-1.792929e-05 -3.075758e-05 -1.079707e-06 -8.434201e-07 1.370082e-06
-1.792929e-05 -3.005051e-05 -1.236973e-06 -9.731352e-07 1.573879e-06
-1.792929e-05 -2.934343e-05 -1.406627e-06 -1.108221e-06 1.790741e-06
-1.792929e-05 -2.863636e-05 -1.589439e-06 -1.248663e-06 2.021256e-06
-1.792929e-05 -2.792929e-05 -1.786214e-06 -1.394415e-06 2.266044e-06
-1.792929e-05 -2.722222e-05 -1.997788e-06 -1.545392e-06 2.525747e-06
-1.792929e-05 -2.651515e-05 -2.225033e-06 -1.701468e-06 2.801029e-06
-1.792929e-05 -2.580808e-05 -2.468847e-06 -1.862468e-06 3.092571e-06
-1.792929e-05 -2.510101e-05 -2.730160e-06 -2.028161e-06 3.401061e-06
-1.792929e-05 -2.439394e-05 -3.009925e-06 -2.198254e-06 3.727193e-06
-1.792929e-05 -2.368687e-05 -3.309115e-06 -2.372382e-06 4.071663e-06
-1.792929e-05 -2.297980e-05 -3.628721e-06 -2.550098e-06 4.435157e-06
-1.792929e-05 -2.227273e-05 -3.969739e-06 -2.730864e-06 4.818345e-06
-1.792929e-05 -2.156566e-05 -4.333166e-06 -2.914041e-06 5.221873e-06
-1.792929e-05 -2.085859e-05 -4.719986e-06 -3.098871e-06 5.646350e-06
-1.792929e-05 -2.015152e-05 -5.131155e-06 -3.284468e-06 6.092330e-06
-1.792929e-05 -1.944444e-05 -5.567588e-06 -3.469803e-06 6.560303e-06
-1.792929e-05 -1.873737e-05 -6.030134e-06 -3.653684e-06 7.050668e-06
-1.792929e-05 -1.803030e-05 -6.519549e-06 -3.834743e-06 7.563714e-06
-1.792929e-05 -1.732323e-05 -7.036470e-06 -4.011420e-06 8.099592e-06
-1.792929e-05 -1.661616e-05 -7.581374e-06 -4.181943e-06 8.658284e-06
-1.792929e-05 -1.590909e-05 -8.154537e-06 -4.344312e-06 9.239562e-06
-1.792929e-05 -1.520202e-05 -8.755979e-06 -4.496286e-06 9.842955e-06
-1.792929e-05 -1.449495e-05 -9.385410e-06 -4.635372e-06 1.046769e-05
-1.792929e-05 -1.378788e-05 -1.004216e-05 -4.758818e-06 1.111266e-05
-1.792929e-05 -1.308081e-05 -1.072508e-05 -4.863614e-06 1.177634e-05
-1.792929e-05 -1.237374e-05 -1.143252e-05 -4.946498e-06 1.245674e-05
-1.792929e-05 -1.166667e-05 -1.216215e-05 -5.003989e-06 1.315135e-05
-1.792929e-05 -1.095960e-05 -1.291094e-05 -5.032418e-06 1.385704e-05
-1.792929e-05 -1.025253e-05 -1.367501e-05 -5.027991e-06 1.457006e-05
-1.792929e-05 -9.545455e-06 -1.444956e-05 -4.986879e-06 1.528590e-05
-1.792929e-05 -8.838384e-06 -1.522881e-05 -4.905326e-06 1.599934e-05
-1.792929e-05 -8.131313e-06 -1.600589e-05 -4.779797e-06 1.670434e-05
-1.792929e-05 -7.424242e-06 -1.677287e-05 -4.607151e-06 1.739411e-05
-1.792929e-05 -6.717172e-06 -1.752078e-05 -4.384848e-06 1.806113e-05
-1.792929e-05 -6.010101e-06 -1.823967e-05 -4.111170e-06 1.869725e-05
-1.792929e-05 -5.303030e-06 -1.891884e-05 -3.785458e-06 1.929383e-05
-1.792929e-05 -4.595960e-06 -1.954702e-05 -3.408335e-06 1.984195e-05
-1.792929e-05 -3.888889e-06 -2.011281e-05 -2.981900e-06 2.033265e-05
-1.792929e-05 -3.181818e-06 -2.060502e-05 -2.509858e-06 2.075731e-05
-1.792929e-05 -2.474747e-06 -2.101321e-05 -1.997570e-06 2.110794e-05
-1.792929e-05 -1.767677e-06 -2.132820e-05 -1.451992e-06 2.137757e-05
-1.792929e-05 -1.060606e-06 -2.154257e-05 -8.814977e-07 2.156060e-05
-1.792929e-05 -3.535354e-07 -2.165111e-05 -2.955744e-07 2.165313e-05
-1.792929e-05 3.535354e-07 -2.165111e-05 2.955739e-07 2.165313e-05
-1.792929e-05 1.060606e-06 -2.154257e-05 8.814972e-07 2.156060e-05
-1.792929e-05 1.767677e-06 -2.132820e-05 1.451992e-06 2.137757e-05
-1.792929e-05 2.474747e-06 -2.101321e-05 1.997569e-06 2.110794e-05
-1.792929e-05 3.181818e-06 -2.060502e-05 2.509857e-06 2.075731e-05
-1.792929e-05 3.888889e-06 -2.011281e-05 2.981900e-06 2.033265e-05
-1.792929e-05 4.595960e-06 -1.954702e-05 3.408335e-06 1.984195e-05
-1.792929e-05 5.303030e-06 -1.891884e-05 3.785457e-06 1.929383e-05
-1.792929e-05 6.010101e-06 -1.823967e-05 4.111169e-06 1.869725e-05
-1.792929e-05 6.717172e-06 -1.752078e-05 4.384847e-06 1.806113e-05
-1.792929e-05 7.424242e-06 -1.677287e-05 4.607151e-06 1.739411e-05
-1.792929e-05 8.131313e-06 -1.600589e-05 4.779796e-06 1.670434e-05
-1.792929e-05 8.838384e-06 -1.522881e-05 4.905326e-06 1.599934e-05
-1.792929e-05 9.545455e-06 -1.444956e-05 4.986879e-06 1.528590e-05
-1.792929e-05 1.025253e-05 -1.367501e-05 5.027991e-06 1.457006e-05
-1.792929e-05 1.095960e-05 -1.291094e-05 5.032417e-06 1.385704e-05
-1.792929e-05 1.166667e-05 -1.216215e-05 5.003989e-06 1.315135e-05
-1.792929e-05 1.237374e-05 -1.143252e-05 4.946498e-06 1.245674e-05
-1.792929e-05 1.308081e-05 -1.072508e-05 4.863613e-06 1.177634e-05
-1.792929e-05 1.378788e-05 -1.004215e-05 4.758818e-06 1.111266e-05
-1.792929e-05 1.449495e-05 -9.385409e-06 4.635372e-06 1.046769e-05
-1.792929e-05 1.520202e-05 -8.755979e-06 4.496285e-06 9.842954e-06
-1.792929e-05 1.590909e-05 -8.154536e-06 4.344311e-06 9.239562e-06
-1.792929e-05 1.661616e-05 -7.581373e-06 4.181942e-06 8.658283e-06
-1.792929e-05 1.732323e-05 -7.036469e-06 4.011420e-06 8.099592e-06
-1.792929e-05 1.803030e-05 -6.519548e-06 3.834743e-06 7.563713e-06
-1.792929e-05 1.873737e-05 -6.030133e-06 3.653683e-06 7.050667e-06
-1.792929e-05 1.944444e-05 -5.567588e-06 3.469802e-06 6.560302e-06
-1.792929e-05 2.015152e-05 -5.131155e-06 3.284468e-06 6.092329e-06
-1.792929e-05 2.085859e-05 -4.719985e-06 3.098870e-06 5.646349e-06
-1.792929e-05 2.156566e-05 -4.333166e-06 2.914040e-06 5.221873e-06
-1.792929e-05 2.227273e-05 -3.969739e-06 2.730864e-06 4.818344e-06
-1.792929e-05 2.297980e-05 -3.628721e-06 2.550097e-06 4.435156e-06
-1.792929e-05 2.368687e-05 -3.309115e-06 2.372381e-06 4.071662e-06
-1.792929e-05 2.439394e-05 -3.009925e-06 2.198254e-06 3.727193e-06
-1.792929e-05 2.510101e-05 -2.730160e-06 2.028161e-06 3.401060e-06
-1.792929e-05 2.580808e-05 -2.468847e-06 1.862468e-06 3.092570e-06
-1.792929e-05 2.651515e-05 -2.225033e-06 1.701468e-06 2.801029e-06
-1.792929e-05 2.722222e-05 -1.997788e-06 1.545392e-06 2.525746e-06
-1.792929e-05 2.792929e-05 -1.786214e-06 1.394415e-06 2.266043e-06
-1.792929e-05 2.863636e-05 -1.589439e-06 1.248663e-06 2.021256e-06
-1.792929e-05 2.934343e-05 -1.406627e-06 1.108221e-06 1.790741e-06
-1.792929e-05 3.005051e-05 -1.236973e-06 9.731347e-07 1.573879e-06
-1.792929e-05 3.075758e-05 -1.079706e-06 8.434197e-07 1.370081e-06
-1.792929e-05 3.146465e-05 -9.340898e-07 7.190624e-07 1.178802e-06
-1.792929e-05 3.217172e-05 -7.994199e-07 6.000256e-07 9.995514e-07
-1.792929e-05 3.287879e-05 -6.750265e-07 4.862514e-07 8.319262e-07
-1.792929e-05 3.358586e-05 -5.602720e-07 3.776642e-07 6.756737e-07
-1.792929e-05 3.429293e-05 -4.545508e-07 2.741737e-07 5.308367e-07
-1.792929e-05 3.500000e-05 -3.572881e-07 1.756769e-07 3.981422e-07
-1.691919e-05 -3.500000e-05 -2.268340e-07 -1.306917e-08 2.272102e-07
-1.691919e-05 -3.429293e-05 -3.198320e-07 -1.118913e-07 3.388394e-07
-1.691919e-05 -3.358586e-05 -4.213903e-07 -2.161148e-07 4.735772e-07
-1.691919e-05 -3.287879e-05 -5.321199e-07 -3.258813e-07 6.239793e-07
-1.691919e-05 -3.217172e-05 -6.526676e-07 -4.413224e-07 7.878708e-07
-1.691919e-05 -3.146465e-05 -7.837172e-07 -5.625573e-07 9.647193e-07
-1.691919e-05 -3.075758e-05 -9.259912e-07 -6.896906e-07 1.154614e-06
-1.691919e-05 -3.005051e-05 -1.080252e-06 -8.228090e-07 1.357924e-06
-1.691919e-05 -2.934343e-05 -1.247301e-06 -9.619780e-07 1.575170e-06
-1.691919e-05 -2.863636e-05 -1.427984e-06 -1.107238e-06 1.806963e-06
-1.691919e-05 -2.792929e-05 -1.623188e-06 -1.258601e-06 2.053975e-06
-1.691919e-05 -2.722222e-05 -1.833842e-06 -1.416044e-06 2.316928e-06
-1.691919e-05 -2.651515e-05 -2.060918e-06 -1.579504e-06 2.596578e-06
-1.691919e-05 -2.580808e-05 -2.305433e-06 -1.748873e-06 2.893713e-06
-1.691919e-05 -2.510101e-05 -2.568441e-06 -1.923989e-06 3.209147e-06
-1.691919e-05 -2.439394e-05 -2.851039e-06 -2.104630e-06 3.543712e-06
-1.691919e-05 -2.368687e-05 -3.154360e-06 -2.290504e-06 3.898255e-06
-1.691919e-05 -2.297980e-05 -3.479568e-06 -2.481236e-06 4.273631e-06
-1.691919e-05 -2.227273e-05 -3.827857e-06 -2.676361e-06 4.670695e-06
-1.691919e-05 -2.156566e-05 -4.200438e-06 -2.875309e-06 5.090292e-06
-1.691919e-05 -2.085859e-05 -4.598534e-06 -3.077389e-06 5.533248e-06
-1.691919e-05 -2.015152e-05 -5.023365e-06 -3.281775e-06 6.000354e-06
-1.691919e-05 -1.944444e-05 -5.476134e-06 -3.487488e-06 6.492350e-06
-1.691919e-05 -1.873737e-05 -5.958004e-06 -3.693372e-06 7.009908e-06
-1.691919e-05 -1.803030e-05 -6.470075e-06 -3.898080e-06 7.553602e-06
-1.691919e-05 -1.732323e-05 -7.013354e-06 -4.100045e-06 8.123885e-06
-1.691919e-05 -1.661616e-05 -7.588714e-06 -4.297458e-06 8.721051e-06
-1.691919e-05 -1.590909e-05 -8.196848e-06 -4.488244e-06 9.345194e-06
-1.691919e-05 -1.520202e-05 -8.838216e-06 -4.670035e-06 9.996164e-06
-1.691919e-05 -1.449495e-05 -9.512973e-06 -4.840150e-06 1.067351e-05
-1.691919e-05 -1.378788e-05 -1.022089e-05 -4.995576e-06 1.137640e-05
-1.691919e-05 -1.308081e-05 -1.096127e-05 -5.132951e-06 1.210358e-05
-1.691919e-05 -1.237374e-05 -1.173283e-05 -5.248563e-06 1.285327e-05
-1.691919e-05 -1.166667e-05 -1.253358e-05 -5.338356e-06 1.362309e-05
-1.691919e-05 -1.095960e-05 -1.336070e-05 -5.397961e-06 1.440993e-05
-1.691919e-05 -1.025253e-05 -1.421039e-05 -5.422747e-06 1.520991e-05
-1.691919e-05 -9.545455e-06 -1.507776e-05 -5.407901e-06 1.601824e-05
-1.691919e-05 -8.838384e-06 -1.595662e-05 -5.348553e-06 1.682916e-05
-1.691919e-05 -8.131313e-06 -1.683944e-05 -5.239941e-06 1.763587e-05
-1.691919e-05 -7.424242e-06 -1.771723e-05 -5.077623e-06 1.843048e-05
-1.691919e-05 -6.717172e-06 -1.857951e-05 -4.857741e-06 1.920406e-05
-1.691919e-05 -6.010101e-06 -1.941439e-05 -4.577330e-06 1.994669e-05
-1.691919e-05 -5.303030e-06 -2.020873e-05 -4.234651e-06 2.064764e-05
-1.691919e-05 -4.595960e-06 -2.094841e-05 -3.829541e-06 2.129557e-05
-1.691919e-05 -3.888889e-06 -2.161880e-05 -3.363725e-06 2.187892e-05
-1.691919e-05 -3.181818e-06 -2.220531e-05 -2.841070e-06 2.238633e-05
-1.691919e-05 -2.474747e-06 -2.269409e-05 -2.267715e-06 2.280711e-05
-1.691919e-05 -1.767677e-06 -2.307276e-05 -1.652045e-06 2.313183e-05
-1.691919e-05 -1.060606e-06 -2.333124e-05 -1.004480e-06 2.335285e-05
-1.691919e-05 -3.535354e-07 -2.346233e-05 -3.370723e-07 2.346475e-05
-1.691919e-05 3.535354e-07 -2.346233e-05 3.370718e-07 2.346475e-05
-1.691919e-05 1.060606e-06 -2.333124e-05 1.004479e-06 2.335285e-05
-1.691919e-05 1.767677e-06 -2.307276e-05 1.652044e-06 2.313183e-05
-1.691919e-05 2.474747e-06 -2.269409e-05 2.267714e-06 2.280711e-05
-1.691919e-05 3.181818e-06 -2.220531e-05 2.841070e-06 2.238633e-05
-1.691919e-05 3.888889e-06 -2.161880e-05 3.363725e-06 2.187892e-05
-1.691919e-05 4.595960e-06 -2.094841e-05 3.829540e-06 2.129557e-05
-1.691919e-05 5.303030e-06 -2.020872e-05 4.234651e-06 2.064763e-05
-1.691919e-05 6.010101e-06 -1.941439e-05 4.577329e-06 1.994669e-05
-1.691919e-05 6.717172e-06 -1.857951e-05 4.857741e-06 1.920406e-05
-1.691919e-05 7.424242e-06 -1.771723e-05 5.077623e-06 1.843047e-05
-1.691919e-05 8.131313e-06 -1.683944e-05 5.239941e-06 1.763587e-05
-1.691919e-05 8.838384e-06 -1.595662e-05 5.348552e-06 1.682916e-05
-1.691919e-05 9.545455e-06 -1.507776e-05 5.407900e-06 1.601824e-05
-1.691919e-05 1.025253e-05 -1.421039e-05 5.422746e-06 1.520991e-05
-1.691919e-05 1.095960e-05 -1.336070e-05 5.397960e-06 1.440993e-05
-1.691919e-05 1.166667e-05 -1.253358e-05 5.338355e-06 1.362309e-05
-1.691919e-05 1.237374e-05 -1.173283e-05 5.248562e-06 1.285327e-05
-1.691919e-05 1.308081e-05 -1.096127e-05 5.132951e-06 1.210358e-05
-1.691919e-05 1.378788e-05 -1.022089e-05 4.995576e-06 1.137640e-05
-1.691919e-05 1.449495e-05 -9.512973e-06 4.840150e-06 1.067350e-05
-1.691919e-05 1.520202e-05 -8.838216e-06 4.670034e-06 9.996163e-06
-1.691919e-05 1.590909e-05 -8.196848e-06 4.488243e-06 9.345194e-06
-1.691919e-05 1.661616e-05 -7.588714e-06 4.297458e-06 8.721050e-06
-1.691919e-05 1.732323e-05 -7.013354e-06 4.100045e-06 8.123884e-06
-1.691919e-05 1.803030e-05 -6.470075e-06 3.898080e-06 7.553601e-06
-1.691919e-05 1.873737e-05 -5.958003e-06 3.693372e-06 7.009907e-06
-1.691919e-05 1.944444e-05 -5.476134e-06 3.487487e-06 6.492350e-06
-1.691919e-05 2.015152e-05 -5.023365e-06 3.281775e-06 6.000353e-06
-1.691919e-05 2.085859e-05 -4.598533e-06 3.077389e-06 5.533248e-06
-1.691919e-05 2.156566e-05 -4.200437e-06 2.875308e-06 5.090292e-06
-1.691919e-05 2.227273e-05 -3.827856e-06 2.676361e-06 4.670695e-06
-1.691919e-05 2.297980e-05 -3.479568e-06 2.481235e-06 4.273631e-06
-1.691919e-05 2.368687e-05 -3.154359e-06 2.290503e-06 3.898255e-06
-1.691919e-05 2.439394e-05 -2.851039e-06 2.104630e-06 3.543711e-06
-1.691919e-05 2.510101e-05 -2.568441e-06 1.923989e-06 3.209146e-06
-1.691919e-05 2.580808e-05 -2.305432e-06 1.748872e-06 2.893712e-06
-1.691919e-05 2.651515e-05 -2.060918e-06 1.579503e-06 2.596577e-06
-1.691919e-05 2.722222e-05 -1.833841e-06 1.416043e-06 2.316927e-06
-1.691919e-05 2.792929e-05 -1.623188e-06 1.258601e-06 2.053975e-06
-1.691919e-05 2.863636e-05 -1.427984e-06 1.107238e-06 1.806962e-06
-1.691919e-05 2.934343e-05 -1.247301e-06 9.619775e-07 1.575170e-06
-1.691919e-05 3.005051e-05 -1.080251e-06 8.228085e-07 1.357924e-06
-1.691919e-05 3.075758e-05 -9.259909e-07 6.896902e-07 1.154613e-06
-1.691919e-05 3.146465e-05 -7.837169e-07 5.625569e-07 9.647189e-07
-1.691919e-05 3.217172e-05 -6.526673e-07 4.413220e-07 7.878704e-07
-1.691919e-05 3.287879e-05 -5.321196e-07 3.258809e-07 6.239789e-07
-1.691919e-05 3.358586e-05 -4.213901e-07 2.161144e-07 4.735768e-07
-1.691919e-05 3.429293e-05 -3.198318e-07 1.118909e-07 3.388391e-07
-1.691919e-05 3.500000e-05 -2.268338e-07 1.306878e-08 2.272099e-07
-1.590909e-05 -3.500000e-05 -9.197013e-08 1.660956e-07 1.898585e-07
-1.590909e-05 -3.429293e-05 -1.800633e-07 6.770065e-08 1.923699e-07
-1.590909e-05 -3.358586e-05 -2.767717e-07 -3.648746e-08 2.791664e-07
-1.590909e-05 -3.287879e-05 -3.827406e-07 -1.466508e-07 4.098741e-07
-1.590909e-05 -3.217172e-05 -4.986558e-07 -2.629642e-07 5.637444e-07
-1.590909e-05 -3.146465e-05 -6.252456e-07 -3.855937e-07 7.345846e-07
-1.590909e-05 -3.075758e-05 -7.632825e-07 -5.146936e-07 9.206029e-07
-1.590909e-05 -3.005051e-05 -9.135855e-07 -6.504039e-07 1.121456e-06
-1.590909e-05 -2.934343e-05 -1.077022e-06 -7.928471e-07 1.337379e-06
-1.590909e-05 -2.863636e-05 -1.254508e-06 -9.421245e-07 1.568881e-06
-1.590909e-05 -2.792929e-05 -1.447012e-06 -1.098312e-06 1.816627e-06
-1.590909e-05 -2.722222e-05 -1.655556e-06 -1.261456e-06 2.081379e-06
-1.590909e-05 -2.651515e-05 -1.881217e-06 -1.431567e-06 2.363971e-06
-1.590909e-05 -2.580808e-05 -2.125124e-06 -1.608613e-06 2.665293e-06
-1.590909e-05 -2.510101e-05 -2.388465e-06 -1.792514e-06 2.986281e-06
-1.590909e-05 -2.439394e-05 -2.672482e-06 -1.983132e-06 3.327908e-06
-1.590909e-05 -2.368687e-05 -2.978472e-06 -2.180263e-06 3.691185e-06
-1.590909e-05 -2.297980e-05 -3.307784e-06 -2.383627e-06 4.077145e-06
-1.590909e-05 -2.227273e-05 -3.661817e-06 -2.592851e-06 4.486845e-06
-1.590909e-05 -2.156566e-05 -4.042014e-06 -2.807460e-06 4.921353e-06
-1.590909e-05 -2.085859e-05 -4.449856e-06 -3.026860e-06 5.381737e-06
-1.590909e-05 -2.015152e-05 -4.886849e-06 -3.250318e-06 5.869059e-06
-1.590909e-05 -1.944444e-05 -5.354516e-06 -3.476940e-06 6.384352e-06
-1.590909e-05 -1.873737e-05 -5.854375e-06 -3.705652e-06 6.928605e-06
-1.590909e-05 -1.803030e-05 -6.387921e-06 -3.935171e-06 7.502740e-06
-1.590909e-05 -1.732323e-05 -6.956589e-06 -4.163977e-06 8.107579e-06
-1.590909e-05 -1.661616e-05 -7.561725e-06 -4.390278e-06 8.743811e-06
-1.590909e-05 -1.590909e-05 -8.204535e-06 -4.611981e-06 9.411948e-06
-1.590909e-05 -1.520202e-05 -8.886027e-06 -4.826653e-06 1.011227e-05
-1.590909e-05 -1.449495e-05 -9.606937e-06 -5.031483e-06 1.084477e-05
-1.590909e-05 -1.378788e-05 -1.036764e-05 -5.223247e-06 1.160906e-05
-1.590909e-05 -1.308081e-05 -1.116806e-05 -5.398277e-06 1.240431e-05
-1.590909e-05 -1.237374e-05 -1.200750e-05 -5.552432e-06 1.322911e-05
-1.590909e-05 -1.166667e-05 -1.288453e-05 -5.681087e-06 1.408140e-05
-1.590909e-05 -1.095960e-05 -1.379682e-05 -5.779132e-06 1.495830e-05
-1.590909e-05 -1.025253e-05 -1.474091e-05 -5.841009e-06 1.585597e-05
-1.590909e-05 -9.545455e-06 -1.571202e-05 -5.860775e-06 1.676950e-05
-1.590909e-05 -8.838384e-06 -1.670384e-05 -5.832217e-06 1.769274e-05
-1.590909e-05 -8.131313e-06 -1.770832e-05 -5.749031e-06 1.861816e-05
-1.590909e-05 -7.424242e-06 -1.871546e-05 -5.605064e-06 1.953677e-05
-1.590909e-05 -6.717172e-06 -1.971323e-05 -5.394644e-06 2.043805e-05
-1.590909e-05 -6.010101e-06 -2.068752e-05 -5.112988e-06 2.131000e-05
-1.590909e-05 -5.303030e-06 -2.162225e-05 -4.756676e-06 2.213928e-05
-1.590909e-05 -4.595960e-06 -2.249969e-05 -4.324177e-06 2.291145e-05
-1.590909e-05 -3.888889e-06 -2.330097e-05 -3.816361e-06 2.361143e-05
-1.590909e-05 -3.181818e-06 -2.400683e-05 -3.236953e-06 2.422408e-05
-1.590909e-05 -2.474747e-06 -2.459861e-05 -2.592830e-06 2.473488e-05
-1.590909e-05 -1.767677e-06 -2.505934e-05 -1.894088e-06 2.513082e-05
-1.590909e-05 -1.060606e-06 -2.537497e-05 -1.153818e-06 2.540119e-05
-1.590909e-05 -3.535354e-07 -2.553542e-05 -3.875566e-07 2.553836e-05
-1.590909e-05 3.535354e-07 -2.553542e-05 3.875559e-07 2.553836e-05
-1.590909e-05 1.060606e-06 -2.537497e-05 1.153818e-06 2.540119e-05
-1.590909e-05 1.767677e-06 -2.505934e-05 1.894088e-06 2.513082e-05
-1.590909e-05 2.474747e-06 -2.459860e-05 2.592829e-06 2.473488e-05
-1.590909e-05 3.181818e-06 -2.400683e-05 3.236952e-06 2.422408e-05
-1.590909e-05 3.888889e-06 -2.330097e-05 3.816360e-06 2.361143e-05
-1.590909e-05 4.595960e-06 -2.249969e-05 4.324176e-06 2.291145e-05
-1.590909e-05 5.303030e-06 -2.162225e-05 4.756676e-06 2.213928e-05
-1.590909e-05 6.010101e-06 -2.068752e-05 5.112987e-06 2.131000e-05
-1.590909e-05 6.717172e-06 -1.971323e-05 5.394644e-06 2.043804e-05
-1.590909e-05 7.424242e-06 -1.871546e-05 5.605063e-06 1.953677e-05
-1.590909e-05 8.131313e-06 -1.770832e-05 5.749030e-06 1.861816e-05
-1.590909e-05 8.838384e-06 -1.670384e-05 5.832217e-06 1.769274e-05
-1.590909e-05 9.545455e-06 -1.571202e-05 5.860774e-06 1.676950e-05
-1.590909e-05 1.025253e-05 -1.474091e-05 5.841008e-06 1.585597e-05
-1.590909e-05 1.095960e-05 -1.379682e-05 5.779131e-06 1.495829e-05
-1.590909e-05 1.166667e-05 -1.288453e-05 5.681086e-06 1.408140e-05
-1.590909e-05 1.237374e-05 -1.200749e-05 5.552432e-06 1.322911e-05
-1.590909e-05 1.308081e-05 -1.116806e-05 5.398276e-06 1.240431e-05
-1.590909e-05 1.378788e-05 -1.036764e-05 5.223246e-06 1.160906e-05
-1.590909e-05 1.449495e-05 -9.606936e-06 5.031482e-06 1.084477e-05
-1.590909e-05 1.520202e-05 -8.886026e-06 4.826652e-06 1.011227e-05
-1.590909e-05 1.590909e-05 -8.204535e-06 4.611981e-06 9.411947e-06
-1.590909e-05 1.661616e-05 -7.561725e-06 4.390277e-06 8.743810e-06
-1.590909e-05 1.732323e-05 -6.956588e-06 4.163976e-06 8.107578e-06
-1.590909e-05 1.803030e-05 -6.387920e-06 3.935171e-06 7.502739e-06
-1.590909e-05 1.873737e-05 -5.854375e-06 3.705651e-06 6.928604e-06
-1.590909e-05 1.944444e-05 -5.354515e-06 3.476939e-06 6.384351e-06
-1.590909e-05 2.015152e-05 -4.886848e-06 3.250317e-06 5.869058e-06
-1.590909e-05 2.085859e-05 -4.449855e-06 3.026860e-06 5.381737e-06
-1.590909e-05 2.156566e-05 -4.042014e-06 2.807460e-06 4.921352e-06
-1.590909e-05 2.227273e-05 -3.661817e-06 2.592850e-06 4.486845e-06
-1.590909e-05 2.297980e-05 -3.307784e-06 2.383626e-06 4.077145e-06
-1.590909e-05 2.368687e-05 -2.978472e-06 2.180263e-06 3.691184e-06
-1.590909e-05 2.439394e-05 -2.672482e-06 1.983131e-06 3.327908e-06
-1.590909e-05 2.510101e-05 -2.388465e-06 1.792513e-06 2.986280e-06
-1.590909e-05 2.580808e-05 -2.125124e-06 1.608612e-06 2.665293e-06
-1.590909e-05 2.651515e-05 -1.881217e-06 1.431566e-06 2.363971e-06
-1.590909e-05 2.722222e-05 -1.655556e-06 1.261456e-06 2.081379e-06
-1.590909e-05 2.792929e-05 -1.447012e-06 1.098312e-06 1.816626e-06
-1.590909e-05 2.863636e-05 -1.254507e-06 9.421241e-07 1.568881e-06
-1.590909e-05 2.934343e-05 -1.077021e-06 7.928466e-07 1.337378e-06
-1.590909e-05 3.005051e-05 -9.135852e-07 6.504035e-07 1.121456e-06
-1.590909e-05 3.075758e-05 -7.632822e-07 5.146932e-07 9.206024e-07
-1.590909e-05 3.146465e-05 -6.252453e-07 3.855933e-07 7.345842e-07
-1.590909e-05 3.217172e-05 -4.986555e-07 2.629638e-07 5.637440e-07
-1.590909e-05 3.287879e-05 -3.827403e-07 1.466503e-07 4.098737e-07
-1.590909e-05 3.358586e-05 -2.767714e-07 3.648705e-08 2.791661e-07
-1.590909e-05 3.429293e-05 -1.800631e-07 -6.770105e-08 1.923698e-07
-1.590909e-05 3.500000e-05 -9.196991e-08 -1.660960e-07 1.898587e-07
-1.489899e-05 -3.500000e-05 4.665580e-08 3.625045e-07 3.654945e-07
-1.489899e-05 -3.429293e-05 -3.588869e-08 2.653814e-07 2.677971e-07
-1.489899e-05 -3.358586e-05 -1.270527e-07 1.620975e-07 2.059563e-07
-1.489899e-05 -3.287879e-05 -2.275132e-07 5.242905e-08 2.334760e-07
-1.489899e-05 -3.217172e-05 -3.379921e-07 -6.384380e-08 3.439690e-07
-1.489899e-05 -3.146465e-05 -4.592593e-07 -1.869355e-07 4.958467e-07
-1.489899e-05 -3.075758e-05 -5.921349e-07 -3.170525e-07 6.716741e-07
-1.489899e-05 -3.005051e-05 -7.374920e-07 -4.543914e-07 8.662367e-07
-1.489899e-05 -2.934343e-05 -8.962592e-07 -5.991350e-07 1.078074e-06
-1.489899e-05 -2.863636e-05 -1.069423e-06 -7.514500e-07 1.307036e-06
-1.489899e-05 -2.792929e-05 -1.258032e-06 -9.114825e-07 1.553527e-06
-1.489899e-05 -2.722222e-05 -1.463198e-06 -1.079354e-06 1.818228e-06
-1.489899e-05 -2.651515e-05 -1.686097e-06 -1.255154e-06 2.101984e-06
-1.489899e-05 -2.580808e-05 -1.927977e-06 -1.438940e-06 2.405752e-06
-1.489899e-05 -2.510101e-05 -2.190156e-06 -1.630722e-06 2.730574e-06
-1.489899e-05 -2.439394e-05 -2.474021e-06 -1.830461e-06 3.077559e-06
-1.489899e-05 -2.368687e-05 -2.781039e-06 -2.038058e-06 3.447877e-06
-1.489899e-05 -2.297980e-05 -3.112746e-06 -2.253341e-06 3.842751e-06
-1.489899e-05 -2.227273e-05 -3.470755e-06 -2.476056e-06 4.263448e-06
-1.489899e-05 -2.156566e-05 -3.856749e-06 -2.705849e-06 4.711278e-06
-1.489899e-05 -2.085859e-05 -4.272483e-06 -2.942250e-06 5.187576e-06
-1.489899e-05 -2.015152e-05 -4.719770e-06 -3.184655e-06 5.693703e-06
-1.489899e-05 -1.944444e-05 -5.200479e-06 -3.432301e-06 6.231025e-06
-1.489899e-05 -1.873737e-05 -5.716519e-06 -3.684238e-06 6.800897e-06
-1.489899e-05 -1.803030e-05 -6.269821e-06 -3.939305e-06 7.404645e-06
-1.489899e-05 -1.732323e-05 -6.862312e-06 -4.196088e-06 8.043536e-06
-1.489899e-05 -1.661616e-05 -7.495884e-06 -4.452886e-06 8.718743e-06
-1.489899e-05 -1.590909e-05 -8.172349e-06 -4.707663e-06 9.431298e-06
-1.489899e-05 -1.520202e-05 -8.893382e-06 -4.958003e-06 1.018205e-05
-1.489899e-05 -1.449495e-05 -9.660448e-06 -5.201053e-06 1.097156e-05
-1.489899e-05 -1.378788e-05 -1.047471e-05 -5.433469e-06 1.180009e-05
-1.489899e-05 -1.308081e-05 -1.133690e-05 -5.651361e-06 1.266740e-05
-1.489899e-05 -1.237374e-05 -1.224719e-05 -5.850234e-06 1.357273e-05
-1.489899e-05 -1.166667e-05 -1.320503e-05 -6.024940e-06 1.451457e-05
-1.489899e-05 -1.095960e-05 -1.420886e-05 -6.169651e-06 1.549053e-05
-1.489899e-05 -1.025253e-05 -1.525596e-05 -6.277842e-06 1.649714e-05
-1.489899e-05 -9.545455e-06 -1.634208e-05 -6.342325e-06 1.752965e-05
-1.489899e-05 -8.838384e-06 -1.746115e-05 -6.355336e-06 1.858176e-05
-1.489899e-05 -8.131313e-06 -1.860493e-05 -6.308689e-06 1.964543e-05
-1.489899e-05 -7.424242e-06 -1.976271e-05 -6.194044e-06 2.071065e-05
-1.489899e-05 -6.717172e-06 -2.092097e-05 -6.003280e-06 2.176525e-05
-1.489899e-05 -6.010101e-06 -2.206321e-05 -5.729018e-06 2.279489e-05
-1.489899e-05 -5.303030e-06 -2.316995e-05 -5.365272e-06 2.378303e-05
-1.489899e-05 -4.595960e-06 -2.421894e-05 -4.908220e-06 2.471129e-05
-1.489899e-05 -3.888889e-06 -2.518575e-05 -4.357038e-06 2.555984e-05
-1.489899e-05 -3.181818e-06 -2.604468e-05 -3.714689e-06 2.630825e-05
-1.489899e-05 -2.474747e-06 -2.677019e-05 -2.988544e-06 2.693649e-05
-1.489899e-05 -1.767677e-06 -2.733856e-05 -2.190671e-06 2.742619e-05
-1.489899e-05 -1.060606e-06 -2.772973e-05 -1.337650e-06 2.776198e-05
-1.489899e-05 -3.535354e-07 -2.792916e-05 -4.498469e-07 2.793278e-05
-1.489899e-05 3.535354e-07 -2.792916e-05 4.498462e-07 2.793278e-05
-1.489899e-05 1.060606e-06 -2.772973e-05 1.337649e-06 2.776198e-05
-1.489899e-05 1.767677e-06 -2.733856e-05 2.190670e-06 2.742619e-05
-1.489899e-05 2.474747e-06 -2.677019e-05 2.988543e-06 2.693649e-05
-1.489899e-05 3.181818e-06 -2.604468e-05 3.714688e-06 2.630825e-05
-1.489899e-05 3.888889e-06 -2.518575e-05 4.357037e-06 2.555984e-05
-1.489899e-05 4.595960e-06 -2.421894e-05 4.908219e-06 2.471129e-05
-1.489899e-05 5.303030e-06 -2.316995e-05 5.365271e-06 2.378303e-05
-1.489899e-05 6.010101e-06 -2.206321e-05 5.729017e-06 2.279488e-05
-1.489899e-05 6.717172e-06 -2.092097e-05 6.003279e-06 2.176525e-05
-1.489899e-05 7.424242e-06 -1.976271e-05 6.194043e-06 2.071065e-05
-1.489899e-05 8.131313e-06 -1.860493e-05 6.308688e-06 1.964543e-05
-1.489899e-05 8.838384e-06 -1.746115e-05 6.355335e-06 1.858176e-05
-1.489899e-05 9.545455e-06 -1.634208e-05 6.342325e-06 1.752965e-05
-1.489899e-05 1.025253e-05 -1.525596e-05 6.277841e-06 1.649714e-05
-1.489899e-05 1.095960e-05 -1.420886e-05 6.169650e-06 1.549052e-05
-1.489899e-05 1.166667e-05 -1.320503e-05 6.024940e-06 1.451457e-05
-1.489899e-05 1.237374e-05 -1.224719e-05 5.850233e-06 1.357273e-05
-1.489899e-05 1.308081e-05 -1.133690e-05 5.651360e-06 1.266740e-05
-1.489899e-05 1.378788e-05 -1.047471e-05 5.433468e-06 1.180009e-05
-1.489899e-05 1.449495e-05 -9.660447e-06 5.201052e-06 1.097156e-05
-1.489899e-05 1.520202e-05 -8.893382e-06 4.958002e-06 1.018204e-05
-1.489899e-05 1.590909e-05 -8.172349e-06 4.707663e-06 9.431298e-06
-1.489899e-05 1.661616e-05 -7.495883e-06 4.452886e-06 8.718742e-06
-1.489899e-05 1.732323e-05 -6.862311e-06 4.196088e-06 8.043536e-06
-1.489899e-05 1.803030e-05 -6.269820e-06 3.939304e-06 7.404645e-06
-1.489899e-05 1.873737e-05 -5.716518e-06 3.684237e-06 6.800896e-06
-1.489899e-05 1.944444e-05 -5.200479e-06 3.432300e-06 6.231024e-06
-1.489899e-05 2.015152e-05 -4.719769e-06 3.184655e-06 5.693703e-06
-1.489899e-05 2.085859e-05 -4.272482e-06 2.942250e-06 5.187576e-06
-1.489899e-05 2.156566e-05 -3.856749e-06 2.705849e-06 4.711277e-06
-1.489899e-05 2.227273e-05 -3.470754e-06 2.476056e-06 4.263448e-06
-1.489899e-05 2.297980e-05 -3.112745e-06 2.253341e-06 3.842750e-06
-1.489899e-05 2.368687e-05 -2.781038e-06 2.038057e-06 3.447876e-06
-1.489899e-05 2.439394e-05 -2.474021e-06 1.830460e-06 3.077558e-06
-1.489899e-05 2.510101e-05 -2.190155e-06 1.630721e-06 2.730573e-06
-1.489899e-05 2.580808e-05 -1.927977e-06 1.438939e-06 2.405752e-06
-1.489899e-05 2.651515e-05 -1.686097e-06 1.255154e-06 2.101983e-06
-1.489899e-05 2.722222e-05 -1.463197e-06 1.079353e-06 1.818227e-06
-1.489899e-05 2.792929e-05 -1.258032e-06 9.114820e-07 1.553526e-06
-1.489899e-05 2.863636e-05 -1.069423e-06 7.514495e-07 1.307036e-06
-1.489899e-05 2.934343e-05 -8.962589e-07 5.991345e-07 1.078073e-06
-1.489899e-05 3.005051e-05 -7.374918e-07 4.543909e-07 8.662362e-07
-1.489899e-05 3.075758e-05 -5.921347e-07 3.170521e-07 6.716737e-07
-1.489899e-05 3.146465e-05 -4.592590e-07 1.869350e-07 4.958463e-07
-1.489899e-05 3.217172e-05 -3.379918e-07 6.384336e-08 3.439687e-07
-1.489899e-05 3.287879e-05 -2.275129e-07 -5.242948e-08 2.334759e-07
-1.489899e-05 3.358586e-05 -1.270525e-07 -1.620979e-07 2.059565e-07
-1.489899e-05 3.429293e-05 -3.588847e-08 -2.653818e-07 2.677975e-07
-1.489899e-05 3.500000e-05 4.665601e-08 -3.625049e-07 3.654950e-07
-1.388889e-05 -3.500000e-05 1.882888e-07 5.767562e-07 6.067128e-07
-1.388889e-05 -3.429293e-05 1.119318e-07 4.818413e-07 4.946714e-07
-1.388889e-05 -3.358586e-05 2.700498e-08 3.804306e-07 3.813878e-07
-1.388889e-05 -3.287879e-05 -6.719695e-08 2.722584e-07 2.804284e-07
-1.388889e-05 -3.217172e-05 -1.714290e-07 1.570591e-07 2.324983e-07
-1.388889e-05 -3.146465e-05 -2.864990e-07 3.456890e-08 2.885770e-07
-1.388889e-05 -3.075758e-05 -4.132712e-07 -9.547262e-08 4.241557e-07
-1.388889e-05 -3.005051e-05 -5.526689e-07 -2.333199e-07 5.999009e-07
-1.388889e-05 -2.934343e-05 -7.056789e-07 -3.792192e-07 8.011179e-07
-1.388889e-05 -2.863636e-05 -8.733542e-07 -5.334052e-07 1.023362e-06
-1.388889e-05 -2.792929e-05 -1.056819e-06 -6.960982e-07 1.265472e-06
-1.388889e-05 -2.722222e-05 -1.257270e-06 -8.674995e-07 1.527509e-06
-1.388889e-05 -2.651515e-05 -1.475984e-06 -1.047787e-06 1.810079e-06
-1.388889e-05 -2.580808e-05 -1.714321e-06 -1.237109e-06 2.114080e-06
-1.388889e-05 -2.510101e-05 -1.973725e-06 -1.435579e-06 2.440590e-06
-1.388889e-05 -2.439394e-05 -2.255732e-06 -1.643269e-06 2.790817e-06
-1.388889e-05 -2.368687e-05 -2.561972e-06 -1.860195e-06 3.166074e-06
-1.388889e-05 -2.297980e-05 -2.894172e-06 -2.086315e-06 3.567764e-06
-1.388889e-05 -2.227273e-05 -3.254160e-06 -2.321510e-06 3.997370e-06
-1.388889e-05 -2.156566e-05 -3.643867e-06 -2.565573e-06 4.456448e-06
-1.388889e-05 -2.085859e-05 -4.065327e-06 -2.818189e-06 4.946622e-06
-1.388889e-05 -2.015152e-05 -4.520674e-06 -3.078918e-06 5.469573e-06
-1.388889e-05 -1.944444e-05 -5.012144e-06 -3.347168e-06 6.027033e-06
-1.388889e-05 -1.873737e-05 -5.542063e-06 -3.622170e-06 6.620768e-06
-1.388889e-05 -1.803030e-05 -6.112836e-06 -3.902939e-06 7.252565e-06
-1.388889e-05 -1.732323e-05 -6.726932e-06 -4.188243e-06 7.924204e-06
-1.388889e-05 -1.661616e-05 -7.386859e-06 -4.476550e-06 8.637429e-06
-1.388889e-05 -1.590909e-05 -8.095124e-06 -4.765977e-06 9.393911e-06
-1.388889e-05 -1.520202e-05 -8.854183e-06 -5.054233e-06 1.019519e-05
-1.388889e-05 -1.449495e-05 -9.666380e-06 -5.338543e-06 1.104260e-05
-1.388889e-05 -1.378788e-05 -1.053385e-05 -5.615574e-06 1.193720e-05
-1.388889e-05 -1.308081e-05 -1.145840e-05 -5.881349e-06 1.287964e-05
-1.388889e-05 -1.237374e-05 -1.244135e-05 -6.131156e-06 1.387005e-05
-1.388889e-05 -1.166667e-05 -1.348335e-05 -6.359456e-06 1.490783e-05
-1.388889e-05 -1.095960e-05 -1.458412e-05 -6.559796e-06 1.599148e-05
-1.388889e-05 -1.025253e-05 -1.574213e-05 -6.724740e-06 1.711832e-05
-1.388889e-05 -9.545455e-06 -1.695424e-05 -6.845830e-06 1.828419e-05
-1.388889e-05 -8.838384e-06 -1.821523e-05 -6.913603e-06 1.948313e-05
-1.388889e-05 -8.131313e-06 -1.951731e-05 -6.917695e-06 2.070700e-05
-1.388889e-05 -7.424242e-06 -2.084957e-05 -6.847067e-06 2.194509e-05
-1.388889e-05 -6.717172e-06 -2.219743e-05 -6.690397e-06 2.318377e-05
-1.388889e-05 -6.010101e-06 -2.354211e-05 -6.436691e-06 2.440619e-05
-1.388889e-05 -5.303030e-06 -2.486039e-05 -6.076129e-06 2.559216e-05
-1.388889e-05 -4.595960e-06 -2.612458e-05 -5.601172e-06 2.671828e-05
-1.388889e-05 -3.888889e-06 -2.730298e-05 -5.007862e-06 2.775845e-05
-1.388889e-05 -3.181818e-06 -2.836108e-05 -4.297191e-06 2.868478e-05
-1.388889e-05 -2.474747e-06 -2.926335e-05 -3.476332e-06 2.946911e-05
-1.388889e-05 -1.767677e-06 -2.997584e-05 -2.559416e-06 3.008490e-05
-1.388889e-05 -1.060606e-06 -3.046917e-05 -1.567572e-06 3.050947e-05
-1.388889e-05 -3.535354e-07 -3.072162e-05 -5.279922e-07 3.072616e-05
-1.388889e-05 3.535354e-07 -3.072162e-05 5.279914e-07 3.072616e-05
-1.388889e-05 1.060606e-06 -3.046917e-05 1.567572e-06 3.050947e-05
-1.388889e-05 1.767677e-06 -2.997584e-05 2.559415e-06 3.008490e-05
-1.388889e-05 2.474747e-06 -2.926335e-05 3.476331e-06 2.946911e-05
-1.388889e-05 3.181818e-06 -2.836108e-05 4.297191e-06 2.868478e-05
-1.388889e-05 3.888889e-06 -2.730298e-05 5.007861e-06 2.775845e-05
-1.388889e-05 4.595960e-06 -2.612458e-05 5.601171e-06 2.671828e-05
-1.388889e-05 5.303030e-06 -2.486039e-05 6.076128e-06 2.559216e-05
-1.388889e-05 6.010101e-06 -2.354211e-05 6.436690e-06 2.440619e-05
-1.388889e-05 6.717172e-06 -2.219743e-05 6.690396e-06 2.318377e-05
-1.388889e-05 7.424242e-06 -2.084957e-05 6.847066e-06 2.194509e-05
-1.388889e-05 8.131313e-06 -1.951731e-05 6.917694e-06 2.070700e-05
-1.388889e-05 8.838384e-06 -1.821523e-05 6.913602e-06 1.948313e-05
-1.388889e-05 9.545455e-06 -1.695424e-05 6.845829e-06 1.828419e-05
-1.388889e-05 1.025253e-05 -1.574213e-05 6.724739e-06 1.711832e-05
-1.388889e-05 1.095960e-05 -1.458412e-05 6.559795e-06 1.599148e-05
-1.388889e-05 1.166667e-05 -1.348335e-05 6.359455e-06 1.490783e-05
-1.388889e-05 1.237374e-05 -1.244135e-05 6.131155e-06 1.387005e-05
-1.388889e-05 1.308081e-05 -1.145840e-05 5.881348e-06 1.287964e-05
-1.388889e-05 1.378788e-05 -1.053385e-05 5.615573e-06 1.193719e-05
-1.388889e-05 1.449495e-05 -9.666380e-06 5.338542e-06 1.104260e-05
-1.388889e-05 1.520202e-05 -8.854183e-06 5.054232e-06 1.019519e-05
-1.388889e-05 1.590909e-05 -8.095123e-06 4.765977e-06 9.393910e-06
-1.388889e-05 1.661616e-05 -7.386859e-06 4.476549e-06 8.637429e-06
-1.388889e-05 1.732323e-05 -6.726932e-06 4.188242e-06 7.924203e-06
-1.388889e-05 1.803030e-05 -6.112835e-06 3.902939e-06 7.252564e-06
-1.388889e-05 1.873737e-05 -5.542062e-06 3.622169e-06 6.620767e-06
-1.388889e-05 1.944444e-05 -5.012144e-06 3.347168e-06 6.027032e-06
-1.388889e-05 2.015152e-05 -4.520674e-06 3.078917e-06 5.469573e-06
-1.388889e-05 2.085859e-05 -4.065326e-06 2.818188e-06 4.946621e-06
-1.388889e-05 2.156566e-05 -3.643867e-06 2.565572e-06 4.456448e-06
-1.388889e-05 2.227273e-05 -3.254160e-06 2.321510e-06 3.997369e-06
-1.388889e-05 2.297980e-05 -2.894171e-06 2.086315e-06 3.567763e-06
-1.388889e-05 2.368687e-05 -2.561971e-06 1.860195e-06 3.166073e-06
-1.388889e-05 2.439394e-05 -2.255732e-06 1.643268e-06 2.790816e-06
-1.388889e-05 2.510101e-05 -1.973725e-06 1.435579e-06 2.440589e-06
-1.388889e-05 2.580808e-05 -1.714321e-06 1.237108e-06 2.114080e-06
-1.388889e-05 2.651515e-05 -1.475984e-06 1.047786e-06 1.810079e-06
-1.388889e-05 2.722222e-05 -1.257270e-06 8.674989e-07 1.527508e-06
-1.388889e-05 2.792929e-05 -1.056818e-06 6.960977e-07 1.265471e-06
-1.388889e-05 2.863636e-05 -8.733539e-07 5.334047e-07 1.023361e-06
-1.388889e-05 2.934343e-05 -7.056786e-07 3.792187e-07 8.011174e-07
-1.388889e-05 3.005051e-05 -5.526687e-07 2.333194e-07 5.999005e-07
-1.388889e-05 3.075758e-05 -4.132709e-07 9.547214e-08 4.241554e-07
-1.388889e-05 3.146465e-05 -2.864988e-07 -3.456936e-08 2.885768e-07
-1.388889e-05 3.217172e-05 -1.714287e-07 -1.570596e-07 2.324984e-07
-1.388889e-05 3.287879e-05 -6.719671e-08 -2.722588e-07 2.804287e-07
-1.388889e-05 3.358586e-05 2.700521e-08 -3.804310e-07 3.813883e-07
-1.388889e-05 3.429293e-05 1.119321e-07 -4.818417e-07 4.946718e-07
-1.388889e-05 3.500000e-05 1.882890e-07 -5.767566e-07 6.067133e-07
-1.287879e-05 -3.500000e-05 3.320657e-07 8.093410e-07 8.748146e-07
-1.287879e-05 -3.429293e-05 2.625211e-07 7.176598e-07 7.641681e-07
-1.287879e-05 -3.358586e-05 1.845128e-07 6.191896e-07 6.460965e-07
-1.287879e-05 -3.287879e-05 9.731106e-08 5.136231e-07 5.227601e-07
-1.287879e-05 -3.217172e-05 1.318456e-10 4.006492e-07 4.006492e-07
-1.287879e-05 -3.146465e-05 -1.078668e-07 2.799546e-07 3.000164e-07
-1.287879e-05 -3.075758e-05 -2.275887e-07 1.512249e-07 2.732500e-07
-1.287879e-05 -3.005051e-05 -3.600033e-07 1.414697e-08 3.602812e-07
-1.287879e-05 -2.934343e-05 -5.061505e-07 -1.315896e-07 5.229762e-07
-1.287879e-05 -2.863636e-05 -6.671448e-07 -2.862894e-07 7.259779e-07
-1.287879e-05 -2.792929e-05 -8.441807e-07 -4.502488e-07 9.567471e-07
-1.287879e-05 -2.722222e-05 -1.038537e-06 -6.237521e-07 1.211456e-06
-1.287879e-05 -2.651515e-05 -1.251584e-06 -8.070680e-07 1.489235e-06
-1.287879e-05 -2.580808e-05 -1.484788e-06 -1.000444e-06 1.790386e-06
-1.287879e-05 -2.510101e-05 -1.739715e-06 -1.204103e-06 2.115767e-06
-1.287879e-05 -2.439394e-05 -2.018043e-06 -1.418231e-06 2.466552e-06
-1.287879e-05 -2.368687e-05 -2.321563e-06 -1.642978e-06 2.844123e-06
-1.287879e-05 -2.297980e-05 -2.652189e-06 -1.878440e-06 3.250022e-06
-1.287879e-05 -2.227273e-05 -3.011961e-06 -2.124653e-06 3.685927e-06
-1.287879e-05 -2.156566e-05 -3.403055e-06 -2.381577e-06 4.153636e-06
-1.287879e-05 -2.085859e-05 -3.827787e-06 -2.649079e-06 4.655059e-06
-1.287879e-05 -2.015152e-05 -4.288618e-06 -2.926916e-06 5.192214e-06
-1.287879e-05 -1.944444e-05 -4.788160e-06 -3.214710e-06 5.767220e-06
-1.287879e-05 -1.873737e-05 -5.329170e-06 -3.511918e-06 6.382289e-06
-1.287879e-05 -1.803030e-05 -5.914557e-06 -3.817799e-06 7.039714e-06
-1.287879e-05 -1.732323e-05 -6.547369e-06 -4.131372e-06 7.741852e-06
-1.287879e-05 -1.661616e-05 -7.230781e-06 -4.451367e-06 8.491105e-06
-1.287879e-05 -1.590909e-05 -7.968072e-06 -4.776163e-06 9.289882e-06
-1.287879e-05 -1.520202e-05 -8.762587e-06 -5.103720e-06 1.014056e-05
-1.287879e-05 -1.449495e-05 -9.617686e-06 -5.431491e-06 1.104541e-05
-1.287879e-05 -1.378788e-05 -1.053666e-05 -5.756328e-06 1.200652e-05
-1.287879e-05 -1.308081e-05 -1.152264e-05 -6.074360e-06 1.302571e-05
-1.287879e-05 -1.237374e-05 -1.257843e-05 -6.380873e-06 1.410434e-05
-1.287879e-05 -1.166667e-05 -1.370629e-05 -6.670156e-06 1.524314e-05
-1.287879e-05 -1.095960e-05 -1.490771e-05 -6.935353e-06 1.644199e-05
-1.287879e-05 -1.025253e-05 -1.618301e-05 -7.168307e-06 1.769956e-05
-1.287879e-05 -9.545455e-06 -1.753092e-05 -7.359416e-06 1.901300e-05
-1.287879e-05 -8.838384e-06 -1.894796e-05 -7.497535e-06 2.037739e-05
-1.287879e-05 -8.131313e-06 -2.042778e-05 -7.569951e-06 2.178528e-05
-1.287879e-05 -7.424242e-06 -2.196030e-05 -7.562493e-06 2.322598e-05
-1.287879e-05 -6.717172e-06 -2.353077e-05 -7.459845e-06 2.468494e-05
-1.287879e-05 -6.010101e-06 -2.511883e-05 -7.246163e-06 2.614311e-05
-1.287879e-05 -5.303030e-06 -2.669762e-05 -6.906081e-06 2.757639e-05
-1.287879e-05 -4.595960e-06 -2.823330e-05 -6.426191e-06 2.895540e-05
-1.287879e-05 -3.888889e-06 -2.968507e-05 -5.796996e-06 3.024580e-05
-1.287879e-05 -3.181818e-06 -3.100628e-05 -5.015229e-06 3.140926e-05
-1.287879e-05 -2.474747e-06 -3.214683e-05 -4.086208e-06 3.240549e-05
-1.287879e-05 -1.767677e-06 -3.305695e-05 -3.025696e-06 3.319513e-05
-1.287879e-05 -1.060606e-06 -3.369221e-05 -1.860612e-06 3.374354e-05
-1.287879e-05 -3.535354e-07 -3.401894e-05 -6.279944e-07 3.402474e-05
-1.287879e-05 3.535354e-07 -3.401894e-05 6.279935e-07 3.402474e-05
-1.287879e-05 1.060606e-06 -3.369221e-05 1.860611e-06 3.374354e-05
-1.287879e-05 1.767677e-06 -3.305695e-05 3.025695e-06 3.319513e-05
-1.287879e-05 2.474747e-06 -3.214683e-05 4.086207e-06 3.240549e-05
-1.287879e-05 3.181818e-06 -3.100628e-05 5.015228e-06 3.140926e-05
-1.287879e-05 3.888889e-06 -2.968506e-05 5.796995e-06 3.024580e-05
-1.287879e-05 4.595960e-06 -2.823330e-05 6.426190e-06 2.895540e-05
-1.287879e-05 5.303030e-06 -2.669762e-05 6.906081e-06 2.757639e-05
-1.287879e-05 6.010101e-06 -2.511883e-05 7.246162e-06 2.614311e-05
-1.287879e-05 6.717172e-06 -2.353077e-05 7.459844e-06 2.468494e-05
-1.287879e-05 7.424242e-06 -2.196030e-05 7.562492e-06 2.322598e-05
-1.287879e-05 8.131313e-06 -2.042778e-05 7.569950e-06 2.178528e-05
-1.287879e-05 8.838384e-06 -1.894796e-05 7.497534e-06 2.037739e-05
-1.287879e-05 9.545455e-06 -1.753092e-05 7.359415e-06 1.901300e-05
-1.287879e-05 1.025253e-05 -1.618301e-05 7.168306e-06 1.769956e-05
-1.287879e-05 1.095960e-05 -1.490771e-05 6.935352e-06 1.644198e-05
-1.287879e-05 1.166667e-05 -1.370629e-05 6.670155e-06 1.524314e-05
-1.287879e-05 1.237374e-05 -1.257843e-05 6.380872e-06 1.410434e-05
-1.287879e-05 1.308081e-05 -1.152264e-05 6.074359e-06 1.302571e-05
-1.287879e-05 1.378788e-05 -1.053666e-05 5.756327e-06 1.200652e-05
-1.287879e-05 1.449495e-05 -9.617685e-06 5.431490e-06 1.104540e-05
-1.287879e-05 1.520202e-05 -8.762587e-06 5.103719e-06 1.014056e-05
-1.287879e-05 1.590909e-05 -7.968071e-06 4.776162e-06 9.289881e-06
-1.287879e-05 1.661616e-05 -7.230781e-06 4.451366e-06 8.491104e-06
-1.287879e-05 1.732323e-05 -6.547369e-06 4.131371e-06 7.741851e-06
-1.287879e-05 1.803030e-05 -5.914557e-06 3.817798e-06 7.039713e-06
-1.287879e-05 1.873737e-05 -5.329170e-06 3.511917e-06 6.382289e-06
-1.287879e-05 1.944444e-05 -4.788159e-06 3.214709e-06 5.767220e-06
-1.287879e-05 2.015152e-05 -4.288618e-06 2.926915e-06 5.192213e-06
-1.287879e-05 2.085859e-05 -3.827786e-06 2.649078e-06 4.655058e-06
-1.287879e-05 2.156566e-05 -3.403054e-06 2.381576e-06 4.153635e-06
-1.287879e-05 2.227273e-05 -3.011960e-06 2.124653e-06 3.685926e-06
-1.287879e-05 2.297980e-05 -2.652188e-06 1.878440e-06 3.250021e-06
-1.287879e-05 2.368687e-05 -2.321563e-06 1.642978e-06 2.844122e-06
-1.287879e-05 2.439394e-05 -2.018043e-06 1.418231e-06 2.466551e-06
-1.287879e-05 2.510101e-05 -1.739715e-06 1.204102e-06 2.115767e-06
-1.287879e-05 2.580808e-05 -1.484787e-06 1.000444e-06 1.790386e-06
-1.287879e-05 2.651515e-05 -1.251584e-06 8.070675e-07 1.489235e-06
-1.287879e-05 2.722222e-05 -1.038537e-06 6.237516e-07 1.211456e-06
-1.287879e-05 2.792929e-05 -8.441804e-07 4.502482e-07 9.567466e-07
-1.287879e-05 2.863636e-05 -6.671446e-07 2.862888e-07 7.259774e-07
-1.287879e-05 2.934343e-05 -5.061502e-07 1.315890e-07 5.229758e-07
-1.287879e-05 3.005051e-05 -3.600030e-07 -1.414747e-08 3.602809e-07
-1.287879e-05 3.075758e-05 -2.275884e-07 -1.512254e-07 2.732501e-07
-1.287879e-05 3.146465e-05 -1.078666e-07 -2.799551e-07 3.000167e-07
-1.287879e-05 3.217172e-05 1.320836e-10 -4.006497e-07 4.006497e-07
-1.287879e-05 3.287879e-05 9.731130e-08 -5.136235e-07 5.227606e-07
-1.287879e-05 3.358586e-05 1.845130e-07 -6.191900e-07 6.460970e-07
-1.287879e-05 3.429293e-05 2.625213e-07 -7.176602e-07 7.641686e-07
-1.287879e-05 3.500000e-05 3.320659e-07 -8.093415e-07 8.748151e-07
-1.186869e-05 -3.500000e-05 4.770167e-07 1.060621e-06 1.162954e-06
-1.186869e-05 -3.429293e-05 4.148856e-07 9.732838e-07 1.058022e-06
-1.186869e-05 -3.358586e-05 3.444555e-07 8.789154e-07 9.440031e-07
-1.186869e-05 -3.287879e-05 2.649761e-07 7.771679e-07 8.210982e-07
-1.186869e-05 -3.217172e-05 1.756387e-07 6.676861e-07 6.904011e-07
-1.186869e-05 -3.146465e-05 7.557193e-08 5.501083e-07 5.552749e-07
-1.186869e-05 -3.075758e-05 -3.616274e-08 4.240671e-07 4.256062e-07
-1.186869e-05 -3.005051e-05 -1.605757e-07 2.891915e-07 3.307813e-07
-1.186869e-05 -2.934343e-05 -2.987546e-07 1.451076e-07 3.321302e-07
-1.186869e-05 -2.863636e-05 -4.518695e-07 -8.558862e-09 4.519505e-07
-1.186869e-05 -2.792929e-05 -6.211793e-07 -1.721803e-07 6.446005e-07
-1.186869e-05 -2.722222e-05 -8.080379e-07 -3.461250e-07 8.790494e-07
-1.186869e-05 -2.651515e-05 -1.013901e-06 -5.307533e-07 1.144419e-06
-1.186869e-05 -2.580808e-05 -1.240335e-06 -7.264144e-07 1.437397e-06
-1.186869e-05 -2.510101e-05 -1.489023e-06 -9.334411e-07 1.757413e-06
-1.186869e-05 -2.439394e-05 -1.761773e-06 -1.152145e-06 2.105061e-06
-1.186869e-05 -2.368687e-05 -2.060530e-06 -1.382809e-06 2.481521e-06
-1.186869e-05 -2.297980e-05 -2.387386e-06 -1.625680e-06 2.888330e-06
-1.186869e-05 -2.227273e-05 -2.744587e-06 -1.880960e-06 3.327276e-06
-1.186869e-05 -2.156566e-05 -3.134545e-06 -2.148791e-06 3.800352e-06
-1.186869e-05 -2.085859e-05 -3.559854e-06 -2.429245e-06 4.309732e-06
-1.186869e-05 -2.015152e-05 -4.023296e-06 -2.722302e-06 4.857760e-06
-1.186869e-05 -1.944444e-05 -4.527854e-06 -3.027831e-06 5.446946e-06
-1.186869e-05 -1.873737e-05 -5.076727e-06 -3.345562e-06 6.079962e-06
-1.186869e-05 -1.803030e-05 -5.673332e-06 -3.675052e-06 6.759638e-06
-1.186869e-05 -1.732323e-05 -6.321317e-06 -4.015647e-06 7.488957e-06
-1.186869e-05 -1.661616e-05 -7.024559e-06 -4.366426e-06 8.271040e-06
-1.186869e-05 -1.590909e-05 -7.787161e-06 -4.726143e-06 9.109133e-06
-1.186869e-05 -1.520202e-05 -8.613437e-06 -5.093150e-06 1.000657e-05
-1.186869e-05 -1.449495e-05 -9.507878e-06 -5.465299e-06 1.096673e-05
-1.186869e-05 -1.378788e-05 -1.047511e-05 -5.839830e-06 1.199298e-05
-1.186869e-05 -1.308081e-05 -1.151980e-05 -6.213231e-06 1.308854e-05
-1.186869e-05 -1.237374e-05 -1.264654e-05 -6.581071e-06 1.425642e-05
-1.186869e-05 -1.166667e-05 -1.385966e-05 -6.937800e-06 1.549914e-05
-1.186869e-05 -1.095960e-05 -1.516299e-05 -7.276524e-06 1.681856e-05
-1.186869e-05 -1.025253e-05 -1.655944e-05 -7.588742e-06 1.821549e-05
-1.186869e-05 -9.545455e-06 -1.805056e-05 -7.864073e-06 1.968925e-05
-1.186869e-05 -8.838384e-06 -1.963583e-05 -8.089976e-06 2.123708e-05
-1.186869e-05 -8.131313e-06 -2.131176e-05 -8.251515e-06 2.285342e-05
-1.186869e-05 -7.424242e-06 -2.307075e-05 -8.331219e-06 2.452893e-05
-1.186869e-05 -6.717172e-06 -2.489966e-05 -8.309157e-06 2.624948e-05
-1.186869e-05 -6.010101e-06 -2.677817e-05 -8.163361e-06 2.799483e-05
-1.186869e-05 -5.303030e-06 -2.867698e-05 -7.870803e-06 2.973749e-05
-1.186869e-05 -4.595960e-06 -3.055618e-05 -7.409153e-06 3.144162e-05
-1.186869e-05 -3.888889e-06 -3.236426e-05 -6.759511e-06 3.306261e-05
-1.186869e-05 -3.181818e-06 -3.403847e-05 -5.910130e-06 3.454775e-05
-1.186869e-05 -2.474747e-06 -3.550733e-05 -4.860800e-06 3.583850e-05
-1.186869e-05 -1.767677e-06 -3.669610e-05 -3.627037e-06 3.687491e-05
-1.186869e-05 -1.060606e-06 -3.753506e-05 -2.242641e-06 3.760200e-05
-1.186869e-05 -3.535354e-07 -3.796962e-05 -7.590977e-07 3.797721e-05
-1.186869e-05 3.535354e-07 -3.796962e-05 7.590967e-07 3.797721e-05
-1.186869e-05 1.060606e-06 -3.753506e-05 2.242640e-06 3.760200e-05
-1.186869e-05 1.767677e-06 -3.669610e-05 3.627036e-06 3.687491e-05
-1.186869e-05 2.474747e-06 -3.550733e-05 4.860799e-06 3.583850e-05
-1.186869e-05 3.181818e-06 -3.403847e-05 5.910128e-06 3.454775e-05
-1.186869e-05 3.888889e-06 -3.236426e-05 6.759510e-06 3.306261e-05
-1.186869e-05 4.595960e-06 -3.055617e-05 7.409152e-06 3.144162e-05
-1.186869e-05 5.303030e-06 -2.867698e-05 7.870802e-06 2.973749e-05
-1.186869e-05 6.010101e-06 -2.677817e-05 8.163360e-06 2.799483e-05
-1.186869e-05 6.717172e-06 -2.489966e-05 8.309156e-06 2.624948e-05
-1.186869e-05 7.424242e-06 -2.307074e-05 8.331218e-06 2.452893e-05
-1.186869e-05 8.131313e-06 -2.131176e-05 8.251514e-06 2.285341e-05
-1.186869e-05 8.838384e-06 -1.963583e-05 8.089975e-06 2.123708e-05
-1.186869e-05 9.545455e-06 -1.805056e-05 7.864071e-06 1.968925e-05
-1.186869e-05 1.025253e-05 -1.655944e-05 7.588741e-06 1.821549e-05
-1.186869e-05 1.095960e-05 -1.516299e-05 7.276523e-06 1.681856e-05
-1.186869e-05 1.166667e-05 -1.385966e-05 6.937799e-06 1.549914e-05
-1.186869e-05 1.237374e-05 -1.264654e-05 6.581070e-06 1.425642e-05
-1.186869e-05 1.308081e-05 -1.151980e-05 6.213230e-06 1.308854e-05
-1.186869e-05 1.378788e-05 -1.047511e-05 5.839829e-06 1.199298e-05
-1.186869e-05 1.449495e-05 -9.507878e-06 5.465298e-06 1.096673e-05
-1.186869e-05 1.520202e-05 -8.613436e-06 5.093149e-06 1.000657e-05
-1.186869e-05 1.590909e-05 -7.787161e-06 4.726142e-06 9.109133e-06
-1.186869e-05 1.661616e-05 -7.024559e-06 4.366425e-06 8.271040e-06
-1.186869e-05 1.732323e-05 -6.321317e-06 4.015646e-06 7.488956e-06
-1.186869e-05 1.803030e-05 -5.673332e-06 3.675051e-06 6.759637e-06
-1.186869e-05 1.873737e-05 -5.076727e-06 3.345561e-06 6.079961e-06
-1.186869e-05 1.944444e-05 -4.527854e-06 3.027830e-06 5.446945e-06
-1.186869e-05 2.015152e-05 -4.023295e-06 2.722301e-06 4.857759e-06
-1.186869e-05 2.085859e-05 -3.559854e-06 2.429244e-06 4.309731e-06
-1.186869e-05 2.156566e-05 -3.134545e-06 2.148790e-06 3.800351e-06
-1.186869e-05 2.227273e-05 -2.744586e-06 1.880959e-06 3.327275e-06
-1.186869e-05 2.297980e-05 -2.387386e-06 1.625680e-06 2.888329e-06
-1.186869e-05 2.368687e-05 -2.060530e-06 1.382808e-06 2.481520e-06
-1.186869e-05 2.439394e-05 -1.761772e-06 1.152144e-06 2.105060e-06
-1.186869e-05 2.510101e-05 -1.489022e-06 9.334405e-07 1.757412e-06
-1.186869e-05 2.580808e-05 -1.240335e-06 7.264138e-07 1.437396e-06
-1.186869e-05 2.651515e-05 -1.013901e-06 5.307527e-07 1.144419e-06
-1.186869e-05 2.722222e-05 -8.080377e-07 3.461244e-07 8.790489e-07
-1.186869e-05 2.792929e-05 -6.211790e-07 1.721798e-07 6.446001e-07
-1.186869e-05 2.863636e-05 -4.518692e-07 8.558318e-09 4.519502e-07
-1.186869e-05 2.934343e-05 -2.987543e-07 -1.451081e-07 3.321302e-07
-1.186869e-05 3.005051e-05 -1.605755e-07 -2.891920e-07 3.307816e-07
-1.186869e-05 3.075758e-05 -3.616249e-08 -4.240676e-07 4.256067e-07
-1.186869e-05 3.146465e-05 7.557217e-08 -5.501088e-07 5.552754e-07
-1.186869e-05 3.217172e-05 1.756389e-07 -6.676866e-07 6.904017e-07
-1.186869e-05 3.287879e-05 2.649763e-07 -7.771684e-07 8.210988e-07
-1.186869e-05 3.358586e-05 3.444557e-07 -8.789158e-07 9.440036e-07
-1.186869e-05 3.429293e-05 4.148858e-07 -9.732842e-07 1.058023e-06
-1.186869e-05 3.500000e-05 4.770169e-07 -1.060621e-06 1.162954e-06
-1.085859e-05 -3.500000e-05 6.220685e-07 1.330809e-06 1.469021e-06
-1.085859e-05 -3.429293e-05 5.679190e-07 1.249006e-06 1.372060e-06
-1.085859e-05 -3.358586e-05 5.056944e-07 1.159988e-06 1.265425e-06
-1.085859e-05 -3.287879e-05 4.346285e-07 1.063370e-06 1.148764e-06
-1.085859e-05 -3.217172e-05 3.538926e-07 9.587553e-07 1.021984e-06
-1.085859e-05 -3.146465e-05 2.625908e-07 8.457354e-07 8.855633e-07
-1.085859e-05 -3.075758e-05 1.597552e-07 7.238928e-07 7.413113e-07
-1.085859e-05 -3.005051e-05 4.434038e-08 5.928005e-07 5.944565e-07
-1.085859e-05 -2.934343e-05 -8.478293e-08 4.520239e-07 4.599062e-07
-1.085859e-05 -2.863636e-05 -2.288339e-07 3.011212e-07 3.782049e-07
-1.085859e-05 -2.792929e-05 -3.891287e-07 1.396461e-07 4.134273e-07
-1.085859e-05 -2.722222e-05 -5.670883e-07 -3.285139e-08 5.680390e-07
-1.085859e-05 -2.651515e-05 -7.642468e-07 -2.168219e-07 7.944085e-07
-1.085859e-05 -2.580808e-05 -9.822603e-07 -4.127142e-07 1.065443e-06
-1.085859e-05 -2.510101e-05 -1.222917e-06 -6.209719e-07 1.371544e-06
-1.085859e-05 -2.439394e-05 -1.488150e-06 -8.420292e-07 1.709854e-06
-1.085859e-05 -2.368687e-05 -1.780044e-06 -1.076306e-06 2.080142e-06
-1.085859e-05 -2.297980e-05 -2.100856e-06 -1.324202e-06 2.483366e-06
-1.085859e-05 -2.227273e-05 -2.453025e-06 -1.586089e-06 2.921132e-06
-1.085859e-05 -2.156566e-05 -2.839188e-06 -1.862301e-06 3.395461e-06
-1.085859e-05 -2.085859e-05 -3.262199e-06 -2.153125e-06 3.908694e-06
-1.085859e-05 -2.015152e-05 -3.725149e-06 -2.458780e-06 4.463445e-06
-1.085859e-05 -1.944444e-05 -4.231383e-06 -2.779409e-06 5.062580e-06
-1.085859e-05 -1.873737e-05 -4.784522e-06 -3.115046e-06 5.709218e-06
-1.085859e-05 -1.803030e-05 -5.388490e-06 -3.465593e-06 6.406727e-06
-1.085859e-05 -1.732323e-05 -6.047529e-06 -3.830777e-06 7.158734e-06
-1.085859e-05 -1.661616e-05 -6.766228e-06 -4.210111e-06 7.969120e-06
-1.085859e-05 -1.590909e-05 -7.549533e-06 -4.602827e-06 8.842028e-06
-1.085859e-05 -1.520202e-05 -8.402770e-06 -5.007802e-06 9.781851e-06
-1.085859e-05 -1.449495e-05 -9.331640e-06 -5.423462e-06 1.079321e-05
-1.085859e-05 -1.378788e-05 -1.034221e-05 -5.847661e-06 1.188093e-05
-1.085859e-05 -1.308081e-05 -1.144089e-05 -6.277522e-06 1.304995e-05
-1.085859e-05 -1.237374e-05 -1.263432e-05 -6.709250e-06 1.430524e-05
-1.085859e-05 -1.166667e-05 -1.392930e-05 -7.137884e-06 1.565167e-05
-1.085859e-05 -1.095960e-05 -1.533254e-05 -7.557002e-06 1.709372e-05
-1.085859e-05 -1.025253e-05 -1.685038e-05 -7.958360e-06 1.863520e-05
-1.085859e-05 -9.545455e-06 -1.848825e-05 -8.331458e-06 2.027877e-05
-1.085859e-05 -8.838384e-06 -2.025004e-05 -8.663047e-06 2.202527e-05
-1.085859e-05 -8.131313e-06 -2.213703e-05 -8.936592e-06 2.387280e-05
-1.085859e-05 -7.424242e-06 -2.414653e-05 -9.131733e-06 2.581557e-05
-1.085859e-05 -6.717172e-06 -2.626992e-05 -9.223872e-06 2.784220e-05
-1.085859e-05 -6.010101e-06 -2.849012e-05 -9.184056e-06 2.993383e-05
-1.085859e-05 -5.303030e-06 -3.077852e-05 -8.979471e-06 3.206163e-05
-1.085859e-05 -4.595960e-06 -3.309137e-05 -8.575032e-06 3.418435e-05
-1.085859e-05 -3.888889e-06 -3.536644e-05 -7.936625e-06 3.624604e-05
-1.085859e-05 -3.181818e-06 -3.752100e-05 -7.036569e-06 3.817511e-05
-1.085859e-05 -2.474747e-06 -3.945294e-05 -5.861352e-06 3.988596e-05
-1.085859e-05 -1.767677e-06 -4.104746e-05 -4.420614e-06 4.128481e-05
-1.085859e-05 -1.060606e-06 -4.219066e-05 -2.754627e-06 4.228049e-05
-1.085859e-05 -3.535354e-07 -4.278892e-05 -9.362262e-07 4.279917e-05
-1.085859e-05 3.535354e-07 -4.278892e-05 9.362250e-07 4.279917e-05
-1.085859e-05 1.060606e-06 -4.219066e-05 2.754626e-06 4.228049e-05
-1.085859e-05 1.767677e-06 -4.104746e-05 4.420613e-06 4.128481e-05
-1.085859e-05 2.474747e-06 -3.945294e-05 5.861351e-06 3.988596e-05
-1.085859e-05 3.181818e-06 -3.752100e-05 7.036567e-06 3.817511e-05
-1.085859e-05 3.888889e-06 -3.536644e-05 7.936623e-06 3.624604e-05
-1.085859e-05 4.595960e-06 -3.309137e-05 8.575030e-06 3.418435e-05
-1.085859e-05 5.303030e-06 -3.077852e-05 8.979470e-06 3.206163e-05
-1.085859e-05 6.010101e-06 -2.849012e-05 9.184054e-06 2.993382e-05
-1.085859e-05 6.717172e-06 -2.626992e-05 9.223871e-06 2.784220e-05
-1.085859e-05 7.424242e-06 -2.414653e-05 9.131731e-06 2.581557e-05
-1.085859e-05 8.131313e-06 -2.213703e-05 8.936591e-06 2.387280e-05
-1.085859e-05 8.838384e-06 -2.025004e-05 8.663046e-06 2.202526e-05
-1.085859e-05 9.545455e-06 -1.848825e-05 8.331456e-06 2.027877e-05
-1.085859e-05 1.025253e-05 -1.685038e-05 7.958359e-06 1.863520e-05
-1.085859e-05 1.095960e-05 -1.533254e-05 7.557001e-06 1.709372e-05
-1.085859e-05 1.166667e-05 -1.392930e-05 7.137883e-06 1.565167e-05
-1.085859e-05 1.237374e-05 -1.263432e-05 6.709249e-06 1.430524e-05
-1.085859e-05 1.308081e-05 -1.144088e-05 6.277521e-06 1.304995e-05
-1.085859e-05 1.378788e-05 -1.034221e-05 5.847660e-06 1.188093e-05
-1.085859e-05 1.449495e-05 -9.331639e-06 5.423461e-06 1.079321e-05
-1.085859e-05 1.520202e-05 -8.402769e-06 5.007801e-06 9.781850e-06
-1.085859e-05 1.590909e-05 -7.549533e-06 4.602826e-06 8.842027e-06
-1.085859e-05 1.661616e-05 -6.766227e-06 4.210110e-06 7.969119e-06
-1.085859e-05 1.732323e-05 -6.047529e-06 3.830776e-06 7.158733e-06
-1.085859e-05 1.803030e-05 -5.388490e-06 3.465592e-06 6.406727e-06
-1.085859e-05 1.873737e-05 -4.784522e-06 3.115046e-06 5.709217e-06
-1.085859e-05 1.944444e-05 -4.231382e-06 2.779409e-06 5.062579e-06
-1.085859e-05 2.015152e-05 -3.725149e-06 2.458780e-06 4.463444e-06
-1.085859e-05 2.085859e-05 -3.262199e-06 2.153124e-06 3.908693e-06
-1.085859e-05 2.156566e-05 -2.839187e-06 1.862301e-06 3.395460e-06
-1.085859e-05 2.227273e-05 -2.453024e-06 1.586088e-06 2.921131e-06
-1.085859e-05 2.297980e-05 -2.100856e-06 1.324202e-06 2.483366e-06
-1.085859e-05 2.368687e-05 -1.780044e-06 1.076305e-06 2.080142e-06
-1.085859e-05 2.439394e-05 -1.488149e-06 8.420285e-07 1.709854e-06
-1.085859e-05 2.510101e-05 -1.222917e-06 6.209712e-07 1.371543e-06
-1.085859e-05 2.580808e-05 -9.822600e-07 4.127136e-07 1.065442e-06
-1.085859e-05 2.651515e-05 -7.642465e-07 2.168213e-07 7.944080e-07
-1.085859e-05 2.722222e-05 -5.670880e-07 3.285080e-08 5.680387e-07
-1.085859e-05 2.792929e-05 -3.891284e-07 -1.396467e-07 4.134273e-07
-1.085859e-05 2.863636e-05 -2.288336e-07 -3.011218e-07 3.782052e-07
-1.085859e-05 2.934343e-05 -8.478267e-08 -4.520244e-07 4.599067e-07
-1.085859e-05 3.005051e-05 4.434063e-08 -5.928010e-07 5.944570e-07
-1.085859e-05 3.075758e-05 1.597555e-07 -7.238933e-07 7.413119e-07
-1.085859e-05 3.146465e-05 2.625910e-07 -8.457359e-07 8.855638e-07
-1.085859e-05 3.217172e-05 3.538928e-07 -9.587558e-07 1.021985e-06
-1.085859e-05 3.287879e-05 4.346288e-07 -1.063371e-06 1.148764e-06
-1.085859e-05 3.358586e-05 5.056947e-07 -1.159989e-06 1.265425e-06
-1.085859e-05 3.429293e-05 5.679192e-07 -1.249006e-06 1.372060e-06
-1.085859e-05 3.500000e-05 6.220687e-07 -1.330810e-06 1.469022e-06
-9.848485e-06 -3.500000e-05 7.660509e-07 1.619955e-06 1.791950e-06
-9.848485e-06 -3.429293e-05 7.204081e-07 1.544944e-06 1.704652e-06
-9.848485e-06 -3.358586e-05 6.669737e-07 1.462604e-06 1.607503e-06
-9.848485e-06 -3.287879e-05 6.049701e-07 1.372514e-06 1.499928e-06
-9.848485e-06 -3.217172e-05 5.335533e-07 1.274239e-06 1.381436e-06
-9.848485e-06 -3.146465e-05 4.518084e-07 1.167328e-06 1.251713e-06
-9.848485e-06 -3.075758e-05 3.587438e-07 1.051317e-06 1.110839e-06
-9.848485e-06 -3.005051e-05 2.532848e-07 9.257257e-07 9.597506e-07
-9.848485e-06 -2.934343e-05 1.342672e-07 7.900637e-07 8.013914e-07
-9.848485e-06 -2.863636e-05 4.299559e-10 6.438261e-07 6.438263e-07
-9.848485e-06 -2.792929e-05 -1.495928e-07 4.864969e-07 5.089767e-07
-9.848485e-06 -2.722222e-05 -3.172808e-07 3.175495e-07 4.488928e-07
-9.848485e-06 -2.651515e-05 -5.042366e-07 1.364478e-07 5.223721e-07
-9.848485e-06 -2.580808e-05 -7.121973e-07 -5.735138e-08 7.145028e-07
-9.848485e-06 -2.510101e-05 -9.430454e-07 -2.643971e-07 9.794082e-07
-9.848485e-06 -2.439394e-05 -1.198822e-06 -4.852411e-07 1.293304e-06
-9.848485e-06 -2.368687e-05 -1.481744e-06 -7.204353e-07 1.647602e-06
-9.848485e-06 -2.297980e-05 -1.794215e-06 -9.705273e-07 2.039885e-06
-9.848485e-06 -2.227273e-05 -2.138850e-06 -1.236056e-06 2.470326e-06
-9.848485e-06 -2.156566e-05 -2.518492e-06 -1.517545e-06 2.940364e-06
-9.848485e-06 -2.085859e-05 -2.936236e-06 -1.815494e-06 3.452173e-06
-9.848485e-06 -2.015152e-05 -3.395457e-06 -2.130370e-06 4.008442e-06
-9.848485e-06 -1.944444e-05 -3.899837e-06 -2.462592e-06 4.612276e-06
-9.848485e-06 -1.873737e-05 -4.453399e-06 -2.812518e-06 5.267164e-06
-9.848485e-06 -1.803030e-05 -5.060539e-06 -3.180413e-06 5.976963e-06
-9.848485e-06 -1.732323e-05 -5.726075e-06 -3.566432e-06 6.745915e-06
-9.848485e-06 -1.661616e-05 -6.455280e-06 -3.970569e-06 7.578658e-06
-9.848485e-06 -1.590909e-05 -7.253933e-06 -4.392614e-06 8.480247e-06
-9.848485e-06 -1.520202e-05 -8.128365e-06 -4.832080e-06 9.456179e-06
-9.848485e-06 -1.449495e-05 -9.085506e-06 -5.288120e-06 1.051240e-05
-9.848485e-06 -1.378788e-05 -1.013292e-05 -5.759404e-06 1.165533e-05
-9.848485e-06 -1.308081e-05 -1.127884e-05 -6.243970e-06 1.289184e-05
-9.848485e-06 -1.237374e-05 -1.253218e-05 -6.739023e-06 1.422920e-05
-9.848485e-06 -1.166667e-05 -1.390248e-05 -7.240672e-06 1.567502e-05
-9.848485e-06 -1.095960e-05 -1.539982e-05 -7.743588e-06 1.723710e-05
-9.848485e-06 -1.025253e-05 -1.703464e-05 -8.240565e-06 1.892316e-05
-9.848485e-06 -9.545455e-06 -1.881738e-05 -8.721958e-06 2.074045e-05
-9.848485e-06 -8.838384e-06 -2.075788e-05 -9.174967e-06 2.269514e-05
-9.848485e-06 -8.131313e-06 -2.286444e-05 -9.582761e-06 2.479137e-05
-9.848485e-06 -7.424242e-06 -2.514238e-05 -9.923437e-06 2.702987e-05
-9.848485e-06 -6.717172e-06 -2.759177e-05 -1.016885e-05 2.940598e-05
-9.848485e-06 -6.010101e-06 -3.020417e-05 -1.028350e-05 3.190677e-05
-9.848485e-06 -5.303030e-06 -3.295793e-05 -1.022375e-05 3.450724e-05
-9.848485e-06 -4.595960e-06 -3.581195e-05 -9.938119e-06 3.716533e-05
-9.848485e-06 -3.888889e-06 -3.869797e-05 -9.369811e-06 3.981615e-05
-9.848485e-06 -3.181818e-06 -4.151271e-05 -8.463133e-06 4.236661e-05
-9.848485e-06 -2.474747e-06 -4.411318e-05 -7.175615e-06 4.469298e-05
-9.848485e-06 -1.767677e-06 -4.632079e-05 -5.496082e-06 4.664572e-05
-9.848485e-06 -1.060606e-06 -4.794128e-05 -3.464699e-06 4.806632e-05
-9.848485e-06 -3.535354e-07 -4.880283e-05 -1.184939e-06 4.881722e-05
-9.848485e-06 3.535354e-07 -4.880283e-05 1.184938e-06 4.881722e-05
-9.848485e-06 1.060606e-06 -4.794128e-05 3.464697e-06 4.806632e-05
-9.848485e-06 1.767677e-06 -4.632079e-05 5.496080e-06 4.664572e-05
-9.848485e-06 2.474747e-06 -4.411318e-05 7.175613e-06 4.469298e-05
-9.848485e-06 3.181818e-06 -4.151271e-05 8.463131e-06 4.236661e-05
-9.848485e-06 3.888889e-06 -3.869797e-05 9.369810e-06 3.981615e-05
-9.848485e-06 4.595960e-06 -3.581195e-05 9.938117e-06 3.716533e-05
-9.848485e-06 5.303030e-06 -3.295793e-05 1.022375e-05 3.450724e-05
-9.848485e-06 6.010101e-06 -3.020416e-05 1.028350e-05 3.190677e-05
-9.848485e-06 6.717172e-06 -2.759177e-05 1.016885e-05 2.940598e-05
-9.848485e-06 7.424242e-06 -2.514238e-05 9.923436e-06 2.702987e-05
-9.848485e-06 8.131313e-06 -2.286444e-05 9.582760e-06 2.479137e-05
-9.848485e-06 8.838384e-06 -2.075788e-05 9.174965e-06 2.269514e-05
-9.848485e-06 9.545455e-06 -1.881738e-05 8.721957e-06 2.074045e-05
-9.848485e-06 1.025253e-05 -1.703464e-05 8.240564e-06 1.892316e-05
-9.848485e-06 1.095960e-05 -1.539982e-05 7.743586e-06 1.723710e-05
-9.848485e-06 1.166667e-05 -1.390247e-05 7.240671e-06 1.567502e-05
-9.848485e-06 1.237374e-05 -1.253218e-05 6.739022e-06 1.422919e-05
-9.848485e-06 1.308081e-05 -1.127884e-05 6.243969e-06 1.289184e-05
-9.848485e-06 1.378788e-05 -1.013292e-05 5.759402e-06 1.165533e-05
-9.848485e-06 1.449495e-05 -9.085505e-06 5.288119e-06 1.051240e-05
-9.848485e-06 1.520202e-05 -8.128365e-06 4.832079e-06 9.456178e-06
-9.848485e-06 1.590909e-05 -7.253932e-06 4.392612e-06 8.480246e-06
-9.848485e-06 1.661616e-05 -6.455279e-06 3.970568e-06 7.578657e-06
-9.848485e-06 1.732323e-05 -5.726075e-06 3.566431e-06 6.745914e-06
-9.848485e-06 1.803030e-05 -5.060539e-06 3.180413e-06 5.976962e-06
-9.848485e-06 1.873737e-05 -4.453398e-06 2.812517e-06 5.267163e-06
-9.848485e-06 1.944444e-05 -3.899837e-06 2.462592e-06 4.612276e-06
-9.848485e-06 2.015152e-05 -3.395457e-06 2.130369e-06 4.008441e-06
-9.848485e-06 2.085859e-05 -2.936236e-06 1.815493e-06 3.452172e-06
-9.848485e-06 2.156566e-05 -2.518491e-06 1.517544e-06 2.940363e-06
-9.848485e-06 2.227273e-05 -2.138849e-06 1.236055e-06 2.470326e-06
-9.848485e-06 2.297980e-05 -1.794215e-06 9.705266e-07 2.039884e-06
-9.848485e-06 2.368687e-05 -1.481744e-06 7.204346e-07 1.647601e-06
-9.848485e-06 2.439394e-05 -1.198822e-06 4.852404e-07 1.293303e-06
-9.848485e-06 2.510101e-05 -9.430451e-07 2.643964e-07 9.794077e-07
-9.848485e-06 2.580808e-05 -7.121970e-07 5.735073e-08 7.145024e-07
-9.848485e-06 2.651515e-05 -5.042364e-07 -1.364485e-07 5.223720e-07
-9.848485e-06 2.722222e-05 -3.172805e-07 -3.175501e-07 4.488930e-07
-9.848485e-06 2.792929e-05 -1.495926e-07 -4.864975e-07 5.089772e-07
-9.848485e-06 2.863636e-05 4.302163e-10 -6.438267e-07 6.438268e-07
-9.848485e-06 2.934343e-05 1.342674e-07 -7.900642e-07 8.013920e-07
-9.848485e-06 3.005051e-05 2.532850e-07 -9.257262e-07 9.597511e-07
-9.848485e-06 3.075758e-05 3.587440e-07 -1.051317e-06 1.110840e-06
-9.848485e-06 3.146465e-05 4.518086e-07 -1.167329e-06 1.251714e-06
-9.848485e-06 3.217172e-05 5.335535e-07 -1.274240e-06 1.381436e-06
-9.848485e-06 3.287879e-05 6.049703e-07 -1.372515e-06 1.499929e-06
-9.848485e-06 3.358586e-05 6.669740e-07 -1.462604e-06 1.607503e-06
-9.848485e-06 3.429293e-05 7.204083e-07 -1.544944e-06 1.704653e-06
-9.848485e-06 3.500000e-05 7.660511e-07 -1.619955e-06 1.791951e-06
-8.838384e-06 -3.500000e-05 9.077039e-07 1.927919e-06 2.130915e-06
-8.838384e-06 -3.429293e-05 8.710411e-07 1.861021e-06 2.054777e-06
-8.838384e-06 -3.358586e-05 8.269289e-07 1.786754e-06 1.968832e-06
-8.838384e-06 -3.287879e-05 7.745829e-07 1.704667e-06 1.872397e-06
-8.838384e-06 -3.217172e-05 7.131491e-07 1.614291e-06 1.764799e-06
-8.838384e-06 -3.146465e-05 6.416987e-07 1.515136e-06 1.645422e-06
-8.838384e-06 -3.075758e-05 5.592221e-07 1.406695e-06 1.513777e-06
-8.838384e-06 -3.005051e-05 4.646218e-07 1.288445e-06 1.369658e-06
-8.838384e-06 -2.934343e-05 3.567051e-07 1.159841e-06 1.213453e-06
-8.838384e-06 -2.863636e-05 2.341764e-07 1.020322e-06 1.046850e-06
-8.838384e-06 -2.792929e-05 9.562795e-08 8.693098e-07 8.745537e-07
-8.838384e-06 -2.722222e-05 -6.046978e-08 7.062082e-07 7.087923e-07
-8.838384e-06 -2.651515e-05 -2.357789e-07 5.304042e-07 5.804483e-07
-8.838384e-06 -2.580808e-05 -4.321060e-07 3.412687e-07 5.506178e-07
-8.838384e-06 -2.510101e-05 -6.514163e-07 1.381573e-07 6.659058e-07
-8.838384e-06 -2.439394e-05 -8.958477e-07 -7.958905e-08 8.993762e-07
-8.838384e-06 -2.368687e-05 -1.167729e-06 -3.126423e-07 1.208857e-06
-8.838384e-06 -2.297980e-05 -1.469598e-06 -5.616861e-07 1.573280e-06
-8.838384e-06 -2.227273e-05 -1.804225e-06 -8.274132e-07 1.984903e-06
-8.838384e-06 -2.156566e-05 -2.174635e-06 -1.110523e-06 2.441782e-06
-8.838384e-06 -2.085859e-05 -2.584141e-06 -1.411716e-06 2.944610e-06
-8.838384e-06 -2.015152e-05 -3.036372e-06 -1.731693e-06 3.495470e-06
-8.838384e-06 -1.944444e-05 -3.535313e-06 -2.071140e-06 4.097323e-06
-8.838384e-06 -1.873737e-05 -4.085348e-06 -2.430725e-06 4.753787e-06
-8.838384e-06 -1.803030e-05 -4.691311e-06 -2.811081e-06 5.469056e-06
-8.838384e-06 -1.732323e-05 -5.358540e-06 -3.212787e-06 6.247876e-06
-8.838384e-06 -1.661616e-05 -6.092947e-06 -3.636341e-06 7.095561e-06
-8.838384e-06 -1.590909e-05 -6.901088e-06 -4.082122e-06 8.018026e-06
-8.838384e-06 -1.520202e-05 -7.790251e-06 -4.550342e-06 9.021841e-06
-8.838384e-06 -1.449495e-05 -8.768544e-06 -5.040971e-06 1.011428e-05
-8.838384e-06 -1.378788e-05 -9.845002e-06 -5.553646e-06 1.130341e-05
-8.838384e-06 -1.308081e-05 -1.102969e-05 -6.087535e-06 1.259810e-05
-8.838384e-06 -1.237374e-05 -1.233381e-05 -6.641156e-06 1.400814e-05
-8.838384e-06 -1.166667e-05 -1.376980e-05 -7.212131e-06 1.554421e-05
-8.838384e-06 -1.095960e-05 -1.535141e-05 -7.796843e-06 1.721791e-05
-8.838384e-06 -1.025253e-05 -1.709368e-05 -8.389979e-06 1.904168e-05
-8.838384e-06 -9.545455e-06 -1.901287e-05 -8.983902e-06 2.102855e-05
-8.838384e-06 -8.838384e-06 -2.112619e-05 -9.567797e-06 2.319178e-05
-8.838384e-06 -8.131313e-06 -2.345115e-05 -1.012653e-05 2.554414e-05
-8.838384e-06 -7.424242e-06 -2.600445e-05 -1.063912e-05 2.809666e-05
-8.838384e-06 -6.717172e-06 -2.879996e-05 -1.107676e-05 3.085664e-05
-8.838384e-06 -6.010101e-06 -3.184535e-05 -1.140030e-05 3.382445e-05
-8.838384e-06 -5.303030e-06 -3.513639e-05 -1.155736e-05 3.698836e-05
-8.838384e-06 -4.595960e-06 -3.864804e-05 -1.147954e-05 4.031688e-05
-8.838384e-06 -3.888889e-06 -4.232088e-05 -1.108111e-05 4.374755e-05
-8.838384e-06 -3.181818e-06 -4.604243e-05 -1.026248e-05 4.717228e-05
-8.838384e-06 -2.474747e-06 -4.962611e-05 -8.923936e-06 5.042209e-05
-8.838384e-06 -1.767677e-06 -5.279816e-05 -6.996799e-06 5.325975e-05
-8.838384e-06 -1.060606e-06 -5.521477e-05 -4.492832e-06 5.539726e-05
-8.838384e-06 -3.535354e-07 -5.653369e-05 -1.552467e-06 5.655500e-05
-8.838384e-06 3.535354e-07 -5.653369e-05 1.552465e-06 5.655500e-05
-8.838384e-06 1.060606e-06 -5.521477e-05 4.492830e-06 5.539726e-05
-8.838384e-06 1.767677e-06 -5.279816e-05 6.996798e-06 5.325975e-05
-8.838384e-06 2.474747e-06 -4.962611e-05 8.923935e-06 5.042209e-05
-8.838384e-06 3.181818e-06 -4.604243e-05 1.026248e-05 4.717228e-05
-8.838384e-06 3.888889e-06 -4.232088e-05 1.108111e-05 4.374755e-05
-8.838384e-06 4.595960e-06 -3.864804e-05 1.147954e-05 4.031688e-05
-8.838384e-06 5.303030e-06 -3.513639e-05 1.155736e-05 3.698836e-05
-8.838384e-06 6.010101e-06 -3.184535e-05 1.140030e-05 3.382444e-05
-8.838384e-06 6.717172e-06 -2.879996e-05 1.107676e-05 3.085664e-05
-8.838384e-06 7.424242e-06 -2.600445e-05 1.063912e-05 2.809666e-05
-8.838384e-06 8.131313e-06 -2.345115e-05 1.012653e-05 2.554414e-05
-8.838384e-06 8.838384e-06 -2.112619e-05 9.567795e-06 2.319178e-05
-8.838384e-06 9.545455e-06 -1.901287e-05 8.983900e-06 2.102855e-05
-8.838384e-06 1.025253e-05 -1.709368e-05 8.389978e-06 1.904168e-05
-8.838384e-06 1.095960e-05 -1.535141e-05 7.796841e-06 1.721791e-05
-8.838384e-06 1.166667e-05 -1.376980e-05 7.212129e-06 1.554421e-05
-8.838384e-06 1.237374e-05 -1.233381e-05 6.641155e-06 1.400813e-05
-8.838384e-06 1.308081e-05 -1.102969e-05 6.087534e-06 1.259810e-05
-8.838384e-06 1.378788e-05 -9.845001e-06 5.553645e-06 1.130341e-05
-8.838384e-06 1.449495e-05 -8.768543e-06 5.040970e-06 1.011428e-05
-8.838384e-06 1.520202e-05 -7.790250e-06 4.550340e-06 9.021840e-06
-8.838384e-06 1.590909e-05 -6.901088e-06 4.082121e-06 8.018025e-06
-8.838384e-06 1.661616e-05 -6.092947e-06 3.636340e-06 7.095560e-06
-8.838384e-06 1.732323e-05 -5.358540e-06 3.212786e-06 6.247875e-06
-8.838384e-06 1.803030e-05 -4.691310e-06 2.811080e-06 5.469055e-06
-8.838384e-06 1.873737e-05 -4.085347e-06 2.430724e-06 4.753786e-06
-8.838384e-06 1.944444e-05 -3.535312e-06 2.071139e-06 4.097322e-06
-8.838384e-06 2.015152e-05 -3.036371e-06 1.731692e-06 3.495470e-06
-8.838384e-06 2.085859e-05 -2.584141e-06 1.411716e-06 2.944609e-06
-8.838384e-06 2.156566e-05 -2.174635e-06 1.110522e-06 2.441781e-06
-8.838384e-06 2.227273e-05 -1.804224e-06 8.274124e-07 1.984902e-06
-8.838384e-06 2.297980e-05 -1.469598e-06 5.616853e-07 1.573279e-06
-8.838384e-06 2.368687e-05 -1.167729e-06 3.126416e-07 1.208857e-06
-8.838384e-06 2.439394e-05 -8.958474e-07 7.958834e-08 8.993758e-07
-8.838384e-06 2.510101e-05 -6.514160e-07 -1.381580e-07 6.659057e-07
-8.838384e-06 2.580808e-05 -4.321058e-07 -3.412694e-07 5.506180e-07
-8.838384e-06 2.651515e-05 -2.357786e-07 -5.304048e-07 5.804488e-07
-8.838384e-06 2.722222e-05 -6.046951e-08 -7.062088e-07 7.087929e-07
-8.838384e-06 2.792929e-05 9.562821e-08 -8.693104e-07 8.745543e-07
-8.838384e-06 2.863636e-05 2.341767e-07 -1.020322e-06 1.046851e-06
-8.838384e-06 2.934343e-05 3.567054e-07 -1.159841e-06 1.213454e-06
-8.838384e-06 3.005051e-05 4.646220e-07 -1.288445e-06 1.369659e-06
-8.838384e-06 3.075758e-05 5.592224e-07 -1.406696e-06 1.513778e-06
-8.838384e-06 3.146465e-05 6.416989e-07 -1.515136e-06 1.645422e-06
-8.838384e-06 3.217172e-05 7.131493e-07 -1.614291e-06 1.764800e-06
-8.838384e-06 3.287879e-05 7.745831e-07 -1.704668e-06 1.872397e-06
-8.838384e-06 3.358586e-05 8.269291e-07 -1.786754e-06 1.968833e-06
-8.838384e-06 3.429293e-05 8.710413e-07 -1.861021e-06 2.054778e-06
-8.838384e-06 3.500000e-05 9.077041e-07 -1.927920e-06 2.130916e-06
-7.828283e-06 -3.500000e-05 1.045688e-06 2.254368e-06 2.485083e-06
-7.828283e-06 -3.429293e-05 1.018418e-06 2.196948e-06 2.421519e-06
-7.828283e-06 -3.358586e-05 9.840983e-07 2.132204e-06 2.348349e-06
-7.828283e-06 -3.287879e-05 9.419418e-07 2.059657e-06 2.264827e-06
-7.828283e-06 -3.217172e-05 8.910899e-07 1.978808e-06 2.170190e-06
-7.828283e-06 -3.146465e-05 8.306052e-07 1.889136e-06 2.063672e-06
-7.828283e-06 -3.075758e-05 7.594658e-07 1.790097e-06 1.944540e-06
-7.828283e-06 -3.005051e-05 6.765572e-07 1.681127e-06 1.812159e-06
-7.828283e-06 -2.934343e-05 5.806651e-07 1.561639e-06 1.666099e-06
-7.828283e-06 -2.863636e-05 4.704662e-07 1.431021e-06 1.506373e-06
-7.828283e-06 -2.792929e-05 3.445188e-07 1.288642e-06 1.333901e-06
-7.828283e-06 -2.722222e-05 2.012518e-07 1.133846e-06 1.151568e-06
-7.828283e-06 -2.651515e-05 3.895330e-08 9.659540e-07 9.667391e-07
-7.828283e-06 -2.580808e-05 -1.442431e-07 7.842634e-07 7.974178e-07
-7.828283e-06 -2.510101e-05 -3.503728e-07 5.880481e-07 6.845156e-07
-7.828283e-06 -2.439394e-05 -5.816575e-07 3.765578e-07 6.929078e-07
-7.828283e-06 -2.368687e-05 -8.405237e-07 1.490179e-07 8.536314e-07
-7.828283e-06 -2.297980e-05 -1.129625e-06 -9.537113e-08 1.133644e-06
-7.828283e-06 -2.227273e-05 -1.451867e-06 -3.574339e-07 1.495218e-06
-7.828283e-06 -2.156566e-05 -1.810434e-06 -6.380204e-07 1.919568e-06
-7.828283e-06 -2.085859e-05 -2.208828e-06 -9.380058e-07 2.399745e-06
-7.828283e-06 -2.015152e-05 -2.650899e-06 -1.258290e-06 2.934376e-06
-7.828283e-06 -1.944444e-05 -3.140899e-06 -1.599797e-06 3.524854e-06
-7.828283e-06 -1.873737e-05 -3.683528e-06 -1.963471e-06 4.174158e-06
-7.828283e-06 -1.803030e-05 -4.284000e-06 -2.350273e-06 4.886352e-06
-7.828283e-06 -1.732323e-05 -4.948116e-06 -2.761174e-06 5.666386e-06
-7.828283e-06 -1.661616e-05 -5.682351e-06 -3.197139e-06 6.520032e-06
-7.828283e-06 -1.590909e-05 -6.493956e-06 -3.659114e-06 7.453897e-06
-7.828283e-06 -1.520202e-05 -7.391076e-06 -4.147993e-06 8.475485e-06
-7.828283e-06 -1.449495e-05 -8.382898e-06 -4.664574e-06 9.593290e-06
-7.828283e-06 -1.378788e-05 -9.479810e-06 -5.209499e-06 1.081692e-05
-7.828283e-06 -1.308081e-05 -1.069360e-05 -5.783159e-06 1.215722e-05
-7.828283e-06 -1.237374e-05 -1.203767e-05 -6.385554e-06 1.362647e-05
-7.828283e-06 -1.166667e-05 -1.352728e-05 -7.016104e-06 1.523854e-05
-7.828283e-06 -1.095960e-05 -1.517985e-05 -7.673358e-06 1.700907e-05
-7.828283e-06 -1.025253e-05 -1.701520e-05 -8.354591e-06 1.895564e-05
-7.828283e-06 -9.545455e-06 -1.905585e-05 -9.055224e-06 2.109792e-05
-7.828283e-06 -8.838384e-06 -2.132717e-05 -9.767981e-06 2.345766e-05
-7.828283e-06 -8.131313e-06 -2.385750e-05 -1.048169e-05 2.605851e-05
-7.828283e-06 -7.424242e-06 -2.667776e-05 -1.117952e-05 2.892550e-05
-7.828283e-06 -6.717172e-06 -2.982053e-05 -1.183653e-05 3.208376e-05
-7.828283e-06 -6.010101e-06 -3.331779e-05 -1.241594e-05 3.555602e-05
-7.828283e-06 -5.303030e-06 -3.719627e-05 -1.286400e-05 3.935791e-05
-7.828283e-06 -4.595960e-06 -4.146832e-05 -1.310281e-05 4.348914e-05
-7.828283e-06 -3.888889e-06 -4.611459e-05 -1.302116e-05 4.791770e-05
-7.828283e-06 -3.181818e-06 -5.105274e-05 -1.246596e-05 5.255266e-05
-7.828283e-06 -2.474747e-06 -5.608555e-05 -1.124256e-05 5.720126e-05
-7.828283e-06 -1.767677e-06 -6.083152e-05 -9.146679e-06 6.151533e-05
-7.828283e-06 -1.060606e-06 -6.467984e-05 -6.063357e-06 6.496342e-05
-7.828283e-06 -3.535354e-07 -6.688299e-05 -2.135280e-06 6.691707e-05
-7.828283e-06 3.535354e-07 -6.688299e-05 2.135277e-06 6.691707e-05
-7.828283e-06 1.060606e-06 -6.467984e-05 6.063355e-06 6.496342e-05
-7.828283e-06 1.767677e-06 -6.083152e-05 9.146676e-06 6.151533e-05
-7.828283e-06 2.474747e-06 -5.608555e-05 1.124256e-05 5.720126e-05
-7.828283e-06 3.181818e-06 -5.105274e-05 1.246595e-05 5.255266e-05
-7.828283e-06 3.888889e-06 -4.611459e-05 1.302116e-05 4.791770e-05
-7.828283e-06 4.595960e-06 -4.146832e-05 1.310281e-05 4.348914e-05
-7.828283e-06 5.303030e-06 -3.719627e-05 1.286400e-05 3.935791e-05
-7.828283e-06 6.010101e-06 -3.331779e-05 1.241593e-05 3.555602e-05
-7.828283e-06 6.717172e-06 -2.982053e-05 1.183652e-05 3.208376e-05
-7.828283e-06 7.424242e-06 -2.667776e-05 1.117952e-05 2.892550e-05
-7.828283e-06 8.131313e-06 -2.385750e-05 1.048168e-05 2.605851e-05
-7.828283e-06 8.838384e-06 -2.132717e-05 9.767979e-06 2.345766e-05
-7.828283e-06 9.545455e-06 -1.905585e-05 9.055223e-06 2.109792e-05
-7.828283e-06 1.025253e-05 -1.701520e-05 8.354590e-06 1.895564e-05
-7.828283e-06 1.095960e-05 -1.517985e-05 7.673356e-06 1.700907e-05
-7.828283e-06 1.166667e-05 -1.352728e-05 7.016103e-06 1.523854e-05
-7.828283e-06 1.237374e-05 -1.203766e-05 6.385553e-06 1.362647e-05
-7.828283e-06 1.308081e-05 -1.069360e-05 5.783157e-06 1.215722e-05
-7.828283e-06 1.378788e-05 -9.479809e-06 5.209498e-06 1.081691e-05
-7.828283e-06 1.449495e-05 -8.382897e-06 4.664573e-06 9.593289e-06
-7.828283e-06 1.520202e-05 -7.391076e-06 4.147991e-06 8.475484e-06
-7.828283e-06 1.590909e-05 -6.493955e-06 3.659113e-06 7.453896e-06
-7.828283e-06 1.661616e-05 -5.682351e-06 3.197138e-06 6.520031e-06
-7.828283e-06 1.732323e-05 -4.948116e-06 2.761173e-06 5.666385e-06
-7.828283e-06 1.803030e-05 -4.283999e-06 2.350272e-06 4.886351e-06
-7.828283e-06 1.873737e-05 -3.683527e-06 1.963470e-06 4.174157e-06
-7.828283e-06 1.944444e-05 -3.140898e-06 1.599796e-06 3.524853e-06
-7.828283e-06 2.015152e-05 -2.650899e-06 1.258289e-06 2.934375e-06
-7.828283e-06 2.085859e-05 -2.208827e-06 9.380049e-07 2.399744e-06
-7.828283e-06 2.156566e-05 -1.810434e-06 6.380196e-07 1.919568e-06
-7.828283e-06 2.227273e-05 -1.451866e-06 3.574331e-07 1.495217e-06
-7.828283e-06 2.297980e-05 -1.129625e-06 9.537036e-08 1.133643e-06
-7.828283e-06 2.368687e-05 -8.405234e-07 -1.490187e-07 8.536312e-07
-7.828283e-06 2.439394e-05 -5.816572e-07 -3.765585e-07 6.929080e-07
-7.828283e-06 2.510101e-05 -3.503725e-07 -5.880488e-07 6.845161e-07
-7.828283e-06 2.580808e-05 -1.442428e-07 -7.842641e-07 7.974184e-07
-7.828283e-06 2.651515e-05 3.895356e-08 -9.659547e-07 9.667398e-07
-7.828283e-06 2.722222e-05 2.012521e-07 -1.133847e-06 1.151569e-06
-7.828283e-06 2.792929e-05 3.445190e-07 -1.288643e-06 1.333902e-06
-7.828283e-06 2.863636e-05 4.704665e-07 -1.431022e-06 1.506374e-06
-7.828283e-06 2.934343e-05 5.806654e-07 -1.561639e-06 1.666100e-06
-7.828283e-06 3.005051e-05 6.765574e-07 -1.681128e-06 1.812159e-06
-7.828283e-06 3.075758e-05 7.594660e-07 -1.790098e-06 1.944541e-06
-7.828283e-06 3.146465e-05 8.306055e-07 -1.889137e-06 2.063672e-06
-7.828283e-06 3.217172e-05 8.910901e-07 -1.978809e-06 2.170190e-06
-7.828283e-06 3.287879e-05 9.419420e-07 -2.059658e-06 2.264828e-06
-7.828283e-06 3.358586e-05 9.840985e-07 -2.132205e-06 2.348350e-06
-7.828283e-06 3.429293e-05 1.018418e-06 -2.196949e-06 2.421520e-06
-7.828283e-06 3.500000e-05 1.045688e-06 -2.254368e-06 2.485083e-06
-6.818182e-06 -3.500000e-05 1.178597e-06 2.598750e-06 2.853523e-06
-6.818182e-06 -3.429293e-05 1.161064e-06 2.552211e-06 2.803899e-06
-6.818182e-06 -3.358586e-05 1.136936e-06 2.498480e-06 2.745000e-06
-6.818182e-06 -3.287879e-05 1.105429e-06 2.437056e-06 2.676045e-06
-6.818182e-06 -3.217172e-05 1.065683e-06 2.367417e-06 2.596217e-06
-6.818182e-06 -3.146465e-05 1.016758e-06 2.289015e-06 2.504673e-06
-6.818182e-06 -3.075758e-05 9.576256e-07 2.201277e-06 2.400556e-06
-6.818182e-06 -3.005051e-05 8.871594e-07 2.103606e-06 2.283027e-06
-6.818182e-06 -2.934343e-05 8.041299e-07 1.995379e-06 2.151316e-06
-6.818182e-06 -2.863636e-05 7.071929e-07 1.875945e-06 2.004817e-06
-6.818182e-06 -2.792929e-05 5.948798e-07 1.744629e-06 1.843261e-06
-6.818182e-06 -2.722222e-05 4.655860e-07 1.600726e-06 1.667061e-06
-6.818182e-06 -2.651515e-05 3.175582e-07 1.443504e-06 1.478022e-06
-6.818182e-06 -2.580808e-05 1.488799e-07 1.272204e-06 1.280886e-06
-6.818182e-06 -2.510101e-05 -4.254425e-08 1.086035e-06 1.086868e-06
-6.818182e-06 -2.439394e-05 -2.590072e-07 8.841737e-07 9.213294e-07
-6.818182e-06 -2.368687e-05 -5.030199e-07 6.657669e-07 8.344307e-07
-6.818182e-06 -2.297980e-05 -7.773352e-07 4.299252e-07 8.883050e-07
-6.818182e-06 -2.227273e-05 -1.084975e-06 1.757229e-07 1.099113e-06
-6.818182e-06 -2.156566e-05 -1.429263e-06 -9.780541e-08 1.432606e-06
-6.818182e-06 -2.085859e-05 -1.813861e-06 -3.916679e-07 1.855666e-06
-6.818182e-06 -2.015152e-05 -2.242811e-06 -7.069192e-07 2.351582e-06
-6.818182e-06 -1.944444e-05 -2.720591e-06 -1.044664e-06 2.914265e-06
-6.818182e-06 -1.873737e-05 -3.252171e-06 -1.406063e-06 3.543111e-06
-6.818182e-06 -1.803030e-05 -3.843091e-06 -1.792335e-06 4.240497e-06
-6.818182e-06 -1.732323e-05 -4.499543e-06 -2.204764e-06 5.010676e-06
-6.818182e-06 -1.661616e-05 -5.228482e-06 -2.644696e-06 5.859304e-06
-6.818182e-06 -1.590909e-05 -6.037750e-06 -3.113546e-06 6.793276e-06
-6.818182e-06 -1.520202e-05 -6.936231e-06 -3.612790e-06 7.820713e-06
-6.818182e-06 -1.449495e-05 -7.934037e-06 -4.143951e-06 8.951049e-06
-6.818182e-06 -1.378788e-05 -9.042740e-06 -4.708574e-06 1.019519e-05
-6.818182e-06 -1.308081e-05 -1.027564e-05 -5.308185e-06 1.156571e-05
-6.818182e-06 -1.237374e-05 -1.164812e-05 -5.944215e-06 1.307717e-05
-6.818182e-06 -1.166667e-05 -1.317802e-05 -6.617879e-06 1.474641e-05
-6.818182e-06 -1.095960e-05 -1.488617e-05 -7.329991e-06 1.659298e-05
-6.818182e-06 -1.025253e-05 -1.679694e-05 -8.080681e-06 1.863960e-05
-6.818182e-06 -9.545455e-06 -1.893896e-05 -8.868950e-06 2.091273e-05
-6.818182e-06 -8.838384e-06 -2.134591e-05 -9.692014e-06 2.344318e-05
-6.818182e-06 -8.131313e-06 -2.405743e-05 -1.054429e-05 2.626675e-05
-6.818182e-06 -7.424242e-06 -2.712007e-05 -1.141586e-05 2.942482e-05
-6.818182e-06 -6.717172e-06 -3.058813e-05 -1.229009e-05 3.296483e-05
-6.818182e-06 -6.010101e-06 -3.452407e-05 -1.313991e-05 3.694006e-05
-6.818182e-06 -5.303030e-06 -3.899769e-05 -1.392180e-05 4.140817e-05
-6.818182e-06 -4.595960e-06 -4.408228e-05 -1.456593e-05 4.642643e-05
-6.818182e-06 -3.888889e-06 -4.984308e-05 -1.495968e-05 5.203965e-05
-6.818182e-06 -3.181818e-06 -5.630743e-05 -1.492034e-05 5.825070e-05
-6.818182e-06 -2.474747e-06 -6.339088e-05 -1.415453e-05 6.495194e-05
-6.818182e-06 -1.767677e-06 -7.072873e-05 -1.222149e-05 7.177686e-05
-6.818182e-06 -1.060606e-06 -7.737010e-05 -8.604979e-06 7.784715e-05
-6.818182e-06 -3.535354e-07 -8.156815e-05 -3.157754e-06 8.162925e-05
-6.818182e-06 3.535354e-07 -8.156815e-05 3.157751e-06 8.162925e-05
-6.818182e-06 1.060606e-06 -7.737010e-05 8.604976e-06 7.784715e-05
-6.818182e-06 1.767677e-06 -7.072873e-05 1.222148e-05 7.177686e-05
-6.818182e-06 2.474747e-06 -6.339088e-05 1.415452e-05 6.495193e-05
-6.818182e-06 3.181818e-06 -5.630743e-05 1.492034e-05 5.825069e-05
-6.818182e-06 3.888889e-06 -4.984308e-05 1.495968e-05 5.203965e-05
-6.818182e-06 4.595960e-06 -4.408227e-05 1.456593e-05 4.642643e-05
-6.818182e-06 5.303030e-06 -3.899769e-05 1.392180e-05 4.140816e-05
-6.818182e-06 6.010101e-06 -3.452406e-05 1.313991e-05 3.694006e-05
-6.818182e-06 6.717172e-06 -3.058813e-05 1.229009e-05 3.296483e-05
-6.818182e-06 7.424242e-06 -2.712007e-05 1.141586e-05 2.942482e-05
-6.818182e-06 8.131313e-06 -2.405743e-05 1.054429e-05 2.626675e-05
-6.818182e-06 8.838384e-06 -2.134591e-05 9.692012e-06 2.344318e-05
-6.818182e-06 9.545455e-06 -1.893896e-05 8.868948e-06 2.091273e-05
-6.818182e-06 1.025253e-05 -1.679694e-05 8.080679e-06 1.863960e-05
-6.818182e-06 1.095960e-05 -1.488617e-05 7.329989e-06 1.659297e-05
-6.818182e-06 1.166667e-05 -1.317802e-05 6.617877e-06 1.474641e-05
-6.818182e-06 1.237374e-05 -1.164812e-05 5.944214e-06 1.307717e-05
-6.818182e-06 1.308081e-05 -1.027564e-05 5.308184e-06 1.156571e-05
-6.818182e-06 1.378788e-05 -9.042740e-06 4.708573e-06 1.019518e-05
-6.818182e-06 1.449495e-05 -7.934037e-06 4.143949e-06 8.951048e-06
-6.818182e-06 1.520202e-05 -6.936230e-06 3.612789e-06 7.820712e-06
-6.818182e-06 1.590909e-05 -6.037750e-06 3.113545e-06 6.793275e-06
-6.818182e-06 1.661616e-05 -5.228482e-06 2.644695e-06 5.859303e-06
-6.818182e-06 1.732323e-05 -4.499543e-06 2.204762e-06 5.010675e-06
-6.818182e-06 1.803030e-05 -3.843091e-06 1.792334e-06 4.240496e-06
-6.818182e-06 1.873737e-05 -3.252171e-06 1.406062e-06 3.543110e-06
-6.818182e-06 1.944444e-05 -2.720591e-06 1.044663e-06 2.914264e-06
-6.818182e-06 2.015152e-05 -2.242811e-06 7.069183e-07 2.351581e-06
-6.818182e-06 2.085859e-05 -1.813861e-06 3.916670e-07 1.855665e-06
-6.818182e-06 2.156566e-05 -1.429263e-06 9.780456e-08 1.432606e-06
-6.818182e-06 2.227273e-05 -1.084975e-06 -1.757237e-07 1.099113e-06
-6.818182e-06 2.297980e-05 -7.773349e-07 -4.299260e-07 8.883051e-07
-6.818182e-06 2.368687e-05 -5.030196e-07 -6.657676e-07 8.344311e-07
-6.818182e-06 2.439394e-05 -2.590069e-07 -8.841744e-07 9.213300e-07
-6.818182e-06 2.510101e-05 -4.254397e-08 -1.086035e-06 1.086868e-06
-6.818182e-06 2.580808e-05 1.488802e-07 -1.272205e-06 1.280887e-06
-6.818182e-06 2.651515e-05 3.175584e-07 -1.443505e-06 1.478022e-06
-6.818182e-06 2.722222e-05 4.655862e-07 -1.600726e-06 1.667062e-06
-6.818182e-06 2.792929e-05 5.948800e-07 -1.744629e-06 1.843262e-06
-6.818182e-06 2.863636e-05 7.071931e-07 -1.875946e-06 2.004818e-06
-6.818182e-06 2.934343e-05 8.041301e-07 -1.995379e-06 2.151317e-06
-6.818182e-06 3.005051e-05 8.871596e-07 -2.103607e-06 2.283027e-06
-6.818182e-06 3.075758e-05 9.576258e-07 -2.201278e-06 2.400556e-06
-6.818182e-06 3.146465e-05 1.016759e-06 -2.289016e-06 2.504674e-06
-6.818182e-06 3.217172e-05 1.065683e-06 -2.367418e-06 2.596218e-06
-6.818182e-06 3.287879e-05 1.105429e-06 -2.437057e-06 2.676045e-06
-6.818182e-06 3.358586e-05 1.136937e-06 -2.498480e-06 2.745001e-06
-6.818182e-06 3.429293e-05 1.161064e-06 -2.552212e-06 2.803900e-06
-6.818182e-06 3.500000e-05 1.178597e-06 -2.598751e-06 2.853523e-06
-5.808081e-06 -3.500000e-05 1.304968e-06 2.960294e-06 3.235163e-06
-5.808081e-06 -3.429293e-05 1.297442e-06 2.926057e-06 3.200807e-06
-5.808081e-06 -3.358586e-05 1.283829e-06 2.884852e-06 3.157624e-06
-5.808081e-06 -3.287879e-05 1.263351e-06 2.836164e-06 3.104816e-06
-5.808081e-06 -3.217172e-05 1.235153e-06 2.779451e-06 3.041538e-06
-5.808081e-06 -3.146465e-05 1.198296e-06 2.714147e-06 2.966902e-06
-5.808081e-06 -3.075758e-05 1.151750e-06 2.639656e-06 2.879984e-06
-5.808081e-06 -3.005051e-05 1.094384e-06 2.555355e-06 2.779841e-06
-5.808081e-06 -2.934343e-05 1.024959e-06 2.460595e-06 2.665533e-06
-5.808081e-06 -2.863636e-05 9.421142e-07 2.354695e-06 2.536172e-06
-5.808081e-06 -2.792929e-05 8.443620e-07 2.236947e-06 2.391000e-06
-5.808081e-06 -2.722222e-05 7.300705e-07 2.106612e-06 2.229533e-06
-5.808081e-06 -2.651515e-05 5.974527e-07 1.962919e-06 2.051828e-06
-5.808081e-06 -2.580808e-05 4.445500e-07 1.805066e-06 1.859002e-06
-5.808081e-06 -2.510101e-05 2.692159e-07 1.632217e-06 1.654270e-06
-5.808081e-06 -2.439394e-05 6.909597e-08 1.443502e-06 1.445155e-06
-5.808081e-06 -2.368687e-05 -1.583938e-07 1.238013e-06 1.248104e-06
-5.808081e-06 -2.297980e-05 -4.160927e-07 1.014802e-06 1.096794e-06
-5.808081e-06 -2.227273e-05 -7.071246e-07 7.728789e-07 1.047553e-06
-5.808081e-06 -2.156566e-05 -1.034932e-06 5.112056e-07 1.154303e-06
-5.808081e-06 -2.085859e-05 -1.403317e-06 2.286920e-07 1.421829e-06
-5.808081e-06 -2.015152e-05 -1.816486e-06 -7.581064e-08 1.818067e-06
-5.808081e-06 -1.944444e-05 -2.279110e-06 -4.035177e-07 2.314556e-06
-5.808081e-06 -1.873737e-05 -2.796389e-06 -7.557204e-07 2.896706e-06
-5.808081e-06 -1.803030e-05 -3.374136e-06 -1.133797e-06 3.559535e-06
-5.808081e-06 -1.732323e-05 -4.018871e-06 -1.539224e-06 4.303549e-06
-5.808081e-06 -1.661616e-05 -4.737948e-06 -1.973595e-06 5.132565e-06
-5.808081e-06 -1.590909e-05 -5.539698e-06 -2.438630e-06 6.052699e-06
-5.808081e-06 -1.520202e-05 -6.433614e-06 -2.936195e-06 7.071961e-06
-5.808081e-06 -1.449495e-05 -7.430577e-06 -3.468320e-06 8.200166e-06
-5.808081e-06 -1.378788e-05 -8.543139e-06 -4.037201e-06 9.449033e-06
-5.808081e-06 -1.308081e-05 -9.785875e-06 -4.645212e-06 1.083242e-05
-5.808081e-06 -1.237374e-05 -1.117583e-05 -5.294888e-06 1.236669e-05
-5.808081e-06 -1.166667e-05 -1.273306e-05 -5.988887e-06 1.407116e-05
-5.808081e-06 -1.095960e-05 -1.448137e-05 -6.729911e-06 1.596877e-05
-5.808081e-06 -1.025253e-05 -1.644918e-05 -7.520554e-06 1.808686e-05
-5.808081e-06 -9.545455e-06 -1.867068e-05 -8.363045e-06 2.045813e-05
-5.808081e-06 -8.838384e-06 -2.118726e-05 -9.258825e-06 2.312198e-05
-5.808081e-06 -8.131313e-06 -2.404938e-05 -1.020785e-05 2.612609e-05
-5.808081e-06 -7.424242e-06 -2.731891e-05 -1.120750e-05 2.952848e-05
-5.808081e-06 -6.717172e-06 -3.107222e-05 -1.225081e-05 3.340008e-05
-5.808081e-06 -6.010101e-06 -3.540409e-05 -1.332362e-05 3.782814e-05
-5.808081e-06 -5.303030e-06 -4.043270e-05 -1.439981e-05 4.292036e-05
-5.808081e-06 -4.595960e-06 -4.630578e-05 -1.543306e-05 4.880989e-05
-5.808081e-06 -3.888889e-06 -5.320707e-05 -1.634150e-05 5.566001e-05
-5.808081e-06 -3.181818e-06 -6.135836e-05 -1.697701e-05 6.366371e-05
-5.808081e-06 -2.474747e-06 -7.099706e-05 -1.705785e-05 7.301748e-05
-5.808081e-06 -1.767677e-06 -8.224129e-05 -1.601198e-05 8.378552e-05
-5.808081e-06 -1.060606e-06 -9.447377e-05 -1.265145e-05 9.531712e-05
-5.808081e-06 -3.535354e-07 -1.042281e-04 -5.188118e-06 1.043571e-04
-5.808081e-06 3.535354e-07 -1.042281e-04 5.188114e-06 1.043571e-04
-5.808081e-06 1.060606e-06 -9.447377e-05 1.265145e-05 9.531711e-05
-5.808081e-06 1.767677e-06 -8.224129e-05 1.601198e-05 8.378552e-05
-5.808081e-06 2.474747e-06 -7.099706e-05 1.705785e-05 7.301748e-05
-5.808081e-06 3.181818e-06 -6.135836e-05 1.697701e-05 6.366371e-05
-5.808081e-06 3.888889e-06 -5.320707e-05 1.634150e-05 5.566001e-05
-5.808081e-06 4.595960e-06 -4.630578e-05 1.543305e-05 4.880988e-05
-5.808081e-06 5.303030e-06 -4.043270e-05 1.439981e-05 4.292036e-05
-5.808081e-06 6.010101e-06 -3.540409e-05 1.332362e-05 3.782814e-05
-5.808081e-06 6.717172e-06 -3.107222e-05 1.225081e-05 3.340008e-05
-5.808081e-06 7.424242e-06 -2.731891e-05 1.120750e-05 2.952847e-05
-5.808081e-06 8.131313e-06 -2.404938e-05 1.020785e-05 2.612609e-05
-5.808081e-06 8.838384e-06 -2.118726e-05 9.258822e-06 2.312198e-05
-5.808081e-06 9.545455e-06 -1.867068e-05 8.363043e-06 2.045812e-05
-5.808081e-06 1.025253e-05 -1.644918e-05 7.520552e-06 1.808685e-05
-5.808081e-06 1.095960e-05 -1.448137e-05 6.729909e-06 1.596877e-05
-5.808081e-06 1.166667e-05 -1.273306e-05 5.988885e-06 1.407116e-05
-5.808081e-06 1.237374e-05 -1.117582e-05 5.294886e-06 1.236668e-05
-5.808081e-06 1.308081e-05 -9.785874e-06 4.645210e-06 1.083242e-05
-5.808081e-06 1.378788e-05 -8.543139e-06 4.037199e-06 9.449032e-06
-5.808081e-06 1.449495e-05 -7.430577e-06 3.468318e-06 8.200165e-06
-5.808081e-06 1.520202e-05 -6.433614e-06 2.936194e-06 7.071960e-06
-5.808081e-06 1.590909e-05 -5.539698e-06 2.438628e-06 6.052698e-06
-5.808081e-06 1.661616e-05 -4.737948e-06 1.973594e-06 5.132565e-06
-5.808081e-06 1.732323e-05 -4.018871e-06 1.539223e-06 4.303549e-06
-5.808081e-06 1.803030e-05 -3.374135e-06 1.133796e-06 3.559534e-06
-5.808081e-06 1.873737e-05 -2.796389e-06 7.557194e-07 2.896706e-06
-5.808081e-06 1.944444e-05 -2.279110e-06 4.035167e-07 2.314555e-06
-5.808081e-06 2.015152e-05 -1.816486e-06 7.580970e-08 1.818067e-06
-5.808081e-06 2.085859e-05 -1.403316e-06 -2.286929e-07 1.421829e-06
-5.808081e-06 2.156566e-05 -1.034932e-06 -5.112064e-07 1.154303e-06
-5.808081e-06 2.227273e-05 -7.071243e-07 -7.728797e-07 1.047553e-06
-5.808081e-06 2.297980e-05 -4.160924e-07 -1.014803e-06 1.096794e-06
-5.808081e-06 2.368687e-05 -1.583935e-07 -1.238014e-06 1.248105e-06
-5.808081e-06 2.439394e-05 6.909624e-08 -1.443503e-06 1.445156e-06
-5.808081e-06 2.510101e-05 2.692161e-07 -1.632218e-06 1.654271e-06
-5.808081e-06 2.580808e-05 4.445503e-07 -1.805066e-06 1.859002e-06
-5.808081e-06 2.651515e-05 5.974529e-07 -1.962919e-06 2.051829e-06
-5.808081e-06 2.722222e-05 7.300708e-07 -2.106612e-06 2.229533e-06
-5.808081e-06 2.792929e-05 8.443622e-07 -2.236948e-06 2.391000e-06
-5.808081e-06 2.863636e-05 9.421144e-07 -2.354696e-06 2.536173e-06
-5.808081e-06 2.934343e-05 1.024959e-06 -2.460595e-06 2.665534e-06
-5.808081e-06 3.005051e-05 1.094384e-06 -2.555356e-06 2.779842e-06
-5.808081e-06 3.075758e-05 1.151750e-06 -2.639656e-06 2.879985e-06
-5.808081e-06 3.146465e-05 1.198296e-06 -2.714147e-06 2.966902e-06
-5.808081e-06 3.217172e-05 1.235153e-06 -2.779452e-06 3.041538e-06
-5.808081e-06 3.287879e-05 1.263351e-06 -2.836164e-06 3.104816e-06
-5.808081e-06 3.358586e-05 1.283829e-06 -2.884852e-06 3.157624e-06
-5.808081e-06 3.429293e-05 1.297443e-06 -2.926057e-06 3.200808e-06
-5.808081e-06 3.500000e-05 1.304968e-06 -2.960294e-06 3.235164e-06
-4.797980e-06 -3.500000e-05 1.423299e-06 3.337995e-06 3.628773e-06
-4.797980e-06 -3.429293e-05 1.425970e-06 3.317485e-06 3.610969e-06
-4.797980e-06 -3.358586e-05 1.423111e-06 3.290329e-06 3.584900e-06
-4.797980e-06 -3.287879e-05 1.413955e-06 3.255999e-06 3.549760e-06
-4.797980e-06 -3.217172e-05 1.397657e-06 3.213945e-06 3.504695e-06
-4.797980e-06 -3.146465e-05 1.373284e-06 3.163584e-06 3.448793e-06
-4.797980e-06 -3.075758e-05 1.339810e-06 3.104306e-06 3.381096e-06
-4.797980e-06 -3.005051e-05 1.296103e-06 3.035474e-06 3.300603e-06
-4.797980e-06 -2.934343e-05 1.240918e-06 2.956417e-06 3.206287e-06
-4.797980e-06 -2.863636e-05 1.172888e-06 2.866436e-06 3.097115e-06
-4.797980e-06 -2.792929e-05 1.090508e-06 2.764801e-06 2.972092e-06
-4.797980e-06 -2.722222e-05 9.921254e-07 2.650750e-06 2.830334e-06
-4.797980e-06 -2.651515e-05 8.759260e-07 2.523490e-06 2.671189e-06
-4.797980e-06 -2.580808e-05 7.399153e-07 2.382193e-06 2.494458e-06
-4.797980e-06 -2.510101e-05 5.819022e-07 2.225999e-06 2.300801e-06
-4.797980e-06 -2.439394e-05 3.994779e-07 2.054012e-06 2.092498e-06
-4.797980e-06 -2.368687e-05 1.899932e-07 1.865297e-06 1.874948e-06
-4.797980e-06 -2.297980e-05 -4.946888e-08 1.658882e-06 1.659619e-06
-4.797980e-06 -2.227273e-05 -3.221238e-07 1.433750e-06 1.469491e-06
-4.797980e-06 -2.156566e-05 -6.315215e-07 1.188838e-06 1.346163e-06
-4.797980e-06 -2.085859e-05 -9.815889e-07 9.230301e-07 1.347405e-06
-4.797980e-06 -2.015152e-05 -1.376680e-06 6.351507e-07 1.516135e-06
-4.797980e-06 -1.944444e-05 -1.821636e-06 3.239559e-07 1.850218e-06
-4.797980e-06 -1.873737e-05 -2.321857e-06 -1.187775e-08 2.321888e-06
-4.797980e-06 -1.803030e-05 -2.883392e-06 -3.737675e-07 2.907516e-06
-4.797980e-06 -1.732323e-05 -3.513040e-06 -7.632410e-07 3.594995e-06
-4.797980e-06 -1.661616e-05 -4.218490e-06 -1.181958e-06 4.380946e-06
-4.797980e-06 -1.590909e-05 -5.008481e-06 -1.631733e-06 5.267584e-06
-4.797980e-06 -1.520202e-05 -5.893007e-06 -2.114567e-06 6.260904e-06
-4.797980e-06 -1.449495e-05 -6.883574e-06 -2.632678e-06 7.369843e-06
-4.797980e-06 -1.378788e-05 -7.993536e-06 -3.188534e-06 8.606007e-06
-4.797980e-06 -1.308081e-05 -9.238501e-06 -3.784894e-06 9.983753e-06
-4.797980e-06 -1.237374e-05 -1.063688e-05 -4.424834e-06 1.152052e-05
-4.797980e-06 -1.166667e-05 -1.221058e-05 -5.111769e-06 1.323739e-05
-4.797980e-06 -1.095960e-05 -1.398589e-05 -5.849446e-06 1.515986e-05
-4.797980e-06 -1.025253e-05 -1.599471e-05 -6.641890e-06 1.731894e-05
-4.797980e-06 -9.545455e-06 -1.827609e-05 -7.493265e-06 1.975258e-05
-4.797980e-06 -8.838384e-06 -2.087829e-05 -8.407596e-06 2.250757e-05
-4.797980e-06 -8.131313e-06 -2.386167e-05 -9.388257e-06 2.564212e-05
-4.797980e-06 -7.424242e-06 -2.730248e-05 -1.043707e-05 2.922939e-05
-4.797980e-06 -6.717172e-06 -3.129824e-05 -1.155275e-05 3.336234e-05
-4.797980e-06 -6.010101e-06 -3.597540e-05 -1.272837e-05 3.816073e-05
-4.797980e-06 -5.303030e-06 -4.150072e-05 -1.394681e-05 4.378154e-05
-4.797980e-06 -4.595960e-06 -4.809875e-05 -1.517292e-05 5.043518e-05
-4.797980e-06 -3.888889e-06 -5.608057e-05 -1.633851e-05 5.841214e-05
-4.797980e-06 -3.181818e-06 -6.589338e-05 -1.731110e-05 6.812937e-05
-4.797980e-06 -2.474747e-06 -7.821039e-05 -1.781905e-05 8.021461e-05
-4.797980e-06 -1.767677e-06 -9.408692e-05 -1.723680e-05 9.565278e-05
-4.797980e-06 -1.060606e-06 -1.150179e-04 -1.381317e-05 1.158444e-04
-4.797980e-06 -3.535354e-07 -1.378155e-04 -2.718755e-06 1.378423e-04
-4.797980e-06 3.535354e-07 -1.378155e-04 2.718746e-06 1.378423e-04
-4.797980e-06 1.060606e-06 -1.150179e-04 1.381317e-05 1.158444e-04
-4.797980e-06 1.767677e-06 -9.408691e-05 1.723680e-05 9.565278e-05
-4.797980e-06 2.474747e-06 -7.821039e-05 1.781904e-05 8.021460e-05
-4.797980e-06 3.181818e-06 -6.589338e-05 1.731109e-05 6.812937e-05
-4.797980e-06 3.888889e-06 -5.608057e-05 1.633850e-05 5.841213e-05
-4.797980e-06 4.595960e-06 -4.809875e-05 1.517291e-05 5.043518e-05
-4.797980e-06 5.303030e-06 -4.150072e-05 1.394680e-05 4.378154e-05
-4.797980e-06 6.010101e-06 -3.597540e-05 1.272836e-05 3.816073e-05
-4.797980e-06 6.717172e-06 -3.129823e-05 1.155275e-05 3.336234e-05
-4.797980e-06 7.424242e-06 -2.730248e-05 1.043706e-05 2.922939e-05
-4.797980e-06 8.131313e-06 -2.386167e-05 9.388254e-06 2.564212e-05
-4.797980e-06 8.838384e-06 -2.087829e-05 8.407594e-06 2.250757e-05
-4.797980e-06 9.545455e-06 -1.827609e-05 7.493262e-06 1.975258e-05
-4.797980e-06 1.025253e-05 -1.599471e-05 6.641888e-06 1.731894e-05
-4.797980e-06 1.095960e-05 -1.398589e-05 5.849444e-06 1.515985e-05
-4.797980e-06 1.166667e-05 -1.221058e-05 5.111767e-06 1.323738e-05
-4.797980e-06 1.237374e-05 -1.063688e-05 4.424832e-06 1.152052e-05
-4.797980e-06 1.308081e-05 -9.238501e-06 3.784892e-06 9.983752e-06
-4.797980e-06 1.378788e-05 -7.993535e-06 3.188532e-06 8.606006e-06
-4.797980e-06 1.449495e-05 -6.883574e-06 2.632676e-06 7.369842e-06
-4.797980e-06 1.520202e-05 -5.893006e-06 2.114566e-06 6.260903e-06
-4.797980e-06 1.590909e-05 -5.008481e-06 1.631732e-06 5.267583e-06
-4.797980e-06 1.661616e-05 -4.218490e-06 1.181957e-06 4.380945e-06
-4.797980e-06 1.732323e-05 -3.513040e-06 7.632399e-07 3.594994e-06
-4.797980e-06 1.803030e-05 -2.883391e-06 3.737664e-07 2.907515e-06
-4.797980e-06 1.873737e-05 -2.321857e-06 1.187671e-08 2.321888e-06
-4.797980e-06 1.944444e-05 -1.821636e-06 -3.239569e-07 1.850218e-06
-4.797980e-06 2.015152e-05 -1.376680e-06 -6.351516e-07 1.516135e-06
-4.797980e-06 2.085859e-05 -9.815886e-07 -9.230310e-07 1.347406e-06
-4.797980e-06 2.156566e-05 -6.315212e-07 -1.188839e-06 1.346164e-06
-4.797980e-06 2.227273e-05 -3.221235e-07 -1.433751e-06 1.469492e-06
-4.797980e-06 2.297980e-05 -4.946861e-08 -1.658883e-06 1.659620e-06
-4.797980e-06 2.368687e-05 1.899935e-07 -1.865298e-06 1.874949e-06
-4.797980e-06 2.439394e-05 3.994782e-07 -2.054013e-06 2.092499e-06
-4.797980e-06 2.510101e-05 5.819024e-07 -2.226000e-06 2.300801e-06
-4.797980e-06 2.580808e-05 7.399156e-07 -2.382194e-06 2.494459e-06
-4.797980e-06 2.651515e-05 8.759263e-07 -2.523491e-06 2.671189e-06
-4.797980e-06 2.722222e-05 9.921256e-07 -2.650751e-06 2.830335e-06
-4.797980e-06 2.792929e-05 1.090508e-06 -2.764802e-06 2.972093e-06
-4.797980e-06 2.863636e-05 1.172888e-06 -2.866436e-06 3.097115e-06
-4.797980e-06 2.934343e-05 1.240918e-06 -2.956417e-06 3.206288e-06
-4.797980e-06 3.005051e-05 1.296103e-06 -3.035474e-06 3.300604e-06
-4.797980e-06 3.075758e-05 1.339810e-06 -3.104307e-06 3.381096e-06
-4.797980e-06 3.146465e-05 1.373284e-06 -3.163584e-06 3.448793e-06
-4.797980e-06 3.217172e-05 1.397657e-06 -3.213945e-06 3.504695e-06
-4.797980e-06 3.287879e-05 1.413955e-06 -3.256000e-06 3.549761e-06
-4.797980e-06 3.358586e-05 1.423111e-06 -3.290329e-06 3.584900e-06
-4.797980e-06 3.429293e-05 1.425970e-06 -3.317486e-06 3.610970e-06
-4.797980e-06 3.500000e-05 1.423300e-06 -3.337995e-06 3.628773e-06
-3.787879e-06 -3.500000e-05 1.532062e-06 3.730613e-06 4.032950e-06
-3.787879e-06 -3.429293e-05 1.545034e-06 3.725245e-06 4.032937e-06
-3.787879e-06 -3.358586e-05 1.553080e-06 3.713649e-06 4.025326e-06
-3.787879e-06 -3.287879e-05 1.555449e-06 3.695295e-06 4.009317e-06
-3.787879e-06 -3.217172e-05 1.551310e-06 3.669624e-06 3.984056e-06
-3.787879e-06 -3.146465e-05 1.539741e-06 3.636049e-06 3.948627e-06
-3.787879e-06 -3.075758e-05 1.519723e-06 3.593951e-06 3.902056e-06
-3.787879e-06 -3.005051e-05 1.490129e-06 3.542683e-06 3.843317e-06
-3.787879e-06 -2.934343e-05 1.449714e-06 3.481565e-06 3.771335e-06
-3.787879e-06 -2.863636e-05 1.397106e-06 3.409888e-06 3.685003e-06
-3.787879e-06 -2.792929e-05 1.330791e-06 3.326911e-06 3.583203e-06
-3.787879e-06 -2.722222e-05 1.249101e-06 3.231861e-06 3.464849e-06
-3.787879e-06 -2.651515e-05 1.150196e-06 3.123935e-06 3.328952e-06
-3.787879e-06 -2.580808e-05 1.032051e-06 3.002298e-06 3.174732e-06
-3.787879e-06 -2.510101e-05 8.924354e-07 2.866082e-06 3.001810e-06
-3.787879e-06 -2.439394e-05 7.288900e-07 2.714387e-06 2.810547e-06
-3.787879e-06 -2.368687e-05 5.387043e-07 2.546280e-06 2.602641e-06
-3.787879e-06 -2.297980e-05 3.188880e-07 2.360793e-06 2.382233e-06
-3.787879e-06 -2.227273e-05 6.613829e-08 2.156922e-06 2.157936e-06
-3.787879e-06 -2.156566e-05 -2.231974e-07 1.933624e-06 1.946463e-06
-3.787879e-06 -2.085859e-05 -5.531657e-07 1.689813e-06 1.778049e-06
-3.787879e-06 -2.015152e-05 -9.282602e-07 1.424353e-06 1.700132e-06
-3.787879e-06 -1.944444e-05 -1.353484e-06 1.136056e-06 1.767071e-06
-3.787879e-06 -1.873737e-05 -1.834424e-06 8.236658e-07 2.010855e-06
-3.787879e-06 -1.803030e-05 -2.377347e-06 4.858522e-07 2.426485e-06
-3.787879e-06 -1.732323e-05 -2.989308e-06 1.211907e-07 2.991764e-06
-3.787879e-06 -1.661616e-05 -3.678296e-06 -2.718555e-07 3.688329e-06
-3.787879e-06 -1.590909e-05 -4.453408e-06 -6.949604e-07 4.507306e-06
-3.787879e-06 -1.520202e-05 -5.325070e-06 -1.149966e-06 5.447824e-06
-3.787879e-06 -1.449495e-05 -6.305324e-06 -1.638917e-06 6.514842e-06
-3.787879e-06 -1.378788e-05 -7.408194e-06 -2.164103e-06 7.717816e-06
-3.787879e-06 -1.308081e-05 -8.650155e-06 -2.728104e-06 9.070156e-06
-3.787879e-06 -1.237374e-05 -1.005076e-05 -3.333834e-06 1.058925e-05
-3.787879e-06 -1.166667e-05 -1.163344e-05 -3.984580e-06 1.229690e-05
-3.787879e-06 -1.095960e-05 -1.342663e-05 -4.684016e-06 1.422021e-05
-3.787879e-06 -1.025253e-05 -1.546521e-05 -5.436173e-06 1.639282e-05
-3.787879e-06 -9.545455e-06 -1.779250e-05 -6.245309e-06 1.885675e-05
-3.787879e-06 -8.838384e-06 -2.046307e-05 -7.115604e-06 2.166493e-05
-3.787879e-06 -8.131313e-06 -2.354653e-05 -8.050532e-06 2.488474e-05
-3.787879e-06 -7.424242e-06 -2.713310e-05 -9.051661e-06 2.860310e-05
-3.787879e-06 -6.717172e-06 -3.134161e-05 -1.011639e-05 3.293385e-05
-3.787879e-06 -6.010101e-06 -3.633169e-05 -1.123378e-05 3.802880e-05
-3.787879e-06 -5.303030e-06 -4.232291e-05 -1.237656e-05 4.409544e-05
-3.787879e-06 -4.595960e-06 -4.962703e-05 -1.348547e-05 5.142665e-05
-3.787879e-06 -3.888889e-06 -5.870709e-05 -1.443552e-05 6.045583e-05
-3.787879e-06 -3.181818e-06 -7.029854e-05 -1.495516e-05 7.187170e-05
-3.787879e-06 -2.474747e-06 -8.570071e-05 -1.439605e-05 8.690143e-05
-3.787879e-06 -1.767677e-06 -1.076682e-04 -1.090738e-05 1.082193e-04
-3.787879e-06 -1.060606e-06 -1.400290e-04 8.242480e-07 1.400315e-04
-3.787879e-06 -3.535354e-07 -1.386462e-04 -6.008142e-08 1.386463e-04
-3.787879e-06 3.535354e-07 -1.386462e-04 6.007237e-08 1.386463e-04
-3.787879e-06 1.060606e-06 -1.400290e-04 -8.242571e-07 1.400315e-04
-3.787879e-06 1.767677e-06 -1.076682e-04 1.090737e-05 1.082193e-04
-3.787879e-06 2.474747e-06 -8.570071e-05 1.439604e-05 8.690143e-05
-3.787879e-06 3.181818e-06 -7.029854e-05 1.495516e-05 7.187170e-05
-3.787879e-06 3.888889e-06 -5.870709e-05 1.443552e-05 6.045582e-05
-3.787879e-06 4.595960e-06 -4.962703e-05 1.348546e-05 5.142665e-05
-3.787879e-06 5.303030e-06 -4.232291e-05 1.237656e-05 4.409544e-05
-3.787879e-06 6.010101e-06 -3.633169e-05 1.123377e-05 3.802880e-05
-3.787879e-06 6.717172e-06 -3.134161e-05 1.011639e-05 3.293384e-05
-3.787879e-06 7.424242e-06 -2.713310e-05 9.051658e-06 2.860310e-05
-3.787879e-06 8.131313e-06 -2.354653e-05 8.050530e-06 2.488474e-05
-3.787879e-06 8.838384e-06 -2.046307e-05 7.115601e-06 2.166492e-05
-3.787879e-06 9.545455e-06 -1.779250e-05 6.245307e-06 1.885675e-05
-3.787879e-06 1.025253e-05 -1.546521e-05 5.436171e-06 1.639282e-05
-3.787879e-06 1.095960e-05 -1.342663e-05 4.684014e-06 1.422021e-05
-3.787879e-06 1.166667e-05 -1.163344e-05 3.984578e-06 1.229690e-05
-3.787879e-06 1.237374e-05 -1.005076e-05 3.333832e-06 1.058925e-05
-3.787879e-06 1.308081e-05 -8.650155e-06 2.728102e-06 9.070155e-06
-3.787879e-06 1.378788e-05 -7.408194e-06 2.164101e-06 7.717815e-06
-3.787879e-06 1.449495e-05 -6.305324e-06 1.638915e-06 6.514841e-06
-3.787879e-06 1.520202e-05 -5.325069e-06 1.149964e-06 5.447824e-06
-3.787879e-06 1.590909e-05 -4.453407e-06 6.949591e-07 4.507306e-06
-3.787879e-06 1.661616e-05 -3.678296e-06 2.718543e-07 3.688328e-06
-3.787879e-06 1.732323e-05 -2.989308e-06 -1.211918e-07 2.991763e-06
-3.787879e-06 1.803030e-05 -2.377346e-06 -4.858533e-07 2.426485e-06
-3.787879e-06 1.873737e-05 -1.834424e-06 -8.236668e-07 2.010855e-06
-3.787879e-06 1.944444e-05 -1.353483e-06 -1.136057e-06 1.767072e-06
-3.787879e-06 2.015152e-05 -9.282600e-07 -1.424354e-06 1.700133e-06
-3.787879e-06 2.085859e-05 -5.531655e-07 -1.689814e-06 1.778050e-06
-3.787879e-06 2.156566e-05 -2.231971e-07 -1.933625e-06 1.946464e-06
-3.787879e-06 2.227273e-05 6.613855e-08 -2.156923e-06 2.157937e-06
-3.787879e-06 2.297980e-05 3.188882e-07 -2.360794e-06 2.382234e-06
-3.787879e-06 2.368687e-05 5.387046e-07 -2.546280e-06 2.602642e-06
-3.787879e-06 2.439394e-05 7.288902e-07 -2.714387e-06 2.810548e-06
-3.787879e-06 2.510101e-05 8.924356e-07 -2.866083e-06 3.001811e-06
-3.787879e-06 2.580808e-05 1.032051e-06 -3.002299e-06 3.174733e-06
-3.787879e-06 2.651515e-05 1.150196e-06 -3.123936e-06 3.328953e-06
-3.787879e-06 2.722222e-05 1.249101e-06 -3.231862e-06 3.464850e-06
-3.787879e-06 2.792929e-05 1.330792e-06 -3.326912e-06 3.583204e-06
-3.787879e-06 2.863636e-05 1.397107e-06 -3.409889e-06 3.685003e-06
-3.787879e-06 2.934343e-05 1.449714e-06 -3.481566e-06 3.771336e-06
-3.787879e-06 3.005051e-05 1.490129e-06 -3.542683e-06 3.843318e-06
-3.787879e-06 3.075758e-05 1.519723e-06 -3.593952e-06 3.902057e-06
-3.787879e-06 3.146465e-05 1.539741e-06 -3.636049e-06 3.948627e-06
-3.787879e-06 3.217172e-05 1.551310e-06 -3.669625e-06 3.984057e-06
-3.787879e-06 3.287879e-05 1.555449e-06 -3.695295e-06 4.009318e-06
-3.787879e-06 3.358586e-05 1.553080e-06 -3.713650e-06 4.025326e-06
-3.787879e-06 3.429293e-05 1.545034e-06 -3.725246e-06 4.032938e-06
-3.787879e-06 3.500000e-05 1.532062e-06 -3.730613e-06 4.032951e-06
-2.777778e-06 -3.500000e-05 1.629715e-06 4.136670e-06 4.446123e-06
-2.777778e-06 -3.429293e-05 1.653005e-06 4.147832e-06 4.465079e-06
-2.777778e-06 -3.358586e-05 1.672016e-06 4.153283e-06 4.477209e-06
-2.777778e-06 -3.287879e-05 1.686020e-06 4.152495e-06 4.481727e-06
-2.777778e-06 -3.217172e-05 1.694203e-06 4.144909e-06 4.477789e-06
-2.777778e-06 -3.146465e-05 1.695657e-06 4.129937e-06 4.464486e-06
-2.777778e-06 -3.075758e-05 1.689377e-06 4.106960e-06 4.440846e-06
-2.777778e-06 -3.005051e-05 1.674245e-06 4.075326e-06 4.405835e-06
-2.777778e-06 -2.934343e-05 1.649022e-06 4.034356e-06 4.358360e-06
-2.777778e-06 -2.863636e-05 1.612334e-06 3.983336e-06 4.297277e-06
-2.777778e-06 -2.792929e-05 1.562661e-06 3.921526e-06 4.221406e-06
-2.777778e-06 -2.722222e-05 1.498324e-06 3.848151e-06 4.129557e-06
-2.777778e-06 -2.651515e-05 1.417462e-06 3.762410e-06 4.020563e-06
-2.777778e-06 -2.580808e-05 1.318024e-06 3.663474e-06 3.893357e-06
-2.777778e-06 -2.510101e-05 1.197738e-06 3.550483e-06 3.747066e-06
-2.777778e-06 -2.439394e-05 1.054100e-06 3.422553e-06 3.581200e-06
-2.777778e-06 -2.368687e-05 8.843368e-07 3.278772e-06 3.395939e-06
-2.777778e-06 -2.297980e-05 6.853850e-07 3.118206e-06 3.192642e-06
-2.777778e-06 -2.227273e-05 4.538534e-07 2.939894e-06 2.974720e-06
-2.777778e-06 -2.156566e-05 1.859845e-07 2.742851e-06 2.749149e-06
-2.777778e-06 -2.085859e-05 -1.223917e-07 2.526069e-06 2.529032e-06
-2.777778e-06 -2.015152e-05 -4.759122e-07 2.288513e-06 2.337474e-06
-2.777778e-06 -1.944444e-05 -8.797465e-07 2.029120e-06 2.211624e-06
-2.777778e-06 -1.873737e-05 -1.339675e-06 1.746795e-06 2.201368e-06
-2.777778e-06 -1.803030e-05 -1.862186e-06 1.440406e-06 2.354252e-06
-2.777778e-06 -1.732323e-05 -2.454592e-06 1.108772e-06 2.693399e-06
-2.777778e-06 -1.661616e-05 -3.125182e-06 7.506576e-07 3.214070e-06
-2.777778e-06 -1.590909e-05 -3.883401e-06 3.647499e-07 3.900493e-06
-2.777778e-06 -1.520202e-05 -4.740095e-06 -5.035567e-08 4.740362e-06
-2.777778e-06 -1.449495e-05 -5.707806e-06 -4.961817e-07 5.729332e-06
-2.777778e-06 -1.378788e-05 -6.801176e-06 -9.743971e-07 6.870622e-06
-2.777778e-06 -1.308081e-05 -8.037462e-06 -1.486848e-06 8.173831e-06
-2.777778e-06 -1.237374e-05 -9.437229e-06 -2.035586e-06 9.654268e-06
-2.777778e-06 -1.166667e-05 -1.102528e-05 -2.622889e-06 1.133297e-05
-2.777778e-06 -1.095960e-05 -1.283191e-05 -3.251251e-06 1.323739e-05
-2.777778e-06 -1.025253e-05 -1.489468e-05 -3.923311e-06 1.540272e-05
-2.777778e-06 -9.545455e-06 -1.726083e-05 -4.641666e-06 1.787404e-05
-2.777778e-06 -8.838384e-06 -1.999076e-05 -5.408450e-06 2.070946e-05
-2.777778e-06 -8.131313e-06 -2.316305e-05 -6.224469e-06 2.398481e-05
-2.777778e-06 -7.424242e-06 -2.688193e-05 -7.087531e-06 2.780056e-05
-2.777778e-06 -6.717172e-06 -3.128856e-05 -7.989224e-06 3.229244e-05
-2.777778e-06 -6.010101e-06 -3.657889e-05 -8.908771e-06 3.764812e-05
-2.777778e-06 -5.303030e-06 -4.303313e-05 -9.801158e-06 4.413517e-05
-2.777778e-06 -4.595960e-06 -5.106772e-05 -1.057359e-05 5.215087e-05
-2.777778e-06 -3.888889e-06 -6.133501e-05 -1.103678e-05 6.232010e-05
-2.777778e-06 -3.181818e-06 -7.493749e-05 -1.079768e-05 7.571141e-05
-2.777778e-06 -2.474747e-06 -9.395762e-05 -9.004230e-06 9.438808e-05
-2.777778e-06 -1.767677e-06 -1.231264e-04 -3.767885e-06 1.231841e-04
-2.777778e-06 -1.060606e-06 -1.397488e-04 -1.107673e-07 1.397489e-04
-2.777778e-06 -3.535354e-07 -1.386233e-04 -1.029596e-07 1.386233e-04
-2.777778e-06 3.535354e-07 -1.386233e-04 1.029513e-07 1.386233e-04
-2.777778e-06 1.060606e-06 -1.397488e-04 1.107589e-07 1.397489e-04
-2.777778e-06 1.767677e-06 -1.231264e-04 3.767877e-06 1.231841e-04
-2.777778e-06 2.474747e-06 -9.395762e-05 9.004223e-06 9.438808e-05
-2.777778e-06 3.181818e-06 -7.493749e-05 1.079767e-05 7.571141e-05
-2.777778e-06 3.888889e-06 -6.133501e-05 1.103677e-05 6.232010e-05
-2.777778e-06 4.595960e-06 -5.106772e-05 1.057359e-05 5.215087e-05
-2.777778e-06 5.303030e-06 -4.303313e-05 9.801154e-06 4.413517e-05
-2.777778e-06 6.010101e-06 -3.657889e-05 8.908767e-06 3.764812e-05
-2.777778e-06 6.717172e-06 -3.128856e-05 7.989220e-06 3.229244e-05
-2.777778e-06 7.424242e-06 -2.688193e-05 7.087528e-06 2.780056e-05
-2.777778e-06 8.131313e-06 -2.316305e-05 6.224466e-06 2.398481e-05
-2.777778e-06 8.838384e-06 -1.999076e-05 5.408447e-06 2.070946e-05
-2.777778e-06 9.545455e-06 -1.726083e-05 4.641664e-06 1.787404e-05
-2.777778e-06 1.025253e-05 -1.489468e-05 3.923308e-06 1.540272e-05
-2.777778e-06 1.095960e-05 -1.283191e-05 3.251249e-06 1.323739e-05
-2.777778e-06 1.166667e-05 -1.102528e-05 2.622887e-06 1.133297e-05
-2.777778e-06 1.237374e-05 -9.437228e-06 2.035584e-06 9.654268e-06
-2.777778e-06 1.308081e-05 -8.037462e-06 1.486846e-06 8.173831e-06
-2.777778e-06 1.378788e-05 -6.801176e-06 9.743955e-07 6.870622e-06
-2.777778e-06 1.449495e-05 -5.707806e-06 4.961802e-07 5.729332e-06
-2.777778e-06 1.520202e-05 -4.740095e-06 5.035428e-08 4.740362e-06
-2.777778e-06 1.590909e-05 -3.883401e-06 -3.647512e-07 3.900493e-06
-2.777778e-06 1.661616e-05 -3.125181e-06 -7.506588e-07 3.214070e-06
-2.777778e-06 1.732323e-05 -2.454592e-06 -1.108773e-06 2.693399e-06
-2.777778e-06 1.803030e-05 -1.862185e-06 -1.440407e-06 2.354253e-06
-2.777778e-06 1.873737e-05 -1.339675e-06 -1.746796e-06 2.201369e-06
-2.777778e-06 1.944444e-05 -8.797463e-07 -2.029121e-06 2.211625e-06
-2.777778e-06 2.015152e-05 -4.759120e-07 -2.288514e-06 2.337475e-06
-2.777778e-06 2.085859e-05 -1.223914e-07 -2.526070e-06 2.529033e-06
-2.777778e-06 2.156566e-05 1.859848e-07 -2.742852e-06 2.749150e-06
-2.777778e-06 2.227273e-05 4.538537e-07 -2.939895e-06 2.974721e-06
-2.777778e-06 2.297980e-05 6.853852e-07 -3.118207e-06 3.192643e-06
-2.777778e-06 2.368687e-05 8.843370e-07 -3.278773e-06 3.395939e-06
-2.777778e-06 2.439394e-05 1.054100e-06 -3.422553e-06 3.581201e-06
-2.777778e-06 2.510101e-05 1.197739e-06 -3.550483e-06 3.747067e-06
-2.777778e-06 2.580808e-05 1.318024e-06 -3.663474e-06 3.893357e-06
-2.777778e-06 2.651515e-05 1.417462e-06 -3.762411e-06 4.020564e-06
-2.777778e-06 2.722222e-05 1.498324e-06 -3.848151e-06 4.129557e-06
-2.777778e-06 2.792929e-05 1.562661e-06 -3.921526e-06 4.221407e-06
-2.777778e-06 2.863636e-05 1.612334e-06 -3.983337e-06 4.297278e-06
-2.777778e-06 2.934343e-05 1.649022e-06 -4.034356e-06 4.358360e-06
-2.777778e-06 3.005051e-05 1.674245e-06 -4.075327e-06 4.405836e-06
-2.777778e-06 3.075758e-05 1.689377e-06 -4.106960e-06 4.440847e-06
-2.777778e-06 3.146465e-05 1.695657e-06 -4.129938e-06 4.464487e-06
-2.777778e-06 3.217172e-05 1.694203e-06 -4.144910e-06 4.477790e-06
-2.777778e-06 3.287879e-05 1.686020e-06 -4.152496e-06 4.481728e-06
-2.777778e-06 3.358586e-05 1.672017e-06 -4.153284e-06 4.477209e-06
-2.777778e-06 3.429293e-05 1.653005e-06 -4.147832e-06 4.465080e-06
-2.777778e-06 3.500000e-05 1.629715e-06 -4.136670e-06 4.446123e-06
-1.767677e-06 -3.500000e-05 1.714722e-06 4.554451e-06 4.866548e-06
-1.767677e-06 -3.429293e-05 1.748254e-06 4.583489e-06 4.905585e-06
-1.767677e-06 -3.358586e-05 1.778199e-06 4.607432e-06 4.938666e-06
-1.767677e-06 -3.287879e-05 1.803851e-06 4.625760e-06 4.965031e-06
-1.767677e-06 -3.217172e-05 1.824418e-06 4.637917e-06 4.983852e-06
-1.767677e-06 -3.146465e-05 1.839016e-06 4.643322e-06 4.994239e-06
-1.767677e-06 -3.075758e-05 1.846654e-06 4.641359e-06 4.995232e-06
-1.767677e-06 -3.005051e-05 1.846230e-06 4.631382e-06 4.985806e-06
-1.767677e-06 -2.934343e-05 1.836512e-06 4.612712e-06 4.964866e-06
-1.767677e-06 -2.863636e-05 1.816133e-06 4.584645e-06 4.931258e-06
-1.767677e-06 -2.792929e-05 1.783572e-06 4.546441e-06 4.883775e-06
-1.767677e-06 -2.722222e-05 1.737137e-06 4.497337e-06 4.821171e-06
-1.767677e-06 -2.651515e-05 1.674955e-06 4.436542e-06 4.742191e-06
-1.767677e-06 -2.580808e-05 1.594946e-06 4.363239e-06 4.645612e-06
-1.767677e-06 -2.510101e-05 1.494803e-06 4.276591e-06 4.530306e-06
-1.767677e-06 -2.439394e-05 1.371972e-06 4.175741e-06 4.395352e-06
-1.767677e-06 -2.368687e-05 1.223619e-06 4.059816e-06 4.240206e-06
-1.767677e-06 -2.297980e-05 1.046603e-06 3.927930e-06 4.064974e-06
-1.767677e-06 -2.227273e-05 8.374391e-07 3.779189e-06 3.870862e-06
-1.767677e-06 -2.156566e-05 5.922569e-07 3.612695e-06 3.660919e-06
-1.767677e-06 -2.085859e-05 3.067527e-07 3.427550e-06 3.441249e-06
-1.767677e-06 -2.015152e-05 -2.386795e-08 3.222862e-06 3.222950e-06
-1.767677e-06 -1.944444e-05 -4.049579e-07 2.997747e-06 3.024976e-06
-1.767677e-06 -1.873737e-05 -8.425108e-07 2.751337e-06 2.877444e-06
-1.767677e-06 -1.803030e-05 -1.343261e-06 2.482782e-06 2.822863e-06
-1.767677e-06 -1.732323e-05 -1.914806e-06 2.191252e-06 2.909995e-06
-1.767677e-06 -1.661616e-05 -2.565763e-06 1.875944e-06 3.178413e-06
-1.767677e-06 -1.590909e-05 -3.305962e-06 1.536080e-06 3.645398e-06
-1.767677e-06 -1.520202e-05 -4.146691e-06 1.170907e-06 4.308837e-06
-1.767677e-06 -1.449495e-05 -5.101024e-06 7.797008e-07 5.160270e-06
-1.767677e-06 -1.378788e-05 -6.184236e-06 3.617604e-07 6.194808e-06
-1.767677e-06 -1.308081e-05 -7.414362e-06 -8.358783e-08 7.414834e-06
-1.767677e-06 -1.237374e-05 -8.812951e-06 -5.569835e-07 8.830534e-06
-1.767677e-06 -1.166667e-05 -1.040608e-05 -1.059010e-06 1.045983e-05
-1.767677e-06 -1.095960e-05 -1.222578e-05 -1.590139e-06 1.232875e-05
-1.767677e-06 -1.025253e-05 -1.431200e-05 -2.150621e-06 1.447268e-05
-1.767677e-06 -9.545455e-06 -1.671548e-05 -2.740242e-06 1.693860e-05
-1.767677e-06 -8.838384e-06 -1.950184e-05 -3.357873e-06 1.978881e-05
-1.767677e-06 -8.131313e-06 -2.275774e-05 -4.000583e-06 2.310670e-05
-1.767677e-06 -7.424242e-06 -2.660023e-05 -4.661975e-06 2.700567e-05
-1.767677e-06 -6.717172e-06 -3.119123e-05 -5.329054e-06 3.164319e-05
-1.767677e-06 -6.010101e-06 -3.676106e-05 -5.976364e-06 3.724369e-05
-1.767677e-06 -5.303030e-06 -4.364765e-05 -6.555021e-06 4.413712e-05
-1.767677e-06 -4.595960e-06 -5.236539e-05 -6.972270e-06 5.282752e-05
-1.767677e-06 -3.888889e-06 -6.373381e-05 -7.053521e-06 6.412293e-05
-1.767677e-06 -3.181818e-06 -7.913678e-05 -6.472900e-06 7.940106e-05
-1.767677e-06 -2.474747e-06 -1.011000e-04 -4.632795e-06 1.012061e-04
-1.767677e-06 -1.767677e-06 -1.348562e-04 -1.103814e-06 1.348607e-04
-1.767677e-06 -1.060606e-06 -1.394265e-04 -1.621226e-07 1.394266e-04
-1.767677e-06 -3.535354e-07 -1.386933e-04 -8.162298e-08 1.386933e-04
-1.767677e-06 3.535354e-07 -1.386933e-04 8.161533e-08 1.386933e-04
-1.767677e-06 1.060606e-06 -1.394265e-04 1.621149e-07 1.394266e-04
-1.767677e-06 1.767677e-06 -1.348562e-04 1.103806e-06 1.348607e-04
-1.767677e-06 2.474747e-06 -1.011000e-04 4.632788e-06 1.012061e-04
-1.767677e-06 3.181818e-06 -7.913678e-05 6.472893e-06 7.940106e-05
-1.767677e-06 3.888889e-06 -6.373381e-05 7.053515e-06 6.412293e-05
-1.767677e-06 4.595960e-06 -5.236539e-05 6.972265e-06 5.282752e-05
-1.767677e-06 5.303030e-06 -4.364765e-05 6.555017e-06 4.413712e-05
-1.767677e-06 6.010101e-06 -3.676106e-05 5.976360e-06 3.724369e-05
-1.767677e-06 6.717172e-06 -3.119123e-05 5.329051e-06 3.164319e-05
-1.767677e-06 7.424242e-06 -2.660023e-05 4.661972e-06 2.700567e-05
-1.767677e-06 8.131313e-06 -2.275774e-05 4.000580e-06 2.310670e-05
-1.767677e-06 8.838384e-06 -1.950184e-05 3.357870e-06 1.978881e-05
-1.767677e-06 9.545455e-06 -1.671548e-05 2.740240e-06 1.693860e-05
-1.767677e-06 1.025253e-05 -1.431200e-05 2.150619e-06 1.447268e-05
-1.767677e-06 1.095960e-05 -1.222578e-05 1.590137e-06 1.232875e-05
-1.767677e-06 1.166667e-05 -1.040608e-05 1.059008e-06 1.045983e-05
-1.767677e-06 1.237374e-05 -8.812951e-06 5.569817e-07 8.830534e-06
-1.767677e-06 1.308081e-05 -7.414362e-06 8.358616e-08 7.414833e-06
-1.767677e-06 1.378788e-05 -6.184236e-06 -3.617620e-07 6.194808e-06
-1.767677e-06 1.449495e-05 -5.101024e-06 -7.797023e-07 5.160270e-06
-1.767677e-06 1.520202e-05 -4.146691e-06 -1.170909e-06 4.308837e-06
-1.767677e-06 1.590909e-05 -3.305962e-06 -1.536081e-06 3.645398e-06
-1.767677e-06 1.661616e-05 -2.565763e-06 -1.875946e-06 3.178414e-06
-1.767677e-06 1.732323e-05 -1.914806e-06 -2.191254e-06 2.909995e-06
-1.767677e-06 1.803030e-05 -1.343261e-06 -2.482783e-06 2.822864e-06
-1.767677e-06 1.873737e-05 -8.425106e-07 -2.751339e-06 2.877445e-06
-1.767677e-06 1.944444e-05 -4.049577e-07 -2.997748e-06 3.024977e-06
-1.767677e-06 2.015152e-05 -2.386771e-08 -3.222863e-06 3.222951e-06
-1.767677e-06 2.085859e-05 3.067529e-07 -3.427551e-06 3.441250e-06
-1.767677e-06 2.156566e-05 5.922572e-07 -3.612696e-06 3.660920e-06
-1.767677e-06 2.227273e-05 8.374393e-07 -3.779190e-06 3.870863e-06
-1.767677e-06 2.297980e-05 1.046603e-06 -3.927931e-06 4.064974e-06
-1.767677e-06 2.368687e-05 1.223619e-06 -4.059817e-06 4.240207e-06
-1.767677e-06 2.439394e-05 1.371972e-06 -4.175742e-06 4.395353e-06
-1.767677e-06 2.510101e-05 1.494803e-06 -4.276592e-06 4.530307e-06
-1.767677e-06 2.580808e-05 1.594946e-06 -4.363240e-06 4.645612e-06
-1.767677e-06 2.651515e-05 1.674955e-06 -4.436543e-06 4.742192e-06
-1.767677e-06 2.722222e-05 1.737138e-06 -4.497338e-06 4.821172e-06
-1.767677e-06 2.792929e-05 1.783572e-06 -4.546442e-06 4.883775e-06
-1.767677e-06 2.863636e-05 1.816134e-06 -4.584645e-06 4.931259e-06
-1.767677e-06 2.934343e-05 1.836512e-06 -4.612713e-06 4.964866e-06
-1.767677e-06 3.005051e-05 1.846230e-06 -4.631382e-06 4.985806e-06
-1.767677e-06 3.075758e-05 1.846654e-06 -4.641360e-06 4.995233e-06
-1.767677e-06 3.146465e-05 1.839016e-06 -4.643323e-06 4.994239e-06
-1.767677e-06 3.217172e-05 1.824418e-06 -4.637918e-06 4.983852e-06
-1.767677e-06 3.287879e-05 1.803851e-06 -4.625760e-06 4.965031e-06
-1.767677e-06 3.358586e-05 1.778199e-06 -4.607433e-06 4.938667e-06
-1.767677e-06 3.429293e-05 1.748254e-06 -4.583489e-06 4.905585e-06
-1.767677e-06 3.500000e-05 1.714722e-06 -4.554451e-06 4.866549e-06
-7.575758e-07 -3.500000e-05 1.785562e-06 4.982007e-06 5.292317e-06
-7.575758e-07 -3.429293e-05 1.829169e-06 5.030211e-06 5.352465e-06
-7.575758e-07 -3.358586e-05 1.869918e-06 5.074035e-06 5.407627e-06
-7.575758e-07 -3.287879e-05 1.907133e-06 5.112969e-06 5.457070e-06
-7.575758e-07 -3.217172e-05 1.940050e-06 5.146470e-06 5.499995e-06
-7.575758e-07 -3.146465e-05 1.967810e-06 5.173964e-06 5.535537e-06
-7.575758e-07 -3.075758e-05 1.989445e-06 5.194844e-06 5.562760e-06
-7.575758e-07 -3.005051e-05 2.003872e-06 5.208475e-06 5.580655e-06
-7.575758e-07 -2.934343e-05 2.009875e-06 5.214187e-06 5.588143e-06
-7.575758e-07 -2.863636e-05 2.006095e-06 5.211282e-06 5.584073e-06
-7.575758e-07 -2.792929e-05 1.991012e-06 5.199035e-06 5.567234e-06
-7.575758e-07 -2.722222e-05 1.962934e-06 5.176693e-06 5.536358e-06
-7.575758e-07 -2.651515e-05 1.919971e-06 5.143480e-06 5.490144e-06
-7.575758e-07 -2.580808e-05 1.860020e-06 5.098601e-06 5.427284e-06
-7.575758e-07 -2.510101e-05 1.780740e-06 5.041244e-06 5.346511e-06
-7.575758e-07 -2.439394e-05 1.679527e-06 4.970585e-06 5.246668e-06
-7.575758e-07 -2.368687e-05 1.553484e-06 4.885796e-06 5.126823e-06
-7.575758e-07 -2.297980e-05 1.399387e-06 4.786050e-06 4.986437e-06
-7.575758e-07 -2.227273e-05 1.213651e-06 4.670528e-06 4.825637e-06
-7.575758e-07 -2.156566e-05 9.922810e-07 4.538430e-06 4.645640e-06
-7.575758e-07 -2.085859e-05 7.308257e-07 4.388985e-06 4.449415e-06
-7.575758e-07 -2.015152e-05 4.243141e-07 4.221460e-06 4.242731e-06
-7.575758e-07 -1.944444e-05 6.718544e-08 4.035177e-06 4.035736e-06
-7.575758e-07 -1.873737e-05 -3.467971e-07 3.829524e-06 3.845195e-06
-7.575758e-07 -1.803030e-05 -8.246509e-07 3.603975e-06 3.697118e-06
-7.575758e-07 -1.732323e-05 -1.374303e-06 3.358103e-06 3.628438e-06
-7.575758e-07 -1.661616e-05 -2.004749e-06 3.091608e-06 3.684706e-06
-7.575758e-07 -1.590909e-05 -2.726259e-06 2.804335e-06 3.911110e-06
-7.575758e-07 -1.520202e-05 -3.550632e-06 2.496299e-06 4.340334e-06
-7.575758e-07 -1.449495e-05 -4.491535e-06 2.167721e-06 4.987274e-06
-7.575758e-07 -1.378788e-05 -5.564941e-06 1.819058e-06 5.854703e-06
-7.575758e-07 -1.308081e-05 -6.789715e-06 1.451047e-06 6.943037e-06
-7.575758e-07 -1.237374e-05 -8.188404e-06 1.064757e-06 8.257340e-06
-7.575758e-07 -1.166667e-05 -9.788323e-06 6.616589e-07 9.810661e-06
-7.575758e-07 -1.095960e-05 -1.162307e-05 2.437165e-07 1.162562e-05
-7.575758e-07 -1.025253e-05 -1.373465e-05 -1.864784e-07 1.373591e-05
-7.575758e-07 -9.545455e-06 -1.617659e-05 -6.255019e-07 1.618868e-05
-7.575758e-07 -8.838384e-06 -1.901850e-05 -1.068775e-06 1.904851e-05
-7.575758e-07 -8.131313e-06 -2.235288e-05 -1.510031e-06 2.240382e-05
-7.575758e-07 -7.424242e-06 -2.630567e-05 -1.940411e-06 2.637714e-05
-7.575758e-07 -6.717172e-06 -3.105285e-05 -2.346905e-06 3.114141e-05
-7.575758e-07 -6.010101e-06 -3.684721e-05 -2.709604e-06 3.694670e-05
-7.575758e-07 -5.303030e-06 -4.406305e-05 -2.996900e-06 4.416485e-05
-7.575758e-07 -4.595960e-06 -5.327297e-05 -3.157172e-06 5.336644e-05
-7.575758e-07 -3.888889e-06 -6.538551e-05 -3.104858e-06 6.545919e-05
-7.575758e-07 -3.181818e-06 -8.190587e-05 -2.698808e-06 8.195032e-05
-7.575758e-07 -2.474747e-06 -1.054726e-04 -1.719280e-06 1.054867e-04
-7.575758e-07 -1.767677e-06 -1.393415e-04 1.178964e-07 1.393415e-04
-7.575758e-07 -1.060606e-06 -1.393336e-04 -1.026263e-07 1.393336e-04
-7.575758e-07 -3.535354e-07 -1.387131e-04 -4.483778e-08 1.387131e-04
-7.575758e-07 3.535354e-07 -1.387131e-04 4.483080e-08 1.387131e-04
-7.575758e-07 1.060606e-06 -1.393336e-04 1.026193e-07 1.393336e-04
-7.575758e-07 1.767677e-06 -1.393415e-04 -1.179034e-07 1.393415e-04
-7.575758e-07 2.474747e-06 -1.054726e-04 1.719273e-06 1.054867e-04
-7.575758e-07 3.181818e-06 -8.190587e-05 2.698802e-06 8.195032e-05
-7.575758e-07 3.888889e-06 -6.538551e-05 3.104853e-06 6.545919e-05
-7.575758e-07 4.595960e-06 -5.327297e-05 3.157167e-06 5.336644e-05
-7.575758e-07 5.303030e-06 -4.406305e-05 2.996896e-06 4.416485e-05
-7.575758e-07 6.010101e-06 -3.684721e-05 2.709600e-06 3.694670e-05
-7.575758e-07 6.717172e-06 -3.105285e-05 2.346902e-06 3.114141e-05
-7.575758e-07 7.424242e-06 -2.630567e-05 1.940408e-06 2.637714e-05
-7.575758e-07 8.131313e-06 -2.235288e-05 1.510028e-06 2.240382e-05
-7.575758e-07 8.838384e-06 -1.901850e-05 1.068772e-06 1.904851e-05
-7.575758e-07 9.545455e-06 -1.617659e-05 6.254995e-07 1.618868e-05
-7.575758e-07 1.025253e-05 -1.373465e-05 1.864762e-07 1.373591e-05
-7.575758e-07 1.095960e-05 -1.162307e-05 -2.437185e-07 1.162562e-05
-7.575758e-07 1.166667e-05 -9.788323e-06 -6.616608e-07 9.810661e-06
-7.575758e-07 1.237374e-05 -8.188404e-06 -1.064759e-06 8.257340e-06
-7.575758e-07 1.308081e-05 -6.789715e-06 -1.451048e-06 6.943038e-06
-7.575758e-07 1.378788e-05 -5.564941e-06 -1.819059e-06 5.854703e-06
-7.575758e-07 1.449495e-05 -4.491535e-06 -2.167722e-06 4.987274e-06
-7.575758e-07 1.520202e-05 -3.550632e-06 -2.496300e-06 4.340334e-06
-7.575758e-07 1.590909e-05 -2.726258e-06 -2.804336e-06 3.911110e-06
-7.575758e-07 1.661616e-05 -2.004749e-06 -3.091610e-06 3.684707e-06
-7.575758e-07 1.732323e-05 -1.374302e-06 -3.358104e-06 3.628439e-06
-7.575758e-07 1.803030e-05 -8.246507e-07 -3.603976e-06 3.697119e-06
-7.575758e-07 1.873737e-05 -3.467969e-07 -3.829525e-06 3.845196e-06
-7.575758e-07 1.944444e-05 6.718565e-08 -4.035178e-06 4.035737e-06
-7.575758e-07 2.015152e-05 4.243143e-07 -4.221461e-06 4.242732e-06
-7.575758e-07 2.085859e-05 7.308260e-07 -4.388986e-06 4.449416e-06
-7.575758e-07 2.156566e-05 9.922812e-07 -4.538431e-06 4.645641e-06
-7.575758e-07 2.227273e-05 1.213651e-06 -4.670528e-06 4.825638e-06
-7.575758e-07 2.297980e-05 1.399387e-06 -4.786050e-06 4.986438e-06
-7.575758e-07 2.368687e-05 1.553484e-06 -4.885797e-06 5.126824e-06
-7.575758e-07 2.439394e-05 1.679528e-06 -4.970586e-06 5.246669e-06
-7.575758e-07 2.510101e-05 1.780741e-06 -5.041245e-06 5.346511e-06
-7.575758e-07 2.580808e-05 1.860020e-06 -5.098602e-06 5.427285e-06
-7.575758e-07 2.651515e-05 1.919971e-06 -5.143481e-06 5.490144e-06
-7.575758e-07 2.722222e-05 1.962934e-06 -5.176693e-06 5.536359e-06
-7.575758e-07 2.792929e-05 1.991012e-06 -5.199035e-06 5.567235e-06
-7.575758e-07 2.863636e-05 2.006095e-06 -5.211283e-06 5.584074e-06
-7.575758e-07 2.934343e-05 2.009875e-06 -5.214187e-06 5.588143e-06
-7.575758e-07 3.005051e-05 2.003872e-06 -5.208475e-06 5.580656e-06
-7.575758e-07 3.075758e-05 1.989446e-06 -5.194845e-06 5.562761e-06
-7.575758e-07 3.146465e-05 1.967810e-06 -5.173964e-06 5.535538e-06
-7.575758e-07 3.217172e-05 1.940050e-06 -5.146470e-06 5.499996e-06
-7.575758e-07 3.287879e-05 1.907133e-06 -5.112970e-06 5.457070e-06
-7.575758e-07 3.358586e-05 1.869918e-06 -5.074036e-06 5.407627e-06
-7.575758e-07 3.429293e-05 1.829169e-06 -5.030212e-06 5.352466e-06
-7.575758e-07 3.500000e-05 1.785562e-06 -4.982007e-06 5.292318e-06
2.525253e-07 -3.500000e-05 1.840742e-06 5.417161e-06 5.721361e-06
2.525253e-07 -3.429293e-05 1.894161e-06 5.485752e-06 5.803561e-06
2.525253e-07 -3.358586e-05 1.945489e-06 5.550775e-06 5.881839e-06
2.525253e-07 -3.287879e-05 1.994084e-06 5.611734e-06 5.955496e-06
2.525253e-07 -3.217172e-05 2.039216e-06 5.668103e-06 6.023769e-06
2.525253e-07 -3.146465e-05 2.080057e-06 5.719321e-06 6.085825e-06
2.525253e-07 -3.075758e-05 2.115668e-06 5.764796e-06 6.140759e-06
2.525253e-07 -3.005051e-05 2.144992e-06 5.803902e-06 6.187590e-06
2.525253e-07 -2.934343e-05 2.166832e-06 5.835984e-06 6.225261e-06
2.525253e-07 -2.863636e-05 2.179846e-06 5.860356e-06 6.252639e-06
2.525253e-07 -2.792929e-05 2.182523e-06 5.876304e-06 6.268521e-06
2.525253e-07 -2.722222e-05 2.173171e-06 5.883092e-06 6.271638e-06
2.525253e-07 -2.651515e-05 2.149891e-06 5.879959e-06 6.260667e-06
2.525253e-07 -2.580808e-05 2.110562e-06 5.866130e-06 6.234256e-06
2.525253e-07 -2.510101e-05 2.052808e-06 5.840817e-06 6.191056e-06
2.525253e-07 -2.439394e-05 1.973979e-06 5.803232e-06 6.129771e-06
2.525253e-07 -2.368687e-05 1.871111e-06 5.752586e-06 6.049239e-06
2.525253e-07 -2.297980e-05 1.740899e-06 5.688106e-06 5.948553e-06
2.525253e-07 -2.227273e-05 1.579646e-06 5.609047e-06 5.827237e-06
2.525253e-07 -2.156566e-05 1.383228e-06 5.514698e-06 5.685527e-06
2.525253e-07 -2.085859e-05 1.147029e-06 5.404409e-06 5.524791e-06
2.525253e-07 -2.015152e-05 8.658825e-07 5.277599e-06 5.348159e-06
2.525253e-07 -1.944444e-05 5.339956e-07 5.133785e-06 5.161483e-06
2.525253e-07 -1.873737e-05 1.448562e-07 4.972603e-06 4.974712e-06
2.525253e-07 -1.803030e-05 -3.088757e-07 4.793838e-06 4.803778e-06
2.525253e-07 -1.732323e-05 -8.355030e-07 4.597459e-06 4.672761e-06
2.525253e-07 -1.661616e-05 -1.444459e-06 4.383656e-06 4.615507e-06
2.525253e-07 -1.590909e-05 -2.146519e-06 4.152887e-06 4.674828e-06
2.525253e-07 -1.520202e-05 -2.954067e-06 3.905927e-06 4.897222e-06
2.525253e-07 -1.449495e-05 -3.881440e-06 3.643936e-06 5.323894e-06
2.525253e-07 -1.378788e-05 -4.945386e-06 3.368522e-06 5.983626e-06
2.525253e-07 -1.308081e-05 -6.165658e-06 3.081829e-06 6.892968e-06
2.525253e-07 -1.237374e-05 -7.565829e-06 2.786628e-06 8.062696e-06
2.525253e-07 -1.166667e-05 -9.174394e-06 2.486428e-06 9.505357e-06
2.525253e-07 -1.095960e-05 -1.102631e-05 2.185594e-06 1.124083e-05
2.525253e-07 -1.025253e-05 -1.316515e-05 1.889472e-06 1.330005e-05
2.525253e-07 -9.545455e-06 -1.564628e-05 1.604508e-06 1.572833e-05
2.525253e-07 -8.838384e-06 -1.854139e-05 1.338327e-06 1.858963e-05
2.525253e-07 -8.131313e-06 -2.194543e-05 1.099710e-06 2.197296e-05
2.525253e-07 -7.424242e-06 -2.598713e-05 8.983517e-07 2.600265e-05
2.525253e-07 -6.717172e-06 -3.084562e-05 7.441498e-07 3.085460e-05
2.525253e-07 -6.010101e-06 -3.677717e-05 6.455975e-07 3.678284e-05
2.525253e-07 -5.303030e-06 -4.415957e-05 6.064958e-07 4.416373e-05
2.525253e-07 -4.595960e-06 -5.356821e-05 6.197042e-07 5.357179e-05
2.525253e-07 -3.888889e-06 -6.591198e-05 6.561080e-07 6.591524e-05
2.525253e-07 -3.181818e-06 -8.268961e-05 6.470657e-07 8.269214e-05
2.525253e-07 -2.474747e-06 -1.065178e-04 4.576285e-07 1.065188e-04
2.525253e-07 -1.767677e-06 -1.396545e-04 2.348354e-07 1.396547e-04
2.525253e-07 -1.060606e-06 -1.393324e-04 1.436450e-08 1.393324e-04
2.525253e-07 -3.535354e-07 -1.387294e-04 5.008313e-09 1.387294e-04
2.525253e-07 3.535354e-07 -1.387294e-04 -5.014636e-09 1.387294e-04
2.525253e-07 1.060606e-06 -1.393324e-04 -1.437085e-08 1.393324e-04
2.525253e-07 1.767677e-06 -1.396545e-04 -2.348418e-07 1.396547e-04
2.525253e-07 2.474747e-06 -1.065178e-04 -4.576346e-07 1.065188e-04
2.525253e-07 3.181818e-06 -8.268961e-05 -6.470713e-07 8.269214e-05
2.525253e-07 3.888889e-06 -6.591198e-05 -6.561130e-07 6.591525e-05
2.525253e-07 4.595960e-06 -5.356821e-05 -6.197088e-07 5.357179e-05
2.525253e-07 5.303030e-06 -4.415957e-05 -6.064998e-07 4.416373e-05
2.525253e-07 6.010101e-06 -3.677717e-05 -6.456012e-07 3.678284e-05
2.525253e-07 6.717172e-06 -3.084562e-05 -7.441531e-07 3.085460e-05
2.525253e-07 7.424242e-06 -2.598713e-05 -8.983548e-07 2.600265e-05
2.525253e-07 8.131313e-06 -2.194543e-05 -1.099713e-06 2.197296e-05
2.525253e-07 8.838384e-06 -1.854139e-05 -1.338329e-06 1.858963e-05
2.525253e-07 9.545455e-06 -1.564628e-05 -1.604511e-06 1.572833e-05
2.525253e-07 1.025253e-05 -1.316515e-05 -1.889474e-06 1.330005e-05
2.525253e-07 1.095960e-05 -1.102631e-05 -2.185596e-06 1.124083e-05
2.525253e-07 1.166667e-05 -9.174394e-06 -2.486429e-06 9.505358e-06
2.525253e-07 1.237374e-05 -7.565829e-06 -2.786629e-06 8.062696e-06
2.525253e-07 1.308081e-05 -6.165658e-06 -3.081830e-06 6.892969e-06
2.525253e-07 1.378788e-05 -4.945385e-06 -3.368524e-06 5.983627e-06
2.525253e-07 1.449495e-05 -3.881440e-06 -3.643938e-06 5.323895e-06
2.525253e-07 1.520202e-05 -2.954067e-06 -3.905929e-06 4.897223e-06
2.525253e-07 1.590909e-05 -2.146519e-06 -4.152888e-06 4.674829e-06
2.525253e-07 1.661616e-05 -1.444459e-06 -4.383657e-06 4.615508e-06
2.525253e-07 1.732323e-05 -8.355028e-07 -4.597460e-06 4.672762e-06
2.525253e-07 1.803030e-05 -3.088755e-07 -4.793839e-06 4.803780e-06
2.525253e-07 1.873737e-05 1.448564e-07 -4.972604e-06 4.974713e-06
2.525253e-07 1.944444e-05 5.339958e-07 -5.133786e-06 5.161484e-06
2.525253e-07 2.015152e-05 8.658827e-07 -5.277600e-06 5.348160e-06
2.525253e-07 2.085859e-05 1.147029e-06 -5.404410e-06 5.524792e-06
2.525253e-07 2.156566e-05 1.383228e-06 -5.514699e-06 5.685528e-06
2.525253e-07 2.227273e-05 1.579647e-06 -5.609047e-06 5.827237e-06
2.525253e-07 2.297980e-05 1.740899e-06 -5.688107e-06 5.948554e-06
2.525253e-07 2.368687e-05 1.871112e-06 -5.752586e-06 6.049240e-06
2.525253e-07 2.439394e-05 1.973979e-06 -5.803232e-06 6.129772e-06
2.525253e-07 2.510101e-05 2.052808e-06 -5.840818e-06 6.191056e-06
2.525253e-07 2.580808e-05 2.110562e-06 -5.866130e-06 6.234256e-06
2.525253e-07 2.651515e-05 2.149891e-06 -5.879959e-06 6.260667e-06
2.525253e-07 2.722222e-05 2.173171e-06 -5.883092e-06 6.271638e-06
2.525253e-07 2.792929e-05 2.182524e-06 -5.876305e-06 6.268522e-06
2.525253e-07 2.863636e-05 2.179846e-06 -5.860356e-06 6.252640e-06
2.525253e-07 2.934343e-05 2.166833e-06 -5.835984e-06 6.225261e-06
2.525253e-07 3.005051e-05 2.144992e-06 -5.803902e-06 6.187590e-06
2.525253e-07 3.075758e-05 2.115669e-06 -5.764796e-06 6.140760e-06
2.525253e-07 3.146465e-05 2.080057e-06 -5.719322e-06 6.085826e-06
2.525253e-07 3.217172e-05 2.039216e-06 -5.668104e-06 6.023770e-06
2.525253e-07 3.287879e-05 1.994084e-06 -5.611735e-06 5.955497e-06
2.525253e-07 3.358586e-05 1.945489e-06 -5.550775e-06 5.881839e-06
2.525253e-07 3.429293e-05 1.894162e-06 -5.485753e-06 5.803562e-06
2.525253e-07 3.500000e-05 1.840742e-06 -5.417162e-06 5.721361e-06
1.262626e-06 -3.500000e-05 1.878813e-06 5.857514e-06 6.151456e-06
1.262626e-06 -3.429293e-05 1.941685e-06 5.947630e-06 6.256552e-06
1.262626e-06 -3.358586e-05 2.003266e-06 6.035086e-06 6.358878e-06
1.262626e-06 -3.287879e-05 2.062956e-06 6.119406e-06 6.457780e-06
1.262626e-06 -3.217172e-05 2.120067e-06 6.200082e-06 6.552534e-06
1.262626e-06 -3.146465e-05 2.173807e-06 6.276571e-06 6.642347e-06
1.262626e-06 -3.075758e-05 2.223274e-06 6.348297e-06 6.726353e-06
1.262626e-06 -3.005051e-05 2.267443e-06 6.414651e-06 6.803605e-06
1.262626e-06 -2.934343e-05 2.305146e-06 6.474990e-06 6.873078e-06
1.262626e-06 -2.863636e-05 2.335064e-06 6.528643e-06 6.933664e-06
1.262626e-06 -2.792929e-05 2.355702e-06 6.574909e-06 6.984179e-06
1.262626e-06 -2.722222e-05 2.365377e-06 6.613063e-06 7.023361e-06
1.262626e-06 -2.651515e-05 2.362188e-06 6.642359e-06 7.049884e-06
1.262626e-06 -2.580808e-05 2.344000e-06 6.662038e-06 7.062371e-06
1.262626e-06 -2.510101e-05 2.308413e-06 6.671332e-06 7.059422e-06
1.262626e-06 -2.439394e-05 2.252730e-06 6.669471e-06 7.039648e-06
1.262626e-06 -2.368687e-05 2.173929e-06 6.655702e-06 7.001738e-06
1.262626e-06 -2.297980e-05 2.068617e-06 6.629288e-06 6.944540e-06
1.262626e-06 -2.227273e-05 1.932992e-06 6.589536e-06 6.867201e-06
1.262626e-06 -2.156566e-05 1.762788e-06 6.535806e-06 6.769356e-06
1.262626e-06 -2.085859e-05 1.553222e-06 6.467535e-06 6.651429e-06
1.262626e-06 -2.015152e-05 1.298917e-06 6.384261e-06 6.515057e-06
1.262626e-06 -1.944444e-05 9.938301e-07 6.285652e-06 6.363735e-06
1.262626e-06 -1.873737e-05 6.311497e-07 6.171541e-06 6.203730e-06
1.262626e-06 -1.803030e-05 2.031827e-07 6.041963e-06 6.045378e-06
1.262626e-06 -1.732323e-05 -2.987884e-07 5.897204e-06 5.904768e-06
1.262626e-06 -1.661616e-05 -8.846797e-07 5.737856e-06 5.805656e-06
1.262626e-06 -1.590909e-05 -1.565824e-06 5.564877e-06 5.780974e-06
1.262626e-06 -1.520202e-05 -2.355246e-06 5.379669e-06 5.872650e-06
1.262626e-06 -1.449495e-05 -3.268016e-06 5.184162e-06 6.128251e-06
1.262626e-06 -1.378788e-05 -4.321709e-06 4.980915e-06 6.594443e-06
1.262626e-06 -1.308081e-05 -5.537001e-06 4.773228e-06 7.310409e-06
1.262626e-06 -1.237374e-05 -6.938478e-06 4.565270e-06 8.305671e-06
1.262626e-06 -1.166667e-05 -8.555717e-06 4.362213e-06 9.603603e-06
1.262626e-06 -1.095960e-05 -1.042477e-05 4.170369e-06 1.122799e-05
1.262626e-06 -1.025253e-05 -1.259025e-05 3.997297e-06 1.320957e-05
1.262626e-06 -9.545455e-06 -1.510826e-05 3.851847e-06 1.559154e-05
1.262626e-06 -8.838384e-06 -1.805063e-05 3.744036e-06 1.843484e-05
1.262626e-06 -8.131313e-06 -2.151123e-05 3.684593e-06 2.182451e-05
1.262626e-06 -7.424242e-06 -2.561534e-05 3.683831e-06 2.587888e-05
1.262626e-06 -6.717172e-06 -3.053433e-05 3.749223e-06 3.076364e-05
1.262626e-06 -6.010101e-06 -3.650898e-05 3.880514e-06 3.671463e-05
1.262626e-06 -5.303030e-06 -4.388831e-05 4.060185e-06 4.407572e-05
1.262626e-06 -4.595960e-06 -5.319709e-05 4.235358e-06 5.336543e-05
1.262626e-06 -3.888889e-06 -6.526087e-05 4.284267e-06 6.540134e-05
1.262626e-06 -3.181818e-06 -8.145588e-05 3.956465e-06 8.155191e-05
1.262626e-06 -2.474747e-06 -1.042627e-04 2.774677e-06 1.042996e-04
1.262626e-06 -1.767677e-06 -1.378509e-04 -2.868348e-07 1.378512e-04
1.262626e-06 -1.060606e-06 -1.393988e-04 1.027831e-07 1.393988e-04
1.262626e-06 -3.535354e-07 -1.387843e-04 4.551750e-08 1.387843e-04
1.262626e-06 3.535354e-07 -1.387843e-04 -4.552318e-08 1.387843e-04
1.262626e-06 1.060606e-06 -1.393988e-04 -1.027888e-07 1.393988e-04
1.262626e-06 1.767677e-06 -1.378509e-04 2.868291e-07 1.378512e-04
1.262626e-06 2.474747e-06 -1.042627e-04 -2.774683e-06 1.042996e-04
1.262626e-06 3.181818e-06 -8.145588e-05 -3.956470e-06 8.155191e-05
1.262626e-06 3.888889e-06 -6.526087e-05 -4.284272e-06 6.540134e-05
1.262626e-06 4.595960e-06 -5.319709e-05 -4.235362e-06 5.336543e-05
1.262626e-06 5.303030e-06 -4.388831e-05 -4.060189e-06 4.407572e-05
1.262626e-06 6.010101e-06 -3.650898e-05 -3.880517e-06 3.671463e-05
1.262626e-06 6.717172e-06 -3.053433e-05 -3.749226e-06 3.076364e-05
1.262626e-06 7.424242e-06 -2.561534e-05 -3.683834e-06 2.587888e-05
1.262626e-06 8.131313e-06 -2.151123e-05 -3.684596e-06 2.182451e-05
1.262626e-06 8.838384e-06 -1.805063e-05 -3.744038e-06 1.843484e-05
1.262626e-06 9.545455e-06 -1.510826e-05 -3.851849e-06 1.559154e-05
1.262626e-06 1.025253e-05 -1.259025e-05 -3.997299e-06 1.320957e-05
1.262626e-06 1.095960e-05 -1.042477e-05 -4.170370e-06 1.122799e-05
1.262626e-06 1.166667e-05 -8.555717e-06 -4.362215e-06 9.603604e-06
1.262626e-06 1.237374e-05 -6.938478e-06 -4.565271e-06 8.305672e-06
1.262626e-06 1.308081e-05 -5.537001e-06 -4.773229e-06 7.310410e-06
1.262626e-06 1.378788e-05 -4.321709e-06 -4.980916e-06 6.594444e-06
1.262626e-06 1.449495e-05 -3.268016e-06 -5.184163e-06 6.128252e-06
1.262626e-06 1.520202e-05 -2.355246e-06 -5.379670e-06 5.872651e-06
1.262626e-06 1.590909e-05 -1.565824e-06 -5.564878e-06 5.780975e-06
1.262626e-06 1.661616e-05 -8.846796e-07 -5.737857e-06 5.805657e-06
1.262626e-06 1.732323e-05 -2.987883e-07 -5.897205e-06 5.904769e-06
1.262626e-06 1.803030e-05 2.031828e-07 -6.041964e-06 6.045379e-06
1.262626e-06 1.873737e-05 6.311499e-07 -6.171542e-06 6.203731e-06
1.262626e-06 1.944444e-05 9.938303e-07 -6.285653e-06 6.363736e-06
1.262626e-06 2.015152e-05 1.298917e-06 -6.384262e-06 6.515058e-06
1.262626e-06 2.085859e-05 1.553222e-06 -6.467536e-06 6.651430e-06
1.262626e-06 2.156566e-05 1.762789e-06 -6.535807e-06 6.769357e-06
1.262626e-06 2.227273e-05 1.932992e-06 -6.589537e-06 6.867201e-06
1.262626e-06 2.297980e-05 2.068617e-06 -6.629289e-06 6.944541e-06
1.262626e-06 2.368687e-05 2.173929e-06 -6.655702e-06 7.001738e-06
1.262626e-06 2.439394e-05 2.252730e-06 -6.669472e-06 7.039649e-06
1.262626e-06 2.510101e-05 2.308413e-06 -6.671332e-06 7.059422e-06
1.262626e-06 2.580808e-05 2.344000e-06 -6.662039e-06 7.062372e-06
1.262626e-06 2.651515e-05 2.362188e-06 -6.642360e-06 7.049885e-06
1.262626e-06 2.722222e-05 2.365377e-06 -6.613063e-06 7.023362e-06
1.262626e-06 2.792929e-05 2.355703e-06 -6.574909e-06 6.984180e-06
1.262626e-06 2.863636e-05 2.335064e-06 -6.528644e-06 6.933665e-06
1.262626e-06 2.934343e-05 2.305147e-06 -6.474991e-06 6.873078e-06
1.262626e-06 3.005051e-05 2.267443e-06 -6.414651e-06 6.803606e-06
1.262626e-06 3.075758e-05 2.223275e-06 -6.348298e-06 6.726354e-06
1.262626e-06 3.146465e-05 2.173807e-06 -6.276571e-06 6.642348e-06
1.262626e-06 3.217172e-05 2.120067e-06 -6.200082e-06 6.552534e-06
1.262626e-06 3.287879e-05 2.062956e-06 -6.119406e-06 6.457780e-06
1.262626e-06 3.358586e-05 2.003266e-06 -6.035086e-06 6.358879e-06
1.262626e-06 3.429293e-05 1.941685e-06 -5.947631e-06 6.256553e-06
1.262626e-06 3.500000e-05 1.878814e-06 -5.857515e-06 6.151457e-06
2.272727e-06 -3.500000e-05 1.898378e-06 6.300452e-06 6.580238e-06
2.272727e-06 -3.429293e-05 1.970241e-06 6.413137e-06 6.708963e-06
2.272727e-06 -3.358586e-05 2.041648e-06 6.524165e-06 6.836158e-06
2.272727e-06 -3.287879e-05 2.112047e-06 6.633084e-06 6.961217e-06
2.272727e-06 -3.217172e-05 2.180796e-06 6.739408e-06 7.083466e-06
2.272727e-06 -3.146465e-05 2.247151e-06 6.842616e-06 7.202158e-06
2.272727e-06 -3.075758e-05 2.310254e-06 6.942151e-06 7.316470e-06
2.272727e-06 -3.005051e-05 2.369119e-06 7.037421e-06 7.425498e-06
2.272727e-06 -2.934343e-05 2.422620e-06 7.127799e-06 7.528254e-06
2.272727e-06 -2.863636e-05 2.469468e-06 7.212625e-06 7.623663e-06
2.272727e-06 -2.792929e-05 2.508196e-06 7.291211e-06 7.710565e-06
2.272727e-06 -2.722222e-05 2.537139e-06 7.362841e-06 7.787715e-06
2.272727e-06 -2.651515e-05 2.554407e-06 7.426776e-06 7.853789e-06
2.272727e-06 -2.580808e-05 2.557861e-06 7.482265e-06 7.907398e-06
2.272727e-06 -2.510101e-05 2.545083e-06 7.528546e-06 7.947104e-06
2.272727e-06 -2.439394e-05 2.513345e-06 7.564859e-06 7.971449e-06
2.272727e-06 -2.368687e-05 2.459571e-06 7.590458e-06 7.979006e-06
2.272727e-06 -2.297980e-05 2.380291e-06 7.604623e-06 7.968442e-06
2.272727e-06 -2.227273e-05 2.271601e-06 7.606679e-06 7.938623e-06
2.272727e-06 -2.156566e-05 2.129103e-06 7.596017e-06 7.888761e-06
2.272727e-06 -2.085859e-05 1.947842e-06 7.572115e-06 7.818632e-06
2.272727e-06 -2.015152e-05 1.722234e-06 7.534569e-06 7.728895e-06
2.272727e-06 -1.944444e-05 1.445981e-06 7.483127e-06 7.621552e-06
2.272727e-06 -1.873737e-05 1.111965e-06 7.417730e-06 7.500612e-06
2.272727e-06 -1.803030e-05 7.121278e-07 7.338555e-06 7.373026e-06
2.272727e-06 -1.732323e-05 2.373231e-07 7.246074e-06 7.249960e-06
2.272727e-06 -1.661616e-05 -3.228655e-07 7.141117e-06 7.148412e-06
2.272727e-06 -1.590909e-05 -9.803489e-07 7.024946e-06 7.093021e-06
2.272727e-06 -1.520202e-05 -1.748812e-06 6.899343e-06 7.117533e-06
2.272727e-06 -1.449495e-05 -2.644071e-06 6.766711e-06 7.264949e-06
2.272727e-06 -1.378788e-05 -3.684525e-06 6.630188e-06 7.585191e-06
2.272727e-06 -1.308081e-05 -4.891749e-06 6.493776e-06 8.130089e-06
2.272727e-06 -1.237374e-05 -6.291266e-06 6.362482e-06 8.947693e-06
2.272727e-06 -1.166667e-05 -7.913574e-06 6.242463e-06 1.007933e-05
2.272727e-06 -1.095960e-05 -9.795527e-06 6.141165e-06 1.156141e-05
2.272727e-06 -1.025253e-05 -1.198222e-05 6.067421e-06 1.343083e-05
2.272727e-06 -9.545455e-06 -1.452961e-05 6.031460e-06 1.573175e-05
2.272727e-06 -8.838384e-06 -1.750813e-05 6.044711e-06 1.852223e-05
2.272727e-06 -8.131313e-06 -2.100800e-05 6.119219e-06 2.188106e-05
2.272727e-06 -7.424242e-06 -2.514684e-05 6.266297e-06 2.591582e-05
2.272727e-06 -6.717172e-06 -3.008121e-05 6.493720e-06 3.077413e-05
2.272727e-06 -6.010101e-06 -3.602457e-05 6.800134e-06 3.666076e-05
2.272727e-06 -5.303030e-06 -4.327671e-05 7.164012e-06 4.386566e-05
2.272727e-06 -4.595960e-06 -5.227510e-05 7.521601e-06 5.281345e-05
2.272727e-06 -3.888889e-06 -6.369335e-05 7.721628e-06 6.415970e-05
2.272727e-06 -3.181818e-06 -7.865188e-05 7.427994e-06 7.900186e-05
2.272727e-06 -2.474747e-06 -9.923685e-05 5.900541e-06 9.941211e-05
2.272727e-06 -1.767677e-06 -1.298040e-04 1.168755e-06 1.298093e-04
2.272727e-06 -1.060606e-06 -1.395948e-04 7.651550e-08 1.395948e-04
2.272727e-06 -3.535354e-07 -1.388344e-04 5.961178e-08 1.388344e-04
2.272727e-06 3.535354e-07 -1.388344e-04 -5.961683e-08 1.388344e-04
2.272727e-06 1.060606e-06 -1.395948e-04 -7.652056e-08 1.395948e-04
2.272727e-06 1.767677e-06 -1.298040e-04 -1.168760e-06 1.298093e-04
2.272727e-06 2.474747e-06 -9.923685e-05 -5.900546e-06 9.941212e-05
2.272727e-06 3.181818e-06 -7.865188e-05 -7.427998e-06 7.900186e-05
2.272727e-06 3.888889e-06 -6.369335e-05 -7.721632e-06 6.415970e-05
2.272727e-06 4.595960e-06 -5.227510e-05 -7.521605e-06 5.281346e-05
2.272727e-06 5.303030e-06 -4.327671e-05 -7.164016e-06 4.386566e-05
2.272727e-06 6.010101e-06 -3.602457e-05 -6.800137e-06 3.666077e-05
2.272727e-06 6.717172e-06 -3.008121e-05 -6.493722e-06 3.077414e-05
2.272727e-06 7.424242e-06 -2.514684e-05 -6.266299e-06 2.591582e-05
2.272727e-06 8.131313e-06 -2.100800e-05 -6.119222e-06 2.188106e-05
2.272727e-06 8.838384e-06 -1.750813e-05 -6.044713e-06 1.852223e-05
2.272727e-06 9.545455e-06 -1.452961e-05 -6.031462e-06 1.573175e-05
2.272727e-06 1.025253e-05 -1.198222e-05 -6.067423e-06 1.343083e-05
2.272727e-06 1.095960e-05 -9.795527e-06 -6.141166e-06 1.156141e-05
2.272727e-06 1.166667e-05 -7.913574e-06 -6.242464e-06 1.007934e-05
2.272727e-06 1.237374e-05 -6.291266e-06 -6.362484e-06 8.947694e-06
2.272727e-06 1.308081e-05 -4.891749e-06 -6.493778e-06 8.130090e-06
2.272727e-06 1.378788e-05 -3.684525e-06 -6.630190e-06 7.585192e-06
2.272727e-06 1.449495e-05 -2.644071e-06 -6.766712e-06 7.264950e-06
2.272727e-06 1.520202e-05 -1.748812e-06 -6.899344e-06 7.117534e-06
2.272727e-06 1.590909e-05 -9.803488e-07 -7.024947e-06 7.093022e-06
2.272727e-06 1.661616e-05 -3.228654e-07 -7.141118e-06 7.148413e-06
2.272727e-06 1.732323e-05 2.373233e-07 -7.246075e-06 7.249961e-06
2.272727e-06 1.803030e-05 7.121279e-07 -7.338556e-06 7.373027e-06
2.272727e-06 1.873737e-05 1.111965e-06 -7.417731e-06 7.500613e-06
2.272727e-06 1.944444e-05 1.445981e-06 -7.483128e-06 7.621553e-06
2.272727e-06 2.015152e-05 1.722234e-06 -7.534570e-06 7.728896e-06
2.272727e-06 2.085859e-05 1.947842e-06 -7.572116e-06 7.818633e-06
2.272727e-06 2.156566e-05 2.129103e-06 -7.596018e-06 7.888762e-06
2.272727e-06 2.227273e-05 2.271601e-06 -7.606680e-06 7.938624e-06
2.272727e-06 2.297980e-05 2.380291e-06 -7.604624e-06 7.968443e-06
2.272727e-06 2.368687e-05 2.459571e-06 -7.590458e-06 7.979007e-06
2.272727e-06 2.439394e-05 2.513346e-06 -7.564860e-06 7.971450e-06
2.272727e-06 2.510101e-05 2.545083e-06 -7.528547e-06 7.947104e-06
2.272727e-06 2.580808e-05 2.557861e-06 -7.482266e-06 7.907399e-06
2.272727e-06 2.651515e-05 2.554407e-06 -7.426777e-06 7.853790e-06
2.272727e-06 2.722222e-05 2.537139e-06 -7.362841e-06 7.787715e-06
2.272727e-06 2.792929e-05 2.508196e-06 -7.291212e-06 7.710565e-06
2.272727e-06 2.863636e-05 2.469468e-06 -7.212626e-06 7.623663e-06
2.272727e-06 2.934343e-05 2.422620e-06 -7.127800e-06 7.528254e-06
2.272727e-06 3.005051e-05 2.369119e-06 -7.037422e-06 7.425499e-06
2.272727e-06 3.075758e-05 2.310254e-06 -6.942152e-06 7.316471e-06
2.272727e-06 3.146465e-05 2.247151e-06 -6.842617e-06 7.202159e-06
2.272727e-06 3.217172e-05 2.180797e-06 -6.739408e-06 7.083467e-06
2.272727e-06 3.287879e-05 2.112048e-06 -6.633084e-06 6.961218e-06
2.272727e-06 3.358586e-05 2.041648e-06 -6.524165e-06 6.836158e-06
2.272727e-06 3.429293e-05 1.970241e-06 -6.413138e-06 6.708963e-06
2.272727e-06 3.500000e-05 1.898378e-06 -6.300452e-06 6.580238e-06
3.282828e-06 -3.500000e-05 1.898102e-06 6.743152e-06 7.005204e-06
3.282828e-06 -3.429293e-05 1.978392e-06 6.879346e-06 7.158172e-06
3.282828e-06 -3.358586e-05 2.059093e-06 7.014978e-06 7.310936e-06
3.282828e-06 -3.287879e-05 2.139707e-06 7.149627e-06 7.462943e-06
3.282828e-06 -3.217172e-05 2.219646e-06 7.282834e-06 7.613574e-06
3.282828e-06 -3.146465e-05 2.298224e-06 7.414103e-06 7.762136e-06
3.282828e-06 -3.075758e-05 2.374636e-06 7.542897e-06 7.907856e-06
3.282828e-06 -3.005051e-05 2.447951e-06 7.668644e-06 8.049879e-06
3.282828e-06 -2.934343e-05 2.517089e-06 7.790732e-06 8.187261e-06
3.282828e-06 -2.863636e-05 2.580810e-06 7.908514e-06 8.318965e-06
3.282828e-06 -2.792929e-05 2.637685e-06 8.021310e-06 8.443861e-06
3.282828e-06 -2.722222e-05 2.686083e-06 8.128407e-06 8.560727e-06
3.282828e-06 -2.651515e-05 2.724137e-06 8.229069e-06 8.668247e-06
3.282828e-06 -2.580808e-05 2.749722e-06 8.322538e-06 8.765022e-06
3.282828e-06 -2.510101e-05 2.760419e-06 8.408045e-06 8.849584e-06
3.282828e-06 -2.439394e-05 2.753483e-06 8.484819e-06 8.920416e-06
3.282828e-06 -2.368687e-05 2.725800e-06 8.552096e-06 8.975986e-06
3.282828e-06 -2.297980e-05 2.673843e-06 8.609140e-06 9.014806e-06
3.282828e-06 -2.227273e-05 2.593621e-06 8.655255e-06 9.035503e-06
3.282828e-06 -2.156566e-05 2.480619e-06 8.689810e-06 9.036939e-06
3.282828e-06 -2.085859e-05 2.329730e-06 8.712263e-06 9.018380e-06
3.282828e-06 -2.015152e-05 2.135177e-06 8.722193e-06 8.979734e-06
3.282828e-06 -1.944444e-05 1.890422e-06 8.719333e-06 8.921909e-06
3.282828e-06 -1.873737e-05 1.588058e-06 8.703615e-06 8.847307e-06
3.282828e-06 -1.803030e-05 1.219678e-06 8.675220e-06 8.760540e-06
3.282828e-06 -1.732323e-05 7.757259e-07 8.634632e-06 8.669407e-06
3.282828e-06 -1.661616e-05 2.453051e-07 8.582710e-06 8.586215e-06
3.282828e-06 -1.590909e-05 -3.840451e-07 8.520760e-06 8.529411e-06
3.282828e-06 -1.520202e-05 -1.126633e-06 8.450629e-06 8.525399e-06
3.282828e-06 -1.449495e-05 -1.998967e-06 8.374801e-06 8.610061e-06
3.282828e-06 -1.378788e-05 -3.020196e-06 8.296512e-06 8.829139e-06
3.282828e-06 -1.308081e-05 -4.212679e-06 8.219877e-06 9.236505e-06
3.282828e-06 -1.237374e-05 -5.602708e-06 8.150013e-06 9.890048e-06
3.282828e-06 -1.166667e-05 -7.221461e-06 8.093180e-06 1.084662e-05
3.282828e-06 -1.095960e-05 -9.106238e-06 8.056890e-06 1.215883e-05
3.282828e-06 -1.025253e-05 -1.130212e-05 8.049985e-06 1.387588e-05
3.282828e-06 -9.545455e-06 -1.386418e-05 8.082621e-06 1.604818e-05
3.282828e-06 -8.838384e-06 -1.686051e-05 8.166081e-06 1.873397e-05
3.282828e-06 -8.131313e-06 -2.037638e-05 8.312257e-06 2.200660e-05
3.282828e-06 -7.424242e-06 -2.452011e-05 8.532554e-06 2.596229e-05
3.282828e-06 -6.717172e-06 -2.943150e-05 8.835721e-06 3.072919e-05
3.282828e-06 -6.010101e-06 -3.529440e-05 9.223683e-06 3.647974e-05
3.282828e-06 -5.303030e-06 -4.235638e-05 9.683499e-06 4.344920e-05
3.282828e-06 -4.595960e-06 -5.096151e-05 1.017117e-05 5.196661e-05
3.282828e-06 -3.888889e-06 -6.161051e-05 1.057645e-05 6.251173e-05
3.282828e-06 -3.181818e-06 -7.508608e-05 1.063690e-05 7.583577e-05
3.282828e-06 -2.474747e-06 -9.276490e-05 9.692637e-06 9.326989e-05
3.282828e-06 -1.767677e-06 -1.176091e-04 5.848053e-06 1.177544e-04
3.282828e-06 -1.060606e-06 -1.402552e-04 -2.449043e-07 1.402554e-04
3.282828e-06 -3.535354e-07 -1.389627e-04 2.318471e-08 1.389627e-04
3.282828e-06 3.535354e-07 -1.389627e-04 -2.318918e-08 1.389627e-04
3.282828e-06 1.060606e-06 -1.402552e-04 2.448999e-07 1.402554e-04
3.282828e-06 1.767677e-06 -1.176091e-04 -5.848057e-06 1.177544e-04
3.282828e-06 2.474747e-06 -9.276490e-05 -9.692641e-06 9.326989e-05
3.282828e-06 3.181818e-06 -7.508608e-05 -1.063690e-05 7.583577e-05
3.282828e-06 3.888889e-06 -6.161051e-05 -1.057646e-05 6.251173e-05
3.282828e-06 4.595960e-06 -5.096151e-05 -1.017118e-05 5.196661e-05
3.282828e-06 5.303030e-06 -4.235638e-05 -9.683502e-06 4.344920e-05
3.282828e-06 6.010101e-06 -3.529440e-05 -9.223685e-06 3.647974e-05
3.282828e-06 6.717172e-06 -2.943150e-05 -8.835724e-06 3.072919e-05
3.282828e-06 7.424242e-06 -2.452011e-05 -8.532557e-06 2.596229e-05
3.282828e-06 8.131313e-06 -2.037638e-05 -8.312259e-06 2.200660e-05
3.282828e-06 8.838384e-06 -1.686051e-05 -8.166083e-06 1.873397e-05
3.282828e-06 9.545455e-06 -1.386418e-05 -8.082623e-06 1.604819e-05
3.282828e-06 1.025253e-05 -1.130212e-05 -8.049986e-06 1.387588e-05
3.282828e-06 1.095960e-05 -9.106238e-06 -8.056891e-06 1.215883e-05
3.282828e-06 1.166667e-05 -7.221461e-06 -8.093181e-06 1.084662e-05
3.282828e-06 1.237374e-05 -5.602708e-06 -8.150015e-06 9.890050e-06
3.282828e-06 1.308081e-05 -4.212679e-06 -8.219878e-06 9.236507e-06
3.282828e-06 1.378788e-05 -3.020196e-06 -8.296514e-06 8.829141e-06
3.282828e-06 1.449495e-05 -1.998967e-06 -8.374802e-06 8.610062e-06
3.282828e-06 1.520202e-05 -1.126633e-06 -8.450630e-06 8.525400e-06
3.282828e-06 1.590909e-05 -3.840450e-07 -8.520761e-06 8.529412e-06
3.282828e-06 1.661616e-05 2.453052e-07 -8.582711e-06 8.586216e-06
3.282828e-06 1.732323e-05 7.757260e-07 -8.634633e-06 8.669408e-06
3.282828e-06 1.803030e-05 1.219679e-06 -8.675221e-06 8.760541e-06
3.282828e-06 1.873737e-05 1.588058e-06 -8.703616e-06 8.847308e-06
3.282828e-06 1.944444e-05 1.890422e-06 -8.719334e-06 8.921910e-06
3.282828e-06 2.015152e-05 2.135177e-06 -8.722194e-06 8.979735e-06
3.282828e-06 2.085859e-05 2.329730e-06 -8.712264e-06 9.018380e-06
3.282828e-06 2.156566e-05 2.480619e-06 -8.689811e-06 9.036940e-06
3.282828e-06 2.227273e-05 2.593622e-06 -8.655256e-06 9.035503e-06
3.282828e-06 2.297980e-05 2.673844e-06 -8.609140e-06 9.014807e-06
3.282828e-06 2.368687e-05 2.725800e-06 -8.552096e-06 8.975987e-06
3.282828e-06 2.439394e-05 2.753484e-06 -8.484819e-06 8.920416e-06
3.282828e-06 2.510101e-05 2.760420e-06 -8.408046e-06 8.849585e-06
3.282828e-06 2.580808e-05 2.749722e-06 -8.322539e-06 8.765023e-06
3.282828e-06 2.651515e-05 2.724138e-06 -8.229070e-06 8.668247e-06
3.282828e-06 2.722222e-05 2.686083e-06 -8.128408e-06 8.560727e-06
3.282828e-06 2.792929e-05 2.637685e-06 -8.021310e-06 8.443862e-06
3.282828e-06 2.863636e-05 2.580810e-06 -7.908514e-06 8.318965e-06
3.282828e-06 2.934343e-05 2.517090e-06 -7.790732e-06 8.187261e-06
3.282828e-06 3.005051e-05 2.447951e-06 -7.668644e-06 8.049880e-06
3.282828e-06 3.075758e-05 2.374637e-06 -7.542897e-06 7.907857e-06
3.282828e-06 3.146465e-05 2.298224e-06 -7.414103e-06 7.762136e-06
3.282828e-06 3.217172e-05 2.219647e-06 -7.282835e-06 7.613574e-06
3.282828e-06 3.287879e-05 2.139707e-06 -7.149628e-06 7.462943e-06
3.282828e-06 3.358586e-05 2.059093e-06 -7.014978e-06 7.310936e-06
3.282828e-06 3.429293e-05 1.978392e-06 -6.879346e-06 7.158173e-06
3.282828e-06 3.500000e-05 1.898103e-06 -6.743152e-06 7.005205e-06
4.292929e-06 -3.500000e-05 1.876727e-06 7.182593e-06 7.423728e-06
4.292929e-06 -3.429293e-05 1.964772e-06 7.343115e-06 7.601426e-06
4.292929e-06 -3.358586e-05 2.054122e-06 7.504268e-06 7.780325e-06
4.292929e-06 -3.287879e-05 2.144342e-06 7.665662e-06 7.959936e-06
4.292929e-06 -3.217172e-05 2.234911e-06 7.826871e-06 8.139701e-06
4.292929e-06 -3.146465e-05 2.325207e-06 7.987426e-06 8.318988e-06
4.292929e-06 -3.075758e-05 2.414491e-06 8.146816e-06 8.497081e-06
4.292929e-06 -3.005051e-05 2.501899e-06 8.304490e-06 8.673180e-06
4.292929e-06 -2.934343e-05 2.586414e-06 8.459852e-06 8.846391e-06
4.292929e-06 -2.863636e-05 2.666858e-06 8.612268e-06 9.015724e-06
4.292929e-06 -2.792929e-05 2.741859e-06 8.761061e-06 9.180086e-06
4.292929e-06 -2.722222e-05 2.809836e-06 8.905519e-06 9.338279e-06
4.292929e-06 -2.651515e-05 2.868967e-06 9.044897e-06 9.489000e-06
4.292929e-06 -2.580808e-05 2.917161e-06 9.178420e-06 9.630847e-06
4.292929e-06 -2.510101e-05 2.952021e-06 9.305295e-06 9.762323e-06
4.292929e-06 -2.439394e-05 2.970807e-06 9.424717e-06 9.881852e-06
4.292929e-06 -2.368687e-05 2.970397e-06 9.535880e-06 9.987806e-06
4.292929e-06 -2.297980e-05 2.947231e-06 9.637991e-06 1.007854e-05
4.292929e-06 -2.227273e-05 2.897262e-06 9.730291e-06 1.015247e-05
4.292929e-06 -2.156566e-05 2.815887e-06 9.812070e-06 1.020813e-05
4.292929e-06 -2.085859e-05 2.697882e-06 9.882697e-06 1.024433e-05
4.292929e-06 -2.015152e-05 2.537312e-06 9.941646e-06 1.026033e-05
4.292929e-06 -1.944444e-05 2.327440e-06 9.988533e-06 1.025611e-05
4.292929e-06 -1.873737e-05 2.060611e-06 1.002315e-05 1.023278e-05
4.292929e-06 -1.803030e-05 1.728120e-06 1.004554e-05 1.019310e-05
4.292929e-06 -1.732323e-05 1.320054e-06 1.005599e-05 1.014226e-05
4.292929e-06 -1.661616e-05 8.251076e-07 1.005516e-05 1.008896e-05
4.292929e-06 -1.590909e-05 2.303483e-07 1.004413e-05 1.004677e-05
4.292929e-06 -1.520202e-05 -4.790552e-07 1.002446e-05 1.003590e-05
4.292929e-06 -1.449495e-05 -1.320177e-06 9.998284e-06 1.008507e-05
4.292929e-06 -1.378788e-05 -2.312755e-06 9.968436e-06 1.023321e-05
4.292929e-06 -1.308081e-05 -3.479722e-06 9.938504e-06 1.053007e-05
4.292929e-06 -1.237374e-05 -4.847875e-06 9.912950e-06 1.103488e-05
4.292929e-06 -1.166667e-05 -6.448718e-06 9.897191e-06 1.181272e-05
4.292929e-06 -1.095960e-05 -8.319557e-06 9.897656e-06 1.292976e-05
4.292929e-06 -1.025253e-05 -1.050491e-05 9.921797e-06 1.444974e-05
4.292929e-06 -9.545455e-06 -1.305832e-05 9.978003e-06 1.643412e-05
4.292929e-06 -8.838384e-06 -1.604483e-05 1.007536e-05 1.894596e-05
4.292929e-06 -8.131313e-06 -1.954414e-05 1.022316e-05 2.205643e-05
4.292929e-06 -7.424242e-06 -2.365501e-05 1.042996e-05 2.585234e-05
4.292929e-06 -6.717172e-06 -2.850129e-05 1.070198e-05 3.044430e-05
4.292929e-06 -6.010101e-06 -3.424041e-05 1.104029e-05 3.597629e-05
4.292929e-06 -5.303030e-06 -4.107592e-05 1.143594e-05 4.263815e-05
4.292929e-06 -4.595960e-06 -4.927667e-05 1.186107e-05 5.068407e-05
4.292929e-06 -3.888889e-06 -5.920778e-05 1.225153e-05 6.046207e-05
4.292929e-06 -3.181818e-06 -7.138368e-05 1.246821e-05 7.246438e-05
4.292929e-06 -2.474747e-06 -8.656158e-05 1.219499e-05 8.741639e-05
4.292929e-06 -1.767677e-06 -1.058925e-04 1.059374e-05 1.064211e-04
4.292929e-06 -1.060606e-06 -1.308993e-04 4.624993e-06 1.309810e-04
4.292929e-06 -3.535354e-07 -1.397178e-04 -3.036583e-07 1.397182e-04
4.292929e-06 3.535354e-07 -1.397178e-04 3.036548e-07 1.397182e-04
4.292929e-06 1.060606e-06 -1.308993e-04 -4.624997e-06 1.309810e-04
4.292929e-06 1.767677e-06 -1.058925e-04 -1.059374e-05 1.064211e-04
4.292929e-06 2.474747e-06 -8.656158e-05 -1.219499e-05 8.741639e-05
4.292929e-06 3.181818e-06 -7.138368e-05 -1.246821e-05 7.246438e-05
4.292929e-06 3.888889e-06 -5.920778e-05 -1.225154e-05 6.046207e-05
4.292929e-06 4.595960e-06 -4.927667e-05 -1.186107e-05 5.068407e-05
4.292929e-06 5.303030e-06 -4.107592e-05 -1.143594e-05 4.263816e-05
4.292929e-06 6.010101e-06 -3.424041e-05 -1.104029e-05 3.597629e-05
4.292929e-06 6.717172e-06 -2.850129e-05 -1.070198e-05 3.044431e-05
4.292929e-06 7.424242e-06 -2.365501e-05 -1.042996e-05 2.585234e-05
4.292929e-06 8.131313e-06 -1.954414e-05 -1.022316e-05 2.205643e-05
4.292929e-06 8.838384e-06 -1.604483e-05 -1.007536e-05 1.894596e-05
4.292929e-06 9.545455e-06 -1.305832e-05 -9.978004e-06 1.643412e-05
4.292929e-06 1.025253e-05 -1.050491e-05 -9.921798e-06 1.444975e-05
4.292929e-06 1.095960e-05 -8.319557e-06 -9.897658e-06 1.292976e-05
4.292929e-06 1.166667e-05 -6.448718e-06 -9.897192e-06 1.181272e-05
4.292929e-06 1.237374e-05 -4.847875e-06 -9.912951e-06 1.103488e-05
4.292929e-06 1.308081e-05 -3.479722e-06 -9.938505e-06 1.053007e-05
4.292929e-06 1.378788e-05 -2.312755e-06 -9.968437e-06 1.023321e-05
4.292929e-06 1.449495e-05 -1.320176e-06 -9.998285e-06 1.008507e-05
4.292929e-06 1.520202e-05 -4.790551e-07 -1.002446e-05 1.003590e-05
4.292929e-06 1.590909e-05 2.303484e-07 -1.004413e-05 1.004677e-05
4.292929e-06 1.661616e-05 8.251077e-07 -1.005516e-05 1.008896e-05
4.292929e-06 1.732323e-05 1.320055e-06 -1.005599e-05 1.014226e-05
4.292929e-06 1.803030e-05 1.728120e-06 -1.004554e-05 1.019310e-05
4.292929e-06 1.873737e-05 2.060611e-06 -1.002316e-05 1.023278e-05
4.292929e-06 1.944444e-05 2.327440e-06 -9.988534e-06 1.025611e-05
4.292929e-06 2.015152e-05 2.537312e-06 -9.941647e-06 1.026033e-05
4.292929e-06 2.085859e-05 2.697882e-06 -9.882698e-06 1.024433e-05
4.292929e-06 2.156566e-05 2.815887e-06 -9.812071e-06 1.020813e-05
4.292929e-06 2.227273e-05 2.897262e-06 -9.730292e-06 1.015247e-05
4.292929e-06 2.297980e-05 2.947232e-06 -9.637992e-06 1.007854e-05
4.292929e-06 2.368687e-05 2.970397e-06 -9.535880e-06 9.987806e-06
4.292929e-06 2.439394e-05 2.970808e-06 -9.424718e-06 9.881852e-06
4.292929e-06 2.510101e-05 2.952021e-06 -9.305296e-06 9.762324e-06
4.292929e-06 2.580808e-05 2.917161e-06 -9.178421e-06 9.630848e-06
4.292929e-06 2.651515e-05 2.868968e-06 -9.044897e-06 9.489001e-06
4.292929e-06 2.722222e-05 2.809836e-06 -8.905520e-06 9.338279e-06
4.292929e-06 2.792929e-05 2.741859e-06 -8.761061e-06 9.180087e-06
4.292929e-06 2.863636e-05 2.666858e-06 -8.612268e-06 9.015725e-06
4.292929e-06 2.934343e-05 2.586415e-06 -8.459853e-06 8.846392e-06
4.292929e-06 3.005051e-05 2.501899e-06 -8.304490e-06 8.673180e-06
4.292929e-06 3.075758e-05 2.414491e-06 -8.146816e-06 8.497081e-06
4.292929e-06 3.146465e-05 2.325207e-06 -7.987426e-06 8.318988e-06
4.292929e-06 3.217172e-05 2.234911e-06 -7.826872e-06 8.139702e-06
4.292929e-06 3.287879e-05 2.144342e-06 -7.665663e-06 7.959937e-06
4.292929e-06 3.358586e-05 2.054122e-06 -7.504268e-06 7.780325e-06
4.292929e-06 3.429293e-05 1.964772e-06 -7.343116e-06 7.601426e-06
4.292929e-06 3.500000e-05 1.876727e-06 -7.182593e-06 7.423729e-06
5.303030e-06 -3.500000e-05 1.833077e-06 7.615560e-06 7.833066e-06
5.303030e-06 -3.429293e-05 1.928094e-06 7.801103e-06 8.035841e-06
5.303030e-06 -3.358586e-05 2.025331e-06 7.988561e-06 8.241303e-06
5.303030e-06 -3.287879e-05 2.124429e-06 8.177588e-06 8.449032e-06
5.303030e-06 -3.217172e-05 2.224942e-06 8.367791e-06 8.658538e-06
5.303030e-06 -3.146465e-05 2.326326e-06 8.558735e-06 8.869258e-06
5.303030e-06 -3.075758e-05 2.427922e-06 8.749940e-06 9.080543e-06
5.303030e-06 -3.005051e-05 2.528946e-06 8.940878e-06 9.291656e-06
5.303030e-06 -2.934343e-05 2.628463e-06 9.130973e-06 9.501762e-06
5.303030e-06 -2.863636e-05 2.725373e-06 9.319600e-06 9.709923e-06
5.303030e-06 -2.792929e-05 2.818384e-06 9.506088e-06 9.915090e-06
5.303030e-06 -2.722222e-05 2.905987e-06 9.689720e-06 1.011610e-05
5.303030e-06 -2.651515e-05 2.986430e-06 9.869733e-06 1.031166e-05
5.303030e-06 -2.580808e-05 3.057681e-06 1.004533e-05 1.050038e-05
5.303030e-06 -2.510101e-05 3.117396e-06 1.021567e-05 1.068073e-05
5.303030e-06 -2.439394e-05 3.162877e-06 1.037990e-05 1.085109e-05
5.303030e-06 -2.368687e-05 3.191022e-06 1.053714e-05 1.100972e-05
5.303030e-06 -2.297980e-05 3.198282e-06 1.068651e-05 1.115484e-05
5.303030e-06 -2.227273e-05 3.180591e-06 1.082714e-05 1.128464e-05
5.303030e-06 -2.156566e-05 3.133311e-06 1.095819e-05 1.139735e-05
5.303030e-06 -2.085859e-05 3.051147e-06 1.107886e-05 1.149133e-05
5.303030e-06 -2.015152e-05 2.928065e-06 1.118845e-05 1.156525e-05
5.303030e-06 -1.944444e-05 2.757189e-06 1.128634e-05 1.161824e-05
5.303030e-06 -1.873737e-05 2.530689e-06 1.137208e-05 1.165026e-05
5.303030e-06 -1.803030e-05 2.239642e-06 1.144538e-05 1.166245e-05
5.303030e-06 -1.732323e-05 1.873876e-06 1.150619e-05 1.165778e-05
5.303030e-06 -1.661616e-05 1.421781e-06 1.155473e-05 1.164188e-05
5.303030e-06 -1.590909e-05 8.700880e-07 1.159158e-05 1.162419e-05
5.303030e-06 -1.520202e-05 2.035995e-07 1.161770e-05 1.161948e-05
5.303030e-06 -1.449495e-05 -5.951320e-07 1.163449e-05 1.164970e-05
5.303030e-06 -1.378788e-05 -1.546198e-06 1.164389e-05 1.174610e-05
5.303030e-06 -1.308081e-05 -2.672814e-06 1.164842e-05 1.195113e-05
5.303030e-06 -1.237374e-05 -4.001918e-06 1.165119e-05 1.231932e-05
5.303030e-06 -1.166667e-05 -5.564904e-06 1.165596e-05 1.291625e-05
5.303030e-06 -1.095960e-05 -7.398545e-06 1.166708e-05 1.381518e-05
5.303030e-06 -1.025253e-05 -9.546157e-06 1.168940e-05 1.509209e-05
5.303030e-06 -9.545455e-06 -1.205906e-05 1.172805e-05 1.682166e-05
5.303030e-06 -8.838384e-06 -1.499845e-05 1.178804e-05 1.907646e-05
5.303030e-06 -8.131313e-06 -1.843781e-05 1.187360e-05 2.193023e-05
5.303030e-06 -7.424242e-06 -2.246602e-05 1.198706e-05 2.546393e-05
5.303030e-06 -6.717172e-06 -2.719148e-05 1.212713e-05 2.977321e-05
5.303030e-06 -6.010101e-06 -3.274762e-05 1.228602e-05 3.497646e-05
5.303030e-06 -5.303030e-06 -3.930039e-05 1.244475e-05 4.122369e-05
5.303030e-06 -4.595960e-06 -4.705854e-05 1.256524e-05 4.870721e-05
5.303030e-06 -3.888889e-06 -5.628769e-05 1.257576e-05 5.767541e-05
5.303030e-06 -3.181818e-06 -6.732734e-05 1.234267e-05 6.844934e-05
5.303030e-06 -2.474747e-06 -8.060128e-05 1.161037e-05 8.143321e-05
5.303030e-06 -1.767677e-06 -9.656340e-05 9.867591e-06 9.706626e-05
5.303030e-06 -1.060606e-06 -1.153039e-04 6.122450e-06 1.154664e-04
5.303030e-06 -3.535354e-07 -1.366394e-04 3.860786e-07 1.366399e-04
5.303030e-06 3.535354e-07 -1.366394e-04 -3.860815e-07 1.366399e-04
5.303030e-06 1.060606e-06 -1.153039e-04 -6.122453e-06 1.154664e-04
5.303030e-06 1.767677e-06 -9.656340e-05 -9.867594e-06 9.706626e-05
5.303030e-06 2.474747e-06 -8.060128e-05 -1.161037e-05 8.143321e-05
5.303030e-06 3.181818e-06 -6.732734e-05 -1.234267e-05 6.844934e-05
5.303030e-06 3.888889e-06 -5.628769e-05 -1.257576e-05 5.767542e-05
5.303030e-06 4.595960e-06 -4.705854e-05 -1.256524e-05 4.870721e-05
5.303030e-06 5.303030e-06 -3.930039e-05 -1.244475e-05 4.122369e-05
5.303030e-06 6.010101e-06 -3.274762e-05 -1.228602e-05 3.497646e-05
5.303030e-06 6.717172e-06 -2.719148e-05 -1.212714e-05 2.977321e-05
5.303030e-06 7.424242e-06 -2.246602e-05 -1.198707e-05 2.546393e-05
5.303030e-06 8.131313e-06 -1.843781e-05 -1.187360e-05 2.193023e-05
5.303030e-06 8.838384e-06 -1.499845e-05 -1.178804e-05 1.907646e-05
5.303030e-06 9.545455e-06 -1.205906e-05 -1.172805e-05 1.682166e-05
5.303030e-06 1.025253e-05 -9.546157e-06 -1.168940e-05 1.509209e-05
5.303030e-06 1.095960e-05 -7.398546e-06 -1.166708e-05 1.381518e-05
5.303030e-06 1.166667e-05 -5.564904e-06 -1.165596e-05 1.291625e-05
5.303030e-06 1.237374e-05 -4.001918e-06 -1.165119e-05 1.231932e-05
5.303030e-06 1.308081e-05 -2.672814e-06 -1.164842e-05 1.195113e-05
5.303030e-06 1.378788e-05 -1.546198e-06 -1.164389e-05 1.174610e-05
5.303030e-06 1.449495e-05 -5.951320e-07 -1.163449e-05 1.164970e-05
5.303030e-06 1.520202e-05 2.035995e-07 -1.161770e-05 1.161948e-05
5.303030e-06 1.590909e-05 8.700881e-07 -1.159159e-05 1.162420e-05
5.303030e-06 1.661616e-05 1.421781e-06 -1.155474e-05 1.164188e-05
5.303030e-06 1.732323e-05 1.873876e-06 -1.150619e-05 1.165778e-05
5.303030e-06 1.803030e-05 2.239642e-06 -1.144538e-05 1.166245e-05
5.303030e-06 1.873737e-05 2.530689e-06 -1.137208e-05 1.165026e-05
5.303030e-06 1.944444e-05 2.757189e-06 -1.128634e-05 1.161825e-05
5.303030e-06 2.015152e-05 2.928065e-06 -1.118845e-05 1.156525e-05
5.303030e-06 2.085859e-05 3.051147e-06 -1.107886e-05 1.149133e-05
5.303030e-06 2.156566e-05 3.133311e-06 -1.095819e-05 1.139735e-05
5.303030e-06 2.227273e-05 3.180592e-06 -1.082714e-05 1.128464e-05
5.303030e-06 2.297980e-05 3.198282e-06 -1.068651e-05 1.115484e-05
5.303030e-06 2.368687e-05 3.191023e-06 -1.053714e-05 1.100972e-05
5.303030e-06 2.439394e-05 3.162877e-06 -1.037990e-05 1.085109e-05
5.303030e-06 2.510101e-05 3.117396e-06 -1.021567e-05 1.068074e-05
5.303030e-06 2.580808e-05 3.057681e-06 -1.004533e-05 1.050038e-05
5.303030e-06 2.651515e-05 2.986430e-06 -9.869733e-06 1.031166e-05
5.303030e-06 2.722222e-05 2.905987e-06 -9.689720e-06 1.011610e-05
5.303030e-06 2.792929e-05 2.818384e-06 -9.506089e-06 9.915090e-06
5.303030e-06 2.863636e-05 2.725373e-06 -9.319601e-06 9.709924e-06
5.303030e-06 2.934343e-05 2.628463e-06 -9.130973e-06 9.501763e-06
5.303030e-06 3.005051e-05 2.528946e-06 -8.940879e-06 9.291656e-06
5.303030e-06 3.075758e-05 2.427922e-06 -8.749941e-06 9.080543e-06
5.303030e-06 3.146465e-05 2.326326e-06 -8.558735e-06 8.869258e-06
5.303030e-06 3.217172e-05 2.224942e-06 -8.367791e-06 8.658539e-06
5.303030e-06 3.287879e-05 2.124430e-06 -8.177588e-06 8.449032e-06
5.303030e-06 3.358586e-05 2.025331e-06 -7.988562e-06 8.241304e-06
5.303030e-06 3.429293e-05 1.928094e-06 -7.801103e-06 8.035842e-06
5.303030e-06 3.500000e-05 1.833077e-06 -7.615560e-06 7.833066e-06
6.313131e-06 -3.500000e-05 1.766080e-06 8.038651e-06 8.230368e-06
6.313131e-06 -3.429293e-05 1.867163e-06 8.249762e-06 8.458420e-06
6.313131e-06 -3.358586e-05 1.971401e-06 8.464171e-06 8.690720e-06
6.313131e-06 -3.287879e-05 2.078518e-06 8.681576e-06 8.926925e-06
6.313131e-06 -3.217172e-05 2.188154e-06 8.901629e-06 9.166625e-06
6.313131e-06 -3.146465e-05 2.299858e-06 9.123935e-06 9.409333e-06
6.313131e-06 -3.075758e-05 2.413067e-06 9.348049e-06 9.654476e-06
6.313131e-06 -3.005051e-05 2.527093e-06 9.573471e-06 9.901391e-06
6.313131e-06 -2.934343e-05 2.641101e-06 9.799648e-06 1.014931e-05
6.313131e-06 -2.863636e-05 2.754092e-06 1.002597e-05 1.039736e-05
6.313131e-06 -2.792929e-05 2.864876e-06 1.025177e-05 1.064455e-05
6.313131e-06 -2.722222e-05 2.972046e-06 1.047633e-05 1.088974e-05
6.313131e-06 -2.651515e-05 3.073947e-06 1.069886e-05 1.113170e-05
6.313131e-06 -2.580808e-05 3.168642e-06 1.091852e-05 1.136901e-05
6.313131e-06 -2.510101e-05 3.253876e-06 1.113444e-05 1.160015e-05
6.313131e-06 -2.439394e-05 3.327031e-06 1.134568e-05 1.182344e-05
6.313131e-06 -2.368687e-05 3.385074e-06 1.155127e-05 1.203705e-05
6.313131e-06 -2.297980e-05 3.424513e-06 1.175021e-05 1.223907e-05
6.313131e-06 -2.227273e-05 3.441323e-06 1.194148e-05 1.242746e-05
6.313131e-06 -2.156566e-05 3.430885e-06 1.212406e-05 1.260015e-05
6.313131e-06 -2.085859e-05 3.387905e-06 1.229693e-05 1.275510e-05
6.313131e-06 -2.015152e-05 3.306323e-06 1.245913e-05 1.289037e-05
6.313131e-06 -1.944444e-05 3.179213e-06 1.260973e-05 1.300433e-05
6.313131e-06 -1.873737e-05 2.998663e-06 1.274790e-05 1.309583e-05
6.313131e-06 -1.803030e-05 2.755643e-06 1.287292e-05 1.316456e-05
6.313131e-06 -1.732323e-05 2.439844e-06 1.298421e-05 1.321146e-05
6.313131e-06 -1.661616e-05 2.039501e-06 1.308141e-05 1.323944e-05
6.313131e-06 -1.590909e-05 1.541175e-06 1.316434e-05 1.325425e-05
6.313131e-06 -1.520202e-05 9.295050e-07 1.323310e-05 1.326570e-05
6.313131e-06 -1.449495e-05 1.869069e-07 1.328807e-05 1.328938e-05
6.313131e-06 -1.378788e-05 -7.067793e-07 1.332995e-05 1.334867e-05
6.313131e-06 -1.308081e-05 -1.774715e-06 1.335975e-05 1.347711e-05
6.313131e-06 -1.237374e-05 -3.043574e-06 1.337878e-05 1.372061e-05
6.313131e-06 -1.166667e-05 -4.544160e-06 1.338860e-05 1.413874e-05
6.313131e-06 -1.095960e-05 -6.312153e-06 1.339087e-05 1.480401e-05
6.313131e-06 -1.025253e-05 -8.389021e-06 1.338713e-05 1.579844e-05
6.313131e-06 -9.545455e-06 -1.082313e-05 1.337845e-05 1.720823e-05
6.313131e-06 -8.838384e-06 -1.367109e-05 1.336488e-05 1.911854e-05
6.313131e-06 -8.131313e-06 -1.699943e-05 1.334449e-05 2.161148e-05
6.313131e-06 -7.424242e-06 -2.088661e-05 1.331210e-05 2.476818e-05
6.313131e-06 -6.717172e-06 -2.542554e-05 1.325711e-05 2.867419e-05
6.313131e-06 -6.010101e-06 -3.072654e-05 1.316038e-05 3.342627e-05
6.313131e-06 -5.303030e-06 -3.692092e-05 1.298913e-05 3.913914e-05
6.313131e-06 -4.595960e-06 -4.416493e-05 1.268907e-05 4.595164e-05
6.313131e-06 -3.888889e-06 -5.264338e-05 1.217174e-05 5.403218e-05
6.313131e-06 -3.181818e-06 -6.257186e-05 1.129581e-05 6.358328e-05
6.313131e-06 -2.474747e-06 -7.419951e-05 9.846957e-06 7.485005e-05
6.313131e-06 -1.767677e-06 -8.786282e-05 7.562418e-06 8.818767e-05
6.313131e-06 -1.060606e-06 -1.045912e-04 4.436818e-06 1.046853e-04
6.313131e-06 -3.535354e-07 -1.330908e-04 1.415329e-06 1.330984e-04
6.313131e-06 3.535354e-07 -1.330908e-04 -1.415332e-06 1.330984e-04
6.313131e-06 1.060606e-06 -1.045912e-04 -4.436820e-06 1.046853e-04
6.313131e-06 1.767677e-06 -8.786282e-05 -7.562419e-06 8.818768e-05
6.313131e-06 2.474747e-06 -7.419951e-05 -9.846959e-06 7.485005e-05
6.313131e-06 3.181818e-06 -6.257186e-05 -1.129581e-05 6.358328e-05
6.313131e-06 3.888889e-06 -5.264338e-05 -1.217174e-05 5.403219e-05
6.313131e-06 4.595960e-06 -4.416493e-05 -1.268907e-05 4.595164e-05
6.313131e-06 5.303030e-06 -3.692092e-05 -1.298913e-05 3.913914e-05
6.313131e-06 6.010101e-06 -3.072654e-05 -1.316038e-05 3.342628e-05
6.313131e-06 6.717172e-06 -2.542554e-05 -1.325711e-05 2.867419e-05
6.313131e-06 7.424242e-06 -2.088661e-05 -1.331210e-05 2.476818e-05
6.313131e-06 8.131313e-06 -1.699943e-05 -1.334449e-05 2.161148e-05
6.313131e-06 8.838384e-06 -1.367109e-05 -1.336488e-05 1.911854e-05
6.313131e-06 9.545455e-06 -1.082313e-05 -1.337845e-05 1.720823e-05
6.313131e-06 1.025253e-05 -8.389022e-06 -1.338713e-05 1.579844e-05
6.313131e-06 1.095960e-05 -6.312154e-06 -1.339087e-05 1.480401e-05
6.313131e-06 1.166667e-05 -4.544160e-06 -1.338860e-05 1.413875e-05
6.313131e-06 1.237374e-05 -3.043575e-06 -1.337878e-05 1.372061e-05
6.313131e-06 1.308081e-05 -1.774715e-06 -1.335975e-05 1.347711e-05
6.313131e-06 1.378788e-05 -7.067793e-07 -1.332995e-05 1.334867e-05
6.313131e-06 1.449495e-05 1.869069e-07 -1.328807e-05 1.328938e-05
6.313131e-06 1.520202e-05 9.295050e-07 -1.323310e-05 1.326570e-05
6.313131e-06 1.590909e-05 1.541175e-06 -1.316434e-05 1.325425e-05
6.313131e-06 1.661616e-05 2.039501e-06 -1.308141e-05 1.323944e-05
6.313131e-06 1.732323e-05 2.439844e-06 -1.298422e-05 1.321146e-05
6.313131e-06 1.803030e-05 2.755643e-06 -1.287292e-05 1.316456e-05
6.313131e-06 1.873737e-05 2.998663e-06 -1.274790e-05 1.309583e-05
6.313131e-06 1.944444e-05 3.179213e-06 -1.260973e-05 1.300433e-05
6.313131e-06 2.015152e-05 3.306323e-06 -1.245913e-05 1.289037e-05
6.313131e-06 2.085859e-05 3.387905e-06 -1.229693e-05 1.275510e-05
6.313131e-06 2.156566e-05 3.430885e-06 -1.212406e-05 1.260015e-05
6.313131e-06 2.227273e-05 3.441323e-06 -1.194148e-05 1.242746e-05
6.313131e-06 2.297980e-05 3.424513e-06 -1.175021e-05 1.223907e-05
6.313131e-06 2.368687e-05 3.385075e-06 -1.155127e-05 1.203705e-05
6.313131e-06 2.439394e-05 3.327031e-06 -1.134568e-05 1.182344e-05
6.313131e-06 2.510101e-05 3.253877e-06 -1.113444e-05 1.160015e-05
6.313131e-06 2.580808e-05 3.168642e-06 -1.091852e-05 1.136901e-05
6.313131e-06 2.651515e-05 3.073947e-06 -1.069886e-05 1.113170e-05
6.313131e-06 2.722222e-05 2.972046e-06 -1.047633e-05 1.088974e-05
6.313131e-06 2.792929e-05 2.864876e-06 -1.025177e-05 1.064455e-05
6.313131e-06 2.863636e-05 2.754092e-06 -1.002597e-05 1.039736e-05
6.313131e-06 2.934343e-05 2.641101e-06 -9.799649e-06 1.014931e-05
6.313131e-06 3.005051e-05 2.527093e-06 -9.573471e-06 9.901391e-06
6.313131e-06 3.075758e-05 2.413067e-06 -9.348049e-06 9.654476e-06
6.313131e-06 3.146465e-05 2.299859e-06 -9.123936e-06 9.409333e-06
6.313131e-06 3.217172e-05 2.188155e-06 -8.901630e-06 9.166626e-06
6.313131e-06 3.287879e-05 2.078518e-06 -8.681576e-06 8.926926e-06
6.313131e-06 3.358586e-05 1.971401e-06 -8.464172e-06 8.690721e-06
6.313131e-06 3.429293e-05 1.867163e-06 -8.249763e-06 8.458421e-06
6.313131e-06 3.500000e-05 1.766080e-06 -8.038652e-06 8.230368e-06
7.323232e-06 -3.500000e-05 1.674775e-06 8.448286e-06 8.612689e-06
7.323232e-06 -3.429293e-05 1.780892e-06 8.685356e-06 8.866058e-06
7.323232e-06 -3.358586e-05 1.891109e-06 8.927202e-06 9.125307e-06
7.323232e-06 -3.287879e-05 2.005243e-06 9.173577e-06 9.390181e-06
7.323232e-06 -3.217172e-05 2.123035e-06 9.424185e-06 9.660359e-06
7.323232e-06 -3.146465e-05 2.244139e-06 9.678680e-06 9.935442e-06
7.323232e-06 -3.075758e-05 2.368102e-06 9.936659e-06 1.021494e-05
7.323232e-06 -3.005051e-05 2.494352e-06 1.019766e-05 1.049829e-05
7.323232e-06 -2.934343e-05 2.622178e-06 1.046116e-05 1.078479e-05
7.323232e-06 -2.863636e-05 2.750705e-06 1.072657e-05 1.107364e-05
7.323232e-06 -2.792929e-05 2.878872e-06 1.099322e-05 1.136393e-05
7.323232e-06 -2.722222e-05 3.005404e-06 1.126040e-05 1.165458e-05
7.323232e-06 -2.651515e-05 3.128778e-06 1.152731e-05 1.194437e-05
7.323232e-06 -2.580808e-05 3.247193e-06 1.179306e-05 1.223195e-05
7.323232e-06 -2.510101e-05 3.358523e-06 1.205672e-05 1.251576e-05
7.323232e-06 -2.439394e-05 3.460277e-06 1.231728e-05 1.279409e-05
7.323232e-06 -2.368687e-05 3.549551e-06 1.257365e-05 1.306506e-05
7.323232e-06 -2.297980e-05 3.622963e-06 1.282469e-05 1.332661e-05
7.323232e-06 -2.227273e-05 3.676598e-06 1.306921e-05 1.357651e-05
7.323232e-06 -2.156566e-05 3.705932e-06 1.330597e-05 1.381241e-05
7.323232e-06 -2.085859e-05 3.705751e-06 1.353369e-05 1.403187e-05
7.323232e-06 -2.015152e-05 3.670064e-06 1.375108e-05 1.423241e-05
7.323232e-06 -1.944444e-05 3.591994e-06 1.395684e-05 1.441165e-05
7.323232e-06 -1.873737e-05 3.463665e-06 1.414968e-05 1.456744e-05
7.323232e-06 -1.803030e-05 3.276068e-06 1.432835e-05 1.469811e-05
7.323232e-06 -1.732323e-05 3.018909e-06 1.449165e-05 1.480276e-05
7.323232e-06 -1.661616e-05 2.680432e-06 1.463846e-05 1.488184e-05
7.323232e-06 -1.590909e-05 2.247224e-06 1.476772e-05 1.493773e-05
7.323232e-06 -1.520202e-05 1.703977e-06 1.487851e-05 1.497577e-05
7.323232e-06 -1.449495e-05 1.033228e-06 1.497000e-05 1.500561e-05
7.323232e-06 -1.378788e-05 2.150376e-07 1.504144e-05 1.504297e-05
7.323232e-06 -1.308081e-05 -7.733644e-07 1.509215e-05 1.511195e-05
7.323232e-06 -1.237374e-05 -1.958008e-06 1.512143e-05 1.524767e-05
7.323232e-06 -1.166667e-05 -3.368678e-06 1.512845e-05 1.549897e-05
7.323232e-06 -1.095960e-05 -5.039493e-06 1.511207e-05 1.593019e-05
7.323232e-06 -1.025253e-05 -7.009581e-06 1.507049e-05 1.662089e-05
7.323232e-06 -9.545455e-06 -9.323870e-06 1.500089e-05 1.766242e-05
7.323232e-06 -8.838384e-06 -1.203400e-05 1.489873e-05 1.915174e-05
7.323232e-06 -8.131313e-06 -1.519938e-05 1.475686e-05 2.118457e-05
7.323232e-06 -7.424242e-06 -1.888837e-05 1.456422e-05 2.385135e-05
7.323232e-06 -6.717172e-06 -2.317965e-05 1.430398e-05 2.723784e-05
7.323232e-06 -6.010101e-06 -2.816372e-05 1.395110e-05 3.142974e-05
7.323232e-06 -5.303030e-06 -3.394468e-05 1.346911e-05 3.651928e-05
7.323232e-06 -4.595960e-06 -4.064270e-05 1.280650e-05 4.261262e-05
7.323232e-06 -3.888889e-06 -4.839928e-05 1.189450e-05 4.983943e-05
7.323232e-06 -3.181818e-06 -5.739366e-05 1.065251e-05 5.837387e-05
7.323232e-06 -2.474747e-06 -6.790522e-05 9.020539e-06 6.850174e-05
7.323232e-06 -1.767677e-06 -8.056850e-05 7.074043e-06 8.087846e-05
7.323232e-06 -1.060606e-06 -9.754276e-05 5.381189e-06 9.769109e-05
7.323232e-06 -3.535354e-07 -1.313307e-04 4.044866e-06 1.313929e-04
7.323232e-06 3.535354e-07 -1.313307e-04 -4.044868e-06 1.313929e-04
7.323232e-06 1.060606e-06 -9.754277e-05 -5.381190e-06 9.769109e-05
7.323232e-06 1.767677e-06 -8.056850e-05 -7.074044e-06 8.087846e-05
7.323232e-06 2.474747e-06 -6.790522e-05 -9.020541e-06 6.850174e-05
7.323232e-06 3.181818e-06 -5.739366e-05 -1.065251e-05 5.837387e-05
7.323232e-06 3.888889e-06 -4.839928e-05 -1.189450e-05 4.983944e-05
7.323232e-06 4.595960e-06 -4.064270e-05 -1.280650e-05 4.261262e-05
7.323232e-06 5.303030e-06 -3.394468e-05 -1.346911e-05 3.651929e-05
7.323232e-06 6.010101e-06 -2.816372e-05 -1.395110e-05 3.142974e-05
7.323232e-06 6.717172e-06 -2.317965e-05 -1.430398e-05 2.723784e-05
7.323232e-06 7.424242e-06 -1.888837e-05 -1.456422e-05 2.385135e-05
7.323232e-06 8.131313e-06 -1.519938e-05 -1.475686e-05 2.118457e-05
7.323232e-06 8.838384e-06 -1.203400e-05 -1.489873e-05 1.915175e-05
7.323232e-06 9.545455e-06 -9.323870e-06 -1.500089e-05 1.766242e-05
7.323232e-06 1.025253e-05 -7.009581e-06 -1.507049e-05 1.662089e-05
7.323232e-06 1.095960e-05 -5.039493e-06 -1.511207e-05 1.593019e-05
7.323232e-06 1.166667e-05 -3.368679e-06 -1.512845e-05 1.549897e-05
7.323232e-06 1.237374e-05 -1.958008e-06 -1.512143e-05 1.524767e-05
7.323232e-06 1.308081e-05 -7.733645e-07 -1.509215e-05 1.511195e-05
7.323232e-06 1.378788e-05 2.150376e-07 -1.504144e-05 1.504298e-05
7.323232e-06 1.449495e-05 1.033228e-06 -1.497000e-05 1.500561e-05
7.323232e-06 1.520202e-05 1.703977e-06 -1.487851e-05 1.497577e-05
7.323232e-06 1.590909e-05 2.247224e-06 -1.476772e-05 1.493773e-05
7.323232e-06 1.661616e-05 2.680432e-06 -1.463846e-05 1.488184e-05
7.323232e-06 1.732323e-05 3.018909e-06 -1.449165e-05 1.480277e-05
7.323232e-06 1.803030e-05 3.276068e-06 -1.432835e-05 1.469811e-05
7.323232e-06 1.873737e-05 3.463665e-06 -1.414968e-05 1.456744e-05
7.323232e-06 1.944444e-05 3.591994e-06 -1.395684e-05 1.441165e-05
7.323232e-06 2.015152e-05 3.670064e-06 -1.375108e-05 1.423241e-05
7.323232e-06 2.085859e-05 3.705751e-06 -1.353369e-05 1.403187e-05
7.323232e-06 2.156566e-05 3.705932e-06 -1.330597e-05 1.381241e-05
7.323232e-06 2.227273e-05 3.676598e-06 -1.306921e-05 1.357651e-05
7.323232e-06 2.297980e-05 3.622963e-06 -1.282469e-05 1.332661e-05
7.323232e-06 2.368687e-05 3.549551e-06 -1.257365e-05 1.306506e-05
7.323232e-06 2.439394e-05 3.460278e-06 -1.231728e-05 1.279410e-05
7.323232e-06 2.510101e-05 3.358523e-06 -1.205672e-05 1.251576e-05
7.323232e-06 2.580808e-05 3.247193e-06 -1.179306e-05 1.223195e-05
7.323232e-06 2.651515e-05 3.128779e-06 -1.152731e-05 1.194437e-05
7.323232e-06 2.722222e-05 3.005404e-06 -1.126040e-05 1.165458e-05
7.323232e-06 2.792929e-05 2.878872e-06 -1.099322e-05 1.136393e-05
7.323232e-06 2.863636e-05 2.750705e-06 -1.072657e-05 1.107364e-05
7.323232e-06 2.934343e-05 2.622178e-06 -1.046116e-05 1.078479e-05
7.323232e-06 3.005051e-05 2.494352e-06 -1.019766e-05 1.049829e-05
7.323232e-06 3.075758e-05 2.368102e-06 -9.936659e-06 1.021494e-05
7.323232e-06 3.146465e-05 2.244139e-06 -9.678680e-06 9.935442e-06
7.323232e-06 3.217172e-05 2.123036e-06 -9.424185e-06 9.660360e-06
7.323232e-06 3.287879e-05 2.005243e-06 -9.173577e-06 9.390182e-06
7.323232e-06 3.358586e-05 1.891109e-06 -8.927202e-06 9.125307e-06
7.323232e-06 3.429293e-05 1.780892e-06 -8.685356e-06 8.866058e-06
7.323232e-06 3.500000e-05 1.674775e-06 -8.448287e-06 8.612689e-06
8.333333e-06 -3.500000e-05 1.558333e-06 8.840712e-06 8.977003e-06
8.333333e-06 -3.429293e-05 1.668318e-06 9.103954e-06 9.255553e-06
8.333333e-06 -3.358586e-05 1.783348e-06 9.373548e-06 9.541684e-06
8.333333e-06 -3.287879e-05 1.903344e-06 9.649313e-06 9.835240e-06
8.333333e-06 -3.217172e-05 2.028159e-06 9.931014e-06 1.013600e-05
8.333333e-06 -3.146465e-05 2.157567e-06 1.021836e-05 1.044366e-05
8.333333e-06 -3.075758e-05 2.291245e-06 1.051101e-05 1.075784e-05
8.333333e-06 -3.005051e-05 2.428756e-06 1.080855e-05 1.107807e-05
8.333333e-06 -2.934343e-05 2.569533e-06 1.111048e-05 1.140374e-05
8.333333e-06 -2.863636e-05 2.712853e-06 1.141626e-05 1.173417e-05
8.333333e-06 -2.792929e-05 2.857815e-06 1.172525e-05 1.206849e-05
8.333333e-06 -2.722222e-05 3.003308e-06 1.203671e-05 1.240573e-05
8.333333e-06 -2.651515e-05 3.147983e-06 1.234984e-05 1.274473e-05
8.333333e-06 -2.580808e-05 3.290213e-06 1.266373e-05 1.308417e-05
8.333333e-06 -2.510101e-05 3.428054e-06 1.297738e-05 1.342252e-05
8.333333e-06 -2.439394e-05 3.559199e-06 1.328971e-05 1.375806e-05
8.333333e-06 -2.368687e-05 3.680925e-06 1.359951e-05 1.408885e-05
8.333333e-06 -2.297980e-05 3.790038e-06 1.390549e-05 1.441274e-05
8.333333e-06 -2.227273e-05 3.882804e-06 1.420628e-05 1.472734e-05
8.333333e-06 -2.156566e-05 3.954878e-06 1.450039e-05 1.503005e-05
8.333333e-06 -2.085859e-05 4.001223e-06 1.478626e-05 1.531807e-05
8.333333e-06 -2.015152e-05 4.016017e-06 1.506225e-05 1.558845e-05
8.333333e-06 -1.944444e-05 3.992552e-06 1.532663e-05 1.583812e-05
8.333333e-06 -1.873737e-05 3.923114e-06 1.557763e-05 1.606404e-05
8.333333e-06 -1.803030e-05 3.798860e-06 1.581339e-05 1.626329e-05
8.333333e-06 -1.732323e-05 3.609667e-06 1.603203e-05 1.643337e-05
8.333333e-06 -1.661616e-05 3.343969e-06 1.623161e-05 1.657248e-05
8.333333e-06 -1.590909e-05 2.988572e-06 1.641015e-05 1.668006e-05
8.333333e-06 -1.520202e-05 2.528445e-06 1.656561e-05 1.675746e-05
8.333333e-06 -1.449495e-05 1.946479e-06 1.669589e-05 1.680897e-05
8.333333e-06 -1.378788e-05 1.223223e-06 1.679879e-05 1.684327e-05
8.333333e-06 -1.308081e-05 3.365764e-07 1.687194e-05 1.687529e-05
8.333333e-06 -1.237374e-05 -7.385524e-07 1.691269e-05 1.692881e-05
8.333333e-06 -1.166667e-05 -2.030637e-06 1.691802e-05 1.703945e-05
8.333333e-06 -1.095960e-05 -3.571972e-06 1.688428e-05 1.725798e-05
8.333333e-06 -1.025253e-05 -5.399163e-06 1.680694e-05 1.765288e-05
8.333333e-06 -9.545455e-06 -7.553678e-06 1.668017e-05 1.831082e-05
8.333333e-06 -8.838384e-06 -1.008247e-05 1.649635e-05 1.933353e-05
8.333333e-06 -8.131313e-06 -1.303865e-05 1.624534e-05 2.083069e-05
8.333333e-06 -7.424242e-06 -1.648233e-05 1.591373e-05 2.291100e-05
8.333333e-06 -6.717172e-06 -2.048159e-05 1.548388e-05 2.567579e-05
8.333333e-06 -6.010101e-06 -2.511400e-05 1.493320e-05 2.921837e-05
8.333333e-06 -5.303030e-06 -3.046923e-05 1.423407e-05 3.363009e-05
8.333333e-06 -4.595960e-06 -3.665497e-05 1.335611e-05 3.901246e-05
8.333333e-06 -3.888889e-06 -4.381156e-05 1.227398e-05 4.549839e-05
8.333333e-06 -3.181818e-06 -5.215184e-05 1.098906e-05 5.329704e-05
8.333333e-06 -2.474747e-06 -6.207506e-05 9.583929e-06 6.281054e-05
8.333333e-06 -1.767677e-06 -7.452245e-05 8.364904e-06 7.499045e-05
8.333333e-06 -1.060606e-06 -9.236178e-05 8.320864e-06 9.273583e-05
8.333333e-06 -3.535354e-07 -1.289006e-04 6.298729e-06 1.290544e-04
8.333333e-06 3.535354e-07 -1.289006e-04 -6.298730e-06 1.290544e-04
8.333333e-06 1.060606e-06 -9.236178e-05 -8.320865e-06 9.273583e-05
8.333333e-06 1.767677e-06 -7.452245e-05 -8.364905e-06 7.499045e-05
8.333333e-06 2.474747e-06 -6.207506e-05 -9.583930e-06 6.281054e-05
8.333333e-06 3.181818e-06 -5.215184e-05 -1.098906e-05 5.329704e-05
8.333333e-06 3.888889e-06 -4.381156e-05 -1.227398e-05 4.549839e-05
8.333333e-06 4.595960e-06 -3.665497e-05 -1.335611e-05 3.901247e-05
8.333333e-06 5.303030e-06 -3.046924e-05 -1.423407e-05 3.363009e-05
8.333333e-06 6.010101e-06 -2.511400e-05 -1.493320e-05 2.921837e-05
8.333333e-06 6.717172e-06 -2.048159e-05 -1.548388e-05 2.567579e-05
8.333333e-06 7.424242e-06 -1.648233e-05 -1.591373e-05 2.291100e-05
8.333333e-06 8.131313e-06 -1.303865e-05 -1.624534e-05 2.083069e-05
8.333333e-06 8.838384e-06 -1.008247e-05 -1.649635e-05 1.933354e-05
8.333333e-06 9.545455e-06 -7.553678e-06 -1.668017e-05 1.831082e-05
8.333333e-06 1.025253e-05 -5.399163e-06 -1.680694e-05 1.765288e-05
8.333333e-06 1.095960e-05 -3.571973e-06 -1.688428e-05 1.725798e-05
8.333333e-06 1.166667e-05 -2.030638e-06 -1.691802e-05 1.703945e-05
8.333333e-06 1.237374e-05 -7.385524e-07 -1.691269e-05 1.692881e-05
8.333333e-06 1.308081e-05 3.365764e-07 -1.687194e-05 1.687529e-05
8.333333e-06 1.378788e-05 1.223223e-06 -1.679879e-05 1.684327e-05
8.333333e-06 1.449495e-05 1.946479e-06 -1.669589e-05 1.680897e-05
8.333333e-06 1.520202e-05 2.528445e-06 -1.656561e-05 1.675746e-05
8.333333e-06 1.590909e-05 2.988573e-06 -1.641015e-05 1.668006e-05
8.333333e-06 1.661616e-05 3.343969e-06 -1.623161e-05 1.657249e-05
8.333333e-06 1.732323e-05 3.609667e-06 -1.603203e-05 1.643337e-05
8.333333e-06 1.803030e-05 3.798860e-06 -1.581339e-05 1.626329e-05
8.333333e-06 1.873737e-05 3.923114e-06 -1.557763e-05 1.606404e-05
8.333333e-06 1.944444e-05 3.992552e-06 -1.532663e-05 1.583812e-05
8.333333e-06 2.015152e-05 4.016017e-06 -1.506225e-05 1.558845e-05
8.333333e-06 2.085859e-05 4.001223e-06 -1.478626e-05 1.531807e-05
8.333333e-06 2.156566e-05 3.954878e-06 -1.450039e-05 1.503005e-05
8.333333e-06 2.227273e-05 3.882804e-06 -1.420628e-05 1.472734e-05
8.333333e-06 2.297980e-05 3.790038e-06 -1.390549e-05 1.441274e-05
8.333333e-06 2.368687e-05 3.680926e-06 -1.359951e-05 1.408885e-05
8.333333e-06 2.439394e-05 3.559199e-06 -1.328971e-05 1.375806e-05
8.333333e-06 2.510101e-05 3.428054e-06 -1.297738e-05 1.342252e-05
8.333333e-06 2.580808e-05 3.290213e-06 -1.266373e-05 1.308417e-05
8.333333e-06 2.651515e-05 3.147983e-06 -1.234984e-05 1.274473e-05
8.333333e-06 2.722222e-05 3.003308e-06 -1.203671e-05 1.240573e-05
8.333333e-06 2.792929e-05 2.857815e-06 -1.172525e-05 1.206849e-05
8.333333e-06 2.863636e-05 2.712853e-06 -1.141626e-05 1.173417e-05
8.333333e-06 2.934343e-05 2.569533e-06 -1.111048e-05 1.140374e-05
8.333333e-06 3.005051e-05 2.428756e-06 -1.080855e-05 1.107807e-05
8.333333e-06 3.075758e-05 2.291245e-06 -1.051101e-05 1.075784e-05
8.333333e-06 3.146465e-05 2.157567e-06 -1.021836e-05 1.044366e-05
8.333333e-06 3.217172e-05 2.028159e-06 -9.931014e-06 1.013600e-05
8.333333e-06 3.287879e-05 1.903344e-06 -9.649313e-06 9.835241e-06
8.333333e-06 3.358586e-05 1.783348e-06 -9.373549e-06 9.541685e-06
8.333333e-06 3.429293e-05 1.668318e-06 -9.103954e-06 9.255553e-06
8.333333e-06 3.500000e-05 1.558333e-06 -8.840712e-06 8.977004e-06
9.343434e-06 -3.500000e-05 1.416079e-06 9.212011e-06 9.320216e-06
9.343434e-06 -3.429293e-05 1.528624e-06 9.501444e-06 9.623623e-06
9.343434e-06 -3.358586e-05 1.647147e-06 9.798903e-06 9.936377e-06
9.343434e-06 -3.287879e-05 1.771682e-06 1.010428e-05 1.025843e-05
9.343434e-06 -3.217172e-05 1.902207e-06 1.041742e-05 1.058967e-05
9.343434e-06 -3.146465e-05 2.038631e-06 1.073811e-05 1.092991e-05
9.343434e-06 -3.075758e-05 2.180777e-06 1.106606e-05 1.127889e-05
9.343434e-06 -3.005051e-05 2.328365e-06 1.140092e-05 1.163625e-05
9.343434e-06 -2.934343e-05 2.480996e-06 1.174227e-05 1.200151e-05
9.343434e-06 -2.863636e-05 2.638127e-06 1.208959e-05 1.237408e-05
9.343434e-06 -2.792929e-05 2.799046e-06 1.244227e-05 1.275323e-05
9.343434e-06 -2.722222e-05 2.962847e-06 1.279961e-05 1.313806e-05
9.343434e-06 -2.651515e-05 3.128392e-06 1.316080e-05 1.352751e-05
9.343434e-06 -2.580808e-05 3.294278e-06 1.352492e-05 1.392034e-05
9.343434e-06 -2.510101e-05 3.458795e-06 1.389092e-05 1.431506e-05
9.343434e-06 -2.439394e-05 3.619878e-06 1.425764e-05 1.470999e-05
9.343434e-06 -2.368687e-05 3.775058e-06 1.462378e-05 1.510318e-05
9.343434e-06 -2.297980e-05 3.921396e-06 1.498791e-05 1.549241e-05
9.343434e-06 -2.227273e-05 4.055426e-06 1.534845e-05 1.587518e-05
9.343434e-06 -2.156566e-05 4.173074e-06 1.570370e-05 1.624872e-05
9.343434e-06 -2.085859e-05 4.269582e-06 1.605181e-05 1.660993e-05
9.343434e-06 -2.015152e-05 4.339410e-06 1.639076e-05 1.695545e-05
9.343434e-06 -1.944444e-05 4.376141e-06 1.671841e-05 1.728167e-05
9.343434e-06 -1.873737e-05 4.372362e-06 1.703248e-05 1.758474e-05
9.343434e-06 -1.803030e-05 4.319542e-06 1.733052e-05 1.786072e-05
9.343434e-06 -1.732323e-05 4.207891e-06 1.760995e-05 1.810571e-05
9.343434e-06 -1.661616e-05 4.026207e-06 1.786801e-05 1.831601e-05
9.343434e-06 -1.590909e-05 3.761703e-06 1.810180e-05 1.848852e-05
9.343434e-06 -1.520202e-05 3.399818e-06 1.830822e-05 1.862121e-05
9.343434e-06 -1.449495e-05 2.924006e-06 1.848396e-05 1.871381e-05
9.343434e-06 -1.378788e-05 2.315509e-06 1.862547e-05 1.876885e-05
9.343434e-06 -1.308081e-05 1.553094e-06 1.872886e-05 1.879315e-05
9.343434e-06 -1.237374e-05 6.127758e-07 1.878986e-05 1.879984e-05
9.343434e-06 -1.166667e-05 -5.324946e-07 1.880364e-05 1.881118e-05
9.343434e-06 -1.095960e-05 -1.913174e-06 1.876472e-05 1.886200e-05
9.343434e-06 -1.025253e-05 -3.563509e-06 1.866672e-05 1.900382e-05
9.343434e-06 -9.545455e-06 -5.521962e-06 1.850216e-05 1.930860e-05
9.343434e-06 -8.838384e-06 -7.831721e-06 1.826215e-05 1.987063e-05
9.343434e-06 -8.131313e-06 -1.054133e-05 1.793623e-05 2.080452e-05
9.343434e-06 -7.424242e-06 -1.370556e-05 1.751222e-05 2.223781e-05
9.343434e-06 -6.717172e-06 -1.738681e-05 1.697654e-05 2.430029e-05
9.343434e-06 -6.010101e-06 -2.165764e-05 1.631529e-05 2.711535e-05
9.343434e-06 -5.303030e-06 -2.660574e-05 1.551719e-05 3.080014e-05
9.343434e-06 -4.595960e-06 -3.234472e-05 1.458020e-05 3.547905e-05
9.343434e-06 -3.888889e-06 -3.903810e-05 1.352570e-05 4.131486e-05
9.343434e-06 -3.181818e-06 -4.695565e-05 1.242926e-05 4.857283e-05
9.343434e-06 -2.474747e-06 -5.661489e-05 1.149175e-05 5.776942e-05
9.343434e-06 -1.767677e-06 -6.918766e-05 1.123844e-05 7.009447e-05
9.343434e-06 -1.060606e-06 -8.810836e-05 1.325943e-05 8.910048e-05
9.343434e-06 -3.535354e-07 -1.256084e-04 9.999514e-06 1.260058e-04
9.343434e-06 3.535354e-07 -1.256084e-04 -9.999514e-06 1.260058e-04
9.343434e-06 1.060606e-06 -8.810836e-05 -1.325943e-05 8.910048e-05
9.343434e-06 1.767677e-06 -6.918766e-05 -1.123844e-05 7.009447e-05
9.343434e-06 2.474747e-06 -5.661489e-05 -1.149175e-05 5.776942e-05
9.343434e-06 3.181818e-06 -4.695565e-05 -1.242926e-05 4.857283e-05
9.343434e-06 3.888889e-06 -3.903810e-05 -1.352570e-05 4.131486e-05
9.343434e-06 4.595960e-06 -3.234472e-05 -1.458020e-05 3.547905e-05
9.343434e-06 5.303030e-06 -2.660574e-05 -1.551719e-05 3.080014e-05
9.343434e-06 6.010101e-06 -2.165764e-05 -1.631529e-05 2.711535e-05
9.343434e-06 6.717172e-06 -1.738681e-05 -1.697654e-05 2.430029e-05
9.343434e-06 7.424242e-06 -1.370556e-05 -1.751222e-05 2.223781e-05
9.343434e-06 8.131313e-06 -1.054133e-05 -1.793623e-05 2.080452e-05
9.343434e-06 8.838384e-06 -7.831722e-06 -1.826215e-05 1.987063e-05
9.343434e-06 9.545455e-06 -5.521962e-06 -1.850216e-05 1.930860e-05
9.343434e-06 1.025253e-05 -3.563509e-06 -1.866672e-05 1.900382e-05
9.343434e-06 1.095960e-05 -1.913174e-06 -1.876472e-05 1.886200e-05
9.343434e-06 1.166667e-05 -5.324946e-07 -1.880364e-05 1.881118e-05
9.343434e-06 1.237374e-05 6.127759e-07 -1.878986e-05 1.879985e-05
9.343434e-06 1.308081e-05 1.553094e-06 -1.872886e-05 1.879315e-05
9.343434e-06 1.378788e-05 2.315509e-06 -1.862547e-05 1.876885e-05
9.343434e-06 1.449495e-05 2.924007e-06 -1.848396e-05 1.871381e-05
9.343434e-06 1.520202e-05 3.399818e-06 -1.830822e-05 1.862121e-05
9.343434e-06 1.590909e-05 3.761703e-06 -1.810180e-05 1.848852e-05
9.343434e-06 1.661616e-05 4.026208e-06 -1.786801e-05 1.831601e-05
9.343434e-06 1.732323e-05 4.207891e-06 -1.760995e-05 1.810571e-05
9.343434e-06 1.803030e-05 4.319542e-06 -1.733052e-05 1.786073e-05
9.343434e-06 1.873737e-05 4.372362e-06 -1.703248e-05 1.758474e-05
9.343434e-06 1.944444e-05 4.376141e-06 -1.671841e-05 1.728167e-05
9.343434e-06 2.015152e-05 4.339411e-06 -1.639076e-05 1.695545e-05
9.343434e-06 2.085859e-05 4.269582e-06 -1.605181e-05 1.660993e-05
9.343434e-06 2.156566e-05 4.173074e-06 -1.570370e-05 1.624872e-05
9.343434e-06 2.227273e-05 4.055426e-06 -1.534845e-05 1.587518e-05
9.343434e-06 2.297980e-05 3.921396e-06 -1.498791e-05 1.549241e-05
9.343434e-06 2.368687e-05 3.775058e-06 -1.462378e-05 1.510318e-05
9.343434e-06 2.439394e-05 3.619879e-06 -1.425764e-05 1.470999e-05
9.343434e-06 2.510101e-05 3.458795e-06 -1.389092e-05 1.431506e-05
9.343434e-06 2.580808e-05 3.294278e-06 -1.352492e-05 1.392034e-05
9.343434e-06 2.651515e-05 3.128392e-06 -1.316080e-05 1.352751e-05
9.343434e-06 2.722222e-05 2.962847e-06 -1.279961e-05 1.313806e-05
9.343434e-06 2.792929e-05 2.799047e-06 -1.244227e-05 1.275323e-05
9.343434e-06 2.863636e-05 2.638127e-06 -1.208959e-05 1.237408e-05
9.343434e-06 2.934343e-05 2.480996e-06 -1.174227e-05 1.200151e-05
9.343434e-06 3.005051e-05 2.328365e-06 -1.140092e-05 1.163625e-05
9.343434e-06 3.075758e-05 2.180777e-06 -1.106606e-05 1.127889e-05
9.343434e-06 3.146465e-05 2.038631e-06 -1.073811e-05 1.092991e-05
9.343434e-06 3.217172e-05 1.902207e-06 -1.041742e-05 1.058967e-05
9.343434e-06 3.287879e-05 1.771682e-06 -1.010428e-05 1.025843e-05
9.343434e-06 3.358586e-05 1.647147e-06 -9.798903e-06 9.936377e-06
9.343434e-06 3.429293e-05 1.528625e-06 -9.501444e-06 9.623624e-06
9.343434e-06 3.500000e-05 1.416079e-06 -9.212011e-06 9.320216e-06
1.035354e-05 -3.500000e-05 1.247516e-06 9.558113e-06 9.639181e-06
1.035354e-05 -3.429293e-05 1.361167e-06 9.873537e-06 9.966921e-06
1.035354e-05 -3.358586e-05 1.481699e-06 1.019876e-05 1.030583e-05
1.035354e-05 -3.287879e-05 1.609270e-06 1.053375e-05 1.065597e-05
1.035354e-05 -3.217172e-05 1.743995e-06 1.087846e-05 1.101737e-05
1.035354e-05 -3.146465e-05 1.885932e-06 1.123275e-05 1.138997e-05
1.035354e-05 -3.075758e-05 2.035066e-06 1.159643e-05 1.177365e-05
1.035354e-05 -3.005051e-05 2.191297e-06 1.196923e-05 1.216817e-05
1.035354e-05 -2.934343e-05 2.354415e-06 1.235079e-05 1.257320e-05
1.035354e-05 -2.863636e-05 2.524087e-06 1.274067e-05 1.298829e-05
1.035354e-05 -2.792929e-05 2.699824e-06 1.313830e-05 1.341283e-05
1.035354e-05 -2.722222e-05 2.880959e-06 1.354304e-05 1.384608e-05
1.035354e-05 -2.651515e-05 3.066610e-06 1.395409e-05 1.428709e-05
1.035354e-05 -2.580808e-05 3.255649e-06 1.437054e-05 1.473471e-05
1.035354e-05 -2.510101e-05 3.446654e-06 1.479133e-05 1.518759e-05
1.035354e-05 -2.439394e-05 3.637867e-06 1.521523e-05 1.564408e-05
1.035354e-05 -2.368687e-05 3.827139e-06 1.564087e-05 1.610229e-05
1.035354e-05 -2.297980e-05 4.011872e-06 1.606671e-05 1.656002e-05
1.035354e-05 -2.227273e-05 4.188953e-06 1.649100e-05 1.701471e-05
1.035354e-05 -2.156566e-05 4.354677e-06 1.691183e-05 1.746348e-05
1.035354e-05 -2.085859e-05 4.504671e-06 1.732706e-05 1.790305e-05
1.035354e-05 -2.015152e-05 4.633797e-06 1.773438e-05 1.832977e-05
1.035354e-05 -1.944444e-05 4.736055e-06 1.813123e-05 1.873957e-05
1.035354e-05 -1.873737e-05 4.804470e-06 1.851484e-05 1.912805e-05
1.035354e-05 -1.803030e-05 4.830973e-06 1.888221e-05 1.949041e-05
1.035354e-05 -1.732323e-05 4.806264e-06 1.923011e-05 1.982163e-05
1.035354e-05 -1.661616e-05 4.719666e-06 1.955503e-05 2.011652e-05
1.035354e-05 -1.590909e-05 4.558968e-06 1.985322e-05 2.036995e-05
1.035354e-05 -1.520202e-05 4.310247e-06 2.012065e-05 2.057714e-05
1.035354e-05 -1.449495e-05 3.957683e-06 2.035295e-05 2.073417e-05
1.035354e-05 -1.378788e-05 3.483347e-06 2.054542e-05 2.083862e-05
1.035354e-05 -1.308081e-05 2.866984e-06 2.069299e-05 2.089065e-05
1.035354e-05 -1.237374e-05 2.085762e-06 2.079013e-05 2.089449e-05
1.035354e-05 -1.166667e-05 1.114006e-06 2.083082e-05 2.086059e-05
1.035354e-05 -1.095960e-05 -7.710082e-08 2.080848e-05 2.080862e-05
1.035354e-05 -1.025253e-05 -1.519874e-06 2.071591e-05 2.077159e-05
1.035354e-05 -9.545455e-06 -3.250545e-06 2.054528e-05 2.080083e-05
1.035354e-05 -8.838384e-06 -5.309825e-06 2.028825e-05 2.097158e-05
1.035354e-05 -8.131313e-06 -7.743700e-06 1.993619e-05 2.138730e-05
1.035354e-05 -7.424242e-06 -1.060469e-05 1.948089e-05 2.218028e-05
1.035354e-05 -6.717172e-06 -1.395402e-05 1.891597e-05 2.350592e-05
1.035354e-05 -6.010101e-06 -1.786551e-05 1.823952e-05 2.553148e-05
1.035354e-05 -5.303030e-06 -2.243307e-05 1.745939e-05 2.842662e-05
1.035354e-05 -4.595960e-06 -2.778552e-05 1.660301e-05 3.236812e-05
1.035354e-05 -3.888889e-06 -3.411700e-05 1.573695e-05 3.757154e-05
1.035354e-05 -3.181818e-06 -4.175330e-05 1.500818e-05 4.436872e-05
1.035354e-05 -2.474747e-06 -5.131085e-05 1.474562e-05 5.338761e-05
1.035354e-05 -1.767677e-06 -6.415649e-05 1.577473e-05 6.606737e-05
1.035354e-05 -1.060606e-06 -8.443601e-05 2.061696e-05 8.691662e-05
1.035354e-05 -3.535354e-07 -1.216775e-04 1.509785e-05 1.226106e-04
1.035354e-05 3.535354e-07 -1.216775e-04 -1.509785e-05 1.226106e-04
1.035354e-05 1.060606e-06 -8.443601e-05 -2.061696e-05 8.691662e-05
1.035354e-05 1.767677e-06 -6.415649e-05 -1.577473e-05 6.606737e-05
1.035354e-05 2.474747e-06 -5.131085e-05 -1.474562e-05 5.338761e-05
1.035354e-05 3.181818e-06 -4.175330e-05 -1.500818e-05 4.436872e-05
1.035354e-05 3.888889e-06 -3.411700e-05 -1.573695e-05 3.757154e-05
1.035354e-05 4.595960e-06 -2.778552e-05 -1.660301e-05 3.236812e-05
1.035354e-05 5.303030e-06 -2.243307e-05 -1.745939e-05 2.842662e-05
1.035354e-05 6.010101e-06 -1.786551e-05 -1.823952e-05 2.553148e-05
1.035354e-05 6.717172e-06 -1.395402e-05 -1.891597e-05 2.350592e-05
1.035354e-05 7.424242e-06 -1.060469e-05 -1.948089e-05 2.218028e-05
1.035354e-05 8.131313e-06 -7.743700e-06 -1.993619e-05 2.138730e-05
1.035354e-05 8.838384e-06 -5.309825e-06 -2.028825e-05 2.097158e-05
1.035354e-05 9.545455e-06 -3.250545e-06 -2.054528e-05 2.080083e-05
1.035354e-05 1.025253e-05 -1.519874e-06 -2.071591e-05 2.077159e-05
1.035354e-05 1.095960e-05 -7.710073e-08 -2.080848e-05 2.080862e-05
1.035354e-05 1.166667e-05 1.114007e-06 -2.083082e-05 2.086059e-05
1.035354e-05 1.237374e-05 2.085762e-06 -2.079013e-05 2.089449e-05
1.035354e-05 1.308081e-05 2.866984e-06 -2.069299e-05 2.089065e-05
1.035354e-05 1.378788e-05 3.483348e-06 -2.054542e-05 2.083862e-05
1.035354e-05 1.449495e-05 3.957683e-06 -2.035295e-05 2.073417e-05
1.035354e-05 1.520202e-05 4.310248e-06 -2.012065e-05 2.057714e-05
1.035354e-05 1.590909e-05 4.558968e-06 -1.985322e-05 2.036995e-05
1.035354e-05 1.661616e-05 4.719666e-06 -1.955503e-05 2.011652e-05
1.035354e-05 1.732323e-05 4.806264e-06 -1.923011e-05 1.982163e-05
1.035354e-05 1.803030e-05 4.830974e-06 -1.888221e-05 1.949041e-05
1.035354e-05 1.873737e-05 4.804471e-06 -1.851484e-05 1.912805e-05
1.035354e-05 1.944444e-05 4.736055e-06 -1.813123e-05 1.873957e-05
1.035354e-05 2.015152e-05 4.633797e-06 -1.773438e-05 1.832977e-05
1.035354e-05 2.085859e-05 4.504671e-06 -1.732706e-05 1.790305e-05
1.035354e-05 2.156566e-05 4.354678e-06 -1.691183e-05 1.746348e-05
1.035354e-05 2.227273e-05 4.188953e-06 -1.649100e-05 1.701471e-05
1.035354e-05 2.297980e-05 4.011872e-06 -1.606671e-05 1.656002e-05
1.035354e-05 2.368687e-05 3.827139e-06 -1.564087e-05 1.610229e-05
1.035354e-05 2.439394e-05 3.637867e-06 -1.521523e-05 1.564408e-05
1.035354e-05 2.510101e-05 3.446654e-06 -1.479133e-05 1.518759e-05
1.035354e-05 2.580808e-05 3.255649e-06 -1.437054e-05 1.473471e-05
1.035354e-05 2.651515e-05 3.066610e-06 -1.395409e-05 1.428709e-05
1.035354e-05 2.722222e-05 2.880959e-06 -1.354304e-05 1.384608e-05
1.035354e-05 2.792929e-05 2.699824e-06 -1.313830e-05 1.341283e-05
1.035354e-05 2.863636e-05 2.524087e-06 -1.274067e-05 1.298829e-05
1.035354e-05 2.934343e-05 2.354416e-06 -1.235079e-05 1.257320e-05
1.035354e-05 3.005051e-05 2.191297e-06 -1.196923e-05 1.216817e-05
1.035354e-05 3.075758e-05 2.035067e-06 -1.159643e-05 1.177365e-05
1.035354e-05 3.146465e-05 1.885932e-06 -1.123275e-05 1.138997e-05
1.035354e-05 3.217172e-05 1.743995e-06 -1.087846e-05 1.101737e-05
1.035354e-05 3.287879e-05 1.609270e-06 -1.053375e-05 1.065597e-05
1.035354e-05 3.358586e-05 1.481699e-06 -1.019876e-05 1.030583e-05
1.035354e-05 3.429293e-05 1.361167e-06 -9.873537e-06 9.966921e-06
1.035354e-05 3.500000e-05 1.247516e-06 -9.558113e-06 9.639182e-06
1.136364e-05 -3.500000e-05 1.052354e-06 9.874810e-06 9.930726e-06
1.136364e-05 -3.429293e-05 1.165506e-06 1.021578e-05 1.028205e-05
1.136364e-05 -3.358586e-05 1.286392e-06 1.056840e-05 1.064641e-05
1.136364e-05 -3.287879e-05 1.415306e-06 1.093277e-05 1.102400e-05
1.136364e-05 -3.217172e-05 1.552509e-06 1.130893e-05 1.141500e-05
1.136364e-05 -3.146465e-05 1.698221e-06 1.169685e-05 1.181948e-05
1.136364e-05 -3.075758e-05 1.852607e-06 1.209644e-05 1.223749e-05
1.136364e-05 -3.005051e-05 2.015762e-06 1.250755e-05 1.266894e-05
1.136364e-05 -2.934343e-05 2.187693e-06 1.292991e-05 1.311367e-05
1.136364e-05 -2.863636e-05 2.368300e-06 1.336316e-05 1.357140e-05
1.136364e-05 -2.792929e-05 2.557353e-06 1.380685e-05 1.404169e-05
1.136364e-05 -2.722222e-05 2.754460e-06 1.426037e-05 1.452395e-05
1.136364e-05 -2.651515e-05 2.959042e-06 1.472300e-05 1.501741e-05
1.136364e-05 -2.580808e-05 3.170291e-06 1.519386e-05 1.552109e-05
1.136364e-05 -2.510101e-05 3.387134e-06 1.567190e-05 1.603375e-05
1.136364e-05 -2.439394e-05 3.608183e-06 1.615590e-05 1.655392e-05
1.136364e-05 -2.368687e-05 3.831686e-06 1.664444e-05 1.707979e-05
1.136364e-05 -2.297980e-05 4.055463e-06 1.713588e-05 1.760924e-05
1.136364e-05 -2.227273e-05 4.276848e-06 1.762838e-05 1.813977e-05
1.136364e-05 -2.156566e-05 4.492605e-06 1.811985e-05 1.866848e-05
1.136364e-05 -2.085859e-05 4.698856e-06 1.860793e-05 1.919204e-05
1.136364e-05 -2.015152e-05 4.890984e-06 1.909003e-05 1.970662e-05
1.136364e-05 -1.944444e-05 5.063537e-06 1.956325e-05 2.020792e-05
1.136364e-05 -1.873737e-05 5.210114e-06 2.002441e-05 2.069111e-05
1.136364e-05 -1.803030e-05 5.323252e-06 2.047002e-05 2.115086e-05
1.136364e-05 -1.732323e-05 5.394290e-06 2.089630e-05 2.158133e-05
1.136364e-05 -1.661616e-05 5.413230e-06 2.129910e-05 2.197623e-05
1.136364e-05 -1.590909e-05 5.368582e-06 2.167395e-05 2.232895e-05
1.136364e-05 -1.520202e-05 5.247204e-06 2.201605e-05 2.263271e-05
1.136364e-05 -1.449495e-05 5.034114e-06 2.232020e-05 2.288086e-05
1.136364e-05 -1.378788e-05 4.712305e-06 2.258087e-05 2.306732e-05
1.136364e-05 -1.308081e-05 4.262531e-06 2.279211e-05 2.318727e-05
1.136364e-05 -1.237374e-05 3.663073e-06 2.294764e-05 2.323817e-05
1.136364e-05 -1.166667e-05 2.889476e-06 2.304082e-05 2.322130e-05
1.136364e-05 -1.095960e-05 1.914239e-06 2.306473e-05 2.314403e-05
1.136364e-05 -1.025253e-05 7.064337e-07 2.301228e-05 2.302312e-05
1.136364e-05 -9.545455e-06 -7.688026e-07 2.287650e-05 2.288941e-05
1.136364e-05 -8.838384e-06 -2.550982e-06 2.265092e-05 2.279411e-05
1.136364e-05 -8.131313e-06 -4.685356e-06 2.233040e-05 2.281664e-05
1.136364e-05 -7.424242e-06 -7.224674e-06 2.191249e-05 2.307278e-05
1.136364e-05 -6.717172e-06 -1.023215e-05 2.139982e-05 2.372023e-05
1.136364e-05 -6.010101e-06 -1.378665e-05 2.080419e-05 2.495768e-05
1.136364e-05 -5.303030e-06 -1.799216e-05 2.015388e-05 2.701660e-05
1.136364e-05 -4.595960e-06 -2.299540e-05 1.950716e-05 3.015490e-05
1.136364e-05 -3.888889e-06 -2.902066e-05 1.897894e-05 3.467562e-05
1.136364e-05 -3.181818e-06 -3.644343e-05 1.880001e-05 4.100687e-05
1.136364e-05 -2.474747e-06 -4.596808e-05 1.947335e-05 4.992270e-05
1.136364e-05 -1.767677e-06 -5.917136e-05 2.229528e-05 6.323234e-05
1.136364e-05 -1.060606e-06 -8.160357e-05 3.073542e-05 8.719982e-05
1.136364e-05 -3.535354e-07 -1.150591e-04 2.046335e-05 1.168646e-04
1.136364e-05 3.535354e-07 -1.150591e-04 -2.046336e-05 1.168647e-04
1.136364e-05 1.060606e-06 -8.160357e-05 -3.073542e-05 8.719982e-05
1.136364e-05 1.767677e-06 -5.917136e-05 -2.229528e-05 6.323234e-05
1.136364e-05 2.474747e-06 -4.596808e-05 -1.947335e-05 4.992270e-05
1.136364e-05 3.181818e-06 -3.644343e-05 -1.880001e-05 4.100687e-05
1.136364e-05 3.888889e-06 -2.902066e-05 -1.897894e-05 3.467562e-05
1.136364e-05 4.595960e-06 -2.299540e-05 -1.950716e-05 3.015490e-05
1.136364e-05 5.303030e-06 -1.799216e-05 -2.015388e-05 2.701660e-05
1.136364e-05 6.010101e-06 -1.378665e-05 -2.080418e-05 2.495768e-05
1.136364e-05 6.717172e-06 -1.023215e-05 -2.139982e-05 2.372023e-05
1.136364e-05 7.424242e-06 -7.224674e-06 -2.191249e-05 2.307278e-05
1.136364e-05 8.131313e-06 -4.685356e-06 -2.233040e-05 2.281664e-05
1.136364e-05 8.838384e-06 -2.550982e-06 -2.265092e-05 2.279411e-05
1.136364e-05 9.545455e-06 -7.688025e-07 -2.287650e-05 2.288941e-05
1.136364e-05 1.025253e-05 7.064338e-07 -2.301228e-05 2.302312e-05
1.136364e-05 1.095960e-05 1.914239e-06 -2.306473e-05 2.314403e-05
1.136364e-05 1.166667e-05 2.889476e-06 -2.304082e-05 2.322130e-05
1.136364e-05 1.237374e-05 3.663074e-06 -2.294764e-05 2.323817e-05
1.136364e-05 1.308081e-05 4.262532e-06 -2.279211e-05 2.318727e-05
1.136364e-05 1.378788e-05 4.712305e-06 -2.258087e-05 2.306732e-05
1.136364e-05 1.449495e-05 5.034114e-06 -2.232020e-05 2.288086e-05
1.136364e-05 1.520202e-05 5.247204e-06 -2.201605e-05 2.263271e-05
1.136364e-05 1.590909e-05 5.368583e-06 -2.167395e-05 2.232895e-05
1.136364e-05 1.661616e-05 5.413230e-06 -2.129910e-05 2.197623e-05
1.136364e-05 1.732323e-05 5.394290e-06 -2.089630e-05 2.158133e-05
1.136364e-05 1.803030e-05 5.323253e-06 -2.047002e-05 2.115086e-05
1.136364e-05 1.873737e-05 5.210115e-06 -2.002441e-05 2.069111e-05
1.136364e-05 1.944444e-05 5.063537e-06 -1.956325e-05 2.020792e-05
1.136364e-05 2.015152e-05 4.890985e-06 -1.909003e-05 1.970662e-05
1.136364e-05 2.085859e-05 4.698857e-06 -1.860793e-05 1.919204e-05
1.136364e-05 2.156566e-05 4.492605e-06 -1.811985e-05 1.866849e-05
1.136364e-05 2.227273e-05 4.276848e-06 -1.762838e-05 1.813977e-05
1.136364e-05 2.297980e-05 4.055464e-06 -1.713588e-05 1.760924e-05
1.136364e-05 2.368687e-05 3.831686e-06 -1.664444e-05 1.707979e-05
1.136364e-05 2.439394e-05 3.608183e-06 -1.615590e-05 1.655392e-05
1.136364e-05 2.510101e-05 3.387134e-06 -1.567190e-05 1.603375e-05
1.136364e-05 2.580808e-05 3.170291e-06 -1.519386e-05 1.552109e-05
1.136364e-05 2.651515e-05 2.959042e-06 -1.472300e-05 1.501741e-05
1.136364e-05 2.722222e-05 2.754460e-06 -1.426037e-05 1.452395e-05
1.136364e-05 2.792929e-05 2.557353e-06 -1.380685e-05 1.404169e-05
1.136364e-05 2.863636e-05 2.368300e-06 -1.336316e-05 1.357140e-05
1.136364e-05 2.934343e-05 2.187693e-06 -1.292991e-05 1.311367e-05
1.136364e-05 3.005051e-05 2.015762e-06 -1.250755e-05 1.266894e-05
1.136364e-05 3.075758e-05 1.852607e-06 -1.209644e-05 1.223749e-05
1.136364e-05 3.146465e-05 1.698221e-06 -1.169685e-05 1.181948e-05
1.136364e-05 3.217172e-05 1.552509e-06 -1.130893e-05 1.141500e-05
1.136364e-05 3.287879e-05 1.415306e-06 -1.093277e-05 1.102400e-05
1.136364e-05 3.358586e-05 1.286392e-06 -1.056840e-05 1.064641e-05
1.136364e-05 3.429293e-05 1.165506e-06 -1.021578e-05 1.028205e-05
1.136364e-05 3.500000e-05 1.052354e-06 -9.874810e-06 9.930726e-06
1.237374e-05 -3.500000e-05 8.305474e-07 1.015778e-05 1.019167e-05
1.237374e-05 -3.429293e-05 9.414404e-07 1.052357e-05 1.056560e-05
1.237374e-05 -3.358586e-05 1.060854e-06 1.090297e-05 1.095446e-05
1.237374e-05 -3.287879e-05 1.189220e-06 1.129617e-05 1.135860e-05
1.237374e-05 -3.217172e-05 1.326955e-06 1.170336e-05 1.177835e-05
1.237374e-05 -3.146465e-05 1.474452e-06 1.212464e-05 1.221396e-05
1.237374e-05 -3.075758e-05 1.632070e-06 1.256005e-05 1.266564e-05
1.237374e-05 -3.005051e-05 1.800117e-06 1.300955e-05 1.313350e-05
1.237374e-05 -2.934343e-05 1.978839e-06 1.347302e-05 1.361757e-05
1.237374e-05 -2.863636e-05 2.168396e-06 1.395023e-05 1.411775e-05
1.237374e-05 -2.792929e-05 2.368843e-06 1.444083e-05 1.463383e-05
1.237374e-05 -2.722222e-05 2.580106e-06 1.494433e-05 1.516542e-05
1.237374e-05 -2.651515e-05 2.801946e-06 1.546011e-05 1.571197e-05
1.237374e-05 -2.580808e-05 3.033929e-06 1.598737e-05 1.627269e-05
1.237374e-05 -2.510101e-05 3.275385e-06 1.652511e-05 1.684659e-05
1.237374e-05 -2.439394e-05 3.525364e-06 1.707217e-05 1.743236e-05
1.237374e-05 -2.368687e-05 3.782581e-06 1.762713e-05 1.802841e-05
1.237374e-05 -2.297980e-05 4.045363e-06 1.818834e-05 1.863278e-05
1.237374e-05 -2.227273e-05 4.311576e-06 1.875389e-05 1.924313e-05
1.237374e-05 -2.156566e-05 4.578560e-06 1.932160e-05 1.985667e-05
1.237374e-05 -2.085859e-05 4.843042e-06 1.988897e-05 2.047013e-05
1.237374e-05 -2.015152e-05 5.101047e-06 2.045319e-05 2.107970e-05
1.237374e-05 -1.944444e-05 5.347798e-06 2.101113e-05 2.168102e-05
1.237374e-05 -1.873737e-05 5.577608e-06 2.155929e-05 2.226909e-05
1.237374e-05 -1.803030e-05 5.783758e-06 2.209380e-05 2.283830e-05
1.237374e-05 -1.732323e-05 5.958370e-06 2.261043e-05 2.338234e-05
1.237374e-05 -1.661616e-05 6.092265e-06 2.310457e-05 2.389429e-05
1.237374e-05 -1.590909e-05 6.174811e-06 2.357122e-05 2.436659e-05
1.237374e-05 -1.520202e-05 6.193760e-06 2.400498e-05 2.479117e-05
1.237374e-05 -1.449495e-05 6.135066e-06 2.440012e-05 2.515958e-05
1.237374e-05 -1.378788e-05 5.982695e-06 2.475052e-05 2.546333e-05
1.237374e-05 -1.308081e-05 5.718407e-06 2.504981e-05 2.569423e-05
1.237374e-05 -1.237374e-05 5.321509e-06 2.529139e-05 2.584517e-05
1.237374e-05 -1.166667e-05 4.768576e-06 2.546856e-05 2.591113e-05
1.237374e-05 -1.095960e-05 4.033086e-06 2.557474e-05 2.589079e-05
1.237374e-05 -1.025253e-05 3.084974e-06 2.560378e-05 2.578896e-05
1.237374e-05 -9.545455e-06 1.889991e-06 2.555046e-05 2.562027e-05
1.237374e-05 -8.838384e-06 4.087919e-07 2.541133e-05 2.541462e-05
1.237374e-05 -8.131313e-06 -1.404471e-06 2.518591e-05 2.522504e-05
1.237374e-05 -7.424242e-06 -3.604377e-06 2.487882e-05 2.513856e-05
1.237374e-05 -6.717172e-06 -6.257905e-06 2.450311e-05 2.528959e-05
1.237374e-05 -6.010101e-06 -9.450631e-06 2.408593e-05 2.587366e-05
1.237374e-05 -5.303030e-06 -1.329758e-05 2.367848e-05 2.715688e-05
1.237374e-05 -4.595960e-06 -1.796300e-05 2.337459e-05 2.947949e-05
1.237374e-05 -3.888889e-06 -2.369859e-05 2.334898e-05 3.326857e-05
1.237374e-05 -3.181818e-06 -3.092517e-05 2.394688e-05 3.911290e-05
1.237374e-05 -2.474747e-06 -4.043675e-05 2.593557e-05 4.803941e-05
1.237374e-05 -1.767677e-06 -5.409915e-05 3.139574e-05 6.254926e-05
1.237374e-05 -1.060606e-06 -7.960494e-05 4.028241e-05 8.921669e-05
1.237374e-05 -3.535354e-07 -1.051605e-04 2.192668e-05 1.074221e-04
1.237374e-05 3.535354e-07 -1.051603e-04 -2.192678e-05 1.074219e-04
1.237374e-05 1.060606e-06 -7.960494e-05 -4.028240e-05 8.921669e-05
1.237374e-05 1.767677e-06 -5.409915e-05 -3.139573e-05 6.254926e-05
1.237374e-05 2.474747e-06 -4.043675e-05 -2.593557e-05 4.803941e-05
1.237374e-05 3.181818e-06 -3.092517e-05 -2.394688e-05 3.911290e-05
1.237374e-05 3.888889e-06 -2.369859e-05 -2.334898e-05 3.326857e-05
1.237374e-05 4.595960e-06 -1.796300e-05 -2.337459e-05 2.947949e-05
1.237374e-05 5.303030e-06 -1.329758e-05 -2.367848e-05 2.715688e-05
1.237374e-05 6.010101e-06 -9.450631e-06 -2.408593e-05 2.587366e-05
1.237374e-05 6.717172e-06 -6.257905e-06 -2.450311e-05 2.528959e-05
1.237374e-05 7.424242e-06 -3.604377e-06 -2.487882e-05 2.513856e-05
1.237374e-05 8.131313e-06 -1.404471e-06 -2.518591e-05 2.522504e-05
1.237374e-05 8.838384e-06 4.087921e-07 -2.541133e-05 2.541462e-05
1.237374e-05 9.545455e-06 1.889991e-06 -2.555046e-05 2.562027e-05
1.237374e-05 1.025253e-05 3.084974e-06 -2.560378e-05 2.578896e-05
1.237374e-05 1.095960e-05 4.033087e-06 -2.557474e-05 2.589079e-05
1.237374e-05 1.166667e-05 4.768576e-06 -2.546856e-05 2.591113e-05
1.237374e-05 1.237374e-05 5.321510e-06 -2.529139e-05 2.584517e-05
1.237374e-05 1.308081e-05 5.718407e-06 -2.504981e-05 2.569423e-05
1.237374e-05 1.378788e-05 5.982696e-06 -2.475052e-05 2.546333e-05
1.237374e-05 1.449495e-05 6.135067e-06 -2.440012e-05 2.515958e-05
1.237374e-05 1.520202e-05 6.193760e-06 -2.400498e-05 2.479117e-05
1.237374e-05 1.590909e-05 6.174812e-06 -2.357122e-05 2.436659e-05
1.237374e-05 1.661616e-05 6.092265e-06 -2.310457e-05 2.389429e-05
1.237374e-05 1.732323e-05 5.958370e-06 -2.261043e-05 2.338234e-05
1.237374e-05 1.803030e-05 5.783758e-06 -2.209380e-05 2.283830e-05
1.237374e-05 1.873737e-05 5.577608e-06 -2.155929e-05 2.226909e-05
1.237374e-05 1.944444e-05 5.347799e-06 -2.101113e-05 2.168102e-05
1.237374e-05 2.015152e-05 5.101048e-06 -2.045320e-05 2.107970e-05
1.237374e-05 2.085859e-05 4.843043e-06 -1.988897e-05 2.047013e-05
1.237374e-05 2.156566e-05 4.578561e-06 -1.932160e-05 1.985667e-05
1.237374e-05 2.227273e-05 4.311576e-06 -1.875389e-05 1.924313e-05
1.237374e-05 2.297980e-05 4.045363e-06 -1.818834e-05 1.863278e-05
1.237374e-05 2.368687e-05 3.782582e-06 -1.762713e-05 1.802841e-05
1.237374e-05 2.439394e-05 3.525364e-06 -1.707217e-05 1.743236e-05
1.237374e-05 2.510101e-05 3.275385e-06 -1.652511e-05 1.684659e-05
1.237374e-05 2.580808e-05 3.033929e-06 -1.598737e-05 1.627269e-05
1.237374e-05 2.651515e-05 2.801946e-06 -1.546011e-05 1.571197e-05
1.237374e-05 2.722222e-05 2.580106e-06 -1.494434e-05 1.516542e-05
1.237374e-05 2.792929e-05 2.368844e-06 -1.444083e-05 1.463383e-05
1.237374e-05 2.863636e-05 2.168396e-06 -1.395023e-05 1.411775e-05
1.237374e-05 2.934343e-05 1.978839e-06 -1.347302e-05 1.361757e-05
1.237374e-05 3.005051e-05 1.800117e-06 -1.300955e-05 1.313350e-05
1.237374e-05 3.075758e-05 1.632070e-06 -1.256005e-05 1.266564e-05
1.237374e-05 3.146465e-05 1.474452e-06 -1.212464e-05 1.221396e-05
1.237374e-05 3.217172e-05 1.326955e-06 -1.170336e-05 1.177835e-05
1.237374e-05 3.287879e-05 1.189220e-06 -1.129617e-05 1.135860e-05
1.237374e-05 3.358586e-05 1.060854e-06 -1.090297e-05 1.095446e-05
1.237374e-05 3.429293e-05 9.414405e-07 -1.052357e-05 1.056560e-05
1.237374e-05 3.500000e-05 8.305475e-07 -1.015778e-05 1.019167e-05
1.338384e-05 -3.500000e-05 5.823264e-07 1.040259e-05 1.041888e-05
1.338384e-05 -3.429293e-05 6.890533e-07 1.079219e-05 1.081417e-05
1.338384e-05 -3.358586e-05 8.049922e-07 1.119740e-05 1.122630e-05
1.338384e-05 -3.287879e-05 9.307174e-07 1.161859e-05 1.165580e-05
1.338384e-05 -3.217172e-05 1.066807e-06 1.205606e-05 1.210316e-05
1.338384e-05 -3.146465e-05 1.213836e-06 1.251008e-05 1.256883e-05
1.338384e-05 -3.075758e-05 1.372366e-06 1.298086e-05 1.305320e-05
1.338384e-05 -3.005051e-05 1.542937e-06 1.346851e-05 1.355660e-05
1.338384e-05 -2.934343e-05 1.726047e-06 1.397308e-05 1.407928e-05
1.338384e-05 -2.863636e-05 1.922142e-06 1.449449e-05 1.462139e-05
1.338384e-05 -2.792929e-05 2.131593e-06 1.503256e-05 1.518294e-05
1.338384e-05 -2.722222e-05 2.354671e-06 1.558696e-05 1.576381e-05
1.338384e-05 -2.651515e-05 2.591523e-06 1.615721e-05 1.636372e-05
1.338384e-05 -2.580808e-05 2.842134e-06 1.674264e-05 1.698216e-05
1.338384e-05 -2.510101e-05 3.106295e-06 1.734240e-05 1.761840e-05
1.338384e-05 -2.439394e-05 3.383554e-06 1.795541e-05 1.827143e-05
1.338384e-05 -2.368687e-05 3.673169e-06 1.858034e-05 1.893994e-05
1.338384e-05 -2.297980e-05 3.974051e-06 1.921561e-05 1.962225e-05
1.338384e-05 -2.227273e-05 4.284699e-06 1.985932e-05 2.031628e-05
1.338384e-05 -2.156566e-05 4.603124e-06 2.050928e-05 2.101950e-05
1.338384e-05 -2.085859e-05 4.926772e-06 2.116295e-05 2.172887e-05
1.338384e-05 -2.015152e-05 5.252431e-06 2.181743e-05 2.244077e-05
1.338384e-05 -1.944444e-05 5.576129e-06 2.246942e-05 2.315099e-05
1.338384e-05 -1.873737e-05 5.893027e-06 2.311526e-05 2.385462e-05
1.338384e-05 -1.803030e-05 6.197293e-06 2.375084e-05 2.454605e-05
1.338384e-05 -1.732323e-05 6.481973e-06 2.437166e-05 2.521891e-05
1.338384e-05 -1.661616e-05 6.738845e-06 2.497278e-05 2.586604e-05
1.338384e-05 -1.590909e-05 6.958263e-06 2.554888e-05 2.647948e-05
1.338384e-05 -1.520202e-05 7.128983e-06 2.609424e-05 2.705054e-05
1.338384e-05 -1.449495e-05 7.237982e-06 2.660281e-05 2.756987e-05
1.338384e-05 -1.378788e-05 7.270244e-06 2.706827e-05 2.802762e-05
1.338384e-05 -1.308081e-05 7.208529e-06 2.748415e-05 2.841375e-05
1.338384e-05 -1.237374e-05 7.033097e-06 2.784398e-05 2.871849e-05
1.338384e-05 -1.166667e-05 6.721382e-06 2.814154e-05 2.893308e-05
1.338384e-05 -1.095960e-05 6.247573e-06 2.837118e-05 2.905092e-05
1.338384e-05 -1.025253e-05 5.582061e-06 2.852839e-05 2.906938e-05
1.338384e-05 -9.545455e-06 4.690670e-06 2.861055e-05 2.899252e-05
1.338384e-05 -8.838384e-06 3.533543e-06 2.861810e-05 2.883542e-05
1.338384e-05 -8.131313e-06 2.063453e-06 2.855635e-05 2.863081e-05
1.338384e-05 -7.424242e-06 2.231825e-07 2.843833e-05 2.843920e-05
1.338384e-05 -6.717172e-06 -2.058680e-06 2.828933e-05 2.836413e-05
1.338384e-05 -6.010101e-06 -4.874692e-06 2.815462e-05 2.857350e-05
1.338384e-05 -5.303030e-06 -8.350478e-06 2.811325e-05 2.932721e-05
1.338384e-05 -4.595960e-06 -1.266626e-05 2.830466e-05 3.100948e-05
1.338384e-05 -3.888889e-06 -1.809881e-05 2.898579e-05 3.417226e-05
1.338384e-05 -3.181818e-06 -2.511338e-05 3.067230e-05 3.964179e-05
1.338384e-05 -2.474747e-06 -3.461084e-05 3.456210e-05 4.891266e-05
1.338384e-05 -1.767677e-06 -4.900001e-05 4.405388e-05 6.589192e-05
1.338384e-05 -1.060606e-06 -7.652617e-05 4.910528e-05 9.092625e-05
1.338384e-05 -3.535354e-07 -9.406062e-05 2.157961e-05 9.650430e-05
1.338384e-05 3.535354e-07 -9.405902e-05 -2.157937e-05 9.650269e-05
1.338384e-05 1.060606e-06 -7.652593e-05 -4.910527e-05 9.092604e-05
1.338384e-05 1.767677e-06 -4.900001e-05 -4.405388e-05 6.589192e-05
1.338384e-05 2.474747e-06 -3.461084e-05 -3.456210e-05 4.891266e-05
1.338384e-05 3.181818e-06 -2.511338e-05 -3.067230e-05 3.964179e-05
1.338384e-05 3.888889e-06 -1.809881e-05 -2.898579e-05 3.417226e-05
1.338384e-05 4.595960e-06 -1.266626e-05 -2.830466e-05 3.100948e-05
1.338384e-05 5.303030e-06 -8.350478e-06 -2.811325e-05 2.932721e-05
1.338384e-05 6.010101e-06 -4.874692e-06 -2.815462e-05 2.857350e-05
1.338384e-05 6.717172e-06 -2.058680e-06 -2.828932e-05 2.836413e-05
1.338384e-05 7.424242e-06 2.231829e-07 -2.843833e-05 2.843920e-05
1.338384e-05 8.131313e-06 2.063453e-06 -2.855635e-05 2.863081e-05
1.338384e-05 8.838384e-06 3.533543e-06 -2.861810e-05 2.883542e-05
1.338384e-05 9.545455e-06 4.690670e-06 -2.861055e-05 2.899252e-05
1.338384e-05 1.025253e-05 5.582061e-06 -2.852839e-05 2.906937e-05
1.338384e-05 1.095960e-05 6.247574e-06 -2.837118e-05 2.905092e-05
1.338384e-05 1.166667e-05 6.721383e-06 -2.814154e-05 2.893308e-05
1.338384e-05 1.237374e-05 7.033097e-06 -2.784398e-05 2.871849e-05
1.338384e-05 1.308081e-05 7.208529e-06 -2.748415e-05 2.841375e-05
1.338384e-05 1.378788e-05 7.270244e-06 -2.706827e-05 2.802762e-05
1.338384e-05 1.449495e-05 7.237983e-06 -2.660281e-05 2.756987e-05
1.338384e-05 1.520202e-05 7.128984e-06 -2.609424e-05 2.705054e-05
1.338384e-05 1.590909e-05 6.958263e-06 -2.554888e-05 2.647948e-05
1.338384e-05 1.661616e-05 6.738846e-06 -2.497278e-05 2.586604e-05
1.338384e-05 1.732323e-05 6.481974e-06 -2.437166e-05 2.521891e-05
1.338384e-05 1.803030e-05 6.197294e-06 -2.375084e-05 2.454605e-05
1.338384e-05 1.873737e-05 5.893027e-06 -2.311526e-05 2.385462e-05
1.338384e-05 1.944444e-05 5.576129e-06 -2.246942e-05 2.315099e-05
1.338384e-05 2.015152e-05 5.252431e-06 -2.181743e-05 2.244077e-05
1.338384e-05 2.085859e-05 4.926772e-06 -2.116295e-05 2.172887e-05
1.338384e-05 2.156566e-05 4.603124e-06 -2.050928e-05 2.101950e-05
1.338384e-05 2.227273e-05 4.284699e-06 -1.985932e-05 2.031628e-05
1.338384e-05 2.297980e-05 3.974052e-06 -1.921561e-05 1.962225e-05
1.338384e-05 2.368687e-05 3.673169e-06 -1.858034e-05 1.893994e-05
1.338384e-05 2.439394e-05 3.383554e-06 -1.795541e-05 1.827143e-05
1.338384e-05 2.510101e-05 3.106295e-06 -1.734240e-05 1.761840e-05
1.338384e-05 2.580808e-05 2.842134e-06 -1.674264e-05 1.698216e-05
1.338384e-05 2.651515e-05 2.591523e-06 -1.615721e-05 1.636372e-05
1.338384e-05 2.722222e-05 2.354672e-06 -1.558696e-05 1.576381e-05
1.338384e-05 2.792929e-05 2.131593e-06 -1.503256e-05 1.518294e-05
1.338384e-05 2.863636e-05 1.922142e-06 -1.449449e-05 1.462139e-05
1.338384e-05 2.934343e-05 1.726047e-06 -1.397308e-05 1.407928e-05
1.338384e-05 3.005051e-05 1.542937e-06 -1.346851e-05 1.355660e-05
1.338384e-05 3.075758e-05 1.372367e-06 -1.298086e-05 1.305320e-05
1.338384e-05 3.146465e-05 1.213836e-06 -1.251008e-05 1.256883e-05
1.338384e-05 3.217172e-05 1.066807e-06 -1.205606e-05 1.210316e-05
1.338384e-05 3.287879e-05 9.307175e-07 -1.161859e-05 1.165580e-05
1.338384e-05 3.358586e-05 8.049923e-07 -1.119740e-05 1.122630e-05
1.338384e-05 3.429293e-05 6.890534e-07 -1.079219e-05 1.081417e-05
1.338384e-05 3.500000e-05 5.823265e-07 -1.040259e-05 1.041888e-05
1.439394e-05 -3.500000e-05 3.082432e-07 1.060478e-05 1.060926e-05
1.439394e-05 -3.429293e-05 4.087557e-07 1.101682e-05 1.102440e-05
1.439394e-05 -3.358586e-05 5.190502e-07 1.144654e-05 1.145830e-05
1.439394e-05 -3.287879e-05 6.398439e-07 1.189447e-05 1.191167e-05
1.439394e-05 -3.217172e-05 7.718785e-07 1.236109e-05 1.238517e-05
1.439394e-05 -3.146465e-05 9.159153e-07 1.284685e-05 1.287946e-05
1.439394e-05 -3.075758e-05 1.072728e-06 1.335214e-05 1.339516e-05
1.439394e-05 -3.005051e-05 1.243095e-06 1.387728e-05 1.393285e-05
1.439394e-05 -2.934343e-05 1.427785e-06 1.442251e-05 1.449301e-05
1.439394e-05 -2.863636e-05 1.627547e-06 1.498796e-05 1.507607e-05
1.439394e-05 -2.792929e-05 1.843091e-06 1.557366e-05 1.568235e-05
1.439394e-05 -2.722222e-05 2.075066e-06 1.617949e-05 1.631201e-05
1.439394e-05 -2.651515e-05 2.324037e-06 1.680517e-05 1.696511e-05
1.439394e-05 -2.580808e-05 2.590455e-06 1.745025e-05 1.764147e-05
1.439394e-05 -2.510101e-05 2.874621e-06 1.811405e-05 1.834073e-05
1.439394e-05 -2.439394e-05 3.176644e-06 1.879570e-05 1.906225e-05
1.439394e-05 -2.368687e-05 3.496395e-06 1.949403e-05 1.980510e-05
1.439394e-05 -2.297980e-05 3.833450e-06 2.020760e-05 2.056799e-05
1.439394e-05 -2.227273e-05 4.187027e-06 2.093465e-05 2.134926e-05
1.439394e-05 -2.156566e-05 4.555915e-06 2.167308e-05 2.214676e-05
1.439394e-05 -2.085859e-05 4.938389e-06 2.242043e-05 2.295786e-05
1.439394e-05 -2.015152e-05 5.332122e-06 2.317381e-05 2.377934e-05
1.439394e-05 -1.944444e-05 5.734081e-06 2.392996e-05 2.460737e-05
1.439394e-05 -1.873737e-05 6.140409e-06 2.468515e-05 2.543739e-05
1.439394e-05 -1.803030e-05 6.546309e-06 2.543521e-05 2.626412e-05
1.439394e-05 -1.732323e-05 6.945894e-06 2.617555e-05 2.708145e-05
1.439394e-05 -1.661616e-05 7.332042e-06 2.690113e-05 2.788242e-05
1.439394e-05 -1.590909e-05 7.696227e-06 2.760650e-05 2.865922e-05
1.439394e-05 -1.520202e-05 8.028335e-06 2.828587e-05 2.940314e-05
1.439394e-05 -1.449495e-05 8.316459e-06 2.893318e-05 3.010469e-05
1.439394e-05 -1.378788e-05 8.546668e-06 2.954221e-05 3.075367e-05
1.439394e-05 -1.308081e-05 8.702747e-06 3.010677e-05 3.133936e-05
1.439394e-05 -1.237374e-05 8.765879e-06 3.062095e-05 3.185095e-05
1.439394e-05 -1.166667e-05 8.714266e-06 3.107946e-05 3.227803e-05
1.439394e-05 -1.095960e-05 8.522641e-06 3.147820e-05 3.261153e-05
1.439394e-05 -1.025253e-05 8.161622e-06 3.181493e-05 3.284512e-05
1.439394e-05 -9.545455e-06 7.596809e-06 3.209043e-05 3.297738e-05
1.439394e-05 -8.838384e-06 6.787503e-06 3.231005e-05 3.301530e-05
1.439394e-05 -8.131313e-06 5.684791e-06 3.248618e-05 3.297983e-05
1.439394e-05 -7.424242e-06 4.228626e-06 3.264206e-05 3.291482e-05
1.439394e-05 -6.717172e-06 2.343218e-06 3.281803e-05 3.290157e-05
1.439394e-05 -6.010101e-06 -7.047657e-08 3.308220e-05 3.308228e-05
1.439394e-05 -5.303030e-06 -3.147591e-06 3.355019e-05 3.369751e-05
1.439394e-05 -4.595960e-06 -7.082653e-06 3.442446e-05 3.514552e-05
1.439394e-05 -3.888889e-06 -1.217601e-05 3.608305e-05 3.808204e-05
1.439394e-05 -3.181818e-06 -1.894101e-05 3.931245e-05 4.363749e-05
1.439394e-05 -2.474747e-06 -2.843268e-05 4.606482e-05 5.413303e-05
1.439394e-05 -1.767677e-06 -4.497913e-05 5.987808e-05 7.488997e-05
1.439394e-05 -1.060606e-06 -6.932450e-05 5.595290e-05 8.908767e-05
1.439394e-05 -3.535354e-07 -8.184150e-05 2.076733e-05 8.443526e-05
1.439394e-05 3.535354e-07 -8.184405e-05 -2.076740e-05 8.443775e-05
1.439394e-05 1.060606e-06 -6.932334e-05 -5.595223e-05 8.908635e-05
1.439394e-05 1.767677e-06 -4.497913e-05 -5.987808e-05 7.488997e-05
1.439394e-05 2.474747e-06 -2.843268e-05 -4.606482e-05 5.413303e-05
1.439394e-05 3.181818e-06 -1.894101e-05 -3.931245e-05 4.363749e-05
1.439394e-05 3.888889e-06 -1.217601e-05 -3.608305e-05 3.808204e-05
1.439394e-05 4.595960e-06 -7.082653e-06 -3.442446e-05 3.514552e-05
1.439394e-05 5.303030e-06 -3.147591e-06 -3.355019e-05 3.369751e-05
1.439394e-05 6.010101e-06 -7.047612e-08 -3.308220e-05 3.308228e-05
1.439394e-05 6.717172e-06 2.343219e-06 -3.281803e-05 3.290157e-05
1.439394e-05 7.424242e-06 4.228626e-06 -3.264206e-05 3.291482e-05
1.439394e-05 8.131313e-06 5.684792e-06 -3.248618e-05 3.297983e-05
1.439394e-05 8.838384e-06 6.787504e-06 -3.231005e-05 3.301530e-05
1.439394e-05 9.545455e-06 7.596810e-06 -3.209043e-05 3.297738e-05
1.439394e-05 1.025253e-05 8.161622e-06 -3.181493e-05 3.284512e-05
1.439394e-05 1.095960e-05 8.522642e-06 -3.147819e-05 3.261153e-05
1.439394e-05 1.166667e-05 8.714266e-06 -3.107946e-05 3.227803e-05
1.439394e-05 1.237374e-05 8.765879e-06 -3.062095e-05 3.185095e-05
1.439394e-05 1.308081e-05 8.702748e-06 -3.010677e-05 3.133936e-05
1.439394e-05 1.378788e-05 8.546669e-06 -2.954221e-05 3.075367e-05
1.439394e-05 1.449495e-05 8.316459e-06 -2.893318e-05 3.010469e-05
1.439394e-05 1.520202e-05 8.028336e-06 -2.828587e-05 2.940314e-05
1.439394e-05 1.590909e-05 7.696228e-06 -2.760650e-05 2.865922e-05
1.439394e-05 1.661616e-05 7.332042e-06 -2.690113e-05 2.788242e-05
1.439394e-05 1.732323e-05 6.945894e-06 -2.617555e-05 2.708145e-05
1.439394e-05 1.803030e-05 6.546309e-06 -2.543521e-05 2.626412e-05
1.439394e-05 1.873737e-05 6.140410e-06 -2.468515e-05 2.543739e-05
1.439394e-05 1.944444e-05 5.734081e-06 -2.392996e-05 2.460737e-05
1.439394e-05 2.015152e-05 5.332123e-06 -2.317381e-05 2.377934e-05
1.439394e-05 2.085859e-05 4.938390e-06 -2.242043e-05 2.295786e-05
1.439394e-05 2.156566e-05 4.555915e-06 -2.167308e-05 2.214676e-05
1.439394e-05 2.227273e-05 4.187028e-06 -2.093465e-05 2.134926e-05
1.439394e-05 2.297980e-05 3.833450e-06 -2.020760e-05 2.056799e-05
1.439394e-05 2.368687e-05 3.496395e-06 -1.949403e-05 1.980510e-05
1.439394e-05 2.439394e-05 3.176644e-06 -1.879570e-05 1.906225e-05
1.439394e-05 2.510101e-05 2.874621e-06 -1.811406e-05 1.834073e-05
1.439394e-05 2.580808e-05 2.590455e-06 -1.745025e-05 1.764147e-05
1.439394e-05 2.651515e-05 2.324037e-06 -1.680517e-05 1.696511e-05
1.439394e-05 2.722222e-05 2.075066e-06 -1.617949e-05 1.631201e-05
1.439394e-05 2.792929e-05 1.843091e-06 -1.557366e-05 1.568235e-05
1.439394e-05 2.863636e-05 1.627548e-06 -1.498796e-05 1.507607e-05
1.439394e-05 2.934343e-05 1.427785e-06 -1.442251e-05 1.449301e-05
1.439394e-05 3.005051e-05 1.243095e-06 -1.387728e-05 1.393285e-05
1.439394e-05 3.075758e-05 1.072729e-06 -1.335214e-05 1.339516e-05
1.439394e-05 3.146465e-05 9.159155e-07 -1.284685e-05 1.287946e-05
1.439394e-05 3.217172e-05 7.718786e-07 -1.236109e-05 1.238517e-05
1.439394e-05 3.287879e-05 6.398440e-07 -1.189447e-05 1.191167e-05
1.439394e-05 3.358586e-05 5.190504e-07 -1.144654e-05 1.145831e-05
1.439394e-05 3.429293e-05 4.087558e-07 -1.101682e-05 1.102440e-05
1.439394e-05 3.500000e-05 3.082433e-07 -1.060478e-05 1.060926e-05
1.540404e-05 -3.500000e-05 9.213301e-09 1.075986e-05 1.075987e-05
1.540404e-05 -3.429293e-05 1.013371e-07 1.119260e-05 1.119306e-05
1.540404e-05 -3.358586e-05 2.036622e-07 1.164513e-05 1.164691e-05
1.540404e-05 -3.287879e-05 3.170452e-07 1.211815e-05 1.212230e-05
1.540404e-05 -3.217172e-05 4.423898e-07 1.261235e-05 1.262010e-05
1.540404e-05 -3.146465e-05 5.806437e-07 1.312838e-05 1.314121e-05
1.540404e-05 -3.075758e-05 7.327950e-07 1.366685e-05 1.368648e-05
1.540404e-05 -3.005051e-05 8.998661e-07 1.422832e-05 1.425675e-05
1.540404e-05 -2.934343e-05 1.082906e-06 1.481327e-05 1.485280e-05
1.540404e-05 -2.863636e-05 1.282979e-06 1.542209e-05 1.547537e-05
1.540404e-05 -2.792929e-05 1.501151e-06 1.605506e-05 1.612509e-05
1.540404e-05 -2.722222e-05 1.738475e-06 1.671234e-05 1.680252e-05
1.540404e-05 -2.651515e-05 1.995966e-06 1.739392e-05 1.750806e-05
1.540404e-05 -2.580808e-05 2.274577e-06 1.809963e-05 1.824199e-05
1.540404e-05 -2.510101e-05 2.575165e-06 1.882908e-05 1.900436e-05
1.540404e-05 -2.439394e-05 2.898457e-06 1.958165e-05 1.979500e-05
1.540404e-05 -2.368687e-05 3.245002e-06 2.035646e-05 2.061348e-05
1.540404e-05 -2.297980e-05 3.615119e-06 2.115232e-05 2.145903e-05
1.540404e-05 -2.227273e-05 4.008834e-06 2.196773e-05 2.233052e-05
1.540404e-05 -2.156566e-05 4.425812e-06 2.280082e-05 2.322639e-05
1.540404e-05 -2.085859e-05 4.865271e-06 2.364931e-05 2.414458e-05
1.540404e-05 -2.015152e-05 5.325892e-06 2.451054e-05 2.508249e-05
1.540404e-05 -1.944444e-05 5.805715e-06 2.538137e-05 2.603690e-05
1.540404e-05 -1.873737e-05 6.302014e-06 2.625823e-05 2.700389e-05
1.540404e-05 -1.803030e-05 6.811173e-06 2.713709e-05 2.797881e-05
1.540404e-05 -1.732323e-05 7.328533e-06 2.801344e-05 2.895618e-05
1.540404e-05 -1.661616e-05 7.848230e-06 2.888237e-05 2.992969e-05
1.540404e-05 -1.590909e-05 8.363011e-06 2.973857e-05 3.089211e-05
1.540404e-05 -1.520202e-05 8.864035e-06 3.057643e-05 3.183535e-05
1.540404e-05 -1.449495e-05 9.340642e-06 3.139017e-05 3.275043e-05
1.540404e-05 -1.378788e-05 9.780095e-06 3.217400e-05 3.362761e-05
1.540404e-05 -1.308081e-05 1.016728e-05 3.292237e-05 3.445658e-05
1.540404e-05 -1.237374e-05 1.048435e-05 3.363036e-05 3.522674e-05
1.540404e-05 -1.166667e-05 1.071028e-05 3.429415e-05 3.592768e-05
1.540404e-05 -1.095960e-05 1.082033e-05 3.491170e-05 3.655005e-05
1.540404e-05 -1.025253e-05 1.078527e-05 3.548384e-05 3.708672e-05
1.540404e-05 -9.545455e-06 1.057044e-05 3.601563e-05 3.753478e-05
1.540404e-05 -8.838384e-06 1.013425e-05 3.651858e-05 3.789868e-05
1.540404e-05 -8.131313e-06 9.426173e-06 3.701391e-05 3.819532e-05
1.540404e-05 -7.424242e-06 8.383561e-06 3.753779e-05 3.846258e-05
1.540404e-05 -6.717172e-06 6.926762e-06 3.814994e-05 3.877368e-05
1.540404e-05 -6.010101e-06 4.951149e-06 3.894894e-05 3.926237e-05
1.540404e-05 -5.303030e-06 2.313437e-06 4.010110e-05 4.016778e-05
1.540404e-05 -4.595960e-06 -1.193617e-06 4.190110e-05 4.191810e-05
1.540404e-05 -3.888889e-06 -5.893664e-06 4.491588e-05 4.530090e-05
1.540404e-05 -3.181818e-06 -1.235931e-05 5.039402e-05 5.188747e-05
1.540404e-05 -2.474747e-06 -2.196919e-05 6.168239e-05 6.547796e-05
1.540404e-05 -1.767677e-06 -4.187214e-05 7.286427e-05 8.403855e-05
1.540404e-05 -1.060606e-06 -5.904346e-05 5.652319e-05 8.173739e-05
1.540404e-05 -3.535354e-07 -6.849296e-05 1.984658e-05 7.131040e-05
1.540404e-05 3.535354e-07 -6.849246e-05 -1.984367e-05 7.130910e-05
1.540404e-05 1.060606e-06 -5.904331e-05 -5.652147e-05 8.173610e-05
1.540404e-05 1.767677e-06 -4.187271e-05 -7.286477e-05 8.403927e-05
1.540404e-05 2.474747e-06 -2.196919e-05 -6.168239e-05 6.547795e-05
1.540404e-05 3.181818e-06 -1.235931e-05 -5.039402e-05 5.188747e-05
1.540404e-05 3.888889e-06 -5.893664e-06 -4.491587e-05 4.530089e-05
1.540404e-05 4.595960e-06 -1.193617e-06 -4.190110e-05 4.191810e-05
1.540404e-05 5.303030e-06 2.313438e-06 -4.010110e-05 4.016778e-05
1.540404e-05 6.010101e-06 4.951149e-06 -3.894894e-05 3.926237e-05
1.540404e-05 6.717172e-06 6.926763e-06 -3.814994e-05 3.877368e-05
1.540404e-05 7.424242e-06 8.383562e-06 -3.753779e-05 3.846258e-05
1.540404e-05 8.131313e-06 9.426174e-06 -3.701391e-05 3.819532e-05
1.540404e-05 8.838384e-06 1.013425e-05 -3.651858e-05 3.789868e-05
1.540404e-05 9.545455e-06 1.057044e-05 -3.601563e-05 3.753478e-05
1.540404e-05 1.025253e-05 1.078527e-05 -3.548384e-05 3.708672e-05
1.540404e-05 1.095960e-05 1.082033e-05 -3.491170e-05 3.655005e-05
1.540404e-05 1.166667e-05 1.071028e-05 -3.429415e-05 3.592768e-05
1.540404e-05 1.237374e-05 1.048435e-05 -3.363036e-05 3.522674e-05
1.540404e-05 1.308081e-05 1.016728e-05 -3.292237e-05 3.445658e-05
1.540404e-05 1.378788e-05 9.780095e-06 -3.217400e-05 3.362761e-05
1.540404e-05 1.449495e-05 9.340642e-06 -3.139017e-05 3.275043e-05
1.540404e-05 1.520202e-05 8.864035e-06 -3.057643e-05 3.183535e-05
1.540404e-05 1.590909e-05 8.363011e-06 -2.973857e-05 3.089211e-05
1.540404e-05 1.661616e-05 7.848230e-06 -2.888237e-05 2.992969e-05
1.540404e-05 1.732323e-05 7.328534e-06 -2.801344e-05 2.895618e-05
1.540404e-05 1.803030e-05 6.811174e-06 -2.713709e-05 2.797881e-05
1.540404e-05 1.873737e-05 6.302015e-06 -2.625823e-05 2.700389e-05
1.540404e-05 1.944444e-05 5.805715e-06 -2.538137e-05 2.603690e-05
1.540404e-05 2.015152e-05 5.325893e-06 -2.451054e-05 2.508249e-05
1.540404e-05 2.085859e-05 4.865271e-06 -2.364931e-05 2.414458e-05
1.540404e-05 2.156566e-05 4.425812e-06 -2.280082e-05 2.322639e-05
1.540404e-05 2.227273e-05 4.008834e-06 -2.196773e-05 2.233052e-05
1.540404e-05 2.297980e-05 3.615119e-06 -2.115232e-05 2.145903e-05
1.540404e-05 2.368687e-05 3.245002e-06 -2.035646e-05 2.061348e-05
1.540404e-05 2.439394e-05 2.898457e-06 -1.958165e-05 1.979500e-05
1.540404e-05 2.510101e-05 2.575165e-06 -1.882908e-05 1.900436e-05
1.540404e-05 2.580808e-05 2.274577e-06 -1.809963e-05 1.824199e-05
1.540404e-05 2.651515e-05 1.995966e-06 -1.739392e-05 1.750806e-05
1.540404e-05 2.722222e-05 1.738475e-06 -1.671234e-05 1.680252e-05
1.540404e-05 2.792929e-05 1.501151e-06 -1.605506e-05 1.612509e-05
1.540404e-05 2.863636e-05 1.282979e-06 -1.542209e-05 1.547537e-05
1.540404e-05 2.934343e-05 1.082906e-06 -1.481327e-05 1.485280e-05
1.540404e-05 3.005051e-05 8.998663e-07 -1.422832e-05 1.425675e-05
1.540404e-05 3.075758e-05 7.327952e-07 -1.366685e-05 1.368649e-05
1.540404e-05 3.146465e-05 5.806439e-07 -1.312838e-05 1.314121e-05
1.540404e-05 3.217172e-05 4.423899e-07 -1.261235e-05 1.262010e-05
1.540404e-05 3.287879e-05 3.170454e-07 -1.211815e-05 1.212230e-05
1.540404e-05 3.358586e-05 2.036623e-07 -1.164513e-05 1.164691e-05
1.540404e-05 3.429293e-05 1.013373e-07 -1.119260e-05 1.119306e-05
1.540404e-05 3.500000e-05 9.213405e-09 -1.075986e-05 1.075987e-05
1.641414e-05 -3.500000e-05 -3.134396e-07 1.086338e-05 1.086790e-05
1.641414e-05 -3.429293e-05 -2.319830e-07 1.131469e-05 1.131707e-05
1.641414e-05 -3.358586e-05 -1.400868e-07 1.178789e-05 1.178872e-05
1.641414e-05 -3.287879e-05 -3.676264e-08 1.228388e-05 1.228394e-05
1.641414e-05 -3.217172e-05 7.904809e-08 1.280359e-05 1.280384e-05
1.641414e-05 -3.146465e-05 2.084744e-07 1.334790e-05 1.334953e-05
1.641414e-05 -3.075758e-05 3.527152e-07 1.391768e-05 1.392215e-05
1.641414e-05 -3.005051e-05 5.130369e-07 1.451374e-05 1.452281e-05
1.641414e-05 -2.934343e-05 6.907695e-07 1.513687e-05 1.515262e-05
1.641414e-05 -2.863636e-05 8.873001e-07 1.578775e-05 1.581267e-05
1.641414e-05 -2.792929e-05 1.104063e-06 1.646699e-05 1.650396e-05
1.641414e-05 -2.722222e-05 1.342530e-06 1.717508e-05 1.722747e-05
1.641414e-05 -2.651515e-05 1.604187e-06 1.791237e-05 1.798406e-05
1.641414e-05 -2.580808e-05 1.890520e-06 1.867905e-05 1.877447e-05
1.641414e-05 -2.510101e-05 2.202986e-06 1.947509e-05 1.959930e-05
1.641414e-05 -2.439394e-05 2.542975e-06 2.030027e-05 2.045893e-05
1.641414e-05 -2.368687e-05 2.911774e-06 2.115408e-05 2.135353e-05
1.641414e-05 -2.297980e-05 3.310516e-06 2.203572e-05 2.228301e-05
1.641414e-05 -2.227273e-05 3.740122e-06 2.294408e-05 2.324692e-05
1.641414e-05 -2.156566e-05 4.201229e-06 2.387765e-05 2.424443e-05
1.641414e-05 -2.085859e-05 4.694112e-06 2.483454e-05 2.527428e-05
1.641414e-05 -2.015152e-05 5.218588e-06 2.581245e-05 2.633469e-05
1.641414e-05 -1.944444e-05 5.773906e-06 2.680859e-05 2.742332e-05
1.641414e-05 -1.873737e-05 6.358628e-06 2.781973e-05 2.853717e-05
1.641414e-05 -1.803030e-05 6.970484e-06 2.884218e-05 2.967253e-05
1.641414e-05 -1.732323e-05 7.606217e-06 2.987178e-05 3.082496e-05
1.641414e-05 -1.661616e-05 8.261399e-06 3.090397e-05 3.198916e-05
1.641414e-05 -1.590909e-05 8.930240e-06 3.193385e-05 3.315901e-05
1.641414e-05 -1.520202e-05 9.605351e-06 3.295627e-05 3.432752e-05
1.641414e-05 -1.449495e-05 1.027750e-05 3.396607e-05 3.548691e-05
1.641414e-05 -1.378788e-05 1.093530e-05 3.495821e-05 3.662864e-05
1.641414e-05 -1.308081e-05 1.156491e-05 3.592822e-05 3.774366e-05
1.641414e-05 -1.237374e-05 1.214957e-05 3.687259e-05 3.882267e-05
1.641414e-05 -1.166667e-05 1.266916e-05 3.778950e-05 3.985667e-05
1.641414e-05 -1.095960e-05 1.309956e-05 3.867971e-05 4.083771e-05
1.641414e-05 -1.025253e-05 1.341186e-05 3.954793e-05 4.176022e-05
1.641414e-05 -9.545455e-06 1.357122e-05 4.040471e-05 4.262298e-05
1.641414e-05 -8.838384e-06 1.353543e-05 4.126940e-05 4.343237e-05
1.641414e-05 -8.131313e-06 1.325266e-05 4.217458e-05 4.420779e-05
1.641414e-05 -7.424242e-06 1.265819e-05 4.317332e-05 4.499073e-05
1.641414e-05 -6.717172e-06 1.166931e-05 4.435144e-05 4.586091e-05
1.641414e-05 -6.010101e-06 1.017699e-05 4.584984e-05 4.696572e-05
1.641414e-05 -5.303030e-06 8.031326e-06 4.790865e-05 4.857716e-05
1.641414e-05 -4.595960e-06 5.013826e-06 5.096441e-05 5.121044e-05
1.641414e-05 -3.888889e-06 7.759254e-07 5.589878e-05 5.590417e-05
1.641414e-05 -3.181818e-06 -5.349992e-06 6.482121e-05 6.504162e-05
1.641414e-05 -2.474747e-06 -1.647574e-05 8.178295e-05 8.342602e-05
1.641414e-05 -1.767677e-06 -3.527039e-05 8.340519e-05 9.055621e-05
1.641414e-05 -1.060606e-06 -4.718220e-05 5.514976e-05 7.257862e-05
1.641414e-05 -3.535354e-07 -5.409763e-05 1.889032e-05 5.730095e-05
1.641414e-05 3.535354e-07 -5.410587e-05 -1.890603e-05 5.731390e-05
1.641414e-05 1.060606e-06 -4.718601e-05 -5.514518e-05 7.257762e-05
1.641414e-05 1.767677e-06 -3.527588e-05 -8.340569e-05 9.055880e-05
1.641414e-05 2.474747e-06 -1.647574e-05 -8.178294e-05 8.342602e-05
1.641414e-05 3.181818e-06 -5.349991e-06 -6.482121e-05 6.504161e-05
1.641414e-05 3.888889e-06 7.759261e-07 -5.589878e-05 5.590417e-05
1.641414e-05 4.595960e-06 5.013827e-06 -5.096440e-05 5.121044e-05
1.641414e-05 5.303030e-06 8.031327e-06 -4.790865e-05 4.857716e-05
1.641414e-05 6.010101e-06 1.017699e-05 -4.584984e-05 4.696572e-05
1.641414e-05 6.717172e-06 1.166931e-05 -4.435144e-05 4.586091e-05
1.641414e-05 7.424242e-06 1.265819e-05 -4.317332e-05 4.499073e-05
1.641414e-05 8.131313e-06 1.325266e-05 -4.217458e-05 4.420778e-05
1.641414e-05 8.838384e-06 1.353543e-05 -4.126939e-05 4.343237e-05
1.641414e-05 9.545455e-06 1.357122e-05 -4.040471e-05 4.262298e-05
1.641414e-05 1.025253e-05 1.341186e-05 -3.954793e-05 4.176022e-05
1.641414e-05 1.095960e-05 1.309956e-05 -3.867971e-05 4.083771e-05
1.641414e-05 1.166667e-05 1.266916e-05 -3.778950e-05 3.985667e-05
1.641414e-05 1.237374e-05 1.214957e-05 -3.687259e-05 3.882267e-05
1.641414e-05 1.308081e-05 1.156491e-05 -3.592822e-05 3.774366e-05
1.641414e-05 1.378788e-05 1.093530e-05 -3.495821e-05 3.662864e-05
1.641414e-05 1.449495e-05 1.027750e-05 -3.396607e-05 3.548691e-05
1.641414e-05 1.520202e-05 9.605352e-06 -3.295627e-05 3.432752e-05
1.641414e-05 1.590909e-05 8.930240e-06 -3.193385e-05 3.315901e-05
1.641414e-05 1.661616e-05 8.261400e-06 -3.090397e-05 3.198916e-05
1.641414e-05 1.732323e-05 7.606217e-06 -2.987178e-05 3.082496e-05
1.641414e-05 1.803030e-05 6.970485e-06 -2.884218e-05 2.967253e-05
1.641414e-05 1.873737e-05 6.358629e-06 -2.781974e-05 2.853717e-05
1.641414e-05 1.944444e-05 5.773907e-06 -2.680859e-05 2.742332e-05
1.641414e-05 2.015152e-05 5.218588e-06 -2.581245e-05 2.633469e-05
1.641414e-05 2.085859e-05 4.694113e-06 -2.483454e-05 2.527428e-05
1.641414e-05 2.156566e-05 4.201230e-06 -2.387765e-05 2.424443e-05
1.641414e-05 2.227273e-05 3.740122e-06 -2.294408e-05 2.324692e-05
1.641414e-05 2.297980e-05 3.310516e-06 -2.203572e-05 2.228301e-05
1.641414e-05 2.368687e-05 2.911774e-06 -2.115408e-05 2.135353e-05
1.641414e-05 2.439394e-05 2.542975e-06 -2.030027e-05 2.045893e-05
1.641414e-05 2.510101e-05 2.202986e-06 -1.947509e-05 1.959930e-05
1.641414e-05 2.580808e-05 1.890521e-06 -1.867905e-05 1.877447e-05
1.641414e-05 2.651515e-05 1.604187e-06 -1.791237e-05 1.798406e-05
1.641414e-05 2.722222e-05 1.342530e-06 -1.717508e-05 1.722748e-05
1.641414e-05 2.792929e-05 1.104064e-06 -1.646699e-05 1.650396e-05
1.641414e-05 2.863636e-05 8.873003e-07 -1.578775e-05 1.581267e-05
1.641414e-05 2.934343e-05 6.907697e-07 -1.513687e-05 1.515262e-05
1.641414e-05 3.005051e-05 5.130371e-07 -1.451374e-05 1.452281e-05
1.641414e-05 3.075758e-05 3.527154e-07 -1.391768e-05 1.392215e-05
1.641414e-05 3.146465e-05 2.084746e-07 -1.334790e-05 1.334953e-05
1.641414e-05 3.217172e-05 7.904823e-08 -1.280359e-05 1.280384e-05
1.641414e-05 3.287879e-05 -3.676251e-08 -1.228388e-05 1.228394e-05
1.641414e-05 3.358586e-05 -1.400867e-07 -1.178789e-05 1.178872e-05
1.641414e-05 3.429293e-05 -2.319829e-07 -1.131469e-05 1.131707e-05
1.641414e-05 3.500000e-05 -3.134395e-07 -1.086338e-05 1.086790e-05
1.742424e-05 -3.500000e-05 -6.579406e-07 1.091101e-05 1.093083e-05
1.742424e-05 -3.429293e-05 -5.895036e-07 1.137831e-05 1.139357e-05
1.742424e-05 -3.358586e-05 -5.106000e-07 1.186956e-05 1.188054e-05
1.742424e-05 -3.287879e-05 -4.201226e-07 1.238592e-05 1.239304e-05
1.742424e-05 -3.217172e-05 -3.168702e-07 1.292852e-05 1.293240e-05
1.742424e-05 -3.146465e-05 -1.995440e-07 1.349853e-05 1.350000e-05
1.742424e-05 -3.075758e-05 -6.674442e-08 1.409709e-05 1.409725e-05
1.742424e-05 -3.005051e-05 8.303086e-08 1.472535e-05 1.472558e-05
1.742424e-05 -2.934343e-05 2.513874e-07 1.538440e-05 1.538645e-05
1.742424e-05 -2.863636e-05 4.400323e-07 1.607530e-05 1.608132e-05
1.742424e-05 -2.792929e-05 6.507703e-07 1.679903e-05 1.681163e-05
1.742424e-05 -2.722222e-05 8.854968e-07 1.755649e-05 1.757881e-05
1.742424e-05 -2.651515e-05 1.146187e-06 1.834847e-05 1.838423e-05
1.742424e-05 -2.580808e-05 1.434878e-06 1.917559e-05 1.922920e-05
1.742424e-05 -2.510101e-05 1.753654e-06 2.003833e-05 2.011491e-05
1.742424e-05 -2.439394e-05 2.104610e-06 2.093693e-05 2.104244e-05
1.742424e-05 -2.368687e-05 2.489823e-06 2.187141e-05 2.201267e-05
1.742424e-05 -2.297980e-05 2.911305e-06 2.284150e-05 2.302629e-05
1.742424e-05 -2.227273e-05 3.370947e-06 2.384663e-05 2.408371e-05
1.742424e-05 -2.156566e-05 3.870458e-06 2.488583e-05 2.518502e-05
1.742424e-05 -2.085859e-05 4.411278e-06 2.595779e-05 2.632995e-05
1.742424e-05 -2.015152e-05 4.994487e-06 2.706073e-05 2.751778e-05
1.742424e-05 -1.944444e-05 5.620698e-06 2.819247e-05 2.874731e-05
1.742424e-05 -1.873737e-05 6.289918e-06 2.935034e-05 3.001676e-05
1.742424e-05 -1.803030e-05 7.001410e-06 3.053123e-05 3.132372e-05
1.742424e-05 -1.732323e-05 7.753514e-06 3.173157e-05 3.266512e-05
1.742424e-05 -1.661616e-05 8.543457e-06 3.294747e-05 3.403713e-05
1.742424e-05 -1.590909e-05 9.367128e-06 3.417470e-05 3.543520e-05
1.742424e-05 -1.520202e-05 1.021883e-05 3.540894e-05 3.685400e-05
1.742424e-05 -1.449495e-05 1.109098e-05 3.664595e-05 3.828753e-05
1.742424e-05 -1.378788e-05 1.197381e-05 3.788187e-05 3.972919e-05
1.742424e-05 -1.308081e-05 1.285496e-05 3.911372e-05 4.117200e-05
1.742424e-05 -1.237374e-05 1.371901e-05 4.033997e-05 4.260897e-05
1.742424e-05 -1.166667e-05 1.454699e-05 4.156144e-05 4.403371e-05
1.742424e-05 -1.095960e-05 1.531566e-05 4.278249e-05 4.544129e-05
1.742424e-05 -1.025253e-05 1.599666e-05 4.401286e-05 4.682975e-05
1.742424e-05 -9.545455e-06 1.655538e-05 4.527020e-05 4.820240e-05
1.742424e-05 -8.838384e-06 1.694933e-05 4.658402e-05 4.957168e-05
1.742424e-05 -8.131313e-06 1.712595e-05 4.800195e-05 5.096553e-05
1.742424e-05 -7.424242e-06 1.701921e-05 4.959986e-05 5.243853e-05
1.742424e-05 -6.717172e-06 1.654439e-05 5.149992e-05 5.409213e-05
1.742424e-05 -6.010101e-06 1.558944e-05 5.390435e-05 5.611337e-05
1.742424e-05 -5.303030e-06 1.399960e-05 5.716573e-05 5.885498e-05
1.742424e-05 -4.595960e-06 1.154634e-05 6.195259e-05 6.301938e-05
1.742424e-05 -3.888889e-06 7.848128e-06 6.971727e-05 7.015761e-05
1.742424e-05 -3.181818e-06 1.932416e-06 8.426389e-05 8.428604e-05
1.742424e-05 -2.474747e-06 -1.311358e-05 9.809648e-05 9.896912e-05
1.742424e-05 -1.767677e-06 -2.494778e-05 8.456089e-05 8.816425e-05
1.742424e-05 -1.060606e-06 -3.386063e-05 5.311018e-05 6.298598e-05
1.742424e-05 -3.535354e-07 -3.872969e-05 1.803054e-05 4.272107e-05
1.742424e-05 3.535354e-07 -3.875889e-05 -1.800936e-05 4.273861e-05
1.742424e-05 1.060606e-06 -3.386890e-05 -5.311197e-05 6.299193e-05
1.742424e-05 1.767677e-06 -2.492983e-05 -8.455022e-05 8.814895e-05
1.742424e-05 2.474747e-06 -1.311375e-05 -9.809279e-05 9.896548e-05
1.742424e-05 3.181818e-06 1.932417e-06 -8.426389e-05 8.428604e-05
1.742424e-05 3.888889e-06 7.848129e-06 -6.971726e-05 7.015761e-05
1.742424e-05 4.595960e-06 1.154634e-05 -6.195259e-05 6.301938e-05
1.742424e-05 5.303030e-06 1.399960e-05 -5.716573e-05 5.885498e-05
1.742424e-05 6.010101e-06 1.558944e-05 -5.390435e-05 5.611337e-05
1.742424e-05 6.717172e-06 1.654439e-05 -5.149992e-05 5.409213e-05
1.742424e-05 7.424242e-06 1.701921e-05 -4.959986e-05 5.243853e-05
1.742424e-05 8.131313e-06 1.712595e-05 -4.800194e-05 5.096553e-05
1.742424e-05 8.838384e-06 1.694933e-05 -4.658402e-05 4.957168e-05
1.742424e-05 9.545455e-06 1.655538e-05 -4.527019e-05 4.820240e-05
1.742424e-05 1.025253e-05 1.599666e-05 -4.401286e-05 4.682975e-05
1.742424e-05 1.095960e-05 1.531566e-05 -4.278249e-05 4.544129e-05
1.742424e-05 1.166667e-05 1.454699e-05 -4.156144e-05 4.403371e-05
1.742424e-05 1.237374e-05 1.371901e-05 -4.033997e-05 4.260897e-05
1.742424e-05 1.308081e-05 1.285496e-05 -3.911372e-05 4.117200e-05
1.742424e-05 1.378788e-05 1.197381e-05 -3.788187e-05 3.972919e-05
1.742424e-05 1.449495e-05 1.109098e-05 -3.664594e-05 3.828753e-05
1.742424e-05 1.520202e-05 1.021883e-05 -3.540894e-05 3.685400e-05
1.742424e-05 1.590909e-05 9.367128e-06 -3.417470e-05 3.543520e-05
1.742424e-05 1.661616e-05 8.543458e-06 -3.294747e-05 3.403713e-05
1.742424e-05 1.732323e-05 7.753515e-06 -3.173157e-05 3.266512e-05
1.742424e-05 1.803030e-05 7.001410e-06 -3.053123e-05 3.132372e-05
1.742424e-05 1.873737e-05 6.289919e-06 -2.935034e-05 3.001676e-05
1.742424e-05 1.944444e-05 5.620698e-06 -2.819247e-05 2.874731e-05
1.742424e-05 2.015152e-05 4.994488e-06 -2.706073e-05 2.751778e-05
1.742424e-05 2.085859e-05 4.411278e-06 -2.595779e-05 2.632995e-05
1.742424e-05 2.156566e-05 3.870459e-06 -2.488583e-05 2.518502e-05
1.742424e-05 2.227273e-05 3.370948e-06 -2.384663e-05 2.408371e-05
1.742424e-05 2.297980e-05 2.911305e-06 -2.284150e-05 2.302629e-05
1.742424e-05 2.368687e-05 2.489823e-06 -2.187141e-05 2.201267e-05
1.742424e-05 2.439394e-05 2.104610e-06 -2.093693e-05 2.104244e-05
1.742424e-05 2.510101e-05 1.753654e-06 -2.003833e-05 2.011491e-05
1.742424e-05 2.580808e-05 1.434879e-06 -1.917559e-05 1.922920e-05
1.742424e-05 2.651515e-05 1.146187e-06 -1.834847e-05 1.838423e-05
1.742424e-05 2.722222e-05 8.854971e-07 -1.755649e-05 1.757881e-05
1.742424e-05 2.792929e-05 6.507705e-07 -1.679903e-05 1.681163e-05
1.742424e-05 2.863636e-05 4.400325e-07 -1.607530e-05 1.608132e-05
1.742424e-05 2.934343e-05 2.513876e-07 -1.538440e-05 1.538645e-05
1.742424e-05 3.005051e-05 8.303104e-08 -1.472535e-05 1.472558e-05
1.742424e-05 3.075758e-05 -6.674425e-08 -1.409709e-05 1.409725e-05
1.742424e-05 3.146465e-05 -1.995438e-07 -1.349853e-05 1.350000e-05
1.742424e-05 3.217172e-05 -3.168700e-07 -1.292852e-05 1.293240e-05
1.742424e-05 3.287879e-05 -4.201225e-07 -1.238592e-05 1.239304e-05
1.742424e-05 3.358586e-05 -5.105999e-07 -1.186956e-05 1.188054e-05
1.742424e-05 3.429293e-05 -5.895035e-07 -1.137831e-05 1.139357e-05
1.742424e-05 3.500000e-05 -6.579405e-07 -1.091102e-05 1.093083e-05
1.843434e-05 -3.500000e-05 -1.022022e-06 1.089862e-05 1.094643e-05
1.843434e-05 -3.429293e-05 -9.689924e-07 1.137886e-05 1.142004e-05
1.843434e-05 -3.358586e-05 -9.057093e-07 1.188506e-05 1.191952e-05
1.843434e-05 -3.287879e-05 -8.309654e-07 1.241859e-05 1.244636e-05
1.843434e-05 -3.217172e-05 -7.434355e-07 1.298087e-05 1.300214e-05
1.843434e-05 -3.146465e-05 -6.416696e-07 1.357334e-05 1.358850e-05
1.843434e-05 -3.075758e-05 -5.240852e-07 1.419748e-05 1.420715e-05
1.843434e-05 -3.005051e-05 -3.889608e-07 1.485476e-05 1.485985e-05
1.843434e-05 -2.934343e-05 -2.344304e-07 1.554667e-05 1.554844e-05
1.843434e-05 -2.863636e-05 -5.847910e-08 1.627467e-05 1.627477e-05
1.843434e-05 -2.792929e-05 1.410588e-07 1.704018e-05 1.704077e-05
1.843434e-05 -2.722222e-05 3.664994e-07 1.784460e-05 1.784836e-05
1.843434e-05 -2.651515e-05 6.203051e-07 1.868920e-05 1.869949e-05
1.843434e-05 -2.580808e-05 9.050766e-07 1.957519e-05 1.959610e-05
1.843434e-05 -2.510101e-05 1.223539e-06 2.050360e-05 2.054007e-05
1.843434e-05 -2.439394e-05 1.578522e-06 2.147531e-05 2.153325e-05
1.843434e-05 -2.368687e-05 1.972932e-06 2.249100e-05 2.257737e-05
1.843434e-05 -2.297980e-05 2.409713e-06 2.355107e-05 2.367403e-05
1.843434e-05 -2.227273e-05 2.891800e-06 2.465565e-05 2.482466e-05
1.843434e-05 -2.156566e-05 3.422059e-06 2.580455e-05 2.603047e-05
1.843434e-05 -2.085859e-05 4.003204e-06 2.699720e-05 2.729238e-05
1.843434e-05 -2.015152e-05 4.637713e-06 2.823262e-05 2.861100e-05
1.843434e-05 -1.944444e-05 5.327709e-06 2.950943e-05 2.998651e-05
1.843434e-05 -1.873737e-05 6.074830e-06 3.082580e-05 3.141868e-05
1.843434e-05 -1.803030e-05 6.880069e-06 3.217949e-05 3.290676e-05
1.843434e-05 -1.732323e-05 7.743592e-06 3.356785e-05 3.444943e-05
1.843434e-05 -1.661616e-05 8.664527e-06 3.498791e-05 3.604480e-05
1.843434e-05 -1.590909e-05 9.640718e-06 3.643653e-05 3.769037e-05
1.843434e-05 -1.520202e-05 1.066844e-05 3.791053e-05 3.938304e-05
1.843434e-05 -1.449495e-05 1.174210e-05 3.940703e-05 4.111923e-05
1.843434e-05 -1.378788e-05 1.285383e-05 4.092381e-05 4.289498e-05
1.843434e-05 -1.308081e-05 1.399310e-05 4.245991e-05 4.470627e-05
1.843434e-05 -1.237374e-05 1.514620e-05 4.401641e-05 4.654945e-05
1.843434e-05 -1.166667e-05 1.629566e-05 4.559758e-05 4.842197e-05
1.843434e-05 -1.095960e-05 1.741951e-05 4.721250e-05 5.032355e-05
1.843434e-05 -1.025253e-05 1.849039e-05 4.887743e-05 5.225799e-05
1.843434e-05 -9.545455e-06 1.947435e-05 5.061929e-05 5.423617e-05
1.843434e-05 -8.838384e-06 2.032926e-05 5.248115e-05 5.628099e-05
1.843434e-05 -8.131313e-06 2.100256e-05 5.453095e-05 5.843570e-05
1.843434e-05 -7.424242e-06 2.142783e-05 5.687641e-05 6.077892e-05
1.843434e-05 -6.717172e-06 2.151962e-05 5.969209e-05 6.345266e-05
1.843434e-05 -6.010101e-06 2.116453e-05 6.327293e-05 6.671883e-05
1.843434e-05 -5.303030e-06 2.020484e-05 6.815270e-05 7.108464e-05
1.843434e-05 -4.595960e-06 1.840135e-05 7.541031e-05 7.762296e-05
1.843434e-05 -3.888889e-06 1.528989e-05 8.764682e-05 8.897048e-05
1.843434e-05 -3.181818e-06 7.081806e-06 1.069781e-04 1.072123e-04
1.843434e-05 -2.474747e-06 -5.103992e-06 1.082995e-04 1.084197e-04
1.843434e-05 -1.767677e-06 -1.302508e-05 8.273873e-05 8.375769e-05
1.843434e-05 -1.060606e-06 -1.921194e-05 5.091295e-05 5.441716e-05
1.843434e-05 -3.535354e-07 -2.253092e-05 1.713624e-05 2.830713e-05
1.843434e-05 3.535354e-07 -2.259011e-05 -1.714187e-05 2.835766e-05
1.843434e-05 1.060606e-06 -1.929938e-05 -5.097295e-05 5.450419e-05
1.843434e-05 1.767677e-06 -1.302705e-05 -8.274895e-05 8.376809e-05
1.843434e-05 2.474747e-06 -5.101080e-06 -1.083008e-04 1.084208e-04
1.843434e-05 3.181818e-06 7.081940e-06 -1.069781e-04 1.072123e-04
1.843434e-05 3.888889e-06 1.528989e-05 -8.764682e-05 8.897048e-05
1.843434e-05 4.595960e-06 1.840135e-05 -7.541031e-05 7.762296e-05
1.843434e-05 5.303030e-06 2.020485e-05 -6.815270e-05 7.108464e-05
1.843434e-05 6.010101e-06 2.116454e-05 -6.327293e-05 6.671882e-05
1.843434e-05 6.717172e-06 2.151962e-05 -5.969209e-05 6.345266e-05
1.843434e-05 7.424242e-06 2.142783e-05 -5.687640e-05 6.077892e-05
1.843434e-05 8.131313e-06 2.100256e-05 -5.453095e-05 5.843570e-05
1.843434e-05 8.838384e-06 2.032927e-05 -5.248115e-05 5.628099e-05
1.843434e-05 9.545455e-06 1.947435e-05 -5.061929e-05 5.423617e-05
1.843434e-05 1.025253e-05 1.849039e-05 -4.887743e-05 5.225799e-05
1.843434e-05 1.095960e-05 1.741951e-05 -4.721250e-05 5.032355e-05
1.843434e-05 1.166667e-05 1.629566e-05 -4.559758e-05 4.842197e-05
1.843434e-05 1.237374e-05 1.514620e-05 -4.401641e-05 4.654945e-05
1.843434e-05 1.308081e-05 1.399310e-05 -4.245991e-05 4.470627e-05
1.843434e-05 1.378788e-05 1.285383e-05 -4.092381e-05 4.289498e-05
1.843434e-05 1.449495e-05 1.174210e-05 -3.940703e-05 4.111923e-05
1.843434e-05 1.520202e-05 1.066844e-05 -3.791053e-05 3.938304e-05
1.843434e-05 1.590909e-05 9.640719e-06 -3.643653e-05 3.769037e-05
1.843434e-05 1.661616e-05 8.664528e-06 -3.498791e-05 3.604480e-05
1.843434e-05 1.732323e-05 7.743593e-06 -3.356785e-05 3.444943e-05
1.843434e-05 1.803030e-05 6.880069e-06 -3.217949e-05 3.290676e-05
1.843434e-05 1.873737e-05 6.074831e-06 -3.082580e-05 3.141868e-05
1.843434e-05 1.944444e-05 5.327710e-06 -2.950943e-05 2.998651e-05
1.843434e-05 2.015152e-05 4.637714e-06 -2.823262e-05 2.861100e-05
1.843434e-05 2.085859e-05 4.003205e-06 -2.699720e-05 2.729238e-05
1.843434e-05 2.156566e-05 3.422059e-06 -2.580455e-05 2.603047e-05
1.843434e-05 2.227273e-05 2.891801e-06 -2.465565e-05 2.482466e-05
1.843434e-05 2.297980e-05 2.409713e-06 -2.355107e-05 2.367403e-05
1.843434e-05 2.368687e-05 1.972932e-06 -2.249100e-05 2.257737e-05
1.843434e-05 2.439394e-05 1.578523e-06 -2.147531e-05 2.153325e-05
1.843434e-05 2.510101e-05 1.223539e-06 -2.050360e-05 2.054007e-05
1.843434e-05 2.580808e-05 9.050769e-07 -1.957519e-05 1.959610e-05
1.843434e-05 2.651515e-05 6.203054e-07 -1.868920e-05 1.869949e-05
1.843434e-05 2.722222e-05 3.664996e-07 -1.784460e-05 1.784836e-05
1.843434e-05 2.792929e-05 1.410590e-07 -1.704018e-05 1.704077e-05
1.843434e-05 2.863636e-05 -5.847888e-08 -1.627467e-05 1.627477e-05
1.843434e-05 2.934343e-05 -2.344302e-07 -1.554667e-05 1.554844e-05
1.843434e-05 3.005051e-05 -3.889607e-07 -1.485476e-05 1.485985e-05
1.843434e-05 3.075758e-05 -5.240850e-07 -1.419748e-05 1.420715e-05
1.843434e-05 3.146465e-05 -6.416695e-07 -1.357334e-05 1.358850e-05
1.843434e-05 3.217172e-05 -7.434354e-07 -1.298087e-05 1.300214e-05
1.843434e-05 3.287879e-05 -8.309652e-07 -1.241859e-05 1.244636e-05
1.843434e-05 3.358586e-05 -9.057092e-07 -1.188506e-05 1.191952e-05
1.843434e-05 3.429293e-05 -9.689923e-07 -1.137886e-05 1.142004e-05
1.843434e-05 3.500000e-05 -1.022022e-06 -1.089862e-05 1.094643e-05
1.944444e-05 -3.500000e-05 -1.402891e-06 1.082234e-05 1.091289e-05
1.944444e-05 -3.429293e-05 -1.367642e-06 1.131201e-05 1.139438e-05
1.944444e-05 -3.358586e-05 -1.322620e-06 1.182950e-05 1.190321e-05
1.944444e-05 -3.287879e-05 -1.266542e-06 1.237645e-05 1.244108e-05
1.944444e-05 -3.217172e-05 -1.197984e-06 1.295454e-05 1.300981e-05
1.944444e-05 -3.146465e-05 -1.115370e-06 1.356554e-05 1.361131e-05
1.944444e-05 -3.075758e-05 -1.016962e-06 1.421125e-05 1.424759e-05
1.944444e-05 -3.005051e-05 -9.008443e-07 1.489355e-05 1.492077e-05
1.944444e-05 -2.934343e-05 -7.649170e-07 1.561432e-05 1.563305e-05
1.944444e-05 -2.863636e-05 -6.068814e-07 1.637550e-05 1.638674e-05
1.944444e-05 -2.792929e-05 -4.242328e-07 1.717902e-05 1.718426e-05
1.944444e-05 -2.722222e-05 -2.142525e-07 1.802681e-05 1.802808e-05
1.944444e-05 -2.651515e-05 2.599625e-08 1.892076e-05 1.892078e-05
1.944444e-05 -2.580808e-05 2.996692e-07 1.986272e-05 1.986498e-05
1.944444e-05 -2.510101e-05 6.101367e-07 2.085442e-05 2.086334e-05
1.944444e-05 -2.439394e-05 9.609729e-07 2.189750e-05 2.191858e-05
1.944444e-05 -2.368687e-05 1.355938e-06 2.299343e-05 2.303338e-05
1.944444e-05 -2.297980e-05 1.798950e-06 2.414349e-05 2.421041e-05
1.944444e-05 -2.227273e-05 2.294045e-06 2.534869e-05 2.545229e-05
1.944444e-05 -2.156566e-05 2.845322e-06 2.660980e-05 2.676149e-05
1.944444e-05 -2.085859e-05 3.456878e-06 2.792726e-05 2.814039e-05
1.944444e-05 -2.015152e-05 4.132712e-06 2.930113e-05 2.959114e-05
1.944444e-05 -1.944444e-05 4.876619e-06 3.073112e-05 3.111564e-05
1.944444e-05 -1.873737e-05 5.692054e-06 3.221654e-05 3.271552e-05
1.944444e-05 -1.803030e-05 6.581964e-06 3.375634e-05 3.439205e-05
1.944444e-05 -1.732323e-05 7.548600e-06 3.534913e-05 3.614613e-05
1.944444e-05 -1.661616e-05 8.593279e-06 3.699328e-05 3.797825e-05
1.944444e-05 -1.590909e-05 9.716124e-06 3.868709e-05 3.988852e-05
1.944444e-05 -1.520202e-05 1.091575e-05 4.042900e-05 4.187670e-05
1.944444e-05 -1.449495e-05 1.218892e-05 4.221796e-05 4.394230e-05
1.944444e-05 -1.378788e-05 1.353010e-05 4.405395e-05 4.608486e-05
1.944444e-05 -1.308081e-05 1.493104e-05 4.593870e-05 4.830424e-05
1.944444e-05 -1.237374e-05 1.638019e-05 4.787670e-05 5.060128e-05
1.944444e-05 -1.166667e-05 1.786209e-05 4.987677e-05 5.297873e-05
1.944444e-05 -1.095960e-05 1.935656e-05 5.195411e-05 5.544282e-05
1.944444e-05 -1.025253e-05 2.083781e-05 5.413357e-05 5.800567e-05
1.944444e-05 -9.545455e-06 2.227323e-05 5.645446e-05 6.068940e-05
1.944444e-05 -8.838384e-06 2.362176e-05 5.897820e-05 6.353279e-05
1.944444e-05 -8.131313e-06 2.483170e-05 6.180105e-05 6.660318e-05
1.944444e-05 -7.424242e-06 2.583742e-05 6.507650e-05 7.001802e-05
1.944444e-05 -6.717172e-06 2.655416e-05 6.905779e-05 7.398717e-05
1.944444e-05 -6.010101e-06 2.686901e-05 7.418751e-05 7.890330e-05
1.944444e-05 -5.303030e-06 2.662241e-05 8.131345e-05 8.556068e-05
1.944444e-05 -4.595960e-06 2.554899e-05 9.232004e-05 9.579008e-05
1.944444e-05 -3.888889e-06 2.248677e-05 1.119523e-04 1.141883e-04
1.944444e-05 -3.181818e-06 1.103820e-05 1.255137e-04 1.259982e-04
1.944444e-05 -2.474747e-06 5.782412e-06 1.082753e-04 1.084296e-04
1.944444e-05 -1.767677e-06 3.698814e-07 7.981605e-05 7.981690e-05
1.944444e-05 -1.060606e-06 -3.587960e-06 4.859677e-05 4.872904e-05
1.944444e-05 -3.535354e-07 -5.652379e-06 1.629108e-05 1.724380e-05
1.944444e-05 3.535354e-07 -5.690813e-06 -1.631466e-05 1.727870e-05
1.944444e-05 1.060606e-06 -3.601343e-06 -4.861459e-05 4.874780e-05
1.944444e-05 1.767677e-06 4.017254e-07 -7.979328e-05 7.979429e-05
1.944444e-05 2.474747e-06 5.769025e-06 -1.082926e-04 1.084461e-04
1.944444e-05 3.181818e-06 1.103798e-05 -1.255028e-04 1.259872e-04
1.944444e-05 3.888889e-06 2.248677e-05 -1.119523e-04 1.141883e-04
1.944444e-05 4.595960e-06 2.554899e-05 -9.232003e-05 9.579008e-05
1.944444e-05 5.303030e-06 2.662241e-05 -8.131345e-05 8.556068e-05
1.944444e-05 6.010101e-06 2.686901e-05 -7.418751e-05 7.890330e-05
1.944444e-05 6.717172e-06 2.655416e-05 -6.905779e-05 7.398717e-05
1.944444e-05 7.424242e-06 2.583742e-05 -6.507649e-05 7.001802e-05
1.944444e-05 8.131313e-06 2.483170e-05 -6.180105e-05 6.660318e-05
1.944444e-05 8.838384e-06 2.362176e-05 -5.897820e-05 6.353279e-05
1.944444e-05 9.545455e-06 2.227323e-05 -5.645446e-05 6.068940e-05
1.944444e-05 1.025253e-05 2.083782e-05 -5.413357e-05 5.800567e-05
1.944444e-05 1.095960e-05 1.935656e-05 -5.195411e-05 5.544282e-05
1.944444e-05 1.166667e-05 1.786209e-05 -4.987677e-05 5.297873e-05
1.944444e-05 1.237374e-05 1.638019e-05 -4.787670e-05 5.060128e-05
1.944444e-05 1.308081e-05 1.493104e-05 -4.593870e-05 4.830424e-05
1.944444e-05 1.378788e-05 1.353010e-05 -4.405395e-05 4.608486e-05
1.944444e-05 1.449495e-05 1.218892e-05 -4.221796e-05 4.394230e-05
1.944444e-05 1.520202e-05 1.091575e-05 -4.042900e-05 4.187670e-05
1.944444e-05 1.590909e-05 9.716125e-06 -3.868709e-05 3.988852e-05
1.944444e-05 1.661616e-05 8.593280e-06 -3.699328e-05 3.797825e-05
1.944444e-05 1.732323e-05 7.548600e-06 -3.534913e-05 3.614613e-05
1.944444e-05 1.803030e-05 6.581965e-06 -3.375634e-05 3.439205e-05
1.944444e-05 1.873737e-05 5.692054e-06 -3.221654e-05 3.271552e-05
1.944444e-05 1.944444e-05 4.876620e-06 -3.073112e-05 3.111564e-05
1.944444e-05 2.015152e-05 4.132712e-06 -2.930113e-05 2.959114e-05
1.944444e-05 2.085859e-05 3.456878e-06 -2.792726e-05 2.814039e-05
1.944444e-05 2.156566e-05 2.845323e-06 -2.660980e-05 2.676149e-05
1.944444e-05 2.227273e-05 2.294045e-06 -2.534869e-05 2.545229e-05
1.944444e-05 2.297980e-05 1.798950e-06 -2.414349e-05 2.421041e-05
1.944444e-05 2.368687e-05 1.355938e-06 -2.299343e-05 2.303338e-05
1.944444e-05 2.439394e-05 9.609733e-07 -2.189750e-05 2.191858e-05
1.944444e-05 2.510101e-05 6.101370e-07 -2.085442e-05 2.086334e-05
1.944444e-05 2.580808e-05 2.996695e-07 -1.986272e-05 1.986498e-05
1.944444e-05 2.651515e-05 2.599655e-08 -1.892076e-05 1.892078e-05
1.944444e-05 2.722222e-05 -2.142523e-07 -1.802681e-05 1.802808e-05
1.944444e-05 2.792929e-05 -4.242326e-07 -1.717902e-05 1.718426e-05
1.944444e-05 2.863636e-05 -6.068812e-07 -1.637550e-05 1.638674e-05
1.944444e-05 2.934343e-05 -7.649168e-07 -1.561432e-05 1.563305e-05
1.944444e-05 3.005051e-05 -9.008441e-07 -1.489355e-05 1.492077e-05
1.944444e-05 3.075758e-05 -1.016961e-06 -1.421125e-05 1.424759e-05
1.944444e-05 3.146465e-05 -1.115370e-06 -1.356554e-05 1.361131e-05
1.944444e-05 3.217172e-05 -1.197984e-06 -1.295454e-05 1.300981e-05
1.944444e-05 3.287879e-05 -1.266542e-06 -1.237645e-05 1.244108e-05
1.944444e-05 3.358586e-05 -1.322620e-06 -1.182950e-05 1.190321e-05
1.944444e-05 3.429293e-05 -1.367642e-06 -1.131201e-05 1.139438e-05
1.944444e-05 3.500000e-05 -1.402891e-06 -1.082234e-05 1.091289e-05
2.045455e-05 -3.500000e-05 -1.797199e-06 1.067872e-05 1.082889e-05
2.045455e-05 -3.429293e-05 -1.782033e-06 1.117380e-05 1.131501e-05
2.045455e-05 -3.358586e-05 -1.757865e-06 1.169839e-05 1.182973e-05
2.045455e-05 -3.287879e-05 -1.723365e-06 1.225438e-05 1.237497e-05
2.045455e-05 -3.217172e-05 -1.677043e-06 1.284374e-05 1.295277e-05
2.045455e-05 -3.146465e-05 -1.617231e-06 1.346856e-05 1.356531e-05
2.045455e-05 -3.075758e-05 -1.542070e-06 1.413102e-05 1.421491e-05
2.045455e-05 -3.005051e-05 -1.449490e-06 1.483339e-05 1.490404e-05
2.045455e-05 -2.934343e-05 -1.337192e-06 1.557802e-05 1.563530e-05
2.045455e-05 -2.863636e-05 -1.202631e-06 1.636734e-05 1.641147e-05
2.045455e-05 -2.792929e-05 -1.043000e-06 1.720386e-05 1.723545e-05
2.045455e-05 -2.722222e-05 -8.552131e-07 1.809012e-05 1.811033e-05
2.045455e-05 -2.651515e-05 -6.358888e-07 1.902870e-05 1.903933e-05
2.045455e-05 -2.580808e-05 -3.813421e-07 2.002219e-05 2.002582e-05
2.045455e-05 -2.510101e-05 -8.757575e-08 2.107315e-05 2.107334e-05
2.045455e-05 -2.439394e-05 2.497213e-07 2.218411e-05 2.218551e-05
2.045455e-05 -2.368687e-05 6.351678e-07 2.335748e-05 2.336612e-05
2.045455e-05 -2.297980e-05 1.073675e-06 2.459559e-05 2.461901e-05
2.045455e-05 -2.227273e-05 1.570420e-06 2.590058e-05 2.594814e-05
2.045455e-05 -2.156566e-05 2.130802e-06 2.727438e-05 2.735749e-05
2.045455e-05 -2.085859e-05 2.760386e-06 2.871870e-05 2.885105e-05
2.045455e-05 -2.015152e-05 3.464818e-06 3.023494e-05 3.043282e-05
2.045455e-05 -1.944444e-05 4.249722e-06 3.182423e-05 3.210672e-05
2.045455e-05 -1.873737e-05 5.120566e-06 3.348736e-05 3.387659e-05
2.045455e-05 -1.803030e-05 6.082495e-06 3.522484e-05 3.574614e-05
2.045455e-05 -1.732323e-05 7.140124e-06 3.703696e-05 3.771894e-05
2.045455e-05 -1.661616e-05 8.297298e-06 3.892388e-05 3.979841e-05
2.045455e-05 -1.590909e-05 9.556801e-06 4.088581e-05 4.198788e-05
2.045455e-05 -1.520202e-05 1.092001e-05 4.292337e-05 4.429066e-05
2.045455e-05 -1.449495e-05 1.238653e-05 4.503794e-05 4.671019e-05
2.045455e-05 -1.378788e-05 1.395368e-05 4.723239e-05 4.925042e-05
2.045455e-05 -1.308081e-05 1.561604e-05 4.951197e-05 5.191624e-05
2.045455e-05 -1.237374e-05 1.736484e-05 5.188569e-05 5.471438e-05
2.045455e-05 -1.166667e-05 1.918723e-05 5.436827e-05 5.765466e-05
2.045455e-05 -1.095960e-05 2.106554e-05 5.698304e-05 6.075215e-05
2.045455e-05 -1.025253e-05 2.297624e-05 5.976630e-05 6.403061e-05
2.045455e-05 -9.545455e-06 2.488883e-05 6.277415e-05 6.752813e-05
2.045455e-05 -8.838384e-06 2.676419e-05 6.609355e-05 7.130694e-05
2.045455e-05 -8.131313e-06 2.855252e-05 6.986134e-05 7.547088e-05
2.045455e-05 -7.424242e-06 3.019015e-05 7.429928e-05 8.019868e-05
2.045455e-05 -6.717172e-06 3.159447e-05 7.978470e-05 8.581264e-05
2.045455e-05 -6.010101e-06 3.265410e-05 8.701168e-05 9.293720e-05
2.045455e-05 -5.303030e-06 3.320098e-05 9.742787e-05 1.029296e-04
2.045455e-05 -4.595960e-06 3.277467e-05 1.146740e-04 1.192657e-04
2.045455e-05 -3.888889e-06 2.559973e-05 1.345442e-04 1.369580e-04
2.045455e-05 -3.181818e-06 2.126916e-05 1.302189e-04 1.319444e-04
2.045455e-05 -2.474747e-06 1.811503e-05 1.052888e-04 1.068358e-04
2.045455e-05 -1.767677e-06 1.510332e-05 7.658699e-05 7.806201e-05
2.045455e-05 -1.060606e-06 1.289034e-05 4.636435e-05 4.812290e-05
2.045455e-05 -3.535354e-07 1.176176e-05 1.560857e-05 1.954396e-05
2.045455e-05 3.535354e-07 1.179465e-05 -1.549110e-05 1.947018e-05
2.045455e-05 1.060606e-06 1.292888e-05 -4.630712e-05 4.807812e-05
2.045455e-05 1.767677e-06 1.509554e-05 -7.655495e-05 7.802907e-05
2.045455e-05 2.474747e-06 1.808243e-05 -1.053475e-04 1.068881e-04
2.045455e-05 3.181818e-06 2.126853e-05 -1.301897e-04 1.319155e-04
2.045455e-05 3.888889e-06 2.560591e-05 -1.345457e-04 1.369606e-04
2.045455e-05 4.595960e-06 3.277467e-05 -1.146740e-04 1.192657e-04
2.045455e-05 5.303030e-06 3.320098e-05 -9.742787e-05 1.029296e-04
2.045455e-05 6.010101e-06 3.265411e-05 -8.701168e-05 9.293720e-05
2.045455e-05 6.717172e-06 3.159447e-05 -7.978470e-05 8.581264e-05
2.045455e-05 7.424242e-06 3.019016e-05 -7.429928e-05 8.019868e-05
2.045455e-05 8.131313e-06 2.855252e-05 -6.986134e-05 7.547088e-05
2.045455e-05 8.838384e-06 2.676419e-05 -6.609355e-05 7.130694e-05
2.045455e-05 9.545455e-06 2.488883e-05 -6.277415e-05 6.752813e-05
2.045455e-05 1.025253e-05 2.297624e-05 -5.976630e-05 6.403061e-05
2.045455e-05 1.095960e-05 2.106554e-05 -5.698304e-05 6.075215e-05
2.045455e-05 1.166667e-05 1.918724e-05 -5.436827e-05 5.765465e-05
2.045455e-05 1.237374e-05 1.736484e-05 -5.188569e-05 5.471438e-05
2.045455e-05 1.308081e-05 1.561605e-05 -4.951197e-05 5.191624e-05
2.045455e-05 1.378788e-05 1.395368e-05 -4.723239e-05 4.925042e-05
2.045455e-05 1.449495e-05 1.238653e-05 -4.503794e-05 4.671019e-05
2.045455e-05 1.520202e-05 1.092002e-05 -4.292337e-05 4.429066e-05
2.045455e-05 1.590909e-05 9.556802e-06 -4.088581e-05 4.198788e-05
2.045455e-05 1.661616e-05 8.297299e-06 -3.892388e-05 3.979841e-05
2.045455e-05 1.732323e-05 7.140124e-06 -3.703696e-05 3.771894e-05
2.045455e-05 1.803030e-05 6.082495e-06 -3.522484e-05 3.574614e-05
2.045455e-05 1.873737e-05 5.120567e-06 -3.348736e-05 3.387659e-05
2.045455e-05 1.944444e-05 4.249723e-06 -3.182423e-05 3.210672e-05
2.045455e-05 2.015152e-05 3.464819e-06 -3.023494e-05 3.043282e-05
2.045455e-05 2.085859e-05 2.760387e-06 -2.871870e-05 2.885105e-05
2.045455e-05 2.156566e-05 2.130803e-06 -2.727438e-05 2.735749e-05
2.045455e-05 2.227273e-05 1.570421e-06 -2.590058e-05 2.594814e-05
2.045455e-05 2.297980e-05 1.073676e-06 -2.459559e-05 2.461901e-05
2.045455e-05 2.368687e-05 6.351682e-07 -2.335748e-05 2.336612e-05
2.045455e-05 2.439394e-05 2.497217e-07 -2.218411e-05 2.218551e-05
2.045455e-05 2.510101e-05 -8.757539e-08 -2.107315e-05 2.107334e-05
2.045455e-05 2.580808e-05 -3.813418e-07 -2.002219e-05 2.002582e-05
2.045455e-05 2.651515e-05 -6.358885e-07 -1.902870e-05 1.903933e-05
2.045455e-05 2.722222e-05 -8.552128e-07 -1.809012e-05 1.811033e-05
2.045455e-05 2.792929e-05 -1.043000e-06 -1.720386e-05 1.723545e-05
2.045455e-05 2.863636e-05 -1.202631e-06 -1.636734e-05 1.641146e-05
2.045455e-05 2.934343e-05 -1.337191e-06 -1.557802e-05 1.563530e-05
2.045455e-05 3.005051e-05 -1.449490e-06 -1.483339e-05 1.490404e-05
2.045455e-05 3.075758e-05 -1.542070e-06 -1.413102e-05 1.421491e-05
2.045455e-05 3.146465e-05 -1.617231e-06 -1.346856e-05 1.356531e-05
2.045455e-05 3.217172e-05 -1.677043e-06 -1.284374e-05 1.295277e-05
2.045455e-05 3.287879e-05 -1.723365e-06 -1.225438e-05 1.237497e-05
2.045455e-05 3.358586e-05 -1.757865e-06 -1.169839e-05 1.182973e-05
2.045455e-05 3.429293e-05 -1.782033e-06 -1.117380e-05 1.131501e-05
2.045455e-05 3.500000e-05 -1.797199e-06 -1.067872e-05 1.082889e-05
2.146465e-05 -3.500000e-05 -2.201031e-06 1.046481e-05 1.069377e-05
2.146465e-05 -3.429293e-05 -2.208113e-06 1.096081e-05 1.118102e-05
2.146465e-05 -3.358586e-05 -2.207270e-06 1.148775e-05 1.169788e-05
2.146465e-05 -3.287879e-05 -2.197160e-06 1.204778e-05 1.224649e-05
2.146465e-05 -3.217172e-05 -2.176268e-06 1.264315e-05 1.282909e-05
2.146465e-05 -3.146465e-05 -2.142876e-06 1.327631e-05 1.344813e-05
2.146465e-05 -3.075758e-05 -2.095049e-06 1.394979e-05 1.410623e-05
2.146465e-05 -3.005051e-05 -2.030608e-06 1.466629e-05 1.480620e-05
2.146465e-05 -2.934343e-05 -1.947108e-06 1.542866e-05 1.555104e-05
2.146465e-05 -2.863636e-05 -1.841811e-06 1.623987e-05 1.634398e-05
2.146465e-05 -2.792929e-05 -1.711658e-06 1.710303e-05 1.718847e-05
2.146465e-05 -2.722222e-05 -1.553248e-06 1.802137e-05 1.808818e-05
2.146465e-05 -2.651515e-05 -1.362808e-06 1.899822e-05 1.904704e-05
2.146465e-05 -2.580808e-05 -1.136171e-06 2.003702e-05 2.006921e-05
2.146465e-05 -2.510101e-05 -8.687549e-07 2.114127e-05 2.115911e-05
2.146465e-05 -2.439394e-05 -5.555445e-07 2.231450e-05 2.232142e-05
2.146465e-05 -2.368687e-05 -1.910842e-07 2.356029e-05 2.356106e-05
2.146465e-05 -2.297980e-05 2.305252e-07 2.488216e-05 2.488323e-05
2.146465e-05 -2.227273e-05 7.156156e-07 2.628359e-05 2.629333e-05
2.146465e-05 -2.156566e-05 1.270926e-06 2.776797e-05 2.779703e-05
2.146465e-05 -2.085859e-05 1.903560e-06 2.933853e-05 2.940022e-05
2.146465e-05 -2.015152e-05 2.620917e-06 3.099836e-05 3.110896e-05
2.146465e-05 -1.944444e-05 3.430600e-06 3.275034e-05 3.292953e-05
2.146465e-05 -1.873737e-05 4.340289e-06 3.459716e-05 3.486835e-05
2.146465e-05 -1.803030e-05 5.357574e-06 3.654136e-05 3.693203e-05
2.146465e-05 -1.732323e-05 6.489750e-06 3.858537e-05 3.912732e-05
2.146465e-05 -1.661616e-05 7.743561e-06 4.073166e-05 4.146120e-05
2.146465e-05 -1.590909e-05 9.124889e-06 4.298300e-05 4.394089e-05
2.146465e-05 -1.520202e-05 1.063839e-05 4.534280e-05 4.657408e-05
2.146465e-05 -1.449495e-05 1.228705e-05 4.781565e-05 4.936910e-05
2.146465e-05 -1.378788e-05 1.407170e-05 5.040822e-05 5.233547e-05
2.146465e-05 -1.308081e-05 1.599044e-05 5.313036e-05 5.548450e-05
2.146465e-05 -1.237374e-05 1.803798e-05 5.599699e-05 5.883054e-05
2.146465e-05 -1.166667e-05 2.020491e-05 5.903065e-05 6.239276e-05
2.146465e-05 -1.095960e-05 2.247683e-05 6.226549e-05 6.619819e-05
2.146465e-05 -1.025253e-05 2.483338e-05 6.575337e-05 7.028658e-05
2.146465e-05 -9.545455e-06 2.724701e-05 6.957367e-05 7.471878e-05
2.146465e-05 -8.838384e-06 2.968151e-05 7.384979e-05 7.959135e-05
2.146465e-05 -8.131313e-06 3.208993e-05 7.877874e-05 8.506382e-05
2.146465e-05 -7.424242e-06 3.441151e-05 8.468890e-05 9.141314e-05
2.146465e-05 -6.717172e-06 3.656609e-05 9.216576e-05 9.915446e-05
2.146465e-05 -6.010101e-06 3.843884e-05 1.023721e-04 1.093508e-04
2.146465e-05 -5.303030e-06 3.978066e-05 1.180533e-04 1.245756e-04
2.146465e-05 -4.595960e-06 3.710128e-05 1.418357e-04 1.466079e-04
2.146465e-05 -3.888889e-06 3.278529e-05 1.482920e-04 1.518729e-04
2.146465e-05 -3.181818e-06 3.271347e-05 1.276568e-04 1.317817e-04
2.146465e-05 -2.474747e-06 3.181434e-05 1.011809e-04 1.060647e-04
2.146465e-05 -1.767677e-06 3.074564e-05 7.299846e-05 7.920903e-05
2.146465e-05 -1.060606e-06 3.001134e-05 4.416770e-05 5.339912e-05
2.146465e-05 -3.535354e-07 2.976890e-05 1.471317e-05 3.320640e-05
2.146465e-05 3.535354e-07 2.952050e-05 -1.466387e-05 3.296193e-05
2.146465e-05 1.060606e-06 3.010269e-05 -4.404469e-05 5.334891e-05
2.146465e-05 1.767677e-06 3.084209e-05 -7.309044e-05 7.933125e-05
2.146465e-05 2.474747e-06 3.174446e-05 -1.012041e-04 1.060659e-04
2.146465e-05 3.181818e-06 3.276775e-05 -1.275968e-04 1.317371e-04
2.146465e-05 3.888889e-06 3.276063e-05 -1.483095e-04 1.518848e-04
2.146465e-05 4.595960e-06 3.710106e-05 -1.418348e-04 1.466070e-04
2.146465e-05 5.303030e-06 3.978067e-05 -1.180533e-04 1.245756e-04
2.146465e-05 6.010101e-06 3.843884e-05 -1.023721e-04 1.093508e-04
2.146465e-05 6.717172e-06 3.656609e-05 -9.216576e-05 9.915446e-05
2.146465e-05 7.424242e-06 3.441152e-05 -8.468890e-05 9.141314e-05
2.146465e-05 8.131313e-06 3.208993e-05 -7.877874e-05 8.506382e-05
2.146465e-05 8.838384e-06 2.968151e-05 -7.384979e-05 7.959135e-05
2.146465e-05 9.545455e-06 2.724701e-05 -6.957367e-05 7.471878e-05
2.146465e-05 1.025253e-05 2.483338e-05 -6.575337e-05 7.028658e-05
2.146465e-05 1.095960e-05 2.247684e-05 -6.226549e-05 6.619819e-05
2.146465e-05 1.166667e-05 2.020491e-05 -5.903065e-05 6.239276e-05
2.146465e-05 1.237374e-05 1.803798e-05 -5.599699e-05 5.883054e-05
2.146465e-05 1.308081e-05 1.599044e-05 -5.313036e-05 5.548450e-05
2.146465e-05 1.378788e-05 1.407170e-05 -5.040822e-05 5.233547e-05
2.146465e-05 1.449495e-05 1.228705e-05 -4.781565e-05 4.936910e-05
2.146465e-05 1.520202e-05 1.063839e-05 -4.534280e-05 4.657407e-05
2.146465e-05 1.590909e-05 9.124890e-06 -4.298300e-05 4.394089e-05
2.146465e-05 1.661616e-05 7.743562e-06 -4.073166e-05 4.146120e-05
2.146465e-05 1.732323e-05 6.489751e-06 -3.858537e-05 3.912732e-05
2.146465e-05 1.803030e-05 5.357574e-06 -3.654136e-05 3.693203e-05
2.146465e-05 1.873737e-05 4.340290e-06 -3.459716e-05 3.486835e-05
2.146465e-05 1.944444e-05 3.430601e-06 -3.275034e-05 3.292953e-05
2.146465e-05 2.015152e-05 2.620918e-06 -3.099836e-05 3.110896e-05
2.146465e-05 2.085859e-05 1.903561e-06 -2.933853e-05 2.940022e-05
2.146465e-05 2.156566e-05 1.270927e-06 -2.776796e-05 2.779703e-05
2.146465e-05 2.227273e-05 7.156161e-07 -2.628359e-05 2.629333e-05
2.146465e-05 2.297980e-05 2.305257e-07 -2.488216e-05 2.488323e-05
2.146465e-05 2.368687e-05 -1.910837e-07 -2.356029e-05 2.356106e-05
2.146465e-05 2.439394e-05 -5.555441e-07 -2.231450e-05 2.232142e-05
2.146465e-05 2.510101e-05 -8.687545e-07 -2.114127e-05 2.115911e-05
2.146465e-05 2.580808e-05 -1.136171e-06 -2.003702e-05 2.006921e-05
2.146465e-05 2.651515e-05 -1.362808e-06 -1.899822e-05 1.904704e-05
2.146465e-05 2.722222e-05 -1.553248e-06 -1.802137e-05 1.808818e-05
2.146465e-05 2.792929e-05 -1.711658e-06 -1.710303e-05 1.718847e-05
2.146465e-05 2.863636e-05 -1.841810e-06 -1.623987e-05 1.634398e-05
2.146465e-05 2.934343e-05 -1.947108e-06 -1.542866e-05 1.555104e-05
2.146465e-05 3.005051e-05 -2.030608e-06 -1.466629e-05 1.480620e-05
2.146465e-05 3.075758e-05 -2.095049e-06 -1.394979e-05 1.410623e-05
2.146465e-05 3.146465e-05 -2.142876e-06 -1.327631e-05 1.344813e-05
2.146465e-05 3.217172e-05 -2.176268e-06 -1.264315e-05 1.282909e-05
2.146465e-05 3.287879e-05 -2.197160e-06 -1.204778e-05 1.224649e-05
2.146465e-05 3.358586e-05 -2.207269e-06 -1.148775e-05 1.169788e-05
2.146465e-05 3.429293e-05 -2.208113e-06 -1.096081e-05 1.118102e-05
2.146465e-05 3.500000e-05 -2.201031e-06 -1.046481e-05 1.069377e-05
2.247475e-05 -3.500000e-05 -2.609904e-06 1.017831e-05 1.050760e-05
2.247475e-05 -3.429293e-05 -2.641185e-06 1.067026e-05 1.099228e-05
2.247475e-05 -3.358586e-05 -2.665932e-06 1.119426e-05 1.150733e-05
2.247475e-05 -3.287879e-05 -2.682836e-06 1.175270e-05 1.205502e-05
2.247475e-05 -3.217172e-05 -2.690398e-06 1.234814e-05 1.263783e-05
2.247475e-05 -3.146465e-05 -2.686902e-06 1.298333e-05 1.325844e-05
2.247475e-05 -3.075758e-05 -2.670392e-06 1.366119e-05 1.391974e-05
2.247475e-05 -3.005051e-05 -2.638641e-06 1.438486e-05 1.462487e-05
2.247475e-05 -2.934343e-05 -2.589119e-06 1.515769e-05 1.537722e-05
2.247475e-05 -2.863636e-05 -2.518961e-06 1.598321e-05 1.618048e-05
2.247475e-05 -2.792929e-05 -2.424931e-06 1.686517e-05 1.703861e-05
2.247475e-05 -2.722222e-05 -2.303386e-06 1.780755e-05 1.795590e-05
2.247475e-05 -2.651515e-05 -2.150234e-06 1.881449e-05 1.893696e-05
2.247475e-05 -2.580808e-05 -1.960901e-06 1.989036e-05 1.998679e-05
2.247475e-05 -2.510101e-05 -1.730289e-06 2.103970e-05 2.111073e-05
2.247475e-05 -2.439394e-05 -1.452746e-06 2.226722e-05 2.231455e-05
2.247475e-05 -2.368687e-05 -1.122032e-06 2.357774e-05 2.360442e-05
2.247475e-05 -2.297980e-05 -7.313023e-07 2.497624e-05 2.498694e-05
2.247475e-05 -2.227273e-05 -2.730891e-07 2.646775e-05 2.646916e-05
2.247475e-05 -2.156566e-05 2.606912e-07 2.805737e-05 2.805858e-05
2.247475e-05 -2.085859e-05 8.787193e-07 2.975020e-05 2.976318e-05
2.247475e-05 -2.015152e-05 1.590227e-06 3.155134e-05 3.159139e-05
2.247475e-05 -1.944444e-05 2.404925e-06 3.346587e-05 3.355217e-05
2.247475e-05 -1.873737e-05 3.332888e-06 3.549882e-05 3.565493e-05
2.247475e-05 -1.803030e-05 4.384405e-06 3.765526e-05 3.790965e-05
2.247475e-05 -1.732323e-05 5.569776e-06 3.994037e-05 4.032686e-05
2.247475e-05 -1.661616e-05 6.899047e-06 4.235960e-05 4.291774e-05
2.247475e-05 -1.590909e-05 8.381691e-06 4.491897e-05 4.569427e-05
2.247475e-05 -1.520202e-05 1.002621e-05 4.762552e-05 4.866945e-05
2.247475e-05 -1.449495e-05 1.183966e-05 5.048804e-05 5.185769e-05
2.247475e-05 -1.378788e-05 1.382710e-05 5.351810e-05 5.527546e-05
2.247475e-05 -1.308081e-05 1.599099e-05 5.673164e-05 5.894227e-05
2.247475e-05 -1.237374e-05 1.833040e-05 6.015134e-05 6.288233e-05
2.247475e-05 -1.166667e-05 2.084028e-05 6.381017e-05 6.712715e-05
2.247475e-05 -1.095960e-05 2.351045e-05 6.775691e-05 7.171987e-05
2.247475e-05 -1.025253e-05 2.632463e-05 7.206492e-05 7.672248e-05
2.247475e-05 -9.545455e-06 2.925918e-05 7.684662e-05 8.222836e-05
2.247475e-05 -8.838384e-06 3.228153e-05 8.227907e-05 8.838519e-05
2.247475e-05 -8.131313e-06 3.534804e-05 8.865230e-05 9.543959e-05
2.247475e-05 -7.424242e-06 3.840023e-05 9.647094e-05 1.038327e-04
2.247475e-05 -6.717172e-06 4.135472e-05 1.066996e-04 1.144334e-04
2.247475e-05 -6.010101e-06 4.404833e-05 1.214861e-04 1.292251e-04
2.247475e-05 -5.303030e-06 4.496638e-05 1.459835e-04 1.527519e-04
2.247475e-05 -4.595960e-06 4.014832e-05 1.620490e-04 1.669484e-04
2.247475e-05 -3.888889e-06 4.372676e-05 1.472507e-04 1.536060e-04
2.247475e-05 -3.181818e-06 4.558701e-05 1.230339e-04 1.312079e-04
2.247475e-05 -2.474747e-06 4.651357e-05 9.678932e-05 1.073857e-04
2.247475e-05 -1.767677e-06 4.730145e-05 6.943807e-05 8.401829e-05
2.247475e-05 -1.060606e-06 4.764277e-05 4.175430e-05 6.335026e-05
2.247475e-05 -3.535354e-07 4.780728e-05 1.400805e-05 4.981728e-05
2.247475e-05 3.535354e-07 4.787292e-05 -1.388307e-05 4.984532e-05
2.247475e-05 1.060606e-06 4.764246e-05 -4.192025e-05 6.345953e-05
2.247475e-05 1.767677e-06 4.716858e-05 -6.947409e-05 8.397336e-05
2.247475e-05 2.474747e-06 4.660373e-05 -9.663660e-05 1.072872e-04
2.247475e-05 3.181818e-06 4.543412e-05 -1.230507e-04 1.311707e-04
2.247475e-05 3.888889e-06 4.376149e-05 -1.471851e-04 1.535530e-04
2.247475e-05 4.595960e-06 4.012424e-05 -1.620611e-04 1.669544e-04
2.247475e-05 5.303030e-06 4.496636e-05 -1.459834e-04 1.527519e-04
2.247475e-05 6.010101e-06 4.404834e-05 -1.214861e-04 1.292251e-04
2.247475e-05 6.717172e-06 4.135472e-05 -1.066996e-04 1.144334e-04
2.247475e-05 7.424242e-06 3.840023e-05 -9.647094e-05 1.038327e-04
2.247475e-05 8.131313e-06 3.534804e-05 -8.865230e-05 9.543959e-05
2.247475e-05 8.838384e-06 3.228153e-05 -8.227907e-05 8.838519e-05
2.247475e-05 9.545455e-06 2.925918e-05 -7.684662e-05 8.222836e-05
2.247475e-05 1.025253e-05 2.632464e-05 -7.206492e-05 7.672248e-05
2.247475e-05 1.095960e-05 2.351045e-05 -6.775691e-05 7.171987e-05
2.247475e-05 1.166667e-05 2.084028e-05 -6.381017e-05 6.712715e-05
2.247475e-05 1.237374e-05 1.833041e-05 -6.015134e-05 6.288233e-05
2.247475e-05 1.308081e-05 1.599099e-05 -5.673164e-05 5.894227e-05
2.247475e-05 1.378788e-05 1.382711e-05 -5.351810e-05 5.527546e-05
2.247475e-05 1.449495e-05 1.183966e-05 -5.048804e-05 5.185769e-05
2.247475e-05 1.520202e-05 1.002621e-05 -4.762552e-05 4.866945e-05
2.247475e-05 1.590909e-05 8.381692e-06 -4.491897e-05 4.569427e-05
2.247475e-05 1.661616e-05 6.899048e-06 -4.235960e-05 4.291774e-05
2.247475e-05 1.732323e-05 5.569777e-06 -3.994037e-05 4.032686e-05
2.247475e-05 1.803030e-05 4.384406e-06 -3.765526e-05 3.790965e-05
2.247475e-05 1.873737e-05 3.332889e-06 -3.549882e-05 3.565493e-05
2.247475e-05 1.944444e-05 2.404926e-06 -3.346587e-05 3.355217e-05
2.247475e-05 2.015152e-05 1.590228e-06 -3.155134e-05 3.159139e-05
2.247475e-05 2.085859e-05 8.787200e-07 -2.975020e-05 2.976318e-05
2.247475e-05 2.156566e-05 2.606919e-07 -2.805737e-05 2.805858e-05
2.247475e-05 2.227273e-05 -2.730886e-07 -2.646775e-05 2.646916e-05
2.247475e-05 2.297980e-05 -7.313018e-07 -2.497624e-05 2.498694e-05
2.247475e-05 2.368687e-05 -1.122032e-06 -2.357774e-05 2.360442e-05
2.247475e-05 2.439394e-05 -1.452745e-06 -2.226721e-05 2.231455e-05
2.247475e-05 2.510101e-05 -1.730289e-06 -2.103970e-05 2.111073e-05
2.247475e-05 2.580808e-05 -1.960901e-06 -1.989036e-05 1.998679e-05
2.247475e-05 2.651515e-05 -2.150234e-06 -1.881449e-05 1.893696e-05
2.247475e-05 2.722222e-05 -2.303386e-06 -1.780755e-05 1.795590e-05
2.247475e-05 2.792929e-05 -2.424931e-06 -1.686517e-05 1.703861e-05
2.247475e-05 2.863636e-05 -2.518960e-06 -1.598321e-05 1.618048e-05
2.247475e-05 2.934343e-05 -2.589118e-06 -1.515769e-05 1.537722e-05
2.247475e-05 3.005051e-05 -2.638641e-06 -1.438486e-05 1.462487e-05
2.247475e-05 3.075758e-05 -2.670392e-06 -1.366119e-05 1.391974e-05
2.247475e-05 3.146465e-05 -2.686902e-06 -1.298333e-05 1.325844e-05
2.247475e-05 3.217172e-05 -2.690398e-06 -1.234814e-05 1.263783e-05
2.247475e-05 3.287879e-05 -2.682836e-06 -1.175270e-05 1.205502e-05
2.247475e-05 3.358586e-05 -2.665932e-06 -1.119426e-05 1.150733e-05
2.247475e-05 3.429293e-05 -2.641185e-06 -1.067026e-05 1.099228e-05
2.247475e-05 3.500000e-05 -2.609904e-06 -1.017831e-05 1.050760e-05
2.348485e-05 -3.500000e-05 -3.018784e-06 9.817686e-06 1.027132e-05
2.348485e-05 -3.429293e-05 -3.075922e-06 1.030018e-05 1.074966e-05
2.348485e-05 -3.358586e-05 -3.128230e-06 1.081545e-05 1.125877e-05
2.348485e-05 -3.287879e-05 -3.174478e-06 1.136610e-05 1.180108e-05
2.348485e-05 -3.217172e-05 -3.213236e-06 1.195496e-05 1.237925e-05
2.348485e-05 -3.146465e-05 -3.242846e-06 1.258508e-05 1.299616e-05
2.348485e-05 -3.075758e-05 -3.261396e-06 1.325977e-05 1.365497e-05
2.348485e-05 -3.005051e-05 -3.266679e-06 1.398260e-05 1.435912e-05
2.348485e-05 -2.934343e-05 -3.256160e-06 1.475739e-05 1.511235e-05
2.348485e-05 -2.863636e-05 -3.226931e-06 1.558826e-05 1.591876e-05
2.348485e-05 -2.792929e-05 -3.175669e-06 1.647964e-05 1.678283e-05
2.348485e-05 -2.722222e-05 -3.098583e-06 1.743625e-05 1.770943e-05
2.348485e-05 -2.651515e-05 -2.991365e-06 1.846311e-05 1.870387e-05
2.348485e-05 -2.580808e-05 -2.849135e-06 1.956559e-05 1.977195e-05
2.348485e-05 -2.510101e-05 -2.666387e-06 2.074935e-05 2.091997e-05
2.348485e-05 -2.439394e-05 -2.436931e-06 2.202038e-05 2.215481e-05
2.348485e-05 -2.368687e-05 -2.153843e-06 2.338495e-05 2.348393e-05
2.348485e-05 -2.297980e-05 -1.809412e-06 2.484964e-05 2.491543e-05
2.348485e-05 -2.227273e-05 -1.395107e-06 2.642127e-05 2.645808e-05
2.348485e-05 -2.156566e-05 -9.015397e-07 2.810694e-05 2.812139e-05
2.348485e-05 -2.085859e-05 -3.184625e-07 2.991394e-05 2.991563e-05
2.348485e-05 -2.015152e-05 3.652234e-07 3.184979e-05 3.185188e-05
2.348485e-05 -1.944444e-05 1.161422e-06 3.392219e-05 3.394207e-05
2.348485e-05 -1.873737e-05 2.082761e-06 3.613909e-05 3.619906e-05
2.348485e-05 -1.803030e-05 3.142458e-06 3.850869e-05 3.863669e-05
2.348485e-05 -1.732323e-05 4.354139e-06 4.103958e-05 4.126992e-05
2.348485e-05 -1.661616e-05 5.731573e-06 4.374099e-05 4.411491e-05
2.348485e-05 -1.590909e-05 7.288353e-06 4.662309e-05 4.718932e-05
2.348485e-05 -1.520202e-05 9.037465e-06 4.969761e-05 5.051265e-05
2.348485e-05 -1.449495e-05 1.099079e-05 5.297873e-05 5.410678e-05
2.348485e-05 -1.378788e-05 1.315849e-05 5.648446e-05 5.799689e-05
2.348485e-05 -1.308081e-05 1.554829e-05 6.023868e-05 6.221293e-05
2.348485e-05 -1.237374e-05 1.816469e-05 6.427440e-05 6.679187e-05
2.348485e-05 -1.166667e-05 2.100799e-05 6.863863e-05 7.178159e-05
2.348485e-05 -1.095960e-05 2.407331e-05 7.340026e-05 7.724715e-05
2.348485e-05 -1.025253e-05 2.734936e-05 7.866292e-05 8.328170e-05
2.348485e-05 -9.545455e-06 3.081701e-05 8.458726e-05 9.002607e-05
2.348485e-05 -8.838384e-06 3.444738e-05 9.143233e-05 9.770616e-05
2.348485e-05 -8.131313e-06 3.819854e-05 9.963959e-05 1.067107e-04
2.348485e-05 -7.424242e-06 4.200722e-05 1.100275e-04 1.177737e-04
2.348485e-05 -6.717172e-06 4.575054e-05 1.243321e-04 1.324823e-04
2.348485e-05 -6.010101e-06 4.875281e-05 1.469790e-04 1.548537e-04
2.348485e-05 -5.303030e-06 4.521261e-05 1.694817e-04 1.754088e-04
2.348485e-05 -4.595960e-06 5.070767e-05 1.640058e-04 1.716659e-04
2.348485e-05 -3.888889e-06 5.576365e-05 1.421652e-04 1.527106e-04
2.348485e-05 -3.181818e-06 5.934477e-05 1.177335e-04 1.318446e-04
2.348485e-05 -2.474747e-06 6.215455e-05 9.195221e-05 1.109883e-04
2.348485e-05 -1.767677e-06 6.422330e-05 6.593561e-05 9.204421e-05
2.348485e-05 -1.060606e-06 6.551375e-05 3.958692e-05 7.654526e-05
2.348485e-05 -3.535354e-07 6.621614e-05 1.312399e-05 6.750419e-05
2.348485e-05 3.535354e-07 6.621493e-05 -1.337280e-05 6.755183e-05
2.348485e-05 1.060606e-06 6.553477e-05 -3.971988e-05 7.663208e-05
2.348485e-05 1.767677e-06 6.417596e-05 -6.598253e-05 9.204481e-05
2.348485e-05 2.474747e-06 6.218873e-05 -9.200852e-05 1.110541e-04
2.348485e-05 3.181818e-06 5.940820e-05 -1.174977e-04 1.316627e-04
2.348485e-05 3.888889e-06 5.566115e-05 -1.422352e-04 1.527384e-04
2.348485e-05 4.595960e-06 5.076166e-05 -1.639554e-04 1.716337e-04
2.348485e-05 5.303030e-06 4.519316e-05 -1.694793e-04 1.754014e-04
2.348485e-05 6.010101e-06 4.875281e-05 -1.469790e-04 1.548537e-04
2.348485e-05 6.717172e-06 4.575054e-05 -1.243321e-04 1.324823e-04
2.348485e-05 7.424242e-06 4.200722e-05 -1.100275e-04 1.177737e-04
2.348485e-05 8.131313e-06 3.819855e-05 -9.963959e-05 1.067107e-04
2.348485e-05 8.838384e-06 3.444738e-05 -9.143233e-05 9.770616e-05
2.348485e-05 9.545455e-06 3.081701e-05 -8.458726e-05 9.002607e-05
2.348485e-05 1.025253e-05 2.734936e-05 -7.866292e-05 8.328170e-05
2.348485e-05 1.095960e-05 2.407332e-05 -7.340026e-05 7.724715e-05
2.348485e-05 1.166667e-05 2.100799e-05 -6.863863e-05 7.178159e-05
2.348485e-05 1.237374e-05 1.816469e-05 -6.427440e-05 6.679187e-05
2.348485e-05 1.308081e-05 1.554830e-05 -6.023868e-05 6.221292e-05
2.348485e-05 1.378788e-05 1.315849e-05 -5.648446e-05 5.799689e-05
2.348485e-05 1.449495e-05 1.099079e-05 -5.297873e-05 5.410678e-05
2.348485e-05 1.520202e-05 9.037467e-06 -4.969761e-05 5.051265e-05
2.348485e-05 1.590909e-05 7.288354e-06 -4.662309e-05 4.718932e-05
2.348485e-05 1.661616e-05 5.731575e-06 -4.374099e-05 4.411491e-05
2.348485e-05 1.732323e-05 4.354140e-06 -4.103958e-05 4.126992e-05
2.348485e-05 1.803030e-05 3.142459e-06 -3.850869e-05 3.863669e-05
2.348485e-05 1.873737e-05 2.082762e-06 -3.613909e-05 3.619906e-05
2.348485e-05 1.944444e-05 1.161423e-06 -3.392219e-05 3.394207e-05
2.348485e-05 2.015152e-05 3.652241e-07 -3.184978e-05 3.185188e-05
2.348485e-05 2.085859e-05 -3.184618e-07 -2.991394e-05 2.991563e-05
2.348485e-05 2.156566e-05 -9.015391e-07 -2.810694e-05 2.812139e-05
2.348485e-05 2.227273e-05 -1.395106e-06 -2.642127e-05 2.645808e-05
2.348485e-05 2.297980e-05 -1.809412e-06 -2.484964e-05 2.491543e-05
2.348485e-05 2.368687e-05 -2.153842e-06 -2.338495e-05 2.348393e-05
2.348485e-05 2.439394e-05 -2.436931e-06 -2.202038e-05 2.215481e-05
2.348485e-05 2.510101e-05 -2.666386e-06 -2.074935e-05 2.091997e-05
2.348485e-05 2.580808e-05 -2.849134e-06 -1.956559e-05 1.977195e-05
2.348485e-05 2.651515e-05 -2.991364e-06 -1.846311e-05 1.870387e-05
2.348485e-05 2.722222e-05 -3.098582e-06 -1.743624e-05 1.770943e-05
2.348485e-05 2.792929e-05 -3.175669e-06 -1.647964e-05 1.678283e-05
2.348485e-05 2.863636e-05 -3.226931e-06 -1.558826e-05 1.591876e-05
2.348485e-05 2.934343e-05 -3.256160e-06 -1.475739e-05 1.511235e-05
2.348485e-05 3.005051e-05 -3.266679e-06 -1.398260e-05 1.435912e-05
2.348485e-05 3.075758e-05 -3.261396e-06 -1.325977e-05 1.365497e-05
2.348485e-05 3.146465e-05 -3.242846e-06 -1.258508e-05 1.299616e-05
2.348485e-05 3.217172e-05 -3.213236e-06 -1.195496e-05 1.237925e-05
2.348485e-05 3.287879e-05 -3.174478e-06 -1.136610e-05 1.180108e-05
2.348485e-05 3.358586e-05 -3.128230e-06 -1.081545e-05 1.125877e-05
2.348485e-05 3.429293e-05 -3.075922e-06 -1.030018e-05 1.074966e-05
2.348485e-05 3.500000e-05 -3.018784e-06 -9.817686e-06 1.027132e-05
2.449495e-05 -3.500000e-05 -3.422131e-06 9.382327e-06 9.986943e-06
2.449495e-05 -3.429293e-05 -3.506403e-06 9.849594e-06 1.045511e-05
2.449495e-05 -3.358586e-05 -3.587850e-06 1.034988e-05 1.095411e-05
2.449495e-05 -3.287879e-05 -3.665369e-06 1.088598e-05 1.148649e-05
2.449495e-05 -3.217172e-05 -3.737656e-06 1.146098e-05 1.205504e-05
2.449495e-05 -3.146465e-05 -3.803176e-06 1.207820e-05 1.266282e-05
2.449495e-05 -3.075758e-05 -3.860130e-06 1.274129e-05 1.331319e-05
2.449495e-05 -3.005051e-05 -3.906415e-06 1.345421e-05 1.400985e-05
2.449495e-05 -2.934343e-05 -3.939579e-06 1.422128e-05 1.475687e-05
2.449495e-05 -2.863636e-05 -3.956773e-06 1.504717e-05 1.555871e-05
2.449495e-05 -2.792929e-05 -3.954692e-06 1.593697e-05 1.642031e-05
2.449495e-05 -2.722222e-05 -3.929522e-06 1.689615e-05 1.734708e-05
2.449495e-05 -2.651515e-05 -3.876864e-06 1.793066e-05 1.834499e-05
2.449495e-05 -2.580808e-05 -3.791673e-06 1.904689e-05 1.942062e-05
2.449495e-05 -2.510101e-05 -3.668174e-06 2.025169e-05 2.058122e-05
2.449495e-05 -2.439394e-05 -3.499789e-06 2.155242e-05 2.183473e-05
2.449495e-05 -2.368687e-05 -3.279052e-06 2.295694e-05 2.318994e-05
2.449495e-05 -2.297980e-05 -2.997533e-06 2.447358e-05 2.465647e-05
2.449495e-05 -2.227273e-05 -2.645759e-06 2.611120e-05 2.624491e-05
2.449495e-05 -2.156566e-05 -2.213150e-06 2.787916e-05 2.796687e-05
2.449495e-05 -2.085859e-05 -1.687967e-06 2.978730e-05 2.983508e-05
2.449495e-05 -2.015152e-05 -1.057278e-06 3.184596e-05 3.186350e-05
2.449495e-05 -1.944444e-05 -3.069607e-07 3.406600e-05 3.406738e-05
2.449495e-05 -1.873737e-05 5.782568e-07 3.645883e-05 3.646341e-05
2.449495e-05 -1.803030e-05 1.614708e-06 3.903650e-05 3.906988e-05
2.449495e-05 -1.732323e-05 2.819628e-06 4.181185e-05 4.190682e-05
2.449495e-05 -1.661616e-05 4.210924e-06 4.479881e-05 4.499628e-05
2.449495e-05 -1.590909e-05 5.806841e-06 4.801281e-05 4.836269e-05
2.449495e-05 -1.520202e-05 7.625541e-06 5.147158e-05 5.203338e-05
2.449495e-05 -1.449495e-05 9.684543e-06 5.519626e-05 5.603943e-05
2.449495e-05 -1.378788e-05 1.200006e-05 5.921322e-05 6.041694e-05
2.449495e-05 -1.308081e-05 1.458616e-05 6.355684e-05 6.520911e-05
2.449495e-05 -1.237374e-05 1.745386e-05 6.827391e-05 7.046960e-05
2.449495e-05 -1.166667e-05 2.060996e-05 7.343057e-05 7.626808e-05
2.449495e-05 -1.095960e-05 2.405580e-05 7.912375e-05 8.269976e-05
2.449495e-05 -1.025253e-05 2.778565e-05 8.550076e-05 8.990229e-05
2.449495e-05 -9.545455e-06 3.178460e-05 9.279495e-05 9.808753e-05
2.449495e-05 -8.838384e-06 3.602504e-05 1.013965e-04 1.076060e-04
2.449495e-05 -8.131313e-06 4.045817e-05 1.120102e-04 1.190930e-04
2.449495e-05 -7.424242e-06 4.498203e-05 1.260721e-04 1.338565e-04
2.449495e-05 -6.717172e-06 4.917687e-05 1.471132e-04 1.551150e-04
2.449495e-05 -6.010101e-06 4.806773e-05 1.737763e-04 1.803017e-04
2.449495e-05 -5.303030e-06 5.351346e-05 1.777197e-04 1.856017e-04
2.449495e-05 -4.595960e-06 6.194973e-05 1.587131e-04 1.703750e-04
2.449495e-05 -3.888889e-06 6.870156e-05 1.357544e-04 1.521485e-04
2.449495e-05 -3.181818e-06 7.411211e-05 1.116403e-04 1.340006e-04
2.449495e-05 -2.474747e-06 7.832633e-05 8.719022e-05 1.172056e-04
2.449495e-05 -1.767677e-06 8.142762e-05 6.245567e-05 1.026215e-04
2.449495e-05 -1.060606e-06 8.359730e-05 3.758272e-05 9.165680e-05
2.449495e-05 -3.535354e-07 8.462581e-05 1.253630e-05 8.554932e-05
2.449495e-05 3.535354e-07 8.463920e-05 -1.248963e-05 8.555574e-05
2.449495e-05 1.060606e-06 8.357123e-05 -3.741906e-05 9.156603e-05
2.449495e-05 1.767677e-06 8.150277e-05 -6.245037e-05 1.026779e-04
2.449495e-05 2.474747e-06 7.833250e-05 -8.731527e-05 1.173028e-04
2.449495e-05 3.181818e-06 7.404014e-05 -1.119046e-04 1.341812e-04
2.449495e-05 3.888889e-06 6.867421e-05 -1.358879e-04 1.522553e-04
2.449495e-05 4.595960e-06 6.201897e-05 -1.586946e-04 1.703829e-04
2.449495e-05 5.303030e-06 5.347439e-05 -1.777932e-04 1.856608e-04
2.449495e-05 6.010101e-06 4.808244e-05 -1.737783e-04 1.803075e-04
2.449495e-05 6.717172e-06 4.917687e-05 -1.471132e-04 1.551150e-04
2.449495e-05 7.424242e-06 4.498204e-05 -1.260721e-04 1.338565e-04
2.449495e-05 8.131313e-06 4.045818e-05 -1.120102e-04 1.190930e-04
2.449495e-05 8.838384e-06 3.602504e-05 -1.013965e-04 1.076060e-04
2.449495e-05 9.545455e-06 3.178461e-05 -9.279495e-05 9.808753e-05
2.449495e-05 1.025253e-05 2.778565e-05 -8.550076e-05 8.990229e-05
2.449495e-05 1.095960e-05 2.405580e-05 -7.912375e-05 8.269976e-05
2.449495e-05 1.166667e-05 2.060996e-05 -7.343057e-05 7.626808e-05
2.449495e-05 1.237374e-05 1.745386e-05 -6.827391e-05 7.046960e-05
2.449495e-05 1.308081e-05 1.458616e-05 -6.355684e-05 6.520911e-05
2.449495e-05 1.378788e-05 1.200006e-05 -5.921322e-05 6.041694e-05
2.449495e-05 1.449495e-05 9.684545e-06 -5.519626e-05 5.603943e-05
2.449495e-05 1.520202e-05 7.625542e-06 -5.147158e-05 5.203338e-05
2.449495e-05 1.590909e-05 5.806843e-06 -4.801281e-05 4.836269e-05
2.449495e-05 1.661616e-05 4.210925e-06 -4.479881e-05 4.499628e-05
2.449495e-05 1.732323e-05 2.819629e-06 -4.181185e-05 4.190682e-05
2.449495e-05 1.803030e-05 1.614709e-06 -3.903650e-05 3.906988e-05
2.449495e-05 1.873737e-05 5.782578e-07 -3.645883e-05 3.646341e-05
2.449495e-05 1.944444e-05 -3.069598e-07 -3.406600e-05 3.406738e-05
2.449495e-05 2.015152e-05 -1.057277e-06 -3.184596e-05 3.186350e-05
2.449495e-05 2.085859e-05 -1.687966e-06 -2.978730e-05 2.983508e-05
2.449495e-05 2.156566e-05 -2.213150e-06 -2.787916e-05 2.796687e-05
2.449495e-05 2.227273e-05 -2.645759e-06 -2.611120e-05 2.624490e-05
2.449495e-05 2.297980e-05 -2.997533e-06 -2.447358e-05 2.465647e-05
2.449495e-05 2.368687e-05 -3.279052e-06 -2.295694e-05 2.318994e-05
2.449495e-05 2.439394e-05 -3.499788e-06 -2.155242e-05 2.183473e-05
2.449495e-05 2.510101e-05 -3.668174e-06 -2.025169e-05 2.058121e-05
2.449495e-05 2.580808e-05 -3.791672e-06 -1.904689e-05 1.942062e-05
2.449495e-05 2.651515e-05 -3.876864e-06 -1.793066e-05 1.834499e-05
2.449495e-05 2.722222e-05 -3.929521e-06 -1.689615e-05 1.734708e-05
2.449495e-05 2.792929e-05 -3.954692e-06 -1.593697e-05 1.642031e-05
2.449495e-05 2.863636e-05 -3.956772e-06 -1.504717e-05 1.555871e-05
2.449495e-05 2.934343e-05 -3.939579e-06 -1.422128e-05 1.475687e-05
2.449495e-05 3.005051e-05 -3.906415e-06 -1.345421e-05 1.400985e-05
2.449495e-05 3.075758e-05 -3.860129e-06 -1.274129e-05 1.331319e-05
2.449495e-05 3.146465e-05 -3.803175e-06 -1.207820e-05 1.266282e-05
2.449495e-05 3.217172e-05 -3.737656e-06 -1.146098e-05 1.205504e-05
2.449495e-05 3.287879e-05 -3.665369e-06 -1.088598e-05 1.148649e-05
2.449495e-05 3.358586e-05 -3.587850e-06 -1.034988e-05 1.095411e-05
2.449495e-05 3.429293e-05 -3.506402e-06 -9.849594e-06 1.045511e-05
2.449495e-05 3.500000e-05 -3.422131e-06 -9.382326e-06 9.986943e-06
2.550505e-05 -3.500000e-05 -3.813960e-06 8.872665e-06 9.657664e-06
2.550505e-05 -3.429293e-05 -3.926176e-06 9.318623e-06 1.011195e-05
2.550505e-05 -3.358586e-05 -4.037847e-06 9.797304e-06 1.059676e-05
2.550505e-05 -3.287879e-05 -4.148046e-06 1.031166e-05 1.111471e-05
2.550505e-05 -3.217172e-05 -4.255654e-06 1.086496e-05 1.166867e-05
2.550505e-05 -3.146465e-05 -4.359328e-06 1.146076e-05 1.226185e-05
2.550505e-05 -3.075758e-05 -4.457462e-06 1.210301e-05 1.289775e-05
2.550505e-05 -3.005051e-05 -4.548144e-06 1.279602e-05 1.358027e-05
2.550505e-05 -2.934343e-05 -4.629108e-06 1.354453e-05 1.431373e-05
2.550505e-05 -2.863636e-05 -4.697675e-06 1.435375e-05 1.510292e-05
2.550505e-05 -2.792929e-05 -4.750692e-06 1.522937e-05 1.595314e-05
2.550505e-05 -2.722222e-05 -4.784459e-06 1.617763e-05 1.687029e-05
2.550505e-05 -2.651515e-05 -4.794651e-06 1.720535e-05 1.786092e-05
2.550505e-05 -2.580808e-05 -4.776223e-06 1.831995e-05 1.893232e-05
2.550505e-05 -2.510101e-05 -4.723323e-06 1.952953e-05 2.009259e-05
2.550505e-05 -2.439394e-05 -4.629178e-06 2.084286e-05 2.135074e-05
2.550505e-05 -2.368687e-05 -4.485989e-06 2.226947e-05 2.271680e-05
2.550505e-05 -2.297980e-05 -4.284811e-06 2.381961e-05 2.420193e-05
2.550505e-05 -2.227273e-05 -4.015440e-06 2.550435e-05 2.581852e-05
2.550505e-05 -2.156566e-05 -3.666292e-06 2.733558e-05 2.758035e-05
2.550505e-05 -2.085859e-05 -3.224307e-06 2.932602e-05 2.950274e-05
2.550505e-05 -2.015152e-05 -2.674852e-06 3.148928e-05 3.160268e-05
2.550505e-05 -1.944444e-05 -2.001665e-06 3.383989e-05 3.389904e-05
2.550505e-05 -1.873737e-05 -1.186827e-06 3.639340e-05 3.641275e-05
2.550505e-05 -1.803030e-05 -2.108003e-07 3.916648e-05 3.916705e-05
2.550505e-05 -1.732323e-05 9.474751e-07 4.217717e-05 4.218781e-05
2.550505e-05 -1.661616e-05 2.310387e-06 4.544522e-05 4.550391e-05
2.550505e-05 -1.590909e-05 3.901348e-06 4.899269e-05 4.914778e-05
2.550505e-05 -1.520202e-05 5.744365e-06 5.284491e-05 5.315621e-05
2.550505e-05 -1.449495e-05 7.863447e-06 5.703198e-05 5.757153e-05
2.550505e-05 -1.378788e-05 1.028185e-05 6.159118e-05 6.244349e-05
2.550505e-05 -1.308081e-05 1.302111e-05 6.657073e-05 6.783223e-05
2.550505e-05 -1.237374e-05 1.609988e-05 7.203599e-05 7.381321e-05
2.550505e-05 -1.166667e-05 1.953245e-05 7.807943e-05 8.048549e-05
2.550505e-05 -1.095960e-05 2.332693e-05 8.483783e-05 8.798638e-05
2.550505e-05 -1.025253e-05 2.748262e-05 9.252320e-05 9.651859e-05
2.550505e-05 -9.545455e-06 3.198580e-05 1.014828e-04 1.064042e-04
2.550505e-05 -8.838384e-06 3.680026e-05 1.123291e-04 1.182036e-04
2.550505e-05 -8.131313e-06 4.183696e-05 1.262669e-04 1.330175e-04
2.550505e-05 -7.424242e-06 4.677611e-05 1.461203e-04 1.534247e-04
2.550505e-05 -6.717172e-06 4.781265e-05 1.754970e-04 1.818935e-04
2.550505e-05 -6.010101e-06 5.191934e-05 1.880570e-04 1.950924e-04
2.550505e-05 -5.303030e-06 6.406765e-05 1.724416e-04 1.839586e-04
2.550505e-05 -4.595960e-06 7.396627e-05 1.514998e-04 1.685918e-04
2.550505e-05 -3.888889e-06 8.242778e-05 1.290272e-04 1.531090e-04
2.550505e-05 -3.181818e-06 8.926123e-05 1.057859e-04 1.384132e-04
2.550505e-05 -2.474747e-06 9.470336e-05 8.239010e-05 1.255263e-04
2.550505e-05 -1.767677e-06 9.892980e-05 5.897896e-05 1.151765e-04
2.550505e-05 -1.060606e-06 1.015833e-04 3.541317e-05 1.075791e-04
2.550505e-05 -3.535354e-07 1.029457e-04 1.182553e-05 1.036227e-04
2.550505e-05 3.535354e-07 1.031333e-04 -1.173524e-05 1.037988e-04
2.550505e-05 1.060606e-06 1.017316e-04 -3.547223e-05 1.077386e-04
2.550505e-05 1.767677e-06 9.890275e-05 -5.889098e-05 1.151082e-04
2.550505e-05 2.474747e-06 9.486696e-05 -8.250354e-05 1.257242e-04
2.550505e-05 3.181818e-06 8.932434e-05 -1.058387e-04 1.384943e-04
2.550505e-05 3.888889e-06 8.237495e-05 -1.287769e-04 1.528696e-04
2.550505e-05 4.595960e-06 7.411113e-05 -1.513182e-04 1.684923e-04
2.550505e-05 5.303030e-06 6.404155e-05 -1.724547e-04 1.839618e-04
2.550505e-05 6.010101e-06 5.189934e-05 -1.880290e-04 1.950601e-04
2.550505e-05 6.717172e-06 4.782280e-05 -1.755006e-04 1.818996e-04
2.550505e-05 7.424242e-06 4.677611e-05 -1.461203e-04 1.534247e-04
2.550505e-05 8.131313e-06 4.183696e-05 -1.262669e-04 1.330175e-04
2.550505e-05 8.838384e-06 3.680026e-05 -1.123291e-04 1.182036e-04
2.550505e-05 9.545455e-06 3.198580e-05 -1.014828e-04 1.064042e-04
2.550505e-05 1.025253e-05 2.748263e-05 -9.252320e-05 9.651859e-05
2.550505e-05 1.095960e-05 2.332693e-05 -8.483783e-05 8.798638e-05
2.550505e-05 1.166667e-05 1.953246e-05 -7.807943e-05 8.048549e-05
2.550505e-05 1.237374e-05 1.609988e-05 -7.203599e-05 7.381321e-05
2.550505e-05 1.308081e-05 1.302111e-05 -6.657073e-05 6.783223e-05
2.550505e-05 1.378788e-05 1.028185e-05 -6.159117e-05 6.244349e-05
2.550505e-05 1.449495e-05 7.863448e-06 -5.703198e-05 5.757153e-05
2.550505e-05 1.520202e-05 5.744367e-06 -5.284491e-05 5.315621e-05
2.550505e-05 1.590909e-05 3.901350e-06 -4.899269e-05 4.914778e-05
2.550505e-05 1.661616e-05 2.310388e-06 -4.544522e-05 4.550391e-05
2.550505e-05 1.732323e-05 9.474763e-07 -4.217717e-05 4.218781e-05
2.550505e-05 1.803030e-05 -2.107992e-07 -3.916648e-05 3.916705e-05
2.550505e-05 1.873737e-05 -1.186826e-06 -3.639340e-05 3.641275e-05
2.550505e-05 1.944444e-05 -2.001664e-06 -3.383989e-05 3.389904e-05
2.550505e-05 2.015152e-05 -2.674852e-06 -3.148928e-05 3.160268e-05
2.550505e-05 2.085859e-05 -3.224307e-06 -2.932602e-05 2.950274e-05
2.550505e-05 2.156566e-05 -3.666292e-06 -2.733558e-05 2.758035e-05
2.550505e-05 2.227273e-05 -4.015439e-06 -2.550435e-05 2.581852e-05
2.550505e-05 2.297980e-05 -4.284811e-06 -2.381961e-05 2.420193e-05
2.550505e-05 2.368687e-05 -4.485989e-06 -2.226947e-05 2.271680e-05
2.550505e-05 2.439394e-05 -4.629178e-06 -2.084286e-05 2.135074e-05
2.550505e-05 2.510101e-05 -4.723323e-06 -1.952953e-05 2.009259e-05
2.550505e-05 2.580808e-05 -4.776223e-06 -1.831995e-05 1.893232e-05
2.550505e-05 2.651515e-05 -4.794650e-06 -1.720535e-05 1.786092e-05
2.550505e-05 2.722222e-05 -4.784459e-06 -1.617763e-05 1.687029e-05
2.550505e-05 2.792929e-05 -4.750691e-06 -1.522937e-05 1.595314e-05
2.550505e-05 2.863636e-05 -4.697674e-06 -1.435375e-05 1.510292e-05
2.550505e-05 2.934343e-05 -4.629107e-06 -1.354453e-05 1.431373e-05
2.550505e-05 3.005051e-05 -4.548144e-06 -1.279602e-05 1.358027e-05
2.550505e-05 3.075758e-05 -4.457462e-06 -1.210301e-05 1.289775e-05
2.550505e-05 3.146465e-05 -4.359328e-06 -1.146076e-05 1.226185e-05
2.550505e-05 3.217172e-05 -4.255654e-06 -1.086496e-05 1.166867e-05
2.550505e-05 3.287879e-05 -4.148046e-06 -1.031166e-05 1.111471e-05
2.550505e-05 3.358586e-05 -4.037847e-06 -9.797303e-06 1.059676e-05
2.550505e-05 3.429293e-05 -3.926176e-06 -9.318623e-06 1.011195e-05
2.550505e-05 3.500000e-05 -3.813960e-06 -8.872665e-06 9.657664e-06
2.651515e-05 -3.500000e-05 -4.187934e-06 8.290309e-06 9.288058e-06
2.651515e-05 -3.429293e-05 -4.328354e-06 8.708685e-06 9.725012e-06
2.651515e-05 -3.358586e-05 -4.470740e-06 9.158883e-06 1.019179e-05
2.651515e-05 -3.287879e-05 -4.614393e-06 9.643954e-06 1.069105e-05
2.651515e-05 -3.217172e-05 -4.758440e-06 1.016728e-05 1.122570e-05
2.651515e-05 -3.146465e-05 -4.901797e-06 1.073260e-05 1.179900e-05
2.651515e-05 -3.075758e-05 -5.043134e-06 1.134408e-05 1.241456e-05
2.651515e-05 -3.005051e-05 -5.180826e-06 1.200632e-05 1.307641e-05
2.651515e-05 -2.934343e-05 -5.312900e-06 1.272441e-05 1.378903e-05
2.651515e-05 -2.863636e-05 -5.436978e-06 1.350401e-05 1.455743e-05
2.651515e-05 -2.792929e-05 -5.550201e-06 1.435136e-05 1.538721e-05
2.651515e-05 -2.722222e-05 -5.649150e-06 1.527339e-05 1.628464e-05
2.651515e-05 -2.651515e-05 -5.729756e-06 1.627774e-05 1.725673e-05
2.651515e-05 -2.580808e-05 -5.787189e-06 1.737283e-05 1.831138e-05
2.651515e-05 -2.510101e-05 -5.815744e-06 1.856796e-05 1.945744e-05
2.651515e-05 -2.439394e-05 -5.808709e-06 1.987333e-05 2.070484e-05
2.651515e-05 -2.368687e-05 -5.758223e-06 2.130017e-05 2.206478e-05
2.651515e-05 -2.297980e-05 -5.655117e-06 2.286076e-05 2.354983e-05
2.651515e-05 -2.227273e-05 -5.488749e-06 2.456850e-05 2.517415e-05
2.651515e-05 -2.156566e-05 -5.246838e-06 2.643804e-05 2.695365e-05
2.651515e-05 -2.085859e-05 -4.915287e-06 2.848528e-05 2.890625e-05
2.651515e-05 -2.015152e-05 -4.478030e-06 3.072751e-05 3.105209e-05
2.651515e-05 -1.944444e-05 -3.916879e-06 3.318348e-05 3.341385e-05
2.651515e-05 -1.873737e-05 -3.211426e-06 3.587356e-05 3.601702e-05
2.651515e-05 -1.803030e-05 -2.338980e-06 3.881994e-05 3.889034e-05
2.651515e-05 -1.732323e-05 -1.274591e-06 4.204689e-05 4.206621e-05
2.651515e-05 -1.661616e-05 8.832238e-09 4.558134e-05 4.558134e-05
2.651515e-05 -1.590909e-05 1.540268e-06 4.945358e-05 4.947756e-05
2.651515e-05 -1.520202e-05 3.350162e-06 5.369854e-05 5.380294e-05
2.651515e-05 -1.449495e-05 5.469801e-06 5.835779e-05 5.861357e-05
2.651515e-05 -1.378788e-05 7.930439e-06 6.348281e-05 6.397624e-05
2.651515e-05 -1.308081e-05 1.076211e-05 6.914018e-05 6.997277e-05
2.651515e-05 -1.237374e-05 1.399204e-05 7.542037e-05 7.670730e-05
2.651515e-05 -1.166667e-05 1.764252e-05 8.245257e-05 8.431895e-05
2.651515e-05 -1.095960e-05 2.172774e-05 9.043137e-05 9.300498e-05
2.651515e-05 -1.025253e-05 2.624862e-05 9.966769e-05 1.030662e-04
2.651515e-05 -9.545455e-06 3.118197e-05 1.106961e-04 1.150041e-04
2.651515e-05 -8.838384e-06 3.644991e-05 1.245351e-04 1.297597e-04
2.651515e-05 -8.131313e-06 4.178168e-05 1.434610e-04 1.494214e-04
2.651515e-05 -7.424242e-06 4.474961e-05 1.730455e-04 1.787380e-04
2.651515e-05 -6.717172e-06 4.606496e-05 1.938015e-04 1.992009e-04
2.651515e-05 -6.010101e-06 6.168099e-05 1.831635e-04 1.932703e-04
2.651515e-05 -5.303030e-06 7.524101e-05 1.641028e-04 1.805296e-04
2.651515e-05 -4.595960e-06 8.672696e-05 1.431568e-04 1.673781e-04
2.651515e-05 -3.888889e-06 9.659311e-05 1.216693e-04 1.553501e-04
2.651515e-05 -3.181818e-06 1.048771e-04 9.978264e-05 1.447611e-04
2.651515e-05 -2.474747e-06 1.113536e-04 7.771061e-05 1.357886e-04
2.651515e-05 -1.767677e-06 1.163521e-04 5.545900e-05 1.288934e-04
2.651515e-05 -1.060606e-06 1.195693e-04 3.330989e-05 1.241224e-04
2.651515e-05 -3.535354e-07 1.214877e-04 1.108255e-05 1.219921e-04
2.651515e-05 3.535354e-07 1.210992e-04 -1.113687e-05 1.216103e-04
2.651515e-05 1.060606e-06 1.197615e-04 -3.326002e-05 1.242942e-04
2.651515e-05 1.767677e-06 1.163519e-04 -5.558616e-05 1.289480e-04
2.651515e-05 2.474747e-06 1.114767e-04 -7.763099e-05 1.358441e-04
2.651515e-05 3.181818e-06 1.048014e-04 -9.979773e-05 1.447167e-04
2.651515e-05 3.888889e-06 9.657907e-05 -1.216508e-04 1.553268e-04
2.651515e-05 4.595960e-06 8.671855e-05 -1.433397e-04 1.675302e-04
2.651515e-05 5.303030e-06 7.503657e-05 -1.642150e-04 1.805466e-04
2.651515e-05 6.010101e-06 6.169643e-05 -1.831836e-04 1.932943e-04
2.651515e-05 6.717172e-06 4.610104e-05 -1.938207e-04 1.992279e-04
2.651515e-05 7.424242e-06 4.474999e-05 -1.730455e-04 1.787381e-04
2.651515e-05 8.131313e-06 4.178169e-05 -1.434609e-04 1.494214e-04
2.651515e-05 8.838384e-06 3.644991e-05 -1.245351e-04 1.297597e-04
2.651515e-05 9.545455e-06 3.118197e-05 -1.106961e-04 1.150041e-04
2.651515e-05 1.025253e-05 2.624862e-05 -9.966769e-05 1.030662e-04
2.651515e-05 1.095960e-05 2.172774e-05 -9.043137e-05 9.300498e-05
2.651515e-05 1.166667e-05 1.764252e-05 -8.245257e-05 8.431895e-05
2.651515e-05 1.237374e-05 1.399205e-05 -7.542037e-05 7.670730e-05
2.651515e-05 1.308081e-05 1.076211e-05 -6.914018e-05 6.997277e-05
2.651515e-05 1.378788e-05 7.930441e-06 -6.348281e-05 6.397624e-05
2.651515e-05 1.449495e-05 5.469803e-06 -5.835779e-05 5.861357e-05
2.651515e-05 1.520202e-05 3.350164e-06 -5.369853e-05 5.380294e-05
2.651515e-05 1.590909e-05 1.540270e-06 -4.945358e-05 4.947756e-05
2.651515e-05 1.661616e-05 8.833739e-09 -4.558134e-05 4.558134e-05
2.651515e-05 1.732323e-05 -1.274590e-06 -4.204689e-05 4.206621e-05
2.651515e-05 1.803030e-05 -2.338979e-06 -3.881993e-05 3.889033e-05
2.651515e-05 1.873737e-05 -3.211425e-06 -3.587356e-05 3.601702e-05
2.651515e-05 1.944444e-05 -3.916878e-06 -3.318348e-05 3.341385e-05
2.651515e-05 2.015152e-05 -4.478029e-06 -3.072751e-05 3.105209e-05
2.651515e-05 2.085859e-05 -4.915287e-06 -2.848528e-05 2.890625e-05
2.651515e-05 2.156566e-05 -5.246837e-06 -2.643804e-05 2.695365e-05
2.651515e-05 2.227273e-05 -5.488748e-06 -2.456850e-05 2.517415e-05
2.651515e-05 2.297980e-05 -5.655116e-06 -2.286076e-05 2.354983e-05
2.651515e-05 2.368687e-05 -5.758223e-06 -2.130017e-05 2.206478e-05
2.651515e-05 2.439394e-05 -5.808709e-06 -1.987333e-05 2.070484e-05
2.651515e-05 2.510101e-05 -5.815743e-06 -1.856795e-05 1.945744e-05
2.651515e-05 2.580808e-05 -5.787188e-06 -1.737283e-05 1.831138e-05
2.651515e-05 2.651515e-05 -5.729756e-06 -1.627774e-05 1.725673e-05
2.651515e-05 2.722222e-05 -5.649150e-06 -1.527339e-05 1.628464e-05
2.651515e-05 2.792929e-05 -5.550200e-06 -1.435136e-05 1.538721e-05
2.651515e-05 2.863636e-05 -5.436977e-06 -1.350400e-05 1.455743e-05
2.651515e-05 2.934343e-05 -5.312900e-06 -1.272441e-05 1.378903e-05
2.651515e-05 3.005051e-05 -5.180825e-06 -1.200632e-05 1.307641e-05
2.651515e-05 3.075758e-05 -5.043134e-06 -1.134408e-05 1.241456e-05
2.651515e-05 3.146465e-05 -4.901797e-06 -1.073260e-05 1.179900e-05
2.651515e-05 3.217172e-05 -4.758440e-06 -1.016728e-05 1.122570e-05
2.651515e-05 3.287879e-05 -4.614393e-06 -9.643954e-06 1.069105e-05
2.651515e-05 3.358586e-05 -4.470740e-06 -9.158883e-06 1.019179e-05
2.651515e-05 3.429293e-05 -4.328354e-06 -8.708685e-06 9.725011e-06
2.651515e-05 3.500000e-05 -4.187934e-06 -8.290309e-06 9.288058e-06
2.752525e-05 -3.500000e-05 -4.537488e-06 7.638151e-06 8.884264e-06
2.752525e-05 -3.429293e-05 -4.705743e-06 8.022604e-06 9.300870e-06
2.752525e-05 -3.358586e-05 -4.878649e-06 8.437316e-06 9.746257e-06
2.752525e-05 -3.287879e-05 -5.055784e-06 8.885360e-06 1.022304e-05
2.752525e-05 -3.217172e-05 -5.236578e-06 9.370165e-06 1.073414e-05
2.752525e-05 -3.146465e-05 -5.420275e-06 9.895564e-06 1.128280e-05
2.752525e-05 -3.075758e-05 -5.605901e-06 1.046584e-05 1.187265e-05
2.752525e-05 -3.005051e-05 -5.792214e-06 1.108578e-05 1.250777e-05
2.752525e-05 -2.934343e-05 -5.977653e-06 1.176074e-05 1.319270e-05
2.752525e-05 -2.863636e-05 -6.160270e-06 1.249671e-05 1.393258e-05
2.752525e-05 -2.792929e-05 -6.337660e-06 1.330038e-05 1.473316e-05
2.752525e-05 -2.722222e-05 -6.506868e-06 1.417923e-05 1.560096e-05
2.752525e-05 -2.651515e-05 -6.664291e-06 1.514162e-05 1.654332e-05
2.752525e-05 -2.580808e-05 -6.805553e-06 1.619688e-05 1.756857e-05
2.752525e-05 -2.510101e-05 -6.925377e-06 1.735541e-05 1.868612e-05
2.752525e-05 -2.439394e-05 -7.017419e-06 1.862879e-05 1.990668e-05
2.752525e-05 -2.368687e-05 -7.074098e-06 2.002988e-05 2.124239e-05
2.752525e-05 -2.297980e-05 -7.086399e-06 2.157300e-05 2.270708e-05
2.752525e-05 -2.227273e-05 -7.043653e-06 2.327396e-05 2.431646e-05
2.752525e-05 -2.156566e-05 -6.933305e-06 2.515029e-05 2.608846e-05
2.752525e-05 -2.085859e-05 -6.740671e-06 2.722133e-05 2.804349e-05
2.752525e-05 -2.015152e-05 -6.448683e-06 2.950839e-05 3.020481e-05
2.752525e-05 -1.944444e-05 -6.037649e-06 3.203495e-05 3.259895e-05
2.752525e-05 -1.873737e-05 -5.485032e-06 3.482691e-05 3.525620e-05
2.752525e-05 -1.803030e-05 -4.765274e-06 3.791285e-05 3.821115e-05
2.752525e-05 -1.732323e-05 -3.849701e-06 4.132451e-05 4.150344e-05
2.752525e-05 -1.661616e-05 -2.706531e-06 4.509746e-05 4.517860e-05
2.752525e-05 -1.590909e-05 -1.301048e-06 4.927212e-05 4.928929e-05
2.752525e-05 -1.520202e-05 4.040184e-07 5.389546e-05 5.389698e-05
2.752525e-05 -1.449495e-05 2.447814e-06 5.902369e-05 5.907442e-05
2.752525e-05 -1.378788e-05 4.870314e-06 6.472666e-05 6.490964e-05
2.752525e-05 -1.308081e-05 7.710744e-06 7.109532e-05 7.151224e-05
2.752525e-05 -1.237374e-05 1.100525e-05 7.825435e-05 7.902442e-05
2.752525e-05 -1.166667e-05 1.478329e-05 8.638482e-05 8.764064e-05
2.752525e-05 -1.095960e-05 1.906152e-05 9.576708e-05 9.764566e-05
2.752525e-05 -1.025253e-05 2.383155e-05 1.068691e-04 1.094941e-04
2.752525e-05 -9.545455e-06 2.902856e-05 1.205534e-04 1.239991e-04
2.752525e-05 -8.838384e-06 3.441462e-05 1.386610e-04 1.428679e-04
2.752525e-05 -8.131313e-06 3.860100e-05 1.659903e-04 1.704196e-04
2.752525e-05 -7.424242e-06 3.790709e-05 1.931979e-04 1.968816e-04
2.752525e-05 -6.717172e-06 5.477635e-05 1.905702e-04 1.982863e-04
2.752525e-05 -6.010101e-06 7.176634e-05 1.738442e-04 1.880750e-04
2.752525e-05 -5.303030e-06 8.674870e-05 1.547551e-04 1.774105e-04
2.752525e-05 -4.595960e-06 9.982913e-05 1.348404e-04 1.677730e-04
2.752525e-05 -3.888889e-06 1.109961e-04 1.142794e-04 1.593107e-04
2.752525e-05 -3.181818e-06 1.205659e-04 9.360294e-05 1.526356e-04
2.752525e-05 -2.474747e-06 1.278981e-04 7.294875e-05 1.472394e-04
2.752525e-05 -1.767677e-06 1.334963e-04 5.201477e-05 1.432717e-04
2.752525e-05 -1.060606e-06 1.376126e-04 3.127265e-05 1.411213e-04
2.752525e-05 -3.535354e-07 1.390789e-04 1.044462e-05 1.394705e-04
2.752525e-05 3.535354e-07 1.395328e-04 -1.041308e-05 1.399208e-04
2.752525e-05 1.060606e-06 1.371910e-04 -3.127549e-05 1.407108e-04
2.752525e-05 1.767677e-06 1.337401e-04 -5.214404e-05 1.435459e-04
2.752525e-05 2.474747e-06 1.279949e-04 -7.278676e-05 1.472434e-04
2.752525e-05 3.181818e-06 1.202551e-04 -9.366022e-05 1.524255e-04
2.752525e-05 3.888889e-06 1.110376e-04 -1.142574e-04 1.593239e-04
2.752525e-05 4.595960e-06 9.971231e-05 -1.346847e-04 1.675784e-04
2.752525e-05 5.303030e-06 8.666838e-05 -1.549126e-04 1.775087e-04
2.752525e-05 6.010101e-06 7.165408e-05 -1.740892e-04 1.882588e-04
2.752525e-05 6.717172e-06 5.468138e-05 -1.906113e-04 1.982996e-04
2.752525e-05 7.424242e-06 3.785804e-05 -1.931852e-04 1.968597e-04
2.752525e-05 8.131313e-06 3.860103e-05 -1.659903e-04 1.704196e-04
2.752525e-05 8.838384e-06 3.441463e-05 -1.386610e-04 1.428679e-04
2.752525e-05 9.545455e-06 2.902857e-05 -1.205534e-04 1.239991e-04
2.752525e-05 1.025253e-05 2.383155e-05 -1.068691e-04 1.094941e-04
2.752525e-05 1.095960e-05 1.906152e-05 -9.576708e-05 9.764566e-05
2.752525e-05 1.166667e-05 1.478329e-05 -8.638482e-05 8.764064e-05
2.752525e-05 1.237374e-05 1.100525e-05 -7.825435e-05 7.902442e-05
2.752525e-05 1.308081e-05 7.710747e-06 -7.109532e-05 7.151224e-05
2.752525e-05 1.378788e-05 4.870316e-06 -6.472666e-05 6.490964e-05
2.752525e-05 1.449495e-05 2.447817e-06 -5.902369e-05 5.907442e-05
2.752525e-05 1.520202e-05 4.040204e-07 -5.389546e-05 5.389697e-05
2.752525e-05 1.590909e-05 -1.301046e-06 -4.927212e-05 4.928929e-05
2.752525e-05 1.661616e-05 -2.706530e-06 -4.509746e-05 4.517860e-05
2.752525e-05 1.732323e-05 -3.849700e-06 -4.132451e-05 4.150344e-05
2.752525e-05 1.803030e-05 -4.765273e-06 -3.791285e-05 3.821115e-05
2.752525e-05 1.873737e-05 -5.485030e-06 -3.482691e-05 3.525620e-05
2.752525e-05 1.944444e-05 -6.037648e-06 -3.203495e-05 3.259895e-05
2.752525e-05 2.015152e-05 -6.448682e-06 -2.950839e-05 3.020481e-05
2.752525e-05 2.085859e-05 -6.740670e-06 -2.722133e-05 2.804349e-05
2.752525e-05 2.156566e-05 -6.933305e-06 -2.515029e-05 2.608846e-05
2.752525e-05 2.227273e-05 -7.043652e-06 -2.327396e-05 2.431646e-05
2.752525e-05 2.297980e-05 -7.086398e-06 -2.157300e-05 2.270707e-05
2.752525e-05 2.368687e-05 -7.074098e-06 -2.002988e-05 2.124239e-05
2.752525e-05 2.439394e-05 -7.017418e-06 -1.862879e-05 1.990668e-05
2.752525e-05 2.510101e-05 -6.925376e-06 -1.735541e-05 1.868612e-05
2.752525e-05 2.580808e-05 -6.805553e-06 -1.619688e-05 1.756857e-05
2.752525e-05 2.651515e-05 -6.664290e-06 -1.514162e-05 1.654332e-05
2.752525e-05 2.722222e-05 -6.506868e-06 -1.417923e-05 1.560096e-05
2.752525e-05 2.792929e-05 -6.337660e-06 -1.330038e-05 1.473316e-05
2.752525e-05 2.863636e-05 -6.160270e-06 -1.249671e-05 1.393257e-05
2.752525e-05 2.934343e-05 -5.977653e-06 -1.176074e-05 1.319270e-05
2.752525e-05 3.005051e-05 -5.792214e-06 -1.108578e-05 1.250777e-05
2.752525e-05 3.075758e-05 -5.605901e-06 -1.046584e-05 1.187265e-05
2.752525e-05 3.146465e-05 -5.420275e-06 -9.895563e-06 1.128280e-05
2.752525e-05 3.217172e-05 -5.236578e-06 -9.370164e-06 1.073414e-05
2.752525e-05 3.287879e-05 -5.055784e-06 -8.885359e-06 1.022304e-05
2.752525e-05 3.358586e-05 -4.878649e-06 -8.437316e-06 9.746256e-06
2.752525e-05 3.429293e-05 -4.705743e-06 -8.022604e-06 9.300870e-06
2.752525e-05 3.500000e-05 -4.537488e-06 -7.638151e-06 8.884264e-06
2.853535e-05 -3.500000e-05 -4.855971e-06 6.920451e-06 8.454176e-06
2.853535e-05 -3.429293e-05 -5.050999e-06 7.264721e-06 8.848094e-06
2.853535e-05 -3.358586e-05 -5.253466e-06 7.636986e-06 9.269437e-06
2.853535e-05 -3.287879e-05 -5.463267e-06 8.040254e-06 9.720750e-06
2.853535e-05 -3.217172e-05 -5.680186e-06 8.477912e-06 1.020488e-05
2.853535e-05 -3.146465e-05 -5.903859e-06 8.953773e-06 1.072500e-05
2.853535e-05 -3.075758e-05 -6.133744e-06 9.472136e-06 1.128469e-05
2.853535e-05 -3.005051e-05 -6.369078e-06 1.003785e-05 1.188796e-05
2.853535e-05 -2.934343e-05 -6.608821e-06 1.065638e-05 1.253934e-05
2.853535e-05 -2.863636e-05 -6.851594e-06 1.133392e-05 1.324394e-05
2.853535e-05 -2.792929e-05 -7.095606e-06 1.207743e-05 1.400757e-05
2.853535e-05 -2.722222e-05 -7.338562e-06 1.289480e-05 1.483679e-05
2.853535e-05 -2.651515e-05 -7.577551e-06 1.379492e-05 1.573910e-05
2.853535e-05 -2.580808e-05 -7.808926e-06 1.478785e-05 1.672303e-05
2.853535e-05 -2.510101e-05 -8.028145e-06 1.588491e-05 1.779836e-05
2.853535e-05 -2.439394e-05 -8.229599e-06 1.709890e-05 1.897626e-05
2.853535e-05 -2.368687e-05 -8.406405e-06 1.844420e-05 2.026958e-05
2.853535e-05 -2.297980e-05 -8.550172e-06 1.993701e-05 2.169308e-05
2.853535e-05 -2.227273e-05 -8.650731e-06 2.159552e-05 2.326374e-05
2.853535e-05 -2.156566e-05 -8.695834e-06 2.344016e-05 2.500117e-05
2.853535e-05 -2.085859e-05 -8.670832e-06 2.549379e-05 2.692799e-05
2.853535e-05 -2.015152e-05 -8.558317e-06 2.778201e-05 2.907035e-05
2.853535e-05 -1.944444e-05 -8.337762e-06 3.033345e-05 3.145849e-05
2.853535e-05 -1.873737e-05 -7.985162e-06 3.318013e-05 3.412747e-05
2.853535e-05 -1.803030e-05 -7.472709e-06 3.635795e-05 3.711795e-05
2.853535e-05 -1.732323e-05 -6.768527e-06 3.990731e-05 4.047723e-05
2.853535e-05 -1.661616e-05 -5.836542e-06 4.387408e-05 4.426059e-05
2.853535e-05 -1.590909e-05 -4.636522e-06 4.831098e-05 4.853296e-05
2.853535e-05 -1.520202e-05 -3.124413e-06 5.327989e-05 5.337142e-05
2.853535e-05 -1.449495e-05 -1.253080e-06 5.885548e-05 5.886882e-05
2.853535e-05 -1.378788e-05 1.026341e-06 6.513138e-05 6.513947e-05
2.853535e-05 -1.308081e-05 3.762167e-06 7.223077e-05 7.232868e-05
2.853535e-05 -1.237374e-05 6.998343e-06 8.032518e-05 8.062947e-05
2.853535e-05 -1.166667e-05 1.076770e-05 8.967001e-05 9.031420e-05
2.853535e-05 -1.095960e-05 1.507861e-05 1.006763e-04 1.017993e-04
2.853535e-05 -1.025253e-05 1.988304e-05 1.140738e-04 1.157937e-04
2.853535e-05 -9.545455e-06 2.497394e-05 1.313490e-04 1.337021e-04
2.853535e-05 -8.838384e-06 2.939571e-05 1.562314e-04 1.589728e-04
2.853535e-05 -8.131313e-06 2.845535e-05 1.870641e-04 1.892160e-04
2.853535e-05 -7.424242e-06 4.303959e-05 1.939009e-04 1.986202e-04
2.853535e-05 -6.717172e-06 6.349712e-05 1.802019e-04 1.910618e-04
2.853535e-05 -6.010101e-06 8.196011e-05 1.631606e-04 1.825893e-04
2.853535e-05 -5.303030e-06 9.833829e-05 1.448889e-04 1.751091e-04
2.853535e-05 -4.595960e-06 1.128270e-04 1.260175e-04 1.691459e-04
2.853535e-05 -3.888889e-06 1.252951e-04 1.068419e-04 1.646635e-04
2.853535e-05 -3.181818e-06 1.360614e-04 8.742578e-05 1.617281e-04
2.853535e-05 -2.474747e-06 1.442339e-04 6.808362e-05 1.594954e-04
2.853535e-05 -1.767677e-06 1.505470e-04 4.886062e-05 1.582774e-04
2.853535e-05 -1.060606e-06 1.548259e-04 2.907311e-05 1.575319e-04
2.853535e-05 -3.535354e-07 1.571714e-04 9.765465e-06 1.574745e-04
2.853535e-05 3.535354e-07 1.567299e-04 -9.661151e-06 1.570274e-04
2.853535e-05 1.060606e-06 1.548568e-04 -2.933859e-05 1.576115e-04
2.853535e-05 1.767677e-06 1.507177e-04 -4.846233e-05 1.583175e-04
2.853535e-05 2.474747e-06 1.443464e-04 -6.815742e-05 1.596287e-04
2.853535e-05 3.181818e-06 1.356848e-04 -8.753168e-05 1.614688e-04
2.853535e-05 3.888889e-06 1.255298e-04 -1.068567e-04 1.648517e-04
2.853535e-05 4.595960e-06 1.129689e-04 -1.259675e-04 1.692034e-04
2.853535e-05 5.303030e-06 9.847075e-05 -1.448025e-04 1.751121e-04
2.853535e-05 6.010101e-06 8.197192e-05 -1.632223e-04 1.826497e-04
2.853535e-05 6.717172e-06 6.345993e-05 -1.804114e-04 1.912471e-04
2.853535e-05 7.424242e-06 4.301728e-05 -1.940109e-04 1.987227e-04
2.853535e-05 8.131313e-06 2.846772e-05 -1.870863e-04 1.892398e-04
2.853535e-05 8.838384e-06 2.939572e-05 -1.562314e-04 1.589728e-04
2.853535e-05 9.545455e-06 2.497395e-05 -1.313490e-04 1.337021e-04
2.853535e-05 1.025253e-05 1.988305e-05 -1.140738e-04 1.157937e-04
2.853535e-05 1.095960e-05 1.507861e-05 -1.006763e-04 1.017992e-04
2.853535e-05 1.166667e-05 1.076770e-05 -8.967001e-05 9.031420e-05
2.853535e-05 1.237374e-05 6.998346e-06 -8.032518e-05 8.062947e-05
2.853535e-05 1.308081e-05 3.762170e-06 -7.223076e-05 7.232867e-05
2.853535e-05 1.378788e-05 1.026344e-06 -6.513138e-05 6.513947e-05
2.853535e-05 1.449495e-05 -1.253078e-06 -5.885548e-05 5.886882e-05
2.853535e-05 1.520202e-05 -3.124411e-06 -5.327989e-05 5.337142e-05
2.853535e-05 1.590909e-05 -4.636520e-06 -4.831098e-05 4.853296e-05
2.853535e-05 1.661616e-05 -5.836540e-06 -4.387408e-05 4.426059e-05
2.853535e-05 1.732323e-05 -6.768526e-06 -3.990731e-05 4.047723e-05
2.853535e-05 1.803030e-05 -7.472707e-06 -3.635795e-05 3.711794e-05
2.853535e-05 1.873737e-05 -7.985161e-06 -3.318013e-05 3.412747e-05
2.853535e-05 1.944444e-05 -8.337761e-06 -3.033345e-05 3.145849e-05
2.853535e-05 2.015152e-05 -8.558316e-06 -2.778201e-05 2.907034e-05
2.853535e-05 2.085859e-05 -8.670831e-06 -2.549379e-05 2.692799e-05
2.853535e-05 2.156566e-05 -8.695833e-06 -2.344016e-05 2.500117e-05
2.853535e-05 2.227273e-05 -8.650730e-06 -2.159552e-05 2.326374e-05
2.853535e-05 2.297980e-05 -8.550172e-06 -1.993701e-05 2.169308e-05
2.853535e-05 2.368687e-05 -8.406405e-06 -1.844420e-05 2.026958e-05
2.853535e-05 2.439394e-05 -8.229598e-06 -1.709890e-05 1.897626e-05
2.853535e-05 2.510101e-05 -8.028144e-06 -1.588491e-05 1.779836e-05
2.853535e-05 2.580808e-05 -7.808925e-06 -1.478785e-05 1.672303e-05
2.853535e-05 2.651515e-05 -7.577551e-06 -1.379492e-05 1.573910e-05
2.853535e-05 2.722222e-05 -7.338561e-06 -1.289480e-05 1.483679e-05
2.853535e-05 2.792929e-05 -7.095606e-06 -1.207743e-05 1.400757e-05
2.853535e-05 2.863636e-05 -6.851594e-06 -1.133392e-05 1.324394e-05
2.853535e-05 2.934343e-05 -6.608820e-06 -1.065638e-05 1.253934e-05
2.853535e-05 3.005051e-05 -6.369078e-06 -1.003785e-05 1.188796e-05
2.853535e-05 3.075758e-05 -6.133744e-06 -9.472135e-06 1.128469e-05
2.853535e-05 3.146465e-05 -5.903858e-06 -8.953773e-06 1.072500e-05
2.853535e-05 3.217172e-05 -5.680186e-06 -8.477911e-06 1.020488e-05
2.853535e-05 3.287879e-05 -5.463267e-06 -8.040254e-06 9.720749e-06
2.853535e-05 3.358586e-05 -5.253466e-06 -7.636985e-06 9.269436e-06
2.853535e-05 3.429293e-05 -5.050999e-06 -7.264721e-06 8.848094e-06
2.853535e-05 3.500000e-05 -4.855971e-06 -6.920450e-06 8.454176e-06
2.954545e-05 -3.500000e-05 -5.136827e-06 6.142885e-06 8.007623e-06
2.954545e-05 -3.429293e-05 -5.356828e-06 6.440968e-06 8.377450e-06
2.954545e-05 -3.358586e-05 -5.587068e-06 6.764057e-06 8.773129e-06
2.954545e-05 -3.287879e-05 -5.827795e-06 7.115005e-06 9.197092e-06
2.954545e-05 -3.217172e-05 -6.079186e-06 7.497046e-06 9.652057e-06
2.954545e-05 -3.146465e-05 -6.341324e-06 7.913855e-06 1.014108e-05
2.954545e-05 -3.075758e-05 -6.614166e-06 8.369609e-06 1.066759e-05
2.954545e-05 -3.005051e-05 -6.897508e-06 8.869064e-06 1.123548e-05
2.954545e-05 -2.934343e-05 -7.190937e-06 9.417640e-06 1.184911e-05
2.954545e-05 -2.863636e-05 -7.493773e-06 1.002152e-05 1.251349e-05
2.954545e-05 -2.792929e-05 -7.804998e-06 1.068774e-05 1.323427e-05
2.954545e-05 -2.722222e-05 -8.123169e-06 1.142438e-05 1.401793e-05
2.954545e-05 -2.651515e-05 -8.446307e-06 1.224061e-05 1.487187e-05
2.954545e-05 -2.580808e-05 -8.771775e-06 1.314694e-05 1.580462e-05
2.954545e-05 -2.510101e-05 -9.096112e-06 1.415538e-05 1.682599e-05
2.954545e-05 -2.439394e-05 -9.414851e-06 1.527962e-05 1.794732e-05
2.954545e-05 -2.368687e-05 -9.722288e-06 1.653530e-05 1.918174e-05
2.954545e-05 -2.297980e-05 -1.001122e-05 1.794026e-05 2.054452e-05
2.954545e-05 -2.227273e-05 -1.027262e-05 1.951483e-05 2.205346e-05
2.954545e-05 -2.156566e-05 -1.049531e-05 2.128215e-05 2.372933e-05
2.954545e-05 -2.085859e-05 -1.066549e-05 2.326855e-05 2.559644e-05
2.954545e-05 -2.015152e-05 -1.076634e-05 2.550394e-05 2.768330e-05
2.954545e-05 -1.944444e-05 -1.077749e-05 2.802232e-05 3.002340e-05
2.954545e-05 -1.873737e-05 -1.067452e-05 3.086230e-05 3.265620e-05
2.954545e-05 -1.803030e-05 -1.042843e-05 3.406785e-05 3.562823e-05
2.954545e-05 -1.732323e-05 -1.000521e-05 3.768920e-05 3.899462e-05
2.954545e-05 -1.661616e-05 -9.365450e-06 4.178419e-05 4.282090e-05
2.954545e-05 -1.590909e-05 -8.464303e-06 4.642019e-05 4.718557e-05
2.954545e-05 -1.520202e-05 -7.251695e-06 5.167723e-05 5.218355e-05
2.954545e-05 -1.449495e-05 -5.673233e-06 5.765304e-05 5.793150e-05
2.954545e-05 -1.378788e-05 -3.672100e-06 6.447167e-05 6.457616e-05
2.954545e-05 -1.308081e-05 -1.192669e-06 7.229885e-05 7.230868e-05
2.954545e-05 -1.237374e-05 1.812648e-06 8.137053e-05 8.139072e-05
2.954545e-05 -1.166667e-05 5.369639e-06 9.205011e-05 9.220659e-05
2.954545e-05 -1.095960e-05 9.450688e-06 1.049545e-04 1.053792e-04
2.954545e-05 -1.025253e-05 1.388342e-05 1.212780e-04 1.220700e-04
2.954545e-05 -9.545455e-06 1.794632e-05 1.438346e-04 1.449499e-04
2.954545e-05 -8.838384e-06 1.685722e-05 1.764512e-04 1.772546e-04
2.954545e-05 -8.131313e-06 2.659801e-05 1.924935e-04 1.943224e-04
2.954545e-05 -7.424242e-06 5.029104e-05 1.826243e-04 1.894223e-04
2.954545e-05 -6.717172e-06 7.219364e-05 1.678729e-04 1.827381e-04
2.954545e-05 -6.010101e-06 9.219407e-05 1.516663e-04 1.774892e-04
2.954545e-05 -5.303030e-06 1.101147e-04 1.345235e-04 1.738442e-04
2.954545e-05 -4.595960e-06 1.258130e-04 1.170026e-04 1.718095e-04
2.954545e-05 -3.888889e-06 1.395397e-04 9.906946e-05 1.711318e-04
2.954545e-05 -3.181818e-06 1.512127e-04 8.118122e-05 1.716266e-04
2.954545e-05 -2.474747e-06 1.601628e-04 6.303901e-05 1.721222e-04
2.954545e-05 -1.767677e-06 1.671834e-04 4.550719e-05 1.732662e-04
2.954545e-05 -1.060606e-06 1.717270e-04 2.743133e-05 1.739041e-04
2.954545e-05 -3.535354e-07 1.739776e-04 8.881534e-06 1.742042e-04
2.954545e-05 3.535354e-07 1.742504e-04 -9.191384e-06 1.744926e-04
2.954545e-05 1.060606e-06 1.719341e-04 -2.693099e-05 1.740305e-04
2.954545e-05 1.767677e-06 1.671540e-04 -4.496306e-05 1.730957e-04
2.954545e-05 2.474747e-06 1.602558e-04 -6.345432e-05 1.723612e-04
2.954545e-05 3.181818e-06 1.508134e-04 -8.131417e-05 1.713379e-04
2.954545e-05 3.888889e-06 1.395574e-04 -9.930964e-05 1.712853e-04
2.954545e-05 4.595960e-06 1.259494e-04 -1.168683e-04 1.718181e-04
2.954545e-05 5.303030e-06 1.099775e-04 -1.344567e-04 1.737056e-04
2.954545e-05 6.010101e-06 9.206695e-05 -1.515077e-04 1.772876e-04
2.954545e-05 6.717172e-06 7.218021e-05 -1.680429e-04 1.828891e-04
2.954545e-05 7.424242e-06 5.015018e-05 -1.827878e-04 1.895426e-04
2.954545e-05 8.131313e-06 2.664357e-05 -1.925656e-04 1.944001e-04
2.954545e-05 8.838384e-06 1.689545e-05 -1.764567e-04 1.772637e-04
2.954545e-05 9.545455e-06 1.794633e-05 -1.438346e-04 1.449499e-04
2.954545e-05 1.025253e-05 1.388343e-05 -1.212779e-04 1.220700e-04
2.954545e-05 1.095960e-05 9.450693e-06 -1.049545e-04 1.053792e-04
2.954545e-05 1.166667e-05 5.369644e-06 -9.205011e-05 9.220659e-05
2.954545e-05 1.237374e-05 1.812652e-06 -8.137053e-05 8.139072e-05
2.954545e-05 1.308081e-05 -1.192665e-06 -7.229885e-05 7.230868e-05
2.954545e-05 1.378788e-05 -3.672097e-06 -6.447167e-05 6.457616e-05
2.954545e-05 1.449495e-05 -5.673231e-06 -5.765304e-05 5.793150e-05
2.954545e-05 1.520202e-05 -7.251693e-06 -5.167723e-05 5.218355e-05
2.954545e-05 1.590909e-05 -8.464301e-06 -4.642019e-05 4.718557e-05
2.954545e-05 1.661616e-05 -9.365448e-06 -4.178419e-05 4.282090e-05
2.954545e-05 1.732323e-05 -1.000520e-05 -3.768920e-05 3.899461e-05
2.954545e-05 1.803030e-05 -1.042843e-05 -3.406785e-05 3.562823e-05
2.954545e-05 1.873737e-05 -1.067452e-05 -3.086230e-05 3.265619e-05
2.954545e-05 1.944444e-05 -1.077749e-05 -2.802232e-05 3.002340e-05
2.954545e-05 2.015152e-05 -1.076634e-05 -2.550394e-05 2.768330e-05
2.954545e-05 2.085859e-05 -1.066549e-05 -2.326854e-05 2.559644e-05
2.954545e-05 2.156566e-05 -1.049531e-05 -2.128215e-05 2.372933e-05
2.954545e-05 2.227273e-05 -1.027262e-05 -1.951483e-05 2.205346e-05
2.954545e-05 2.297980e-05 -1.001122e-05 -1.794026e-05 2.054452e-05
2.954545e-05 2.368687e-05 -9.722288e-06 -1.653530e-05 1.918174e-05
2.954545e-05 2.439394e-05 -9.414851e-06 -1.527962e-05 1.794732e-05
2.954545e-05 2.510101e-05 -9.096112e-06 -1.415538e-05 1.682599e-05
2.954545e-05 2.580808e-05 -8.771774e-06 -1.314694e-05 1.580462e-05
2.954545e-05 2.651515e-05 -8.446307e-06 -1.224061e-05 1.487187e-05
2.954545e-05 2.722222e-05 -8.123168e-06 -1.142438e-05 1.401793e-05
2.954545e-05 2.792929e-05 -7.804998e-06 -1.068774e-05 1.323427e-05
2.954545e-05 2.863636e-05 -7.493773e-06 -1.002152e-05 1.251349e-05
2.954545e-05 2.934343e-05 -7.190936e-06 -9.417639e-06 1.184911e-05
2.954545e-05 3.005051e-05 -6.897507e-06 -8.869063e-06 1.123547e-05
2.954545e-05 3.075758e-05 -6.614165e-06 -8.369608e-06 1.066759e-05
2.954545e-05 3.146465e-05 -6.341323e-06 -7.913854e-06 1.014108e-05
2.954545e-05 3.217172e-05 -6.079186e-06 -7.497046e-06 9.652057e-06
2.954545e-05 3.287879e-05 -5.827795e-06 -7.115004e-06 9.197091e-06
2.954545e-05 3.358586e-05 -5.587068e-06 -6.764057e-06 8.773129e-06
2.954545e-05 3.429293e-05 -5.356827e-06 -6.440967e-06 8.377449e-06
2.954545e-05 3.500000e-05 -5.136827e-06 -6.142885e-06 8.007623e-06
3.055556e-05 -3.500000e-05 -5.373790e-06 5.312556e-06 7.556512e-06
3.055556e-05 -3.429293e-05 -5.616199e-06 5.558887e-06 7.902083e-06
3.055556e-05 -3.358586e-05 -5.871565e-06 5.826519e-06 8.271856e-06
3.055556e-05 -3.287879e-05 -6.140504e-06 6.118046e-06 8.668118e-06
3.055556e-05 -3.217172e-05 -6.423615e-06 6.436431e-06 9.093430e-06
3.055556e-05 -3.146465e-05 -6.721463e-06 6.785076e-06 9.550671e-06
3.055556e-05 -3.075758e-05 -7.034556e-06 7.167884e-06 1.004308e-05
3.055556e-05 -3.005051e-05 -7.363319e-06 7.589343e-06 1.057434e-05
3.055556e-05 -2.934343e-05 -7.708051e-06 8.054619e-06 1.114858e-05
3.055556e-05 -2.863636e-05 -8.068882e-06 8.569667e-06 1.177056e-05
3.055556e-05 -2.792929e-05 -8.445709e-06 9.141356e-06 1.244566e-05
3.055556e-05 -2.722222e-05 -8.838124e-06 9.777623e-06 1.318007e-05
3.055556e-05 -2.651515e-05 -9.245309e-06 1.048764e-05 1.398093e-05
3.055556e-05 -2.580808e-05 -9.665919e-06 1.128201e-05 1.485644e-05
3.055556e-05 -2.510101e-05 -1.009793e-05 1.217302e-05 1.581615e-05
3.055556e-05 -2.439394e-05 -1.053845e-05 1.317486e-05 1.687115e-05
3.055556e-05 -2.368687e-05 -1.098348e-05 1.430398e-05 1.803443e-05
3.055556e-05 -2.297980e-05 -1.142764e-05 1.557940e-05 1.932120e-05
3.055556e-05 -2.227273e-05 -1.186382e-05 1.702315e-05 2.074941e-05
3.055556e-05 -2.156566e-05 -1.228280e-05 1.866067e-05 2.234027e-05
3.055556e-05 -2.085859e-05 -1.267270e-05 2.052137e-05 2.411895e-05
3.055556e-05 -2.015152e-05 -1.301849e-05 2.263925e-05 2.611545e-05
3.055556e-05 -1.944444e-05 -1.330136e-05 2.505353e-05 2.836557e-05
3.055556e-05 -1.873737e-05 -1.349797e-05 2.780957e-05 3.091226e-05
3.055556e-05 -1.803030e-05 -1.357982e-05 3.095986e-05 3.380717e-05
3.055556e-05 -1.732323e-05 -1.351249e-05 3.456537e-05 3.711269e-05
3.055556e-05 -1.661616e-05 -1.325514e-05 3.869740e-05 4.090462e-05
3.055556e-05 -1.590909e-05 -1.276015e-05 4.344033e-05 4.527564e-05
3.055556e-05 -1.520202e-05 -1.197340e-05 4.889581e-05 5.034046e-05
3.055556e-05 -1.449495e-05 -1.083547e-05 5.518981e-05 5.624342e-05
3.055556e-05 -1.378788e-05 -9.284542e-06 6.248480e-05 6.317082e-05
3.055556e-05 -1.308081e-05 -7.262668e-06 7.100223e-05 7.137270e-05
3.055556e-05 -1.237374e-05 -4.728936e-06 8.106671e-05 8.120452e-05
3.055556e-05 -1.166667e-05 -1.689418e-06 9.320110e-05 9.321641e-05
3.055556e-05 -1.095960e-05 1.722406e-06 1.083601e-04 1.083737e-04
3.055556e-05 -1.025253e-05 4.949462e-06 1.286348e-04 1.287300e-04
3.055556e-05 -9.545455e-06 4.517557e-06 1.595605e-04 1.596244e-04
3.055556e-05 -8.838384e-06 6.075135e-06 1.848576e-04 1.849574e-04
3.055556e-05 -8.131313e-06 3.185553e-05 1.805110e-04 1.833003e-04
3.055556e-05 -7.424242e-06 5.716509e-05 1.684088e-04 1.778465e-04
3.055556e-05 -6.717172e-06 8.051260e-05 1.545757e-04 1.742869e-04
3.055556e-05 -6.010101e-06 1.018804e-04 1.392742e-04 1.725599e-04
3.055556e-05 -5.303030e-06 1.212942e-04 1.237364e-04 1.732714e-04
3.055556e-05 -4.595960e-06 1.385537e-04 1.075633e-04 1.754052e-04
3.055556e-05 -3.888889e-06 1.532288e-04 9.102396e-05 1.782258e-04
3.055556e-05 -3.181818e-06 1.657785e-04 7.475864e-05 1.818554e-04
3.055556e-05 -2.474747e-06 1.757053e-04 5.817150e-05 1.850845e-04
3.055556e-05 -1.767677e-06 1.830638e-04 4.133355e-05 1.876721e-04
3.055556e-05 -1.060606e-06 1.881437e-04 2.509817e-05 1.898104e-04
3.055556e-05 -3.535354e-07 1.906699e-04 8.777814e-06 1.908719e-04
3.055556e-05 3.535354e-07 1.906914e-04 -7.858742e-06 1.908533e-04
3.055556e-05 1.060606e-06 1.882328e-04 -2.490643e-05 1.898734e-04
3.055556e-05 1.767677e-06 1.831725e-04 -4.184897e-05 1.878922e-04
3.055556e-05 2.474747e-06 1.755288e-04 -5.845543e-05 1.850065e-04
3.055556e-05 3.181818e-06 1.654269e-04 -7.496917e-05 1.816217e-04
3.055556e-05 3.888889e-06 1.531416e-04 -9.152179e-05 1.784057e-04
3.055556e-05 4.595960e-06 1.382792e-04 -1.076118e-04 1.752183e-04
3.055556e-05 5.303030e-06 1.213736e-04 -1.236941e-04 1.732968e-04
3.055556e-05 6.010101e-06 1.021101e-04 -1.393649e-04 1.727688e-04
3.055556e-05 6.717172e-06 8.060107e-05 -1.543528e-04 1.741301e-04
3.055556e-05 7.424242e-06 5.703654e-05 -1.687800e-04 1.781568e-04
3.055556e-05 8.131313e-06 3.177792e-05 -1.805850e-04 1.833597e-04
3.055556e-05 8.838384e-06 6.111696e-06 -1.847821e-04 1.848831e-04
3.055556e-05 9.545455e-06 4.510992e-06 -1.595583e-04 1.596221e-04
3.055556e-05 1.025253e-05 4.949470e-06 -1.286348e-04 1.287300e-04
3.055556e-05 1.095960e-05 1.722412e-06 -1.083601e-04 1.083737e-04
3.055556e-05 1.166667e-05 -1.689413e-06 -9.320110e-05 9.321641e-05
3.055556e-05 1.237374e-05 -4.728932e-06 -8.106671e-05 8.120452e-05
3.055556e-05 1.308081e-05 -7.262665e-06 -7.100223e-05 7.137270e-05
3.055556e-05 1.378788e-05 -9.284539e-06 -6.248480e-05 6.317082e-05
3.055556e-05 1.449495e-05 -1.083547e-05 -5.518981e-05 5.624342e-05
3.055556e-05 1.520202e-05 -1.197340e-05 -4.889581e-05 5.034046e-05
3.055556e-05 1.590909e-05 -1.276014e-05 -4.344033e-05 4.527564e-05
3.055556e-05 1.661616e-05 -1.325514e-05 -3.869740e-05 4.090461e-05
3.055556e-05 1.732323e-05 -1.351249e-05 -3.456537e-05 3.711269e-05
3.055556e-05 1.803030e-05 -1.357982e-05 -3.095986e-05 3.380716e-05
3.055556e-05 1.873737e-05 -1.349797e-05 -2.780957e-05 3.091225e-05
3.055556e-05 1.944444e-05 -1.330136e-05 -2.505353e-05 2.836557e-05
3.055556e-05 2.015152e-05 -1.301849e-05 -2.263924e-05 2.611545e-05
3.055556e-05 2.085859e-05 -1.267269e-05 -2.052137e-05 2.411895e-05
3.055556e-05 2.156566e-05 -1.228279e-05 -1.866067e-05 2.234027e-05
3.055556e-05 2.227273e-05 -1.186382e-05 -1.702315e-05 2.074941e-05
3.055556e-05 2.297980e-05 -1.142764e-05 -1.557940e-05 1.932120e-05
3.055556e-05 2.368687e-05 -1.098347e-05 -1.430398e-05 1.803442e-05
3.055556e-05 2.439394e-05 -1.053845e-05 -1.317486e-05 1.687115e-05
3.055556e-05 2.510101e-05 -1.009793e-05 -1.217302e-05 1.581615e-05
3.055556e-05 2.580808e-05 -9.665918e-06 -1.128201e-05 1.485644e-05
3.055556e-05 2.651515e-05 -9.245308e-06 -1.048764e-05 1.398093e-05
3.055556e-05 2.722222e-05 -8.838123e-06 -9.777622e-06 1.318007e-05
3.055556e-05 2.792929e-05 -8.445709e-06 -9.141355e-06 1.244566e-05
3.055556e-05 2.863636e-05 -8.068881e-06 -8.569666e-06 1.177056e-05
3.055556e-05 2.934343e-05 -7.708050e-06 -8.054619e-06 1.114858e-05
3.055556e-05 3.005051e-05 -7.363319e-06 -7.589343e-06 1.057434e-05
3.055556e-05 3.075758e-05 -7.034556e-06 -7.167884e-06 1.004308e-05
3.055556e-05 3.146465e-05 -6.721462e-06 -6.785076e-06 9.550671e-06
3.055556e-05 3.217172e-05 -6.423614e-06 -6.436431e-06 9.093430e-06
3.055556e-05 3.287879e-05 -6.140503e-06 -6.118045e-06 8.668117e-06
3.055556e-05 3.358586e-05 -5.871565e-06 -5.826519e-06 8.271856e-06
3.055556e-05 3.429293e-05 -5.616199e-06 -5.558886e-06 7.902082e-06
3.055556e-05 3.500000e-05 -5.373790e-06 -5.312555e-06 7.556511e-06
3.156566e-05 -3.500000e-05 -5.561098e-06 4.437947e-06 7.114857e-06
3.156566e-05 -3.429293e-05 -5.822598e-06 4.627600e-06 7.437562e-06
3.156566e-05 -3.358586e-05 -6.099576e-06 4.834167e-06 7.782930e-06
3.156566e-05 -3.287879e-05 -6.393024e-06 5.059874e-06 8.153102e-06
3.156566e-05 -3.217172e-05 -6.703971e-06 5.307295e-06 8.550474e-06
3.156566e-05 -3.146465e-05 -7.033484e-06 5.579412e-06 8.977735e-06
3.156566e-05 -3.075758e-05 -7.382649e-06 5.879687e-06 9.437914e-06
3.156566e-05 -3.005051e-05 -7.752558e-06 6.212146e-06 9.934431e-06
3.156566e-05 -2.934343e-05 -8.144286e-06 6.581479e-06 1.047116e-05
3.156566e-05 -2.863636e-05 -8.558854e-06 6.993156e-06 1.105252e-05
3.156566e-05 -2.792929e-05 -8.997193e-06 7.453566e-06 1.168354e-05
3.156566e-05 -2.722222e-05 -9.460075e-06 7.970184e-06 1.237000e-05
3.156566e-05 -2.651515e-05 -9.948044e-06 8.551764e-06 1.311855e-05
3.156566e-05 -2.580808e-05 -1.046131e-05 9.208572e-06 1.393689e-05
3.156566e-05 -2.510101e-05 -1.099962e-05 9.952653e-06 1.483398e-05
3.156566e-05 -2.439394e-05 -1.156209e-05 1.079815e-05 1.582030e-05
3.156566e-05 -2.368687e-05 -1.214696e-05 1.176169e-05 1.690816e-05
3.156566e-05 -2.297980e-05 -1.275137e-05 1.286281e-05 1.811213e-05
3.156566e-05 -2.227273e-05 -1.337098e-05 1.412449e-05 1.944953e-05
3.156566e-05 -2.156566e-05 -1.399953e-05 1.557374e-05 2.094106e-05
3.156566e-05 -2.085859e-05 -1.462836e-05 1.724232e-05 2.261165e-05
3.156566e-05 -2.015152e-05 -1.524576e-05 1.916757e-05 2.449140e-05
3.156566e-05 -1.944444e-05 -1.583622e-05 2.139340e-05 2.661698e-05
3.156566e-05 -1.873737e-05 -1.637963e-05 2.397149e-05 2.903317e-05
3.156566e-05 -1.803030e-05 -1.685035e-05 2.696276e-05 3.179504e-05
3.156566e-05 -1.732323e-05 -1.721630e-05 3.043926e-05 3.497070e-05
3.156566e-05 -1.661616e-05 -1.743817e-05 3.448680e-05 3.864491e-05
3.156566e-05 -1.590909e-05 -1.746899e-05 3.920866e-05 4.292418e-05
3.156566e-05 -1.520202e-05 -1.725442e-05 4.473146e-05 4.794391e-05
3.156566e-05 -1.449495e-05 -1.673461e-05 5.121481e-05 5.387953e-05
3.156566e-05 -1.378788e-05 -1.584923e-05 5.886867e-05 6.096489e-05
3.156566e-05 -1.308081e-05 -1.454886e-05 6.798644e-05 6.952572e-05
3.156566e-05 -1.237374e-05 -1.282172e-05 7.901436e-05 8.004789e-05
3.156566e-05 -1.166667e-05 -1.076237e-05 9.271471e-05 9.333727e-05
3.156566e-05 -1.095960e-05 -8.794013e-06 1.106261e-04 1.109750e-04
3.156566e-05 -1.025253e-05 -8.877467e-06 1.367325e-04 1.370204e-04
3.156566e-05 -9.545455e-06 -1.368281e-05 1.673872e-04 1.679456e-04
3.156566e-05 -8.838384e-06 8.271977e-06 1.730685e-04 1.732660e-04
3.156566e-05 -8.131313e-06 3.653547e-05 1.641972e-04 1.682128e-04
3.156566e-05 -7.424242e-06 6.341319e-05 1.527560e-04 1.653953e-04
3.156566e-05 -6.717172e-06 8.839080e-05 1.400143e-04 1.655806e-04
3.156566e-05 -6.010101e-06 1.113140e-04 1.263335e-04 1.683774e-04
3.156566e-05 -5.303030e-06 1.319855e-04 1.121108e-04 1.731733e-04
3.156566e-05 -4.595960e-06 1.503685e-04 9.773388e-05 1.793393e-04
3.156566e-05 -3.888889e-06 1.661699e-04 8.285664e-05 1.856816e-04
3.156566e-05 -3.181818e-06 1.794464e-04 6.790242e-05 1.918639e-04
3.156566e-05 -2.474747e-06 1.903247e-04 5.304360e-05 1.975782e-04
3.156566e-05 -1.767677e-06 1.984291e-04 3.794111e-05 2.020239e-04
3.156566e-05 -1.060606e-06 2.038056e-04 2.266742e-05 2.050622e-04
3.156566e-05 -3.535354e-07 2.064514e-04 7.359401e-06 2.065825e-04
3.156566e-05 3.535354e-07 2.063874e-04 -7.874419e-06 2.065375e-04
3.156566e-05 1.060606e-06 2.036153e-04 -2.297633e-05 2.049076e-04
3.156566e-05 1.767677e-06 1.981311e-04 -3.794886e-05 2.017326e-04
3.156566e-05 2.474747e-06 1.900603e-04 -5.317605e-05 1.973591e-04
3.156566e-05 3.181818e-06 1.793965e-04 -6.836782e-05 1.919825e-04
3.156566e-05 3.888889e-06 1.660471e-04 -8.323408e-05 1.857406e-04
3.156566e-05 4.595960e-06 1.501120e-04 -9.785885e-05 1.791926e-04
3.156566e-05 5.303030e-06 1.318681e-04 -1.123779e-04 1.732570e-04
3.156566e-05 6.010101e-06 1.112130e-04 -1.263725e-04 1.683399e-04
3.156566e-05 6.717172e-06 8.833279e-05 -1.400284e-04 1.655616e-04
3.156566e-05 7.424242e-06 6.331107e-05 -1.528086e-04 1.654048e-04
3.156566e-05 8.131313e-06 3.651932e-05 -1.644637e-04 1.684695e-04
3.156566e-05 8.838384e-06 8.276561e-06 -1.730236e-04 1.732214e-04
3.156566e-05 9.545455e-06 -1.372191e-05 -1.673536e-04 1.679152e-04
3.156566e-05 1.025253e-05 -8.877302e-06 -1.367326e-04 1.370205e-04
3.156566e-05 1.095960e-05 -8.794006e-06 -1.106261e-04 1.109750e-04
3.156566e-05 1.166667e-05 -1.076237e-05 -9.271471e-05 9.333727e-05
3.156566e-05 1.237374e-05 -1.282171e-05 -7.901435e-05 8.004789e-05
3.156566e-05 1.308081e-05 -1.454886e-05 -6.798644e-05 6.952572e-05
3.156566e-05 1.378788e-05 -1.584923e-05 -5.886866e-05 6.096489e-05
3.156566e-05 1.449495e-05 -1.673461e-05 -5.121481e-05 5.387953e-05
3.156566e-05 1.520202e-05 -1.725441e-05 -4.473146e-05 4.794391e-05
3.156566e-05 1.590909e-05 -1.746899e-05 -3.920866e-05 4.292418e-05
3.156566e-05 1.661616e-05 -1.743817e-05 -3.448680e-05 3.864491e-05
3.156566e-05 1.732323e-05 -1.721629e-05 -3.043926e-05 3.497069e-05
3.156566e-05 1.803030e-05 -1.685034e-05 -2.696276e-05 3.179504e-05
3.156566e-05 1.873737e-05 -1.637963e-05 -2.397149e-05 2.903316e-05
3.156566e-05 1.944444e-05 -1.583622e-05 -2.139340e-05 2.661697e-05
3.156566e-05 2.015152e-05 -1.524576e-05 -1.916757e-05 2.449140e-05
3.156566e-05 2.085859e-05 -1.462836e-05 -1.724232e-05 2.261164e-05
3.156566e-05 2.156566e-05 -1.399953e-05 -1.557374e-05 2.094106e-05
3.156566e-05 2.227273e-05 -1.337097e-05 -1.412449e-05 1.944953e-05
3.156566e-05 2.297980e-05 -1.275137e-05 -1.286281e-05 1.811213e-05
3.156566e-05 2.368687e-05 -1.214696e-05 -1.176169e-05 1.690816e-05
3.156566e-05 2.439394e-05 -1.156208e-05 -1.079815e-05 1.582030e-05
3.156566e-05 2.510101e-05 -1.099962e-05 -9.952652e-06 1.483398e-05
3.156566e-05 2.580808e-05 -1.046131e-05 -9.208571e-06 1.393689e-05
3.156566e-05 2.651515e-05 -9.948044e-06 -8.551764e-06 1.311855e-05
3.156566e-05 2.722222e-05 -9.460074e-06 -7.970183e-06 1.237000e-05
3.156566e-05 2.792929e-05 -8.997192e-06 -7.453565e-06 1.168354e-05
3.156566e-05 2.863636e-05 -8.558854e-06 -6.993155e-06 1.105252e-05
3.156566e-05 2.934343e-05 -8.144285e-06 -6.581479e-06 1.047116e-05
3.156566e-05 3.005051e-05 -7.752558e-06 -6.212146e-06 9.934430e-06
3.156566e-05 3.075758e-05 -7.382648e-06 -5.879686e-06 9.437913e-06
3.156566e-05 3.146465e-05 -7.033483e-06 -5.579411e-06 8.977735e-06
3.156566e-05 3.217172e-05 -6.703971e-06 -5.307294e-06 8.550474e-06
3.156566e-05 3.287879e-05 -6.393023e-06 -5.059874e-06 8.153102e-06
3.156566e-05 3.358586e-05 -6.099576e-06 -4.834167e-06 7.782930e-06
3.156566e-05 3.429293e-05 -5.822597e-06 -4.627599e-06 7.437561e-06
3.156566e-05 3.500000e-05 -5.561098e-06 -4.437947e-06 7.114856e-06
3.257576e-05 -3.500000e-05 -5.693715e-06 3.528824e-06 6.698581e-06
3.257576e-05 -3.429293e-05 -5.970273e-06 3.657708e-06 7.001642e-06
3.257576e-05 -3.358586e-05 -6.264525e-06 3.798504e-06 7.326180e-06
3.257576e-05 -3.287879e-05 -6.577821e-06 3.952967e-06 7.674222e-06
3.257576e-05 -3.217172e-05 -6.911613e-06 4.123154e-06 8.048031e-06
3.257576e-05 -3.146465e-05 -7.267459e-06 4.311488e-06 8.450141e-06
3.257576e-05 -3.075758e-05 -7.647025e-06 4.520816e-06 8.883398e-06
3.257576e-05 -3.005051e-05 -8.052081e-06 4.754501e-06 9.351005e-06
3.257576e-05 -2.934343e-05 -8.484499e-06 5.016517e-06 9.856580e-06
3.257576e-05 -2.863636e-05 -8.946238e-06 5.311567e-06 1.040423e-05
3.257576e-05 -2.792929e-05 -9.439324e-06 5.645229e-06 1.099861e-05
3.257576e-05 -2.722222e-05 -9.965818e-06 6.024130e-06 1.164507e-05
3.257576e-05 -2.651515e-05 -1.052777e-05 6.456150e-06 1.234973e-05
3.257576e-05 -2.580808e-05 -1.112716e-05 6.950678e-06 1.311967e-05
3.257576e-05 -2.510101e-05 -1.176578e-05 7.518913e-06 1.396308e-05
3.257576e-05 -2.439394e-05 -1.244514e-05 8.174230e-06 1.488957e-05
3.257576e-05 -2.368687e-05 -1.316624e-05 8.932614e-06 1.591042e-05
3.257576e-05 -2.297980e-05 -1.392941e-05 9.813193e-06 1.703899e-05
3.257576e-05 -2.227273e-05 -1.473393e-05 1.083887e-05 1.829125e-05
3.257576e-05 -2.156566e-05 -1.557767e-05 1.203707e-05 1.968641e-05
3.257576e-05 -2.085859e-05 -1.645657e-05 1.344069e-05 2.124785e-05
3.257576e-05 -2.015152e-05 -1.736402e-05 1.508915e-05 2.300416e-05
3.257576e-05 -1.944444e-05 -1.829006e-05 1.702974e-05 2.499076e-05
3.257576e-05 -1.873737e-05 -1.922045e-05 1.931927e-05 2.725179e-05
3.257576e-05 -1.803030e-05 -2.013569e-05 2.202610e-05 2.984284e-05
3.257576e-05 -1.732323e-05 -2.100990e-05 2.523275e-05 3.283455e-05
3.257576e-05 -1.661616e-05 -2.180989e-05 2.903949e-05 3.631754e-05
3.257576e-05 -1.590909e-05 -2.249470e-05 3.356948e-05 4.040942e-05
3.257576e-05 -1.520202e-05 -2.301630e-05 3.897665e-05 4.526510e-05
3.257576e-05 -1.449495e-05 -2.332287e-05 4.545911e-05 5.109293e-05
3.257576e-05 -1.378788e-05 -2.336772e-05 5.328349e-05 5.818230e-05
3.257576e-05 -1.308081e-05 -2.313120e-05 6.283381e-05 6.695625e-05
3.257576e-05 -1.237374e-05 -2.267673e-05 7.472145e-05 7.808667e-05
3.257576e-05 -1.166667e-05 -2.231674e-05 9.007440e-05 9.279782e-05
3.257576e-05 -1.095960e-05 -2.330400e-05 1.115089e-04 1.139180e-04
3.257576e-05 -1.025253e-05 -3.124210e-05 1.427212e-04 1.461007e-04
3.257576e-05 -9.545455e-06 -1.991895e-05 1.591449e-04 1.603866e-04
3.257576e-05 -8.838384e-06 1.046445e-05 1.544425e-04 1.547966e-04
3.257576e-05 -8.131313e-06 4.044596e-05 1.457309e-04 1.512395e-04
3.257576e-05 -7.424242e-06 6.872860e-05 1.356576e-04 1.520743e-04
3.257576e-05 -6.717172e-06 9.528925e-05 1.244569e-04 1.567468e-04
3.257576e-05 -6.010101e-06 1.195116e-04 1.125945e-04 1.641967e-04
3.257576e-05 -5.303030e-06 1.414194e-04 1.000855e-04 1.732529e-04
3.257576e-05 -4.595960e-06 1.609818e-04 8.747280e-05 1.832120e-04
3.257576e-05 -3.888889e-06 1.780428e-04 7.453816e-05 1.930160e-04
3.257576e-05 -3.181818e-06 1.922674e-04 6.096108e-05 2.017003e-04
3.257576e-05 -2.474747e-06 2.037169e-04 4.718376e-05 2.091097e-04
3.257576e-05 -1.767677e-06 2.123939e-04 3.352009e-05 2.150227e-04
3.257576e-05 -1.060606e-06 2.182015e-04 1.995540e-05 2.191121e-04
3.257576e-05 -3.535354e-07 2.211013e-04 6.347158e-06 2.211924e-04
3.257576e-05 3.535354e-07 2.210771e-04 -7.307378e-06 2.211978e-04
3.257576e-05 1.060606e-06 2.181421e-04 -2.093635e-05 2.191445e-04
3.257576e-05 1.767677e-06 2.123354e-04 -3.446867e-05 2.151149e-04
3.257576e-05 2.474747e-06 2.037112e-04 -4.786252e-05 2.092584e-04
3.257576e-05 3.181818e-06 1.922719e-04 -6.103549e-05 2.017271e-04
3.257576e-05 3.888889e-06 1.779919e-04 -7.391326e-05 1.927285e-04
3.257576e-05 4.595960e-06 1.611480e-04 -8.716293e-05 1.832104e-04
3.257576e-05 5.303030e-06 1.416510e-04 -1.000268e-04 1.734081e-04
3.257576e-05 6.010101e-06 1.195806e-04 -1.124263e-04 1.641317e-04
3.257576e-05 6.717172e-06 9.514252e-05 -1.244351e-04 1.566403e-04
3.257576e-05 7.424242e-06 6.878332e-05 -1.355425e-04 1.519964e-04
3.257576e-05 8.131313e-06 4.035638e-05 -1.460269e-04 1.515008e-04
3.257576e-05 8.838384e-06 1.042477e-05 -1.544800e-04 1.548314e-04
3.257576e-05 9.545455e-06 -2.003877e-05 -1.591708e-04 1.604272e-04
3.257576e-05 1.025253e-05 -3.121963e-05 -1.427799e-04 1.461532e-04
3.257576e-05 1.095960e-05 -2.330399e-05 -1.115089e-04 1.139180e-04
3.257576e-05 1.166667e-05 -2.231673e-05 -9.007440e-05 9.279781e-05
3.257576e-05 1.237374e-05 -2.267673e-05 -7.472144e-05 7.808667e-05
3.257576e-05 1.308081e-05 -2.313120e-05 -6.283381e-05 6.695625e-05
3.257576e-05 1.378788e-05 -2.336772e-05 -5.328348e-05 5.818230e-05
3.257576e-05 1.449495e-05 -2.332287e-05 -4.545911e-05 5.109293e-05
3.257576e-05 1.520202e-05 -2.301630e-05 -3.897665e-05 4.526510e-05
3.257576e-05 1.590909e-05 -2.249470e-05 -3.356948e-05 4.040942e-05
3.257576e-05 1.661616e-05 -2.180989e-05 -2.903949e-05 3.631754e-05
3.257576e-05 1.732323e-05 -2.100990e-05 -2.523275e-05 3.283455e-05
3.257576e-05 1.803030e-05 -2.013569e-05 -2.202609e-05 2.984284e-05
3.257576e-05 1.873737e-05 -1.922045e-05 -1.931927e-05 2.725178e-05
3.257576e-05 1.944444e-05 -1.829005e-05 -1.702973e-05 2.499076e-05
3.257576e-05 2.015152e-05 -1.736402e-05 -1.508914e-05 2.300416e-05
3.257576e-05 2.085859e-05 -1.645657e-05 -1.344069e-05 2.124784e-05
3.257576e-05 2.156566e-05 -1.557767e-05 -1.203707e-05 1.968641e-05
3.257576e-05 2.227273e-05 -1.473393e-05 -1.083887e-05 1.829124e-05
3.257576e-05 2.297980e-05 -1.392941e-05 -9.813192e-06 1.703899e-05
3.257576e-05 2.368687e-05 -1.316624e-05 -8.932613e-06 1.591042e-05
3.257576e-05 2.439394e-05 -1.244513e-05 -8.174229e-06 1.488957e-05
3.257576e-05 2.510101e-05 -1.176578e-05 -7.518913e-06 1.396308e-05
3.257576e-05 2.580808e-05 -1.112716e-05 -6.950677e-06 1.311966e-05
3.257576e-05 2.651515e-05 -1.052777e-05 -6.456149e-06 1.234973e-05
3.257576e-05 2.722222e-05 -9.965818e-06 -6.024129e-06 1.164507e-05
3.257576e-05 2.792929e-05 -9.439323e-06 -5.645228e-06 1.099861e-05
3.257576e-05 2.863636e-05 -8.946238e-06 -5.311566e-06 1.040423e-05
3.257576e-05 2.934343e-05 -8.484499e-06 -5.016516e-06 9.856579e-06
3.257576e-05 3.005051e-05 -8.052081e-06 -4.754500e-06 9.351004e-06
3.257576e-05 3.075758e-05 -7.647024e-06 -4.520815e-06 8.883398e-06
3.257576e-05 3.146465e-05 -7.267459e-06 -4.311487e-06 8.450141e-06
3.257576e-05 3.217172e-05 -6.911613e-06 -4.123154e-06 8.048030e-06
3.257576e-05 3.287879e-05 -6.577821e-06 -3.952966e-06 7.674221e-06
3.257576e-05 3.358586e-05 -6.264525e-06 -3.798504e-06 7.326179e-06
3.257576e-05 3.429293e-05 -5.970272e-06 -3.657708e-06 7.001641e-06
3.257576e-05 3.500000e-05 -5.693715e-06 -3.528823e-06 6.698581e-06
3.358586e-05 -3.500000e-05 -5.767554e-06 2.596069e-06 6.324892e-06
3.358586e-05 -3.429293e-05 -6.054499e-06 2.661118e-06 6.613509e-06
3.358586e-05 -3.358586e-05 -6.360939e-06 2.732562e-06 6.923037e-06
3.358586e-05 -3.287879e-05 -6.688548e-06 2.811590e-06 7.255461e-06
3.358586e-05 -3.217172e-05 -7.039163e-06 2.899629e-06 7.612994e-06
3.358586e-05 -3.146465e-05 -7.414802e-06 2.998400e-06 7.998105e-06
3.358586e-05 -3.075758e-05 -7.817675e-06 3.109975e-06 8.413559e-06
3.358586e-05 -3.005051e-05 -8.250204e-06 3.236852e-06 8.862453e-06
3.358586e-05 -2.934343e-05 -8.715036e-06 3.382050e-06 9.348268e-06
3.358586e-05 -2.863636e-05 -9.215058e-06 3.549219e-06 9.874930e-06
3.358586e-05 -2.792929e-05 -9.753399e-06 3.742782e-06 1.044688e-05
3.358586e-05 -2.722222e-05 -1.033345e-05 3.968099e-06 1.106914e-05
3.358586e-05 -2.651515e-05 -1.095882e-05 4.231682e-06 1.174747e-05
3.358586e-05 -2.580808e-05 -1.163339e-05 4.541449e-06 1.248842e-05
3.358586e-05 -2.510101e-05 -1.236120e-05 4.907044e-06 1.329956e-05
3.358586e-05 -2.439394e-05 -1.314642e-05 5.340224e-06 1.418966e-05
3.358586e-05 -2.368687e-05 -1.399326e-05 5.855342e-06 1.516892e-05
3.358586e-05 -2.297980e-05 -1.490578e-05 6.469940e-06 1.624938e-05
3.358586e-05 -2.227273e-05 -1.588772e-05 7.205483e-06 1.744531e-05
3.358586e-05 -2.156566e-05 -1.694218e-05 8.088251e-06 1.877385e-05
3.358586e-05 -2.085859e-05 -1.807118e-05 9.150458e-06 2.025583e-05
3.358586e-05 -2.015152e-05 -1.927514e-05 1.043162e-05 2.191688e-05
3.358586e-05 -1.944444e-05 -2.055216e-05 1.198024e-05 2.378902e-05
3.358586e-05 -1.873737e-05 -2.189715e-05 1.385597e-05 2.591280e-05
3.358586e-05 -1.803030e-05 -2.330086e-05 1.613229e-05 2.834044e-05
3.358586e-05 -1.732323e-05 -2.474874e-05 1.890000e-05 3.114017e-05
3.358586e-05 -1.661616e-05 -2.622016e-05 2.227207e-05 3.440264e-05
3.358586e-05 -1.590909e-05 -2.768822e-05 2.639042e-05 3.825039e-05
3.358586e-05 -1.520202e-05 -2.912148e-05 3.143659e-05 4.285231e-05
3.358586e-05 -1.449495e-05 -3.049005e-05 3.764973e-05 4.844735e-05
3.358586e-05 -1.378788e-05 -3.178208e-05 4.536036e-05 5.538649e-05
3.358586e-05 -1.308081e-05 -3.304655e-05 5.506171e-05 6.421734e-05
3.358586e-05 -1.237374e-05 -3.451378e-05 6.758414e-05 7.588687e-05
3.358586e-05 -1.166667e-05 -3.701900e-05 8.462287e-05 9.236578e-05
3.358586e-05 -1.095960e-05 -4.468590e-05 1.108141e-04 1.194847e-04
3.358586e-05 -1.025253e-05 -5.081401e-05 1.369960e-04 1.461163e-04
3.358586e-05 -9.545455e-06 -2.088135e-05 1.382364e-04 1.398046e-04
3.358586e-05 -8.838384e-06 1.152742e-05 1.327733e-04 1.332728e-04
3.358586e-05 -8.131313e-06 4.303244e-05 1.254022e-04 1.325802e-04
3.358586e-05 -7.424242e-06 7.274576e-05 1.168439e-04 1.376388e-04
3.358586e-05 -6.717172e-06 1.008288e-04 1.075343e-04 1.474113e-04
3.358586e-05 -6.010101e-06 1.265375e-04 9.740568e-05 1.596860e-04
3.358586e-05 -5.303030e-06 1.498802e-04 8.688103e-05 1.732408e-04
3.358586e-05 -4.595960e-06 1.704432e-04 7.589537e-05 1.865771e-04
3.358586e-05 -3.888889e-06 1.884437e-04 6.485806e-05 1.992927e-04
3.358586e-05 -3.181818e-06 2.036900e-04 5.352625e-05 2.106055e-04
3.358586e-05 -2.474747e-06 2.160437e-04 4.169380e-05 2.200301e-04
3.358586e-05 -1.767677e-06 2.253352e-04 2.972096e-05 2.272868e-04
3.358586e-05 -1.060606e-06 2.315201e-04 1.782983e-05 2.322056e-04
3.358586e-05 -3.535354e-07 2.345798e-04 5.970732e-06 2.346558e-04
3.358586e-05 3.535354e-07 2.344633e-04 -5.968745e-06 2.345392e-04
3.358586e-05 1.060606e-06 2.312135e-04 -1.796572e-05 2.319105e-04
3.358586e-05 1.767677e-06 2.250523e-04 -2.973881e-05 2.270087e-04
3.358586e-05 2.474747e-06 2.159313e-04 -4.134510e-05 2.198539e-04
3.358586e-05 3.181818e-06 2.037821e-04 -5.294962e-05 2.105488e-04
3.358586e-05 3.888889e-06 1.886678e-04 -6.459086e-05 1.994180e-04
3.358586e-05 4.595960e-06 1.706108e-04 -7.605265e-05 1.867941e-04
3.358586e-05 5.303030e-06 1.497017e-04 -8.688093e-05 1.730864e-04
3.358586e-05 6.010101e-06 1.264301e-04 -9.744130e-05 1.596226e-04
3.358586e-05 6.717172e-06 1.007654e-04 -1.075110e-04 1.473508e-04
3.358586e-05 7.424242e-06 7.299780e-05 -1.169349e-04 1.378494e-04
3.358586e-05 8.131313e-06 4.304682e-05 -1.255208e-04 1.326971e-04
3.358586e-05 8.838384e-06 1.158119e-05 -1.328575e-04 1.333613e-04
3.358586e-05 9.545455e-06 -2.087361e-05 -1.382543e-04 1.398212e-04
3.358586e-05 1.025253e-05 -5.076097e-05 -1.368802e-04 1.459893e-04
3.358586e-05 1.095960e-05 -4.468323e-05 -1.107883e-04 1.194598e-04
3.358586e-05 1.166667e-05 -3.701899e-05 -8.462287e-05 9.236577e-05
3.358586e-05 1.237374e-05 -3.451377e-05 -6.758414e-05 7.588687e-05
3.358586e-05 1.308081e-05 -3.304655e-05 -5.506171e-05 6.421733e-05
3.358586e-05 1.378788e-05 -3.178208e-05 -4.536036e-05 5.538648e-05
3.358586e-05 1.449495e-05 -3.049005e-05 -3.764973e-05 4.844735e-05
3.358586e-05 1.520202e-05 -2.912148e-05 -3.143659e-05 4.285230e-05
3.358586e-05 1.590909e-05 -2.768822e-05 -2.639042e-05 3.825038e-05
3.358586e-05 1.661616e-05 -2.622016e-05 -2.227207e-05 3.440264e-05
3.358586e-05 1.732323e-05 -2.474874e-05 -1.890000e-05 3.114017e-05
3.358586e-05 1.803030e-05 -2.330086e-05 -1.613229e-05 2.834044e-05
3.358586e-05 1.873737e-05 -2.189715e-05 -1.385597e-05 2.591280e-05
3.358586e-05 1.944444e-05 -2.055216e-05 -1.198024e-05 2.378902e-05
3.358586e-05 2.015152e-05 -1.927514e-05 -1.043162e-05 2.191688e-05
3.358586e-05 2.085859e-05 -1.807118e-05 -9.150456e-06 2.025582e-05
3.358586e-05 2.156566e-05 -1.694218e-05 -8.088250e-06 1.877385e-05
3.358586e-05 2.227273e-05 -1.588772e-05 -7.205481e-06 1.744531e-05
3.358586e-05 2.297980e-05 -1.490578e-05 -6.469939e-06 1.624938e-05
3.358586e-05 2.368687e-05 -1.399325e-05 -5.855340e-06 1.516892e-05
3.358586e-05 2.439394e-05 -1.314642e-05 -5.340223e-06 1.418966e-05
3.358586e-05 2.510101e-05 -1.236120e-05 -4.907043e-06 1.329956e-05
3.358586e-05 2.580808e-05 -1.163339e-05 -4.541448e-06 1.248842e-05
3.358586e-05 2.651515e-05 -1.095882e-05 -4.231681e-06 1.174747e-05
3.358586e-05 2.722222e-05 -1.033344e-05 -3.968098e-06 1.106914e-05
3.358586e-05 2.792929e-05 -9.753399e-06 -3.742781e-06 1.044687e-05
3.358586e-05 2.863636e-05 -9.215057e-06 -3.549218e-06 9.874929e-06
3.358586e-05 2.934343e-05 -8.715036e-06 -3.382049e-06 9.348268e-06
3.358586e-05 3.005051e-05 -8.250203e-06 -3.236851e-06 8.862452e-06
3.358586e-05 3.075758e-05 -7.817674e-06 -3.109974e-06 8.413559e-06
3.358586e-05 3.146465e-05 -7.414801e-06 -2.998400e-06 7.998105e-06
3.358586e-05 3.217172e-05 -7.039163e-06 -2.899628e-06 7.612993e-06
3.358586e-05 3.287879e-05 -6.688548e-06 -2.811589e-06 7.255460e-06
3.358586e-05 3.358586e-05 -6.360939e-06 -2.732562e-06 6.923036e-06
3.358586e-05 3.429293e-05 -6.054498e-06 -2.661118e-06 6.613509e-06
3.358586e-05 3.500000e-05 -5.767554e-06 -2.596068e-06 6.324891e-06
3.459596e-05 -3.500000e-05 -5.779675e-06 1.651459e-06 6.010987e-06
3.459596e-05 -3.429293e-05 -6.071815e-06 1.650798e-06 6.292223e-06
3.459596e-05 -3.358586e-05 -6.384736e-06 1.650635e-06 6.594653e-06
3.459596e-05 -3.287879e-05 -6.720380e-06 1.651511e-06 6.920332e-06
3.459596e-05 -3.217172e-05 -7.080913e-06 1.654128e-06 7.271552e-06
3.459596e-05 -3.146465e-05 -7.468744e-06 1.659383e-06 7.650862e-06
3.459596e-05 -3.075758e-05 -7.886565e-06 1.668422e-06 8.061112e-06
3.459596e-05 -3.005051e-05 -8.337375e-06 1.682702e-06 8.505487e-06
3.459596e-05 -2.934343e-05 -8.824528e-06 1.704063e-06 8.987553e-06
3.459596e-05 -2.863636e-05 -9.351762e-06 1.734831e-06 9.511314e-06
3.459596e-05 -2.792929e-05 -9.923252e-06 1.777934e-06 1.008127e-05
3.459596e-05 -2.722222e-05 -1.054365e-05 1.837061e-06 1.070249e-05
3.459596e-05 -2.651515e-05 -1.121813e-05 1.916846e-06 1.138072e-05
3.459596e-05 -2.580808e-05 -1.195244e-05 2.023118e-06 1.212245e-05
3.459596e-05 -2.510101e-05 -1.275293e-05 2.163204e-06 1.293509e-05
3.459596e-05 -2.439394e-05 -1.362657e-05 2.346313e-06 1.382710e-05
3.459596e-05 -2.368687e-05 -1.458100e-05 2.584032e-06 1.480820e-05
3.459596e-05 -2.297980e-05 -1.562447e-05 2.890939e-06 1.588967e-05
3.459596e-05 -2.227273e-05 -1.676577e-05 3.285391e-06 1.708464e-05
3.459596e-05 -2.156566e-05 -1.801416e-05 3.790518e-06 1.840864e-05
3.459596e-05 -2.085859e-05 -1.937909e-05 4.435485e-06 1.988020e-05
3.459596e-05 -2.015152e-05 -2.086992e-05 5.257095e-06 2.152186e-05
3.459596e-05 -1.944444e-05 -2.249546e-05 6.301833e-06 2.336148e-05
3.459596e-05 -1.873737e-05 -2.426337e-05 7.628488e-06 2.543433e-05
3.459596e-05 -1.803030e-05 -2.617944e-05 9.311553e-06 2.778612e-05
3.459596e-05 -1.732323e-05 -2.824690e-05 1.144573e-05 3.047773e-05
3.459596e-05 -1.661616e-05 -3.046611e-05 1.415207e-05 3.359263e-05
3.459596e-05 -1.590909e-05 -3.283536e-05 1.758686e-05 3.724861e-05
3.459596e-05 -1.520202e-05 -3.535483e-05 2.195538e-05 4.161734e-05
3.459596e-05 -1.449495e-05 -3.803801e-05 2.753538e-05 4.695836e-05
3.459596e-05 -1.378788e-05 -4.094231e-05 3.472242e-05 5.368351e-05
3.459596e-05 -1.308081e-05 -4.425275e-05 4.413099e-05 6.249680e-05
3.459596e-05 -1.237374e-05 -4.854529e-05 5.686766e-05 7.477016e-05
3.459596e-05 -1.166667e-05 -5.594774e-05 7.551316e-05 9.398078e-05
3.459596e-05 -1.095960e-05 -7.169500e-05 1.024679e-04 1.250594e-04
3.459596e-05 -1.025253e-05 -5.661072e-05 1.147881e-04 1.279886e-04
3.459596e-05 -9.545455e-06 -2.280203e-05 1.129631e-04 1.152415e-04
3.459596e-05 -8.838384e-06 1.131269e-05 1.084491e-04 1.090375e-04
3.459596e-05 -8.131313e-06 4.420098e-05 1.029380e-04 1.120266e-04
3.459596e-05 -7.424242e-06 7.527616e-05 9.615404e-05 1.221151e-04
3.459596e-05 -6.717172e-06 1.046822e-04 8.885733e-05 1.373098e-04
3.459596e-05 -6.010101e-06 1.316038e-04 8.071802e-05 1.543857e-04
3.459596e-05 -5.303030e-06 1.563865e-04 7.243195e-05 1.723460e-04
3.459596e-05 -4.595960e-06 1.784187e-04 6.338002e-05 1.893416e-04
3.459596e-05 -3.888889e-06 1.974923e-04 5.406070e-05 2.047578e-04
3.459596e-05 -3.181818e-06 2.135027e-04 4.480795e-05 2.181539e-04
3.459596e-05 -2.474747e-06 2.265227e-04 3.521215e-05 2.292432e-04
3.459596e-05 -1.767677e-06 2.364462e-04 2.507774e-05 2.377724e-04
3.459596e-05 -1.060606e-06 2.430798e-04 1.503132e-05 2.435441e-04
3.459596e-05 -3.535354e-07 2.463401e-04 5.169145e-06 2.463943e-04
3.459596e-05 3.535354e-07 2.462530e-04 -4.794781e-06 2.462997e-04
3.459596e-05 1.060606e-06 2.429275e-04 -1.502610e-05 2.433918e-04
3.459596e-05 1.767677e-06 2.363143e-04 -2.495636e-05 2.376285e-04
3.459596e-05 2.474747e-06 2.265913e-04 -3.466758e-05 2.292280e-04
3.459596e-05 3.181818e-06 2.135493e-04 -4.450438e-05 2.181374e-04
3.459596e-05 3.888889e-06 1.972790e-04 -5.420052e-05 2.045891e-04
3.459596e-05 4.595960e-06 1.781435e-04 -6.335770e-05 1.890749e-04
3.459596e-05 5.303030e-06 1.563051e-04 -7.224662e-05 1.721942e-04
3.459596e-05 6.010101e-06 1.318396e-04 -8.081880e-05 1.546394e-04
3.459596e-05 6.717172e-06 1.046403e-04 -8.874922e-05 1.372079e-04
3.459596e-05 7.424242e-06 7.543279e-05 -9.631084e-05 1.223351e-04
3.459596e-05 8.131313e-06 4.404638e-05 -1.027549e-04 1.117974e-04
3.459596e-05 8.838384e-06 1.113285e-05 -1.086506e-04 1.092195e-04
3.459596e-05 9.545455e-06 -2.269638e-05 -1.129419e-04 1.151999e-04
3.459596e-05 1.025253e-05 -5.661898e-05 -1.148122e-04 1.280139e-04
3.459596e-05 1.095960e-05 -7.169692e-05 -1.025259e-04 1.251080e-04
3.459596e-05 1.166667e-05 -5.594773e-05 -7.551315e-05 9.398077e-05
3.459596e-05 1.237374e-05 -4.854529e-05 -5.686766e-05 7.477015e-05
[truncated: 267,099 more chars]
