# Supplementary material for: On the limitations of some popular numerical models of flagellated microswimmers: importance of long-range forces and flagellum waveform
Source: R Soc Open Sci. 2019 Jan 16;6(1):180745. doi: 10.1098/rsos.180745 (PMC6366169; doi:10.1098/rsos.180745)
Supplement: Data relative to Figures 5, 6, 8, 9, 10, 11, 12 [file rsos180745supp1.zip › DATA_FILES_1/Fig12_left_uffront.txt]

2.500000e-04 2.489993e-07
2.489990e-04 2.509244e-07
2.479980e-04 2.528719e-07
2.469970e-04 2.548421e-07
2.459960e-04 2.568355e-07
2.449950e-04 2.588523e-07
2.439940e-04 2.608929e-07
2.429930e-04 2.629578e-07
2.419920e-04 2.650473e-07
2.409910e-04 2.671618e-07
2.399900e-04 2.693016e-07
2.389890e-04 2.714673e-07
2.379880e-04 2.736592e-07
2.369870e-04 2.758777e-07
2.359860e-04 2.781233e-07
2.349850e-04 2.803964e-07
2.339840e-04 2.826975e-07
2.329830e-04 2.850271e-07
2.319820e-04 2.873855e-07
2.309810e-04 2.897733e-07
2.299800e-04 2.921909e-07
2.289790e-04 2.946390e-07
2.279780e-04 2.971179e-07
2.269770e-04 2.996282e-07
2.259760e-04 3.021705e-07
2.249750e-04 3.047452e-07
2.239740e-04 3.073529e-07
2.229730e-04 3.099943e-07
2.219720e-04 3.126698e-07
2.209710e-04 3.153802e-07
2.199700e-04 3.181258e-07
2.189690e-04 3.209075e-07
2.179680e-04 3.237258e-07
2.169670e-04 3.265814e-07
2.159660e-04 3.294749e-07
2.149650e-04 3.324071e-07
2.139640e-04 3.353785e-07
2.129630e-04 3.383899e-07
2.119620e-04 3.414420e-07
2.109610e-04 3.445357e-07
2.099600e-04 3.476715e-07
2.089590e-04 3.508503e-07
2.079580e-04 3.540728e-07
2.069570e-04 3.573400e-07
2.059560e-04 3.606526e-07
2.049550e-04 3.640114e-07
2.039540e-04 3.674173e-07
2.029530e-04 3.708712e-07
2.019520e-04 3.743741e-07
2.009510e-04 3.779268e-07
1.999499e-04 3.815302e-07
1.989489e-04 3.851854e-07
1.979479e-04 3.888934e-07
1.969469e-04 3.926552e-07
1.959459e-04 3.964717e-07
1.949449e-04 4.003442e-07
1.939439e-04 4.042736e-07
1.929429e-04 4.082611e-07
1.919419e-04 4.123079e-07
1.909409e-04 4.164151e-07
1.899399e-04 4.205840e-07
1.889389e-04 4.248158e-07
1.879379e-04 4.291117e-07
1.869369e-04 4.334731e-07
1.859359e-04 4.379012e-07
1.849349e-04 4.423976e-07
1.839339e-04 4.469635e-07
1.829329e-04 4.516004e-07
1.819319e-04 4.563098e-07
1.809309e-04 4.610932e-07
1.799299e-04 4.659522e-07
1.789289e-04 4.708883e-07
1.779279e-04 4.759033e-07
1.769269e-04 4.809988e-07
1.759259e-04 4.861765e-07
1.749249e-04 4.914382e-07
1.739239e-04 4.967857e-07
1.729229e-04 5.022210e-07
1.719219e-04 5.077459e-07
1.709209e-04 5.133624e-07
1.699199e-04 5.190725e-07
1.689189e-04 5.248785e-07
1.679179e-04 5.307823e-07
1.669169e-04 5.367862e-07
1.659159e-04 5.428925e-07
1.649149e-04 5.491036e-07
1.639139e-04 5.554218e-07
1.629129e-04 5.618496e-07
1.619119e-04 5.683896e-07
1.609109e-04 5.750444e-07
1.599099e-04 5.818166e-07
1.589089e-04 5.887092e-07
1.579079e-04 5.957248e-07
1.569069e-04 6.028666e-07
1.559059e-04 6.101375e-07
1.549049e-04 6.175407e-07
1.539039e-04 6.250793e-07
1.529029e-04 6.327568e-07
1.519019e-04 6.405765e-07
1.509009e-04 6.485419e-07
1.498999e-04 6.566568e-07
1.488989e-04 6.649249e-07
1.478979e-04 6.733500e-07
1.468969e-04 6.819362e-07
1.458959e-04 6.906875e-07
1.448949e-04 6.996084e-07
1.438939e-04 7.087030e-07
1.428929e-04 7.179761e-07
1.418919e-04 7.274323e-07
1.408909e-04 7.370764e-07
1.398899e-04 7.469135e-07
1.388889e-04 7.569488e-07
1.378879e-04 7.671875e-07
1.368869e-04 7.776353e-07
1.358859e-04 7.882979e-07
1.348849e-04 7.991811e-07
1.338839e-04 8.102912e-07
1.328829e-04 8.216345e-07
1.318819e-04 8.332175e-07
1.308809e-04 8.450471e-07
1.298799e-04 8.571302e-07
1.288789e-04 8.694743e-07
1.278779e-04 8.820868e-07
1.268769e-04 8.949757e-07
1.258759e-04 9.081489e-07
1.248749e-04 9.216151e-07
1.238739e-04 9.353828e-07
1.228729e-04 9.494613e-07
1.218719e-04 9.638598e-07
1.208709e-04 9.785883e-07
1.198699e-04 9.936567e-07
1.188689e-04 1.009076e-06
1.178679e-04 1.024856e-06
1.168669e-04 1.041010e-06
1.158659e-04 1.057548e-06
1.148649e-04 1.074484e-06
1.138639e-04 1.091830e-06
1.128629e-04 1.109598e-06
1.118619e-04 1.127804e-06
1.108609e-04 1.146462e-06
1.098599e-04 1.165586e-06
1.088589e-04 1.185193e-06
1.078579e-04 1.205298e-06
1.068569e-04 1.225920e-06
1.058559e-04 1.247075e-06
1.048549e-04 1.268782e-06
1.038539e-04 1.291061e-06
1.028529e-04 1.313932e-06
1.018519e-04 1.337416e-06
1.008509e-04 1.361535e-06
9.984985e-05 1.386312e-06
9.884885e-05 1.411772e-06
9.784785e-05 1.437940e-06
9.684685e-05 1.464843e-06
9.584585e-05 1.492507e-06
9.484484e-05 1.520962e-06
9.384384e-05 1.550240e-06
9.284284e-05 1.580371e-06
9.184184e-05 1.611389e-06
9.084084e-05 1.643330e-06
8.983984e-05 1.676230e-06
8.883884e-05 1.710128e-06
8.783784e-05 1.745066e-06
8.683684e-05 1.781086e-06
8.583584e-05 1.818233e-06
8.483483e-05 1.856555e-06
8.383383e-05 1.896102e-06
8.283283e-05 1.936928e-06
8.183183e-05 1.979087e-06
8.083083e-05 2.022639e-06
7.982983e-05 2.067645e-06
7.882883e-05 2.114172e-06
7.782783e-05 2.162290e-06
7.682683e-05 2.212070e-06
7.582583e-05 2.263591e-06
7.482482e-05 2.316936e-06
7.382382e-05 2.372192e-06
7.282282e-05 2.429451e-06
7.182182e-05 2.488812e-06
7.082082e-05 2.550379e-06
6.981982e-05 2.614263e-06
6.881882e-05 2.680582e-06
6.781782e-05 2.749463e-06
6.681682e-05 2.821038e-06
6.581582e-05 2.895452e-06
6.481481e-05 2.972858e-06
6.381381e-05 3.053417e-06
6.281281e-05 3.137305e-06
6.181181e-05 3.224708e-06
6.081081e-05 3.315827e-06
5.980981e-05 3.410877e-06
5.880881e-05 3.510087e-06
5.780781e-05 3.613707e-06
5.680681e-05 3.722001e-06
5.580581e-05 3.835259e-06
5.480480e-05 3.953790e-06
5.380380e-05 4.077929e-06
5.280280e-05 4.208037e-06
5.180180e-05 4.344507e-06
5.080080e-05 4.487764e-06
4.979980e-05 4.638268e-06
4.879880e-05 4.796522e-06
4.779780e-05 4.963073e-06
4.679680e-05 5.138515e-06
4.579580e-05 5.323500e-06
4.479479e-05 5.518741e-06
4.379379e-05 5.725018e-06
4.279279e-05 5.943190e-06
4.179179e-05 6.174200e-06
4.079079e-05 6.419089e-06
3.978979e-05 6.679008e-06
3.878879e-05 6.955231e-06
3.778779e-05 7.249171e-06
3.678679e-05 7.562403e-06
3.578579e-05 7.896683e-06
3.478478e-05 8.253973e-06
3.378378e-05 8.636478e-06
3.278278e-05 9.046676e-06
3.178178e-05 9.487366e-06
3.078078e-05 9.961717e-06
2.977978e-05 1.047333e-05
2.877878e-05 1.102632e-05
2.777778e-05 1.162539e-05
2.677678e-05 1.227597e-05
2.577578e-05 1.298430e-05
2.477477e-05 1.375768e-05
2.377377e-05 1.460459e-05
2.277277e-05 1.553501e-05
2.177177e-05 1.656074e-05
2.077077e-05 1.769582e-05
1.976977e-05 1.895705e-05
1.876877e-05 2.036478e-05
1.776777e-05 2.194377e-05
1.676677e-05 2.372450e-05
1.576577e-05 2.574489e-05
1.476476e-05 2.805263e-05
1.376376e-05 3.070852e-05
1.276276e-05 3.379117e-05
1.176176e-05 3.740387e-05
1.076076e-05 4.168472e-05
9.759760e-06 4.682196e-05
8.758759e-06 5.307753e-05
7.757758e-06 6.082333e-05
6.756757e-06 7.059576e-05
5.755756e-06 8.316585e-05
4.754755e-06 9.955707e-05
3.753754e-06 1.204920e-04
2.752753e-06 1.410957e-04
1.751752e-06 1.417913e-04
7.507508e-07 1.409863e-04
-2.502503e-07 1.409520e-04
-1.251251e-06 1.417715e-04
-2.252252e-06 1.435410e-04
-3.253253e-06 1.445969e-04
-4.254254e-06 1.451929e-04
-5.255255e-06 1.457071e-04
-6.256256e-06 1.454113e-04
-7.257257e-06 1.400765e-04
-8.258258e-06 1.313347e-04
-9.259259e-06 1.214317e-04
-1.026026e-05 1.105485e-04
-1.126126e-05 9.875097e-05
-1.226226e-05 8.596075e-05
-1.326326e-05 7.217420e-05
-1.426426e-05 5.743993e-05
-1.526527e-05 4.181344e-05
-1.626627e-05 2.540184e-05
-1.726727e-05 8.324211e-06
-1.826827e-05 9.300576e-06
-1.926927e-05 2.735317e-05
-2.027027e-05 4.570273e-05
-2.127127e-05 6.423117e-05
-2.227227e-05 8.285592e-05
-2.327327e-05 1.013925e-04
-2.427427e-05 1.197935e-04
-2.527528e-05 1.380031e-04
-2.627628e-05 1.557900e-04
-2.727728e-05 1.731124e-04
-2.827828e-05 1.897609e-04
-2.927928e-05 2.056731e-04
-3.028028e-05 2.204481e-04
-3.128128e-05 2.340007e-04
-3.228228e-05 2.458604e-04
-3.328328e-05 2.556164e-04
-3.428428e-05 2.628833e-04
-3.528529e-05 2.670818e-04
-3.628629e-05 2.675957e-04
-3.728729e-05 2.635986e-04
-3.828829e-05 2.546692e-04
-3.928929e-05 2.394449e-04
-4.029029e-05 2.131751e-04
-4.129129e-05 1.599000e-04
-4.229229e-05 1.222621e-04
-4.329329e-05 9.583970e-05
-4.429429e-05 7.577060e-05
-4.529530e-05 6.021046e-05
-4.629630e-05 4.810040e-05
-4.729730e-05 3.869352e-05
-4.829830e-05 3.140924e-05
-4.929930e-05 2.578118e-05
-5.030030e-05 2.143438e-05
-5.130130e-05 1.807097e-05
-5.230230e-05 1.545788e-05
-5.330330e-05 1.341528e-05
-5.430430e-05 1.180593e-05
-5.530531e-05 1.052592e-05
-5.630631e-05 9.496968e-06
-5.730731e-05 8.660206e-06
-5.830831e-05 7.971393e-06
-5.930931e-05 7.397223e-06
-6.031031e-05 6.912553e-06
-6.131131e-05 6.498324e-06
-6.231231e-05 6.140025e-06
-6.331331e-05 5.826545e-06
-6.431431e-05 5.549326e-06
-6.531532e-05 5.301738e-06
-6.631632e-05 5.078607e-06
-6.731732e-05 4.875867e-06
-6.831832e-05 4.690303e-06
-6.931932e-05 4.519350e-06
-7.032032e-05 4.360949e-06
-7.132132e-05 4.213431e-06
-7.232232e-05 4.075436e-06
-7.332332e-05 3.945844e-06
-7.432432e-05 3.823727e-06
-7.532533e-05 3.708306e-06
-7.632633e-05 3.598929e-06
-7.732733e-05 3.495039e-06
-7.832833e-05 3.396158e-06
-7.932933e-05 3.301877e-06
-8.033033e-05 3.211836e-06
-8.133133e-05 3.125724e-06
-8.233233e-05 3.043263e-06
-8.333333e-05 2.964208e-06
-8.433433e-05 2.888341e-06
-8.533534e-05 2.815463e-06
-8.633634e-05 2.745399e-06
-8.733734e-05 2.677985e-06
-8.833834e-05 2.613074e-06
-8.933934e-05 2.550533e-06
-9.034034e-05 2.490237e-06
-9.134134e-05 2.432071e-06
-9.234234e-05 2.375931e-06
-9.334334e-05 2.321716e-06
-9.434434e-05 2.269337e-06
-9.534535e-05 2.218708e-06
-9.634635e-05 2.169748e-06
-9.734735e-05 2.122383e-06
-9.834835e-05 2.076543e-06
-9.934935e-05 2.032161e-06
-1.003504e-04 1.989175e-06
-1.013514e-04 1.947527e-06
-1.023524e-04 1.907161e-06
-1.033534e-04 1.868024e-06
-1.043544e-04 1.830068e-06
-1.053554e-04 1.793243e-06
-1.063564e-04 1.757507e-06
-1.073574e-04 1.722816e-06
-1.083584e-04 1.689131e-06
-1.093594e-04 1.656412e-06
-1.103604e-04 1.624623e-06
-1.113614e-04 1.593730e-06
-1.123624e-04 1.563700e-06
-1.133634e-04 1.534500e-06
-1.143644e-04 1.506101e-06
-1.153654e-04 1.478474e-06
-1.163664e-04 1.451591e-06
-1.173674e-04 1.425427e-06
-1.183684e-04 1.399955e-06
-1.193694e-04 1.375152e-06
-1.203704e-04 1.350995e-06
-1.213714e-04 1.327462e-06
-1.223724e-04 1.304532e-06
-1.233734e-04 1.282184e-06
-1.243744e-04 1.260400e-06
-1.253754e-04 1.239160e-06
-1.263764e-04 1.218447e-06
-1.273774e-04 1.198244e-06
-1.283784e-04 1.178534e-06
-1.293794e-04 1.159301e-06
-1.303804e-04 1.140531e-06
-1.313814e-04 1.122208e-06
-1.323824e-04 1.104320e-06
-1.333834e-04 1.086851e-06
-1.343844e-04 1.069790e-06
-1.353854e-04 1.053124e-06
-1.363864e-04 1.036841e-06
-1.373874e-04 1.020929e-06
-1.383884e-04 1.005378e-06
-1.393894e-04 9.901764e-07
-1.403904e-04 9.753140e-07
-1.413914e-04 9.607810e-07
-1.423924e-04 9.465678e-07
-1.433934e-04 9.326651e-07
-1.443944e-04 9.190641e-07
-1.453954e-04 9.057561e-07
-1.463964e-04 8.927329e-07
-1.473974e-04 8.799866e-07
-1.483984e-04 8.675092e-07
-1.493994e-04 8.552935e-07
-1.504004e-04 8.433321e-07
-1.514014e-04 8.316182e-07
-1.524024e-04 8.201449e-07
-1.534034e-04 8.089059e-07
-1.544044e-04 7.978948e-07
-1.554054e-04 7.871055e-07
-1.564064e-04 7.765322e-07
-1.574074e-04 7.661692e-07
-1.584084e-04 7.560110e-07
-1.594094e-04 7.460522e-07
-1.604104e-04 7.362877e-07
-1.614114e-04 7.267126e-07
-1.624124e-04 7.173219e-07
-1.634134e-04 7.081110e-07
-1.644144e-04 6.990754e-07
-1.654154e-04 6.902107e-07
-1.664164e-04 6.815127e-07
-1.674174e-04 6.729771e-07
-1.684184e-04 6.646000e-07
-1.694194e-04 6.563776e-07
-1.704204e-04 6.483060e-07
-1.714214e-04 6.403817e-07
-1.724224e-04 6.326010e-07
-1.734234e-04 6.249606e-07
-1.744244e-04 6.174571e-07
-1.754254e-04 6.100873e-07
-1.764264e-04 6.028481e-07
-1.774274e-04 5.957363e-07
-1.784284e-04 5.887490e-07
-1.794294e-04 5.818835e-07
-1.804304e-04 5.751368e-07
-1.814314e-04 5.685062e-07
-1.824324e-04 5.619891e-07
-1.834334e-04 5.555830e-07
-1.844344e-04 5.492854e-07
-1.854354e-04 5.430938e-07
-1.864364e-04 5.370058e-07
-1.874374e-04 5.310193e-07
-1.884384e-04 5.251319e-07
-1.894394e-04 5.193415e-07
-1.904404e-04 5.136459e-07
-1.914414e-04 5.080433e-07
-1.924424e-04 5.025314e-07
-1.934434e-04 4.971084e-07
-1.944444e-04 4.917724e-07
-1.954454e-04 4.865216e-07
-1.964464e-04 4.813541e-07
-1.974474e-04 4.762682e-07
-1.984484e-04 4.712622e-07
-1.994494e-04 4.663345e-07
-2.004505e-04 4.614834e-07
-2.014515e-04 4.567073e-07
-2.024525e-04 4.520048e-07
-2.034535e-04 4.473743e-07
-2.044545e-04 4.428143e-07
-2.054555e-04 4.383235e-07
-2.064565e-04 4.339005e-07
-2.074575e-04 4.295438e-07
-2.084585e-04 4.252523e-07
-2.094595e-04 4.210245e-07
-2.104605e-04 4.168593e-07
-2.114615e-04 4.127555e-07
-2.124625e-04 4.087117e-07
-2.134635e-04 4.047270e-07
-2.144645e-04 4.008000e-07
-2.154655e-04 3.969298e-07
-2.164665e-04 3.931152e-07
-2.174675e-04 3.893552e-07
-2.184685e-04 3.856487e-07
-2.194695e-04 3.819948e-07
-2.204705e-04 3.783924e-07
-2.214715e-04 3.748406e-07
-2.224725e-04 3.713384e-07
-2.234735e-04 3.678850e-07
-2.244745e-04 3.644794e-07
-2.254755e-04 3.611208e-07
-2.264765e-04 3.578083e-07
-2.274775e-04 3.545410e-07
-2.284785e-04 3.513181e-07
-2.294795e-04 3.481390e-07
-2.304805e-04 3.450026e-07
-2.314815e-04 3.419084e-07
-2.324825e-04 3.388555e-07
-2.334835e-04 3.358432e-07
-2.344845e-04 3.328708e-07
-2.354855e-04 3.299377e-07
-2.364865e-04 3.270430e-07
-2.374875e-04 3.241862e-07
-2.384885e-04 3.213666e-07
-2.394895e-04 3.185835e-07
-2.404905e-04 3.158363e-07
-2.414915e-04 3.131245e-07
-2.424925e-04 3.104473e-07
-2.434935e-04 3.078043e-07
-2.444945e-04 3.051948e-07
-2.454955e-04 3.026183e-07
-2.464965e-04 3.000742e-07
-2.474975e-04 2.975621e-07
-2.484985e-04 2.950812e-07
-2.494995e-04 2.926312e-07
-2.505005e-04 2.902115e-07
-2.515015e-04 2.878217e-07
-2.525025e-04 2.854612e-07
-2.535035e-04 2.831296e-07
-2.545045e-04 2.808264e-07
-2.555055e-04 2.785511e-07
-2.565065e-04 2.763033e-07
-2.575075e-04 2.740825e-07
-2.585085e-04 2.718884e-07
-2.595095e-04 2.697205e-07
-2.605105e-04 2.675783e-07
-2.615115e-04 2.654616e-07
-2.625125e-04 2.633698e-07
-2.635135e-04 2.613026e-07
-2.645145e-04 2.592596e-07
-2.655155e-04 2.572404e-07
-2.665165e-04 2.552447e-07
-2.675175e-04 2.532721e-07
-2.685185e-04 2.513222e-07
-2.695195e-04 2.493947e-07
-2.705205e-04 2.474893e-07
-2.715215e-04 2.456056e-07
-2.725225e-04 2.437433e-07
-2.735235e-04 2.419020e-07
-2.745245e-04 2.400816e-07
-2.755255e-04 2.382815e-07
-2.765265e-04 2.365016e-07
-2.775275e-04 2.347415e-07
-2.785285e-04 2.330010e-07
-2.795295e-04 2.312798e-07
-2.805305e-04 2.295775e-07
-2.815315e-04 2.278939e-07
-2.825325e-04 2.262288e-07
-2.835335e-04 2.245818e-07
-2.845345e-04 2.229527e-07
-2.855355e-04 2.213412e-07
-2.865365e-04 2.197471e-07
-2.875375e-04 2.181702e-07
-2.885385e-04 2.166101e-07
-2.895395e-04 2.150667e-07
-2.905405e-04 2.135397e-07
-2.915415e-04 2.120289e-07
-2.925425e-04 2.105341e-07
-2.935435e-04 2.090550e-07
-2.945445e-04 2.075914e-07
-2.955455e-04 2.061431e-07
-2.965465e-04 2.047099e-07
-2.975475e-04 2.032915e-07
-2.985485e-04 2.018879e-07
-2.995495e-04 2.004987e-07
-3.005506e-04 1.991238e-07
-3.015516e-04 1.977629e-07
-3.025526e-04 1.964160e-07
-3.035536e-04 1.950827e-07
-3.045546e-04 1.937630e-07
-3.055556e-04 1.924565e-07
-3.065566e-04 1.911633e-07
-3.075576e-04 1.898830e-07
-3.085586e-04 1.886155e-07
-3.095596e-04 1.873607e-07
-3.105606e-04 1.861183e-07
-3.115616e-04 1.848882e-07
-3.125626e-04 1.836703e-07
-3.135636e-04 1.824644e-07
-3.145646e-04 1.812702e-07
-3.155656e-04 1.800878e-07
-3.165666e-04 1.789168e-07
-3.175676e-04 1.777573e-07
-3.185686e-04 1.766089e-07
-3.195696e-04 1.754717e-07
-3.205706e-04 1.743454e-07
-3.215716e-04 1.732299e-07
-3.225726e-04 1.721250e-07
-3.235736e-04 1.710307e-07
-3.245746e-04 1.699467e-07
-3.255756e-04 1.688731e-07
-3.265766e-04 1.678095e-07
-3.275776e-04 1.667560e-07
-3.285786e-04 1.657123e-07
-3.295796e-04 1.646784e-07
-3.305806e-04 1.636542e-07
-3.315816e-04 1.626394e-07
-3.325826e-04 1.616341e-07
-3.335836e-04 1.606380e-07
-3.345846e-04 1.596511e-07
-3.355856e-04 1.586733e-07
-3.365866e-04 1.577044e-07
-3.375876e-04 1.567444e-07
-3.385886e-04 1.557931e-07
-3.395896e-04 1.548504e-07
-3.405906e-04 1.539162e-07
-3.415916e-04 1.529905e-07
-3.425926e-04 1.520731e-07
-3.435936e-04 1.511639e-07
-3.445946e-04 1.502628e-07
-3.455956e-04 1.493697e-07
-3.465966e-04 1.484846e-07
-3.475976e-04 1.476073e-07
-3.485986e-04 1.467378e-07
-3.495996e-04 1.458759e-07
-3.506006e-04 1.450216e-07
-3.516016e-04 1.441748e-07
-3.526026e-04 1.433353e-07
-3.536036e-04 1.425032e-07
-3.546046e-04 1.416782e-07
-3.556056e-04 1.408605e-07
-3.566066e-04 1.400497e-07
-3.576076e-04 1.392460e-07
-3.586086e-04 1.384491e-07
-3.596096e-04 1.376591e-07
-3.606106e-04 1.368757e-07
-3.616116e-04 1.360991e-07
-3.626126e-04 1.353290e-07
-3.636136e-04 1.345655e-07
-3.646146e-04 1.338084e-07
-3.656156e-04 1.330576e-07
-3.666166e-04 1.323132e-07
-3.676176e-04 1.315749e-07
-3.686186e-04 1.308429e-07
-3.696196e-04 1.301169e-07
-3.706206e-04 1.293969e-07
-3.716216e-04 1.286829e-07
-3.726226e-04 1.279748e-07
-3.736236e-04 1.272725e-07
-3.746246e-04 1.265760e-07
-3.756256e-04 1.258852e-07
-3.766266e-04 1.252000e-07
-3.776276e-04 1.245204e-07
-3.786286e-04 1.238463e-07
-3.796296e-04 1.231776e-07
-3.806306e-04 1.225144e-07
-3.816316e-04 1.218565e-07
-3.826326e-04 1.212038e-07
-3.836336e-04 1.205564e-07
-3.846346e-04 1.199142e-07
-3.856356e-04 1.192771e-07
-3.866366e-04 1.186450e-07
-3.876376e-04 1.180180e-07
-3.886386e-04 1.173959e-07
-3.896396e-04 1.167787e-07
-3.906406e-04 1.161664e-07
-3.916416e-04 1.155588e-07
-3.926426e-04 1.149560e-07
-3.936436e-04 1.143579e-07
-3.946446e-04 1.137645e-07
-3.956456e-04 1.131757e-07
-3.966466e-04 1.125914e-07
-3.976476e-04 1.120116e-07
-3.986486e-04 1.114363e-07
-3.996496e-04 1.108655e-07
-4.006507e-04 1.102990e-07
-4.016517e-04 1.097368e-07
-4.026527e-04 1.091789e-07
-4.036537e-04 1.086252e-07
-4.046547e-04 1.080758e-07
-4.056557e-04 1.075305e-07
-4.066567e-04 1.069893e-07
-4.076577e-04 1.064522e-07
-4.086587e-04 1.059191e-07
-4.096597e-04 1.053900e-07
-4.106607e-04 1.048649e-07
-4.116617e-04 1.043437e-07
-4.126627e-04 1.038263e-07
-4.136637e-04 1.033128e-07
-4.146647e-04 1.028031e-07
-4.156657e-04 1.022971e-07
-4.166667e-04 1.017949e-07
-4.176677e-04 1.012964e-07
-4.186687e-04 1.008015e-07
-4.196697e-04 1.003102e-07
-4.206707e-04 9.982250e-08
-4.216717e-04 9.933835e-08
-4.226727e-04 9.885772e-08
-4.236737e-04 9.838056e-08
-4.246747e-04 9.790685e-08
-4.256757e-04 9.743655e-08
-4.266767e-04 9.696962e-08
-4.276777e-04 9.650605e-08
-4.286787e-04 9.604579e-08
-4.296797e-04 9.558881e-08
-4.306807e-04 9.513509e-08
-4.316817e-04 9.468458e-08
-4.326827e-04 9.423727e-08
-4.336837e-04 9.379312e-08
-4.346847e-04 9.335209e-08
-4.356857e-04 9.291417e-08
-4.366867e-04 9.247933e-08
-4.376877e-04 9.204752e-08
-4.386887e-04 9.161874e-08
-4.396897e-04 9.119294e-08
-4.406907e-04 9.077010e-08
-4.416917e-04 9.035019e-08
-4.426927e-04 8.993319e-08
-4.436937e-04 8.951907e-08
-4.446947e-04 8.910780e-08
-4.456957e-04 8.869936e-08
-4.466967e-04 8.829372e-08
-4.476977e-04 8.789085e-08
-4.486987e-04 8.749073e-08
-4.496997e-04 8.709334e-08
-4.507007e-04 8.669865e-08
-4.517017e-04 8.630663e-08
-4.527027e-04 8.591727e-08
-4.537037e-04 8.553053e-08
-4.547047e-04 8.514640e-08
-4.557057e-04 8.476484e-08
-4.567067e-04 8.438585e-08
-4.577077e-04 8.400939e-08
-4.587087e-04 8.363545e-08
-4.597097e-04 8.326399e-08
-4.607107e-04 8.289500e-08
-4.617117e-04 8.252846e-08
-4.627127e-04 8.216434e-08
-4.637137e-04 8.180263e-08
-4.647147e-04 8.144330e-08
-4.657157e-04 8.108633e-08
-4.667167e-04 8.073170e-08
-4.677177e-04 8.037939e-08
-4.687187e-04 8.002938e-08
-4.697197e-04 7.968165e-08
-4.707207e-04 7.933618e-08
-4.717217e-04 7.899296e-08
-4.727227e-04 7.865195e-08
-4.737237e-04 7.831315e-08
-4.747247e-04 7.797653e-08
-4.757257e-04 7.764208e-08
-4.767267e-04 7.730977e-08
-4.777277e-04 7.697959e-08
-4.787287e-04 7.665152e-08
-4.797297e-04 7.632554e-08
-4.807307e-04 7.600164e-08
-4.817317e-04 7.567979e-08
-4.827327e-04 7.535999e-08
-4.837337e-04 7.504220e-08
-4.847347e-04 7.472642e-08
-4.857357e-04 7.441263e-08
-4.867367e-04 7.410081e-08
-4.877377e-04 7.379094e-08
-4.887387e-04 7.348302e-08
-4.897397e-04 7.317701e-08
-4.907407e-04 7.287292e-08
-4.917417e-04 7.257071e-08
-4.927427e-04 7.227038e-08
-4.937437e-04 7.197191e-08
-4.947447e-04 7.167528e-08
-4.957457e-04 7.138049e-08
-4.967467e-04 7.108750e-08
-4.977477e-04 7.079632e-08
-4.987487e-04 7.050692e-08
-4.997497e-04 7.021929e-08
-5.007508e-04 6.993342e-08
-5.017518e-04 6.964929e-08
-5.027528e-04 6.936689e-08
-5.037538e-04 6.908620e-08
-5.047548e-04 6.880721e-08
-5.057558e-04 6.852991e-08
-5.067568e-04 6.825427e-08
-5.077578e-04 6.798030e-08
-5.087588e-04 6.770798e-08
-5.097598e-04 6.743728e-08
-5.107608e-04 6.716821e-08
-5.117618e-04 6.690074e-08
-5.127628e-04 6.663487e-08
-5.137638e-04 6.637057e-08
-5.147648e-04 6.610785e-08
-5.157658e-04 6.584668e-08
-5.167668e-04 6.558706e-08
-5.177678e-04 6.532897e-08
-5.187688e-04 6.507239e-08
-5.197698e-04 6.481733e-08
-5.207708e-04 6.456376e-08
-5.217718e-04 6.431168e-08
-5.227728e-04 6.406107e-08
-5.237738e-04 6.381192e-08
-5.247748e-04 6.356423e-08
-5.257758e-04 6.331797e-08
-5.267768e-04 6.307314e-08
-5.277778e-04 6.282972e-08
-5.287788e-04 6.258771e-08
-5.297798e-04 6.234710e-08
-5.307808e-04 6.210787e-08
-5.317818e-04 6.187002e-08
-5.327828e-04 6.163353e-08
-5.337838e-04 6.139839e-08
-5.347848e-04 6.116459e-08
-5.357858e-04 6.093213e-08
-5.367868e-04 6.070099e-08
-5.377878e-04 6.047116e-08
-5.387888e-04 6.024263e-08
-5.397898e-04 6.001540e-08
-5.407908e-04 5.978945e-08
-5.417918e-04 5.956477e-08
-5.427928e-04 5.934136e-08
-5.437938e-04 5.911920e-08
-5.447948e-04 5.889828e-08
-5.457958e-04 5.867861e-08
-5.467968e-04 5.846015e-08
-5.477978e-04 5.824292e-08
-5.487988e-04 5.802689e-08
-5.497998e-04 5.781206e-08
-5.508008e-04 5.759843e-08
-5.518018e-04 5.738597e-08
-5.528028e-04 5.717469e-08
-5.538038e-04 5.696457e-08
-5.548048e-04 5.675561e-08
-5.558058e-04 5.654779e-08
-5.568068e-04 5.634112e-08
-5.578078e-04 5.613557e-08
-5.588088e-04 5.593115e-08
-5.598098e-04 5.572784e-08
-5.608108e-04 5.552564e-08
-5.618118e-04 5.532453e-08
-5.628128e-04 5.512452e-08
-5.638138e-04 5.492559e-08
-5.648148e-04 5.472773e-08
-5.658158e-04 5.453094e-08
-5.668168e-04 5.433521e-08
-5.678178e-04 5.414053e-08
-5.688188e-04 5.394690e-08
-5.698198e-04 5.375430e-08
-5.708208e-04 5.356273e-08
-5.718218e-04 5.337219e-08
-5.728228e-04 5.318265e-08
-5.738238e-04 5.299413e-08
-5.748248e-04 5.280660e-08
-5.758258e-04 5.262007e-08
-5.768268e-04 5.243453e-08
-5.778278e-04 5.224996e-08
-5.788288e-04 5.206637e-08
-5.798298e-04 5.188375e-08
-5.808308e-04 5.170208e-08
-5.818318e-04 5.152136e-08
-5.828328e-04 5.134159e-08
-5.838338e-04 5.116276e-08
-5.848348e-04 5.098486e-08
-5.858358e-04 5.080789e-08
-5.868368e-04 5.063184e-08
-5.878378e-04 5.045670e-08
-5.888388e-04 5.028247e-08
-5.898398e-04 5.010913e-08
-5.908408e-04 4.993670e-08
-5.918418e-04 4.976515e-08
-5.928428e-04 4.959448e-08
-5.938438e-04 4.942469e-08
-5.948448e-04 4.925577e-08
-5.958458e-04 4.908771e-08
-5.968468e-04 4.892052e-08
-5.978478e-04 4.875417e-08
-5.988488e-04 4.858867e-08
-5.998498e-04 4.842402e-08
-6.008509e-04 4.826019e-08
-6.018519e-04 4.809720e-08
-6.028529e-04 4.793503e-08
-6.038539e-04 4.777369e-08
-6.048549e-04 4.761315e-08
-6.058559e-04 4.745342e-08
-6.068569e-04 4.729449e-08
-6.078579e-04 4.713636e-08
-6.088589e-04 4.697903e-08
-6.098599e-04 4.682248e-08
-6.108609e-04 4.666671e-08
-6.118619e-04 4.651171e-08
-6.128629e-04 4.635749e-08
-6.138639e-04 4.620403e-08
-6.148649e-04 4.605133e-08
-6.158659e-04 4.589939e-08
-6.168669e-04 4.574820e-08
-6.178679e-04 4.559775e-08
-6.188689e-04 4.544805e-08
-6.198699e-04 4.529908e-08
-6.208709e-04 4.515084e-08
-6.218719e-04 4.500333e-08
-6.228729e-04 4.485654e-08
-6.238739e-04 4.471046e-08
-6.248749e-04 4.456510e-08
-6.258759e-04 4.442045e-08
-6.268769e-04 4.427650e-08
-6.278779e-04 4.413325e-08
-6.288789e-04 4.399069e-08
-6.298799e-04 4.384882e-08
-6.308809e-04 4.370764e-08
-6.318819e-04 4.356713e-08
-6.328829e-04 4.342731e-08
-6.338839e-04 4.328815e-08
-6.348849e-04 4.314966e-08
-6.358859e-04 4.301184e-08
-6.368869e-04 4.287468e-08
-6.378879e-04 4.273817e-08
-6.388889e-04 4.260231e-08
-6.398899e-04 4.246709e-08
-6.408909e-04 4.233252e-08
-6.418919e-04 4.219859e-08
-6.428929e-04 4.206530e-08
-6.438939e-04 4.193263e-08
-6.448949e-04 4.180059e-08
-6.458959e-04 4.166917e-08
-6.468969e-04 4.153838e-08
-6.478979e-04 4.140819e-08
-6.488989e-04 4.127862e-08
-6.498999e-04 4.114965e-08
-6.509009e-04 4.102129e-08
-6.519019e-04 4.089353e-08
-6.529029e-04 4.076636e-08
-6.539039e-04 4.063979e-08
-6.549049e-04 4.051380e-08
-6.559059e-04 4.038840e-08
-6.569069e-04 4.026358e-08
-6.579079e-04 4.013934e-08
-6.589089e-04 4.001567e-08
-6.599099e-04 3.989257e-08
-6.609109e-04 3.977004e-08
-6.619119e-04 3.964807e-08
-6.629129e-04 3.952666e-08
-6.639139e-04 3.940581e-08
-6.649149e-04 3.928552e-08
-6.659159e-04 3.916577e-08
-6.669169e-04 3.904657e-08
-6.679179e-04 3.892791e-08
-6.689189e-04 3.880979e-08
-6.699199e-04 3.869221e-08
-6.709209e-04 3.857516e-08
-6.719219e-04 3.845865e-08
-6.729229e-04 3.834266e-08
-6.739239e-04 3.822719e-08
-6.749249e-04 3.811224e-08
-6.759259e-04 3.799782e-08
-6.769269e-04 3.788390e-08
-6.779279e-04 3.777050e-08
-6.789289e-04 3.765761e-08
-6.799299e-04 3.754522e-08
-6.809309e-04 3.743333e-08
-6.819319e-04 3.732194e-08
-6.829329e-04 3.721105e-08
-6.839339e-04 3.710066e-08
-6.849349e-04 3.699075e-08
-6.859359e-04 3.688133e-08
-6.869369e-04 3.677240e-08
-6.879379e-04 3.666394e-08
-6.889389e-04 3.655597e-08
-6.899399e-04 3.644847e-08
-6.909409e-04 3.634145e-08
-6.919419e-04 3.623490e-08
-6.929429e-04 3.612881e-08
-6.939439e-04 3.602319e-08
-6.949449e-04 3.591803e-08
-6.959459e-04 3.581333e-08
-6.969469e-04 3.570909e-08
-6.979479e-04 3.560531e-08
-6.989489e-04 3.550197e-08
-6.999499e-04 3.539908e-08
-7.009510e-04 3.529664e-08
-7.019520e-04 3.519465e-08
-7.029530e-04 3.509310e-08
-7.039540e-04 3.499198e-08
-7.049550e-04 3.489130e-08
-7.059560e-04 3.479106e-08
-7.069570e-04 3.469124e-08
-7.079580e-04 3.459186e-08
-7.089590e-04 3.449290e-08
-7.099600e-04 3.439436e-08
-7.109610e-04 3.429625e-08
-7.119620e-04 3.419856e-08
-7.129630e-04 3.410128e-08
-7.139640e-04 3.400442e-08
-7.149650e-04 3.390797e-08
-7.159660e-04 3.381193e-08
-7.169670e-04 3.371629e-08
-7.179680e-04 3.362106e-08
-7.189690e-04 3.352624e-08
-7.199700e-04 3.343181e-08
-7.209710e-04 3.333779e-08
-7.219720e-04 3.324416e-08
-7.229730e-04 3.315092e-08
-7.239740e-04 3.305807e-08
-7.249750e-04 3.296562e-08
-7.259760e-04 3.287355e-08
-7.269770e-04 3.278187e-08
-7.279780e-04 3.269057e-08
-7.289790e-04 3.259965e-08
-7.299800e-04 3.250910e-08
-7.309810e-04 3.241894e-08
-7.319820e-04 3.232915e-08
-7.329830e-04 3.223973e-08
-7.339840e-04 3.215069e-08
-7.349850e-04 3.206201e-08
-7.359860e-04 3.197370e-08
-7.369870e-04 3.188575e-08
-7.379880e-04 3.179816e-08
-7.389890e-04 3.171094e-08
-7.399900e-04 3.162407e-08
-7.409910e-04 3.153756e-08
-7.419920e-04 3.145140e-08
-7.429930e-04 3.136560e-08
-7.439940e-04 3.128015e-08
-7.449950e-04 3.119504e-08
-7.459960e-04 3.111029e-08
-7.469970e-04 3.102587e-08
-7.479980e-04 3.094180e-08
-7.489990e-04 3.085808e-08
-7.500000e-04 3.077469e-08
