# Supplementary material for: On the limitations of some popular numerical models of flagellated microswimmers: importance of long-range forces and flagellum waveform
Source: R Soc Open Sci. 2019 Jan 16;6(1):180745. doi: 10.1098/rsos.180745 (PMC6366169; doi:10.1098/rsos.180745)
Supplement: Data relative to Figures 5, 6, 8, 9, 10, 11, 12 [file rsos180745supp1.zip › DATA_FILES_1/Fig12_left_ufrear.txt]

-2.500000e-04 1.584037e-08
-2.489990e-04 1.596130e-08
-2.479980e-04 1.608362e-08
-2.469970e-04 1.620736e-08
-2.459960e-04 1.633252e-08
-2.449950e-04 1.645915e-08
-2.439940e-04 1.658725e-08
-2.429930e-04 1.671686e-08
-2.419920e-04 1.684799e-08
-2.409910e-04 1.698067e-08
-2.399900e-04 1.711492e-08
-2.389890e-04 1.725078e-08
-2.379880e-04 1.738826e-08
-2.369870e-04 1.752739e-08
-2.359860e-04 1.766819e-08
-2.349850e-04 1.781070e-08
-2.339840e-04 1.795495e-08
-2.329830e-04 1.810095e-08
-2.319820e-04 1.824874e-08
-2.309810e-04 1.839835e-08
-2.299800e-04 1.854981e-08
-2.289790e-04 1.870315e-08
-2.279780e-04 1.885840e-08
-2.269770e-04 1.901559e-08
-2.259760e-04 1.917475e-08
-2.249750e-04 1.933592e-08
-2.239740e-04 1.949914e-08
-2.229730e-04 1.966443e-08
-2.219720e-04 1.983183e-08
-2.209710e-04 2.000138e-08
-2.199700e-04 2.017311e-08
-2.189690e-04 2.034707e-08
-2.179680e-04 2.052328e-08
-2.169670e-04 2.070180e-08
-2.159660e-04 2.088266e-08
-2.149650e-04 2.106590e-08
-2.139640e-04 2.125157e-08
-2.129630e-04 2.143970e-08
-2.119620e-04 2.163034e-08
-2.109610e-04 2.182353e-08
-2.099600e-04 2.201933e-08
-2.089590e-04 2.221778e-08
-2.079580e-04 2.241892e-08
-2.069570e-04 2.262281e-08
-2.059560e-04 2.282950e-08
-2.049550e-04 2.303903e-08
-2.039540e-04 2.325146e-08
-2.029530e-04 2.346684e-08
-2.019520e-04 2.368524e-08
-2.009510e-04 2.390670e-08
-1.999499e-04 2.413128e-08
-1.989489e-04 2.435904e-08
-1.979479e-04 2.459004e-08
-1.969469e-04 2.482435e-08
-1.959459e-04 2.506203e-08
-1.949449e-04 2.530314e-08
-1.939439e-04 2.554774e-08
-1.929429e-04 2.579592e-08
-1.919419e-04 2.604772e-08
-1.909409e-04 2.630324e-08
-1.899399e-04 2.656254e-08
-1.889389e-04 2.682569e-08
-1.879379e-04 2.709278e-08
-1.869369e-04 2.736388e-08
-1.859359e-04 2.763907e-08
-1.849349e-04 2.791844e-08
-1.839339e-04 2.820207e-08
-1.829329e-04 2.849004e-08
-1.819319e-04 2.878245e-08
-1.809309e-04 2.907939e-08
-1.799299e-04 2.938096e-08
-1.789289e-04 2.968724e-08
-1.779279e-04 2.999834e-08
-1.769269e-04 3.031436e-08
-1.759259e-04 3.063541e-08
-1.749249e-04 3.096159e-08
-1.739239e-04 3.129301e-08
-1.729229e-04 3.162978e-08
-1.719219e-04 3.197203e-08
-1.709209e-04 3.231986e-08
-1.699199e-04 3.267341e-08
-1.689189e-04 3.303280e-08
-1.679179e-04 3.339815e-08
-1.669169e-04 3.376961e-08
-1.659159e-04 3.414730e-08
-1.649149e-04 3.453137e-08
-1.639139e-04 3.492197e-08
-1.629129e-04 3.531924e-08
-1.619119e-04 3.572333e-08
-1.609109e-04 3.613440e-08
-1.599099e-04 3.655262e-08
-1.589089e-04 3.697815e-08
-1.579079e-04 3.741116e-08
-1.569069e-04 3.785183e-08
-1.559059e-04 3.830035e-08
-1.549049e-04 3.875689e-08
-1.539039e-04 3.922165e-08
-1.529029e-04 3.969483e-08
-1.519019e-04 4.017664e-08
-1.509009e-04 4.066729e-08
-1.498999e-04 4.116699e-08
-1.488989e-04 4.167597e-08
-1.478979e-04 4.219445e-08
-1.468969e-04 4.272269e-08
-1.458959e-04 4.326093e-08
-1.448949e-04 4.380941e-08
-1.438939e-04 4.436840e-08
-1.428929e-04 4.493818e-08
-1.418919e-04 4.551902e-08
-1.408909e-04 4.611121e-08
-1.398899e-04 4.671505e-08
-1.388889e-04 4.733085e-08
-1.378879e-04 4.795892e-08
-1.368869e-04 4.859960e-08
-1.358859e-04 4.925322e-08
-1.348849e-04 4.992014e-08
-1.338839e-04 5.060072e-08
-1.328829e-04 5.129533e-08
-1.318819e-04 5.200438e-08
-1.308809e-04 5.272825e-08
-1.298799e-04 5.346736e-08
-1.288789e-04 5.422216e-08
-1.278779e-04 5.499308e-08
-1.268769e-04 5.578059e-08
-1.258759e-04 5.658517e-08
-1.248749e-04 5.740732e-08
-1.238739e-04 5.824755e-08
-1.228729e-04 5.910641e-08
-1.218719e-04 5.998444e-08
-1.208709e-04 6.088222e-08
-1.198699e-04 6.180035e-08
-1.188689e-04 6.273945e-08
-1.178679e-04 6.370016e-08
-1.168669e-04 6.468317e-08
-1.158659e-04 6.568916e-08
-1.148649e-04 6.671885e-08
-1.138639e-04 6.777301e-08
-1.128629e-04 6.885240e-08
-1.118619e-04 6.995786e-08
-1.108609e-04 7.109022e-08
-1.098599e-04 7.225037e-08
-1.088589e-04 7.343922e-08
-1.078579e-04 7.465775e-08
-1.068569e-04 7.590693e-08
-1.058559e-04 7.718782e-08
-1.048549e-04 7.850150e-08
-1.038539e-04 7.984911e-08
-1.028529e-04 8.123182e-08
-1.018519e-04 8.265086e-08
-1.008509e-04 8.410754e-08
-9.984985e-05 8.560319e-08
-9.884885e-05 8.713922e-08
-9.784785e-05 8.871711e-08
-9.684685e-05 9.033840e-08
-9.584585e-05 9.200469e-08
-9.484484e-05 9.371768e-08
-9.384384e-05 9.547914e-08
-9.284284e-05 9.729091e-08
-9.184184e-05 9.915494e-08
-9.084084e-05 1.010733e-07
-8.983984e-05 1.030480e-07
-8.883884e-05 1.050815e-07
-8.783784e-05 1.071760e-07
-8.683684e-05 1.093340e-07
-8.583584e-05 1.115582e-07
-8.483483e-05 1.138512e-07
-8.383383e-05 1.162160e-07
-8.283283e-05 1.186556e-07
-8.183183e-05 1.211732e-07
-8.083083e-05 1.237722e-07
-7.982983e-05 1.264562e-07
-7.882883e-05 1.292289e-07
-7.782783e-05 1.320943e-07
-7.682683e-05 1.350566e-07
-7.582583e-05 1.381203e-07
-7.482482e-05 1.412900e-07
-7.382382e-05 1.445708e-07
-7.282282e-05 1.479679e-07
-7.182182e-05 1.514870e-07
-7.082082e-05 1.551339e-07
-6.981982e-05 1.589151e-07
-6.881882e-05 1.628371e-07
-6.781782e-05 1.669073e-07
-6.681682e-05 1.711332e-07
-6.581582e-05 1.755228e-07
-6.481481e-05 1.800849e-07
-6.381381e-05 1.848287e-07
-6.281281e-05 1.897641e-07
-6.181181e-05 1.949015e-07
-6.081081e-05 2.002524e-07
-5.980981e-05 2.058288e-07
-5.880881e-05 2.116436e-07
-5.780781e-05 2.177110e-07
-5.680681e-05 2.240457e-07
-5.580581e-05 2.306641e-07
-5.480480e-05 2.375834e-07
-5.380380e-05 2.448224e-07
-5.280280e-05 2.524015e-07
-5.180180e-05 2.603424e-07
-5.080080e-05 2.686690e-07
-4.979980e-05 2.774070e-07
-4.879880e-05 2.865843e-07
-4.779780e-05 2.962314e-07
-4.679680e-05 3.063815e-07
-4.579580e-05 3.170705e-07
-4.479479e-05 3.283382e-07
-4.379379e-05 3.402278e-07
-4.279279e-05 3.527868e-07
-4.179179e-05 3.660674e-07
-4.079079e-05 3.801271e-07
-3.978979e-05 3.950293e-07
-3.878879e-05 4.108442e-07
-3.778779e-05 4.276498e-07
-3.678679e-05 4.455324e-07
-3.578579e-05 4.645885e-07
-3.478478e-05 4.849258e-07
-3.378378e-05 5.066649e-07
-3.278278e-05 5.299415e-07
-3.178178e-05 5.549086e-07
-3.078078e-05 5.817390e-07
-2.977978e-05 6.106292e-07
-2.877878e-05 6.418029e-07
-2.777778e-05 6.755163e-07
-2.677678e-05 7.120637e-07
-2.577578e-05 7.517849e-07
-2.477477e-05 7.950740e-07
-2.377377e-05 8.423912e-07
-2.277277e-05 8.942759e-07
-2.177177e-05 9.513654e-07
-2.077077e-05 1.014417e-06
-1.976977e-05 1.084337e-06
-1.876877e-05 1.162221e-06
-1.776777e-05 1.249400e-06
-1.676677e-05 1.347515e-06
-1.576577e-05 1.458600e-06
-1.476476e-05 1.585216e-06
-1.376376e-05 1.730624e-06
-1.276276e-05 1.899038e-06
-1.176176e-05 2.095991e-06
-1.076076e-05 2.328878e-06
-9.759760e-06 2.607778e-06
-8.758759e-06 2.946712e-06
-7.757758e-06 3.365591e-06
-6.756757e-06 3.893134e-06
-5.755756e-06 4.570652e-06
-4.754755e-06 5.453033e-06
-3.753754e-06 6.579164e-06
-2.752753e-06 7.687506e-06
-1.751752e-06 7.725275e-06
-7.507508e-07 7.682706e-06
2.502503e-07 7.681613e-06
1.251251e-06 7.725728e-06
2.252252e-06 7.819270e-06
3.253253e-06 7.874771e-06
4.254254e-06 7.907489e-06
5.255255e-06 7.939641e-06
6.256256e-06 7.936351e-06
7.257257e-06 7.681161e-06
8.258258e-06 7.270920e-06
9.259259e-06 6.826429e-06
1.026026e-05 6.333375e-06
1.126126e-05 5.733908e-06
1.226226e-05 5.247403e-06
1.326326e-05 4.870489e-06
1.426426e-05 4.303070e-06
1.526527e-05 3.678840e-06
1.626627e-05 2.651978e-06
1.726727e-05 1.394335e-06
1.826827e-05 3.957207e-07
1.926927e-05 4.170784e-07
2.027027e-05 9.694235e-07
2.127127e-05 1.087920e-06
2.227227e-05 2.471833e-06
2.327327e-05 4.071016e-06
2.427427e-05 5.109430e-06
2.527528e-05 5.969492e-06
2.627628e-05 6.750723e-06
2.727728e-05 7.523980e-06
2.827828e-05 7.730520e-06
2.927928e-05 8.940850e-06
3.028028e-05 9.200706e-06
3.128128e-05 9.350267e-06
3.228228e-05 9.508350e-06
3.328328e-05 9.702784e-06
3.428428e-05 9.970296e-06
3.528529e-05 1.037570e-05
3.628629e-05 1.107256e-05
3.728729e-05 1.234250e-05
3.828829e-05 1.178753e-05
3.928929e-05 1.077303e-05
4.029029e-05 1.055773e-05
4.129129e-05 8.061920e-06
4.229229e-05 5.946954e-06
4.329329e-05 4.555363e-06
4.429429e-05 3.551960e-06
4.529530e-05 2.822376e-06
4.629630e-05 2.290012e-06
4.729730e-05 1.895307e-06
4.829830e-05 1.596980e-06
4.929930e-05 1.367886e-06
5.030030e-05 1.189786e-06
5.130130e-05 1.049836e-06
5.230230e-05 9.386503e-07
5.330330e-05 8.492394e-07
5.430430e-05 7.763692e-07
5.530531e-05 7.161217e-07
5.630631e-05 6.655695e-07
5.730731e-05 6.225271e-07
5.830831e-05 5.853615e-07
5.930931e-05 5.528486e-07
6.031031e-05 5.240661e-07
6.131131e-05 4.983147e-07
6.231231e-05 4.750597e-07
6.331331e-05 4.538883e-07
6.431431e-05 4.344789e-07
6.531532e-05 4.165779e-07
6.631632e-05 3.999830e-07
6.731732e-05 3.845312e-07
6.831832e-05 3.700893e-07
6.931932e-05 3.565475e-07
7.032032e-05 3.438139e-07
7.132132e-05 3.318111e-07
7.232232e-05 3.204729e-07
7.332332e-05 3.097423e-07
7.432432e-05 2.995698e-07
7.532533e-05 2.899119e-07
7.632633e-05 2.807304e-07
7.732733e-05 2.719910e-07
7.832833e-05 2.636633e-07
7.932933e-05 2.557197e-07
8.033033e-05 2.481354e-07
8.133133e-05 2.408877e-07
8.233233e-05 2.339561e-07
8.333333e-05 2.273215e-07
8.433433e-05 2.209667e-07
8.533534e-05 2.148757e-07
8.633634e-05 2.090337e-07
8.733734e-05 2.034270e-07
8.833834e-05 1.980429e-07
8.933934e-05 1.928696e-07
9.034034e-05 1.878961e-07
9.134134e-05 1.831121e-07
9.234234e-05 1.785081e-07
9.334334e-05 1.740750e-07
9.434434e-05 1.698045e-07
9.534535e-05 1.656888e-07
9.634635e-05 1.617203e-07
9.734735e-05 1.578921e-07
9.834835e-05 1.541978e-07
9.934935e-05 1.506311e-07
1.003504e-04 1.471862e-07
1.013514e-04 1.438576e-07
1.023524e-04 1.406403e-07
1.033534e-04 1.375292e-07
1.043544e-04 1.345198e-07
1.053554e-04 1.316077e-07
1.063564e-04 1.287887e-07
1.073574e-04 1.260590e-07
1.083584e-04 1.234148e-07
1.093594e-04 1.208526e-07
1.103604e-04 1.183691e-07
1.113614e-04 1.159611e-07
1.123624e-04 1.136255e-07
1.133634e-04 1.113595e-07
1.143644e-04 1.091604e-07
1.153654e-04 1.070256e-07
1.163664e-04 1.049525e-07
1.173674e-04 1.029389e-07
1.183684e-04 1.009826e-07
1.193694e-04 9.908123e-08
1.203704e-04 9.723294e-08
1.213714e-04 9.543572e-08
1.223724e-04 9.368773e-08
1.233734e-04 9.198718e-08
1.243744e-04 9.033238e-08
1.253754e-04 8.872171e-08
1.263764e-04 8.715362e-08
1.273774e-04 8.562663e-08
1.283784e-04 8.413931e-08
1.293794e-04 8.269031e-08
1.303804e-04 8.127832e-08
1.313814e-04 7.990211e-08
1.323824e-04 7.856048e-08
1.333834e-04 7.725227e-08
1.343844e-04 7.597640e-08
1.353854e-04 7.473181e-08
1.363864e-04 7.351748e-08
1.373874e-04 7.233245e-08
1.383884e-04 7.117579e-08
1.393894e-04 7.004659e-08
1.403904e-04 6.894400e-08
1.413914e-04 6.786719e-08
1.423924e-04 6.681537e-08
1.433934e-04 6.578777e-08
1.443944e-04 6.478364e-08
1.453954e-04 6.380230e-08
1.463964e-04 6.284305e-08
1.473974e-04 6.190523e-08
1.483984e-04 6.098821e-08
1.493994e-04 6.009140e-08
1.504004e-04 5.921418e-08
1.514014e-04 5.835601e-08
1.524024e-04 5.751633e-08
1.534034e-04 5.669462e-08
1.544044e-04 5.589037e-08
1.554054e-04 5.510309e-08
1.564064e-04 5.433230e-08
1.574074e-04 5.357755e-08
1.584084e-04 5.283841e-08
1.594094e-04 5.211443e-08
1.604104e-04 5.140521e-08
1.614114e-04 5.071036e-08
1.624124e-04 5.002948e-08
1.634134e-04 4.936221e-08
1.644144e-04 4.870819e-08
1.654154e-04 4.806706e-08
1.664164e-04 4.743850e-08
1.674174e-04 4.682217e-08
1.684184e-04 4.621777e-08
1.694194e-04 4.562498e-08
1.704204e-04 4.504351e-08
1.714214e-04 4.447308e-08
1.724224e-04 4.391340e-08
1.734234e-04 4.336422e-08
1.744244e-04 4.282526e-08
1.754254e-04 4.229628e-08
1.764264e-04 4.177703e-08
1.774274e-04 4.126728e-08
1.784284e-04 4.076679e-08
1.794294e-04 4.027535e-08
1.804304e-04 3.979273e-08
1.814314e-04 3.931873e-08
1.824324e-04 3.885314e-08
1.834334e-04 3.839577e-08
1.844344e-04 3.794642e-08
1.854354e-04 3.750491e-08
1.864364e-04 3.707105e-08
1.874374e-04 3.664467e-08
1.884384e-04 3.622561e-08
1.894394e-04 3.581368e-08
1.904404e-04 3.540874e-08
1.914414e-04 3.501062e-08
1.924424e-04 3.461917e-08
1.934434e-04 3.423425e-08
1.944444e-04 3.385571e-08
1.954454e-04 3.348341e-08
1.964464e-04 3.311722e-08
1.974474e-04 3.275699e-08
1.984484e-04 3.240261e-08
1.994494e-04 3.205395e-08
2.004505e-04 3.171088e-08
2.014515e-04 3.137328e-08
2.024525e-04 3.104105e-08
2.034535e-04 3.071406e-08
2.044545e-04 3.039221e-08
2.054555e-04 3.007539e-08
2.064565e-04 2.976349e-08
2.074575e-04 2.945642e-08
2.084585e-04 2.915408e-08
2.094595e-04 2.885636e-08
2.104605e-04 2.856318e-08
2.114615e-04 2.827445e-08
2.124625e-04 2.799007e-08
2.134635e-04 2.770995e-08
2.144645e-04 2.743402e-08
2.154655e-04 2.716219e-08
2.164665e-04 2.689437e-08
2.174675e-04 2.663050e-08
2.184685e-04 2.637049e-08
2.194695e-04 2.611426e-08
2.204705e-04 2.586176e-08
2.214715e-04 2.561289e-08
2.224725e-04 2.536760e-08
2.234735e-04 2.512582e-08
2.244745e-04 2.488747e-08
2.254755e-04 2.465250e-08
2.264765e-04 2.442084e-08
2.274775e-04 2.419243e-08
2.284785e-04 2.396721e-08
2.294795e-04 2.374511e-08
2.304805e-04 2.352609e-08
2.314815e-04 2.331009e-08
2.324825e-04 2.309704e-08
2.334835e-04 2.288690e-08
2.344845e-04 2.267962e-08
2.354855e-04 2.247514e-08
2.364865e-04 2.227341e-08
2.374875e-04 2.207438e-08
2.384885e-04 2.187801e-08
2.394895e-04 2.168425e-08
2.404905e-04 2.149304e-08
2.414915e-04 2.130436e-08
2.424925e-04 2.111815e-08
2.434935e-04 2.093437e-08
2.444945e-04 2.075298e-08
2.454955e-04 2.057393e-08
2.464965e-04 2.039719e-08
2.474975e-04 2.022272e-08
2.484985e-04 2.005048e-08
2.494995e-04 1.988043e-08
2.505005e-04 1.971253e-08
2.515015e-04 1.954675e-08
2.525025e-04 1.938305e-08
2.535035e-04 1.922140e-08
2.545045e-04 1.906176e-08
2.555055e-04 1.890410e-08
2.565065e-04 1.874839e-08
2.575075e-04 1.859459e-08
2.585085e-04 1.844268e-08
2.595095e-04 1.829263e-08
2.605105e-04 1.814439e-08
2.615115e-04 1.799795e-08
2.625125e-04 1.785328e-08
2.635135e-04 1.771035e-08
2.645145e-04 1.756912e-08
2.655155e-04 1.742957e-08
2.665165e-04 1.729168e-08
2.675175e-04 1.715543e-08
2.685185e-04 1.702077e-08
2.695195e-04 1.688769e-08
2.705205e-04 1.675617e-08
2.715215e-04 1.662618e-08
2.725225e-04 1.649769e-08
2.735235e-04 1.637069e-08
2.745245e-04 1.624515e-08
2.755255e-04 1.612105e-08
2.765265e-04 1.599836e-08
2.775275e-04 1.587707e-08
2.785285e-04 1.575716e-08
2.795295e-04 1.563859e-08
2.805305e-04 1.552136e-08
2.815315e-04 1.540544e-08
2.825325e-04 1.529082e-08
2.835335e-04 1.517747e-08
2.845345e-04 1.506538e-08
2.855355e-04 1.495452e-08
2.865365e-04 1.484488e-08
2.875375e-04 1.473644e-08
2.885385e-04 1.462919e-08
2.895395e-04 1.452310e-08
2.905405e-04 1.441817e-08
2.915415e-04 1.431436e-08
2.925425e-04 1.421168e-08
2.935435e-04 1.411009e-08
2.945445e-04 1.400959e-08
2.955455e-04 1.391016e-08
2.965465e-04 1.381178e-08
2.975475e-04 1.371444e-08
2.985485e-04 1.361813e-08
2.995495e-04 1.352283e-08
3.005506e-04 1.342853e-08
3.015516e-04 1.333521e-08
3.025526e-04 1.324286e-08
3.035536e-04 1.315146e-08
3.045546e-04 1.306101e-08
3.055556e-04 1.297149e-08
3.065566e-04 1.288288e-08
3.075576e-04 1.279518e-08
3.085586e-04 1.270837e-08
3.095596e-04 1.262245e-08
3.105606e-04 1.253739e-08
3.115616e-04 1.245318e-08
3.125626e-04 1.236983e-08
3.135636e-04 1.228730e-08
3.145646e-04 1.220560e-08
3.155656e-04 1.212471e-08
3.165666e-04 1.204463e-08
3.175676e-04 1.196533e-08
3.185686e-04 1.188682e-08
3.195696e-04 1.180907e-08
3.205706e-04 1.173209e-08
3.215716e-04 1.165585e-08
3.225726e-04 1.158036e-08
3.235736e-04 1.150560e-08
3.245746e-04 1.143155e-08
3.255756e-04 1.135822e-08
3.265766e-04 1.128560e-08
3.275776e-04 1.121367e-08
3.285786e-04 1.114242e-08
3.295796e-04 1.107185e-08
3.305806e-04 1.100195e-08
3.315816e-04 1.093271e-08
3.325826e-04 1.086412e-08
3.335836e-04 1.079618e-08
3.345846e-04 1.072886e-08
3.355856e-04 1.066218e-08
3.365866e-04 1.059612e-08
3.375876e-04 1.053067e-08
3.385886e-04 1.046582e-08
3.395896e-04 1.040157e-08
3.405906e-04 1.033791e-08
3.415916e-04 1.027483e-08
3.425926e-04 1.021233e-08
3.435936e-04 1.015040e-08
3.445946e-04 1.008903e-08
3.455956e-04 1.002821e-08
3.465966e-04 9.967942e-09
3.475976e-04 9.908215e-09
3.485986e-04 9.849024e-09
3.495996e-04 9.790361e-09
3.506006e-04 9.732221e-09
3.516016e-04 9.674597e-09
3.526026e-04 9.617483e-09
3.536036e-04 9.560874e-09
3.546046e-04 9.504763e-09
3.556056e-04 9.449144e-09
3.566066e-04 9.394013e-09
3.576076e-04 9.339362e-09
3.586086e-04 9.285187e-09
3.596096e-04 9.231482e-09
3.606106e-04 9.178241e-09
3.616116e-04 9.125460e-09
3.626126e-04 9.073132e-09
3.636136e-04 9.021254e-09
3.646146e-04 8.969819e-09
3.656156e-04 8.918822e-09
3.666166e-04 8.868260e-09
3.676176e-04 8.818126e-09
3.686186e-04 8.768416e-09
3.696196e-04 8.719125e-09
3.706206e-04 8.670249e-09
3.716216e-04 8.621782e-09
3.726226e-04 8.573721e-09
3.736236e-04 8.526060e-09
3.746246e-04 8.478796e-09
3.756256e-04 8.431923e-09
3.766266e-04 8.385439e-09
3.776276e-04 8.339337e-09
3.786286e-04 8.293615e-09
3.796296e-04 8.248268e-09
3.806306e-04 8.203291e-09
3.816316e-04 8.158682e-09
3.826326e-04 8.114435e-09
3.836336e-04 8.070547e-09
3.846346e-04 8.027015e-09
3.856356e-04 7.983833e-09
3.866366e-04 7.940999e-09
3.876376e-04 7.898509e-09
3.886386e-04 7.856359e-09
3.896396e-04 7.814546e-09
3.906406e-04 7.773065e-09
3.916416e-04 7.731914e-09
3.926426e-04 7.691089e-09
3.936436e-04 7.650586e-09
3.946446e-04 7.610402e-09
3.956456e-04 7.570535e-09
3.966466e-04 7.530979e-09
3.976476e-04 7.491733e-09
3.986486e-04 7.452793e-09
3.996496e-04 7.414155e-09
4.006507e-04 7.375817e-09
4.016517e-04 7.337776e-09
4.026527e-04 7.300029e-09
4.036537e-04 7.262571e-09
4.046547e-04 7.225402e-09
4.056557e-04 7.188517e-09
4.066567e-04 7.151914e-09
4.076577e-04 7.115589e-09
4.086587e-04 7.079541e-09
4.096597e-04 7.043766e-09
4.106607e-04 7.008261e-09
4.116617e-04 6.973024e-09
4.126627e-04 6.938053e-09
4.136637e-04 6.903343e-09
4.146647e-04 6.868894e-09
4.156657e-04 6.834701e-09
4.166667e-04 6.800764e-09
4.176677e-04 6.767078e-09
4.186687e-04 6.733642e-09
4.196697e-04 6.700454e-09
4.206707e-04 6.667510e-09
4.216717e-04 6.634808e-09
4.226727e-04 6.602347e-09
4.236737e-04 6.570123e-09
4.246747e-04 6.538134e-09
4.256757e-04 6.506379e-09
4.266767e-04 6.474854e-09
4.276777e-04 6.443558e-09
4.286787e-04 6.412488e-09
4.296797e-04 6.381643e-09
4.306807e-04 6.351019e-09
4.316817e-04 6.320615e-09
4.326827e-04 6.290430e-09
4.336837e-04 6.260459e-09
4.346847e-04 6.230703e-09
4.356857e-04 6.201158e-09
4.366867e-04 6.171823e-09
4.376877e-04 6.142695e-09
4.386887e-04 6.113774e-09
4.396897e-04 6.085056e-09
4.406907e-04 6.056539e-09
4.416917e-04 6.028223e-09
4.426927e-04 6.000105e-09
4.436937e-04 5.972183e-09
4.446947e-04 5.944456e-09
4.456957e-04 5.916921e-09
4.466967e-04 5.889578e-09
4.476977e-04 5.862423e-09
4.486987e-04 5.835455e-09
4.496997e-04 5.808674e-09
4.507007e-04 5.782076e-09
4.517017e-04 5.755661e-09
4.527027e-04 5.729426e-09
4.537037e-04 5.703370e-09
4.547047e-04 5.677491e-09
4.557057e-04 5.651788e-09
4.567067e-04 5.626260e-09
4.577077e-04 5.600903e-09
4.587087e-04 5.575718e-09
4.597097e-04 5.550703e-09
4.607107e-04 5.525855e-09
4.617117e-04 5.501174e-09
4.627127e-04 5.476658e-09
4.637137e-04 5.452305e-09
4.647147e-04 5.428115e-09
4.657157e-04 5.404085e-09
4.667167e-04 5.380214e-09
4.677177e-04 5.356501e-09
4.687187e-04 5.332945e-09
4.697197e-04 5.309543e-09
4.707207e-04 5.286295e-09
4.717217e-04 5.263200e-09
4.727227e-04 5.240256e-09
4.737237e-04 5.217461e-09
4.747247e-04 5.194815e-09
4.757257e-04 5.172316e-09
4.767267e-04 5.149962e-09
4.777277e-04 5.127754e-09
4.787287e-04 5.105688e-09
4.797297e-04 5.083765e-09
4.807307e-04 5.061983e-09
4.817317e-04 5.040340e-09
4.827327e-04 5.018836e-09
4.837337e-04 4.997469e-09
4.847347e-04 4.976239e-09
4.857357e-04 4.955143e-09
4.867367e-04 4.934181e-09
4.877377e-04 4.913352e-09
4.887387e-04 4.892655e-09
4.897397e-04 4.872088e-09
4.907407e-04 4.851650e-09
4.917417e-04 4.831341e-09
4.927427e-04 4.811159e-09
4.937437e-04 4.791103e-09
4.947447e-04 4.771173e-09
4.957457e-04 4.751366e-09
4.967467e-04 4.731683e-09
4.977477e-04 4.712122e-09
4.987487e-04 4.692681e-09
4.997497e-04 4.673361e-09
5.007508e-04 4.654160e-09
5.017518e-04 4.635077e-09
5.027528e-04 4.616111e-09
5.037538e-04 4.597261e-09
5.047548e-04 4.578527e-09
5.057558e-04 4.559906e-09
5.067568e-04 4.541400e-09
5.077578e-04 4.523005e-09
5.087588e-04 4.504722e-09
5.097598e-04 4.486550e-09
5.107608e-04 4.468487e-09
5.117618e-04 4.450534e-09
5.127628e-04 4.432688e-09
5.137638e-04 4.414949e-09
5.147648e-04 4.397317e-09
5.157658e-04 4.379790e-09
5.167668e-04 4.362368e-09
5.177678e-04 4.345049e-09
5.187688e-04 4.327834e-09
5.197698e-04 4.310720e-09
5.207708e-04 4.293708e-09
5.217718e-04 4.276796e-09
5.227728e-04 4.259984e-09
5.237738e-04 4.243271e-09
5.247748e-04 4.226656e-09
5.257758e-04 4.210139e-09
5.267768e-04 4.193718e-09
5.277778e-04 4.177393e-09
5.287788e-04 4.161163e-09
5.297798e-04 4.145028e-09
5.307808e-04 4.128986e-09
5.317818e-04 4.113037e-09
5.327828e-04 4.097181e-09
5.337838e-04 4.081415e-09
5.347848e-04 4.065741e-09
5.357858e-04 4.050157e-09
5.367868e-04 4.034662e-09
5.377878e-04 4.019256e-09
5.387888e-04 4.003939e-09
5.397898e-04 3.988708e-09
5.407908e-04 3.973564e-09
5.417918e-04 3.958507e-09
5.427928e-04 3.943534e-09
5.437938e-04 3.928647e-09
5.447948e-04 3.913844e-09
5.457958e-04 3.899124e-09
5.467968e-04 3.884487e-09
5.477978e-04 3.869932e-09
5.487988e-04 3.855459e-09
5.497998e-04 3.841067e-09
5.508008e-04 3.826756e-09
5.518018e-04 3.812524e-09
5.528028e-04 3.798372e-09
5.538038e-04 3.784298e-09
5.548048e-04 3.770302e-09
5.558058e-04 3.756384e-09
5.568068e-04 3.742543e-09
5.578078e-04 3.728778e-09
5.588088e-04 3.715089e-09
5.598098e-04 3.701475e-09
5.608108e-04 3.687936e-09
5.618118e-04 3.674471e-09
5.628128e-04 3.661079e-09
5.638138e-04 3.647761e-09
5.648148e-04 3.634515e-09
5.658158e-04 3.621341e-09
5.668168e-04 3.608239e-09
5.678178e-04 3.595208e-09
5.688188e-04 3.582247e-09
5.698198e-04 3.569356e-09
5.708208e-04 3.556535e-09
5.718218e-04 3.543782e-09
5.728228e-04 3.531098e-09
5.738238e-04 3.518482e-09
5.748248e-04 3.505934e-09
5.758258e-04 3.493452e-09
5.768268e-04 3.481037e-09
5.778278e-04 3.468688e-09
5.788288e-04 3.456405e-09
5.798298e-04 3.444187e-09
5.808308e-04 3.432033e-09
5.818318e-04 3.419944e-09
5.828328e-04 3.407918e-09
5.838338e-04 3.395956e-09
5.848348e-04 3.384057e-09
5.858358e-04 3.372220e-09
5.868368e-04 3.360445e-09
5.878378e-04 3.348732e-09
5.888388e-04 3.337079e-09
5.898398e-04 3.325488e-09
5.908408e-04 3.313957e-09
5.918418e-04 3.302485e-09
5.928428e-04 3.291073e-09
5.938438e-04 3.279721e-09
5.948448e-04 3.268426e-09
5.958458e-04 3.257191e-09
5.968468e-04 3.246012e-09
5.978478e-04 3.234892e-09
5.988488e-04 3.223828e-09
5.998498e-04 3.212821e-09
6.008509e-04 3.201871e-09
6.018519e-04 3.190976e-09
6.028529e-04 3.180137e-09
6.038539e-04 3.169352e-09
6.048549e-04 3.158623e-09
6.058559e-04 3.147948e-09
6.068569e-04 3.137327e-09
6.078579e-04 3.126760e-09
6.088589e-04 3.116246e-09
6.098599e-04 3.105785e-09
6.108609e-04 3.095376e-09
6.118619e-04 3.085020e-09
6.128629e-04 3.074716e-09
6.138639e-04 3.064463e-09
6.148649e-04 3.054261e-09
6.158659e-04 3.044111e-09
6.168669e-04 3.034010e-09
6.178679e-04 3.023960e-09
6.188689e-04 3.013960e-09
6.198699e-04 3.004010e-09
6.208709e-04 2.994108e-09
6.218719e-04 2.984255e-09
6.228729e-04 2.974451e-09
6.238739e-04 2.964696e-09
6.248749e-04 2.954988e-09
6.258759e-04 2.945327e-09
6.268769e-04 2.935715e-09
6.278779e-04 2.926149e-09
6.288789e-04 2.916629e-09
6.298799e-04 2.907156e-09
6.308809e-04 2.897729e-09
6.318819e-04 2.888348e-09
6.328829e-04 2.879013e-09
6.338839e-04 2.869722e-09
6.348849e-04 2.860477e-09
6.358859e-04 2.851276e-09
6.368869e-04 2.842119e-09
6.378879e-04 2.833007e-09
6.388889e-04 2.823938e-09
6.398899e-04 2.814913e-09
6.408909e-04 2.805931e-09
6.418919e-04 2.796991e-09
6.428929e-04 2.788095e-09
6.438939e-04 2.779241e-09
6.448949e-04 2.770429e-09
6.458959e-04 2.761658e-09
6.468969e-04 2.752930e-09
6.478979e-04 2.744242e-09
6.488989e-04 2.735596e-09
6.498999e-04 2.726991e-09
6.509009e-04 2.718426e-09
6.519019e-04 2.709901e-09
6.529029e-04 2.701417e-09
6.539039e-04 2.692972e-09
6.549049e-04 2.684566e-09
6.559059e-04 2.676201e-09
6.569069e-04 2.667874e-09
6.579079e-04 2.659585e-09
6.589089e-04 2.651336e-09
6.599099e-04 2.643125e-09
6.609109e-04 2.634951e-09
6.619119e-04 2.626816e-09
6.629129e-04 2.618719e-09
6.639139e-04 2.610658e-09
6.649149e-04 2.602635e-09
6.659159e-04 2.594649e-09
6.669169e-04 2.586699e-09
6.679179e-04 2.578786e-09
6.689189e-04 2.570910e-09
6.699199e-04 2.563069e-09
6.709209e-04 2.555264e-09
6.719219e-04 2.547495e-09
6.729229e-04 2.539761e-09
6.739239e-04 2.532062e-09
6.749249e-04 2.524398e-09
6.759259e-04 2.516769e-09
6.769269e-04 2.509174e-09
6.779279e-04 2.501614e-09
6.789289e-04 2.494088e-09
6.799299e-04 2.486596e-09
6.809309e-04 2.479137e-09
6.819319e-04 2.471712e-09
6.829329e-04 2.464321e-09
6.839339e-04 2.456962e-09
6.849349e-04 2.449636e-09
6.859359e-04 2.442343e-09
6.869369e-04 2.435083e-09
6.879379e-04 2.427855e-09
6.889389e-04 2.420659e-09
6.899399e-04 2.413495e-09
6.909409e-04 2.406363e-09
6.919419e-04 2.399262e-09
6.929429e-04 2.392193e-09
6.939439e-04 2.385155e-09
6.949449e-04 2.378148e-09
6.959459e-04 2.371171e-09
6.969469e-04 2.364226e-09
6.979479e-04 2.357310e-09
6.989489e-04 2.350426e-09
6.999499e-04 2.343571e-09
7.009510e-04 2.336746e-09
7.019520e-04 2.329951e-09
7.029530e-04 2.323186e-09
7.039540e-04 2.316450e-09
7.049550e-04 2.309743e-09
7.059560e-04 2.303065e-09
7.069570e-04 2.296417e-09
7.079580e-04 2.289797e-09
7.089590e-04 2.283205e-09
7.099600e-04 2.276642e-09
7.109610e-04 2.270108e-09
7.119620e-04 2.263601e-09
7.129630e-04 2.257122e-09
7.139640e-04 2.250671e-09
7.149650e-04 2.244248e-09
7.159660e-04 2.237852e-09
7.169670e-04 2.231484e-09
7.179680e-04 2.225142e-09
7.189690e-04 2.218828e-09
7.199700e-04 2.212540e-09
7.209710e-04 2.206279e-09
7.219720e-04 2.200045e-09
7.229730e-04 2.193837e-09
7.239740e-04 2.187655e-09
7.249750e-04 2.181500e-09
7.259760e-04 2.175370e-09
7.269770e-04 2.169266e-09
7.279780e-04 2.163188e-09
7.289790e-04 2.157135e-09
7.299800e-04 2.151108e-09
7.309810e-04 2.145106e-09
7.319820e-04 2.139129e-09
7.329830e-04 2.133177e-09
7.339840e-04 2.127249e-09
7.349850e-04 2.121347e-09
7.359860e-04 2.115469e-09
7.369870e-04 2.109615e-09
7.379880e-04 2.103786e-09
7.389890e-04 2.097980e-09
7.399900e-04 2.092199e-09
7.409910e-04 2.086442e-09
7.419920e-04 2.080708e-09
7.429930e-04 2.074998e-09
7.439940e-04 2.069311e-09
7.449950e-04 2.063648e-09
7.459960e-04 2.058008e-09
7.469970e-04 2.052391e-09
7.479980e-04 2.046797e-09
7.489990e-04 2.041226e-09
7.500000e-04 2.035678e-09
