# Supplementary material for: On the limitations of some popular numerical models of flagellated microswimmers: importance of long-range forces and flagellum waveform
Source: R Soc Open Sci. 2019 Jan 16;6(1):180745. doi: 10.1098/rsos.180745 (PMC6366169; doi:10.1098/rsos.180745)
Supplement: Data relative to Figures 5, 6, 8, 9, 10, 11, 12 [file rsos180745supp1.zip › DATA_FILES_1/Fig12_left_vf.txt]

-5.000000e-04 3.357951e-08
-4.989990e-04 3.371602e-08
-4.979980e-04 3.385337e-08
-4.969970e-04 3.399156e-08
-4.959960e-04 3.413061e-08
-4.949950e-04 3.427051e-08
-4.939940e-04 3.441128e-08
-4.929930e-04 3.455292e-08
-4.919920e-04 3.469544e-08
-4.909910e-04 3.483885e-08
-4.899900e-04 3.498315e-08
-4.889890e-04 3.512836e-08
-4.879880e-04 3.527447e-08
-4.869870e-04 3.542150e-08
-4.859860e-04 3.556945e-08
-4.849850e-04 3.571834e-08
-4.839840e-04 3.586817e-08
-4.829830e-04 3.601894e-08
-4.819820e-04 3.617067e-08
-4.809810e-04 3.632337e-08
-4.799800e-04 3.647704e-08
-4.789790e-04 3.663169e-08
-4.779780e-04 3.678733e-08
-4.769770e-04 3.694396e-08
-4.759760e-04 3.710161e-08
-4.749750e-04 3.726026e-08
-4.739740e-04 3.741995e-08
-4.729730e-04 3.758066e-08
-4.719720e-04 3.774242e-08
-4.709710e-04 3.790522e-08
-4.699700e-04 3.806909e-08
-4.689690e-04 3.823403e-08
-4.679680e-04 3.840004e-08
-4.669670e-04 3.856714e-08
-4.659660e-04 3.873534e-08
-4.649650e-04 3.890465e-08
-4.639640e-04 3.907507e-08
-4.629630e-04 3.924662e-08
-4.619620e-04 3.941931e-08
-4.609610e-04 3.959314e-08
-4.599600e-04 3.976813e-08
-4.589590e-04 3.994429e-08
-4.579580e-04 4.012163e-08
-4.569570e-04 4.030015e-08
-4.559560e-04 4.047988e-08
-4.549550e-04 4.066081e-08
-4.539540e-04 4.084297e-08
-4.529530e-04 4.102635e-08
-4.519520e-04 4.121098e-08
-4.509510e-04 4.139687e-08
-4.499499e-04 4.158401e-08
-4.489489e-04 4.177244e-08
-4.479479e-04 4.196216e-08
-4.469469e-04 4.215317e-08
-4.459459e-04 4.234550e-08
-4.449449e-04 4.253916e-08
-4.439439e-04 4.273415e-08
-4.429429e-04 4.293049e-08
-4.419419e-04 4.312819e-08
-4.409409e-04 4.332727e-08
-4.399399e-04 4.352774e-08
-4.389389e-04 4.372960e-08
-4.379379e-04 4.393288e-08
-4.369369e-04 4.413759e-08
-4.359359e-04 4.434374e-08
-4.349349e-04 4.455134e-08
-4.339339e-04 4.476041e-08
-4.329329e-04 4.497096e-08
-4.319319e-04 4.518300e-08
-4.309309e-04 4.539656e-08
-4.299299e-04 4.561164e-08
-4.289289e-04 4.582826e-08
-4.279279e-04 4.604643e-08
-4.269269e-04 4.626618e-08
-4.259259e-04 4.648750e-08
-4.249249e-04 4.671043e-08
-4.239239e-04 4.693497e-08
-4.229229e-04 4.716114e-08
-4.219219e-04 4.738896e-08
-4.209209e-04 4.761843e-08
-4.199199e-04 4.784959e-08
-4.189189e-04 4.808245e-08
-4.179179e-04 4.831701e-08
-4.169169e-04 4.855330e-08
-4.159159e-04 4.879134e-08
-4.149149e-04 4.903115e-08
-4.139139e-04 4.927273e-08
-4.129129e-04 4.951611e-08
-4.119119e-04 4.976131e-08
-4.109109e-04 5.000834e-08
-4.099099e-04 5.025722e-08
-4.089089e-04 5.050798e-08
-4.079079e-04 5.076063e-08
-4.069069e-04 5.101519e-08
-4.059059e-04 5.127167e-08
-4.049049e-04 5.153011e-08
-4.039039e-04 5.179051e-08
-4.029029e-04 5.205290e-08
-4.019019e-04 5.231730e-08
-4.009009e-04 5.258373e-08
-3.998999e-04 5.285221e-08
-3.988989e-04 5.312276e-08
-3.978979e-04 5.339541e-08
-3.968969e-04 5.367017e-08
-3.958959e-04 5.394707e-08
-3.948949e-04 5.422612e-08
-3.938939e-04 5.450736e-08
-3.928929e-04 5.479081e-08
-3.918919e-04 5.507648e-08
-3.908909e-04 5.536440e-08
-3.898899e-04 5.565460e-08
-3.888889e-04 5.594710e-08
-3.878879e-04 5.624192e-08
-3.868869e-04 5.653909e-08
-3.858859e-04 5.683863e-08
-3.848849e-04 5.714057e-08
-3.838839e-04 5.744494e-08
-3.828829e-04 5.775176e-08
-3.818819e-04 5.806106e-08
-3.808809e-04 5.837286e-08
-3.798799e-04 5.868720e-08
-3.788789e-04 5.900409e-08
-3.778779e-04 5.932357e-08
-3.768769e-04 5.964566e-08
-3.758759e-04 5.997041e-08
-3.748749e-04 6.029782e-08
-3.738739e-04 6.062794e-08
-3.728729e-04 6.096079e-08
-3.718719e-04 6.129640e-08
-3.708709e-04 6.163481e-08
-3.698699e-04 6.197605e-08
-3.688689e-04 6.232014e-08
-3.678679e-04 6.266712e-08
-3.668669e-04 6.301702e-08
-3.658659e-04 6.336988e-08
-3.648649e-04 6.372573e-08
-3.638639e-04 6.408460e-08
-3.628629e-04 6.444653e-08
-3.618619e-04 6.481155e-08
-3.608609e-04 6.517969e-08
-3.598599e-04 6.555100e-08
-3.588589e-04 6.592551e-08
-3.578579e-04 6.630326e-08
-3.568569e-04 6.668428e-08
-3.558559e-04 6.706862e-08
-3.548549e-04 6.745630e-08
-3.538539e-04 6.784738e-08
-3.528529e-04 6.824189e-08
-3.518519e-04 6.863987e-08
-3.508509e-04 6.904136e-08
-3.498498e-04 6.944641e-08
-3.488488e-04 6.985505e-08
-3.478478e-04 7.026733e-08
-3.468468e-04 7.068329e-08
-3.458458e-04 7.110298e-08
-3.448448e-04 7.152644e-08
-3.438438e-04 7.195372e-08
-3.428428e-04 7.238486e-08
-3.418418e-04 7.281991e-08
-3.408408e-04 7.325892e-08
-3.398398e-04 7.370193e-08
-3.388388e-04 7.414900e-08
-3.378378e-04 7.460018e-08
-3.368368e-04 7.505551e-08
-3.358358e-04 7.551505e-08
-3.348348e-04 7.597884e-08
-3.338338e-04 7.644695e-08
-3.328328e-04 7.691943e-08
-3.318318e-04 7.739633e-08
-3.308308e-04 7.787770e-08
-3.298298e-04 7.836361e-08
-3.288288e-04 7.885411e-08
-3.278278e-04 7.934925e-08
-3.268268e-04 7.984911e-08
-3.258258e-04 8.035373e-08
-3.248248e-04 8.086319e-08
-3.238238e-04 8.137753e-08
-3.228228e-04 8.189683e-08
-3.218218e-04 8.242115e-08
-3.208208e-04 8.295055e-08
-3.198198e-04 8.348510e-08
-3.188188e-04 8.402487e-08
-3.178178e-04 8.456992e-08
-3.168168e-04 8.512033e-08
-3.158158e-04 8.567617e-08
-3.148148e-04 8.623751e-08
-3.138138e-04 8.680441e-08
-3.128128e-04 8.737696e-08
-3.118118e-04 8.795524e-08
-3.108108e-04 8.853931e-08
-3.098098e-04 8.912925e-08
-3.088088e-04 8.972515e-08
-3.078078e-04 9.032709e-08
-3.068068e-04 9.093515e-08
-3.058058e-04 9.154941e-08
-3.048048e-04 9.216996e-08
-3.038038e-04 9.279688e-08
-3.028028e-04 9.343026e-08
-3.018018e-04 9.407019e-08
-3.008008e-04 9.471677e-08
-2.997998e-04 9.537008e-08
-2.987988e-04 9.603021e-08
-2.977978e-04 9.669728e-08
-2.967968e-04 9.737137e-08
-2.957958e-04 9.805258e-08
-2.947948e-04 9.874101e-08
-2.937938e-04 9.943677e-08
-2.927928e-04 1.001400e-07
-2.917918e-04 1.008507e-07
-2.907908e-04 1.015691e-07
-2.897898e-04 1.022952e-07
-2.887888e-04 1.030292e-07
-2.877878e-04 1.037712e-07
-2.867868e-04 1.045213e-07
-2.857858e-04 1.052796e-07
-2.847848e-04 1.060462e-07
-2.837838e-04 1.068213e-07
-2.827828e-04 1.076050e-07
-2.817818e-04 1.083975e-07
-2.807808e-04 1.091987e-07
-2.797798e-04 1.100090e-07
-2.787788e-04 1.108284e-07
-2.777778e-04 1.116570e-07
-2.767768e-04 1.124950e-07
-2.757758e-04 1.133426e-07
-2.747748e-04 1.141998e-07
-2.737738e-04 1.150669e-07
-2.727728e-04 1.159439e-07
-2.717718e-04 1.168311e-07
-2.707708e-04 1.177286e-07
-2.697698e-04 1.186366e-07
-2.687688e-04 1.195551e-07
-2.677678e-04 1.204845e-07
-2.667668e-04 1.214248e-07
-2.657658e-04 1.223763e-07
-2.647648e-04 1.233390e-07
-2.637638e-04 1.243133e-07
-2.627628e-04 1.252992e-07
-2.617618e-04 1.262970e-07
-2.607608e-04 1.273068e-07
-2.597598e-04 1.283289e-07
-2.587588e-04 1.293635e-07
-2.577578e-04 1.304107e-07
-2.567568e-04 1.314707e-07
-2.557558e-04 1.325439e-07
-2.547548e-04 1.336303e-07
-2.537538e-04 1.347302e-07
-2.527528e-04 1.358439e-07
-2.517518e-04 1.369715e-07
-2.507508e-04 1.381134e-07
-2.497497e-04 1.392697e-07
-2.487487e-04 1.404406e-07
-2.477477e-04 1.416266e-07
-2.467467e-04 1.428277e-07
-2.457457e-04 1.440443e-07
-2.447447e-04 1.452766e-07
-2.437437e-04 1.465249e-07
-2.427427e-04 1.477894e-07
-2.417417e-04 1.490706e-07
-2.407407e-04 1.503686e-07
-2.397397e-04 1.516837e-07
-2.387387e-04 1.530163e-07
-2.377377e-04 1.543667e-07
-2.367367e-04 1.557352e-07
-2.357357e-04 1.571221e-07
-2.347347e-04 1.585277e-07
-2.337337e-04 1.599524e-07
-2.327327e-04 1.613965e-07
-2.317317e-04 1.628605e-07
-2.307307e-04 1.643445e-07
-2.297297e-04 1.658492e-07
-2.287287e-04 1.673747e-07
-2.277277e-04 1.689215e-07
-2.267267e-04 1.704900e-07
-2.257257e-04 1.720806e-07
-2.247247e-04 1.736938e-07
-2.237237e-04 1.753299e-07
-2.227227e-04 1.769894e-07
-2.217217e-04 1.786727e-07
-2.207207e-04 1.803803e-07
-2.197197e-04 1.821127e-07
-2.187187e-04 1.838704e-07
-2.177177e-04 1.856538e-07
-2.167167e-04 1.874634e-07
-2.157157e-04 1.892999e-07
-2.147147e-04 1.911636e-07
-2.137137e-04 1.930552e-07
-2.127127e-04 1.949751e-07
-2.117117e-04 1.969241e-07
-2.107107e-04 1.989026e-07
-2.097097e-04 2.009113e-07
-2.087087e-04 2.029508e-07
-2.077077e-04 2.050217e-07
-2.067067e-04 2.071246e-07
-2.057057e-04 2.092603e-07
-2.047047e-04 2.114294e-07
-2.037037e-04 2.136326e-07
-2.027027e-04 2.158706e-07
-2.017017e-04 2.181442e-07
-2.007007e-04 2.204541e-07
-1.996997e-04 2.228012e-07
-1.986987e-04 2.251861e-07
-1.976977e-04 2.276098e-07
-1.966967e-04 2.300730e-07
-1.956957e-04 2.325767e-07
-1.946947e-04 2.351216e-07
-1.936937e-04 2.377088e-07
-1.926927e-04 2.403392e-07
-1.916917e-04 2.430137e-07
-1.906907e-04 2.457333e-07
-1.896897e-04 2.484991e-07
-1.886887e-04 2.513121e-07
-1.876877e-04 2.541733e-07
-1.866867e-04 2.570839e-07
-1.856857e-04 2.600450e-07
-1.846847e-04 2.630578e-07
-1.836837e-04 2.661235e-07
-1.826827e-04 2.692433e-07
-1.816817e-04 2.724185e-07
-1.806807e-04 2.756504e-07
-1.796797e-04 2.789405e-07
-1.786787e-04 2.822899e-07
-1.776777e-04 2.857003e-07
-1.766767e-04 2.891731e-07
-1.756757e-04 2.927097e-07
-1.746747e-04 2.963119e-07
-1.736737e-04 2.999811e-07
-1.726727e-04 3.037190e-07
-1.716717e-04 3.075274e-07
-1.706707e-04 3.114081e-07
-1.696697e-04 3.153628e-07
-1.686687e-04 3.193935e-07
-1.676677e-04 3.235020e-07
-1.666667e-04 3.276905e-07
-1.656657e-04 3.319609e-07
-1.646647e-04 3.363154e-07
-1.636637e-04 3.407561e-07
-1.626627e-04 3.452855e-07
-1.616617e-04 3.499057e-07
-1.606607e-04 3.546193e-07
-1.596597e-04 3.594287e-07
-1.586587e-04 3.643365e-07
-1.576577e-04 3.693454e-07
-1.566567e-04 3.744582e-07
-1.556557e-04 3.796776e-07
-1.546547e-04 3.850068e-07
-1.536537e-04 3.904486e-07
-1.526527e-04 3.960063e-07
-1.516517e-04 4.016832e-07
-1.506507e-04 4.074825e-07
-1.496496e-04 4.134078e-07
-1.486486e-04 4.194628e-07
-1.476476e-04 4.256512e-07
-1.466466e-04 4.319767e-07
-1.456456e-04 4.384436e-07
-1.446446e-04 4.450559e-07
-1.436436e-04 4.518179e-07
-1.426426e-04 4.587341e-07
-1.416416e-04 4.658091e-07
-1.406406e-04 4.730477e-07
-1.396396e-04 4.804550e-07
-1.386386e-04 4.880360e-07
-1.376376e-04 4.957961e-07
-1.366366e-04 5.037409e-07
-1.356356e-04 5.118761e-07
-1.346346e-04 5.202078e-07
-1.336336e-04 5.287420e-07
-1.326326e-04 5.374853e-07
-1.316316e-04 5.464444e-07
-1.306306e-04 5.556262e-07
-1.296296e-04 5.650380e-07
-1.286286e-04 5.746872e-07
-1.276276e-04 5.845817e-07
-1.266266e-04 5.947295e-07
-1.256256e-04 6.051392e-07
-1.246246e-04 6.158195e-07
-1.236236e-04 6.267795e-07
-1.226226e-04 6.380287e-07
-1.216216e-04 6.495770e-07
-1.206206e-04 6.614348e-07
-1.196196e-04 6.736127e-07
-1.186186e-04 6.861219e-07
-1.176176e-04 6.989739e-07
-1.166166e-04 7.121810e-07
-1.156156e-04 7.257557e-07
-1.146146e-04 7.397112e-07
-1.136136e-04 7.540612e-07
-1.126126e-04 7.688199e-07
-1.116116e-04 7.840023e-07
-1.106106e-04 7.996239e-07
-1.096096e-04 8.157008e-07
-1.086086e-04 8.322501e-07
-1.076076e-04 8.492893e-07
-1.066066e-04 8.668368e-07
-1.056056e-04 8.849119e-07
-1.046046e-04 9.035346e-07
-1.036036e-04 9.227259e-07
-1.026026e-04 9.425075e-07
-1.016016e-04 9.629023e-07
-1.006006e-04 9.839343e-07
-9.959960e-05 1.005628e-06
-9.859860e-05 1.028010e-06
-9.759760e-05 1.051107e-06
-9.659660e-05 1.074947e-06
-9.559560e-05 1.099561e-06
-9.459459e-05 1.124979e-06
-9.359359e-05 1.151233e-06
-9.259259e-05 1.178358e-06
-9.159159e-05 1.206388e-06
-9.059059e-05 1.235360e-06
-8.958959e-05 1.265314e-06
-8.858859e-05 1.296288e-06
-8.758759e-05 1.328326e-06
-8.658659e-05 1.361471e-06
-8.558559e-05 1.395769e-06
-8.458458e-05 1.431267e-06
-8.358358e-05 1.468016e-06
-8.258258e-05 1.506066e-06
-8.158158e-05 1.545473e-06
-8.058058e-05 1.586292e-06
-7.957958e-05 1.628583e-06
-7.857858e-05 1.672405e-06
-7.757758e-05 1.717824e-06
-7.657658e-05 1.764903e-06
-7.557558e-05 1.813712e-06
-7.457457e-05 1.864322e-06
-7.357357e-05 1.916805e-06
-7.257257e-05 1.971238e-06
-7.157157e-05 2.027698e-06
-7.057057e-05 2.086265e-06
-6.956957e-05 2.147024e-06
-6.856857e-05 2.210058e-06
-6.756757e-05 2.275454e-06
-6.656657e-05 2.343300e-06
-6.556557e-05 2.413686e-06
-6.456456e-05 2.486704e-06
-6.356356e-05 2.562443e-06
-6.256256e-05 2.640997e-06
-6.156156e-05 2.722455e-06
-6.056056e-05 2.806907e-06
-5.955956e-05 2.894441e-06
-5.855856e-05 2.985141e-06
-5.755756e-05 3.079085e-06
-5.655656e-05 3.176348e-06
-5.555556e-05 3.276997e-06
-5.455455e-05 3.381087e-06
-5.355355e-05 3.488665e-06
-5.255255e-05 3.599761e-06
-5.155155e-05 3.714390e-06
-5.055055e-05 3.832547e-06
-4.954955e-05 3.954201e-06
-4.854855e-05 4.079297e-06
-4.754755e-05 4.207745e-06
-4.654655e-05 4.339418e-06
-4.554555e-05 4.474146e-06
-4.454454e-05 4.611710e-06
-4.354354e-05 4.751834e-06
-4.254254e-05 4.894178e-06
-4.154154e-05 5.038330e-06
-4.054054e-05 5.183796e-06
-3.953954e-05 5.329991e-06
-3.853854e-05 5.476228e-06
-3.753754e-05 5.621709e-06
-3.653654e-05 5.765512e-06
-3.553554e-05 5.906578e-06
-3.453453e-05 6.043704e-06
-3.353353e-05 6.175525e-06
-3.253253e-05 6.300510e-06
-3.153153e-05 6.416947e-06
-3.053053e-05 6.522936e-06
-2.952953e-05 6.616384e-06
-2.852853e-05 6.695000e-06
-2.752753e-05 6.756295e-06
-2.652653e-05 6.797591e-06
-2.552553e-05 6.816028e-06
-2.452452e-05 6.808586e-06
-2.352352e-05 6.772114e-06
-2.252252e-05 6.703368e-06
-2.152152e-05 6.599067e-06
-2.052052e-05 6.455960e-06
-1.951952e-05 6.270917e-06
-1.851852e-05 6.041044e-06
-1.751752e-05 5.763819e-06
-1.651652e-05 5.437273e-06
-1.551552e-05 5.060209e-06
-1.451451e-05 4.632484e-06
-1.351351e-05 4.155361e-06
-1.251251e-05 3.631976e-06
-1.151151e-05 3.067958e-06
-1.051051e-05 2.472279e-06
-9.509510e-06 1.858461e-06
-8.508509e-06 1.246356e-06
-7.507508e-06 6.648003e-07
-6.506507e-06 1.555758e-07
-5.505506e-06 2.213571e-07
-4.504505e-06 3.853712e-07
-3.503504e-06 2.657364e-07
-2.502503e-06 4.222427e-08
-1.501502e-06 9.663969e-08
-5.005005e-07 5.290015e-08
5.005005e-07 5.289291e-08
1.501502e-06 9.663238e-08
2.502503e-06 4.221690e-08
3.503504e-06 2.657299e-07
4.504505e-06 3.853658e-07
5.505506e-06 2.213526e-07
6.506507e-06 1.555796e-07
7.507508e-06 6.648035e-07
8.508509e-06 1.246359e-06
9.509510e-06 1.858464e-06
1.051051e-05 2.472281e-06
1.151151e-05 3.067960e-06
1.251251e-05 3.631978e-06
1.351351e-05 4.155363e-06
1.451451e-05 4.632486e-06
1.551552e-05 5.060211e-06
1.651652e-05 5.437274e-06
1.751752e-05 5.763820e-06
1.851852e-05 6.041045e-06
1.951952e-05 6.270918e-06
2.052052e-05 6.455961e-06
2.152152e-05 6.599068e-06
2.252252e-05 6.703369e-06
2.352352e-05 6.772115e-06
2.452452e-05 6.808587e-06
2.552553e-05 6.816028e-06
2.652653e-05 6.797592e-06
2.752753e-05 6.756296e-06
2.852853e-05 6.695000e-06
2.952953e-05 6.616385e-06
3.053053e-05 6.522937e-06
3.153153e-05 6.416947e-06
3.253253e-05 6.300510e-06
3.353353e-05 6.175525e-06
3.453453e-05 6.043704e-06
3.553554e-05 5.906579e-06
3.653654e-05 5.765512e-06
3.753754e-05 5.621710e-06
3.853854e-05 5.476228e-06
3.953954e-05 5.329991e-06
4.054054e-05 5.183796e-06
4.154154e-05 5.038330e-06
4.254254e-05 4.894178e-06
4.354354e-05 4.751834e-06
4.454454e-05 4.611710e-06
4.554555e-05 4.474146e-06
4.654655e-05 4.339418e-06
4.754755e-05 4.207745e-06
4.854855e-05 4.079297e-06
4.954955e-05 3.954202e-06
5.055055e-05 3.832547e-06
5.155155e-05 3.714390e-06
5.255255e-05 3.599761e-06
5.355355e-05 3.488665e-06
5.455455e-05 3.381087e-06
5.555556e-05 3.276997e-06
5.655656e-05 3.176349e-06
5.755756e-05 3.079085e-06
5.855856e-05 2.985141e-06
5.955956e-05 2.894441e-06
6.056056e-05 2.806908e-06
6.156156e-05 2.722455e-06
6.256256e-05 2.640997e-06
6.356356e-05 2.562443e-06
6.456456e-05 2.486704e-06
6.556557e-05 2.413686e-06
6.656657e-05 2.343300e-06
6.756757e-05 2.275454e-06
6.856857e-05 2.210058e-06
6.956957e-05 2.147024e-06
7.057057e-05 2.086266e-06
7.157157e-05 2.027698e-06
7.257257e-05 1.971238e-06
7.357357e-05 1.916805e-06
7.457457e-05 1.864322e-06
7.557558e-05 1.813712e-06
7.657658e-05 1.764903e-06
7.757758e-05 1.717824e-06
7.857858e-05 1.672405e-06
7.957958e-05 1.628583e-06
8.058058e-05 1.586292e-06
8.158158e-05 1.545473e-06
8.258258e-05 1.506066e-06
8.358358e-05 1.468016e-06
8.458458e-05 1.431267e-06
8.558559e-05 1.395769e-06
8.658659e-05 1.361471e-06
8.758759e-05 1.328326e-06
8.858859e-05 1.296289e-06
8.958959e-05 1.265314e-06
9.059059e-05 1.235360e-06
9.159159e-05 1.206388e-06
9.259259e-05 1.178358e-06
9.359359e-05 1.151233e-06
9.459459e-05 1.124979e-06
9.559560e-05 1.099561e-06
9.659660e-05 1.074947e-06
9.759760e-05 1.051107e-06
9.859860e-05 1.028010e-06
9.959960e-05 1.005628e-06
1.006006e-04 9.839343e-07
1.016016e-04 9.629024e-07
1.026026e-04 9.425075e-07
1.036036e-04 9.227259e-07
1.046046e-04 9.035347e-07
1.056056e-04 8.849120e-07
1.066066e-04 8.668369e-07
1.076076e-04 8.492893e-07
1.086086e-04 8.322501e-07
1.096096e-04 8.157009e-07
1.106106e-04 7.996239e-07
1.116116e-04 7.840023e-07
1.126126e-04 7.688199e-07
1.136136e-04 7.540612e-07
1.146146e-04 7.397113e-07
1.156156e-04 7.257558e-07
1.166166e-04 7.121811e-07
1.176176e-04 6.989740e-07
1.186186e-04 6.861219e-07
1.196196e-04 6.736127e-07
1.206206e-04 6.614348e-07
1.216216e-04 6.495771e-07
1.226226e-04 6.380287e-07
1.236236e-04 6.267795e-07
1.246246e-04 6.158195e-07
1.256256e-04 6.051392e-07
1.266266e-04 5.947295e-07
1.276276e-04 5.845817e-07
1.286286e-04 5.746872e-07
1.296296e-04 5.650380e-07
1.306306e-04 5.556262e-07
1.316316e-04 5.464444e-07
1.326326e-04 5.374854e-07
1.336336e-04 5.287420e-07
1.346346e-04 5.202078e-07
1.356356e-04 5.118761e-07
1.366366e-04 5.037409e-07
1.376376e-04 4.957961e-07
1.386386e-04 4.880360e-07
1.396396e-04 4.804550e-07
1.406406e-04 4.730477e-07
1.416416e-04 4.658091e-07
1.426426e-04 4.587341e-07
1.436436e-04 4.518179e-07
1.446446e-04 4.450559e-07
1.456456e-04 4.384436e-07
1.466466e-04 4.319768e-07
1.476476e-04 4.256512e-07
1.486486e-04 4.194628e-07
1.496496e-04 4.134079e-07
1.506507e-04 4.074825e-07
1.516517e-04 4.016832e-07
1.526527e-04 3.960063e-07
1.536537e-04 3.904486e-07
1.546547e-04 3.850068e-07
1.556557e-04 3.796776e-07
1.566567e-04 3.744582e-07
1.576577e-04 3.693454e-07
1.586587e-04 3.643365e-07
1.596597e-04 3.594287e-07
1.606607e-04 3.546193e-07
1.616617e-04 3.499057e-07
1.626627e-04 3.452855e-07
1.636637e-04 3.407561e-07
1.646647e-04 3.363154e-07
1.656657e-04 3.319609e-07
1.666667e-04 3.276905e-07
1.676677e-04 3.235021e-07
1.686687e-04 3.193935e-07
1.696697e-04 3.153628e-07
1.706707e-04 3.114081e-07
1.716717e-04 3.075275e-07
1.726727e-04 3.037190e-07
1.736737e-04 2.999811e-07
1.746747e-04 2.963119e-07
1.756757e-04 2.927097e-07
1.766767e-04 2.891731e-07
1.776777e-04 2.857003e-07
1.786787e-04 2.822899e-07
1.796797e-04 2.789405e-07
1.806807e-04 2.756505e-07
1.816817e-04 2.724185e-07
1.826827e-04 2.692433e-07
1.836837e-04 2.661235e-07
1.846847e-04 2.630578e-07
1.856857e-04 2.600450e-07
1.866867e-04 2.570839e-07
1.876877e-04 2.541733e-07
1.886887e-04 2.513121e-07
1.896897e-04 2.484991e-07
1.906907e-04 2.457333e-07
1.916917e-04 2.430137e-07
1.926927e-04 2.403392e-07
1.936937e-04 2.377088e-07
1.946947e-04 2.351216e-07
1.956957e-04 2.325767e-07
1.966967e-04 2.300730e-07
1.976977e-04 2.276098e-07
1.986987e-04 2.251861e-07
1.996997e-04 2.228012e-07
2.007007e-04 2.204541e-07
2.017017e-04 2.181442e-07
2.027027e-04 2.158706e-07
2.037037e-04 2.136326e-07
2.047047e-04 2.114294e-07
2.057057e-04 2.092603e-07
2.067067e-04 2.071246e-07
2.077077e-04 2.050217e-07
2.087087e-04 2.029508e-07
2.097097e-04 2.009113e-07
2.107107e-04 1.989026e-07
2.117117e-04 1.969241e-07
2.127127e-04 1.949751e-07
2.137137e-04 1.930552e-07
2.147147e-04 1.911636e-07
2.157157e-04 1.892999e-07
2.167167e-04 1.874634e-07
2.177177e-04 1.856538e-07
2.187187e-04 1.838704e-07
2.197197e-04 1.821127e-07
2.207207e-04 1.803803e-07
2.217217e-04 1.786727e-07
2.227227e-04 1.769894e-07
2.237237e-04 1.753299e-07
2.247247e-04 1.736938e-07
2.257257e-04 1.720806e-07
2.267267e-04 1.704900e-07
2.277277e-04 1.689215e-07
2.287287e-04 1.673747e-07
2.297297e-04 1.658492e-07
2.307307e-04 1.643446e-07
2.317317e-04 1.628605e-07
2.327327e-04 1.613965e-07
2.337337e-04 1.599524e-07
2.347347e-04 1.585277e-07
2.357357e-04 1.571221e-07
2.367367e-04 1.557352e-07
2.377377e-04 1.543667e-07
2.387387e-04 1.530163e-07
2.397397e-04 1.516837e-07
2.407407e-04 1.503686e-07
2.417417e-04 1.490706e-07
2.427427e-04 1.477894e-07
2.437437e-04 1.465249e-07
2.447447e-04 1.452766e-07
2.457457e-04 1.440443e-07
2.467467e-04 1.428277e-07
2.477477e-04 1.416266e-07
2.487487e-04 1.404406e-07
2.497497e-04 1.392697e-07
2.507508e-04 1.381134e-07
2.517518e-04 1.369715e-07
2.527528e-04 1.358439e-07
2.537538e-04 1.347302e-07
2.547548e-04 1.336303e-07
2.557558e-04 1.325439e-07
2.567568e-04 1.314707e-07
2.577578e-04 1.304107e-07
2.587588e-04 1.293635e-07
2.597598e-04 1.283289e-07
2.607608e-04 1.273068e-07
2.617618e-04 1.262970e-07
2.627628e-04 1.252992e-07
2.637638e-04 1.243133e-07
2.647648e-04 1.233390e-07
2.657658e-04 1.223763e-07
2.667668e-04 1.214248e-07
2.677678e-04 1.204845e-07
2.687688e-04 1.195551e-07
2.697698e-04 1.186366e-07
2.707708e-04 1.177286e-07
2.717718e-04 1.168311e-07
2.727728e-04 1.159439e-07
2.737738e-04 1.150669e-07
2.747748e-04 1.141998e-07
2.757758e-04 1.133426e-07
2.767768e-04 1.124950e-07
2.777778e-04 1.116570e-07
2.787788e-04 1.108284e-07
2.797798e-04 1.100090e-07
2.807808e-04 1.091987e-07
2.817818e-04 1.083975e-07
2.827828e-04 1.076050e-07
2.837838e-04 1.068213e-07
2.847848e-04 1.060462e-07
2.857858e-04 1.052796e-07
2.867868e-04 1.045213e-07
2.877878e-04 1.037712e-07
2.887888e-04 1.030292e-07
2.897898e-04 1.022952e-07
2.907908e-04 1.015691e-07
2.917918e-04 1.008507e-07
2.927928e-04 1.001400e-07
2.937938e-04 9.943677e-08
2.947948e-04 9.874101e-08
2.957958e-04 9.805258e-08
2.967968e-04 9.737137e-08
2.977978e-04 9.669728e-08
2.987988e-04 9.603022e-08
2.997998e-04 9.537008e-08
3.008008e-04 9.471677e-08
3.018018e-04 9.407019e-08
3.028028e-04 9.343026e-08
3.038038e-04 9.279688e-08
3.048048e-04 9.216996e-08
3.058058e-04 9.154941e-08
3.068068e-04 9.093515e-08
3.078078e-04 9.032709e-08
3.088088e-04 8.972516e-08
3.098098e-04 8.912925e-08
3.108108e-04 8.853931e-08
3.118118e-04 8.795524e-08
3.128128e-04 8.737696e-08
3.138138e-04 8.680441e-08
3.148148e-04 8.623751e-08
3.158158e-04 8.567617e-08
3.168168e-04 8.512034e-08
3.178178e-04 8.456992e-08
3.188188e-04 8.402487e-08
3.198198e-04 8.348510e-08
3.208208e-04 8.295055e-08
3.218218e-04 8.242115e-08
3.228228e-04 8.189683e-08
3.238238e-04 8.137753e-08
3.248248e-04 8.086319e-08
3.258258e-04 8.035373e-08
3.268268e-04 7.984911e-08
3.278278e-04 7.934926e-08
3.288288e-04 7.885411e-08
3.298298e-04 7.836361e-08
3.308308e-04 7.787770e-08
3.318318e-04 7.739633e-08
3.328328e-04 7.691943e-08
3.338338e-04 7.644695e-08
3.348348e-04 7.597884e-08
3.358358e-04 7.551505e-08
3.368368e-04 7.505551e-08
3.378378e-04 7.460018e-08
3.388388e-04 7.414900e-08
3.398398e-04 7.370193e-08
3.408408e-04 7.325892e-08
3.418418e-04 7.281991e-08
3.428428e-04 7.238486e-08
3.438438e-04 7.195372e-08
3.448448e-04 7.152644e-08
3.458458e-04 7.110298e-08
3.468468e-04 7.068329e-08
3.478478e-04 7.026733e-08
3.488488e-04 6.985505e-08
3.498498e-04 6.944641e-08
3.508509e-04 6.904136e-08
3.518519e-04 6.863987e-08
3.528529e-04 6.824189e-08
3.538539e-04 6.784738e-08
3.548549e-04 6.745631e-08
3.558559e-04 6.706862e-08
3.568569e-04 6.668428e-08
3.578579e-04 6.630326e-08
3.588589e-04 6.592551e-08
3.598599e-04 6.555100e-08
3.608609e-04 6.517969e-08
3.618619e-04 6.481155e-08
3.628629e-04 6.444653e-08
3.638639e-04 6.408460e-08
3.648649e-04 6.372573e-08
3.658659e-04 6.336988e-08
3.668669e-04 6.301702e-08
3.678679e-04 6.266712e-08
3.688689e-04 6.232014e-08
3.698699e-04 6.197605e-08
3.708709e-04 6.163481e-08
3.718719e-04 6.129640e-08
3.728729e-04 6.096079e-08
3.738739e-04 6.062794e-08
3.748749e-04 6.029782e-08
3.758759e-04 5.997041e-08
3.768769e-04 5.964567e-08
3.778779e-04 5.932357e-08
3.788789e-04 5.900409e-08
3.798799e-04 5.868720e-08
3.808809e-04 5.837286e-08
3.818819e-04 5.806106e-08
3.828829e-04 5.775176e-08
3.838839e-04 5.744494e-08
3.848849e-04 5.714058e-08
3.858859e-04 5.683863e-08
3.868869e-04 5.653909e-08
3.878879e-04 5.624192e-08
3.888889e-04 5.594710e-08
3.898899e-04 5.565460e-08
3.908909e-04 5.536440e-08
3.918919e-04 5.507648e-08
3.928929e-04 5.479081e-08
3.938939e-04 5.450736e-08
3.948949e-04 5.422613e-08
3.958959e-04 5.394707e-08
3.968969e-04 5.367017e-08
3.978979e-04 5.339541e-08
3.988989e-04 5.312276e-08
3.998999e-04 5.285221e-08
4.009009e-04 5.258373e-08
4.019019e-04 5.231730e-08
4.029029e-04 5.205290e-08
4.039039e-04 5.179051e-08
4.049049e-04 5.153011e-08
4.059059e-04 5.127167e-08
4.069069e-04 5.101519e-08
4.079079e-04 5.076063e-08
4.089089e-04 5.050798e-08
4.099099e-04 5.025723e-08
4.109109e-04 5.000834e-08
4.119119e-04 4.976131e-08
4.129129e-04 4.951611e-08
4.139139e-04 4.927273e-08
4.149149e-04 4.903115e-08
4.159159e-04 4.879134e-08
4.169169e-04 4.855330e-08
4.179179e-04 4.831701e-08
4.189189e-04 4.808245e-08
4.199199e-04 4.784959e-08
4.209209e-04 4.761844e-08
4.219219e-04 4.738896e-08
4.229229e-04 4.716114e-08
4.239239e-04 4.693497e-08
4.249249e-04 4.671043e-08
4.259259e-04 4.648750e-08
4.269269e-04 4.626618e-08
4.279279e-04 4.604643e-08
4.289289e-04 4.582826e-08
4.299299e-04 4.561164e-08
4.309309e-04 4.539656e-08
4.319319e-04 4.518300e-08
4.329329e-04 4.497096e-08
4.339339e-04 4.476041e-08
4.349349e-04 4.455134e-08
4.359359e-04 4.434374e-08
4.369369e-04 4.413759e-08
4.379379e-04 4.393288e-08
4.389389e-04 4.372960e-08
4.399399e-04 4.352774e-08
4.409409e-04 4.332727e-08
4.419419e-04 4.312819e-08
4.429429e-04 4.293049e-08
4.439439e-04 4.273415e-08
4.449449e-04 4.253916e-08
4.459459e-04 4.234550e-08
4.469469e-04 4.215317e-08
4.479479e-04 4.196216e-08
4.489489e-04 4.177244e-08
4.499499e-04 4.158402e-08
4.509510e-04 4.139687e-08
4.519520e-04 4.121098e-08
4.529530e-04 4.102635e-08
4.539540e-04 4.084297e-08
4.549550e-04 4.066081e-08
4.559560e-04 4.047988e-08
4.569570e-04 4.030015e-08
4.579580e-04 4.012163e-08
4.589590e-04 3.994429e-08
4.599600e-04 3.976813e-08
4.609610e-04 3.959314e-08
4.619620e-04 3.941931e-08
4.629630e-04 3.924662e-08
4.639640e-04 3.907507e-08
4.649650e-04 3.890465e-08
4.659660e-04 3.873534e-08
4.669670e-04 3.856714e-08
4.679680e-04 3.840004e-08
4.689690e-04 3.823403e-08
4.699700e-04 3.806909e-08
4.709710e-04 3.790522e-08
4.719720e-04 3.774242e-08
4.729730e-04 3.758066e-08
4.739740e-04 3.741995e-08
4.749750e-04 3.726026e-08
4.759760e-04 3.710161e-08
4.769770e-04 3.694396e-08
4.779780e-04 3.678733e-08
4.789790e-04 3.663169e-08
4.799800e-04 3.647704e-08
4.809810e-04 3.632337e-08
4.819820e-04 3.617067e-08
4.829830e-04 3.601894e-08
4.839840e-04 3.586817e-08
4.849850e-04 3.571834e-08
4.859860e-04 3.556945e-08
4.869870e-04 3.542150e-08
4.879880e-04 3.527447e-08
4.889890e-04 3.512836e-08
4.899900e-04 3.498315e-08
4.909910e-04 3.483885e-08
4.919920e-04 3.469545e-08
4.929930e-04 3.455292e-08
4.939940e-04 3.441128e-08
4.949950e-04 3.427051e-08
4.959960e-04 3.413061e-08
4.969970e-04 3.399156e-08
4.979980e-04 3.385337e-08
4.989990e-04 3.371602e-08
5.000000e-04 3.357951e-08
