# Supplementary material for: On the limitations of some popular numerical models of flagellated microswimmers: importance of long-range forces and flagellum waveform
Source: R Soc Open Sci. 2019 Jan 16;6(1):180745. doi: 10.1098/rsos.180745 (PMC6366169; doi:10.1098/rsos.180745)
Supplement: Data relative to Figures 5, 6, 8, 9, 10, 11, 12 [file rsos180745supp1.zip › DATA_FILES_1/Fig12_right.txt]

Normalized total torque values for the diagonalized system
lambda_0/2 swimmer 
omega, Tz 
1.671254e-01 1.752099e-01
1.152908e-01 1.210711e-01
6.224877e-02 6.546438e-02
7.971079e-03 8.392707e-03
-4.754284e-02 -5.010093e-02
-1.042575e-01 -1.099236e-01
-1.620934e-01 -1.709232e-01
-2.209198e-01 -2.328814e-01
-2.805481e-01 -2.955085e-01
-3.407272e-01 -3.584424e-01
-4.011405e-01 -4.212514e-01
-4.614057e-01 -4.834409e-01
-5.210769e-01 -5.444652e-01
-5.796504e-01 -6.037426e-01
-6.365744e-01 -6.606741e-01
-6.912615e-01 -7.146638e-01
-7.431057e-01 -7.651399e-01
-7.915018e-01 -8.115749e-01
-8.358674e-01 -8.535038e-01
-8.756658e-01 -8.905384e-01
-9.104282e-01 -9.223781e-01
-9.397732e-01 -9.488158e-01
-9.634225e-01 -9.697392e-01
-9.812110e-01 -9.851280e-01
-9.930903e-01 -9.950477e-01
-9.991251e-01 -9.996396e-01
-9.994846e-01 -9.991102e-01
-9.944279e-01 -9.937182e-01
-9.842859e-01 -9.837620e-01
-9.694425e-01 -9.695665e-01
-9.503143e-01 -9.514722e-01
-9.273323e-01 -9.298235e-01
-9.009262e-01 -9.049601e-01
-8.715102e-01 -8.772086e-01
-8.394728e-01 -8.468764e-01
-8.051693e-01 -8.142463e-01
-7.689163e-01 -7.795727e-01
-7.309893e-01 -7.430793e-01
-6.916212e-01 -7.049571e-01
-6.510030e-01 -6.653640e-01
-6.092805e-01 -6.244199e-01
-5.665743e-01 -5.822269e-01
-5.229559e-01 -5.388420e-01
-4.784690e-01 -4.942983e-01
-4.331278e-01 -4.486027e-01
-3.869218e-01 -4.017392e-01
-3.398192e-01 -3.536731e-01
-2.917723e-01 -3.043557e-01
-2.427221e-01 -2.537297e-01
-1.926045e-01 -2.017363e-01
-1.413564e-01 -1.483229e-01
-8.892302e-02 -9.345188e-02
-3.526517e-02 -3.711003e-02
1.963263e-02 2.068089e-02
7.575392e-02 7.985416e-02
1.330422e-01 1.402883e-01
1.913932e-01 2.017989e-01
2.506479e-01 2.641323e-01
3.105870e-01 3.269625e-01
3.709270e-01 3.898921e-01
4.313181e-01 4.524566e-01
4.913458e-01 5.141344e-01
5.505343e-01 5.743595e-01
6.083547e-01 6.325391e-01
6.642353e-01 6.880732e-01
7.175771e-01 7.403753e-01
7.677720e-01 7.888933e-01
8.142233e-01 8.331288e-01
8.563686e-01 8.726538e-01
8.937026e-01 9.071228e-01
9.257978e-01 9.362814e-01
9.523228e-01 9.599701e-01
9.730551e-01 9.781232e-01
9.878878e-01 9.907643e-01
9.968300e-01 9.979981e-01
1.000000e+00 1.000000e+00
9.976141e-01 9.970042e-01
9.899696e-01 9.892908e-01
9.774264e-01 9.771731e-01
9.603872e-01 9.609852e-01
9.392779e-01 9.410707e-01
9.145309e-01 9.177728e-01
8.865695e-01 8.914256e-01
8.557961e-01 8.623468e-01
8.225836e-01 8.308320e-01
7.872683e-01 7.971502e-01
7.501465e-01 7.615408e-01
7.114725e-01 7.242112e-01
6.714580e-01 6.853359e-01
6.302736e-01 6.450561e-01
5.880453e-01 6.034755e-01
5.448757e-01 5.606808e-01
5.008195e-01 5.167140e-01
4.559053e-01 4.715950e-01
4.101345e-01 4.253187e-01
3.634853e-01 3.778593e-01
3.159173e-01 3.291743e-01
2.673766e-01 2.792100e-01
2.178007e-01 2.279074e-01
lambda_0 swimmer 
omega, Tz 
2.390499e-01 2.619061e-01
1.889171e-01 2.082278e-01
1.387862e-01 1.538317e-01
8.864063e-02 9.875757e-02
3.845158e-02 4.304066e-02
-1.181751e-02 -1.328278e-02
-6.220664e-02 -7.016965e-02
-1.127546e-01 -1.275630e-01
-1.634941e-01 -1.853844e-01
-2.144462e-01 -2.435256e-01
-2.656151e-01 -3.018413e-01
-3.169819e-01 -3.601413e-01
-3.684990e-01 -4.181863e-01
-4.200836e-01 -4.756843e-01
-4.716118e-01 -5.322912e-01
-5.229122e-01 -5.876152e-01
-5.737610e-01 -6.412244e-01
-6.238770e-01 -6.926583e-01
-6.729184e-01 -7.414423e-01
-7.204822e-01 -7.871045e-01
-7.661057e-01 -8.291921e-01
-8.092731e-01 -8.672887e-01
-8.494261e-01 -9.010283e-01
-8.859808e-01 -9.301070e-01
-9.183489e-01 -9.542913e-01
-9.459645e-01 -9.734220e-01
-9.683135e-01 -9.874145e-01
-9.849633e-01 -9.962560e-01
-9.955902e-01 -1.000000e+00
-1.000000e+00 -9.987588e-01
-9.981411e-01 -9.926949e-01
-9.901063e-01 -9.820116e-01
-9.761248e-01 -9.669442e-01
-9.565441e-01 -9.477510e-01
-9.318062e-01 -9.247055e-01
-9.024185e-01 -8.980887e-01
-8.689258e-01 -8.681833e-01
-8.318827e-01 -8.352681e-01
-7.918313e-01 -7.996134e-01
-7.492833e-01 -7.614777e-01
-7.047076e-01 -7.211049e-01
-6.585222e-01 -6.787224e-01
-6.110914e-01 -6.345396e-01
-5.627235e-01 -5.887447e-01
-5.136790e-01 -5.415137e-01
-4.641649e-01 -4.929966e-01
-4.143452e-01 -4.433265e-01
-3.643437e-01 -3.926186e-01
-3.142487e-01 -3.409699e-01
-2.641180e-01 -2.884615e-01
-2.139828e-01 -2.351594e-01
-1.638521e-01 -1.811169e-01
-1.137168e-01 -1.263772e-01
-6.355369e-02 -7.097728e-02
-1.332951e-02 -1.495230e-02
3.699456e-02 4.165893e-02
8.745854e-02 9.880733e-02
1.380988e-01 1.564262e-01
1.889428e-01 2.144232e-01
2.400041e-01 2.726724e-01
2.912760e-01 3.310070e-01
3.427259e-01 3.892127e-01
3.942896e-01 4.470240e-01
4.458643e-01 5.041225e-01
4.973031e-01 5.601397e-01
5.484092e-01 6.146624e-01
5.989305e-01 6.672428e-01
6.485558e-01 7.174113e-01
6.969126e-01 7.646926e-01
7.435675e-01 8.086222e-01
7.880304e-01 8.487635e-01
8.297625e-01 8.847237e-01
8.681902e-01 9.161665e-01
9.027244e-01 9.428227e-01
9.327845e-01 9.644954e-01
9.578266e-01 9.810629e-01
9.773739e-01 9.924772e-01
9.910450e-01 9.987594e-01
9.985789e-01 9.999935e-01
9.998517e-01 9.963179e-01
9.948844e-01 9.879166e-01
9.838397e-01 9.750102e-01
9.670086e-01 9.578465e-01
9.447893e-01 9.366923e-01
9.176600e-01 9.118258e-01
8.861505e-01 8.835295e-01
8.508136e-01 8.520848e-01
8.122001e-01 8.177667e-01
7.708390e-01 7.808400e-01
7.272215e-01 7.415563e-01
6.817920e-01 7.001514e-01
6.349418e-01 6.568437e-01
5.870079e-01 6.118333e-01
5.382718e-01 5.652990e-01
4.889694e-01 5.174071e-01
4.392847e-01 4.682981e-01
3.893609e-01 4.180958e-01
3.393036e-01 3.669064e-01
2.891853e-01 3.148187e-01
2*lambda_0 swimmer 
omega, Tz 
-9.960902e-01 -9.525390e-01
-9.995224e-01 -9.663706e-01
-9.996756e-01 -9.780103e-01
-9.966829e-01 -9.873510e-01
-9.906532e-01 -9.942508e-01
-9.816701e-01 -9.985356e-01
-9.697929e-01 -1.000000e+00
-9.550581e-01 -9.984114e-01
-9.374821e-01 -9.935128e-01
-9.170642e-01 -9.850284e-01
-8.937903e-01 -9.726697e-01
-8.676365e-01 -9.561436e-01
-8.385735e-01 -9.351628e-01
-8.065708e-01 -9.094576e-01
-7.716006e-01 -8.787910e-01
-7.336422e-01 -8.429741e-01
-6.926853e-01 -8.018835e-01
-6.487337e-01 -7.554783e-01
-6.018086e-01 -7.038164e-01
-5.519510e-01 -6.470674e-01
-4.992249e-01 -5.855213e-01
-4.437195e-01 -5.195913e-01
-3.855518e-01 -4.498094e-01
-3.248697e-01 -3.768147e-01
-2.618545e-01 -3.013339e-01
-1.967245e-01 -2.241563e-01
-1.297379e-01 -1.461038e-01
-6.119625e-02 -6.799926e-02
8.553856e-03 9.365170e-03
7.911926e-02 8.525619e-02
1.500614e-01 1.590231e-01
2.208999e-01 2.301149e-01
2.911194e-01 2.980908e-01
3.601799e-01 3.626236e-01
4.275302e-01 4.234966e-01
4.926249e-01 4.805958e-01
5.549426e-01 5.338977e-01
6.140041e-01 5.834546e-01
6.693896e-01 6.293792e-01
7.207528e-01 6.718276e-01
7.678300e-01 7.109849e-01
8.104440e-01 7.470502e-01
8.485029e-01 7.802247e-01
8.819939e-01 8.106990e-01
9.109703e-01 8.386529e-01
9.355423e-01 8.642362e-01
9.558600e-01 8.875720e-01
9.720991e-01 9.087507e-01
9.844482e-01 9.278285e-01
9.930966e-01 9.448250e-01
9.982254e-01 9.597234e-01
1.000000e+00 9.724703e-01
9.985651e-01 9.829761e-01
9.940419e-01 9.911162e-01
9.865266e-01 9.967322e-01
9.760905e-01 9.996342e-01
9.627812e-01 9.996029e-01
9.466249e-01 9.963927e-01
9.276290e-01 9.897367e-01
9.057856e-01 9.793517e-01
8.810751e-01 9.649459e-01
8.534705e-01 9.462275e-01
8.229414e-01 9.229165e-01
7.894581e-01 8.947576e-01
7.529959e-01 8.615358e-01
7.135387e-01 8.230927e-01
6.710830e-01 7.793440e-01
6.256408e-01 7.302966e-01
5.772429e-01 6.760626e-01
5.259416e-01 6.168711e-01
4.718130e-01 5.530737e-01
4.149599e-01 4.851442e-01
3.555145e-01 4.136700e-01
2.936410e-01 3.393368e-01
2.295386e-01 2.629062e-01
1.634455e-01 1.851876e-01
9.564090e-02 1.070075e-01
2.644877e-02 2.917701e-02
-4.376102e-02 -4.753770e-02
-1.145724e-01 -1.224421e-01
-1.855251e-01 -1.949336e-01
-2.561204e-01 -2.645155e-01
-3.258289e-01 -3.308037e-01
-3.941032e-01 -3.935270e-01
-4.603929e-01 -4.525214e-01
-5.241620e-01 -5.077197e-01
-5.849082e-01 -5.591384e-01
-6.421798e-01 -6.068620e-01
-6.955925e-01 -6.510268e-01
-7.448402e-01 -6.918054e-01
-7.897026e-01 -7.293914e-01
-8.300454e-01 -7.639864e-01
-8.658178e-01 -7.957866e-01
-8.970406e-01 -8.249812e-01
-9.237982e-01 -8.517325e-01
-9.462224e-01 -8.761786e-01
-9.644778e-01 -8.984266e-01
-9.787480e-01 -9.185502e-01
-9.892234e-01 -9.365871e-01
lambda=100 swimmer 
omega, Tz 
-1.796025e-06 -1.393985e-06
6.333083e-02 4.920023e-02
1.264170e-01 9.848509e-02
1.890106e-01 1.479300e-01
2.508658e-01 1.975985e-01
3.117378e-01 2.475350e-01
3.713833e-01 2.977572e-01
4.295612e-01 3.482502e-01
4.860339e-01 3.989595e-01
5.405685e-01 4.497850e-01
5.929382e-01 5.005753e-01
6.429241e-01 5.511225e-01
6.903164e-01 6.011590e-01
7.349170e-01 6.503558e-01
7.765398e-01 6.983226e-01
8.150132e-01 7.446119e-01
8.501805e-01 7.887255e-01
8.819007e-01 8.301254e-01
9.100493e-01 8.682480e-01
9.345181e-01 9.025224e-01
9.552153e-01 9.323913e-01
9.720649e-01 9.573344e-01
9.850066e-01 9.768914e-01
9.939948e-01 9.906851e-01
9.989983e-01 9.984406e-01
1.000000e+00 1.000000e+00
9.969964e-01 9.953310e-01
9.899977e-01 9.845294e-01
9.790283e-01 9.678133e-01
9.641262e-01 9.455108e-01
9.453445e-01 9.180433e-01
9.227512e-01 8.859041e-01
8.964303e-01 8.496348e-01
8.664815e-01 8.098023e-01
8.330214e-01 7.669765e-01
7.961827e-01 7.217101e-01
7.561141e-01 6.745228e-01
7.129802e-01 6.258886e-01
6.669599e-01 5.762270e-01
6.182454e-01 5.258978e-01
5.670409e-01 4.751994e-01
5.135610e-01 4.243691e-01
4.580286e-01 3.735860e-01
4.006740e-01 3.229753e-01
3.417324e-01 2.726135e-01
2.814435e-01 2.225344e-01
2.200494e-01 1.727359e-01
1.577943e-01 1.231860e-01
9.492372e-02 7.383003e-02
3.168351e-02 2.459693e-02
-3.167992e-02 -2.459414e-02
-9.492014e-02 -7.382723e-02
-1.577908e-01 -1.231832e-01
-2.200459e-01 -1.727330e-01
-2.814400e-01 -2.225315e-01
-3.417290e-01 -2.726105e-01
-4.006706e-01 -3.229723e-01
-4.580254e-01 -3.735829e-01
-5.135578e-01 -4.243659e-01
-5.670379e-01 -4.751962e-01
-6.182425e-01 -5.258946e-01
-6.669571e-01 -5.762237e-01
-7.129776e-01 -6.258854e-01
-7.561117e-01 -6.745196e-01
-7.961804e-01 -7.217070e-01
-8.330193e-01 -7.669735e-01
-8.664796e-01 -8.097995e-01
-8.964286e-01 -8.496321e-01
-9.227498e-01 -8.859016e-01
-9.453432e-01 -9.180412e-01
-9.641252e-01 -9.455090e-01
-9.790275e-01 -9.678119e-01
-9.899972e-01 -9.845284e-01
-9.969961e-01 -9.953304e-01
-9.999999e-01 -9.999999e-01
-9.989985e-01 -9.984410e-01
-9.939952e-01 -9.906859e-01
-9.850073e-01 -9.768926e-01
-9.720658e-01 -9.573360e-01
-9.552164e-01 -9.323933e-01
-9.345194e-01 -9.025247e-01
-9.100508e-01 -8.682505e-01
-8.819025e-01 -8.301282e-01
-8.501825e-01 -7.887284e-01
-8.150154e-01 -7.446149e-01
-7.765422e-01 -6.983257e-01
-7.349195e-01 -6.503590e-01
-6.903191e-01 -6.011623e-01
-6.429269e-01 -5.511257e-01
-5.929412e-01 -5.005785e-01
-5.405716e-01 -4.497882e-01
-4.860371e-01 -3.989626e-01
-4.295645e-01 -3.482532e-01
-3.713867e-01 -2.977602e-01
-3.117413e-01 -2.475379e-01
-2.508693e-01 -1.976014e-01
-1.890142e-01 -1.479328e-01
-1.264206e-01 -9.848791e-02
-6.333442e-02 -4.920302e-02
