# Supplementary material for: On the limitations of some popular numerical models of flagellated microswimmers: importance of long-range forces and flagellum waveform
Source: R Soc Open Sci. 2019 Jan 16;6(1):180745. doi: 10.1098/rsos.180745 (PMC6366169; doi:10.1098/rsos.180745)
Supplement: Data relative to Figures 5, 6, 8, 9, 10, 11, 12 [file rsos180745supp1.zip › DATA_FILES_1/Fig5_left_AR025.txt]

0.000000e+00 -2.289671e-04
3.173326e-04 -2.122928e-04
6.346652e-04 -1.951172e-04
9.519978e-04 -1.775700e-04
1.269330e-03 -1.597860e-04
1.586663e-03 -1.419081e-04
1.903996e-03 -1.240888e-04
2.221328e-03 -1.064925e-04
2.538661e-03 -8.929589e-05
2.855993e-03 -7.268878e-05
3.173326e-03 -5.687307e-05
3.490659e-03 -4.206100e-05
3.807991e-03 -2.847207e-05
4.125324e-03 -1.632881e-05
4.442656e-03 -5.851221e-06
4.759989e-03 2.749825e-06
5.077321e-03 9.280110e-06
5.394654e-03 1.357036e-05
5.711987e-03 1.548494e-05
6.029319e-03 1.493070e-05
6.346652e-03 1.186541e-05
6.663984e-03 6.305437e-06
6.981317e-03 -1.668109e-06
7.298650e-03 -1.190539e-05
7.615982e-03 -2.418675e-05
7.933315e-03 -3.822522e-05
8.250647e-03 -5.367304e-05
8.567980e-03 -7.013238e-05
8.885313e-03 -8.716987e-05
9.202645e-03 -1.043342e-04
9.519978e-03 -1.211751e-04
9.837310e-03 -1.372631e-04
1.015464e-02 -1.522067e-04
1.047198e-02 -1.656671e-04
1.078931e-02 -1.773686e-04
1.110664e-02 -1.871039e-04
1.142397e-02 -1.947351e-04
1.174131e-02 -2.001905e-04
1.205864e-02 -2.034587e-04
1.237597e-02 -2.045798e-04
1.269330e-02 -2.036366e-04
1.301064e-02 -2.007453e-04
1.332797e-02 -1.960466e-04
1.364530e-02 -1.896988e-04
1.396263e-02 -1.818687e-04
1.427997e-02 -1.727371e-04
1.459730e-02 -1.624803e-04
1.491463e-02 -1.512781e-04
1.523196e-02 -1.393099e-04
1.554930e-02 -1.267542e-04
1.586663e-02 -1.137893e-04
1.618396e-02 -1.005935e-04
1.650129e-02 -8.734626e-05
1.681863e-02 -7.422903e-05
1.713596e-02 -6.142644e-05
1.745329e-02 -4.912691e-05
1.777063e-02 -3.752320e-05
1.808796e-02 -2.681240e-05
1.840529e-02 -1.719541e-05
1.872262e-02 -8.875772e-06
1.903996e-02 -2.057661e-06
1.935729e-02 3.057012e-06
1.967462e-02 6.272524e-06
1.999195e-02 7.404397e-06
2.030929e-02 6.285672e-06
2.062662e-02 2.774395e-06
2.094395e-02 -3.237758e-06
2.126128e-02 -1.181598e-05
2.157862e-02 -2.297238e-05
2.189595e-02 -3.665644e-05
2.221328e-02 -5.274658e-05
2.253061e-02 -7.104441e-05
2.284795e-02 -9.127264e-05
2.316528e-02 -1.130780e-04
2.348261e-02 -1.360396e-04
2.379994e-02 -1.596836e-04
2.411728e-02 -1.835028e-04
2.443461e-02 -2.069794e-04
2.475194e-02 -2.296100e-04
2.506927e-02 -2.509288e-04
2.538661e-02 -2.705274e-04
2.570394e-02 -2.880693e-04
2.602127e-02 -3.032984e-04
2.633861e-02 -3.160404e-04
2.665594e-02 -3.261990e-04
2.697327e-02 -3.337480e-04
2.729060e-02 -3.387203e-04
2.760794e-02 -3.411961e-04
2.792527e-02 -3.412910e-04
2.824260e-02 -3.391448e-04
2.855993e-02 -3.349125e-04
2.887727e-02 -3.287563e-04
2.919460e-02 -3.208377e-04
2.951193e-02 -3.113229e-04
2.982926e-02 -3.003660e-04
3.014660e-02 -2.881166e-04
3.046393e-02 -2.747180e-04
3.078126e-02 -2.603065e-04
3.109859e-02 -2.450137e-04
