# Supplementary material for: On the limitations of some popular numerical models of flagellated microswimmers: importance of long-range forces and flagellum waveform
Source: R Soc Open Sci. 2019 Jan 16;6(1):180745. doi: 10.1098/rsos.180745 (PMC6366169; doi:10.1098/rsos.180745)
Supplement: Data relative to Figures 5, 6, 8, 9, 10, 11, 12 [file rsos180745supp1.zip › DATA_FILES_1/Fig5_left_AR05.txt]

0.000000e+00 -2.389811e-04
3.173326e-04 -2.215344e-04
6.346652e-04 -2.035494e-04
9.519978e-04 -1.851663e-04
1.269330e-03 -1.665303e-04
1.586663e-03 -1.477944e-04
1.903996e-03 -1.291216e-04
2.221328e-03 -1.106863e-04
2.538661e-03 -9.267585e-05
2.855993e-03 -7.529071e-05
3.173326e-03 -5.874372e-05
3.490659e-03 -4.325838e-05
3.807991e-03 -2.906590e-05
4.125324e-03 -1.640093e-05
4.442656e-03 -5.496077e-06
4.759989e-03 3.424612e-06
5.077321e-03 1.015329e-05
5.394654e-03 1.450668e-05
5.711987e-03 1.633510e-05
6.029319e-03 1.553170e-05
6.346652e-03 1.204162e-05
6.663984e-03 5.870595e-06
6.981317e-03 -2.907791e-06
7.298650e-03 -1.414679e-05
7.615982e-03 -2.762412e-05
7.933315e-03 -4.304323e-05
8.250647e-03 -6.003902e-05
8.567980e-03 -7.818822e-05
8.885313e-03 -9.702430e-05
9.202645e-03 -1.160561e-04
9.519978e-03 -1.347891e-04
9.837310e-03 -1.527468e-04
1.015464e-02 -1.694911e-04
1.047198e-02 -1.846396e-04
1.078931e-02 -1.978780e-04
1.110664e-02 -2.089673e-04
1.142397e-02 -2.177457e-04
1.174131e-02 -2.241256e-04
1.205864e-02 -2.280874e-04
1.237597e-02 -2.296697e-04
1.269330e-02 -2.289596e-04
1.301064e-02 -2.260819e-04
1.332797e-02 -2.211893e-04
1.364530e-02 -2.144540e-04
1.396263e-02 -2.060580e-04
1.427997e-02 -1.961977e-04
1.459730e-02 -1.850653e-04
1.491463e-02 -1.728554e-04
1.523196e-02 -1.597620e-04
1.554930e-02 -1.459776e-04
1.586663e-02 -1.316933e-04
1.618396e-02 -1.170999e-04
1.650129e-02 -1.023884e-04
1.681863e-02 -8.775167e-05
1.713596e-02 -7.338514e-05
1.745329e-02 -5.948797e-05
1.777063e-02 -4.626359e-05
1.808796e-02 -3.391994e-05
1.840529e-02 -2.266915e-05
1.872262e-02 -1.272664e-05
1.903996e-02 -4.309335e-06
1.935729e-02 2.366830e-06
1.967462e-02 7.090555e-06
1.999195e-02 9.659863e-06
2.030929e-02 9.888088e-06
2.062662e-02 7.611194e-06
2.094395e-02 2.696432e-06
2.126128e-02 -4.947807e-06
2.157862e-02 -1.536130e-05
2.189595e-02 -2.852113e-05
2.221328e-02 -4.433157e-05
2.253061e-02 -6.261603e-05
2.284795e-02 -8.311249e-05
2.316528e-02 -1.054738e-04
2.348261e-02 -1.292743e-04
2.379994e-02 -1.540225e-04
2.411728e-02 -1.791810e-04
2.443461e-02 -2.041904e-04
2.475194e-02 -2.284963e-04
2.506927e-02 -2.515763e-04
2.538661e-02 -2.729638e-04
2.570394e-02 -2.922663e-04
2.602127e-02 -3.091773e-04
2.633861e-02 -3.234799e-04
2.665594e-02 -3.350451e-04
2.697327e-02 -3.438237e-04
2.729060e-02 -3.498347e-04
2.760794e-02 -3.531527e-04
2.792527e-02 -3.538943e-04
2.824260e-02 -3.522057e-04
2.855993e-02 -3.482515e-04
2.887727e-02 -3.422067e-04
2.919460e-02 -3.342464e-04
2.951193e-02 -3.245512e-04
2.982926e-02 -3.132896e-04
3.014660e-02 -3.006257e-04
3.046393e-02 -2.867160e-04
3.078126e-02 -2.717103e-04
3.109859e-02 -2.557521e-04
