# Supplementary material for: On the limitations of some popular numerical models of flagellated microswimmers: importance of long-range forces and flagellum waveform
Source: R Soc Open Sci. 2019 Jan 16;6(1):180745. doi: 10.1098/rsos.180745 (PMC6366169; doi:10.1098/rsos.180745)
Supplement: Data relative to Figures 5, 6, 8, 9, 10, 11, 12 [file rsos180745supp1.zip › DATA_FILES_1/Fig5_left_FEM.txt]

0.000000e+00 -2.463516e-04
3.141593e-04 -2.286758e-04
6.283185e-04 -2.109147e-04
9.424778e-04 -1.921561e-04
1.256637e-03 -1.743937e-04
1.570796e-03 -1.553093e-04
2.199115e-03 -1.181115e-04
2.513274e-03 -1.001730e-04
2.827433e-03 -8.300664e-05
3.141593e-03 -6.588561e-05
3.455752e-03 -5.012096e-05
3.769911e-03 -3.567819e-05
4.084071e-03 -2.276191e-05
4.398230e-03 -1.068419e-05
4.712389e-03 -2.036299e-06
5.026548e-03 5.408233e-06
5.340708e-03 1.019774e-05
5.654867e-03 1.268639e-05
5.969026e-03 1.230612e-05
6.283185e-03 8.921489e-06
6.597345e-03 2.862836e-06
6.911504e-03 -4.846124e-06
7.225663e-03 -1.573934e-05
7.539822e-03 -2.908101e-05
7.853982e-03 -4.459188e-05
8.168141e-03 -6.151617e-05
8.482300e-03 -7.910133e-05
8.796460e-03 -1.015260e-04
9.110619e-03 -1.206884e-04
9.424778e-03 -1.404220e-04
9.738937e-03 -1.582836e-04
1.005310e-02 -1.756882e-04
1.036726e-02 -1.927408e-04
1.068141e-02 -2.068877e-04
1.099557e-02 -2.192741e-04
1.162389e-02 -2.371106e-04
1.193805e-02 -2.424290e-04
1.225221e-02 -2.455427e-04
1.256637e-02 -2.456995e-04
1.413717e-02 -2.170445e-04
1.445133e-02 -2.066264e-04
1.476549e-02 -1.949838e-04
1.507964e-02 -1.818107e-04
1.539380e-02 -1.681529e-04
1.570796e-02 -1.537493e-04
1.602212e-02 -1.396654e-04
1.633628e-02 -1.235685e-04
1.665044e-02 -1.083622e-04
1.696460e-02 -9.377918e-05
1.727876e-02 -7.900893e-05
1.759292e-02 -6.499877e-05
1.790708e-02 -5.117829e-05
1.822124e-02 -3.881965e-05
1.853540e-02 -2.716519e-05
1.884956e-02 -1.652350e-05
1.916372e-02 -8.373649e-06
1.947787e-02 -9.941413e-07
1.979203e-02 3.789192e-06
2.010619e-02 6.159976e-06
2.042035e-02 8.279667e-06
2.073451e-02 5.551049e-06
2.104867e-02 -1.509620e-07
2.136283e-02 -5.887866e-06
2.167699e-02 -1.741636e-05
2.199115e-02 -3.096004e-05
2.293363e-02 -8.494314e-05
2.324779e-02 -1.072245e-04
2.356195e-02 -1.328107e-04
2.387611e-02 -1.574112e-04
2.419026e-02 -1.820108e-04
2.450442e-02 -2.072262e-04
2.481858e-02 -2.313273e-04
2.513274e-02 -2.540217e-04
2.544690e-02 -2.753631e-04
2.576106e-02 -2.952969e-04
2.607522e-02 -3.125049e-04
2.638938e-02 -3.267816e-04
2.670354e-02 -3.387939e-04
2.701770e-02 -3.476783e-04
2.733186e-02 -3.539306e-04
2.764602e-02 -3.573462e-04
2.796018e-02 -3.584256e-04
2.827433e-02 -3.559632e-04
2.858849e-02 -3.526303e-04
2.890265e-02 -3.479417e-04
2.921681e-02 -3.398647e-04
2.953097e-02 -3.303495e-04
2.984513e-02 -3.189670e-04
3.015929e-02 -3.070750e-04
3.047345e-02 -2.931525e-04
3.078761e-02 -2.789171e-04
3.110177e-02 -2.624652e-04
