# Supplementary material for: On the limitations of some popular numerical models of flagellated microswimmers: importance of long-range forces and flagellum waveform
Source: R Soc Open Sci. 2019 Jan 16;6(1):180745. doi: 10.1098/rsos.180745 (PMC6366169; doi:10.1098/rsos.180745)
Supplement: Data relative to Figures 5, 6, 8, 9, 10, 11, 12 [file rsos180745supp1.zip › DATA_FILES_1/Fig5_left_HplusT.txt]

0.000000e+00 -2.039949e-04
3.173326e-04 -1.890648e-04
6.346652e-04 -1.736995e-04
9.519978e-04 -1.580227e-04
1.269330e-03 -1.421613e-04
1.586663e-03 -1.262484e-04
1.903996e-03 -1.104247e-04
2.221328e-03 -9.483971e-05
2.538661e-03 -7.965312e-05
2.855993e-03 -6.503461e-05
3.173326e-03 -5.116348e-05
3.490659e-03 -3.822709e-05
3.807991e-03 -2.641859e-05
4.125324e-03 -1.593355e-05
4.442656e-03 -6.965795e-06
4.759989e-03 2.976592e-07
5.077321e-03 5.682481e-06
5.394654e-03 9.033583e-06
5.711987e-03 1.022232e-05
6.029319e-03 9.154173e-06
6.346652e-03 5.776604e-06
6.663984e-03 8.687313e-08
6.981317e-03 -7.860872e-06
7.298650e-03 -1.794986e-05
7.615982e-03 -2.999718e-05
7.933315e-03 -4.375341e-05
8.250647e-03 -5.890623e-05
8.567980e-03 -7.508839e-05
8.885313e-03 -9.189033e-05
9.202645e-03 -1.088766e-04
9.519978e-03 -1.256047e-04
9.837310e-03 -1.416469e-04
1.015464e-02 -1.566072e-04
1.047198e-02 -1.701394e-04
1.078931e-02 -1.819589e-04
1.110664e-02 -1.918498e-04
1.142397e-02 -1.996674e-04
1.174131e-02 -2.053350e-04
1.205864e-02 -2.088380e-04
1.237597e-02 -2.102151e-04
1.269330e-02 -2.095486e-04
1.301064e-02 -2.069545e-04
1.332797e-02 -2.025732e-04
1.364530e-02 -1.965612e-04
1.396263e-02 -1.890832e-04
1.427997e-02 -1.803145e-04
1.459730e-02 -1.704257e-04
1.491463e-02 -1.595885e-04
1.523196e-02 -1.479723e-04
1.554930e-02 -1.357437e-04
1.586663e-02 -1.230674e-04
1.618396e-02 -1.101061e-04
1.650129e-02 -9.702211e-05
1.681863e-02 -8.397813e-05
1.713596e-02 -7.113837e-05
1.745329e-02 -5.866954e-05
1.777063e-02 -4.674156e-05
1.808796e-02 -3.552799e-05
1.840529e-02 -2.520613e-05
1.872262e-02 -1.595655e-05
1.903996e-02 -7.962226e-06
1.935729e-02 -1.406876e-06
1.967462e-02 3.527363e-06
1.999195e-02 6.663262e-06
2.030929e-02 7.832925e-06
2.062662e-02 6.883481e-06
2.094395e-02 3.684185e-06
2.126128e-02 -1.865092e-06
2.157862e-02 -9.824168e-06
2.189595e-02 -2.020212e-05
2.221328e-02 -3.294690e-05
2.253061e-02 -4.793622e-05
2.284795e-02 -6.497086e-05
2.316528e-02 -8.377305e-05
2.348261e-02 -1.039888e-04
2.379994e-02 -1.251980e-04
2.411728e-02 -1.469305e-04
2.443461e-02 -1.686876e-04
2.475194e-02 -1.899667e-04
2.506927e-02 -2.102871e-04
2.538661e-02 -2.292137e-04
2.570394e-02 -2.463756e-04
2.602127e-02 -2.614787e-04
2.633861e-02 -2.743114e-04
2.665594e-02 -2.847435e-04
2.697327e-02 -2.927198e-04
2.729060e-02 -2.982502e-04
2.760794e-02 -3.013973e-04
2.792527e-02 -3.022644e-04
2.824260e-02 -3.009828e-04
2.855993e-02 -2.977023e-04
2.887727e-02 -2.925822e-04
2.919460e-02 -2.857827e-04
2.951193e-02 -2.774686e-04
2.982926e-02 -2.677936e-04
3.014660e-02 -2.569072e-04
3.046393e-02 -2.449515e-04
3.078126e-02 -2.320620e-04
3.109859e-02 -2.183681e-04
