# Supplementary material for: On the limitations of some popular numerical models of flagellated microswimmers: importance of long-range forces and flagellum waveform
Source: R Soc Open Sci. 2019 Jan 16;6(1):180745. doi: 10.1098/rsos.180745 (PMC6366169; doi:10.1098/rsos.180745)
Supplement: Data relative to Figures 5, 6, 8, 9, 10, 11, 12 [file rsos180745supp1.zip › DATA_FILES_1/Fig5_left_RSM.txt]

0.000000e+00 -2.395854e-04
3.173326e-04 -2.220686e-04
6.346652e-04 -2.039995e-04
9.519978e-04 -1.855210e-04
1.269330e-03 -1.667814e-04
1.586663e-03 -1.479366e-04
1.903996e-03 -1.291520e-04
2.221328e-03 -1.106048e-04
2.538661e-03 -9.248462e-05
2.855993e-03 -7.499422e-05
3.173326e-03 -5.834867e-05
3.490659e-03 -4.277368e-05
3.807991e-03 -2.850270e-05
4.125324e-03 -1.577283e-05
4.442656e-03 -4.819535e-06
4.759989e-03 4.129762e-06
5.077321e-03 1.086306e-05
5.394654e-03 1.519204e-05
5.711987e-03 1.696097e-05
6.029319e-03 1.605604e-05
6.346652e-03 1.241476e-05
6.663984e-03 6.034894e-06
6.981317e-03 -3.017539e-06
7.298650e-03 -1.460224e-05
7.615982e-03 -2.850130e-05
7.933315e-03 -4.441958e-05
8.250647e-03 -6.198969e-05
8.567980e-03 -8.078180e-05
8.885313e-03 -1.003186e-04
9.202645e-03 -1.200940e-04
9.519978e-03 -1.395958e-04
9.837310e-03 -1.583275e-04
1.015464e-02 -1.758309e-04
1.047198e-02 -1.917043e-04
1.078931e-02 -2.056160e-04
1.110664e-02 -2.173129e-04
1.142397e-02 -2.266225e-04
1.174131e-02 -2.334504e-04
1.205864e-02 -2.377732e-04
1.237597e-02 -2.396290e-04
1.269330e-02 -2.391065e-04
1.301064e-02 -2.363338e-04
1.332797e-02 -2.314681e-04
1.364530e-02 -2.246866e-04
1.396263e-02 -2.161765e-04
1.427997e-02 -2.061390e-04
1.459730e-02 -1.947707e-04
1.491463e-02 -1.822707e-04
1.523196e-02 -1.688365e-04
1.554930e-02 -1.546634e-04
1.586663e-02 -1.399453e-04
1.618396e-02 -1.248749e-04
1.650129e-02 -1.096452e-04
1.681863e-02 -9.445043e-05
1.713596e-02 -7.948725e-05
1.745329e-02 -6.495594e-05
1.777063e-02 -5.106101e-05
1.808796e-02 -3.801159e-05
1.840529e-02 -2.602123e-05
1.872262e-02 -1.530712e-05
1.903996e-02 -6.088674e-06
1.935729e-02 1.414831e-06
1.967462e-02 6.987496e-06
1.999195e-02 1.042117e-05
2.030929e-02 1.152103e-05
2.062662e-02 1.011264e-05
2.094395e-02 6.050298e-06
2.126128e-02 -7.731132e-07
2.157862e-02 -1.041525e-05
2.189595e-02 -2.287291e-05
2.221328e-02 -3.807097e-05
2.253061e-02 -5.585302e-05
2.284795e-02 -7.597517e-05
2.316528e-02 -9.810457e-05
2.348261e-02 -1.218242e-04
2.379994e-02 -1.466446e-04
2.411728e-02 -1.720225e-04
2.443461e-02 -1.973851e-04
2.475194e-02 -2.221586e-04
2.506927e-02 -2.457958e-04
2.538661e-02 -2.678030e-04
2.570394e-02 -2.877602e-04
2.602127e-02 -3.053351e-04
2.633861e-02 -3.202884e-04
2.665594e-02 -3.324727e-04
2.697327e-02 -3.418253e-04
2.729060e-02 -3.483562e-04
2.760794e-02 -3.521348e-04
2.792527e-02 -3.532757e-04
2.824260e-02 -3.519259e-04
2.855993e-02 -3.482526e-04
2.887727e-02 -3.424340e-04
2.919460e-02 -3.346498e-04
2.951193e-02 -3.250850e-04
2.982926e-02 -3.139127e-04
3.014660e-02 -3.013016e-04
3.046393e-02 -2.874125e-04
3.078126e-02 -2.723991e-04
3.109859e-02 -2.564091e-04
