# Supplementary material for: On the limitations of some popular numerical models of flagellated microswimmers: importance of long-range forces and flagellum waveform
Source: R Soc Open Sci. 2019 Jan 16;6(1):180745. doi: 10.1098/rsos.180745 (PMC6366169; doi:10.1098/rsos.180745)
Supplement: Data relative to Figures 5, 6, 8, 9, 10, 11, 12 [file rsos180745supp1.zip › DATA_FILES_1/Fig5_middle_AR025.txt]

0.000000e+00 -2.413902e-04
3.173326e-04 -2.333251e-04
6.346652e-04 -2.246678e-04
9.519978e-04 -2.153837e-04
1.269330e-03 -2.054345e-04
1.586663e-03 -1.947792e-04
1.903996e-03 -1.833756e-04
2.221328e-03 -1.711823e-04
2.538661e-03 -1.581600e-04
2.855993e-03 -1.442743e-04
3.173326e-03 -1.294975e-04
3.490659e-03 -1.138113e-04
3.807991e-03 -9.720946e-05
4.125324e-03 -7.970073e-05
4.442656e-03 -6.131116e-05
4.759989e-03 -4.208679e-05
5.077321e-03 -2.209572e-05
5.394654e-03 -1.429797e-06
5.711987e-03 1.979444e-05
6.029319e-03 4.143561e-05
6.346652e-03 6.332844e-05
6.663984e-03 8.528593e-05
6.981317e-03 1.071030e-04
7.298650e-03 1.285615e-04
7.615982e-03 1.494371e-04
7.933315e-03 1.695069e-04
8.250647e-03 1.885580e-04
8.567980e-03 2.063974e-04
8.885313e-03 2.228596e-04
9.202645e-03 2.378147e-04
9.519978e-03 2.511729e-04
9.837310e-03 2.628876e-04
1.015464e-02 2.729546e-04
1.047198e-02 2.814092e-04
1.078931e-02 2.883201e-04
1.110664e-02 2.937823e-04
1.142397e-02 2.979085e-04
1.174131e-02 3.008214e-04
1.205864e-02 3.026449e-04
1.237597e-02 3.034984e-04
1.269330e-02 3.034913e-04
1.301064e-02 3.027190e-04
1.332797e-02 3.012610e-04
1.364530e-02 2.991794e-04
1.396263e-02 2.965184e-04
1.427997e-02 2.933071e-04
1.459730e-02 2.895572e-04
1.491463e-02 2.852663e-04
1.523196e-02 2.804192e-04
1.554930e-02 2.749892e-04
1.586663e-02 2.689397e-04
1.618396e-02 2.622256e-04
1.650129e-02 2.547951e-04
1.681863e-02 2.465905e-04
1.713596e-02 2.375506e-04
1.745329e-02 2.276115e-04
1.777063e-02 2.167090e-04
1.808796e-02 2.047800e-04
1.840529e-02 1.917655e-04
1.872262e-02 1.776122e-04
1.903996e-02 1.622762e-04
1.935729e-02 1.457260e-04
1.967462e-02 1.279462e-04
1.999195e-02 1.089413e-04
2.030929e-02 8.874018e-05
2.062662e-02 6.740035e-05
2.094395e-02 4.501189e-05
2.126128e-02 2.170109e-05
2.157862e-02 -2.367232e-06
2.189595e-02 -2.698890e-05
2.221328e-02 -5.192199e-05
2.253061e-02 -7.689113e-05
2.284795e-02 -1.015951e-04
2.316528e-02 -1.257175e-04
2.348261e-02 -1.489401e-04
2.379994e-02 -1.709583e-04
2.411728e-02 -1.914960e-04
2.443461e-02 -2.103206e-04
2.475194e-02 -2.272534e-04
2.506927e-02 -2.421771e-04
2.538661e-02 -2.550377e-04
2.570394e-02 -2.658413e-04
2.602127e-02 -2.746475e-04
2.633861e-02 -2.815589e-04
2.665594e-02 -2.867094e-04
2.697327e-02 -2.902523e-04
2.729060e-02 -2.923493e-04
2.760794e-02 -2.931608e-04
2.792527e-02 -2.928389e-04
2.824260e-02 -2.915218e-04
2.855993e-02 -2.893309e-04
2.887727e-02 -2.863686e-04
2.919460e-02 -2.827179e-04
2.951193e-02 -2.784451e-04
2.982926e-02 -2.735973e-04
3.014660e-02 -2.682064e-04
3.046393e-02 -2.622902e-04
3.078126e-02 -2.558540e-04
3.109859e-02 -2.488923e-04
