# Supplementary material for: On the limitations of some popular numerical models of flagellated microswimmers: importance of long-range forces and flagellum waveform
Source: R Soc Open Sci. 2019 Jan 16;6(1):180745. doi: 10.1098/rsos.180745 (PMC6366169; doi:10.1098/rsos.180745)
Supplement: Data relative to Figures 5, 6, 8, 9, 10, 11, 12 [file rsos180745supp1.zip › DATA_FILES_1/Fig5_middle_AR05.txt]

0.000000e+00 -2.950007e-04
3.173326e-04 -2.855308e-04
6.346652e-04 -2.753551e-04
9.519978e-04 -2.644322e-04
1.269330e-03 -2.527162e-04
1.586663e-03 -2.401576e-04
1.903996e-03 -2.267058e-04
2.221328e-03 -2.123106e-04
2.538661e-03 -1.969244e-04
2.855993e-03 -1.805050e-04
3.173326e-03 -1.630178e-04
3.490659e-03 -1.444391e-04
3.807991e-03 -1.247587e-04
4.125324e-03 -1.039835e-04
4.442656e-03 -8.214045e-05
4.759989e-03 -5.927921e-05
5.077321e-03 -3.547506e-05
5.394654e-03 -1.083091e-05
5.711987e-03 1.452124e-05
6.029319e-03 4.041973e-05
6.346652e-03 6.667384e-05
6.663984e-03 9.306579e-05
6.981317e-03 1.193544e-04
7.298650e-03 1.452807e-04
7.615982e-03 1.705752e-04
7.933315e-03 1.949670e-04
8.250647e-03 2.181948e-04
8.567980e-03 2.400174e-04
8.885313e-03 2.602252e-04
9.202645e-03 2.786496e-04
9.519978e-03 2.951705e-04
9.837310e-03 3.097200e-04
1.015464e-02 3.222834e-04
1.047198e-02 3.328952e-04
1.078931e-02 3.416335e-04
1.110664e-02 3.486103e-04
1.142397e-02 3.539619e-04
1.174131e-02 3.578377e-04
1.205864e-02 3.603909e-04
1.237597e-02 3.617697e-04
1.269330e-02 3.621106e-04
1.301064e-02 3.615333e-04
1.332797e-02 3.601377e-04
1.364530e-02 3.580027e-04
1.396263e-02 3.551844e-04
1.427997e-02 3.517203e-04
1.459730e-02 3.476260e-04
1.491463e-02 3.429000e-04
1.523196e-02 3.375243e-04
1.554930e-02 3.314668e-04
1.586663e-02 3.246831e-04
1.618396e-02 3.171183e-04
1.650129e-02 3.087086e-04
1.681863e-02 2.993837e-04
1.713596e-02 2.890678e-04
1.745329e-02 2.776821e-04
1.777063e-02 2.651467e-04
1.808796e-02 2.513827e-04
1.840529e-02 2.363150e-04
1.872262e-02 2.198750e-04
1.903996e-02 2.020041e-04
1.935729e-02 1.826572e-04
1.967462e-02 1.618070e-04
1.999195e-02 1.394488e-04
2.030929e-02 1.156052e-04
2.062662e-02 9.033166e-05
2.094395e-02 6.372167e-05
2.126128e-02 3.591137e-05
2.157862e-02 7.083480e-06
2.189595e-02 -2.253068e-05
2.221328e-02 -5.265163e-05
2.253061e-02 -8.295552e-05
2.284795e-02 -1.130817e-04
2.316528e-02 -1.426447e-04
2.348261e-02 -1.712497e-04
2.379994e-02 -1.985110e-04
2.411728e-02 -2.240721e-04
2.443461e-02 -2.476244e-04
2.475194e-02 -2.689229e-04
2.506927e-02 -2.877974e-04
2.538661e-02 -3.041572e-04
2.570394e-02 -3.179892e-04
2.602127e-02 -3.293504e-04
2.633861e-02 -3.383560e-04
2.665594e-02 -3.451647e-04
2.697327e-02 -3.499632e-04
2.729060e-02 -3.529520e-04
2.760794e-02 -3.543325e-04
2.792527e-02 -3.542969e-04
2.824260e-02 -3.530214e-04
2.855993e-02 -3.506613e-04
2.887727e-02 -3.473484e-04
2.919460e-02 -3.431897e-04
2.951193e-02 -3.382714e-04
2.982926e-02 -3.326551e-04
3.014660e-02 -3.263830e-04
3.046393e-02 -3.194796e-04
3.078126e-02 -3.119534e-04
3.109859e-02 -3.037993e-04
