# Supplementary material for: On the limitations of some popular numerical models of flagellated microswimmers: importance of long-range forces and flagellum waveform
Source: R Soc Open Sci. 2019 Jan 16;6(1):180745. doi: 10.1098/rsos.180745 (PMC6366169; doi:10.1098/rsos.180745)
Supplement: Data relative to Figures 5, 6, 8, 9, 10, 11, 12 [file rsos180745supp1.zip › DATA_FILES_1/Fig5_middle_FEM.txt]

0.000000e+00 -3.311515e-04
3.141593e-04 -3.209859e-04
6.283185e-04 -3.105835e-04
9.424778e-04 -2.980716e-04
1.256637e-03 -2.866525e-04
1.570796e-03 -2.733493e-04
2.199115e-03 -2.433386e-04
2.513274e-03 -2.263386e-04
2.827433e-03 -2.099782e-04
3.141593e-03 -1.917622e-04
3.455752e-03 -1.713784e-04
3.769911e-03 -1.505269e-04
4.084071e-03 -1.286531e-04
4.398230e-03 -1.055737e-04
4.712389e-03 -7.999800e-05
5.026548e-03 -5.538195e-05
5.340708e-03 -2.767954e-05
5.654867e-03 4.723132e-07
5.969026e-03 2.762065e-05
6.283185e-03 5.704429e-05
6.597345e-03 8.565863e-05
6.911504e-03 1.148374e-04
7.225663e-03 1.433793e-04
7.539822e-03 1.710144e-04
7.853982e-03 1.982337e-04
8.168141e-03 2.244129e-04
8.482300e-03 2.483189e-04
8.796460e-03 2.740126e-04
9.110619e-03 2.943791e-04
9.424778e-03 3.134014e-04
9.738937e-03 3.295804e-04
1.005310e-02 3.432339e-04
1.036726e-02 3.558745e-04
1.068141e-02 3.663538e-04
1.099557e-02 3.747929e-04
1.162389e-02 3.867662e-04
1.193805e-02 3.906523e-04
1.225221e-02 3.927824e-04
1.256637e-02 3.938225e-04
1.413717e-02 3.867072e-04
1.445133e-02 3.833559e-04
1.476549e-02 3.787075e-04
1.507964e-02 3.735213e-04
1.539380e-02 3.676410e-04
1.570796e-02 3.621539e-04
1.602212e-02 3.557340e-04
1.633628e-02 3.464433e-04
1.665044e-02 3.375000e-04
1.696460e-02 3.274261e-04
1.727876e-02 3.162585e-04
1.759292e-02 3.047722e-04
1.790708e-02 2.906427e-04
1.822124e-02 2.768641e-04
1.853540e-02 2.594322e-04
1.884956e-02 2.418853e-04
1.916372e-02 2.218887e-04
1.947787e-02 2.019264e-04
1.979203e-02 1.787320e-04
2.010619e-02 1.545584e-04
2.042035e-02 1.300237e-04
2.073451e-02 1.017594e-04
2.104867e-02 7.103091e-05
2.136283e-02 4.168079e-05
2.167699e-02 8.294135e-06
2.199115e-02 -2.466301e-05
2.293363e-02 -1.236626e-04
2.324779e-02 -1.566420e-04
2.356195e-02 -1.893121e-04
2.387611e-02 -2.204000e-04
2.419026e-02 -2.480861e-04
2.450442e-02 -2.732318e-04
2.481858e-02 -2.960013e-04
2.513274e-02 -3.163570e-04
2.544690e-02 -3.344006e-04
2.576106e-02 -3.499953e-04
2.607522e-02 -3.627736e-04
2.638938e-02 -3.722663e-04
2.670354e-02 -3.800691e-04
2.701770e-02 -3.858089e-04
2.733186e-02 -3.891289e-04
2.764602e-02 -3.909393e-04
2.796018e-02 -3.912089e-04
2.827433e-02 -3.898169e-04
2.858849e-02 -3.878177e-04
2.890265e-02 -3.852270e-04
2.921681e-02 -3.804300e-04
2.953097e-02 -3.757239e-04
2.984513e-02 -3.699279e-04
3.015929e-02 -3.633701e-04
3.047345e-02 -3.560579e-04
3.078761e-02 -3.489742e-04
3.110177e-02 -3.397170e-04
