# Supplementary material for: On the limitations of some popular numerical models of flagellated microswimmers: importance of long-range forces and flagellum waveform
Source: R Soc Open Sci. 2019 Jan 16;6(1):180745. doi: 10.1098/rsos.180745 (PMC6366169; doi:10.1098/rsos.180745)
Supplement: Data relative to Figures 5, 6, 8, 9, 10, 11, 12 [file rsos180745supp1.zip › DATA_FILES_1/Fig5_middle_HplusT.txt]

0.000000e+00 -2.929567e-04
3.173326e-04 -2.825694e-04
6.346652e-04 -2.715208e-04
9.519978e-04 -2.597689e-04
1.269330e-03 -2.472668e-04
1.586663e-03 -2.339641e-04
1.903996e-03 -2.198091e-04
2.221328e-03 -2.047509e-04
2.538661e-03 -1.887411e-04
2.855993e-03 -1.717368e-04
3.173326e-03 -1.537029e-04
3.490659e-03 -1.346149e-04
3.807991e-03 -1.144620e-04
4.125324e-03 -9.325005e-05
4.442656e-03 -7.100453e-05
4.759989e-03 -4.777338e-05
5.077321e-03 -2.362972e-05
5.394654e-03 1.325956e-06
5.711987e-03 2.696398e-05
6.029319e-03 5.312457e-05
6.346652e-03 7.961788e-05
6.663984e-03 1.062255e-04
6.981317e-03 1.327033e-04
7.298650e-03 1.587872e-04
7.615982e-03 1.841997e-04
7.933315e-03 2.086598e-04
8.250647e-03 2.318938e-04
8.567980e-03 2.536479e-04
8.885313e-03 2.737001e-04
9.202645e-03 2.918711e-04
9.519978e-03 3.080329e-04
9.837310e-03 3.221153e-04
1.015464e-02 3.341044e-04
1.047198e-02 3.440408e-04
1.078931e-02 3.520126e-04
1.110664e-02 3.581451e-04
1.142397e-02 3.625897e-04
1.174131e-02 3.655124e-04
1.205864e-02 3.670823e-04
1.237597e-02 3.674626e-04
1.269330e-02 3.668030e-04
1.301064e-02 3.652345e-04
1.332797e-02 3.628660e-04
1.364530e-02 3.597830e-04
1.396263e-02 3.560468e-04
1.427997e-02 3.516978e-04
1.459730e-02 3.467533e-04
1.491463e-02 3.412121e-04
1.523196e-02 3.350558e-04
1.554930e-02 3.282511e-04
1.586663e-02 3.207520e-04
1.618396e-02 3.125014e-04
1.650129e-02 3.034337e-04
1.681863e-02 2.934761e-04
1.713596e-02 2.825509e-04
1.745329e-02 2.705772e-04
1.777063e-02 2.574732e-04
1.808796e-02 2.431583e-04
1.840529e-02 2.275556e-04
1.872262e-02 2.105946e-04
1.903996e-02 1.922145e-04
1.935729e-02 1.723677e-04
1.967462e-02 1.510238e-04
1.999195e-02 1.281743e-04
2.030929e-02 1.038376e-04
2.062662e-02 7.806425e-05
2.094395e-02 5.094298e-05
2.126128e-02 2.260578e-05
2.157862e-02 -6.767301e-06
2.189595e-02 -3.694511e-05
2.221328e-02 -6.764479e-05
2.253061e-02 -9.853454e-05
2.284795e-02 -1.292406e-04
2.316528e-02 -1.593595e-04
2.348261e-02 -1.884735e-04
2.379994e-02 -2.161711e-04
2.411728e-02 -2.420686e-04
2.443461e-02 -2.658314e-04
2.475194e-02 -2.871924e-04
2.506927e-02 -3.059650e-04
2.538661e-02 -3.220496e-04
2.570394e-02 -3.354319e-04
2.602127e-02 -3.461758e-04
2.633861e-02 -3.544096e-04
2.665594e-02 -3.603107e-04
2.697327e-02 -3.640875e-04
2.729060e-02 -3.659637e-04
2.760794e-02 -3.661640e-04
2.792527e-02 -3.649027e-04
2.824260e-02 -3.623757e-04
2.855993e-02 -3.587555e-04
2.887727e-02 -3.541882e-04
2.919460e-02 -3.487927e-04
2.951193e-02 -3.426640e-04
2.982926e-02 -3.358706e-04
3.014660e-02 -3.284599e-04
3.046393e-02 -3.204595e-04
3.078126e-02 -3.118802e-04
3.109859e-02 -3.027181e-04
