# Supplementary material for: On the limitations of some popular numerical models of flagellated microswimmers: importance of long-range forces and flagellum waveform
Source: R Soc Open Sci. 2019 Jan 16;6(1):180745. doi: 10.1098/rsos.180745 (PMC6366169; doi:10.1098/rsos.180745)
Supplement: Data relative to Figures 5, 6, 8, 9, 10, 11, 12 [file rsos180745supp1.zip › DATA_FILES_1/Fig5_middle_RSM.txt]

0.000000e+00 -3.291234e-04
3.173326e-04 -3.192016e-04
6.346652e-04 -3.084988e-04
9.519978e-04 -2.969689e-04
1.269330e-03 -2.845606e-04
1.586663e-03 -2.712190e-04
1.903996e-03 -2.568876e-04
2.221328e-03 -2.415106e-04
2.538661e-03 -2.250351e-04
2.855993e-03 -2.074137e-04
3.173326e-03 -1.886074e-04
3.490659e-03 -1.685888e-04
3.807991e-03 -1.473450e-04
4.125324e-03 -1.248814e-04
4.442656e-03 -1.012246e-04
4.759989e-03 -7.642570e-05
5.077321e-03 -5.056312e-05
5.394654e-03 -2.374518e-05
5.711987e-03 3.888319e-06
6.029319e-03 3.216514e-05
6.346652e-03 6.088095e-05
6.663984e-03 8.980108e-05
6.981317e-03 1.186642e-04
7.298650e-03 1.471878e-04
7.615982e-03 1.750763e-04
7.933315e-03 2.020306e-04
8.250647e-03 2.277602e-04
8.567980e-03 2.519951e-04
8.885313e-03 2.744988e-04
9.202645e-03 2.950795e-04
9.519978e-03 3.135984e-04
9.837310e-03 3.299753e-04
1.015464e-02 3.441895e-04
1.047198e-02 3.562760e-04
1.078931e-02 3.663193e-04
1.110664e-02 3.744427e-04
1.142397e-02 3.807972e-04
1.174131e-02 3.855491e-04
1.205864e-02 3.888692e-04
1.237597e-02 3.909226e-04
1.269330e-02 3.918612e-04
1.301064e-02 3.918180e-04
1.332797e-02 3.909035e-04
1.364530e-02 3.892042e-04
1.396263e-02 3.867815e-04
1.427997e-02 3.836750e-04
1.459730e-02 3.799004e-04
1.491463e-02 3.754536e-04
1.523196e-02 3.703126e-04
1.554930e-02 3.644394e-04
1.586663e-02 3.577824e-04
1.618396e-02 3.502780e-04
1.650129e-02 3.418531e-04
1.681863e-02 3.324270e-04
1.713596e-02 3.219130e-04
1.745329e-02 3.102210e-04
1.777063e-02 2.972591e-04
1.808796e-02 2.829364e-04
1.840529e-02 2.671657e-04
1.872262e-02 2.498665e-04
1.903996e-02 2.309682e-04
1.935729e-02 2.104146e-04
1.967462e-02 1.881678e-04
1.999195e-02 1.642137e-04
2.030929e-02 1.385670e-04
2.062662e-02 1.112776e-04
2.094395e-02 8.243593e-05
2.126128e-02 5.217927e-05
2.157862e-02 2.069613e-05
2.189595e-02 -1.177046e-05
2.221328e-02 -4.492234e-05
2.253061e-02 -7.840926e-05
2.284795e-02 -1.118362e-04
2.316528e-02 -1.447753e-04
2.348261e-02 -1.767832e-04
2.379994e-02 -2.074209e-04
2.411728e-02 -2.362767e-04
2.443461e-02 -2.629885e-04
2.475194e-02 -2.872632e-04
2.506927e-02 -3.088901e-04
2.538661e-02 -3.277489e-04
2.570394e-02 -3.438080e-04
2.602127e-02 -3.571182e-04
2.633861e-02 -3.677984e-04
2.665594e-02 -3.760201e-04
2.697327e-02 -3.819891e-04
2.729060e-02 -3.859288e-04
2.760794e-02 -3.880653e-04
2.792527e-02 -3.886158e-04
2.824260e-02 -3.877794e-04
2.855993e-02 -3.857320e-04
2.887727e-02 -3.826232e-04
2.919460e-02 -3.785745e-04
2.951193e-02 -3.736833e-04
2.982926e-02 -3.680194e-04
3.014660e-02 -3.616306e-04
3.046393e-02 -3.545444e-04
3.078126e-02 -3.467705e-04
3.109859e-02 -3.383031e-04
