# Supplementary material for: On the limitations of some popular numerical models of flagellated microswimmers: importance of long-range forces and flagellum waveform
Source: R Soc Open Sci. 2019 Jan 16;6(1):180745. doi: 10.1098/rsos.180745 (PMC6366169; doi:10.1098/rsos.180745)
Supplement: Data relative to Figures 5, 6, 8, 9, 10, 11, 12 [file rsos180745supp1.zip › DATA_FILES_1/Fig5_right_AR025.txt]

0.000000e+00 3.577623e+00
3.173326e-04 1.723236e+00
6.346652e-04 -1.135837e-01
9.519978e-04 -1.934021e+00
1.269330e-03 -3.739738e+00
1.586663e-03 -5.532745e+00
1.903996e-03 -7.315259e+00
2.221328e-03 -9.089538e+00
2.538661e-03 -1.085770e+01
2.855993e-03 -1.262150e+01
3.173326e-03 -1.438214e+01
3.490659e-03 -1.614002e+01
3.807991e-03 -1.789448e+01
4.125324e-03 -1.964358e+01
4.442656e-03 -2.138391e+01
4.759989e-03 -2.311034e+01
5.077321e-03 -2.481593e+01
5.394654e-03 -2.649176e+01
5.711987e-03 -2.812694e+01
6.029319e-03 -2.970860e+01
6.346652e-03 -3.122205e+01
6.663984e-03 -3.265097e+01
6.981317e-03 -3.397779e+01
7.298650e-03 -3.518418e+01
7.615982e-03 -3.625160e+01
7.933315e-03 -3.716206e+01
8.250647e-03 -3.789887e+01
8.567980e-03 -3.844749e+01
8.885313e-03 -3.879622e+01
9.202645e-03 -3.893687e+01
9.519978e-03 -3.886521e+01
9.837310e-03 -3.858117e+01
1.015464e-02 -3.808875e+01
1.047198e-02 -3.739575e+01
1.078931e-02 -3.651323e+01
1.110664e-02 -3.545482e+01
1.142397e-02 -3.423595e+01
1.174131e-02 -3.287310e+01
1.205864e-02 -3.138309e+01
1.237597e-02 -2.978245e+01
1.269330e-02 -2.808691e+01
1.301064e-02 -2.631111e+01
1.332797e-02 -2.446828e+01
1.364530e-02 -2.257016e+01
1.396263e-02 -2.062686e+01
1.427997e-02 -1.864726e+01
1.459730e-02 -1.663854e+01
1.491463e-02 -1.460663e+01
1.523196e-02 -1.255625e+01
1.554930e-02 -1.049107e+01
1.586663e-02 -8.413863e+00
1.618396e-02 -6.326617e+00
1.650129e-02 -4.230726e+00
1.681863e-02 -2.127138e+00
1.713596e-02 -1.652686e-02
1.745329e-02 2.100530e+00
1.777063e-02 4.223364e+00
1.808796e-02 6.351013e+00
1.840529e-02 8.482008e+00
1.872262e-02 1.061414e+01
1.903996e-02 1.274422e+01
1.935729e-02 1.486781e+01
1.967462e-02 1.697902e+01
1.999195e-02 1.907017e+01
2.030929e-02 2.113161e+01
2.062662e-02 2.315150e+01
2.094395e-02 2.511569e+01
2.126128e-02 2.700767e+01
2.157862e-02 2.880864e+01
2.189595e-02 3.049786e+01
2.221328e-02 3.205304e+01
2.253061e-02 3.345115e+01
2.284795e-02 3.466925e+01
2.316528e-02 3.568568e+01
2.348261e-02 3.648120e+01
2.379994e-02 3.704023e+01
2.411728e-02 3.735185e+01
2.443461e-02 3.741061e+01
2.475194e-02 3.721691e+01
2.506927e-02 3.677695e+01
2.538661e-02 3.610232e+01
2.570394e-02 3.520914e+01
2.602127e-02 3.411701e+01
2.633861e-02 3.284788e+01
2.665594e-02 3.142482e+01
2.697327e-02 2.987101e+01
2.729060e-02 2.820885e+01
2.760794e-02 2.645935e+01
2.792527e-02 2.464162e+01
2.824260e-02 2.277271e+01
2.855993e-02 2.086745e+01
2.887727e-02 1.893852e+01
2.919460e-02 1.699653e+01
2.951193e-02 1.505028e+01
2.982926e-02 1.310675e+01
3.014660e-02 1.117144e+01
3.046393e-02 9.248472e+00
3.078126e-02 7.340761e+00
3.109859e-02 5.450169e+00
