# Supplementary material for: On the limitations of some popular numerical models of flagellated microswimmers: importance of long-range forces and flagellum waveform
Source: R Soc Open Sci. 2019 Jan 16;6(1):180745. doi: 10.1098/rsos.180745 (PMC6366169; doi:10.1098/rsos.180745)
Supplement: Data relative to Figures 5, 6, 8, 9, 10, 11, 12 [file rsos180745supp1.zip › DATA_FILES_1/Fig5_right_AR05.txt]

0.000000e+00 5.794589e+00
3.173326e-04 3.732585e+00
6.346652e-04 1.687482e+00
9.519978e-04 -3.422836e-01
1.269330e-03 -2.358830e+00
1.586663e-03 -4.364679e+00
1.903996e-03 -6.362589e+00
2.221328e-03 -8.355380e+00
2.538661e-03 -1.034572e+01
2.855993e-03 -1.233592e+01
3.173326e-03 -1.432765e+01
3.490659e-03 -1.632173e+01
3.807991e-03 -1.831784e+01
4.125324e-03 -2.031426e+01
4.442656e-03 -2.230763e+01
4.759989e-03 -2.429274e+01
5.077321e-03 -2.626230e+01
5.394654e-03 -2.820684e+01
5.711987e-03 -3.011459e+01
6.029319e-03 -3.197149e+01
6.346652e-03 -3.376125e+01
6.663984e-03 -3.546559e+01
6.981317e-03 -3.706454e+01
7.298650e-03 -3.853695e+01
7.615982e-03 -3.986114e+01
7.933315e-03 -4.101570e+01
8.250647e-03 -4.198038e+01
8.567980e-03 -4.273711e+01
8.885313e-03 -4.327087e+01
9.202645e-03 -4.357055e+01
9.519978e-03 -4.362960e+01
9.837310e-03 -4.344632e+01
1.015464e-02 -4.302395e+01
1.047198e-02 -4.237030e+01
1.078931e-02 -4.149724e+01
1.110664e-02 -4.041990e+01
1.142397e-02 -3.915574e+01
1.174131e-02 -3.772364e+01
1.205864e-02 -3.614303e+01
1.237597e-02 -3.443306e+01
1.269330e-02 -3.261207e+01
1.301064e-02 -3.069706e+01
1.332797e-02 -2.870342e+01
1.364530e-02 -2.664473e+01
1.396263e-02 -2.453264e+01
1.427997e-02 -2.237731e+01
1.459730e-02 -2.018682e+01
1.491463e-02 -1.796780e+01
1.523196e-02 -1.572540e+01
1.554930e-02 -1.346351e+01
1.586663e-02 -1.118494e+01
1.618396e-02 -8.891532e+00
1.650129e-02 -6.584436e+00
1.681863e-02 -4.264228e+00
1.713596e-02 -1.931128e+00
1.745329e-02 4.148002e-01
1.777063e-02 2.773446e+00
1.808796e-02 5.144422e+00
1.840529e-02 7.526831e+00
1.872262e-02 9.919012e+00
1.903996e-02 1.231827e+01
1.935729e-02 1.472057e+01
1.967462e-02 1.712029e+01
1.999195e-02 1.950984e+01
2.030929e-02 2.187943e+01
2.062662e-02 2.421674e+01
2.094395e-02 2.650675e+01
2.126128e-02 2.873154e+01
2.157862e-02 3.087038e+01
2.189595e-02 3.289985e+01
2.221328e-02 3.479432e+01
2.253061e-02 3.652665e+01
2.284795e-02 3.806917e+01
2.316528e-02 3.939496e+01
2.348261e-02 4.047927e+01
2.379994e-02 4.130100e+01
2.411728e-02 4.184414e+01
2.443461e-02 4.209886e+01
2.475194e-02 4.206222e+01
2.506927e-02 4.173840e+01
2.538661e-02 4.113829e+01
2.570394e-02 4.027872e+01
2.602127e-02 3.918122e+01
2.633861e-02 3.787063e+01
2.665594e-02 3.637366e+01
2.697327e-02 3.471751e+01
2.729060e-02 3.292876e+01
2.760794e-02 3.103250e+01
2.792527e-02 2.905168e+01
2.824260e-02 2.700678e+01
2.855993e-02 2.491565e+01
2.887727e-02 2.279352e+01
2.919460e-02 2.065308e+01
2.951193e-02 1.850481e+01
2.982926e-02 1.635695e+01
3.014660e-02 1.421593e+01
3.046393e-02 1.208651e+01
3.078126e-02 9.971982e+00
3.109859e-02 7.874371e+00
