# Supplementary material for: On the limitations of some popular numerical models of flagellated microswimmers: importance of long-range forces and flagellum waveform
Source: R Soc Open Sci. 2019 Jan 16;6(1):180745. doi: 10.1098/rsos.180745 (PMC6366169; doi:10.1098/rsos.180745)
Supplement: Data relative to Figures 5, 6, 8, 9, 10, 11, 12 [file rsos180745supp1.zip › DATA_FILES_1/Fig5_right_FEM.txt]

0.000000e+00 7.313520e+00
3.141593e-04 5.109947e+00
6.283185e-04 2.979283e+00
9.424778e-04 7.542637e-01
1.256637e-03 -1.253810e+00
1.570796e-03 -3.353639e+00
2.199115e-03 -7.626939e+00
2.513274e-03 -9.740393e+00
2.827433e-03 -1.176510e+01
3.141593e-03 -1.376816e+01
3.455752e-03 -1.596015e+01
3.769911e-03 -1.805092e+01
4.084071e-03 -2.016243e+01
4.398230e-03 -2.225032e+01
4.712389e-03 -2.447604e+01
5.026548e-03 -2.649164e+01
5.340708e-03 -2.872424e+01
5.654867e-03 -3.083384e+01
5.969026e-03 -3.275582e+01
6.283185e-03 -3.479496e+01
6.597345e-03 -3.668197e+01
6.911504e-03 -3.849956e+01
7.225663e-03 -4.014244e+01
7.539822e-03 -4.163235e+01
7.853982e-03 -4.299286e+01
8.168141e-03 -4.414518e+01
8.482300e-03 -4.502015e+01
8.796460e-03 -4.594593e+01
9.110619e-03 -4.634387e+01
9.424778e-03 -4.658379e+01
9.738937e-03 -4.648740e+01
1.005310e-02 -4.616735e+01
1.036726e-02 -4.561590e+01
1.068141e-02 -4.480676e+01
1.099557e-02 -4.379549e+01
1.162389e-02 -4.120853e+01
1.193805e-02 -3.966173e+01
1.225221e-02 -3.798026e+01
1.256637e-02 -3.610740e+01
1.413717e-02 -2.569102e+01
1.445133e-02 -2.347553e+01
1.476549e-02 -2.123376e+01
1.507964e-02 -1.884583e+01
1.539380e-02 -1.647929e+01
1.570796e-02 -1.424469e+01
1.602212e-02 -1.196077e+01
1.633628e-02 -9.462238e+00
1.665044e-02 -7.048243e+00
1.696460e-02 -4.634606e+00
1.727876e-02 -2.212134e+00
1.759292e-02 2.016625e-01
1.790708e-02 2.711794e+00
1.822124e-02 5.118593e+00
1.853540e-02 7.692929e+00
1.884956e-02 1.017194e+01
1.916372e-02 1.275514e+01
1.947787e-02 1.519183e+01
1.979203e-02 1.779774e+01
2.010619e-02 2.032660e+01
2.042035e-02 2.277320e+01
2.073451e-02 2.529345e+01
2.104867e-02 2.786160e+01
2.136283e-02 3.018781e+01
2.167699e-02 3.255979e+01
2.199115e-02 3.479150e+01
2.293363e-02 4.043765e+01
2.324779e-02 4.189404e+01
2.356195e-02 4.319792e+01
2.387611e-02 4.414978e+01
2.419026e-02 4.475753e+01
2.450442e-02 4.503349e+01
2.481858e-02 4.498810e+01
2.513274e-02 4.465738e+01
2.544690e-02 4.408911e+01
2.576106e-02 4.321266e+01
2.607522e-02 4.211728e+01
2.638938e-02 4.070349e+01
2.670354e-02 3.915978e+01
2.701770e-02 3.748255e+01
2.733186e-02 3.555921e+01
2.764602e-02 3.358518e+01
2.796018e-02 3.155782e+01
2.827433e-02 2.935238e+01
2.858849e-02 2.719186e+01
2.890265e-02 2.506376e+01
2.921681e-02 2.274469e+01
2.953097e-02 2.054207e+01
2.984513e-02 1.829702e+01
3.015929e-02 1.604188e+01
3.047345e-02 1.381441e+01
3.078761e-02 1.168074e+01
3.110177e-02 9.438973e+00
