# Supplementary material for: On the limitations of some popular numerical models of flagellated microswimmers: importance of long-range forces and flagellum waveform
Source: R Soc Open Sci. 2019 Jan 16;6(1):180745. doi: 10.1098/rsos.180745 (PMC6366169; doi:10.1098/rsos.180745)
Supplement: Data relative to Figures 5, 6, 8, 9, 10, 11, 12 [file rsos180745supp1.zip › DATA_FILES_1/Fig5_right_HplusT.txt]

0.000000e+00 6.874259e+00
3.173326e-04 4.650800e+00
6.346652e-04 2.446635e+00
9.519978e-04 2.597405e-01
1.269330e-03 -1.912498e+00
1.586663e-03 -4.073115e+00
1.903996e-03 -6.225392e+00
2.221328e-03 -8.372650e+00
2.538661e-03 -1.051804e+01
2.855993e-03 -1.266431e+01
3.173326e-03 -1.481353e+01
3.490659e-03 -1.696686e+01
3.807991e-03 -1.912426e+01
4.125324e-03 -2.128425e+01
4.442656e-03 -2.344362e+01
4.759989e-03 -2.559720e+01
5.077321e-03 -2.773765e+01
5.394654e-03 -2.985528e+01
5.711987e-03 -3.193791e+01
6.029319e-03 -3.397079e+01
6.346652e-03 -3.593663e+01
6.663984e-03 -3.781577e+01
6.981317e-03 -3.958643e+01
7.298650e-03 -4.122525e+01
7.615982e-03 -4.270793e+01
7.933315e-03 -4.401014e+01
8.250647e-03 -4.510857e+01
8.567980e-03 -4.598208e+01
8.885313e-03 -4.661284e+01
9.202645e-03 -4.698738e+01
9.519978e-03 -4.709740e+01
9.837310e-03 -4.694031e+01
1.015464e-02 -4.651920e+01
1.047198e-02 -4.584264e+01
1.078931e-02 -4.492396e+01
1.110664e-02 -4.378036e+01
1.142397e-02 -4.243178e+01
1.174131e-02 -4.089980e+01
1.205864e-02 -3.920658e+01
1.237597e-02 -3.737393e+01
1.269330e-02 -3.542259e+01
1.301064e-02 -3.337167e+01
1.332797e-02 -3.123834e+01
1.364530e-02 -2.903763e+01
1.396263e-02 -2.678225e+01
1.427997e-02 -2.448311e+01
1.459730e-02 -2.214880e+01
1.491463e-02 -1.978613e+01
1.523196e-02 -1.740028e+01
1.554930e-02 -1.499495e+01
1.586663e-02 -1.257262e+01
1.618396e-02 -1.013469e+01
1.650129e-02 -7.681750e+00
1.681863e-02 -5.213762e+00
1.713596e-02 -2.730266e+00
1.745329e-02 -2.306062e-01
1.777063e-02 2.285853e+00
1.808796e-02 4.819488e+00
1.840529e-02 7.370167e+00
1.872262e-02 9.936983e+00
1.903996e-02 1.251796e+01
1.935729e-02 1.510975e+01
1.967462e-02 1.770729e+01
1.999195e-02 2.030342e+01
2.030929e-02 2.288855e+01
2.062662e-02 2.545027e+01
2.094395e-02 2.797303e+01
2.126128e-02 3.043789e+01
2.157862e-02 3.282241e+01
2.189595e-02 3.510077e+01
2.221328e-02 3.724414e+01
2.253061e-02 3.922141e+01
2.284795e-02 4.100028e+01
2.316528e-02 4.254868e+01
2.348261e-02 4.383652e+01
2.379994e-02 4.483748e+01
2.411728e-02 4.553085e+01
2.443461e-02 4.590297e+01
2.475194e-02 4.594826e+01
2.506927e-02 4.566959e+01
2.538661e-02 4.507799e+01
2.570394e-02 4.419175e+01
2.602127e-02 4.303498e+01
2.633861e-02 4.163595e+01
2.665594e-02 4.002534e+01
2.697327e-02 3.823458e+01
2.729060e-02 3.629444e+01
2.760794e-02 3.423396e+01
2.792527e-02 3.207966e+01
2.824260e-02 2.985514e+01
2.855993e-02 2.758088e+01
2.887727e-02 2.527423e+01
2.919460e-02 2.294953e+01
2.951193e-02 2.061852e+01
2.982926e-02 1.829033e+01
3.014660e-02 1.597195e+01
3.046393e-02 1.366846e+01
3.078126e-02 1.138326e+01
3.109859e-02 9.118288e+00
