# Supplementary material for: On the limitations of some popular numerical models of flagellated microswimmers: importance of long-range forces and flagellum waveform
Source: R Soc Open Sci. 2019 Jan 16;6(1):180745. doi: 10.1098/rsos.180745 (PMC6366169; doi:10.1098/rsos.180745)
Supplement: Data relative to Figures 5, 6, 8, 9, 10, 11, 12 [file rsos180745supp1.zip › DATA_FILES_1/Fig5_right_RSM.txt]

0.000000e+00 7.345353e+00
3.173326e-04 5.155642e+00
6.346652e-04 2.982247e+00
9.519978e-04 8.232963e-01
1.269330e-03 -1.323679e+00
1.586663e-03 -3.461580e+00
1.903996e-03 -5.593565e+00
2.221328e-03 -7.722854e+00
2.538661e-03 -9.852508e+00
2.855993e-03 -1.198520e+01
3.173326e-03 -1.412294e+01
3.490659e-03 -1.626683e+01
3.807991e-03 -1.841678e+01
4.125324e-03 -2.057122e+01
4.442656e-03 -2.272685e+01
4.759989e-03 -2.487840e+01
5.077321e-03 -2.701841e+01
5.394654e-03 -2.913705e+01
5.711987e-03 -3.122202e+01
6.029319e-03 -3.325850e+01
6.346652e-03 -3.522919e+01
6.663984e-03 -3.711450e+01
6.981317e-03 -3.889289e+01
7.298650e-03 -4.054131e+01
7.615982e-03 -4.203595e+01
7.933315e-03 -4.335306e+01
8.250647e-03 -4.446994e+01
8.567980e-03 -4.536606e+01
8.885313e-03 -4.602411e+01
9.202645e-03 -4.643100e+01
9.519978e-03 -4.657858e+01
9.837310e-03 -4.646412e+01
1.015464e-02 -4.609038e+01
1.047198e-02 -4.546533e+01
1.078931e-02 -4.460154e+01
1.110664e-02 -4.351529e+01
1.142397e-02 -4.222558e+01
1.174131e-02 -4.075304e+01
1.205864e-02 -3.911896e+01
1.237597e-02 -3.734438e+01
1.269330e-02 -3.544938e+01
1.301064e-02 -3.345259e+01
1.332797e-02 -3.137078e+01
1.364530e-02 -2.921873e+01
1.396263e-02 -2.700903e+01
1.427997e-02 -2.475255e+01
1.459730e-02 -2.245789e+01
1.491463e-02 -2.013198e+01
1.523196e-02 -1.778014e+01
1.554930e-02 -1.540626e+01
1.586663e-02 -1.301300e+01
1.618396e-02 -1.060200e+01
1.650129e-02 -8.174088e+00
1.681863e-02 -5.729452e+00
1.713596e-02 -3.267877e+00
1.745329e-02 -7.889474e-01
1.777063e-02 1.707729e+00
1.808796e-02 4.222285e+00
1.840529e-02 6.754339e+00
1.872262e-02 9.302734e+00
1.903996e-02 1.186524e+01
1.935729e-02 1.443828e+01
1.967462e-02 1.701653e+01
1.999195e-02 1.959267e+01
2.030929e-02 2.215699e+01
2.062662e-02 2.469704e+01
2.094395e-02 2.719740e+01
2.126128e-02 2.963944e+01
2.157862e-02 3.200124e+01
2.189595e-02 3.425774e+01
2.221328e-02 3.638112e+01
2.253061e-02 3.834148e+01
2.284795e-02 4.010787e+01
2.316528e-02 4.164965e+01
2.348261e-02 4.293804e+01
2.379994e-02 4.394789e+01
2.411728e-02 4.465931e+01
2.443461e-02 4.505908e+01
2.475194e-02 4.514160e+01
2.506927e-02 4.490929e+01
2.538661e-02 4.437235e+01
2.570394e-02 4.354788e+01
2.602127e-02 4.245865e+01
2.633861e-02 4.113147e+01
2.665594e-02 3.959557e+01
2.697327e-02 3.788101e+01
2.729060e-02 3.601731e+01
2.760794e-02 3.403246e+01
2.792527e-02 3.195211e+01
2.824260e-02 2.979915e+01
2.855993e-02 2.759355e+01
2.887727e-02 2.535227e+01
2.919460e-02 2.308943e+01
2.951193e-02 2.081661e+01
2.982926e-02 1.854289e+01
3.014660e-02 1.627529e+01
3.046393e-02 1.401893e+01
3.078126e-02 1.177731e+01
3.109859e-02 9.552501e+00
