# Supplementary material for: On the limitations of some popular numerical models of flagellated microswimmers: importance of long-range forces and flagellum waveform
Source: R Soc Open Sci. 2019 Jan 16;6(1):180745. doi: 10.1098/rsos.180745 (PMC6366169; doi:10.1098/rsos.180745)
Supplement: Data relative to Figures 5, 6, 8, 9, 10, 11, 12 [file rsos180745supp1.zip › DATA_FILES_1/Fig6AR025.txt]

-7.257172e-08 -7.668342e-08
-1.398145e-07 -1.508383e-07
-2.016141e-07 -2.222345e-07
-2.578923e-07 -2.906409e-07
-3.086076e-07 -3.558242e-07
-3.537577e-07 -4.175479e-07
-3.933810e-07 -4.755718e-07
-4.275602e-07 -5.296517e-07
-4.564252e-07 -5.795389e-07
-4.801561e-07 -6.249810e-07
-4.989866e-07 -6.657220e-07
-5.132058e-07 -7.015038e-07
-5.231600e-07 -7.320673e-07
-5.292527e-07 -7.571550e-07
-5.319432e-07 -7.765134e-07
-5.317430e-07 -7.898959e-07
-5.292106e-07 -7.970669e-07
-5.249440e-07 -7.978061e-07
-5.195704e-07 -7.919131e-07
-5.137343e-07 -7.792135e-07
-5.080831e-07 -7.595641e-07
-5.032517e-07 -7.328598e-07
-4.998448e-07 -6.990396e-07
-4.984196e-07 -6.580930e-07
-4.994678e-07 -6.100661e-07
-5.033997e-07 -5.550656e-07
-5.105295e-07 -4.932630e-07
-5.210648e-07 -4.248956e-07
-5.350988e-07 -3.502656e-07
-5.526089e-07 -2.697377e-07
-5.734589e-07 -1.837328e-07
-5.974068e-07 -9.272090e-08
-6.241167e-07 2.788574e-09
-6.531741e-07 1.022571e-07
-6.841034e-07 2.051279e-07
-7.163867e-07 3.108364e-07
-7.494821e-07 4.188202e-07
-7.828411e-07 5.285268e-07
-8.159240e-07 6.394211e-07
-8.482131e-07 7.509899e-07
-8.792231e-07 8.627457e-07
-9.085097e-07 9.742285e-07
-9.356751e-07 1.085006e-06
-9.603722e-07 1.194675e-06
-9.823067e-07 1.302858e-06
-1.001240e-06 1.409203e-06
-1.016987e-06 1.513384e-06
-1.029419e-06 1.615092e-06
-1.038461e-06 1.714042e-06
-1.044092e-06 1.809964e-06
-1.046345e-06 1.902605e-06
-1.045306e-06 1.991724e-06
-1.041116e-06 2.077095e-06
-1.033968e-06 2.158502e-06
-1.024111e-06 2.235737e-06
-1.011847e-06 2.308604e-06
-9.975356e-07 2.376913e-06
-9.815902e-07 2.440482e-06
-9.644803e-07 2.499135e-06
-9.467303e-07 2.552703e-06
-9.289177e-07 2.601024e-06
-9.116706e-07 2.643942e-06
-8.956636e-07 2.681308e-06
-8.816118e-07 2.712981e-06
-8.702629e-07 2.738830e-06
-8.623868e-07 2.758735e-06
-8.587625e-07 2.772590e-06
-8.601624e-07 2.780305e-06
-8.673340e-07 2.781813e-06
-8.809791e-07 2.777072e-06
-9.017311e-07 2.766073e-06
-9.301322e-07 2.748839e-06
-9.666108e-07 2.725438e-06
-1.011461e-06 2.695983e-06
-1.064827e-06 2.660633e-06
-1.126691e-06 2.619601e-06
-1.196873e-06 2.573145e-06
-1.275030e-06 2.521570e-06
-1.360672e-06 2.465223e-06
-1.453177e-06 2.404483e-06
-1.551816e-06 2.339751e-06
-1.655776e-06 2.271448e-06
-1.764194e-06 2.200000e-06
-1.876175e-06 2.125829e-06
-1.990823e-06 2.049352e-06
-2.107257e-06 1.970971e-06
-2.224627e-06 1.891070e-06
-2.342131e-06 1.810013e-06
-2.459018e-06 1.728144e-06
-2.574594e-06 1.645787e-06
-2.688225e-06 1.563247e-06
-2.799337e-06 1.480809e-06
-2.907412e-06 1.398745e-06
-3.011989e-06 1.317314e-06
-3.112659e-06 1.236762e-06
-3.209059e-06 1.157326e-06
-3.300873e-06 1.079237e-06
-3.387826e-06 1.002722e-06
-3.469682e-06 9.280040e-07
-3.546244e-06 8.553043e-07
-3.617350e-06 7.848449e-07
-3.682873e-06 7.168498e-07
-3.742723e-06 6.515453e-07
-3.796845e-06 5.891625e-07
-3.845226e-06 5.299373e-07
-3.887891e-06 4.741114e-07
-3.924908e-06 4.219333e-07
-3.956395e-06 3.736582e-07
-3.982519e-06 3.295478e-07
-4.003497e-06 2.898702e-07
-4.019606e-06 2.548986e-07
-4.031178e-06 2.249100e-07
-4.038601e-06 2.001833e-07
-4.042321e-06 1.809962e-07
-4.042836e-06 1.676221e-07
-4.040690e-06 1.603261e-07
-4.036469e-06 1.593603e-07
-4.030788e-06 1.649579e-07
-4.024283e-06 1.773279e-07
-4.017591e-06 1.966475e-07
-4.011340e-06 2.230559e-07
-4.006133e-06 2.566460e-07
-4.002524e-06 2.974580e-07
-4.001006e-06 3.454724e-07
-4.001996e-06 4.006044e-07
-4.005817e-06 4.626995e-07
-4.012687e-06 5.315319e-07
-4.022717e-06 6.068046e-07
-4.035903e-06 6.881525e-07
-4.052132e-06 7.751478e-07
-4.071187e-06 8.673084e-07
-4.092760e-06 9.641076e-07
-4.116466e-06 1.064986e-06
-4.141859e-06 1.169361e-06
-4.168453e-06 1.276642e-06
-4.195736e-06 1.386239e-06
-4.223191e-06 1.497570e-06
-4.250306e-06 1.610072e-06
-4.276593e-06 1.723206e-06
-4.301593e-06 1.836458e-06
-4.324886e-06 1.949345e-06
-4.346099e-06 2.061415e-06
-4.364906e-06 2.172246e-06
-4.381034e-06 2.281445e-06
-4.394262e-06 2.388650e-06
-4.404426e-06 2.493522e-06
-4.411410e-06 2.595749e-06
-4.415157e-06 2.695041e-06
-4.415659e-06 2.791127e-06
-4.412963e-06 2.883756e-06
-4.407168e-06 2.972692e-06
-4.398426e-06 3.057718e-06
-4.386942e-06 3.138627e-06
-4.372975e-06 3.215226e-06
-4.356839e-06 3.287334e-06
-4.338901e-06 3.354782e-06
-4.319585e-06 3.417409e-06
-4.299368e-06 3.475064e-06
-4.278784e-06 3.527609e-06
-4.258417e-06 3.574910e-06
-4.238903e-06 3.616846e-06
-4.220924e-06 3.653304e-06
-4.205202e-06 3.684182e-06
-4.192489e-06 3.709388e-06
-4.183561e-06 3.728844e-06
-4.179203e-06 3.742486e-06
-4.180189e-06 3.750264e-06
-4.187270e-06 3.752153e-06
-4.201148e-06 3.748148e-06
-4.222458e-06 3.738272e-06
-4.251739e-06 3.722579e-06
-4.289414e-06 3.701159e-06
-4.335773e-06 3.674140e-06
-4.390950e-06 3.641690e-06
-4.454917e-06 3.604019e-06
-4.527478e-06 3.561375e-06
-4.608278e-06 3.514047e-06
-4.696806e-06 3.462353e-06
-4.792421e-06 3.406637e-06
-4.894375e-06 3.347264e-06
-5.001834e-06 3.284608e-06
-5.113911e-06 3.219050e-06
-5.229693e-06 3.150963e-06
-5.348260e-06 3.080716e-06
-5.468712e-06 3.008662e-06
-5.590180e-06 2.935141e-06
-5.711844e-06 2.860472e-06
-5.832935e-06 2.784961e-06
-5.952743e-06 2.708891e-06
-6.070618e-06 2.632535e-06
-6.185972e-06 2.556146e-06
-6.298275e-06 2.479970e-06
-6.407050e-06 2.404237e-06
-6.511876e-06 2.329174e-06
-6.612380e-06 2.254998e-06
-6.708231e-06 2.181922e-06
-6.799145e-06 2.110158e-06
-6.884874e-06 2.039917e-06
-6.965208e-06 1.971408e-06
-7.039974e-06 1.904845e-06
-7.109033e-06 1.840445e-06
-7.172284e-06 1.778429e-06
-7.229660e-06 1.719024e-06
-7.281134e-06 1.662466e-06
-7.326718e-06 1.608998e-06
-7.366468e-06 1.558870e-06
-7.400487e-06 1.512345e-06
-7.428928e-06 1.469692e-06
-7.451995e-06 1.431191e-06
-7.469948e-06 1.397129e-06
-7.483104e-06 1.367801e-06
-7.491837e-06 1.343506e-06
-7.496576e-06 1.324545e-06
-7.497804e-06 1.311217e-06
-7.496051e-06 1.303817e-06
-7.491887e-06 1.302628e-06
-7.485916e-06 1.307914e-06
-7.478759e-06 1.319919e-06
-7.471045e-06 1.338854e-06
-7.463394e-06 1.364891e-06
-7.456401e-06 1.398155e-06
-7.450618e-06 1.438716e-06
-7.446539e-06 1.486581e-06
-7.444585e-06 1.541687e-06
-7.445085e-06 1.603898e-06
-7.448270e-06 1.672999e-06
-7.454268e-06 1.748700e-06
-7.463092e-06 1.830635e-06
-7.474653e-06 1.918373e-06
-7.488761e-06 2.011420e-06
-7.505136e-06 2.109232e-06
-7.523422e-06 2.211232e-06
-7.543207e-06 2.316814e-06
-7.564036e-06 2.425362e-06
-7.585429e-06 2.536259e-06
-7.606901e-06 2.648897e-06
-7.627972e-06 2.762686e-06
-7.648182e-06 2.877062e-06
-7.667100e-06 2.991487e-06
-7.684333e-06 3.105457e-06
-7.699532e-06 3.218500e-06
-7.712396e-06 3.330177e-06
-7.722671e-06 3.440081e-06
-7.730158e-06 3.547839e-06
-7.734708e-06 3.653105e-06
-7.736225e-06 3.755559e-06
-7.734665e-06 3.854909e-06
-7.730037e-06 3.950884e-06
-7.722400e-06 4.043237e-06
-7.711865e-06 4.131738e-06
-7.698596e-06 4.216175e-06
-7.682810e-06 4.296356e-06
-7.664774e-06 4.372100e-06
-7.644811e-06 4.443244e-06
-7.623298e-06 4.509638e-06
-7.600666e-06 4.571144e-06
-7.577400e-06 4.627639e-06
-7.554040e-06 4.679009e-06
-7.531177e-06 4.725155e-06
-7.509452e-06 4.765990e-06
-7.489552e-06 4.801436e-06
-7.472203e-06 4.831431e-06
-7.458163e-06 4.855922e-06
-7.448210e-06 4.874874e-06
-7.443129e-06 4.888263e-06
-7.443698e-06 4.896084e-06
-7.450668e-06 4.898348e-06
-7.464741e-06 4.895089e-06
-7.486547e-06 4.886364e-06
-7.516624e-06 4.872257e-06
-7.555390e-06 4.852879e-06
-7.603125e-06 4.828373e-06
-7.659955e-06 4.798915e-06
-7.725842e-06 4.764713e-06
-7.800577e-06 4.726004e-06
-7.883787e-06 4.683057e-06
-7.974949e-06 4.636162e-06
-8.073403e-06 4.585631e-06
-8.178381e-06 4.531785e-06
-8.289031e-06 4.474956e-06
-8.404449e-06 4.415474e-06
-8.523700e-06 4.353665e-06
-8.645848e-06 4.289848e-06
-8.769975e-06 4.224328e-06
-8.895195e-06 4.157396e-06
-9.020672e-06 4.089329e-06
-9.145621e-06 4.020390e-06
-9.269319e-06 3.950825e-06
-9.391103e-06 3.880870e-06
-9.510371e-06 3.810749e-06
-9.626579e-06 3.740676e-06
-9.739243e-06 3.670859e-06
-9.847927e-06 3.601499e-06
-9.952247e-06 3.532794e-06
-1.005186e-05 3.464940e-06
-1.014648e-05 3.398132e-06
-1.023583e-05 3.332567e-06
-1.031971e-05 3.268444e-06
-1.039792e-05 3.205968e-06
-1.047032e-05 3.145346e-06
-1.053679e-05 3.086795e-06
-1.059726e-05 3.030539e-06
-1.065168e-05 2.976809e-06
-1.070005e-05 2.925851e-06
-1.074242e-05 2.877917e-06
-1.077888e-05 2.833274e-06
-1.080956e-05 2.792200e-06
-1.083464e-05 2.754986e-06
-1.085439e-05 2.721931e-06
-1.086909e-05 2.693347e-06
-1.087911e-05 2.669553e-06
-1.088486e-05 2.650872e-06
-1.088679e-05 2.637629e-06
-1.088544e-05 2.630145e-06
-1.088134e-05 2.628735e-06
-1.087510e-05 2.633695e-06
-1.086731e-05 2.645301e-06
-1.085860e-05 2.663797e-06
-1.084957e-05 2.689388e-06
-1.084081e-05 2.722232e-06
-1.083287e-05 2.762426e-06
-1.082624e-05 2.810005e-06
-1.082135e-05 2.864929e-06
-1.081852e-05 2.927077e-06
-1.081802e-05 2.996250e-06
-1.081996e-05 3.072163e-06
-1.082440e-05 3.154453e-06
-1.083126e-05 3.242682e-06
-1.084038e-05 3.336349e-06
-1.085151e-05 3.434897e-06
-1.086433e-05 3.537727e-06
-1.087845e-05 3.644215e-06
-1.089345e-05 3.753720e-06
-1.090889e-05 3.865601e-06
-1.092432e-05 3.979225e-06
-1.093929e-05 4.093977e-06
-1.095336e-05 4.209268e-06
-1.096614e-05 4.324540e-06
-1.097727e-05 4.439267e-06
-1.098641e-05 4.552960e-06
-1.099330e-05 4.665165e-06
-1.099769e-05 4.775461e-06
-1.099941e-05 4.883465e-06
-1.099834e-05 4.988823e-06
-1.099438e-05 5.091213e-06
-1.098752e-05 5.190338e-06
-1.097777e-05 5.285929e-06
-1.096522e-05 5.377743e-06
-1.094997e-05 5.465555e-06
-1.093222e-05 5.549163e-06
-1.091217e-05 5.628387e-06
-1.089012e-05 5.703060e-06
-1.086638e-05 5.773037e-06
-1.084136e-05 5.838187e-06
-1.081547e-05 5.898398e-06
-1.078923e-05 5.953570e-06
-1.076316e-05 6.003620e-06
-1.073786e-05 6.048480e-06
-1.071399e-05 6.088096e-06
-1.069222e-05 6.122430e-06
-1.067330e-05 6.151455e-06
-1.065797e-05 6.175162e-06
-1.064702e-05 6.193556e-06
-1.064123e-05 6.206654e-06
-1.064138e-05 6.214494e-06
-1.064822e-05 6.217127e-06
-1.066245e-05 6.214624e-06
-1.068469e-05 6.207076e-06
-1.071548e-05 6.194595e-06
-1.075522e-05 6.177314e-06
-1.080420e-05 6.155391e-06
-1.086252e-05 6.129009e-06
-1.093014e-05 6.098373e-06
-1.100683e-05 6.063709e-06
-1.109222e-05 6.025266e-06
-1.118575e-05 5.983305e-06
-1.128676e-05 5.938101e-06
-1.139447e-05 5.889937e-06
-1.150799e-05 5.839096e-06
-1.162642e-05 5.785860e-06
-1.174880e-05 5.730506e-06
-1.187418e-05 5.673301e-06
-1.200163e-05 5.614501e-06
-1.213025e-05 5.554349e-06
-1.225918e-05 5.493078e-06
-1.238763e-05 5.430907e-06
-1.251486e-05 5.368046e-06
-1.264021e-05 5.304692e-06
-1.276305e-05 5.241038e-06
-1.288283e-05 5.177269e-06
-1.299906e-05 5.113566e-06
-1.311130e-05 5.050107e-06
-1.321914e-05 4.987069e-06
-1.332223e-05 4.924630e-06
-1.342028e-05 4.862969e-06
-1.351301e-05 4.802268e-06
-1.360019e-05 4.742715e-06
-1.368162e-05 4.684503e-06
-1.375716e-05 4.627833e-06
-1.382666e-05 4.572914e-06
-1.389004e-05 4.519965e-06
-1.394725e-05 4.469218e-06
-1.399828e-05 4.420914e-06
-1.404315e-05 4.375311e-06
-1.408193e-05 4.332678e-06
-1.411476e-05 4.293300e-06
-1.414180e-05 4.257478e-06
-1.416328e-05 4.225525e-06
-1.417949e-05 4.197766e-06
-1.419076e-05 4.174541e-06
-1.419750e-05 4.156193e-06
-1.420014e-05 4.143072e-06
-1.419918e-05 4.135527e-06
-1.419517e-05 4.133901e-06
-1.418867e-05 4.138520e-06
-1.418027e-05 4.149694e-06
-1.417059e-05 4.167698e-06
-1.416020e-05 4.192771e-06
-1.414970e-05 4.225100e-06
-1.413963e-05 4.264813e-06
-1.413047e-05 4.311971e-06
-1.412265e-05 4.366554e-06
-1.411651e-05 4.428463e-06
-1.411231e-05 4.497510e-06
-1.411021e-05 4.573419e-06
-1.411024e-05 4.655829e-06
-1.411238e-05 4.744299e-06
-1.411649e-05 4.838319e-06
-1.412234e-05 4.937320e-06
-1.412965e-05 5.040688e-06
-1.413807e-05 5.147778e-06
-1.414720e-05 5.257928e-06
-1.415665e-05 5.370474e-06
-1.416599e-05 5.484759e-06
-1.417481e-05 5.600146e-06
-1.418271e-05 5.716025e-06
-1.418932e-05 5.831814e-06
-1.419430e-05 5.946972e-06
-1.419736e-05 6.060991e-06
-1.419825e-05 6.173403e-06
-1.419674e-05 6.283777e-06
-1.419270e-05 6.391719e-06
-1.418600e-05 6.496869e-06
-1.417659e-05 6.598901e-06
-1.416444e-05 6.697518e-06
-1.414961e-05 6.792454e-06
-1.413217e-05 6.883466e-06
-1.411226e-05 6.970339e-06
-1.409006e-05 7.052880e-06
-1.406582e-05 7.130920e-06
-1.403981e-05 7.204310e-06
-1.401237e-05 7.272920e-06
-1.398390e-05 7.336642e-06
-1.395484e-05 7.395384e-06
-1.392569e-05 7.449076e-06
-1.389698e-05 7.497663e-06
-1.386933e-05 7.541109e-06
-1.384337e-05 7.579394e-06
-1.381981e-05 7.612517e-06
-1.379936e-05 7.640490e-06
-1.378279e-05 7.663346e-06
-1.377087e-05 7.681128e-06
-1.376439e-05 7.693899e-06
-1.376412e-05 7.701736e-06
-1.377081e-05 7.704730e-06
-1.378515e-05 7.702990e-06
-1.380777e-05 7.696640e-06
-1.383917e-05 7.685820e-06
-1.387979e-05 7.670686e-06
-1.392986e-05 7.651409e-06
-1.398951e-05 7.628178e-06
-1.405867e-05 7.601196e-06
-1.413710e-05 7.570676e-06
-1.422442e-05 7.536845e-06
-1.432006e-05 7.499938e-06
-1.442334e-05 7.460191e-06
-1.453346e-05 7.417845e-06
-1.464954e-05 7.373137e-06
-1.477064e-05 7.326300e-06
-1.489580e-05 7.277558e-06
-1.502406e-05 7.227128e-06
-1.515446e-05 7.175216e-06
-1.528611e-05 7.122017e-06
-1.541812e-05 7.067716e-06
-1.554971e-05 7.012491e-06
-1.568012e-05 6.956512e-06
-1.580867e-05 6.899940e-06
-1.593473e-05 6.842935e-06
-1.605775e-05 6.785652e-06
-1.617722e-05 6.728245e-06
-1.629268e-05 6.670868e-06
-1.640373e-05 6.613677e-06
-1.651001e-05 6.556830e-06
-1.661121e-05 6.500491e-06
-1.670705e-05 6.444827e-06
-1.679728e-05 6.390013e-06
-1.688171e-05 6.336232e-06
-1.696016e-05 6.283675e-06
-1.703250e-05 6.232545e-06
-1.709861e-05 6.183056e-06
-1.715845e-05 6.135435e-06
-1.721198e-05 6.089924e-06
-1.725922e-05 6.046781e-06
-1.730023e-05 6.006280e-06
-1.733511e-05 5.968711e-06
-1.736402e-05 5.934383e-06
-1.738718e-05 5.903622e-06
-1.740485e-05 5.876769e-06
-1.741735e-05 5.854178e-06
-1.742505e-05 5.836216e-06
-1.742839e-05 5.823255e-06
-1.742784e-05 5.815670e-06
-1.742392e-05 5.813831e-06
-1.741718e-05 5.818097e-06
-1.740820e-05 5.828807e-06
-1.739756e-05 5.846268e-06
-1.738586e-05 5.870751e-06
-1.737364e-05 5.902473e-06
-1.736146e-05 5.941592e-06
-1.734980e-05 5.988193e-06
-1.733908e-05 6.042282e-06
-1.732965e-05 6.103775e-06
-1.732177e-05 6.172499e-06
-1.731561e-05 6.248187e-06
-1.731125e-05 6.330481e-06
-1.730866e-05 6.418939e-06
-1.730774e-05 6.513045e-06
-1.730830e-05 6.612217e-06
-1.731008e-05 6.715828e-06
-1.731277e-05 6.823214e-06
-1.731601e-05 6.933695e-06
-1.731944e-05 7.046584e-06
-1.732266e-05 7.161205e-06
-1.732531e-05 7.276899e-06
-1.732701e-05 7.393034e-06
-1.732743e-05 7.509011e-06
-1.732626e-05 7.624271e-06
-1.732323e-05 7.738291e-06
-1.731811e-05 7.850589e-06
-1.731072e-05 7.960726e-06
-1.730091e-05 8.068298e-06
-1.728861e-05 8.172940e-06
-1.727376e-05 8.274324e-06
-1.725637e-05 8.372153e-06
-1.723649e-05 8.466161e-06
-1.721422e-05 8.556112e-06
-1.718970e-05 8.641798e-06
-1.716313e-05 8.723037e-06
-1.713475e-05 8.799671e-06
-1.710486e-05 8.871568e-06
-1.707380e-05 8.938615e-06
-1.704197e-05 9.000726e-06
-1.700981e-05 9.057834e-06
-1.697783e-05 9.109892e-06
-1.694658e-05 9.156878e-06
-1.691664e-05 9.198785e-06
-1.688868e-05 9.235630e-06
-1.686338e-05 9.267448e-06
-1.684147e-05 9.294290e-06
-1.682370e-05 9.316228e-06
-1.681085e-05 9.333349e-06
-1.680370e-05 9.345755e-06
-1.680301e-05 9.353567e-06
-1.680953e-05 9.356914e-06
-1.682395e-05 9.355942e-06
-1.684686e-05 9.350809e-06
-1.687881e-05 9.341681e-06
-1.692017e-05 9.328736e-06
-1.697120e-05 9.312160e-06
-1.703200e-05 9.292147e-06
-1.710250e-05 9.268894e-06
-1.718246e-05 9.242606e-06
-1.727145e-05 9.213485e-06
-1.736893e-05 9.181735e-06
-1.747418e-05 9.147559e-06
-1.758641e-05 9.111153e-06
-1.770471e-05 9.072705e-06
-1.782814e-05 9.032400e-06
-1.795572e-05 8.990410e-06
-1.808649e-05 8.946899e-06
-1.821948e-05 8.902022e-06
-1.835377e-05 8.855927e-06
-1.848850e-05 8.808751e-06
-1.862285e-05 8.760630e-06
-1.875606e-05 8.711693e-06
-1.888745e-05 8.662064e-06
-1.901638e-05 8.611871e-06
-1.914228e-05 8.561237e-06
-1.926464e-05 8.510289e-06
-1.938299e-05 8.459158e-06
-1.949694e-05 8.407977e-06
-1.960611e-05 8.356886e-06
-1.971017e-05 8.306029e-06
-1.980884e-05 8.255561e-06
-1.990187e-05 8.205643e-06
-1.998905e-05 8.156445e-06
-2.007020e-05 8.108152e-06
-2.014516e-05 8.060956e-06
-2.021382e-05 8.015067e-06
-2.027612e-05 7.970709e-06
-2.033200e-05 7.928121e-06
-2.038148e-05 7.887561e-06
-2.042459e-05 7.849306e-06
-2.046143e-05 7.813653e-06
-2.049213e-05 7.780918e-06
-2.051690e-05 7.751437e-06
-2.053597e-05 7.725566e-06
-2.054966e-05 7.703674e-06
-2.055831e-05 7.686149e-06
-2.056234e-05 7.673385e-06
-2.056219e-05 7.665781e-06
-2.055838e-05 7.663736e-06
-2.055142e-05 7.667636e-06
-2.054188e-05 7.677851e-06
-2.053033e-05 7.694719e-06
-2.051733e-05 7.718542e-06
-2.050344e-05 7.749567e-06
-2.048919e-05 7.787980e-06
-2.047506e-05 7.833892e-06
-2.046146e-05 7.887331e-06
-2.044876e-05 7.948233e-06
-2.043722e-05 8.016439e-06
-2.042703e-05 8.091690e-06
-2.041829e-05 8.173634e-06
-2.041098e-05 8.261828e-06
-2.040504e-05 8.355750e-06
-2.040030e-05 8.454811e-06
-2.039655e-05 8.558369e-06
-2.039350e-05 8.665745e-06
-2.039084e-05 8.776242e-06
-2.038823e-05 8.889153e-06
-2.038533e-05 9.003783e-06
-2.038180e-05 9.119453e-06
-2.037730e-05 9.235513e-06
-2.037153e-05 9.351348e-06
-2.036420e-05 9.466380e-06
-2.035509e-05 9.580075e-06
-2.034398e-05 9.691941e-06
-2.033072e-05 9.801525e-06
-2.031519e-05 9.908421e-06
-2.029732e-05 1.001226e-05
-2.027708e-05 1.011270e-05
-2.025449e-05 1.020946e-05
-2.022962e-05 1.030228e-05
-2.020257e-05 1.039091e-05
-2.017351e-05 1.047517e-05
-2.014264e-05 1.055487e-05
-2.011022e-05 1.062988e-05
-2.007653e-05 1.070008e-05
-2.004194e-05 1.076537e-05
-2.000684e-05 1.082570e-05
-1.997168e-05 1.088100e-05
-1.993696e-05 1.093128e-05
-1.990324e-05 1.097653e-05
-1.987112e-05 1.101678e-05
-1.984123e-05 1.105208e-05
-1.981426e-05 1.108250e-05
-1.979095e-05 1.110814e-05
-1.977204e-05 1.112909e-05
-1.975829e-05 1.114551e-05
-1.975049e-05 1.115751e-05
-1.974939e-05 1.116528e-05
-1.975572e-05 1.116897e-05
-1.977016e-05 1.116877e-05
-1.979332e-05 1.116486e-05
-1.982571e-05 1.115745e-05
-1.986770e-05 1.114673e-05
-1.991954e-05 1.113291e-05
-1.998133e-05 1.111617e-05
-2.005297e-05 1.109671e-05
-2.013421e-05 1.107473e-05
-2.022464e-05 1.105040e-05
-2.032367e-05 1.102390e-05
-2.043060e-05 1.099539e-05
-2.054460e-05 1.096503e-05
-2.066479e-05 1.093295e-05
-2.079019e-05 1.089929e-05
-2.091984e-05 1.086418e-05
-2.105274e-05 1.082771e-05
-2.118794e-05 1.078999e-05
-2.132450e-05 1.075113e-05
-2.146156e-05 1.071122e-05
-2.159828e-05 1.067034e-05
-2.173392e-05 1.062858e-05
-2.186776e-05 1.058604e-05
-2.199919e-05 1.054280e-05
-2.212761e-05 1.049896e-05
-2.225252e-05 1.045462e-05
-2.237344e-05 1.040988e-05
-2.248995e-05 1.036485e-05
-2.260169e-05 1.031966e-05
-2.270832e-05 1.027443e-05
-2.280954e-05 1.022931e-05
-2.290511e-05 1.018442e-05
-2.299479e-05 1.013995e-05
-2.307840e-05 1.009606e-05
-2.315577e-05 1.005293e-05
-2.322679e-05 1.001077e-05
-2.329136e-05 9.969805e-06
-2.334944e-05 9.930261e-06
-2.340101e-05 9.892400e-06
-2.344610e-05 9.856502e-06
-2.348479e-05 9.822866e-06
-2.351720e-05 9.791817e-06
-2.354351e-05 9.763701e-06
-2.356394e-05 9.738884e-06
-2.357877e-05 9.717755e-06
-2.358834e-05 9.700716e-06
-2.359305e-05 9.688185e-06
-2.359331e-05 9.680585e-06
-2.358961e-05 9.678338e-06
-2.358245e-05 9.681861e-06
-2.357238e-05 9.691552e-06
-2.355994e-05 9.707780e-06
-2.354569e-05 9.730875e-06
-2.353017e-05 9.761115e-06
-2.351389e-05 9.798712e-06
-2.349732e-05 9.843804e-06
-2.348089e-05 9.896441e-06
-2.346496e-05 9.956578e-06
-2.344980e-05 1.002407e-05
-2.343560e-05 1.009867e-05
-2.342249e-05 1.018003e-05
-2.341049e-05 1.026771e-05
-2.339954e-05 1.036118e-05
-2.338953e-05 1.045985e-05
-2.338025e-05 1.056306e-05
-2.337147e-05 1.067012e-05
-2.336291e-05 1.078031e-05
-2.335428e-05 1.089292e-05
-2.334527e-05 1.100724e-05
-2.333557e-05 1.112255e-05
-2.332488e-05 1.123821e-05
-2.331293e-05 1.135357e-05
-2.329947e-05 1.146805e-05
-2.328430e-05 1.158109e-05
-2.326724e-05 1.169221e-05
-2.324815e-05 1.180093e-05
-2.322693e-05 1.190684e-05
-2.320354e-05 1.200957e-05
-2.317797e-05 1.210880e-05
-2.315025e-05 1.220421e-05
-2.312046e-05 1.229557e-05
-2.308872e-05 1.238263e-05
-2.305520e-05 1.246521e-05
-2.302012e-05 1.254316e-05
-2.298374e-05 1.261633e-05
-2.294635e-05 1.268463e-05
-2.290832e-05 1.274798e-05
-2.287005e-05 1.280634e-05
-2.283199e-05 1.285970e-05
-2.279464e-05 1.290805e-05
-2.275855e-05 1.295143e-05
-2.272432e-05 1.298991e-05
-2.269259e-05 1.302357e-05
-2.266404e-05 1.305250e-05
-2.263939e-05 1.307686e-05
-2.261939e-05 1.309678e-05
-2.260478e-05 1.311243e-05
-2.259635e-05 1.312400e-05
-2.259484e-05 1.313170e-05
-2.260096e-05 1.313572e-05
-2.261539e-05 1.313629e-05
-2.263873e-05 1.313363e-05
-2.267146e-05 1.312796e-05
-2.271397e-05 1.311950e-05
-2.276648e-05 1.310846e-05
-2.282907e-05 1.309504e-05
-2.290165e-05 1.307944e-05
-2.298395e-05 1.306182e-05
-2.307554e-05 1.304236e-05
-2.317585e-05 1.302118e-05
-2.328414e-05 1.299842e-05
-2.339961e-05 1.297419e-05
-2.352134e-05 1.294857e-05
-2.364836e-05 1.292166e-05
-2.377969e-05 1.289351e-05
-2.391435e-05 1.286419e-05
-2.405137e-05 1.283375e-05
-2.418981e-05 1.280223e-05
-2.432881e-05 1.276969e-05
-2.446752e-05 1.273617e-05
-2.460519e-05 1.270171e-05
-2.474112e-05 1.266638e-05
-2.487466e-05 1.263022e-05
-2.500524e-05 1.259329e-05
-2.513234e-05 1.255568e-05
-2.525547e-05 1.251746e-05
-2.537422e-05 1.247872e-05
-2.548822e-05 1.243956e-05
-2.559711e-05 1.240009e-05
-2.570060e-05 1.236043e-05
-2.579842e-05 1.232071e-05
-2.589035e-05 1.228109e-05
-2.597618e-05 1.224173e-05
-2.605575e-05 1.220279e-05
-2.612891e-05 1.216449e-05
-2.619558e-05 1.212702e-05
-2.625569e-05 1.209063e-05
-2.630921e-05 1.205558e-05
-2.635615e-05 1.202214e-05
-2.639658e-05 1.199062e-05
-2.643060e-05 1.196134e-05
-2.645837e-05 1.193467e-05
-2.648009e-05 1.191098e-05
-2.649604e-05 1.189067e-05
-2.650651e-05 1.187417e-05
-2.651187e-05 1.186191e-05
-2.651254e-05 1.185433e-05
-2.650896e-05 1.185189e-05
-2.650163e-05 1.185503e-05
-2.649105e-05 1.186417e-05
-2.647777e-05 1.187971e-05
-2.646230e-05 1.190201e-05
-2.644519e-05 1.193138e-05
-2.642692e-05 1.196805e-05
-2.640797e-05 1.201220e-05
-2.638876e-05 1.206388e-05
-2.636964e-05 1.212308e-05
-2.635089e-05 1.218967e-05
-2.633274e-05 1.226340e-05
-2.631530e-05 1.234395e-05
-2.629864e-05 1.243086e-05
-2.628272e-05 1.252361e-05
-2.626745e-05 1.262161e-05
-2.625267e-05 1.272417e-05
-2.623819e-05 1.283061e-05
-2.622376e-05 1.294019e-05
-2.620913e-05 1.305218e-05
-2.619403e-05 1.316585e-05
-2.617818e-05 1.328049e-05
-2.616133e-05 1.339540e-05
-2.614324e-05 1.350996e-05
-2.612370e-05 1.362356e-05
-2.610251e-05 1.373563e-05
-2.607954e-05 1.384568e-05
-2.605467e-05 1.395322e-05
-2.602784e-05 1.405785e-05
-2.599899e-05 1.415919e-05
-2.596816e-05 1.425691e-05
-2.593538e-05 1.435071e-05
-2.590076e-05 1.444034e-05
-2.586442e-05 1.452559e-05
-2.582654e-05 1.460626e-05
-2.578735e-05 1.468222e-05
-2.574711e-05 1.475335e-05
-2.570613e-05 1.481955e-05
-2.566477e-05 1.488079e-05
-2.562344e-05 1.493702e-05
-2.558258e-05 1.498827e-05
-2.554271e-05 1.503456e-05
-2.550435e-05 1.507595e-05
-2.546812e-05 1.511255e-05
-2.543464e-05 1.514446e-05
-2.540458e-05 1.517183e-05
-2.537867e-05 1.519484e-05
-2.535763e-05 1.521366e-05
-2.534221e-05 1.522851e-05
-2.533317e-05 1.523962e-05
-2.533125e-05 1.524722e-05
-2.533715e-05 1.525156e-05
-2.535153e-05 1.525290e-05
-2.537498e-05 1.525149e-05
-2.540797e-05 1.524758e-05
-2.545086e-05 1.524140e-05
-2.550389e-05 1.523318e-05
-2.556711e-05 1.522312e-05
-2.564041e-05 1.521141e-05
-2.572354e-05 1.519822e-05
-2.581604e-05 1.518367e-05
-2.591733e-05 1.516788e-05
-2.602669e-05 1.515094e-05
-2.614329e-05 1.513290e-05
-2.626620e-05 1.511382e-05
-2.639448e-05 1.509372e-05
-2.652713e-05 1.507263e-05
-2.666317e-05 1.505054e-05
-2.680161e-05 1.502745e-05
-2.694154e-05 1.500338e-05
-2.708207e-05 1.497830e-05
-2.722238e-05 1.495223e-05
-2.736169e-05 1.492517e-05
-2.749931e-05 1.489714e-05
-2.763460e-05 1.486816e-05
-2.776696e-05 1.483827e-05
-2.789588e-05 1.480749e-05
-2.802088e-05 1.477590e-05
-2.814153e-05 1.474356e-05
-2.825745e-05 1.471054e-05
-2.836830e-05 1.467693e-05
-2.847376e-05 1.464286e-05
-2.857356e-05 1.460842e-05
-2.866747e-05 1.457376e-05
-2.875528e-05 1.453903e-05
-2.883682e-05 1.450440e-05
-2.891192e-05 1.447006e-05
-2.898050e-05 1.443621e-05
-2.904246e-05 1.440308e-05
-2.909777e-05 1.437093e-05
-2.914644e-05 1.434005e-05
-2.918849e-05 1.431073e-05
-2.922402e-05 1.428331e-05
-2.925318e-05 1.425816e-05
-2.927614e-05 1.423566e-05
-2.929314e-05 1.421624e-05
-2.930448e-05 1.420032e-05
-2.931049e-05 1.418836e-05
-2.931156e-05 1.418083e-05
-2.930812e-05 1.417820e-05
-2.930063e-05 1.418094e-05
-2.928958e-05 1.418950e-05
-2.927548e-05 1.420431e-05
-2.925885e-05 1.422576e-05
-2.924019e-05 1.425417e-05
-2.921999e-05 1.428981e-05
-2.919872e-05 1.433288e-05
-2.917677e-05 1.438347e-05
-2.915451e-05 1.444156e-05
-2.913224e-05 1.450705e-05
-2.911018e-05 1.457972e-05
-2.908847e-05 1.465921e-05
-2.906718e-05 1.474511e-05
-2.904633e-05 1.483688e-05
-2.902585e-05 1.493392e-05
-2.900562e-05 1.503555e-05
-2.898548e-05 1.514107e-05
-2.896523e-05 1.524972e-05
-2.894464e-05 1.536077e-05
-2.892349e-05 1.547347e-05
-2.890154e-05 1.558710e-05
-2.887858e-05 1.570095e-05
-2.885440e-05 1.581438e-05
-2.882882e-05 1.592677e-05
-2.880168e-05 1.603756e-05
-2.877287e-05 1.614622e-05
-2.874230e-05 1.625228e-05
-2.870991e-05 1.635533e-05
-2.867570e-05 1.645499e-05
-2.863969e-05 1.655092e-05
-2.860196e-05 1.664283e-05
-2.856259e-05 1.673049e-05
-2.852175e-05 1.681367e-05
-2.847962e-05 1.689221e-05
-2.843643e-05 1.696597e-05
-2.839245e-05 1.703484e-05
-2.834800e-05 1.709877e-05
-2.830343e-05 1.715771e-05
-2.825916e-05 1.721166e-05
-2.821562e-05 1.726065e-05
-2.817333e-05 1.730474e-05
-2.813282e-05 1.734403e-05
-2.809468e-05 1.737864e-05
-2.805955e-05 1.740872e-05
-2.802808e-05 1.743445e-05
-2.800097e-05 1.745604e-05
-2.797896e-05 1.747371e-05
-2.796277e-05 1.748771e-05
-2.795315e-05 1.749832e-05
-2.795082e-05 1.750581e-05
-2.795648e-05 1.751046e-05
-2.797077e-05 1.751257e-05
-2.799426e-05 1.751241e-05
-2.802741e-05 1.751027e-05
-2.807058e-05 1.750638e-05
-2.812396e-05 1.750101e-05
-2.818763e-05 1.749434e-05
-2.826145e-05 1.748656e-05
-2.834516e-05 1.747782e-05
-2.843831e-05 1.746823e-05
-2.854030e-05 1.745787e-05
-2.865041e-05 1.744679e-05
-2.876780e-05 1.743501e-05
-2.889156e-05 1.742252e-05
-2.902073e-05 1.740930e-05
-2.915432e-05 1.739531e-05
-2.929134e-05 1.738052e-05
-2.943082e-05 1.736486e-05
-2.957184e-05 1.734828e-05
-2.971350e-05 1.733075e-05
-2.985500e-05 1.731220e-05
-2.999556e-05 1.729262e-05
-3.013448e-05 1.727198e-05
-3.027112e-05 1.725026e-05
-3.040489e-05 1.722747e-05
-3.053527e-05 1.720363e-05
-3.066178e-05 1.717875e-05
-3.078399e-05 1.715290e-05
-3.090150e-05 1.712611e-05
-3.101398e-05 1.709848e-05
-3.112111e-05 1.707008e-05
-3.122261e-05 1.704102e-05
-3.131824e-05 1.701142e-05
-3.140778e-05 1.698143e-05
-3.149104e-05 1.695120e-05
-3.156788e-05 1.692092e-05
-3.163816e-05 1.689077e-05
-3.170181e-05 1.686100e-05
-3.175876e-05 1.683185e-05
-3.180900e-05 1.680361e-05
-3.185256e-05 1.677658e-05
-3.188950e-05 1.675110e-05
-3.191996e-05 1.672754e-05
-3.194409e-05 1.670630e-05
-3.196210e-05 1.668781e-05
-3.197427e-05 1.667251e-05
-3.198091e-05 1.666089e-05
-3.198238e-05 1.665343e-05
-3.197909e-05 1.665062e-05
-3.197146e-05 1.665296e-05
-3.195997e-05 1.666092e-05
-3.194511e-05 1.667496e-05
-3.192735e-05 1.669548e-05
-3.190720e-05 1.672286e-05
-3.188513e-05 1.675738e-05
-3.186159e-05 1.679925e-05
-3.183697e-05 1.684859e-05
-3.181164e-05 1.690541e-05
-3.178591e-05 1.696962e-05
-3.176000e-05 1.704100e-05
-3.173407e-05 1.711923e-05
-3.170823e-05 1.720387e-05
-3.168251e-05 1.729440e-05
-3.165688e-05 1.739020e-05
-3.163126e-05 1.749061e-05
-3.160551e-05 1.759490e-05
-3.157948e-05 1.770232e-05
-3.155300e-05 1.781211e-05
-3.152586e-05 1.792352e-05
-3.149788e-05 1.803581e-05
-3.146887e-05 1.814827e-05
-3.143867e-05 1.826025e-05
-3.140713e-05 1.837112e-05
-3.137411e-05 1.848029e-05
-3.133954e-05 1.858726e-05
-3.130335e-05 1.869154e-05
-3.126551e-05 1.879271e-05
-3.122602e-05 1.889040e-05
-3.118495e-05 1.898427e-05
-3.114236e-05 1.907404e-05
-3.109837e-05 1.915947e-05
-3.105315e-05 1.924036e-05
-3.100689e-05 1.931654e-05
-3.095982e-05 1.938788e-05
-3.091223e-05 1.945431e-05
-3.086442e-05 1.951577e-05
-3.081677e-05 1.957225e-05
-3.076968e-05 1.962376e-05
-3.072359e-05 1.967035e-05
-3.067901e-05 1.971213e-05
-3.063646e-05 1.974920e-05
-3.059653e-05 1.978172e-05
-3.055983e-05 1.980988e-05
-3.052703e-05 1.983389e-05
-3.049882e-05 1.985400e-05
-3.047589e-05 1.987047e-05
-3.045898e-05 1.988360e-05
-3.044880e-05 1.989368e-05
-3.044608e-05 1.990103e-05
-3.045149e-05 1.990598e-05
-3.046564e-05 1.990885e-05
-3.048911e-05 1.990994e-05
-3.052232e-05 1.990957e-05
-3.056563e-05 1.990800e-05
-3.061923e-05 1.990548e-05
-3.068316e-05 1.990222e-05
-3.075730e-05 1.989839e-05
-3.084136e-05 1.989414e-05
-3.093488e-05 1.988953e-05
-3.103728e-05 1.988463e-05
-3.114782e-05 1.987944e-05
-3.126568e-05 1.987394e-05
-3.138993e-05 1.986808e-05
-3.151962e-05 1.986177e-05
-3.165376e-05 1.985494e-05
-3.179138e-05 1.984748e-05
-3.193149e-05 1.983929e-05
-3.207319e-05 1.983027e-05
-3.221560e-05 1.982032e-05
-3.235788e-05 1.980936e-05
-3.249929e-05 1.979731e-05
-3.263911e-05 1.978411e-05
-3.277671e-05 1.976972e-05
-3.291151e-05 1.975410e-05
-3.304298e-05 1.973725e-05
-3.317063e-05 1.971917e-05
-3.329405e-05 1.969987e-05
-3.341283e-05 1.967940e-05
-3.352662e-05 1.965781e-05
-3.363511e-05 1.963517e-05
-3.373802e-05 1.961157e-05
-3.383509e-05 1.958712e-05
-3.392610e-05 1.956195e-05
-3.401086e-05 1.953621e-05
-3.408921e-05 1.951007e-05
-3.416100e-05 1.948372e-05
-3.422614e-05 1.945739e-05
-3.428457e-05 1.943133e-05
-3.433624e-05 1.940580e-05
-3.438118e-05 1.938114e-05
-3.441944e-05 1.935766e-05
-3.445111e-05 1.933576e-05
-3.447633e-05 1.931584e-05
-3.449531e-05 1.929834e-05
-3.450828e-05 1.928372e-05
-3.451553e-05 1.927247e-05
-3.451740e-05 1.926510e-05
-3.451426e-05 1.926212e-05
-3.450652e-05 1.926404e-05
-3.449462e-05 1.927138e-05
-3.447903e-05 1.928460e-05
-3.446020e-05 1.930415e-05
-3.443862e-05 1.933041e-05
-3.441474e-05 1.936370e-05
-3.438899e-05 1.940425e-05
-3.436177e-05 1.945221e-05
-3.433345e-05 1.950760e-05
-3.430432e-05 1.957035e-05
-3.427464e-05 1.964024e-05
-3.424457e-05 1.971697e-05
-3.421426e-05 1.980011e-05
-3.418374e-05 1.988914e-05
-3.415303e-05 1.998344e-05
-3.412208e-05 2.008233e-05
-3.409080e-05 2.018510e-05
-3.405908e-05 2.029097e-05
-3.402677e-05 2.039920e-05
-3.399372e-05 2.050900e-05
-3.395979e-05 2.061963e-05
-3.392482e-05 2.073039e-05
-3.388868e-05 2.084060e-05
-3.385126e-05 2.094962e-05
-3.381247e-05 2.105688e-05
-3.377224e-05 2.116185e-05
-3.373053e-05 2.126405e-05
-3.368734e-05 2.136306e-05
-3.364270e-05 2.145850e-05
-3.359667e-05 2.155004e-05
-3.354934e-05 2.163741e-05
-3.350086e-05 2.172037e-05
-3.345139e-05 2.179872e-05
-3.340112e-05 2.187232e-05
-3.335031e-05 2.194106e-05
-3.329924e-05 2.200485e-05
-3.324822e-05 2.206367e-05
-3.319763e-05 2.211752e-05
-3.314785e-05 2.216644e-05
-3.309934e-05 2.221051e-05
-3.305259e-05 2.224985e-05
-3.300812e-05 2.228459e-05
-3.296651e-05 2.231494e-05
-3.292837e-05 2.234110e-05
-3.289433e-05 2.236333e-05
-3.286508e-05 2.238190e-05
-3.284131e-05 2.239713e-05
-3.282372e-05 2.240933e-05
-3.281302e-05 2.241885e-05
-3.280991e-05 2.242605e-05
-3.281504e-05 2.243128e-05
-3.282903e-05 2.243489e-05
-3.285240e-05 2.243724e-05
-3.288559e-05 2.243864e-05
-3.292892e-05 2.243938e-05
-3.298258e-05 2.243973e-05
-3.304659e-05 2.243989e-05
-3.312083e-05 2.244003e-05
-3.320499e-05 2.244026e-05
-3.329863e-05 2.244066e-05
-3.340114e-05 2.244123e-05
-3.351181e-05 2.244195e-05
-3.362978e-05 2.244275e-05
-3.375417e-05 2.244353e-05
-3.388402e-05 2.244416e-05
-3.401833e-05 2.244449e-05
-3.415615e-05 2.244439e-05
-3.429650e-05 2.244369e-05
-3.443848e-05 2.244225e-05
-3.458121e-05 2.243992e-05
-3.472388e-05 2.243657e-05
-3.486572e-05 2.243208e-05
-3.500605e-05 2.242637e-05
-3.514423e-05 2.241934e-05
-3.527967e-05 2.241095e-05
-3.541185e-05 2.240114e-05
-3.554029e-05 2.238989e-05
-3.566456e-05 2.237721e-05
-3.578426e-05 2.236311e-05
-3.589904e-05 2.234762e-05
-3.600859e-05 2.233081e-05
-3.611261e-05 2.231274e-05
-3.621085e-05 2.229351e-05
-3.630307e-05 2.227323e-05
-3.638909e-05 2.225206e-05
-3.646871e-05 2.223013e-05
-3.654181e-05 2.220766e-05
-3.660826e-05 2.218484e-05
-3.666800e-05 2.216193e-05
-3.672096e-05 2.213920e-05
-3.676716e-05 2.211697e-05
-3.680661e-05 2.209558e-05
-3.683940e-05 2.207540e-05
-3.686566e-05 2.205685e-05
-3.688554e-05 2.204039e-05
-3.689927e-05 2.202648e-05
-3.690712e-05 2.201563e-05
-3.690937e-05 2.200837e-05
-3.690640e-05 2.200523e-05
-3.689856e-05 2.200674e-05
-3.688629e-05 2.201343e-05
-3.687001e-05 2.202580e-05
-3.685017e-05 2.204431e-05
-3.682722e-05 2.206938e-05
-3.680159e-05 2.210135e-05
-3.677372e-05 2.214047e-05
-3.674398e-05 2.218691e-05
-3.671274e-05 2.224071e-05
-3.668031e-05 2.230181e-05
-3.664693e-05 2.237002e-05
-3.661281e-05 2.244503e-05
-3.657810e-05 2.252644e-05
-3.654287e-05 2.261371e-05
-3.650717e-05 2.270623e-05
-3.647099e-05 2.280333e-05
-3.643427e-05 2.290428e-05
-3.639694e-05 2.300832e-05
-3.635890e-05 2.311466e-05
-3.632004e-05 2.322254e-05
-3.628024e-05 2.333121e-05
-3.623941e-05 2.343994e-05
-3.619744e-05 2.354806e-05
-3.615426e-05 2.365493e-05
-3.610979e-05 2.375996e-05
-3.606401e-05 2.386264e-05
-3.601691e-05 2.396246e-05
-3.596849e-05 2.405902e-05
-3.591882e-05 2.415194e-05
-3.586797e-05 2.424090e-05
-3.581605e-05 2.432562e-05
-3.576321e-05 2.440587e-05
-3.570962e-05 2.448147e-05
-3.565550e-05 2.455229e-05
-3.560109e-05 2.461821e-05
-3.554669e-05 2.467918e-05
-3.549260e-05 2.473520e-05
-3.543920e-05 2.478627e-05
-3.538689e-05 2.483246e-05
-3.533610e-05 2.487388e-05
-3.528731e-05 2.491066e-05
-3.524105e-05 2.494299e-05
-3.519788e-05 2.497107e-05
-3.515839e-05 2.499516e-05
-3.512322e-05 2.501553e-05
-3.509302e-05 2.503252e-05
-3.506847e-05 2.504645e-05
-3.505025e-05 2.505770e-05
-3.503906e-05 2.506663e-05
-3.503557e-05 2.507366e-05
-3.504042e-05 2.507915e-05
-3.505419e-05 2.508351e-05
-3.507740e-05 2.508710e-05
-3.511047e-05 2.509027e-05
-3.515370e-05 2.509333e-05
-3.520726e-05 2.509654e-05
-3.527117e-05 2.510011e-05
-3.534530e-05 2.510422e-05
-3.542933e-05 2.510894e-05
-3.552281e-05 2.511434e-05
-3.562515e-05 2.512038e-05
-3.573561e-05 2.512701e-05
-3.585338e-05 2.513411e-05
-3.597755e-05 2.514152e-05
-3.610718e-05 2.514908e-05
-3.624128e-05 2.515659e-05
-3.637891e-05 2.516384e-05
-3.651910e-05 2.517064e-05
-3.666095e-05 2.517678e-05
-3.680360e-05 2.518207e-05
-3.694625e-05 2.518634e-05
-3.708813e-05 2.518943e-05
-3.722856e-05 2.519122e-05
-3.736692e-05 2.519158e-05
-3.750261e-05 2.519043e-05
-3.763513e-05 2.518769e-05
-3.776398e-05 2.518332e-05
-3.788875e-05 2.517729e-05
-3.800904e-05 2.516960e-05
-3.812448e-05 2.516026e-05
-3.823477e-05 2.514932e-05
-3.833961e-05 2.513683e-05
-3.843873e-05 2.512287e-05
-3.853191e-05 2.510755e-05
-3.861893e-05 2.509099e-05
-3.869961e-05 2.507335e-05
-3.877381e-05 2.505481e-05
-3.884138e-05 2.503557e-05
-3.890225e-05 2.501589e-05
-3.895636e-05 2.499602e-05
-3.900367e-05 2.497628e-05
-3.904421e-05 2.495702e-05
-3.907804e-05 2.493862e-05
-3.910524e-05 2.492151e-05
-3.912598e-05 2.490613e-05
-3.914043e-05 2.489297e-05
-3.914884e-05 2.488256e-05
-3.915148e-05 2.487543e-05
-3.914868e-05 2.487213e-05
-3.914078e-05 2.487322e-05
-3.912817e-05 2.487925e-05
-3.911125e-05 2.489073e-05
-3.909045e-05 2.490816e-05
-3.906619e-05 2.493197e-05
-3.903890e-05 2.496252e-05
-3.900897e-05 2.500010e-05
-3.897680e-05 2.504488e-05
-3.894273e-05 2.509694e-05
-3.890708e-05 2.515622e-05
-3.887011e-05 2.522255e-05
-3.883204e-05 2.529564e-05
-3.879303e-05 2.537507e-05
-3.875319e-05 2.546034e-05
-3.871260e-05 2.555082e-05
-3.867128e-05 2.564586e-05
-3.862923e-05 2.574470e-05
-3.858640e-05 2.584659e-05
-3.854273e-05 2.595075e-05
-3.849817e-05 2.605640e-05
-3.845263e-05 2.616279e-05
-3.840605e-05 2.626919e-05
-3.835837e-05 2.637492e-05
-3.830954e-05 2.647933e-05
-3.825953e-05 2.658184e-05
-3.820834e-05 2.668192e-05
-3.815597e-05 2.677909e-05
-3.810247e-05 2.687293e-05
-3.804791e-05 2.696307e-05
-3.799238e-05 2.704918e-05
-3.793601e-05 2.713101e-05
-3.787896e-05 2.720832e-05
-3.782141e-05 2.728096e-05
-3.776359e-05 2.734878e-05
-3.770574e-05 2.741170e-05
-3.764816e-05 2.746969e-05
-3.759116e-05 2.752273e-05
-3.753511e-05 2.757088e-05
-3.748040e-05 2.761422e-05
-3.742747e-05 2.765286e-05
-3.737679e-05 2.768699e-05
-3.732887e-05 2.771680e-05
-3.728427e-05 2.774253e-05
-3.724355e-05 2.776448e-05
-3.720734e-05 2.778295e-05
-3.717627e-05 2.779830e-05
-3.715101e-05 2.781090e-05
-3.713222e-05 2.782116e-05
-3.712057e-05 2.782948e-05
-3.711671e-05 2.783631e-05
-3.712126e-05 2.784206e-05
-3.713478e-05 2.784715e-05
-3.715776e-05 2.785197e-05
-3.719062e-05 2.785690e-05
-3.723362e-05 2.786226e-05
-3.728694e-05 2.786832e-05
-3.735057e-05 2.787531e-05
-3.742436e-05 2.788336e-05
-3.750802e-05 2.789257e-05
-3.760108e-05 2.790295e-05
-3.770295e-05 2.791445e-05
-3.781291e-05 2.792696e-05
-3.793013e-05 2.794033e-05
-3.805373e-05 2.795437e-05
-3.818276e-05 2.796884e-05
-3.831628e-05 2.798349e-05
-3.845332e-05 2.799808e-05
-3.859295e-05 2.801235e-05
-3.873427e-05 2.802606e-05
-3.887644e-05 2.803895e-05
-3.901865e-05 2.805083e-05
-3.916016e-05 2.806150e-05
-3.930030e-05 2.807078e-05
-3.943844e-05 2.807853e-05
-3.957400e-05 2.808462e-05
-3.970647e-05 2.808896e-05
-3.983538e-05 2.809147e-05
-3.996029e-05 2.809211e-05
-4.008081e-05 2.809086e-05
-4.019659e-05 2.808770e-05
-4.030731e-05 2.808266e-05
-4.041267e-05 2.807578e-05
-4.051239e-05 2.806713e-05
-4.060626e-05 2.805681e-05
-4.069404e-05 2.804492e-05
-4.077555e-05 2.803161e-05
-4.085062e-05 2.801706e-05
-4.091913e-05 2.800146e-05
-4.098097e-05 2.798505e-05
-4.103605e-05 2.796810e-05
-4.108435e-05 2.795091e-05
-4.112586e-05 2.793385e-05
-4.116062e-05 2.791728e-05
-4.118870e-05 2.790164e-05
-4.121023e-05 2.788739e-05
-4.122537e-05 2.787502e-05
-4.123432e-05 2.786508e-05
-4.123734e-05 2.785810e-05
-4.123471e-05 2.785465e-05
-4.122677e-05 2.785532e-05
-4.121385e-05 2.786066e-05
-4.119635e-05 2.787123e-05
-4.117464e-05 2.788752e-05
-4.114915e-05 2.791000e-05
-4.112026e-05 2.793906e-05
-4.108837e-05 2.797498e-05
-4.105385e-05 2.801798e-05
-4.101706e-05 2.806815e-05
-4.097829e-05 2.812544e-05
-4.093783e-05 2.818970e-05
-4.089591e-05 2.826065e-05
-4.085272e-05 2.833789e-05
-4.080839e-05 2.842091e-05
-4.076303e-05 2.850910e-05
-4.071669e-05 2.860179e-05
-4.066942e-05 2.869825e-05
-4.062121e-05 2.879771e-05
-4.057205e-05 2.889939e-05
-4.052190e-05 2.900251e-05
-4.047075e-05 2.910632e-05
-4.041856e-05 2.921008e-05
-4.036531e-05 2.931310e-05
-4.031097e-05 2.941476e-05
-4.025556e-05 2.951446e-05
-4.019909e-05 2.961166e-05
-4.014161e-05 2.970590e-05
-4.008318e-05 2.979675e-05
-4.002389e-05 2.988384e-05
-3.996384e-05 2.996687e-05
-3.990318e-05 3.004557e-05
-3.984209e-05 3.011973e-05
-3.978074e-05 3.018919e-05
-3.971938e-05 3.025382e-05
-3.965825e-05 3.031357e-05
-3.959766e-05 3.036840e-05
-3.953791e-05 3.041832e-05
-3.947937e-05 3.046341e-05
-3.942243e-05 3.050377e-05
-3.936751e-05 3.053953e-05
-3.931508e-05 3.057090e-05
-3.926564e-05 3.059811e-05
-3.921972e-05 3.062143e-05
-3.917789e-05 3.064117e-05
-3.914074e-05 3.065768e-05
-3.910890e-05 3.067135e-05
-3.908301e-05 3.068258e-05
-3.906369e-05 3.069182e-05
-3.905162e-05 3.069952e-05
-3.904740e-05 3.070613e-05
-3.905163e-05 3.071211e-05
-3.906486e-05 3.071791e-05
-3.908755e-05 3.072396e-05
-3.912010e-05 3.073063e-05
-3.916276e-05 3.073828e-05
-3.921567e-05 3.074718e-05
-3.927884e-05 3.075755e-05
-3.935210e-05 3.076953e-05
-3.943515e-05 3.078319e-05
-3.952752e-05 3.079853e-05
-3.962863e-05 3.081545e-05
-3.973776e-05 3.083382e-05
-3.985410e-05 3.085343e-05
-3.997677e-05 3.087404e-05
-4.010485e-05 3.089538e-05
-4.023739e-05 3.091714e-05
-4.037346e-05 3.093903e-05
-4.051213e-05 3.096073e-05
-4.065252e-05 3.098196e-05
-4.079379e-05 3.100243e-05
-4.093517e-05 3.102188e-05
-4.107591e-05 3.104009e-05
-4.121536e-05 3.105684e-05
-4.135288e-05 3.107195e-05
-4.148793e-05 3.108527e-05
-4.161998e-05 3.109667e-05
-4.174857e-05 3.110607e-05
-4.187326e-05 3.111337e-05
-4.199368e-05 3.111855e-05
-4.210947e-05 3.112158e-05
-4.222029e-05 3.112245e-05
-4.232587e-05 3.112121e-05
-4.242591e-05 3.111790e-05
-4.252019e-05 3.111260e-05
-4.260848e-05 3.110542e-05
-4.269059e-05 3.109648e-05
-4.276633e-05 3.108595e-05
-4.283558e-05 3.107403e-05
-4.289820e-05 3.106095e-05
-4.295411e-05 3.104696e-05
-4.300326e-05 3.103238e-05
-4.304562e-05 3.101756e-05
-4.308122e-05 3.100287e-05
-4.311009e-05 3.098875e-05
-4.313235e-05 3.097567e-05
-4.314813e-05 3.096413e-05
-4.315760e-05 3.095467e-05
-4.316098e-05 3.094787e-05
-4.315855e-05 3.094429e-05
-4.315058e-05 3.094453e-05
-4.313739e-05 3.094917e-05
-4.311935e-05 3.095879e-05
-4.309681e-05 3.097390e-05
-4.307015e-05 3.099499e-05
-4.303975e-05 3.102246e-05
-4.300599e-05 3.105663e-05
-4.296923e-05 3.109773e-05
-4.292980e-05 3.114586e-05
-4.288803e-05 3.120100e-05
-4.284420e-05 3.126301e-05
-4.279855e-05 3.133162e-05
-4.275130e-05 3.140644e-05
-4.270260e-05 3.148697e-05
-4.265259e-05 3.157262e-05
-4.260138e-05 3.166270e-05
-4.254902e-05 3.175650e-05
-4.249557e-05 3.185324e-05
-4.244105e-05 3.195215e-05
-4.238548e-05 3.205245e-05
-4.232886e-05 3.215338e-05
-4.227120e-05 3.225421e-05
-4.221252e-05 3.235424e-05
-4.215284e-05 3.245285e-05
-4.209218e-05 3.254945e-05
-4.203061e-05 3.264350e-05
-4.196818e-05 3.273453e-05
-4.190498e-05 3.282213e-05
-4.184112e-05 3.290594e-05
-4.177672e-05 3.298564e-05
-4.171195e-05 3.306099e-05
-4.164698e-05 3.313179e-05
-4.158202e-05 3.319787e-05
-4.151729e-05 3.325914e-05
-4.145307e-05 3.331554e-05
-4.138963e-05 3.336705e-05
-4.132730e-05 3.341372e-05
-4.126644e-05 3.345562e-05
-4.120742e-05 3.349287e-05
-4.115067e-05 3.352566e-05
-4.109664e-05 3.355418e-05
-4.104582e-05 3.357871e-05
-4.099872e-05 3.359954e-05
-4.095590e-05 3.361702e-05
-4.091792e-05 3.363153e-05
-4.088540e-05 3.364348e-05
-4.085894e-05 3.365331e-05
-4.083916e-05 3.366151e-05
-4.082669e-05 3.366855e-05
-4.082212e-05 3.367492e-05
-4.082603e-05 3.368112e-05
-4.083893e-05 3.368762e-05
-4.086127e-05 3.369487e-05
-4.089341e-05 3.370328e-05
-4.093560e-05 3.371319e-05
-4.098796e-05 3.372490e-05
-4.105049e-05 3.373863e-05
-4.112300e-05 3.375451e-05
-4.120520e-05 3.377258e-05
-4.129663e-05 3.379282e-05
-4.139669e-05 3.381512e-05
-4.150469e-05 3.383928e-05
-4.161981e-05 3.386508e-05
-4.174121e-05 3.389221e-05
-4.186797e-05 3.392035e-05
-4.199916e-05 3.394916e-05
-4.213386e-05 3.397828e-05
-4.227117e-05 3.400736e-05
-4.241023e-05 3.403605e-05
-4.255021e-05 3.406403e-05
-4.269034e-05 3.409101e-05
-4.282992e-05 3.411670e-05
-4.296827e-05 3.414087e-05
-4.310479e-05 3.416330e-05
-4.323893e-05 3.418381e-05
-4.337018e-05 3.420225e-05
-4.349809e-05 3.421850e-05
-4.362222e-05 3.423245e-05
-4.374219e-05 3.424405e-05
-4.385765e-05 3.425325e-05
-4.396827e-05 3.426004e-05
-4.407376e-05 3.426444e-05
-4.417384e-05 3.426648e-05
-4.426827e-05 3.426622e-05
-4.435681e-05 3.426376e-05
-4.443928e-05 3.425921e-05
-4.451548e-05 3.425275e-05
-4.458526e-05 3.424454e-05
-4.464849e-05 3.423482e-05
-4.470507e-05 3.422384e-05
-4.475493e-05 3.421190e-05
-4.479802e-05 3.419936e-05
-4.483435e-05 3.418659e-05
-4.486394e-05 3.417403e-05
-4.488686e-05 3.416216e-05
-4.490323e-05 3.415148e-05
-4.491319e-05 3.414254e-05
-4.491694e-05 3.413592e-05
-4.491469e-05 3.413222e-05
-4.490672e-05 3.413204e-05
-4.489331e-05 3.413597e-05
-4.487478e-05 3.414461e-05
-4.485146e-05 3.415850e-05
-4.482372e-05 3.417813e-05
-4.479190e-05 3.420394e-05
-4.475636e-05 3.423626e-05
-4.471745e-05 3.427534e-05
-4.467552e-05 3.432129e-05
-4.463086e-05 3.437412e-05
-4.458378e-05 3.443371e-05
-4.453454e-05 3.449978e-05
-4.448335e-05 3.457198e-05
-4.443043e-05 3.464979e-05
-4.437592e-05 3.473264e-05
-4.431997e-05 3.481987e-05
-4.426268e-05 3.491073e-05
-4.420414e-05 3.500449e-05
-4.414442e-05 3.510035e-05
-4.408357e-05 3.519753e-05
-4.402164e-05 3.529529e-05
-4.395868e-05 3.539290e-05
-4.389474e-05 3.548966e-05
-4.382988e-05 3.558494e-05
-4.376416e-05 3.567816e-05
-4.369765e-05 3.576880e-05
-4.363045e-05 3.585637e-05
-4.356266e-05 3.594047e-05
-4.349442e-05 3.602074e-05
-4.342586e-05 3.609690e-05
-4.335716e-05 3.616868e-05
-4.328850e-05 3.623590e-05
-4.322010e-05 3.629842e-05
-4.315220e-05 3.635615e-05
-4.308505e-05 3.640904e-05
-4.301896e-05 3.645709e-05
-4.295423e-05 3.650037e-05
-4.289121e-05 3.653896e-05
-4.283029e-05 3.657301e-05
-4.277187e-05 3.660272e-05
-4.271640e-05 3.662832e-05
-4.266434e-05 3.665010e-05
-4.261619e-05 3.666839e-05
-4.257250e-05 3.668355e-05
-4.253380e-05 3.669601e-05
-4.250069e-05 3.670621e-05
-4.247374e-05 3.671462e-05
-4.245355e-05 3.672175e-05
-4.244072e-05 3.672811e-05
-4.243582e-05 3.673423e-05
-4.243939e-05 3.674063e-05
-4.245193e-05 3.674781e-05
-4.247385e-05 3.675624e-05
-4.250550e-05 3.676635e-05
-4.254710e-05 3.677850e-05
-4.259876e-05 3.679299e-05
-4.266046e-05 3.681004e-05
-4.273203e-05 3.682976e-05
-4.281315e-05 3.685220e-05
-4.290336e-05 3.687729e-05
-4.300209e-05 3.690490e-05
-4.310864e-05 3.693480e-05
-4.322223e-05 3.696670e-05
-4.334200e-05 3.700027e-05
-4.346707e-05 3.703515e-05
-4.359654e-05 3.707092e-05
-4.372950e-05 3.710719e-05
-4.386506e-05 3.714355e-05
-4.400239e-05 3.717962e-05
-4.414068e-05 3.721504e-05
-4.427917e-05 3.724946e-05
-4.441717e-05 3.728257e-05
-4.455403e-05 3.731409e-05
-4.468916e-05 3.734377e-05
-4.482202e-05 3.737142e-05
-4.495210e-05 3.739684e-05
-4.507895e-05 3.741989e-05
-4.520216e-05 3.744045e-05
-4.532134e-05 3.745844e-05
-4.543615e-05 3.747379e-05
-4.554625e-05 3.748648e-05
-4.565135e-05 3.749650e-05
-4.575118e-05 3.750387e-05
-4.584549e-05 3.750866e-05
-4.593404e-05 3.751093e-05
-4.601663e-05 3.751079e-05
-4.609307e-05 3.750840e-05
-4.616318e-05 3.750393e-05
-4.622685e-05 3.749760e-05
-4.628393e-05 3.748966e-05
-4.633436e-05 3.748040e-05
-4.637806e-05 3.747017e-05
-4.641501e-05 3.745937e-05
-4.644523e-05 3.744841e-05
-4.646875e-05 3.743777e-05
-4.648567e-05 3.742798e-05
-4.649610e-05 3.741959e-05
-4.650019e-05 3.741318e-05
-4.649815e-05 3.740936e-05
-4.649020e-05 3.740875e-05
-4.647659e-05 3.741197e-05
-4.645763e-05 3.741960e-05
-4.643360e-05 3.743222e-05
-4.640485e-05 3.745035e-05
-4.637169e-05 3.747442e-05
-4.633448e-05 3.750480e-05
-4.629355e-05 3.754174e-05
-4.624922e-05 3.758539e-05
-4.620181e-05 3.763577e-05
-4.615161e-05 3.769275e-05
-4.609891e-05 3.775610e-05
-4.604394e-05 3.782546e-05
-4.598694e-05 3.790034e-05
-4.592809e-05 3.798017e-05
-4.586756e-05 3.806428e-05
-4.580550e-05 3.815196e-05
-4.574204e-05 3.824245e-05
-4.567728e-05 3.833498e-05
-4.561133e-05 3.842879e-05
-4.554427e-05 3.852310e-05
-4.547620e-05 3.861720e-05
-4.540718e-05 3.871042e-05
-4.533733e-05 3.880210e-05
-4.526672e-05 3.889168e-05
-4.519547e-05 3.897863e-05
-4.512369e-05 3.906249e-05
-4.505151e-05 3.914285e-05
-4.497908e-05 3.921937e-05
-4.490655e-05 3.929175e-05
-4.483412e-05 3.935977e-05
-4.476197e-05 3.942323e-05
-4.469033e-05 3.948201e-05
-4.461944e-05 3.953603e-05
-4.454957e-05 3.958526e-05
-4.448100e-05 3.962971e-05
-4.441405e-05 3.966947e-05
-4.434906e-05 3.970464e-05
-4.428641e-05 3.973539e-05
-4.422649e-05 3.976194e-05
-4.416973e-05 3.978454e-05
-4.411658e-05 3.980351e-05
-4.406753e-05 3.981920e-05
-4.402309e-05 3.983202e-05
-4.398378e-05 3.984239e-05
-4.395017e-05 3.985080e-05
-4.392281e-05 3.985776e-05
-4.390227e-05 3.986380e-05
-4.388912e-05 3.986947e-05
-4.388390e-05 3.987532e-05
-4.388713e-05 3.988190e-05
-4.389926e-05 3.988974e-05
-4.392070e-05 3.989933e-05
-4.395176e-05 3.991112e-05
-4.399265e-05 3.992547e-05
-4.404347e-05 3.994270e-05
-4.410417e-05 3.996302e-05
-4.417458e-05 3.998653e-05
-4.425439e-05 4.001327e-05
-4.434313e-05 4.004314e-05
-4.444025e-05 4.007598e-05
-4.454505e-05 4.011152e-05
-4.465677e-05 4.014945e-05
-4.477458e-05 4.018937e-05
-4.489762e-05 4.023086e-05
-4.502499e-05 4.027350e-05
-4.515582e-05 4.031681e-05
-4.528925e-05 4.036036e-05
-4.542445e-05 4.040372e-05
-4.556065e-05 4.044646e-05
-4.569711e-05 4.048823e-05
-4.583315e-05 4.052865e-05
-4.596813e-05 4.056744e-05
-4.610149e-05 4.060430e-05
-4.623268e-05 4.063899e-05
-4.636122e-05 4.067132e-05
-4.648666e-05 4.070111e-05
-4.660859e-05 4.072822e-05
-4.672664e-05 4.075254e-05
-4.684046e-05 4.077400e-05
-4.694973e-05 4.079255e-05
-4.705415e-05 4.080817e-05
-4.715344e-05 4.082086e-05
-4.724736e-05 4.083067e-05
-4.733566e-05 4.083767e-05
-4.741814e-05 4.084194e-05
-4.749460e-05 4.084364e-05
-4.756486e-05 4.084292e-05
-4.762876e-05 4.083999e-05
-4.768619e-05 4.083511e-05
-4.773704e-05 4.082856e-05
-4.778122e-05 4.082068e-05
-4.781870e-05 4.081186e-05
-4.784946e-05 4.080253e-05
-4.787352e-05 4.079316e-05
-4.789094e-05 4.078429e-05
-4.790179e-05 4.077647e-05
-4.790622e-05 4.077028e-05
-4.790439e-05 4.076636e-05
-4.789648e-05 4.076533e-05
-4.788273e-05 4.076781e-05
-4.786338e-05 4.077443e-05
-4.783872e-05 4.078575e-05
-4.780903e-05 4.080231e-05
-4.777464e-05 4.082458e-05
-4.773586e-05 4.085293e-05
-4.769301e-05 4.088763e-05
-4.764641e-05 4.092885e-05
-4.759638e-05 4.097662e-05
-4.754322e-05 4.103085e-05
-4.748721e-05 4.109130e-05
-4.742862e-05 4.115762e-05
-4.736770e-05 4.122935e-05
-4.730467e-05 4.130592e-05
-4.723974e-05 4.138668e-05
-4.717309e-05 4.147092e-05
-4.710488e-05 4.155790e-05
-4.703528e-05 4.164684e-05
-4.696441e-05 4.173699e-05
-4.689242e-05 4.182759e-05
-4.681941e-05 4.191793e-05
-4.674552e-05 4.200732e-05
-4.667087e-05 4.209514e-05
-4.659558e-05 4.218083e-05
-4.651979e-05 4.226385e-05
-4.644363e-05 4.234375e-05
-4.636727e-05 4.242015e-05
-4.629085e-05 4.249269e-05
-4.621457e-05 4.256110e-05
-4.613861e-05 4.262515e-05
-4.606317e-05 4.268467e-05
-4.598850e-05 4.273954e-05
-4.591483e-05 4.278970e-05
-4.584242e-05 4.283513e-05
-4.577158e-05 4.287586e-05
-4.570261e-05 4.291199e-05
-4.563584e-05 4.294364e-05
-4.557163e-05 4.297100e-05
-4.551038e-05 4.299431e-05
-4.545249e-05 4.301385e-05
-4.539840e-05 4.302996e-05
-4.534859e-05 4.304301e-05
-4.530352e-05 4.305343e-05
-4.526372e-05 4.306169e-05
-4.522971e-05 4.306830e-05
-4.520201e-05 4.307379e-05
-4.518118e-05 4.307872e-05
-4.516775e-05 4.308368e-05
-4.516222e-05 4.308924e-05
-4.516509e-05 4.309599e-05
-4.517679e-05 4.310446e-05
-4.519769e-05 4.311518e-05
-4.522807e-05 4.312861e-05
-4.526814e-05 4.314513e-05
-4.531797e-05 4.316504e-05
-4.537750e-05 4.318857e-05
-4.544655e-05 4.321581e-05
-4.552482e-05 4.324677e-05
-4.561184e-05 4.328134e-05
-4.570707e-05 4.331932e-05
-4.580982e-05 4.336040e-05
-4.591936e-05 4.340424e-05
-4.603487e-05 4.345039e-05
-4.615551e-05 4.349840e-05
-4.628043e-05 4.354777e-05
-4.640876e-05 4.359800e-05
-4.653967e-05 4.364862e-05
-4.667237e-05 4.369913e-05
-4.680609e-05 4.374909e-05
-4.694013e-05 4.379807e-05
-4.707381e-05 4.384571e-05
-4.720653e-05 4.389164e-05
-4.733773e-05 4.393557e-05
-4.746688e-05 4.397722e-05
-4.759351e-05 4.401636e-05
-4.771718e-05 4.405280e-05
-4.783750e-05 4.408638e-05
-4.795408e-05 4.411697e-05
-4.806659e-05 4.414448e-05
-4.817471e-05 4.416884e-05
-4.827815e-05 4.419001e-05
-4.837662e-05 4.420798e-05
-4.846988e-05 4.422279e-05
-4.855769e-05 4.423449e-05
-4.863982e-05 4.424317e-05
-4.871608e-05 4.424894e-05
-4.878627e-05 4.425197e-05
-4.885025e-05 4.425246e-05
-4.890785e-05 4.425065e-05
-4.895898e-05 4.424682e-05
-4.900352e-05 4.424131e-05
-4.904142e-05 4.423451e-05
-4.907263e-05 4.422683e-05
-4.909715e-05 4.421876e-05
-4.911502e-05 4.421083e-05
-4.912628e-05 4.420360e-05
-4.913103e-05 4.419766e-05
-4.912941e-05 4.419365e-05
-4.912157e-05 4.419220e-05
-4.910770e-05 4.419394e-05
-4.908803e-05 4.419951e-05
-4.906280e-05 4.420950e-05
-4.903227e-05 4.422446e-05
-4.899674e-05 4.424486e-05
-4.895650e-05 4.427110e-05
-4.891186e-05 4.430346e-05
-4.886313e-05 4.434214e-05
-4.881062e-05 4.438717e-05
-4.875463e-05 4.443848e-05
-4.869548e-05 4.449585e-05
-4.863343e-05 4.455895e-05
-4.856877e-05 4.462733e-05
-4.850174e-05 4.470042e-05
-4.843259e-05 4.477760e-05
-4.836153e-05 4.485816e-05
-4.828879e-05 4.494137e-05
-4.821453e-05 4.502648e-05
-4.813896e-05 4.511271e-05
-4.806223e-05 4.519934e-05
-4.798450e-05 4.528565e-05
-4.790595e-05 4.537097e-05
-4.782671e-05 4.545468e-05
-4.774696e-05 4.553622e-05
-4.766684e-05 4.561508e-05
-4.758653e-05 4.569081e-05
-4.750619e-05 4.576302e-05
-4.742601e-05 4.583138e-05
-4.734619e-05 4.589562e-05
-4.726691e-05 4.595552e-05
-4.718841e-05 4.601093e-05
-4.711091e-05 4.606174e-05
-4.703467e-05 4.610789e-05
-4.695994e-05 4.614939e-05
-4.688702e-05 4.618628e-05
-4.681622e-05 4.621867e-05
-4.674785e-05 4.624671e-05
-4.668228e-05 4.627061e-05
-4.661987e-05 4.629061e-05
-4.656102e-05 4.630704e-05
-4.650615e-05 4.632023e-05
-4.645571e-05 4.633060e-05
-4.641015e-05 4.633861e-05
-4.636997e-05 4.634473e-05
-4.633565e-05 4.634951e-05
-4.630770e-05 4.635352e-05
-4.628664e-05 4.635733e-05
-4.627296e-05 4.636156e-05
-4.626714e-05 4.636683e-05
-4.626965e-05 4.637371e-05
-4.628088e-05 4.638280e-05
-4.630117e-05 4.639462e-05
-4.633080e-05 4.640965e-05
-4.636993e-05 4.642828e-05
-4.641862e-05 4.645083e-05
-4.647681e-05 4.647750e-05
-4.654431e-05 4.650839e-05
-4.662081e-05 4.654349e-05
-4.670587e-05 4.658265e-05
-4.679893e-05 4.662566e-05
-4.689934e-05 4.667217e-05
-4.700638e-05 4.672179e-05
-4.711927e-05 4.677404e-05
-4.723717e-05 4.682842e-05
-4.735927e-05 4.688439e-05
-4.748474e-05 4.694141e-05
-4.761277e-05 4.699894e-05
-4.774258e-05 4.705646e-05
-4.787344e-05 4.711349e-05
-4.800467e-05 4.716956e-05
-4.813562e-05 4.722426e-05
-4.826570e-05 4.727721e-05
-4.839437e-05 4.732808e-05
-4.852111e-05 4.737657e-05
-4.864547e-05 4.742242e-05
-4.876702e-05 4.746541e-05
-4.888537e-05 4.750537e-05
-4.900015e-05 4.754214e-05
-4.911104e-05 4.757561e-05
-4.921770e-05 4.760570e-05
-4.931986e-05 4.763236e-05
-4.941723e-05 4.765557e-05
-4.950957e-05 4.767534e-05
-4.959663e-05 4.769171e-05
-4.967818e-05 4.770476e-05
-4.975402e-05 4.771459e-05
-4.982395e-05 4.772137e-05
-4.988781e-05 4.772527e-05
-4.994543e-05 4.772654e-05
-4.999668e-05 4.772545e-05
-5.004146e-05 4.772232e-05
-5.007966e-05 4.771755e-05
-5.011124e-05 4.771155e-05
-5.013616e-05 4.770481e-05
-5.015442e-05 4.769784e-05
-5.016606e-05 4.769122e-05
-5.017112e-05 4.768554e-05
-5.016971e-05 4.768145e-05
-5.016196e-05 4.767958e-05
-5.014802e-05 4.768058e-05
-5.012808e-05 4.768509e-05
-5.010235e-05 4.769372e-05
-5.007107e-05 4.770703e-05
-5.003450e-05 4.772550e-05
-4.999292e-05 4.774955e-05
-4.994661e-05 4.777949e-05
-4.989588e-05 4.781551e-05
-4.984104e-05 4.785767e-05
-4.978240e-05 4.790592e-05
-4.972027e-05 4.796005e-05
-4.965494e-05 4.801975e-05
-4.958672e-05 4.808458e-05
-4.951588e-05 4.815399e-05
-4.944271e-05 4.822737e-05
-4.936746e-05 4.830402e-05
-4.929037e-05 4.838323e-05
-4.921168e-05 4.846425e-05
-4.913161e-05 4.854632e-05
-4.905036e-05 4.862873e-05
-4.896814e-05 4.871077e-05
-4.888514e-05 4.879178e-05
-4.880155e-05 4.887114e-05
-4.871756e-05 4.894831e-05
-4.863334e-05 4.902277e-05
-4.854910e-05 4.909411e-05
-4.846503e-05 4.916192e-05
-4.838132e-05 4.922590e-05
-4.829817e-05 4.928579e-05
-4.821581e-05 4.934138e-05
-4.813446e-05 4.939251e-05
-4.805436e-05 4.943911e-05
-4.797576e-05 4.948113e-05
-4.789893e-05 4.951858e-05
-4.782415e-05 4.955153e-05
-4.775171e-05 4.958009e-05
-4.768195e-05 4.960444e-05
-4.761519e-05 4.962480e-05
-4.755181e-05 4.964145e-05
-4.749216e-05 4.965471e-05
-4.743667e-05 4.966495e-05
-4.738574e-05 4.967262e-05
-4.733982e-05 4.967818e-05
-4.729937e-05 4.968215e-05
-4.726484e-05 4.968509e-05
-4.723672e-05 4.968760e-05
-4.721549e-05 4.969028e-05
-4.720160e-05 4.969378e-05
-4.719551e-05 4.969872e-05
-4.719765e-05 4.970573e-05
-4.720837e-05 4.971541e-05
-4.722801e-05 4.972829e-05
-4.725679e-05 4.974488e-05
-4.729487e-05 4.976558e-05
-4.734229e-05 4.979070e-05
-4.739897e-05 4.982043e-05
-4.746473e-05 4.985489e-05
-4.753924e-05 4.989401e-05
-4.762209e-05 4.993766e-05
-4.771272e-05 4.998557e-05
-4.781051e-05 5.003738e-05
-4.791475e-05 5.009264e-05
-4.802468e-05 5.015085e-05
-4.813952e-05 5.021145e-05
-4.825845e-05 5.027385e-05
-4.838070e-05 5.033749e-05
-4.850547e-05 5.040177e-05
-4.863203e-05 5.046614e-05
-4.875966e-05 5.053007e-05
-4.888771e-05 5.059307e-05
-4.901555e-05 5.065468e-05
-4.914262e-05 5.071451e-05
-4.926838e-05 5.077217e-05
-4.939236e-05 5.082735e-05
-4.951409e-05 5.087978e-05
-4.963318e-05 5.092920e-05
-4.974922e-05 5.097541e-05
-4.986188e-05 5.101826e-05
-4.997082e-05 5.105761e-05
-5.007573e-05 5.109335e-05
-5.017631e-05 5.112543e-05
-5.027231e-05 5.115380e-05
-5.036346e-05 5.117847e-05
-5.044952e-05 5.119946e-05
-5.053026e-05 5.121685e-05
-5.060546e-05 5.123072e-05
-5.067494e-05 5.124122e-05
-5.073849e-05 5.124852e-05
-5.079596e-05 5.125286e-05
-5.084720e-05 5.125451e-05
-5.089208e-05 5.125378e-05
-5.093049e-05 5.125105e-05
-5.096234e-05 5.124675e-05
-5.098759e-05 5.124134e-05
-5.100619e-05 5.123536e-05
-5.101816e-05 5.122937e-05
-5.102352e-05 5.122398e-05
-5.102233e-05 5.121981e-05
-5.101469e-05 5.121753e-05
-5.100072e-05 5.121779e-05
-5.098056e-05 5.122123e-05
-5.095441e-05 5.122847e-05
-5.092247e-05 5.124009e-05
-5.088496e-05 5.125658e-05
-5.084215e-05 5.127838e-05
-5.079432e-05 5.130580e-05
-5.074174e-05 5.133906e-05
-5.068473e-05 5.137824e-05
-5.062359e-05 5.142329e-05
-5.055866e-05 5.147402e-05
-5.049023e-05 5.153015e-05
-5.041865e-05 5.159124e-05
-5.034421e-05 5.165677e-05
-5.026722e-05 5.172614e-05
-5.018799e-05 5.179867e-05
-5.010678e-05 5.187365e-05
-5.002388e-05 5.195035e-05
-4.993954e-05 5.202803e-05
-4.985401e-05 5.210599e-05
-4.976753e-05 5.218352e-05
-4.968032e-05 5.225998e-05
-4.959261e-05 5.233477e-05
-4.950462e-05 5.240734e-05
-4.941655e-05 5.247720e-05
-4.932862e-05 5.254394e-05
-4.924104e-05 5.260717e-05
-4.915403e-05 5.266659e-05
-4.906781e-05 5.272195e-05
-4.898260e-05 5.277306e-05
-4.889864e-05 5.281978e-05
-4.881617e-05 5.286204e-05
-4.873544e-05 5.289980e-05
-4.865671e-05 5.293309e-05
-4.858028e-05 5.296200e-05
-4.850642e-05 5.298666e-05
-4.843546e-05 5.300725e-05
-4.836771e-05 5.302402e-05
-4.830352e-05 5.303726e-05
-4.824326e-05 5.304731e-05
-4.818730e-05 5.305458e-05
-4.813603e-05 5.305952e-05
-4.808988e-05 5.306262e-05
-4.804927e-05 5.306442e-05
-4.801464e-05 5.306552e-05
-4.798643e-05 5.306652e-05
-4.796508e-05 5.306807e-05
-4.795102e-05 5.307082e-05
-4.794468e-05 5.307543e-05
-4.794644e-05 5.308254e-05
-4.795663e-05 5.309278e-05
-4.797555e-05 5.310669e-05
-4.800341e-05 5.312479e-05
-4.804033e-05 5.314749e-05
-4.808634e-05 5.317511e-05
-4.814135e-05 5.320783e-05
-4.820518e-05 5.324574e-05
-4.827750e-05 5.328879e-05
-4.835789e-05 5.333680e-05
-4.844584e-05 5.338948e-05
-4.854072e-05 5.344644e-05
-4.864186e-05 5.350718e-05
-4.874853e-05 5.357118e-05
-4.885997e-05 5.363782e-05
-4.897540e-05 5.370649e-05
-4.909408e-05 5.377655e-05
-4.921524e-05 5.384741e-05
-4.933818e-05 5.391844e-05
-4.946222e-05 5.398909e-05
-4.958672e-05 5.405884e-05
-4.971109e-05 5.412719e-05
-4.983478e-05 5.419371e-05
-4.995729e-05 5.425801e-05
-5.007814e-05 5.431973e-05
-5.019690e-05 5.437858e-05
-5.031318e-05 5.443428e-05
-5.042659e-05 5.448663e-05
-5.053680e-05 5.453543e-05
-5.064348e-05 5.458054e-05
-5.074633e-05 5.462183e-05
-5.084507e-05 5.465923e-05
-5.093941e-05 5.469269e-05
-5.102911e-05 5.472219e-05
-5.111393e-05 5.474775e-05
-5.119362e-05 5.476942e-05
-5.126798e-05 5.478728e-05
-5.133679e-05 5.480147e-05
-5.139987e-05 5.481216e-05
-5.145703e-05 5.481957e-05
-5.150811e-05 5.482394e-05
-5.155296e-05 5.482561e-05
-5.159146e-05 5.482494e-05
-5.162350e-05 5.482234e-05
-5.164899e-05 5.481829e-05
-5.166789e-05 5.481331e-05
-5.168016e-05 5.480797e-05
-5.168580e-05 5.480287e-05
-5.168484e-05 5.479865e-05
-5.167733e-05 5.479596e-05
-5.166336e-05 5.479547e-05
-5.164305e-05 5.479783e-05
-5.161655e-05 5.480367e-05
-5.158403e-05 5.481356e-05
-5.154570e-05 5.482803e-05
-5.150179e-05 5.484751e-05
-5.145256e-05 5.487234e-05
-5.139828e-05 5.490275e-05
-5.133926e-05 5.493882e-05
-5.127581e-05 5.498054e-05
-5.120825e-05 5.502774e-05
-5.113693e-05 5.508014e-05
-5.106219e-05 5.513732e-05
-5.098436e-05 5.519878e-05
-5.090378e-05 5.526394e-05
-5.082078e-05 5.533213e-05
-5.073569e-05 5.540267e-05
-5.064881e-05 5.547484e-05
-5.056044e-05 5.554791e-05
-5.047087e-05 5.562119e-05
-5.038037e-05 5.569399e-05
-5.028921e-05 5.576568e-05
-5.019763e-05 5.583568e-05
-5.010589e-05 5.590345e-05
-5.001422e-05 5.596852e-05
-4.992285e-05 5.603046e-05
-4.983203e-05 5.608893e-05
-4.974197e-05 5.614362e-05
-4.965291e-05 5.619430e-05
-4.956510e-05 5.624079e-05
-4.947876e-05 5.628296e-05
-4.939415e-05 5.632075e-05
-4.931152e-05 5.635415e-05
-4.923113e-05 5.638319e-05
-4.915326e-05 5.640798e-05
-4.907819e-05 5.642866e-05
-4.900623e-05 5.644543e-05
-4.893768e-05 5.645856e-05
-4.887288e-05 5.646835e-05
-4.881217e-05 5.647518e-05
-4.875590e-05 5.647945e-05
-4.870444e-05 5.648164e-05
-4.865819e-05 5.648227e-05
-4.861754e-05 5.648191e-05
-4.858290e-05 5.648115e-05
-4.855468e-05 5.648064e-05
-4.853327e-05 5.648105e-05
-4.851909e-05 5.648305e-05
-4.851251e-05 5.648731e-05
-4.851389e-05 5.649451e-05
-4.852352e-05 5.650527e-05
-4.854167e-05 5.652018e-05
-4.856852e-05 5.653974e-05
-4.860418e-05 5.656438e-05
-4.864864e-05 5.659441e-05
-4.870183e-05 5.663003e-05
-4.876354e-05 5.667129e-05
-4.883346e-05 5.671814e-05
-4.891118e-05 5.677037e-05
-4.899619e-05 5.682767e-05
-4.908789e-05 5.688961e-05
-4.918565e-05 5.695567e-05
-4.928875e-05 5.702527e-05
-4.939647e-05 5.709776e-05
-4.950808e-05 5.717250e-05
-4.962284e-05 5.724880e-05
-4.974005e-05 5.732602e-05
-4.985902e-05 5.740352e-05
-4.997911e-05 5.748069e-05
-5.009971e-05 5.755698e-05
-5.022025e-05 5.763188e-05
-5.034022e-05 5.770491e-05
-5.045912e-05 5.777565e-05
-5.057650e-05 5.784374e-05
-5.069195e-05 5.790884e-05
-5.080509e-05 5.797068e-05
-5.091555e-05 5.802900e-05
-5.102299e-05 5.808362e-05
-5.112711e-05 5.813435e-05
-5.122761e-05 5.818108e-05
-5.132421e-05 5.822370e-05
-5.141663e-05 5.826215e-05
-5.150463e-05 5.829639e-05
-5.158796e-05 5.832644e-05
-5.166639e-05 5.835233e-05
-5.173968e-05 5.837414e-05
-5.180764e-05 5.839199e-05
-5.187006e-05 5.840603e-05
-5.192674e-05 5.841647e-05
-5.197751e-05 5.842357e-05
-5.202221e-05 5.842764e-05
-5.206069e-05 5.842902e-05
-5.209282e-05 5.842813e-05
-5.211850e-05 5.842545e-05
-5.213764e-05 5.842149e-05
-5.215017e-05 5.841681e-05
-5.215608e-05 5.841201e-05
-5.215534e-05 5.840775e-05
-5.214799e-05 5.840466e-05
-5.213407e-05 5.840343e-05
-5.211366e-05 5.840470e-05
-5.208688e-05 5.840912e-05
-5.205388e-05 5.841726e-05
-5.201483e-05 5.842966e-05
-5.196995e-05 5.844677e-05
-5.191946e-05 5.846894e-05
-5.186363e-05 5.849640e-05
-5.180277e-05 5.852927e-05
-5.173718e-05 5.856755e-05
-5.166720e-05 5.861107e-05
-5.159319e-05 5.865958e-05
-5.151550e-05 5.871269e-05
-5.143450e-05 5.876992e-05
-5.135055e-05 5.883068e-05
-5.126403e-05 5.889435e-05
-5.117530e-05 5.896024e-05
-5.108469e-05 5.902766e-05
-5.099255e-05 5.909591e-05
-5.089919e-05 5.916430e-05
-5.080494e-05 5.923217e-05
-5.071008e-05 5.929890e-05
-5.061489e-05 5.936391e-05
-5.051966e-05 5.942668e-05
-5.042465e-05 5.948676e-05
-5.033011e-05 5.954374e-05
-5.023629e-05 5.959727e-05
-5.014344e-05 5.964708e-05
-5.005181e-05 5.969293e-05
-4.996163e-05 5.973467e-05
-4.987317e-05 5.977217e-05
-4.978666e-05 5.980539e-05
-4.970236e-05 5.983433e-05
-4.962054e-05 5.985904e-05
-4.954146e-05 5.987963e-05
-4.946539e-05 5.989628e-05
-4.939264e-05 5.990919e-05
-4.932349e-05 5.991863e-05
-4.925826e-05 5.992495e-05
-4.919726e-05 5.992853e-05
-4.914084e-05 5.992979e-05
-4.908935e-05 5.992923e-05
-4.904313e-05 5.992739e-05
-4.900256e-05 5.992486e-05
-4.896801e-05 5.992225e-05
-4.893985e-05 5.992024e-05
-4.891845e-05 5.991950e-05
-4.890419e-05 5.992074e-05
-4.889739e-05 5.992465e-05
-4.889838e-05 5.993191e-05
-4.890742e-05 5.994317e-05
-4.892475e-05 5.995903e-05
-4.895052e-05 5.997999e-05
-4.898481e-05 6.000650e-05
-4.902761e-05 6.003886e-05
-4.907882e-05 6.007726e-05
-4.913824e-05 6.012176e-05
-4.920556e-05 6.017228e-05
-4.928038e-05 6.022859e-05
-4.936220e-05 6.029034e-05
-4.945047e-05 6.035709e-05
-4.954456e-05 6.042828e-05
-4.964380e-05 6.050328e-05
-4.974749e-05 6.058142e-05
-4.985495e-05 6.066200e-05
-4.996548e-05 6.074433e-05
-5.007840e-05 6.082769e-05
-5.019306e-05 6.091143e-05
-5.030886e-05 6.099490e-05
-5.042521e-05 6.107753e-05
-5.054159e-05 6.115875e-05
-5.065749e-05 6.123808e-05
-5.077244e-05 6.131507e-05
-5.088602e-05 6.138933e-05
-5.099783e-05 6.146050e-05
-5.110750e-05 6.152829e-05
-5.121469e-05 6.159243e-05
-5.131907e-05 6.165270e-05
-5.142033e-05 6.170892e-05
-5.151819e-05 6.176095e-05
-5.161238e-05 6.180866e-05
-5.170262e-05 6.185199e-05
-5.178866e-05 6.189088e-05
-5.187027e-05 6.192534e-05
-5.194720e-05 6.195538e-05
-5.201923e-05 6.198107e-05
-5.208614e-05 6.200252e-05
-5.214771e-05 6.201987e-05
-5.220376e-05 6.203333e-05
-5.225408e-05 6.204313e-05
-5.229849e-05 6.204957e-05
-5.233684e-05 6.205301e-05
-5.236898e-05 6.205384e-05
-5.239476e-05 6.205253e-05
-5.241408e-05 6.204959e-05
-5.242685e-05 6.204559e-05
-5.243301e-05 6.204112e-05
-5.243250e-05 6.203682e-05
-5.242532e-05 6.203335e-05
-5.241148e-05 6.203137e-05
-5.239104e-05 6.203155e-05
-5.236406e-05 6.203453e-05
-5.233068e-05 6.204090e-05
-5.229102e-05 6.205120e-05
-5.224528e-05 6.206589e-05
-5.219368e-05 6.208533e-05
-5.213647e-05 6.210977e-05
-5.207394e-05 6.213935e-05
-5.200640e-05 6.217407e-05
-5.193420e-05 6.221380e-05
-5.185770e-05 6.225829e-05
-5.177729e-05 6.230717e-05
-5.169335e-05 6.235999e-05
-5.160628e-05 6.241618e-05
-5.151649e-05 6.247514e-05
-5.142436e-05 6.253620e-05
-5.133028e-05 6.259869e-05
-5.123462e-05 6.266193e-05
-5.113775e-05 6.272524e-05
-5.104001e-05 6.278798e-05
-5.094172e-05 6.284954e-05
-5.084320e-05 6.290938e-05
-5.074476e-05 6.296698e-05
-5.064667e-05 6.302190e-05
-5.054922e-05 6.307375e-05
-5.045268e-05 6.312220e-05
-5.035730e-05 6.316698e-05
-5.026335e-05 6.320787e-05
-5.017108e-05 6.324473e-05
-5.008074e-05 6.327746e-05
-4.999258e-05 6.330602e-05
-4.990686e-05 6.333041e-05
-4.982383e-05 6.335072e-05
-4.974376e-05 6.336706e-05
-4.966692e-05 6.337962e-05
-4.959358e-05 6.338863e-05
-4.952402e-05 6.339437e-05
-4.945855e-05 6.339720e-05
-4.939745e-05 6.339751e-05
-4.934104e-05 6.339576e-05
-4.928965e-05 6.339245e-05
-4.924360e-05 6.338815e-05
-4.920322e-05 6.338345e-05
-4.916886e-05 6.337900e-05
-4.914084e-05 6.337549e-05
-4.911952e-05 6.337361e-05
-4.910521e-05 6.337409e-05
-4.909821e-05 6.337763e-05
-4.909881e-05 6.338493e-05
-4.910724e-05 6.339666e-05
-4.912370e-05 6.341342e-05
-4.914831e-05 6.343573e-05
-4.918113e-05 6.346403e-05
-4.922215e-05 6.349863e-05
-4.927124e-05 6.353971e-05
-4.932819e-05 6.358732e-05
-4.939272e-05 6.364136e-05
-4.946443e-05 6.370158e-05
-4.954284e-05 6.376762e-05
-4.962742e-05 6.383898e-05
-4.971757e-05 6.391509e-05
-4.981266e-05 6.399528e-05
-4.991204e-05 6.407884e-05
-5.001504e-05 6.416505e-05
-5.012102e-05 6.425316e-05
-5.022932e-05 6.434243e-05
-5.033935e-05 6.443217e-05
-5.045053e-05 6.452171e-05
-5.056231e-05 6.461043e-05
-5.067418e-05 6.469775e-05
-5.078568e-05 6.478315e-05
-5.089636e-05 6.486617e-05
-5.100581e-05 6.494638e-05
-5.111367e-05 6.502342e-05
-5.121956e-05 6.509697e-05
-5.132317e-05 6.516674e-05
-5.142418e-05 6.523250e-05
-5.152230e-05 6.529405e-05
-5.161725e-05 6.535122e-05
-5.170875e-05 6.540390e-05
-5.179654e-05 6.545198e-05
-5.188039e-05 6.549541e-05
-5.196004e-05 6.553417e-05
-5.203526e-05 6.556828e-05
-5.210581e-05 6.559778e-05
-5.217148e-05 6.562277e-05
-5.223204e-05 6.564339e-05
-5.228729e-05 6.565981e-05
-5.233702e-05 6.567229e-05
-5.238103e-05 6.568109e-05
-5.241914e-05 6.568657e-05
-5.245118e-05 6.568912e-05
-5.247700e-05 6.568919e-05
-5.249645e-05 6.568729e-05
-5.250941e-05 6.568397e-05
-5.251580e-05 6.567983e-05
-5.251552e-05 6.567551e-05
-5.250854e-05 6.567166e-05
-5.249483e-05 6.566895e-05
-5.247440e-05 6.566804e-05
-5.244730e-05 6.566957e-05
-5.241362e-05 6.567415e-05
-5.237347e-05 6.568232e-05
-5.232702e-05 6.569455e-05
-5.227445e-05 6.571120e-05
-5.221602e-05 6.573256e-05
-5.215200e-05 6.575875e-05
-5.208270e-05 6.578982e-05
-5.200848e-05 6.582563e-05
-5.192972e-05 6.586598e-05
-5.184681e-05 6.591050e-05
-5.176017e-05 6.595876e-05
-5.167023e-05 6.601022e-05
-5.157741e-05 6.606430e-05
-5.148215e-05 6.612036e-05
-5.138487e-05 6.617774e-05
-5.128598e-05 6.623578e-05
-5.118587e-05 6.629383e-05
-5.108491e-05 6.635126e-05
-5.098348e-05 6.640749e-05
-5.088191e-05 6.646198e-05
-5.078053e-05 6.651424e-05
-5.067965e-05 6.656385e-05
-5.057957e-05 6.661042e-05
-5.048058e-05 6.665365e-05
-5.038295e-05 6.669327e-05
-5.028695e-05 6.672909e-05
-5.019284e-05 6.676097e-05
-5.010088e-05 6.678883e-05
-5.001132e-05 6.681264e-05
-4.992442e-05 6.683243e-05
-4.984043e-05 6.684827e-05
-4.975960e-05 6.686032e-05
-4.968220e-05 6.686875e-05
-4.960848e-05 6.687383e-05
-4.953872e-05 6.687586e-05
-4.947318e-05 6.687518e-05
-4.941216e-05 6.687223e-05
-4.935592e-05 6.686747e-05
-4.930478e-05 6.686143e-05
-4.925902e-05 6.685467e-05
-4.921895e-05 6.684782e-05
-4.918488e-05 6.684155e-05
-4.915709e-05 6.683655e-05
-4.913590e-05 6.683353e-05
-4.912158e-05 6.683324e-05
-4.911441e-05 6.683640e-05
-4.911461e-05 6.684373e-05
-4.912241e-05 6.685589e-05
-4.913795e-05 6.687350e-05
-4.916133e-05 6.689710e-05
-4.919260e-05 6.692711e-05
-4.923170e-05 6.696385e-05
-4.927853e-05 6.700749e-05
-4.933287e-05 6.705807e-05
-4.939442e-05 6.711548e-05
-4.946280e-05 6.717944e-05
-4.953758e-05 6.724957e-05
-4.961823e-05 6.732535e-05
-4.970419e-05 6.740616e-05
-4.979487e-05 6.749132e-05
-4.988964e-05 6.758007e-05
-4.998789e-05 6.767165e-05
-5.008901e-05 6.776529e-05
-5.019240e-05 6.786022e-05
-5.029748e-05 6.795570e-05
-5.040372e-05 6.805105e-05
-5.051060e-05 6.814561e-05
-5.061766e-05 6.823877e-05
-5.072443e-05 6.833001e-05
-5.083052e-05 6.841882e-05
-5.093554e-05 6.850476e-05
-5.103912e-05 6.858745e-05
-5.114094e-05 6.866654e-05
-5.124068e-05 6.874175e-05
-5.133804e-05 6.881280e-05
-5.143273e-05 6.887950e-05
-5.152449e-05 6.894166e-05
-5.161304e-05 6.899915e-05
-5.169815e-05 6.905185e-05
-5.177956e-05 6.909970e-05
-5.185703e-05 6.914266e-05
-5.193032e-05 6.918073e-05
-5.199920e-05 6.921395e-05
-5.206344e-05 6.924241e-05
-5.212281e-05 6.926624e-05
-5.217710e-05 6.928559e-05
-5.222609e-05 6.930070e-05
-5.226957e-05 6.931184e-05
-5.230733e-05 6.931934e-05
-5.233919e-05 6.932360e-05
-5.236497e-05 6.932505e-05
-5.238449e-05 6.932419e-05
-5.239762e-05 6.932157e-05
-5.240421e-05 6.931778e-05
-5.240417e-05 6.931345e-05
-5.239740e-05 6.930923e-05
-5.238385e-05 6.930579e-05
-5.236350e-05 6.930379e-05
-5.233637e-05 6.930387e-05
-5.230249e-05 6.930665e-05
-5.226196e-05 6.931266e-05
-5.221492e-05 6.932239e-05
-5.216154e-05 6.933622e-05
-5.210205e-05 6.935442e-05
-5.203672e-05 6.937716e-05
-5.196587e-05 6.940448e-05
-5.188984e-05 6.943629e-05
-5.180903e-05 6.947237e-05
-5.172386e-05 6.951240e-05
-5.163477e-05 6.955597e-05
-5.154221e-05 6.960256e-05
-5.144664e-05 6.965160e-05
-5.134853e-05 6.970250e-05
-5.124832e-05 6.975460e-05
-5.114647e-05 6.980728e-05
-5.104340e-05 6.985989e-05
-5.093952e-05 6.991185e-05
-5.083523e-05 6.996259e-05
-5.073090e-05 7.001158e-05
-5.062687e-05 7.005836e-05
-5.052349e-05 7.010251e-05
-5.042107e-05 7.014367e-05
-5.031991e-05 7.018155e-05
-5.022030e-05 7.021591e-05
-5.012253e-05 7.024655e-05
-5.002685e-05 7.027336e-05
-4.993353e-05 7.029627e-05
-4.984283e-05 7.031527e-05
-4.975500e-05 7.033038e-05
-4.967028e-05 7.034172e-05
-4.958893e-05 7.034944e-05
-4.951118e-05 7.035373e-05
-4.943730e-05 7.035486e-05
-4.936753e-05 7.035316e-05
-4.930212e-05 7.034899e-05
-4.924134e-05 7.034279e-05
-4.918544e-05 7.033503e-05
-4.913470e-05 7.032626e-05
-4.908936e-05 7.031707e-05
-4.904972e-05 7.030810e-05
-4.901602e-05 7.030001e-05
-4.898855e-05 7.029353e-05
-4.896754e-05 7.028939e-05
-4.895326e-05 7.028834e-05
-4.894593e-05 7.029111e-05
-4.894574e-05 7.029844e-05
-4.895288e-05 7.031100e-05
-4.896745e-05 7.032942e-05
-4.898954e-05 7.035423e-05
-4.901917e-05 7.038586e-05
-4.905626e-05 7.042464e-05
-4.910068e-05 7.047072e-05
-4.915224e-05 7.052413e-05
-4.921064e-05 7.058474e-05
-4.927552e-05 7.065226e-05
-4.934644e-05 7.072628e-05
-4.942293e-05 7.080626e-05
-4.950445e-05 7.089154e-05
-4.959045e-05 7.098142e-05
-4.968036e-05 7.107510e-05
-4.977358e-05 7.117180e-05
-4.986955e-05 7.127070e-05
-4.996773e-05 7.137102e-05
-5.006756e-05 7.147198e-05
-5.016856e-05 7.157286e-05
-5.027024e-05 7.167299e-05
-5.037217e-05 7.177174e-05
-5.047392e-05 7.186854e-05
-5.057512e-05 7.196289e-05
-5.067540e-05 7.205431e-05
-5.077442e-05 7.214241e-05
-5.087187e-05 7.222683e-05
-5.096745e-05 7.230725e-05
-5.106088e-05 7.238340e-05
-5.115187e-05 7.245506e-05
-5.124018e-05 7.252203e-05
-5.132554e-05 7.258416e-05
-5.140771e-05 7.264133e-05
-5.148645e-05 7.269346e-05
-5.156151e-05 7.274049e-05
-5.163267e-05 7.278242e-05
-5.169968e-05 7.281928e-05
-5.176230e-05 7.285113e-05
-5.182032e-05 7.287809e-05
-5.187350e-05 7.290031e-05
-5.192161e-05 7.291801e-05
-5.196444e-05 7.293146e-05
-5.200175e-05 7.294097e-05
-5.203333e-05 7.294692e-05
-5.205900e-05 7.294974e-05
-5.207854e-05 7.294992e-05
-5.209179e-05 7.294801e-05
-5.209857e-05 7.294458e-05
-5.209876e-05 7.294025e-05
-5.209222e-05 7.293568e-05
-5.207888e-05 7.293152e-05
-5.205867e-05 7.292844e-05
-5.203157e-05 7.292707e-05
-5.199759e-05 7.292803e-05
-5.195680e-05 7.293187e-05
-5.190930e-05 7.293908e-05
-5.185526e-05 7.295004e-05
-5.179488e-05 7.296504e-05
-5.172843e-05 7.298426e-05
-5.165622e-05 7.300776e-05
-5.157861e-05 7.303546e-05
-5.149599e-05 7.306717e-05
-5.140880e-05 7.310260e-05
-5.131751e-05 7.314135e-05
-5.122260e-05 7.318293e-05
-5.112454e-05 7.322681e-05
-5.102385e-05 7.327239e-05
-5.092101e-05 7.331907e-05
-5.081649e-05 7.336623e-05
-5.071076e-05 7.341327e-05
-5.060426e-05 7.345961e-05
-5.049741e-05 7.350471e-05
-5.039060e-05 7.354806e-05
-5.028423e-05 7.358922e-05
-5.017864e-05 7.362779e-05
-5.007416e-05 7.366342e-05
-4.997113e-05 7.369585e-05
-4.986983e-05 7.372483e-05
-4.977056e-05 7.375022e-05
-4.967359e-05 7.377188e-05
-4.957918e-05 7.378978e-05
-4.948759e-05 7.380390e-05
-4.939908e-05 7.381431e-05
-4.931387e-05 7.382111e-05
-4.923222e-05 7.382447e-05
-4.915436e-05 7.382460e-05
-4.908052e-05 7.382179e-05
-4.901094e-05 7.381637e-05
-4.894585e-05 7.380871e-05
-4.888549e-05 7.379927e-05
-4.883009e-05 7.378854e-05
-4.877988e-05 7.377708e-05
-4.873510e-05 7.376548e-05
-4.869599e-05 7.375440e-05
-4.866278e-05 7.374453e-05
-4.863569e-05 7.373659e-05
-4.861493e-05 7.373134e-05
-4.860073e-05 7.372952e-05
-4.859326e-05 7.373190e-05
-4.859268e-05 7.373921e-05
-4.859913e-05 7.375213e-05
-4.861271e-05 7.377130e-05
-4.863344e-05 7.379725e-05
-4.866133e-05 7.383043e-05
-4.869630e-05 7.387113e-05
-4.873821e-05 7.391951e-05
-4.878684e-05 7.397560e-05
-4.884192e-05 7.403924e-05
-4.890309e-05 7.411013e-05
-4.896997e-05 7.418783e-05
-4.904208e-05 7.427178e-05
-4.911893e-05 7.436129e-05
-4.920001e-05 7.445563e-05
-4.928478e-05 7.455398e-05
-4.937271e-05 7.465552e-05
-4.946327e-05 7.475940e-05
-4.955595e-05 7.486481e-05
-4.965025e-05 7.497096e-05
-4.974572e-05 7.507709e-05
-4.984191e-05 7.518250e-05
-4.993842e-05 7.528655e-05
-5.003486e-05 7.538865e-05
-5.013087e-05 7.548826e-05
-5.022613e-05 7.558491e-05
-5.032031e-05 7.567818e-05
-5.041311e-05 7.576768e-05
-5.050427e-05 7.585308e-05
-5.059349e-05 7.593412e-05
-5.068053e-05 7.601053e-05
-5.076514e-05 7.608212e-05
-5.084706e-05 7.614872e-05
-5.092606e-05 7.621020e-05
-5.100191e-05 7.626645e-05
-5.107435e-05 7.631742e-05
-5.114316e-05 7.636309e-05
-5.120811e-05 7.640347e-05
-5.126895e-05 7.643862e-05
-5.132545e-05 7.646864e-05
-5.137736e-05 7.649367e-05
-5.142446e-05 7.651391e-05
-5.146650e-05 7.652963e-05
-5.150325e-05 7.654111e-05
-5.153448e-05 7.654874e-05
-5.155995e-05 7.655293e-05
-5.157946e-05 7.655416e-05
-5.159279e-05 7.655295e-05
-5.159975e-05 7.654989e-05
-5.160017e-05 7.654558e-05
-5.159389e-05 7.654066e-05
-5.158078e-05 7.653580e-05
-5.156076e-05 7.653164e-05
-5.153377e-05 7.652883e-05
-5.149979e-05 7.652798e-05
-5.145885e-05 7.652963e-05
-5.141104e-05 7.653429e-05
-5.135649e-05 7.654235e-05
-5.129540e-05 7.655411e-05
-5.122802e-05 7.656975e-05
-5.115466e-05 7.658936e-05
-5.107567e-05 7.661288e-05
-5.099148e-05 7.664014e-05
-5.090253e-05 7.667086e-05
-5.080930e-05 7.670468e-05
-5.071230e-05 7.674114e-05
-5.061204e-05 7.677971e-05
-5.050906e-05 7.681986e-05
-5.040387e-05 7.686098e-05
-5.029699e-05 7.690250e-05
-5.018889e-05 7.694382e-05
-5.008007e-05 7.698441e-05
-4.997096e-05 7.702374e-05
-4.986200e-05 7.706133e-05
-4.975358e-05 7.709675e-05
-4.964608e-05 7.712962e-05
-4.953985e-05 7.715963e-05
-4.943523e-05 7.718651e-05
-4.933253e-05 7.721005e-05
-4.923204e-05 7.723010e-05
-4.913405e-05 7.724655e-05
-4.903883e-05 7.725938e-05
-4.894662e-05 7.726860e-05
-4.885767e-05 7.727426e-05
-4.877223e-05 7.727651e-05
-4.869051e-05 7.727550e-05
-4.861276e-05 7.727148e-05
-4.853917e-05 7.726473e-05
-4.846998e-05 7.725560e-05
-4.840539e-05 7.724448e-05
-4.834562e-05 7.723183e-05
-4.829087e-05 7.721816e-05
-4.824134e-05 7.720403e-05
-4.819725e-05 7.719006e-05
-4.815879e-05 7.717691e-05
-4.812615e-05 7.716528e-05
-4.809952e-05 7.715591e-05
-4.807908e-05 7.714955e-05
-4.806499e-05 7.714698e-05
-4.805740e-05 7.714895e-05
-4.805644e-05 7.715622e-05
-4.806219e-05 7.716947e-05
-4.807472e-05 7.718933e-05
-4.809404e-05 7.721636e-05
-4.812012e-05 7.725097e-05
-4.815286e-05 7.729348e-05
-4.819213e-05 7.734404e-05
-4.823769e-05 7.740264e-05
-4.828930e-05 7.746913e-05
-4.834660e-05 7.754319e-05
-4.840923e-05 7.762435e-05
-4.847676e-05 7.771202e-05
-4.854872e-05 7.780551e-05
-4.862465e-05 7.790404e-05
-4.870405e-05 7.800678e-05
-4.878644e-05 7.811287e-05
-4.887132e-05 7.822144e-05
-4.895823e-05 7.833165e-05
-4.904674e-05 7.844267e-05
-4.913640e-05 7.855375e-05
-4.922683e-05 7.866415e-05
-4.931765e-05 7.877320e-05
-4.940850e-05 7.888030e-05
-4.949906e-05 7.898490e-05
-4.958902e-05 7.908650e-05
-4.967808e-05 7.918465e-05
-4.976598e-05 7.927898e-05
-4.985244e-05 7.936913e-05
-4.993721e-05 7.945481e-05
-5.002005e-05 7.953577e-05
-5.010072e-05 7.961177e-05
-5.017897e-05 7.968265e-05
-5.025457e-05 7.974825e-05
-5.032731e-05 7.980848e-05
-5.039693e-05 7.986325e-05
-5.046320e-05 7.991252e-05
-5.052590e-05 7.995631e-05
-5.058478e-05 7.999466e-05
-5.063959e-05 8.002765e-05
-5.069010e-05 8.005541e-05
-5.073605e-05 8.007815e-05
-5.077719e-05 8.009608e-05
-5.081327e-05 8.010951e-05
-5.084405e-05 8.011880e-05
-5.086926e-05 8.012434e-05
-5.088868e-05 8.012661e-05
-5.090205e-05 8.012611e-05
-5.090916e-05 8.012343e-05
-5.090981e-05 8.011914e-05
-5.090380e-05 8.011390e-05
-5.089098e-05 8.010834e-05
-5.087121e-05 8.010312e-05
-5.084440e-05 8.009888e-05
-5.081052e-05 8.009621e-05
-5.076955e-05 8.009568e-05
-5.072156e-05 8.009778e-05
-5.066666e-05 8.010291e-05
-5.060502e-05 8.011139e-05
-5.053690e-05 8.012342e-05
-5.046260e-05 8.013908e-05
-5.038247e-05 8.015835e-05
-5.029694e-05 8.018108e-05
-5.020648e-05 8.020701e-05
-5.011158e-05 8.023580e-05
-5.001277e-05 8.026703e-05
-4.991060e-05 8.030020e-05
-4.980562e-05 8.033478e-05
-4.969838e-05 8.037023e-05
-4.958943e-05 8.040598e-05
-4.947929e-05 8.044148e-05
-4.936845e-05 8.047620e-05
-4.925740e-05 8.050965e-05
-4.914659e-05 8.054137e-05
-4.903643e-05 8.057095e-05
-4.892733e-05 8.059804e-05
-4.881965e-05 8.062233e-05
-4.871374e-05 8.064359e-05
-4.860993e-05 8.066161e-05
-4.850852e-05 8.067626e-05
-4.840979e-05 8.068747e-05
-4.831402e-05 8.069519e-05
-4.822145e-05 8.069947e-05
-4.813233e-05 8.070038e-05
-4.804688e-05 8.069806e-05
-4.796534e-05 8.069269e-05
-4.788791e-05 8.068453e-05
-4.781479e-05 8.067386e-05
-4.774618e-05 8.066105e-05
-4.768228e-05 8.064649e-05
-4.762327e-05 8.063067e-05
-4.756933e-05 8.061410e-05
-4.752063e-05 8.059734e-05
-4.747734e-05 8.058104e-05
-4.743963e-05 8.056585e-05
-4.740766e-05 8.055250e-05
-4.738157e-05 8.054172e-05
-4.736150e-05 8.053428e-05
-4.734757e-05 8.053096e-05
-4.733988e-05 8.053253e-05
-4.733853e-05 8.053973e-05
-4.734357e-05 8.055327e-05
-4.735502e-05 8.057377e-05
-4.737287e-05 8.060179e-05
-4.739707e-05 8.063775e-05
-4.742750e-05 8.068194e-05
-4.746400e-05 8.073452e-05
-4.750638e-05 8.079548e-05
-4.755436e-05 8.086463e-05
-4.760763e-05 8.094164e-05
-4.766584e-05 8.102603e-05
-4.772858e-05 8.111718e-05
-4.779546e-05 8.121438e-05
-4.786602e-05 8.131682e-05
-4.793982e-05 8.142365e-05
-4.801642e-05 8.153398e-05
-4.809539e-05 8.164693e-05
-4.817630e-05 8.176162e-05
-4.825874e-05 8.187722e-05
-4.834235e-05 8.199292e-05
-4.842676e-05 8.210799e-05
-4.851162e-05 8.222174e-05
-4.859663e-05 8.233354e-05
-4.868147e-05 8.244282e-05
-4.876588e-05 8.254907e-05
-4.884958e-05 8.265185e-05
-4.893232e-05 8.275073e-05
-4.901384e-05 8.284537e-05
-4.909392e-05 8.293545e-05
-4.917232e-05 8.302071e-05
-4.924881e-05 8.310092e-05
-4.932316e-05 8.317587e-05
-4.939516e-05 8.324542e-05
-4.946457e-05 8.330944e-05
-4.953117e-05 8.336785e-05
-4.959472e-05 8.342059e-05
-4.965499e-05 8.346767e-05
-4.971174e-05 8.350910e-05
-4.976471e-05 8.354497e-05
-4.981366e-05 8.357539e-05
-4.985833e-05 8.360054e-05
-4.989846e-05 8.362065e-05
-4.993378e-05 8.363599e-05
-4.996401e-05 8.364690e-05
-4.998889e-05 8.365378e-05
-5.000816e-05 8.365708e-05
-5.002154e-05 8.365731e-05
-5.002879e-05 8.365500e-05
-5.002966e-05 8.365076e-05
-5.002394e-05 8.364520e-05
-5.001143e-05 8.363897e-05
-4.999197e-05 8.363270e-05
-4.996543e-05 8.362703e-05
-4.993173e-05 8.362256e-05
-4.989085e-05 8.361984e-05
-4.984282e-05 8.361938e-05
-4.978772e-05 8.362157e-05
-4.972572e-05 8.362675e-05
-4.965706e-05 8.363512e-05
-4.958202e-05 8.364680e-05
-4.950098e-05 8.366176e-05
-4.941436e-05 8.367988e-05
-4.932264e-05 8.370095e-05
-4.922634e-05 8.372463e-05
-4.912600e-05 8.375054e-05
-4.902221e-05 8.377821e-05
-4.891553e-05 8.380714e-05
-4.880656e-05 8.383682e-05
-4.869585e-05 8.386670e-05
-4.858397e-05 8.389627e-05
-4.847144e-05 8.392502e-05
-4.835876e-05 8.395249e-05
-4.824641e-05 8.397825e-05
-4.813483e-05 8.400191e-05
-4.802444e-05 8.402313e-05
-4.791562e-05 8.404165e-05
-4.780873e-05 8.405722e-05
-4.770410e-05 8.406967e-05
-4.760205e-05 8.407889e-05
-4.750287e-05 8.408481e-05
-4.740682e-05 8.408741e-05
-4.731415e-05 8.408674e-05
-4.722511e-05 8.408289e-05
-4.713991e-05 8.407601e-05
-4.705877e-05 8.406630e-05
-4.698188e-05 8.405401e-05
-4.690944e-05 8.403945e-05
-4.684162e-05 8.402300e-05
-4.677858e-05 8.400505e-05
-4.672050e-05 8.398610e-05
-4.666752e-05 8.396667e-05
-4.661978e-05 8.394734e-05
-4.657743e-05 8.392875e-05
-4.654059e-05 8.391157e-05
-4.650937e-05 8.389653e-05
-4.648389e-05 8.388437e-05
-4.646425e-05 8.387587e-05
-4.645051e-05 8.387181e-05
-4.644276e-05 8.387297e-05
-4.644102e-05 8.388009e-05
-4.644533e-05 8.389388e-05
-4.645567e-05 8.391497e-05
-4.647200e-05 8.394390e-05
-4.649424e-05 8.398109e-05
-4.652227e-05 8.402685e-05
-4.655592e-05 8.408131e-05
-4.659498e-05 8.414443e-05
-4.663920e-05 8.421605e-05
-4.668828e-05 8.429579e-05
-4.674190e-05 8.438317e-05
-4.679969e-05 8.447754e-05
-4.686128e-05 8.457817e-05
-4.692627e-05 8.468423e-05
-4.699426e-05 8.479485e-05
-4.706487e-05 8.490912e-05
-4.713769e-05 8.502612e-05
-4.721236e-05 8.514497e-05
-4.728852e-05 8.526480e-05
-4.736583e-05 8.538480e-05
-4.744397e-05 8.550421e-05
-4.752264e-05 8.562233e-05
-4.760156e-05 8.573850e-05
-4.768045e-05 8.585216e-05
-4.775907e-05 8.596277e-05
-4.783716e-05 8.606986e-05
-4.791450e-05 8.617302e-05
-4.799085e-05 8.627188e-05
-4.806601e-05 8.636611e-05
-4.813974e-05 8.645543e-05
-4.821184e-05 8.653961e-05
-4.828209e-05 8.661842e-05
-4.835027e-05 8.669172e-05
-4.841617e-05 8.675935e-05
-4.847955e-05 8.682123e-05
-4.854020e-05 8.687729e-05
-4.859787e-05 8.692752e-05
-4.865232e-05 8.697192e-05
-4.870330e-05 8.701057e-05
-4.875056e-05 8.704356e-05
-4.879383e-05 8.707106e-05
-4.883282e-05 8.709328e-05
-4.886727e-05 8.711048e-05
-4.889688e-05 8.712300e-05
-4.892136e-05 8.713120e-05
-4.894042e-05 8.713552e-05
-4.895377e-05 8.713646e-05
-4.896113e-05 8.713454e-05
-4.896223e-05 8.713035e-05
-4.895681e-05 8.712450e-05
-4.894465e-05 8.711760e-05
-4.892555e-05 8.711031e-05
-4.889936e-05 8.710323e-05
-4.886595e-05 8.709696e-05
-4.882527e-05 8.709207e-05
-4.877733e-05 8.708904e-05
-4.872219e-05 8.708829e-05
-4.866001e-05 8.709015e-05
-4.859099e-05 8.709484e-05
-4.851544e-05 8.710250e-05
-4.843372e-05 8.711311e-05
-4.834625e-05 8.712659e-05
-4.825354e-05 8.714273e-05
-4.815611e-05 8.716124e-05
-4.805453e-05 8.718175e-05
-4.794941e-05 8.720384e-05
-4.784134e-05 8.722703e-05
-4.773094e-05 8.725085e-05
-4.761880e-05 8.727478e-05
-4.750549e-05 8.729833e-05
-4.739159e-05 8.732104e-05
-4.727760e-05 8.734245e-05
-4.716404e-05 8.736218e-05
-4.705135e-05 8.737984e-05
-4.693999e-05 8.739515e-05
-4.683033e-05 8.740782e-05
-4.672276e-05 8.741766e-05
-4.661762e-05 8.742451e-05
-4.651523e-05 8.742827e-05
-4.641587e-05 8.742888e-05
-4.631981e-05 8.742636e-05
-4.622731e-05 8.742074e-05
-4.613860e-05 8.741214e-05
-4.605390e-05 8.740072e-05
-4.597339e-05 8.738669e-05
-4.589727e-05 8.737032e-05
-4.582571e-05 8.735192e-05
-4.575886e-05 8.733186e-05
-4.569687e-05 8.731058e-05
-4.563988e-05 8.728855e-05
-4.558801e-05 8.726632e-05
-4.554138e-05 8.724447e-05
-4.550008e-05 8.722365e-05
-4.546420e-05 8.720453e-05
-4.543384e-05 8.718784e-05
-4.540905e-05 8.717434e-05
-4.538988e-05 8.716480e-05
-4.537638e-05 8.716001e-05
-4.536858e-05 8.716075e-05
-4.536647e-05 8.716777e-05
-4.537003e-05 8.718177e-05
-4.537923e-05 8.720338e-05
-4.539399e-05 8.723314e-05
-4.541421e-05 8.727147e-05
-4.543976e-05 8.731866e-05
-4.547045e-05 8.737483e-05
-4.550609e-05 8.743996e-05
-4.554642e-05 8.751383e-05
-4.559118e-05 8.759608e-05
-4.564005e-05 8.768619e-05
-4.569273e-05 8.778352e-05
-4.574885e-05 8.788729e-05
-4.580809e-05 8.799668e-05
-4.587008e-05 8.811077e-05
-4.593448e-05 8.822864e-05
-4.600096e-05 8.834936e-05
-4.606917e-05 8.847202e-05
-4.613883e-05 8.859575e-05
-4.620962e-05 8.871971e-05
-4.628128e-05 8.884312e-05
-4.635353e-05 8.896527e-05
-4.642613e-05 8.908549e-05
-4.649885e-05 8.920320e-05
-4.657144e-05 8.931785e-05
-4.664371e-05 8.942896e-05
-4.671543e-05 8.953610e-05
-4.678640e-05 8.963889e-05
-4.685641e-05 8.973700e-05
-4.692527e-05 8.983013e-05
-4.699278e-05 8.991803e-05
-4.705872e-05 9.000049e-05
-4.712289e-05 9.007732e-05
-4.718508e-05 9.014837e-05
-4.724507e-05 9.021355e-05
-4.730264e-05 9.027277e-05
-4.735754e-05 9.032600e-05
-4.740955e-05 9.037325e-05
-4.745840e-05 9.041456e-05
-4.750383e-05 9.045003e-05
-4.754556e-05 9.047980e-05
-4.758331e-05 9.050407e-05
-4.761679e-05 9.052309e-05
-4.764569e-05 9.053716e-05
-4.766970e-05 9.054666e-05
-4.768850e-05 9.055199e-05
-4.770178e-05 9.055364e-05
-4.770924e-05 9.055212e-05
-4.771056e-05 9.054800e-05
-4.770546e-05 9.054186e-05
-4.769369e-05 9.053433e-05
-4.767501e-05 9.052602e-05
-4.764922e-05 9.051755e-05
-4.761620e-05 9.050951e-05
-4.757584e-05 9.050246e-05
-4.752812e-05 9.049687e-05
-4.747311e-05 9.049318e-05
-4.741091e-05 9.049172e-05
-4.734174e-05 9.049272e-05
-4.726589e-05 9.049633e-05
-4.718372e-05 9.050256e-05
-4.709566e-05 9.051135e-05
-4.700222e-05 9.052252e-05
-4.690393e-05 9.053580e-05
-4.680141e-05 9.055086e-05
-4.669526e-05 9.056731e-05
-4.658610e-05 9.058470e-05
-4.647459e-05 9.060259e-05
-4.636133e-05 9.062050e-05
-4.624693e-05 9.063797e-05
-4.613198e-05 9.065456e-05
-4.601701e-05 9.066986e-05
-4.590255e-05 9.068349e-05
-4.578909e-05 9.069512e-05
-4.567706e-05 9.070445e-05
-4.556689e-05 9.071126e-05
-4.545895e-05 9.071534e-05
-4.535359e-05 9.071657e-05
-4.525114e-05 9.071485e-05
-4.515189e-05 9.071016e-05
-4.505611e-05 9.070251e-05
-4.496404e-05 9.069196e-05
-4.487592e-05 9.067864e-05
-4.479194e-05 9.066272e-05
-4.471230e-05 9.064441e-05
-4.463716e-05 9.062400e-05
-4.456668e-05 9.060180e-05
-4.450100e-05 9.057820e-05
-4.444023e-05 9.055364e-05
-4.438450e-05 9.052861e-05
-4.433389e-05 9.050364e-05
-4.428849e-05 9.047933e-05
-4.424836e-05 9.045633e-05
-4.421356e-05 9.043532e-05
-4.418413e-05 9.041704e-05
-4.416009e-05 9.040223e-05
-4.414146e-05 9.039168e-05
-4.412824e-05 9.038618e-05
-4.412041e-05 9.038651e-05
-4.411792e-05 9.039340e-05
-4.412074e-05 9.040757e-05
-4.412877e-05 9.042964e-05
-4.414192e-05 9.046015e-05
-4.416007e-05 9.049950e-05
-4.418306e-05 9.054799e-05
-4.421071e-05 9.060572e-05
-4.424281e-05 9.067265e-05
-4.427915e-05 9.074857e-05
-4.431945e-05 9.083309e-05
-4.436345e-05 9.092569e-05
-4.441085e-05 9.102569e-05
-4.446136e-05 9.113231e-05
-4.451467e-05 9.124470e-05
-4.457048e-05 9.136193e-05
-4.462850e-05 9.148308e-05
-4.468843e-05 9.160718e-05
-4.475000e-05 9.173331e-05
-4.481295e-05 9.186058e-05
-4.487703e-05 9.198814e-05
-4.494199e-05 9.211520e-05
-4.500762e-05 9.224103e-05
-4.507370e-05 9.236496e-05
-4.514003e-05 9.248638e-05
-4.520640e-05 9.260474e-05
-4.527263e-05 9.271955e-05
-4.533853e-05 9.283037e-05
-4.540391e-05 9.293680e-05
-4.546859e-05 9.303851e-05
-4.553238e-05 9.313518e-05
-4.559509e-05 9.322656e-05
-4.565654e-05 9.331242e-05
-4.571652e-05 9.339256e-05
-4.577482e-05 9.346684e-05
-4.583125e-05 9.353512e-05
-4.588557e-05 9.359733e-05
-4.593756e-05 9.365342e-05
-4.598697e-05 9.370338e-05
-4.603354e-05 9.374724e-05
-4.607701e-05 9.378508e-05
-4.611710e-05 9.381704e-05
-4.615350e-05 9.384329e-05
-4.618592e-05 9.386407e-05
-4.621402e-05 9.387966e-05
-4.623749e-05 9.389043e-05
-4.625598e-05 9.389676e-05
-4.626915e-05 9.389911e-05
-4.627668e-05 9.389799e-05
-4.627822e-05 9.389395e-05
-4.627345e-05 9.388755e-05
-4.626210e-05 9.387940e-05
-4.624389e-05 9.387010e-05
-4.621859e-05 9.386027e-05
-4.618604e-05 9.385048e-05
-4.614612e-05 9.384128e-05
-4.609877e-05 9.383315e-05
-4.604403e-05 9.382653e-05
-4.598200e-05 9.382175e-05
-4.591288e-05 9.381906e-05
-4.583694e-05 9.381861e-05
-4.575456e-05 9.382045e-05
-4.566615e-05 9.382453e-05
-4.557225e-05 9.383069e-05
-4.547340e-05 9.383870e-05
-4.537021e-05 9.384827e-05
-4.526333e-05 9.385903e-05
-4.515341e-05 9.387057e-05
-4.504110e-05 9.388247e-05
-4.492704e-05 9.389431e-05
-4.481188e-05 9.390565e-05
-4.469620e-05 9.391608e-05
-4.458058e-05 9.392522e-05
-4.446556e-05 9.393272e-05
-4.435163e-05 9.393828e-05
-4.423927e-05 9.394162e-05
-4.412889e-05 9.394253e-05
-4.402088e-05 9.394085e-05
-4.391561e-05 9.393645e-05
-4.381340e-05 9.392927e-05
-4.371454e-05 9.391928e-05
-4.361930e-05 9.390653e-05
-4.352793e-05 9.389108e-05
-4.344064e-05 9.387308e-05
-4.335764e-05 9.385269e-05
-4.327908e-05 9.383016e-05
-4.320514e-05 9.380576e-05
-4.313595e-05 9.377983e-05
-4.307162e-05 9.375276e-05
-4.301226e-05 9.372499e-05
-4.295794e-05 9.369702e-05
-4.290874e-05 9.366938e-05
-4.286470e-05 9.364269e-05
-4.282585e-05 9.361758e-05
-4.279222e-05 9.359474e-05
-4.276381e-05 9.357491e-05
-4.274060e-05 9.355884e-05
-4.272256e-05 9.354732e-05
-4.270965e-05 9.354112e-05
-4.270181e-05 9.354102e-05
-4.269896e-05 9.354777e-05
-4.270101e-05 9.356207e-05
-4.270786e-05 9.358454e-05
-4.271936e-05 9.361571e-05
-4.273538e-05 9.365598e-05
-4.275575e-05 9.370562e-05
-4.278028e-05 9.376474e-05
-4.280876e-05 9.383329e-05
-4.284099e-05 9.391104e-05
-4.287672e-05 9.399760e-05
-4.291571e-05 9.409241e-05
-4.295771e-05 9.419480e-05
-4.300245e-05 9.430397e-05
-4.304969e-05 9.441904e-05
-4.309916e-05 9.453909e-05
-4.315063e-05 9.466315e-05
-4.320385e-05 9.479028e-05
-4.325860e-05 9.491951e-05
-4.331467e-05 9.504996e-05
-4.337184e-05 9.518076e-05
-4.342993e-05 9.531111e-05
-4.348875e-05 9.544026e-05
-4.354812e-05 9.556754e-05
-4.360787e-05 9.569233e-05
-4.366783e-05 9.581407e-05
-4.372783e-05 9.593225e-05
-4.378772e-05 9.604643e-05
-4.384733e-05 9.615620e-05
-4.390648e-05 9.626121e-05
-4.396502e-05 9.636116e-05
-4.402277e-05 9.645575e-05
-4.407954e-05 9.654477e-05
-4.413516e-05 9.662800e-05
-4.418942e-05 9.670528e-05
-4.424212e-05 9.677648e-05
-4.429304e-05 9.684150e-05
-4.434196e-05 9.690029e-05
-4.438863e-05 9.695281e-05
-4.443280e-05 9.699909e-05
-4.447418e-05 9.703920e-05
-4.451251e-05 9.707326e-05
-4.454746e-05 9.710141e-05
-4.457872e-05 9.712389e-05
-4.460595e-05 9.714097e-05
-4.462881e-05 9.715297e-05
-4.464694e-05 9.716028e-05
-4.465997e-05 9.716333e-05
-4.466754e-05 9.716262e-05
-4.466929e-05 9.715866e-05
-4.466488e-05 9.715201e-05
-4.465398e-05 9.714327e-05
-4.463629e-05 9.713302e-05
-4.461155e-05 9.712185e-05
-4.457957e-05 9.711033e-05
-4.454020e-05 9.709901e-05
-4.449335e-05 9.708837e-05
-4.443904e-05 9.707883e-05
-4.437736e-05 9.707075e-05
-4.430848e-05 9.706437e-05
-4.423267e-05 9.705987e-05
-4.415030e-05 9.705731e-05
-4.406181e-05 9.705666e-05
-4.396770e-05 9.705780e-05
-4.386857e-05 9.706053e-05
-4.376502e-05 9.706457e-05
-4.365772e-05 9.706961e-05
-4.354734e-05 9.707526e-05
-4.343455e-05 9.708116e-05
-4.332003e-05 9.708689e-05
-4.320442e-05 9.709206e-05
-4.308835e-05 9.709631e-05
-4.297241e-05 9.709926e-05
-4.285715e-05 9.710061e-05
-4.274309e-05 9.710007e-05
-4.263071e-05 9.709741e-05
-4.252043e-05 9.709243e-05
-4.241267e-05 9.708498e-05
-4.230779e-05 9.707497e-05
-4.220610e-05 9.706234e-05
-4.210792e-05 9.704709e-05
-4.201350e-05 9.702927e-05
-4.192308e-05 9.700897e-05
-4.183688e-05 9.698633e-05
-4.175508e-05 9.696154e-05
-4.167784e-05 9.693485e-05
-4.160531e-05 9.690654e-05
-4.153760e-05 9.687695e-05
-4.147481e-05 9.684649e-05
-4.141701e-05 9.681559e-05
-4.136426e-05 9.678475e-05
-4.131661e-05 9.675453e-05
-4.127405e-05 9.672552e-05
-4.123661e-05 9.669837e-05
-4.120424e-05 9.667378e-05
-4.117693e-05 9.665246e-05
-4.115461e-05 9.663517e-05
-4.113721e-05 9.662270e-05
-4.112465e-05 9.661582e-05
-4.111682e-05 9.661531e-05
-4.111362e-05 9.662190e-05
-4.111491e-05 9.663628e-05
-4.112054e-05 9.665909e-05
-4.113037e-05 9.669082e-05
-4.114421e-05 9.673189e-05
-4.116190e-05 9.678255e-05
-4.118324e-05 9.684290e-05
-4.120803e-05 9.691287e-05
-4.123606e-05 9.699223e-05
-4.126712e-05 9.708057e-05
-4.130099e-05 9.717733e-05
-4.133746e-05 9.728181e-05
-4.137631e-05 9.739321e-05
-4.141734e-05 9.751064e-05
-4.146033e-05 9.763316e-05
-4.150510e-05 9.775980e-05
-4.155146e-05 9.788958e-05
-4.159924e-05 9.802156e-05
-4.164826e-05 9.815481e-05
-4.169837e-05 9.828848e-05
-4.174941e-05 9.842174e-05
-4.180125e-05 9.855385e-05
-4.185374e-05 9.868412e-05
-4.190674e-05 9.881192e-05
-4.196012e-05 9.893668e-05
-4.201373e-05 9.905790e-05
-4.206744e-05 9.917511e-05
-4.212110e-05 9.928791e-05
-4.217456e-05 9.939593e-05
-4.222768e-05 9.949886e-05
-4.228030e-05 9.959640e-05
-4.233224e-05 9.968832e-05
-4.238333e-05 9.977440e-05
-4.243339e-05 9.985447e-05
-4.248221e-05 9.992838e-05
-4.252959e-05 9.999603e-05
-4.257530e-05 1.000573e-04
-4.261910e-05 1.001123e-04
-4.266073e-05 1.001609e-04
-4.269992e-05 1.002031e-04
-4.273637e-05 1.002392e-04
-4.276977e-05 1.002692e-04
-4.279978e-05 1.002933e-04
-4.282607e-05 1.003118e-04
-4.284825e-05 1.003250e-04
-4.286596e-05 1.003332e-04
-4.287881e-05 1.003370e-04
-4.288641e-05 1.003367e-04
-4.288837e-05 1.003328e-04
-4.288432e-05 1.003259e-04
-4.287390e-05 1.003166e-04
-4.285678e-05 1.003055e-04
-4.283268e-05 1.002930e-04
-4.280136e-05 1.002798e-04
-4.276264e-05 1.002664e-04
-4.271643e-05 1.002532e-04
-4.266271e-05 1.002408e-04
-4.260155e-05 1.002295e-04
-4.253310e-05 1.002194e-04
-4.245765e-05 1.002109e-04
-4.237553e-05 1.002039e-04
-4.228720e-05 1.001985e-04
-4.219317e-05 1.001947e-04
-4.209403e-05 1.001921e-04
-4.199041e-05 1.001906e-04
-4.188300e-05 1.001899e-04
-4.177247e-05 1.001896e-04
-4.165953e-05 1.001895e-04
-4.154486e-05 1.001891e-04
-4.142914e-05 1.001881e-04
-4.131301e-05 1.001862e-04
-4.119708e-05 1.001829e-04
-4.108191e-05 1.001781e-04
-4.096804e-05 1.001715e-04
-4.085596e-05 1.001628e-04
-4.074612e-05 1.001520e-04
-4.063891e-05 1.001388e-04
-4.053470e-05 1.001232e-04
-4.043384e-05 1.001051e-04
-4.033661e-05 1.000847e-04
-4.024327e-05 1.000618e-04
-4.015407e-05 1.000367e-04
-4.006920e-05 1.000095e-04
-3.998884e-05 9.998041e-05
-3.991314e-05 9.994963e-05
-3.984222e-05 9.991749e-05
-3.977618e-05 9.988433e-05
-3.971511e-05 9.985055e-05
-3.965904e-05 9.981661e-05
-3.960802e-05 9.978301e-05
-3.956204e-05 9.975028e-05
-3.952110e-05 9.971904e-05
-3.948515e-05 9.968993e-05
-3.945415e-05 9.966364e-05
-3.942801e-05 9.964090e-05
-3.940665e-05 9.962244e-05
-3.938994e-05 9.960906e-05
-3.937776e-05 9.960152e-05
-3.936998e-05 9.960059e-05
-3.936643e-05 9.960700e-05
-3.936694e-05 9.962144e-05
-3.937135e-05 9.964451e-05
-3.937947e-05 9.967672e-05
-3.939110e-05 9.971847e-05
-3.940606e-05 9.977000e-05
-3.942415e-05 9.983140e-05
-3.944516e-05 9.990260e-05
-3.946892e-05 9.998334e-05
-3.949522e-05 1.000732e-04
-3.952388e-05 1.001716e-04
-3.955472e-05 1.002779e-04
-3.958757e-05 1.003912e-04
-3.962226e-05 1.005107e-04
-3.965866e-05 1.006353e-04
-3.969660e-05 1.007642e-04
-3.973597e-05 1.008963e-04
-3.977663e-05 1.010306e-04
-3.981846e-05 1.011663e-04
-3.986137e-05 1.013024e-04
-3.990523e-05 1.014382e-04
-3.994994e-05 1.015729e-04
-3.999540e-05 1.017058e-04
-4.004150e-05 1.018362e-04
-4.008814e-05 1.019637e-04
-4.013520e-05 1.020876e-04
-4.018258e-05 1.022075e-04
-4.023014e-05 1.023230e-04
-4.027776e-05 1.024337e-04
-4.032531e-05 1.025393e-04
-4.037264e-05 1.026395e-04
-4.041960e-05 1.027341e-04
-4.046603e-05 1.028228e-04
-4.051174e-05 1.029054e-04
-4.055655e-05 1.029818e-04
-4.060025e-05 1.030519e-04
-4.064262e-05 1.031156e-04
-4.068342e-05 1.031728e-04
-4.072240e-05 1.032235e-04
-4.075928e-05 1.032678e-04
-4.079375e-05 1.033057e-04
-4.082550e-05 1.033375e-04
-4.085419e-05 1.033632e-04
-4.087944e-05 1.033830e-04
-4.090089e-05 1.033974e-04
-4.091814e-05 1.034066e-04
-4.093077e-05 1.034110e-04
-4.093837e-05 1.034111e-04
-4.094054e-05 1.034074e-04
-4.093686e-05 1.034003e-04
-4.092695e-05 1.033904e-04
-4.091045e-05 1.033784e-04
-4.088705e-05 1.033646e-04
-4.085648e-05 1.033498e-04
-4.081854e-05 1.033343e-04
-4.077309e-05 1.033187e-04
-4.072011e-05 1.033035e-04
-4.065964e-05 1.032888e-04
-4.059183e-05 1.032752e-04
-4.051694e-05 1.032626e-04
-4.043531e-05 1.032513e-04
-4.034739e-05 1.032412e-04
-4.025370e-05 1.032323e-04
-4.015484e-05 1.032244e-04
-4.005145e-05 1.032174e-04
-3.994422e-05 1.032110e-04
-3.983387e-05 1.032048e-04
-3.972109e-05 1.031987e-04
-3.960661e-05 1.031922e-04
-3.949111e-05 1.031850e-04
-3.937525e-05 1.031768e-04
-3.925966e-05 1.031674e-04
-3.914491e-05 1.031565e-04
-3.903156e-05 1.031438e-04
-3.892010e-05 1.031291e-04
-3.881099e-05 1.031124e-04
-3.870464e-05 1.030935e-04
-3.860142e-05 1.030724e-04
-3.850166e-05 1.030490e-04
-3.840566e-05 1.030234e-04
-3.831368e-05 1.029956e-04
-3.822594e-05 1.029657e-04
-3.814264e-05 1.029340e-04
-3.806395e-05 1.029007e-04
-3.799000e-05 1.028659e-04
-3.792090e-05 1.028300e-04
-3.785673e-05 1.027934e-04
-3.779754e-05 1.027564e-04
-3.774337e-05 1.027195e-04
-3.769421e-05 1.026832e-04
-3.765005e-05 1.026481e-04
-3.761083e-05 1.026147e-04
-3.757649e-05 1.025837e-04
-3.754694e-05 1.025558e-04
-3.752205e-05 1.025317e-04
-3.750170e-05 1.025121e-04
-3.748573e-05 1.024979e-04
-3.747398e-05 1.024897e-04
-3.746625e-05 1.024884e-04
-3.746236e-05 1.024946e-04
-3.746211e-05 1.025090e-04
-3.746528e-05 1.025323e-04
-3.747166e-05 1.025649e-04
-3.748105e-05 1.026072e-04
-3.749324e-05 1.026595e-04
-3.750802e-05 1.027217e-04
-3.752521e-05 1.027940e-04
-3.754462e-05 1.028759e-04
-3.756608e-05 1.029670e-04
-3.758944e-05 1.030668e-04
-3.761457e-05 1.031746e-04
-3.764132e-05 1.032895e-04
-3.766959e-05 1.034106e-04
-3.769928e-05 1.035370e-04
-3.773029e-05 1.036677e-04
-3.776255e-05 1.038017e-04
-3.779598e-05 1.039380e-04
-3.783051e-05 1.040758e-04
-3.786609e-05 1.042140e-04
-3.790263e-05 1.043519e-04
-3.794009e-05 1.044888e-04
-3.797839e-05 1.046240e-04
-3.801747e-05 1.047567e-04
-3.805723e-05 1.048864e-04
-3.809762e-05 1.050127e-04
-3.813852e-05 1.051349e-04
-3.817985e-05 1.052528e-04
-3.822149e-05 1.053659e-04
-3.826333e-05 1.054739e-04
-3.830525e-05 1.055765e-04
-3.834709e-05 1.056734e-04
-3.838872e-05 1.057645e-04
-3.842995e-05 1.058494e-04
-3.847061e-05 1.059281e-04
-3.851051e-05 1.060004e-04
-3.854942e-05 1.060663e-04
-3.858712e-05 1.061256e-04
-3.862333e-05 1.061783e-04
-3.865779e-05 1.062245e-04
-3.869019e-05 1.062642e-04
-3.872020e-05 1.062976e-04
-3.874747e-05 1.063248e-04
-3.877163e-05 1.063460e-04
-3.879229e-05 1.063615e-04
-3.880901e-05 1.063716e-04
-3.882139e-05 1.063767e-04
-3.882898e-05 1.063772e-04
-3.883134e-05 1.063736e-04
-3.882804e-05 1.063663e-04
-3.881868e-05 1.063559e-04
-3.880285e-05 1.063430e-04
-3.878021e-05 1.063280e-04
-3.875048e-05 1.063115e-04
-3.871341e-05 1.062941e-04
-3.866887e-05 1.062761e-04
-3.861677e-05 1.062580e-04
-3.855717e-05 1.062402e-04
-3.849019e-05 1.062229e-04
-3.841607e-05 1.062064e-04
-3.833517e-05 1.061907e-04
-3.824791e-05 1.061760e-04
-3.815483e-05 1.061621e-04
-3.805653e-05 1.061489e-04
-3.795367e-05 1.061364e-04
-3.784693e-05 1.061243e-04
-3.773706e-05 1.061122e-04
-3.762478e-05 1.061001e-04
-3.751081e-05 1.060874e-04
-3.739586e-05 1.060741e-04
-3.728060e-05 1.060598e-04
-3.716567e-05 1.060442e-04
-3.705167e-05 1.060271e-04
-3.693916e-05 1.060084e-04
-3.682864e-05 1.059878e-04
-3.672058e-05 1.059653e-04
-3.661539e-05 1.059408e-04
-3.651344e-05 1.059142e-04
-3.641507e-05 1.058855e-04
-3.632058e-05 1.058548e-04
-3.623021e-05 1.058221e-04
-3.614419e-05 1.057876e-04
-3.606271e-05 1.057515e-04
-3.598591e-05 1.057140e-04
-3.591392e-05 1.056753e-04
-3.584683e-05 1.056358e-04
-3.578471e-05 1.055958e-04
-3.572758e-05 1.055557e-04
-3.567546e-05 1.055160e-04
-3.562831e-05 1.054771e-04
-3.558608e-05 1.054397e-04
-3.554870e-05 1.054043e-04
-3.551607e-05 1.053715e-04
-3.548804e-05 1.053420e-04
-3.546448e-05 1.053166e-04
-3.544520e-05 1.052960e-04
-3.543002e-05 1.052809e-04
-3.541871e-05 1.052721e-04
-3.541107e-05 1.052704e-04
-3.540686e-05 1.052764e-04
-3.540583e-05 1.052908e-04
-3.540776e-05 1.053142e-04
-3.541239e-05 1.053471e-04
-3.541951e-05 1.053898e-04
-3.542889e-05 1.054427e-04
-3.544032e-05 1.055057e-04
-3.545363e-05 1.055787e-04
-3.546864e-05 1.056615e-04
-3.548521e-05 1.057537e-04
-3.550321e-05 1.058546e-04
-3.552254e-05 1.059636e-04
-3.554312e-05 1.060797e-04
-3.556488e-05 1.062022e-04
-3.558778e-05 1.063300e-04
-3.561177e-05 1.064622e-04
-3.563683e-05 1.065977e-04
-3.566294e-05 1.067356e-04
-3.569007e-05 1.068750e-04
-3.571821e-05 1.070149e-04
-3.574734e-05 1.071546e-04
-3.577744e-05 1.072933e-04
-3.580847e-05 1.074303e-04
-3.584040e-05 1.075649e-04
-3.587319e-05 1.076966e-04
-3.590677e-05 1.078248e-04
-3.594109e-05 1.079491e-04
-3.597607e-05 1.080690e-04
-3.601162e-05 1.081841e-04
-3.604763e-05 1.082942e-04
-3.608401e-05 1.083989e-04
-3.612062e-05 1.084980e-04
-3.615732e-05 1.085911e-04
-3.619396e-05 1.086781e-04
-3.623037e-05 1.087589e-04
-3.626635e-05 1.088332e-04
-3.630169e-05 1.089010e-04
-3.633616e-05 1.089622e-04
-3.636951e-05 1.090168e-04
-3.640146e-05 1.090648e-04
-3.643169e-05 1.091062e-04
-3.645987e-05 1.091411e-04
-3.648566e-05 1.091697e-04
-3.650865e-05 1.091922e-04
-3.652845e-05 1.092088e-04
-3.654461e-05 1.092198e-04
-3.655670e-05 1.092255e-04
-3.656425e-05 1.092264e-04
-3.656680e-05 1.092229e-04
-3.656390e-05 1.092155e-04
-3.655510e-05 1.092046e-04
-3.653998e-05 1.091909e-04
-3.651818e-05 1.091747e-04
-3.648937e-05 1.091567e-04
-3.645329e-05 1.091373e-04
-3.640976e-05 1.091169e-04
-3.635871e-05 1.090961e-04
-3.630014e-05 1.090751e-04
-3.623418e-05 1.090543e-04
-3.616105e-05 1.090338e-04
-3.608110e-05 1.090138e-04
-3.599475e-05 1.089944e-04
-3.590255e-05 1.089756e-04
-3.580509e-05 1.089573e-04
-3.570304e-05 1.089392e-04
-3.559711e-05 1.089214e-04
-3.548803e-05 1.089035e-04
-3.537656e-05 1.088854e-04
-3.526343e-05 1.088667e-04
-3.514935e-05 1.088473e-04
-3.503502e-05 1.088268e-04
-3.492109e-05 1.088051e-04
-3.480816e-05 1.087820e-04
-3.469681e-05 1.087573e-04
-3.458755e-05 1.087308e-04
-3.448084e-05 1.087026e-04
-3.437711e-05 1.086725e-04
-3.427673e-05 1.086404e-04
-3.418003e-05 1.086065e-04
-3.408731e-05 1.085708e-04
-3.399882e-05 1.085334e-04
-3.391476e-05 1.084944e-04
-3.383532e-05 1.084540e-04
-3.376064e-05 1.084124e-04
-3.369082e-05 1.083699e-04
-3.362593e-05 1.083269e-04
-3.356604e-05 1.082836e-04
-3.351113e-05 1.082405e-04
-3.346120e-05 1.081981e-04
-3.341619e-05 1.081568e-04
-3.337602e-05 1.081171e-04
-3.334059e-05 1.080798e-04
-3.330975e-05 1.080453e-04
-3.328334e-05 1.080144e-04
-3.326116e-05 1.079878e-04
-3.324301e-05 1.079661e-04
-3.322866e-05 1.079503e-04
-3.321784e-05 1.079409e-04
-3.321030e-05 1.079387e-04
-3.320578e-05 1.079445e-04
-3.320398e-05 1.079588e-04
-3.320465e-05 1.079823e-04
-3.320753e-05 1.080154e-04
-3.321235e-05 1.080585e-04
-3.321889e-05 1.081117e-04
-3.322695e-05 1.081752e-04
-3.323634e-05 1.082489e-04
-3.324691e-05 1.083324e-04
-3.325853e-05 1.084253e-04
-3.327112e-05 1.085270e-04
-3.328461e-05 1.086368e-04
-3.329896e-05 1.087540e-04
-3.331415e-05 1.088774e-04
-3.333019e-05 1.090063e-04
-3.334709e-05 1.091395e-04
-3.336488e-05 1.092762e-04
-3.338359e-05 1.094153e-04
-3.340324e-05 1.095559e-04
-3.342387e-05 1.096971e-04
-3.344550e-05 1.098382e-04
-3.346815e-05 1.099783e-04
-3.349183e-05 1.101167e-04
-3.351653e-05 1.102529e-04
-3.354224e-05 1.103861e-04
-3.356893e-05 1.105159e-04
-3.359656e-05 1.106419e-04
-3.362509e-05 1.107635e-04
-3.365444e-05 1.108804e-04
-3.368453e-05 1.109922e-04
-3.371526e-05 1.110987e-04
-3.374653e-05 1.111996e-04
-3.377821e-05 1.112945e-04
-3.381015e-05 1.113834e-04
-3.384220e-05 1.114660e-04
-3.387416e-05 1.115421e-04
-3.390583e-05 1.116117e-04
-3.393698e-05 1.116747e-04
-3.396737e-05 1.117310e-04
-3.399671e-05 1.117806e-04
-3.402468e-05 1.118236e-04
-3.405097e-05 1.118600e-04
-3.407519e-05 1.118899e-04
-3.409695e-05 1.119135e-04
-3.411583e-05 1.119312e-04
-3.413138e-05 1.119430e-04
-3.414315e-05 1.119494e-04
-3.415064e-05 1.119507e-04
-3.415337e-05 1.119473e-04
-3.415087e-05 1.119397e-04
-3.414266e-05 1.119284e-04
-3.412830e-05 1.119139e-04
-3.410740e-05 1.118966e-04
-3.407959e-05 1.118770e-04
-3.404459e-05 1.118557e-04
-3.400222e-05 1.118331e-04
-3.395235e-05 1.118096e-04
-3.389498e-05 1.117855e-04
-3.383023e-05 1.117612e-04
-3.375830e-05 1.117368e-04
-3.367952e-05 1.117126e-04
-3.359434e-05 1.116886e-04
-3.350327e-05 1.116649e-04
-3.340693e-05 1.116414e-04
-3.330599e-05 1.116179e-04
-3.320116e-05 1.115945e-04
-3.309320e-05 1.115708e-04
-3.298285e-05 1.115467e-04
-3.287088e-05 1.115220e-04
-3.275800e-05 1.114965e-04
-3.264492e-05 1.114700e-04
-3.253231e-05 1.114422e-04
-3.242079e-05 1.114131e-04
-3.231091e-05 1.113825e-04
-3.220321e-05 1.113503e-04
-3.209817e-05 1.113164e-04
-3.199619e-05 1.112808e-04
-3.189766e-05 1.112434e-04
-3.180292e-05 1.112044e-04
-3.171224e-05 1.111638e-04
-3.162587e-05 1.111217e-04
-3.154401e-05 1.110782e-04
-3.146684e-05 1.110336e-04
-3.139448e-05 1.109882e-04
-3.132703e-05 1.109420e-04
-3.126454e-05 1.108956e-04
-3.120703e-05 1.108492e-04
-3.115451e-05 1.108032e-04
-3.110691e-05 1.107582e-04
-3.106417e-05 1.107145e-04
-3.102618e-05 1.106728e-04
-3.099279e-05 1.106336e-04
-3.096384e-05 1.105975e-04
-3.093911e-05 1.105652e-04
-3.091839e-05 1.105375e-04
-3.090142e-05 1.105149e-04
-3.088793e-05 1.104983e-04
-3.087763e-05 1.104883e-04
-3.087022e-05 1.104858e-04
-3.086539e-05 1.104913e-04
-3.086284e-05 1.105055e-04
-3.086225e-05 1.105290e-04
-3.086335e-05 1.105622e-04
-3.086587e-05 1.106054e-04
-3.086956e-05 1.106590e-04
-3.087422e-05 1.107228e-04
-3.087966e-05 1.107968e-04
-3.088576e-05 1.108808e-04
-3.089241e-05 1.109742e-04
-3.089954e-05 1.110765e-04
-3.090715e-05 1.111869e-04
-3.091523e-05 1.113046e-04
-3.092381e-05 1.114287e-04
-3.093295e-05 1.115582e-04
-3.094271e-05 1.116921e-04
-3.095318e-05 1.118296e-04
-3.096443e-05 1.119695e-04
-3.097655e-05 1.121109e-04
-3.098961e-05 1.122531e-04
-3.100368e-05 1.123951e-04
-3.101882e-05 1.125362e-04
-3.103507e-05 1.126757e-04
-3.105247e-05 1.128130e-04
-3.107103e-05 1.129474e-04
-3.109075e-05 1.130785e-04
-3.111162e-05 1.132057e-04
-3.113361e-05 1.133286e-04
-3.115668e-05 1.134469e-04
-3.118075e-05 1.135602e-04
-3.120576e-05 1.136682e-04
-3.123160e-05 1.137706e-04
-3.125817e-05 1.138671e-04
-3.128532e-05 1.139575e-04
-3.131291e-05 1.140417e-04
-3.134076e-05 1.141195e-04
-3.136867e-05 1.141907e-04
-3.139642e-05 1.142552e-04
-3.142375e-05 1.143131e-04
-3.145040e-05 1.143642e-04
-3.147604e-05 1.144085e-04
-3.150035e-05 1.144463e-04
-3.152293e-05 1.144775e-04
-3.154340e-05 1.145022e-04
-3.156132e-05 1.145208e-04
-3.157622e-05 1.145335e-04
-3.158762e-05 1.145405e-04
-3.159503e-05 1.145422e-04
-3.159794e-05 1.145390e-04
-3.159585e-05 1.145313e-04
-3.158826e-05 1.145196e-04
-3.157470e-05 1.145043e-04
-3.155474e-05 1.144859e-04
-3.152801e-05 1.144649e-04
-3.149421e-05 1.144417e-04
-3.145310e-05 1.144169e-04
-3.140456e-05 1.143907e-04
-3.134856e-05 1.143636e-04
-3.128520e-05 1.143358e-04
-3.121467e-05 1.143077e-04
-3.113730e-05 1.142793e-04
-3.105352e-05 1.142508e-04
-3.096385e-05 1.142223e-04
-3.086890e-05 1.141936e-04
-3.076935e-05 1.141648e-04
-3.066593e-05 1.141358e-04
-3.055938e-05 1.141064e-04
-3.045048e-05 1.140765e-04
-3.033998e-05 1.140458e-04
-3.022863e-05 1.140143e-04
-3.011713e-05 1.139818e-04
-3.000616e-05 1.139481e-04
-2.989635e-05 1.139131e-04
-2.978826e-05 1.138766e-04
-2.968244e-05 1.138387e-04
-2.957935e-05 1.137992e-04
-2.947942e-05 1.137582e-04
-2.938303e-05 1.137157e-04
-2.929050e-05 1.136716e-04
-2.920212e-05 1.136262e-04
-2.911812e-05 1.135796e-04
-2.903870e-05 1.135318e-04
-2.896402e-05 1.134832e-04
-2.889419e-05 1.134339e-04
-2.882930e-05 1.133842e-04
-2.876937e-05 1.133345e-04
-2.871443e-05 1.132851e-04
-2.866443e-05 1.132364e-04
-2.861931e-05 1.131889e-04
-2.857896e-05 1.131430e-04
-2.854325e-05 1.130993e-04
-2.851201e-05 1.130584e-04
-2.848502e-05 1.130208e-04
-2.846205e-05 1.129873e-04
-2.844284e-05 1.129584e-04
-2.842710e-05 1.129350e-04
-2.841452e-05 1.129177e-04
-2.840477e-05 1.129072e-04
-2.839750e-05 1.129042e-04
-2.839238e-05 1.129095e-04
-2.838907e-05 1.129235e-04
-2.838724e-05 1.129470e-04
-2.838656e-05 1.129802e-04
-2.838677e-05 1.130235e-04
-2.838760e-05 1.130772e-04
-2.838884e-05 1.131412e-04
-2.839032e-05 1.132154e-04
-2.839193e-05 1.132995e-04
-2.839358e-05 1.133932e-04
-2.839525e-05 1.134957e-04
-2.839695e-05 1.136063e-04
-2.839873e-05 1.137243e-04
-2.840067e-05 1.138487e-04
-2.840288e-05 1.139785e-04
-2.840548e-05 1.141128e-04
-2.840860e-05 1.142506e-04
-2.841237e-05 1.143909e-04
-2.841692e-05 1.145328e-04
-2.842237e-05 1.146754e-04
-2.842884e-05 1.148180e-04
-2.843642e-05 1.149597e-04
-2.844520e-05 1.150999e-04
-2.845525e-05 1.152379e-04
-2.846660e-05 1.153731e-04
-2.847930e-05 1.155050e-04
-2.849335e-05 1.156332e-04
-2.850875e-05 1.157571e-04
-2.852546e-05 1.158765e-04
-2.854346e-05 1.159909e-04
-2.856266e-05 1.161001e-04
-2.858300e-05 1.162037e-04
-2.860438e-05 1.163015e-04
-2.862666e-05 1.163932e-04
-2.864972e-05 1.164788e-04
-2.867338e-05 1.165579e-04
-2.869745e-05 1.166305e-04
-2.872171e-05 1.166964e-04
-2.874592e-05 1.167556e-04
-2.876980e-05 1.168081e-04
-2.879304e-05 1.168538e-04
-2.881529e-05 1.168928e-04
-2.883618e-05 1.169251e-04
-2.885530e-05 1.169509e-04
-2.887219e-05 1.169705e-04
-2.888640e-05 1.169839e-04
-2.889741e-05 1.169915e-04
-2.890472e-05 1.169936e-04
-2.890780e-05 1.169905e-04
-2.890612e-05 1.169827e-04
-2.889916e-05 1.169706e-04
-2.888644e-05 1.169546e-04
-2.886749e-05 1.169352e-04
-2.884193e-05 1.169128e-04
-2.880941e-05 1.168879e-04
-2.876968e-05 1.168609e-04
-2.872261e-05 1.168321e-04
-2.866814e-05 1.168021e-04
-2.860635e-05 1.167710e-04
-2.853742e-05 1.167391e-04
-2.846168e-05 1.167066e-04
-2.837953e-05 1.166737e-04
-2.829152e-05 1.166404e-04
-2.819823e-05 1.166067e-04
-2.810036e-05 1.165727e-04
-2.799863e-05 1.165382e-04
-2.789381e-05 1.165031e-04
-2.778666e-05 1.164674e-04
-2.767796e-05 1.164309e-04
-2.756844e-05 1.163935e-04
-2.745884e-05 1.163551e-04
-2.734983e-05 1.163155e-04
-2.724205e-05 1.162747e-04
-2.713606e-05 1.162325e-04
-2.703241e-05 1.161890e-04
-2.693158e-05 1.161441e-04
-2.683398e-05 1.160978e-04
-2.674000e-05 1.160501e-04
-2.664995e-05 1.160013e-04
-2.656412e-05 1.159512e-04
-2.648273e-05 1.159001e-04
-2.640597e-05 1.158482e-04
-2.633400e-05 1.157956e-04
-2.626690e-05 1.157427e-04
-2.620475e-05 1.156896e-04
-2.614757e-05 1.156368e-04
-2.609534e-05 1.155845e-04
-2.604801e-05 1.155332e-04
-2.600549e-05 1.154833e-04
-2.596765e-05 1.154354e-04
-2.593432e-05 1.153898e-04
-2.590531e-05 1.153473e-04
-2.588036e-05 1.153083e-04
-2.585922e-05 1.152736e-04
-2.584158e-05 1.152438e-04
-2.582711e-05 1.152196e-04
-2.581547e-05 1.152016e-04
-2.580629e-05 1.151906e-04
-2.579919e-05 1.151873e-04
-2.579380e-05 1.151922e-04
-2.578975e-05 1.152061e-04
-2.578666e-05 1.152294e-04
-2.578422e-05 1.152625e-04
-2.578211e-05 1.153058e-04
-2.578007e-05 1.153594e-04
-2.577790e-05 1.154234e-04
-2.577541e-05 1.154976e-04
-2.577252e-05 1.155817e-04
-2.576918e-05 1.156753e-04
-2.576537e-05 1.157777e-04
-2.576116e-05 1.158883e-04
-2.575664e-05 1.160062e-04
-2.575194e-05 1.161305e-04
-2.574722e-05 1.162603e-04
-2.574265e-05 1.163945e-04
-2.573840e-05 1.165322e-04
-2.573467e-05 1.166726e-04
-2.573164e-05 1.168145e-04
-2.572947e-05 1.169572e-04
-2.572832e-05 1.170999e-04
-2.572833e-05 1.172419e-04
-2.572961e-05 1.173823e-04
-2.573228e-05 1.175206e-04
-2.573640e-05 1.176563e-04
-2.574203e-05 1.177887e-04
-2.574922e-05 1.179174e-04
-2.575798e-05 1.180420e-04
-2.576830e-05 1.181621e-04
-2.578015e-05 1.182773e-04
-2.579351e-05 1.183874e-04
-2.580829e-05 1.184919e-04
-2.582441e-05 1.185907e-04
-2.584177e-05 1.186835e-04
-2.586022e-05 1.187701e-04
-2.587962e-05 1.188504e-04
-2.589978e-05 1.189242e-04
-2.592049e-05 1.189913e-04
-2.594151e-05 1.190518e-04
-2.596255e-05 1.191054e-04
-2.598332e-05 1.191523e-04
-2.600346e-05 1.191924e-04
-2.602259e-05 1.192258e-04
-2.604030e-05 1.192526e-04
-2.605613e-05 1.192730e-04
-2.606960e-05 1.192872e-04
-2.608019e-05 1.192954e-04
-2.608738e-05 1.192979e-04
-2.609061e-05 1.192950e-04
-2.608935e-05 1.192871e-04
-2.608305e-05 1.192746e-04
-2.607120e-05 1.192580e-04
-2.605332e-05 1.192376e-04
-2.602899e-05 1.192138e-04
-2.599784e-05 1.191872e-04
-2.595962e-05 1.191581e-04
-2.591414e-05 1.191269e-04
-2.586136e-05 1.190940e-04
-2.580131e-05 1.190596e-04
-2.573419e-05 1.190241e-04
-2.566028e-05 1.189877e-04
-2.558002e-05 1.189504e-04
-2.549390e-05 1.189124e-04
-2.540255e-05 1.188738e-04
-2.530663e-05 1.188346e-04
-2.520689e-05 1.187947e-04
-2.510409e-05 1.187541e-04
-2.499900e-05 1.187128e-04
-2.489240e-05 1.186705e-04
-2.478504e-05 1.186273e-04
-2.467765e-05 1.185831e-04
-2.457091e-05 1.185377e-04
-2.446545e-05 1.184912e-04
-2.436187e-05 1.184434e-04
-2.426070e-05 1.183944e-04
-2.416240e-05 1.183442e-04
-2.406742e-05 1.182928e-04
-2.397611e-05 1.182402e-04
-2.388880e-05 1.181866e-04
-2.380576e-05 1.181320e-04
-2.372722e-05 1.180767e-04
-2.365334e-05 1.180207e-04
-2.358427e-05 1.179644e-04
-2.352010e-05 1.179079e-04
-2.346087e-05 1.178516e-04
-2.340659e-05 1.177958e-04
-2.335723e-05 1.177408e-04
-2.331270e-05 1.176871e-04
-2.327291e-05 1.176350e-04
-2.323768e-05 1.175851e-04
-2.320683e-05 1.175378e-04
-2.318013e-05 1.174938e-04
-2.315730e-05 1.174536e-04
-2.313804e-05 1.174178e-04
-2.312202e-05 1.173870e-04
-2.310886e-05 1.173621e-04
-2.309820e-05 1.173435e-04
-2.308962e-05 1.173320e-04
-2.308271e-05 1.173283e-04
-2.307706e-05 1.173330e-04
-2.307227e-05 1.173466e-04
-2.306795e-05 1.173697e-04
-2.306374e-05 1.174027e-04
-2.305932e-05 1.174458e-04
-2.305443e-05 1.174992e-04
-2.304884e-05 1.175630e-04
-2.304240e-05 1.176369e-04
-2.303502e-05 1.177208e-04
-2.302668e-05 1.178140e-04
-2.301741e-05 1.179161e-04
-2.300731e-05 1.180263e-04
-2.299650e-05 1.181438e-04
-2.298517e-05 1.182677e-04
-2.297353e-05 1.183970e-04
-2.296179e-05 1.185308e-04
-2.295020e-05 1.186681e-04
-2.293899e-05 1.188080e-04
-2.292838e-05 1.189496e-04
-2.291859e-05 1.190921e-04
-2.290983e-05 1.192345e-04
-2.290226e-05 1.193762e-04
-2.289604e-05 1.195165e-04
-2.289132e-05 1.196548e-04
-2.288819e-05 1.197904e-04
-2.288675e-05 1.199230e-04
-2.288706e-05 1.200519e-04
-2.288915e-05 1.201768e-04
-2.289304e-05 1.202973e-04
-2.289873e-05 1.204130e-04
-2.290619e-05 1.205235e-04
-2.291537e-05 1.206287e-04
-2.292620e-05 1.207282e-04
-2.293857e-05 1.208218e-04
-2.295238e-05 1.209093e-04
-2.296746e-05 1.209905e-04
-2.298366e-05 1.210653e-04
-2.300075e-05 1.211334e-04
-2.301851e-05 1.211949e-04
-2.303666e-05 1.212496e-04
-2.305489e-05 1.212975e-04
-2.307287e-05 1.213386e-04
-2.309019e-05 1.213730e-04
-2.310644e-05 1.214008e-04
-2.312116e-05 1.214220e-04
-2.313385e-05 1.214368e-04
-2.314399e-05 1.214456e-04
-2.315104e-05 1.214484e-04
-2.315442e-05 1.214457e-04
-2.315358e-05 1.214378e-04
-2.314796e-05 1.214250e-04
-2.313701e-05 1.214077e-04
-2.312025e-05 1.213864e-04
-2.309721e-05 1.213614e-04
-2.306754e-05 1.213332e-04
-2.303092e-05 1.213021e-04
-2.298718e-05 1.212685e-04
-2.293622e-05 1.212328e-04
-2.287809e-05 1.211953e-04
-2.281296e-05 1.211563e-04
-2.274111e-05 1.211159e-04
-2.266295e-05 1.210744e-04
-2.257898e-05 1.210319e-04
-2.248982e-05 1.209885e-04
-2.239614e-05 1.209442e-04
-2.229867e-05 1.208990e-04
-2.219818e-05 1.208530e-04
-2.209545e-05 1.208061e-04
-2.199125e-05 1.207582e-04
-2.188635e-05 1.207093e-04
-2.178148e-05 1.206594e-04
-2.167731e-05 1.206084e-04
-2.157449e-05 1.205563e-04
-2.147360e-05 1.205031e-04
-2.137519e-05 1.204488e-04
-2.127972e-05 1.203934e-04
-2.118761e-05 1.203369e-04
-2.109924e-05 1.202796e-04
-2.101492e-05 1.202214e-04
-2.093491e-05 1.201624e-04
-2.085943e-05 1.201030e-04
-2.078865e-05 1.200432e-04
-2.072269e-05 1.199832e-04
-2.066162e-05 1.199234e-04
-2.060548e-05 1.198640e-04
-2.055426e-05 1.198054e-04
-2.050790e-05 1.197479e-04
-2.046631e-05 1.196918e-04
-2.042935e-05 1.196377e-04
-2.039684e-05 1.195860e-04
-2.036856e-05 1.195371e-04
-2.034425e-05 1.194917e-04
-2.032360e-05 1.194503e-04
-2.030627e-05 1.194136e-04
-2.029191e-05 1.193820e-04
-2.028011e-05 1.193564e-04
-2.027046e-05 1.193373e-04
-2.026250e-05 1.193254e-04
-2.025580e-05 1.193213e-04
-2.024991e-05 1.193257e-04
-2.024440e-05 1.193390e-04
-2.023885e-05 1.193618e-04
-2.023289e-05 1.193945e-04
-2.022617e-05 1.194373e-04
-2.021843e-05 1.194904e-04
-2.020945e-05 1.195538e-04
-2.019907e-05 1.196273e-04
-2.018723e-05 1.197106e-04
-2.017392e-05 1.198033e-04
-2.015921e-05 1.199048e-04
-2.014324e-05 1.200143e-04
-2.012617e-05 1.201310e-04
-2.010825e-05 1.202541e-04
-2.008972e-05 1.203826e-04
-2.007086e-05 1.205156e-04
-2.005195e-05 1.206521e-04
-2.003329e-05 1.207912e-04
-2.001513e-05 1.209321e-04
-1.999776e-05 1.210738e-04
-1.998140e-05 1.212155e-04
-1.996628e-05 1.213566e-04
-1.995258e-05 1.214964e-04
-1.994048e-05 1.216342e-04
-1.993012e-05 1.217695e-04
-1.992160e-05 1.219018e-04
-1.991502e-05 1.220306e-04
-1.991044e-05 1.221554e-04
-1.990790e-05 1.222759e-04
-1.990741e-05 1.223917e-04
-1.990895e-05 1.225025e-04
-1.991250e-05 1.226081e-04
-1.991800e-05 1.227080e-04
-1.992536e-05 1.228022e-04
-1.993448e-05 1.228903e-04
-1.994521e-05 1.229722e-04
-1.995738e-05 1.230476e-04
-1.997082e-05 1.231166e-04
-1.998527e-05 1.231789e-04
-2.000047e-05 1.232345e-04
-2.001612e-05 1.232833e-04
-2.003187e-05 1.233254e-04
-2.004734e-05 1.233606e-04
-2.006208e-05 1.233892e-04
-2.007565e-05 1.234112e-04
-2.008753e-05 1.234267e-04
-2.009719e-05 1.234359e-04
-2.010407e-05 1.234392e-04
-2.010760e-05 1.234367e-04
-2.010718e-05 1.234287e-04
-2.010225e-05 1.234156e-04
-2.009224e-05 1.233978e-04
-2.007664e-05 1.233756e-04
-2.005497e-05 1.233494e-04
-2.002684e-05 1.233196e-04
-1.999194e-05 1.232866e-04
-1.995005e-05 1.232508e-04
-1.990107e-05 1.232124e-04
-1.984503e-05 1.231718e-04
-1.978208e-05 1.231294e-04
-1.971248e-05 1.230852e-04
-1.963665e-05 1.230396e-04
-1.955507e-05 1.229927e-04
-1.946835e-05 1.229446e-04
-1.937717e-05 1.228953e-04
-1.928225e-05 1.228451e-04
-1.918436e-05 1.227937e-04
-1.908428e-05 1.227414e-04
-1.898279e-05 1.226880e-04
-1.888065e-05 1.226336e-04
-1.877859e-05 1.225782e-04
-1.867729e-05 1.225217e-04
-1.857740e-05 1.224642e-04
-1.847950e-05 1.224057e-04
-1.838412e-05 1.223462e-04
-1.829175e-05 1.222857e-04
-1.820279e-05 1.222245e-04
-1.811760e-05 1.221625e-04
-1.803651e-05 1.220998e-04
-1.795976e-05 1.220367e-04
-1.788757e-05 1.219733e-04
-1.782008e-05 1.219098e-04
-1.775741e-05 1.218464e-04
-1.769962e-05 1.217835e-04
-1.764673e-05 1.217212e-04
-1.759871e-05 1.216599e-04
-1.755549e-05 1.215999e-04
-1.751695e-05 1.215417e-04
-1.748294e-05 1.214857e-04
-1.745324e-05 1.214323e-04
-1.742760e-05 1.213821e-04
-1.740574e-05 1.213354e-04
-1.738733e-05 1.212930e-04
-1.737200e-05 1.212553e-04
-1.735934e-05 1.212231e-04
-1.734893e-05 1.211968e-04
-1.734030e-05 1.211773e-04
-1.733300e-05 1.211649e-04
-1.732652e-05 1.211605e-04
-1.732041e-05 1.211646e-04
-1.731419e-05 1.211776e-04
-1.730743e-05 1.212001e-04
-1.729973e-05 1.212324e-04
-1.729075e-05 1.212748e-04
-1.728018e-05 1.213274e-04
-1.726782e-05 1.213902e-04
-1.725354e-05 1.214631e-04
-1.723726e-05 1.215456e-04
-1.721903e-05 1.216375e-04
-1.719892e-05 1.217380e-04
-1.717712e-05 1.218465e-04
-1.715385e-05 1.219622e-04
-1.712938e-05 1.220841e-04
-1.710402e-05 1.222115e-04
-1.707808e-05 1.223433e-04
-1.705192e-05 1.224786e-04
-1.702585e-05 1.226165e-04
-1.700021e-05 1.227561e-04
-1.697529e-05 1.228967e-04
-1.695139e-05 1.230374e-04
-1.692875e-05 1.231775e-04
-1.690762e-05 1.233163e-04
-1.688818e-05 1.234533e-04
-1.687060e-05 1.235879e-04
-1.685504e-05 1.237195e-04
-1.684159e-05 1.238477e-04
-1.683036e-05 1.239721e-04
-1.682139e-05 1.240923e-04
-1.681471e-05 1.242080e-04
-1.681034e-05 1.243187e-04
-1.680825e-05 1.244243e-04
-1.680840e-05 1.245244e-04
-1.681073e-05 1.246188e-04
-1.681512e-05 1.247072e-04
-1.682147e-05 1.247896e-04
-1.682960e-05 1.248656e-04
-1.683933e-05 1.249352e-04
-1.685043e-05 1.249982e-04
-1.686265e-05 1.250545e-04
-1.687567e-05 1.251041e-04
-1.688915e-05 1.251469e-04
-1.690271e-05 1.251830e-04
-1.691591e-05 1.252123e-04
-1.692829e-05 1.252349e-04
-1.693932e-05 1.252511e-04
-1.694848e-05 1.252608e-04
-1.695517e-05 1.252644e-04
-1.695883e-05 1.252621e-04
-1.695884e-05 1.252541e-04
-1.695461e-05 1.252408e-04
-1.694557e-05 1.252225e-04
-1.693117e-05 1.251995e-04
-1.691094e-05 1.251722e-04
-1.688444e-05 1.251409e-04
-1.685135e-05 1.251061e-04
-1.681143e-05 1.250680e-04
-1.676457e-05 1.250271e-04
-1.671078e-05 1.249836e-04
-1.665018e-05 1.249379e-04
-1.658304e-05 1.248901e-04
-1.650975e-05 1.248405e-04
-1.643079e-05 1.247893e-04
-1.634677e-05 1.247366e-04
-1.625834e-05 1.246826e-04
-1.616624e-05 1.246273e-04
-1.607123e-05 1.245708e-04
-1.597409e-05 1.245132e-04
-1.587559e-05 1.244545e-04
-1.577650e-05 1.243947e-04
-1.567754e-05 1.243339e-04
-1.557941e-05 1.242721e-04
-1.548273e-05 1.242093e-04
-1.538809e-05 1.241457e-04
-1.529603e-05 1.240811e-04
-1.520701e-05 1.240159e-04
-1.512145e-05 1.239499e-04
-1.503970e-05 1.238835e-04
-1.496206e-05 1.238166e-04
-1.488880e-05 1.237495e-04
-1.482009e-05 1.236823e-04
-1.475608e-05 1.236153e-04
-1.469689e-05 1.235487e-04
-1.464254e-05 1.234827e-04
-1.459305e-05 1.234177e-04
-1.454838e-05 1.233539e-04
-1.450842e-05 1.232917e-04
-1.447304e-05 1.232316e-04
-1.444206e-05 1.231738e-04
-1.441526e-05 1.231189e-04
-1.439234e-05 1.230674e-04
-1.437301e-05 1.230196e-04
-1.435689e-05 1.229763e-04
-1.434358e-05 1.229379e-04
-1.433267e-05 1.229050e-04
-1.432367e-05 1.228782e-04
-1.431610e-05 1.228582e-04
-1.430946e-05 1.228455e-04
-1.430323e-05 1.228407e-04
-1.429691e-05 1.228444e-04
-1.429001e-05 1.228571e-04
-1.428206e-05 1.228792e-04
-1.427265e-05 1.229111e-04
-1.426141e-05 1.229529e-04
-1.424805e-05 1.230049e-04
-1.423236e-05 1.230670e-04
-1.421420e-05 1.231390e-04
-1.419354e-05 1.232205e-04
-1.417043e-05 1.233113e-04
-1.414499e-05 1.234106e-04
-1.411743e-05 1.235178e-04
-1.408801e-05 1.236320e-04
-1.405707e-05 1.237525e-04
-1.402494e-05 1.238783e-04
-1.399201e-05 1.240085e-04
-1.395866e-05 1.241423e-04
-1.392526e-05 1.242786e-04
-1.389220e-05 1.244167e-04
-1.385982e-05 1.245557e-04
-1.382844e-05 1.246949e-04
-1.379835e-05 1.248336e-04
-1.376983e-05 1.249711e-04
-1.374311e-05 1.251069e-04
-1.371838e-05 1.252403e-04
-1.369581e-05 1.253709e-04
-1.367554e-05 1.254982e-04
-1.365768e-05 1.256219e-04
-1.364230e-05 1.257414e-04
-1.362946e-05 1.258565e-04
-1.361918e-05 1.259669e-04
-1.361146e-05 1.260722e-04
-1.360627e-05 1.261721e-04
-1.360355e-05 1.262665e-04
-1.360322e-05 1.263551e-04
-1.360516e-05 1.264377e-04
-1.360922e-05 1.265140e-04
-1.361522e-05 1.265840e-04
-1.362295e-05 1.266475e-04
-1.363214e-05 1.267044e-04
-1.364249e-05 1.267546e-04
-1.365367e-05 1.267981e-04
-1.366529e-05 1.268348e-04
-1.367690e-05 1.268648e-04
-1.368805e-05 1.268881e-04
-1.369821e-05 1.269048e-04
-1.370683e-05 1.269150e-04
-1.371332e-05 1.269190e-04
-1.371710e-05 1.269168e-04
-1.371753e-05 1.269089e-04
-1.371402e-05 1.268954e-04
-1.370597e-05 1.268766e-04
-1.369283e-05 1.268528e-04
-1.367408e-05 1.268245e-04
-1.364929e-05 1.267918e-04
-1.361810e-05 1.267553e-04
-1.358027e-05 1.267152e-04
-1.353566e-05 1.266718e-04
-1.348427e-05 1.266255e-04
-1.342620e-05 1.265766e-04
-1.336171e-05 1.265253e-04
-1.329116e-05 1.264719e-04
-1.321505e-05 1.264165e-04
-1.313396e-05 1.263594e-04
-1.304855e-05 1.263007e-04
-1.295953e-05 1.262406e-04
-1.286767e-05 1.261791e-04
-1.277374e-05 1.261164e-04
-1.267852e-05 1.260525e-04
-1.258276e-05 1.259876e-04
-1.248719e-05 1.259216e-04
-1.239250e-05 1.258546e-04
-1.229931e-05 1.257868e-04
-1.220820e-05 1.257181e-04
-1.211972e-05 1.256488e-04
-1.203431e-05 1.255789e-04
-1.195239e-05 1.255085e-04
-1.187430e-05 1.254377e-04
-1.180035e-05 1.253668e-04
-1.173077e-05 1.252959e-04
-1.166574e-05 1.252251e-04
-1.160541e-05 1.251548e-04
-1.154985e-05 1.250851e-04
-1.149911e-05 1.250163e-04
-1.145316e-05 1.249487e-04
-1.141195e-05 1.248827e-04
-1.137537e-05 1.248185e-04
-1.134326e-05 1.247565e-04
-1.131541e-05 1.246972e-04
-1.129157e-05 1.246409e-04
-1.127144e-05 1.245882e-04
-1.125468e-05 1.245395e-04
-1.124090e-05 1.244954e-04
-1.122967e-05 1.244563e-04
-1.122052e-05 1.244229e-04
-1.121296e-05 1.243957e-04
-1.120648e-05 1.243753e-04
-1.120052e-05 1.243622e-04
-1.119456e-05 1.243572e-04
-1.118805e-05 1.243605e-04
-1.118048e-05 1.243728e-04
-1.117136e-05 1.243945e-04
-1.116026e-05 1.244258e-04
-1.114680e-05 1.244670e-04
-1.113068e-05 1.245182e-04
-1.111170e-05 1.245793e-04
-1.108973e-05 1.246502e-04
-1.106475e-05 1.247306e-04
-1.103682e-05 1.248199e-04
-1.100611e-05 1.249178e-04
-1.097287e-05 1.250233e-04
-1.093740e-05 1.251358e-04
-1.090007e-05 1.252545e-04
-1.086127e-05 1.253784e-04
-1.082143e-05 1.255067e-04
-1.078099e-05 1.256384e-04
-1.074037e-05 1.257728e-04
-1.069998e-05 1.259089e-04
-1.066022e-05 1.260460e-04
-1.062145e-05 1.261833e-04
-1.058401e-05 1.263202e-04
-1.054819e-05 1.264560e-04
-1.051425e-05 1.265901e-04
-1.048243e-05 1.267221e-04
-1.045292e-05 1.268513e-04
-1.042588e-05 1.269773e-04
-1.040145e-05 1.270998e-04
-1.037971e-05 1.272184e-04
-1.036074e-05 1.273327e-04
-1.034459e-05 1.274423e-04
-1.033126e-05 1.275470e-04
-1.032074e-05 1.276466e-04
-1.031299e-05 1.277407e-04
-1.030792e-05 1.278291e-04
-1.030545e-05 1.279117e-04
-1.030543e-05 1.279882e-04
-1.030769e-05 1.280584e-04
-1.031201e-05 1.281222e-04
-1.031815e-05 1.281795e-04
-1.032581e-05 1.282302e-04
-1.033465e-05 1.282742e-04
-1.034429e-05 1.283115e-04
-1.035429e-05 1.283420e-04
-1.036418e-05 1.283659e-04
-1.037343e-05 1.283831e-04
-1.038149e-05 1.283938e-04
-1.038777e-05 1.283981e-04
-1.039165e-05 1.283962e-04
-1.039251e-05 1.283882e-04
-1.038973e-05 1.283745e-04
-1.038269e-05 1.283553e-04
-1.037083e-05 1.283309e-04
-1.035362e-05 1.283016e-04
-1.033061e-05 1.282677e-04
-1.030142e-05 1.282296e-04
-1.026578e-05 1.281875e-04
-1.022355e-05 1.281418e-04
-1.017470e-05 1.280928e-04
-1.011933e-05 1.280409e-04
-1.005767e-05 1.279862e-04
-9.990079e-06 1.279291e-04
-9.917034e-06 1.278697e-04
-9.839106e-06 1.278084e-04
-9.756945e-06 1.277452e-04
-9.671266e-06 1.276804e-04
-9.582819e-06 1.276142e-04
-9.492373e-06 1.275465e-04
-9.400698e-06 1.274776e-04
-9.308545e-06 1.274076e-04
-9.216635e-06 1.273366e-04
-9.125646e-06 1.272647e-04
-9.036211e-06 1.271920e-04
-8.948903e-06 1.271186e-04
-8.864243e-06 1.270446e-04
-8.782690e-06 1.269703e-04
-8.704644e-06 1.268956e-04
-8.630448e-06 1.268208e-04
-8.560387e-06 1.267460e-04
-8.494691e-06 1.266714e-04
-8.433536e-06 1.265973e-04
-8.377044e-06 1.265239e-04
-8.325287e-06 1.264513e-04
-8.278287e-06 1.263799e-04
-8.236015e-06 1.263100e-04
-8.198391e-06 1.262418e-04
-8.165287e-06 1.261758e-04
-8.136527e-06 1.261122e-04
-8.111884e-06 1.260514e-04
-8.091081e-06 1.259940e-04
-8.073796e-06 1.259403e-04
-8.059659e-06 1.258908e-04
-8.048253e-06 1.258459e-04
-8.039124e-06 1.258063e-04
-8.031775e-06 1.257725e-04
-8.025681e-06 1.257449e-04
-8.020293e-06 1.257242e-04
-8.015042e-06 1.257108e-04
-8.009359e-06 1.257054e-04
-8.002679e-06 1.257085e-04
-7.994461e-06 1.257203e-04
-7.984200e-06 1.257415e-04
-7.971443e-06 1.257721e-04
-7.955805e-06 1.258126e-04
-7.936982e-06 1.258628e-04
-7.914763e-06 1.259228e-04
-7.889036e-06 1.259925e-04
-7.859797e-06 1.260714e-04
-7.827139e-06 1.261592e-04
-7.791255e-06 1.262552e-04
-7.752425e-06 1.263588e-04
-7.710998e-06 1.264693e-04
-7.667382e-06 1.265858e-04
-7.622025e-06 1.267074e-04
-7.575397e-06 1.268334e-04
-7.527977e-06 1.269628e-04
-7.480240e-06 1.270948e-04
-7.432644e-06 1.272286e-04
-7.385622e-06 1.273634e-04
-7.339577e-06 1.274984e-04
-7.294879e-06 1.276331e-04
-7.251859e-06 1.277668e-04
-7.210812e-06 1.278989e-04
-7.171996e-06 1.280290e-04
-7.135630e-06 1.281564e-04
-7.101901e-06 1.282809e-04
-7.070959e-06 1.284019e-04
-7.042924e-06 1.285191e-04
-7.017885e-06 1.286322e-04
-6.995900e-06 1.287408e-04
-6.976997e-06 1.288447e-04
-6.961177e-06 1.289435e-04
-6.948410e-06 1.290371e-04
-6.938635e-06 1.291251e-04
-6.931758e-06 1.292074e-04
-6.927654e-06 1.292838e-04
-6.926158e-06 1.293541e-04
-6.927068e-06 1.294180e-04
-6.930139e-06 1.294756e-04
-6.935083e-06 1.295266e-04
-6.941564e-06 1.295710e-04
-6.949198e-06 1.296088e-04
-6.957554e-06 1.296398e-04
-6.966155e-06 1.296641e-04
-6.974475e-06 1.296818e-04
-6.981953e-06 1.296929e-04
-6.987991e-06 1.296975e-04
-6.991968e-06 1.296958e-04
-6.993251e-06 1.296880e-04
-6.991202e-06 1.296741e-04
-6.985203e-06 1.296546e-04
-6.974663e-06 1.296296e-04
-6.959044e-06 1.295994e-04
-6.937871e-06 1.295643e-04
-6.910760e-06 1.295247e-04
-6.877424e-06 1.294807e-04
-6.837693e-06 1.294329e-04
-6.791525e-06 1.293814e-04
-6.739004e-06 1.293265e-04
-6.680351e-06 1.292686e-04
-6.615908e-06 1.292080e-04
-6.546135e-06 1.291448e-04
-6.471592e-06 1.290794e-04
-6.392921e-06 1.290119e-04
-6.310822e-06 1.289427e-04
-6.226040e-06 1.288718e-04
-6.139335e-06 1.287994e-04
-6.051467e-06 1.287257e-04
-5.963182e-06 1.286509e-04
-5.875194e-06 1.285751e-04
-5.788175e-06 1.284984e-04
-5.702749e-06 1.284210e-04
-5.619485e-06 1.283431e-04
-5.538893e-06 1.282647e-04
-5.461428e-06 1.281861e-04
-5.387480e-06 1.281073e-04
-5.317384e-06 1.280287e-04
-5.251414e-06 1.279503e-04
-5.189792e-06 1.278723e-04
-5.132680e-06 1.277950e-04
-5.080190e-06 1.277187e-04
-5.032381e-06 1.276435e-04
-4.989259e-06 1.275697e-04
-4.950780e-06 1.274976e-04
-4.916849e-06 1.274275e-04
-4.887320e-06 1.273597e-04
-4.861996e-06 1.272947e-04
-4.840629e-06 1.272328e-04
-4.822923e-06 1.271743e-04
-4.808531e-06 1.271197e-04
-4.797058e-06 1.270695e-04
-4.788061e-06 1.270241e-04
-4.781059e-06 1.269841e-04
-4.775529e-06 1.269499e-04
-4.770916e-06 1.269220e-04
-4.766641e-06 1.269011e-04
-4.762109e-06 1.268875e-04
-4.756722e-06 1.268818e-04
-4.749891e-06 1.268844e-04
-4.741051e-06 1.268959e-04
-4.729676e-06 1.269164e-04
-4.715300e-06 1.269464e-04
-4.697526e-06 1.269859e-04
-4.676047e-06 1.270351e-04
-4.650655e-06 1.270938e-04
-4.621248e-06 1.271620e-04
-4.587836e-06 1.272392e-04
-4.550540e-06 1.273251e-04
-4.509581e-06 1.274191e-04
-4.465274e-06 1.275205e-04
-4.418008e-06 1.276286e-04
-4.368235e-06 1.277426e-04
-4.316448e-06 1.278617e-04
-4.263162e-06 1.279850e-04
-4.208902e-06 1.281116e-04
-4.154186e-06 1.282409e-04
-4.099516e-06 1.283719e-04
-4.045366e-06 1.285040e-04
-3.992176e-06 1.286364e-04
-3.940351e-06 1.287686e-04
-3.890255e-06 1.288998e-04
-3.842213e-06 1.290295e-04
-3.796510e-06 1.291573e-04
-3.753392e-06 1.292826e-04
-3.713067e-06 1.294051e-04
-3.675709e-06 1.295243e-04
-3.641456e-06 1.296398e-04
-3.610415e-06 1.297514e-04
-3.582662e-06 1.298587e-04
-3.558241e-06 1.299614e-04
-3.537167e-06 1.300593e-04
-3.519423e-06 1.301520e-04
-3.504961e-06 1.302394e-04
-3.493701e-06 1.303213e-04
-3.485526e-06 1.303973e-04
-3.480282e-06 1.304674e-04
-3.477775e-06 1.305313e-04
-3.477770e-06 1.305889e-04
-3.479982e-06 1.306401e-04
-3.484083e-06 1.306848e-04
-3.489691e-06 1.307229e-04
-3.496379e-06 1.307544e-04
-3.503667e-06 1.307791e-04
-3.511032e-06 1.307972e-04
-3.517906e-06 1.308087e-04
-3.523689e-06 1.308137e-04
-3.527752e-06 1.308122e-04
-3.529453e-06 1.308044e-04
-3.528145e-06 1.307905e-04
-3.523198e-06 1.307706e-04
-3.514009e-06 1.307451e-04
-3.500023e-06 1.307141e-04
-3.480753e-06 1.306779e-04
-3.455798e-06 1.306369e-04
-3.424854e-06 1.305913e-04
-3.387736e-06 1.305413e-04
-3.344383e-06 1.304874e-04
-3.294866e-06 1.304299e-04
-3.239386e-06 1.303689e-04
-3.178273e-06 1.303049e-04
-3.111972e-06 1.302381e-04
-3.041027e-06 1.301688e-04
-2.966068e-06 1.300973e-04
-2.887786e-06 1.300237e-04
-2.806910e-06 1.299484e-04
-2.724192e-06 1.298715e-04
-2.640383e-06 1.297932e-04
-2.556218e-06 1.297138e-04
-2.472403e-06 1.296334e-04
-2.389601e-06 1.295522e-04
-2.308428e-06 1.294703e-04
-2.229444e-06 1.293881e-04
-2.153152e-06 1.293055e-04
-2.079995e-06 1.292228e-04
-2.010356e-06 1.291403e-04
-1.944559e-06 1.290580e-04
-1.882870e-06 1.289761e-04
-1.825496e-06 1.288950e-04
-1.772591e-06 1.288148e-04
-1.724253e-06 1.287358e-04
-1.680527e-06 1.286581e-04
-1.641407e-06 1.285821e-04
-1.606832e-06 1.285080e-04
-1.576690e-06 1.284363e-04
-1.550819e-06 1.283670e-04
-1.529003e-06 1.283007e-04
-1.510975e-06 1.282377e-04
-1.496416e-06 1.281784e-04
-1.484957e-06 1.281231e-04
-1.476180e-06 1.280724e-04
-1.469619e-06 1.280266e-04
-1.464765e-06 1.279863e-04
-1.461068e-06 1.279518e-04
-1.457949e-06 1.279237e-04
-1.454799e-06 1.279026e-04
-1.450999e-06 1.278888e-04
-1.445924e-06 1.278828e-04
-1.438961e-06 1.278851e-04
-1.429524e-06 1.278960e-04
-1.417069e-06 1.279159e-04
-1.401114e-06 1.279451e-04
-1.381255e-06 1.279836e-04
-1.357182e-06 1.280315e-04
-1.328689e-06 1.280889e-04
-1.295685e-06 1.281553e-04
-1.258197e-06 1.282307e-04
-1.216368e-06 1.283145e-04
-1.170451e-06 1.284061e-04
-1.120793e-06 1.285050e-04
-1.067824e-06 1.286105e-04
-1.012036e-06 1.287216e-04
-9.539655e-07 1.288378e-04
-8.941732e-07 1.289580e-04
-8.332275e-07 1.290817e-04
-7.716899e-07 1.292078e-04
-7.101023e-07 1.293357e-04
-6.489777e-07 1.294647e-04
-5.887941e-07 1.295941e-04
-5.299896e-07 1.297233e-04
-4.729605e-07 1.298516e-04
-4.180604e-07 1.299786e-04
-3.656016e-07 1.301038e-04
-3.158539e-07 1.302266e-04
-2.690489e-07 1.303468e-04
-2.253804e-07 1.304638e-04
-1.850071e-07 1.305774e-04
-1.480534e-07 1.306871e-04
-1.146116e-07 1.307928e-04
-8.474202e-08 1.308941e-04
-5.847357e-08 1.309907e-04
-3.580365e-08 1.310823e-04
-1.669713e-08 1.311688e-04
-1.084930e-09 1.312499e-04
1.113796e-08 1.313254e-04
2.011492e-08 1.313951e-04
2.603048e-08 1.314588e-04
2.911311e-08 1.315164e-04
2.963804e-08 1.315676e-04
2.792951e-08 1.316125e-04
2.436241e-08 1.316508e-04
1.936282e-08 1.316826e-04
1.340717e-08 1.317077e-04
7.019748e-09 1.317262e-04
7.683131e-10 1.317380e-04
-4.742489e-09 1.317432e-04
-8.879896e-09 1.317420e-04
-1.099411e-08 1.317343e-04
-1.043160e-08 1.317203e-04
-6.550401e-09 1.317002e-04
1.262833e-09 1.316742e-04
1.357469e-08 1.316426e-04
3.088630e-08 1.316054e-04
5.361516e-08 1.315631e-04
8.207825e-08 1.315159e-04
1.164779e-07 1.314640e-04
1.568912e-07 1.314079e-04
2.032643e-07 1.313478e-04
2.554114e-07 1.312839e-04
3.130202e-07 1.312168e-04
3.756617e-07 1.311465e-04
4.428055e-07 1.310735e-04
5.138377e-07 1.309981e-04
5.880819e-07 1.309205e-04
6.648205e-07 1.308409e-04
7.433152e-07 1.307597e-04
8.228267e-07 1.306771e-04
9.026312e-07 1.305933e-04
9.820343e-07 1.305085e-04
1.060383e-06 1.304230e-04
1.137071e-06 1.303370e-04
1.211550e-06 1.302506e-04
1.283325e-06 1.301640e-04
1.351965e-06 1.300776e-04
1.417096e-06 1.299914e-04
1.478406e-06 1.299057e-04
1.535640e-06 1.298207e-04
1.588601e-06 1.297367e-04
1.637149e-06 1.296538e-04
1.681197e-06 1.295722e-04
1.720714e-06 1.294923e-04
1.755721e-06 1.294144e-04
1.786294e-06 1.293386e-04
1.812560e-06 1.292653e-04
1.834699e-06 1.291948e-04
1.852945e-06 1.291274e-04
1.867584e-06 1.290635e-04
1.878954e-06 1.290035e-04
1.887446e-06 1.289477e-04
1.893502e-06 1.288966e-04
1.897609e-06 1.288505e-04
1.900302e-06 1.288099e-04
1.902154e-06 1.287753e-04
1.903771e-06 1.287472e-04
1.905786e-06 1.287258e-04
1.908843e-06 1.287119e-04
1.913592e-06 1.287056e-04
1.920667e-06 1.287075e-04
1.930675e-06 1.287179e-04
1.944175e-06 1.287372e-04
1.961663e-06 1.287654e-04
1.983550e-06 1.288028e-04
2.010149e-06 1.288494e-04
2.041661e-06 1.289051e-04
2.078168e-06 1.289698e-04
2.119625e-06 1.290430e-04
2.165867e-06 1.291244e-04
2.216612e-06 1.292135e-04
2.271479e-06 1.293096e-04
2.330001e-06 1.294121e-04
2.391644e-06 1.295201e-04
2.455832e-06 1.296330e-04
2.521960e-06 1.297499e-04
2.589417e-06 1.298701e-04
2.657602e-06 1.299927e-04
2.725932e-06 1.301172e-04
2.793856e-06 1.302428e-04
2.860861e-06 1.303688e-04
2.926477e-06 1.304946e-04
2.990277e-06 1.306197e-04
3.051879e-06 1.307436e-04
3.110944e-06 1.308658e-04
3.167179e-06 1.309858e-04
3.220331e-06 1.311033e-04
3.270185e-06 1.312178e-04
3.316564e-06 1.313290e-04
3.359325e-06 1.314367e-04
3.398360e-06 1.315404e-04
3.433593e-06 1.316399e-04
3.464981e-06 1.317350e-04
3.492512e-06 1.318253e-04
3.516209e-06 1.319107e-04
3.536129e-06 1.319908e-04
3.552364e-06 1.320656e-04
3.565049e-06 1.321347e-04
3.574357e-06 1.321980e-04
3.580507e-06 1.322553e-04
3.583768e-06 1.323064e-04
3.584456e-06 1.323513e-04
3.582941e-06 1.323898e-04
3.579644e-06 1.324217e-04
3.575038e-06 1.324472e-04
3.569646e-06 1.324659e-04
3.564035e-06 1.324781e-04
3.558812e-06 1.324836e-04
3.554612e-06 1.324826e-04
3.552090e-06 1.324750e-04
3.551906e-06 1.324610e-04
3.554710e-06 1.324408e-04
3.561125e-06 1.324144e-04
3.571728e-06 1.323821e-04
3.587032e-06 1.323441e-04
3.607469e-06 1.323006e-04
3.633371e-06 1.322519e-04
3.664954e-06 1.321983e-04
3.702313e-06 1.321401e-04
3.745409e-06 1.320776e-04
3.794075e-06 1.320111e-04
3.848016e-06 1.319409e-04
3.906818e-06 1.318675e-04
3.969970e-06 1.317910e-04
4.036873e-06 1.317119e-04
4.106867e-06 1.316304e-04
4.179249e-06 1.315468e-04
4.253297e-06 1.314616e-04
4.328284e-06 1.313748e-04
4.403500e-06 1.312869e-04
4.478265e-06 1.311980e-04
4.551936e-06 1.311084e-04
4.623922e-06 1.310184e-04
4.693682e-06 1.309281e-04
4.760737e-06 1.308379e-04
4.824663e-06 1.307479e-04
4.885101e-06 1.306584e-04
4.941749e-06 1.305696e-04
4.994364e-06 1.304816e-04
5.042761e-06 1.303949e-04
5.086813e-06 1.303095e-04
5.126445e-06 1.302257e-04
5.161641e-06 1.301438e-04
5.192436e-06 1.300641e-04
5.218920e-06 1.299868e-04
5.241235e-06 1.299122e-04
5.259579e-06 1.298406e-04
5.274202e-06 1.297724e-04
5.285410e-06 1.297078e-04
5.293559e-06 1.296472e-04
5.299061e-06 1.295911e-04
5.302378e-06 1.295397e-04
5.304019e-06 1.294935e-04
5.304543e-06 1.294528e-04
5.304545e-06 1.294182e-04
5.304656e-06 1.293899e-04
5.305529e-06 1.293685e-04
5.307836e-06 1.293544e-04
5.312245e-06 1.293479e-04
5.319411e-06 1.293494e-04
5.329961e-06 1.293593e-04
5.344468e-06 1.293778e-04
5.363439e-06 1.294051e-04
5.387291e-06 1.294412e-04
5.416340e-06 1.294864e-04
5.450783e-06 1.295403e-04
5.490688e-06 1.296029e-04
5.535997e-06 1.296738e-04
5.586519e-06 1.297527e-04
5.641948e-06 1.298389e-04
5.701867e-06 1.299320e-04
5.765774e-06 1.300311e-04
5.833098e-06 1.301357e-04
5.903219e-06 1.302450e-04
5.975495e-06 1.303582e-04
6.049272e-06 1.304746e-04
6.123908e-06 1.305935e-04
6.198785e-06 1.307141e-04
6.273315e-06 1.308359e-04
6.346952e-06 1.309581e-04
6.419192e-06 1.310803e-04
6.489580e-06 1.312018e-04
6.557708e-06 1.313222e-04
6.623211e-06 1.314411e-04
6.685774e-06 1.315579e-04
6.745121e-06 1.316724e-04
6.801018e-06 1.317841e-04
6.853270e-06 1.318927e-04
6.901716e-06 1.319979e-04
6.946233e-06 1.320994e-04
6.986730e-06 1.321969e-04
7.023147e-06 1.322902e-04
7.055461e-06 1.323789e-04
7.083681e-06 1.324628e-04
7.107851e-06 1.325418e-04
7.128053e-06 1.326156e-04
7.144409e-06 1.326839e-04
7.157083e-06 1.327466e-04
7.166284e-06 1.328035e-04
7.172272e-06 1.328544e-04
7.175355e-06 1.328992e-04
7.175895e-06 1.329377e-04
7.174310e-06 1.329698e-04
7.171066e-06 1.329954e-04
7.166685e-06 1.330145e-04
7.161731e-06 1.330269e-04
7.156810e-06 1.330327e-04
7.152560e-06 1.330319e-04
7.149638e-06 1.330245e-04
7.148708e-06 1.330105e-04
7.150427e-06 1.329901e-04
7.155425e-06 1.329635e-04
7.164289e-06 1.329306e-04
7.177542e-06 1.328919e-04
7.195629e-06 1.328474e-04
7.218895e-06 1.327974e-04
7.247572e-06 1.327422e-04
7.281769e-06 1.326820e-04
7.321466e-06 1.326173e-04
7.366512e-06 1.325483e-04
7.416630e-06 1.324754e-04
7.471427e-06 1.323988e-04
7.530406e-06 1.323191e-04
7.592989e-06 1.322365e-04
7.658532e-06 1.321514e-04
7.726352e-06 1.320641e-04
7.795742e-06 1.319750e-04
7.865991e-06 1.318844e-04
7.936405e-06 1.317926e-04
8.006318e-06 1.316998e-04
8.075102e-06 1.316064e-04
8.142179e-06 1.315127e-04
8.207022e-06 1.314189e-04
8.269164e-06 1.313252e-04
8.328195e-06 1.312319e-04
8.383768e-06 1.311393e-04
8.435592e-06 1.310476e-04
8.483438e-06 1.309569e-04
8.527134e-06 1.308677e-04
8.566563e-06 1.307801e-04
8.601668e-06 1.306943e-04
8.632442e-06 1.306107e-04
8.658936e-06 1.305294e-04
8.681255e-06 1.304508e-04
8.699556e-06 1.303751e-04
8.714052e-06 1.303027e-04
8.725012e-06 1.302337e-04
8.732756e-06 1.301687e-04
8.737661e-06 1.301078e-04
8.740157e-06 1.300514e-04
8.740725e-06 1.299999e-04
8.739897e-06 1.299536e-04
8.738250e-06 1.299130e-04
8.736402e-06 1.298784e-04
8.735005e-06 1.298502e-04
8.734736e-06 1.298288e-04
8.736284e-06 1.298146e-04
8.740341e-06 1.298079e-04
8.747579e-06 1.298090e-04
8.758641e-06 1.298183e-04
8.774113e-06 1.298360e-04
8.794513e-06 1.298622e-04
8.820263e-06 1.298971e-04
8.851679e-06 1.299406e-04
8.888952e-06 1.299926e-04
8.932143e-06 1.300530e-04
8.981173e-06 1.301214e-04
9.035833e-06 1.301974e-04
9.095786e-06 1.302806e-04
9.160587e-06 1.303703e-04
9.229698e-06 1.304659e-04
9.302509e-06 1.305668e-04
9.378365e-06 1.306721e-04
9.456581e-06 1.307813e-04
9.536467e-06 1.308936e-04
9.617343e-06 1.310083e-04
9.698554e-06 1.311248e-04
9.779477e-06 1.312424e-04
9.859535e-06 1.313605e-04
9.938193e-06 1.314787e-04
1.001497e-05 1.315963e-04
1.008943e-05 1.317129e-04
1.016118e-05 1.318281e-04
1.022989e-05 1.319414e-04
1.029527e-05 1.320525e-04
1.035705e-05 1.321611e-04
1.041502e-05 1.322668e-04
1.046902e-05 1.323692e-04
1.051889e-05 1.324682e-04
1.056453e-05 1.325634e-04
1.060588e-05 1.326546e-04
1.064288e-05 1.327414e-04
1.067554e-05 1.328238e-04
1.070390e-05 1.329014e-04
1.072801e-05 1.329739e-04
1.074799e-05 1.330413e-04
1.076399e-05 1.331032e-04
1.077622e-05 1.331596e-04
1.078491e-05 1.332101e-04
1.079038e-05 1.332546e-04
1.079298e-05 1.332930e-04
1.079311e-05 1.333252e-04
1.079124e-05 1.333509e-04
1.078788e-05 1.333702e-04
1.078360e-05 1.333829e-04
1.077899e-05 1.333889e-04
1.077470e-05 1.333883e-04
1.077139e-05 1.333811e-04
1.076972e-05 1.333672e-04
1.077034e-05 1.333468e-04
1.077391e-05 1.333199e-04
1.078101e-05 1.332866e-04
1.079218e-05 1.332472e-04
1.080786e-05 1.332018e-04
1.082842e-05 1.331506e-04
1.085411e-05 1.330940e-04
1.088505e-05 1.330321e-04
1.092124e-05 1.329653e-04
1.096253e-05 1.328940e-04
1.100869e-05 1.328185e-04
1.105932e-05 1.327392e-04
1.111396e-05 1.326564e-04
1.117204e-05 1.325706e-04
1.123295e-05 1.324821e-04
1.129601e-05 1.323913e-04
1.136055e-05 1.322986e-04
1.142586e-05 1.322044e-04
1.149127e-05 1.321089e-04
1.155613e-05 1.320126e-04
1.161983e-05 1.319157e-04
1.168181e-05 1.318185e-04
1.174155e-05 1.317213e-04
1.179860e-05 1.316245e-04
1.185257e-05 1.315282e-04
1.190312e-05 1.314327e-04
1.194997e-05 1.313383e-04
1.199291e-05 1.312453e-04
1.203178e-05 1.311539e-04
1.206648e-05 1.310643e-04
1.209695e-05 1.309767e-04
1.212322e-05 1.308916e-04
1.214533e-05 1.308090e-04
1.216342e-05 1.307293e-04
1.217766e-05 1.306528e-04
1.218827e-05 1.305796e-04
1.219553e-05 1.305102e-04
1.219979e-05 1.304448e-04
1.220144e-05 1.303838e-04
1.220092e-05 1.303273e-04
1.219874e-05 1.302759e-04
1.219544e-05 1.302297e-04
1.219163e-05 1.301893e-04
1.218794e-05 1.301548e-04
1.218504e-05 1.301267e-04
1.218362e-05 1.301054e-04
1.218441e-05 1.300911e-04
1.218810e-05 1.300841e-04
1.219539e-05 1.300849e-04
1.220693e-05 1.300936e-04
1.222333e-05 1.301104e-04
1.224510e-05 1.301355e-04
1.227267e-05 1.301689e-04
1.230637e-05 1.302107e-04
1.234636e-05 1.302607e-04
1.239272e-05 1.303187e-04
1.244533e-05 1.303844e-04
1.250397e-05 1.304574e-04
1.256828e-05 1.305372e-04
1.263777e-05 1.306233e-04
1.271189e-05 1.307151e-04
1.278998e-05 1.308119e-04
1.287136e-05 1.309131e-04
1.295529e-05 1.310180e-04
1.304106e-05 1.311259e-04
1.312794e-05 1.312361e-04
1.321526e-05 1.313481e-04
1.330234e-05 1.314612e-04
1.338859e-05 1.315749e-04
1.347344e-05 1.316886e-04
1.355639e-05 1.318019e-04
1.363697e-05 1.319144e-04
1.371477e-05 1.320256e-04
1.378943e-05 1.321351e-04
1.386064e-05 1.322426e-04
1.392813e-05 1.323477e-04
1.399167e-05 1.324501e-04
1.405106e-05 1.325496e-04
1.410614e-05 1.326457e-04
1.415680e-05 1.327384e-04
1.420295e-05 1.328272e-04
1.424454e-05 1.329120e-04
1.428155e-05 1.329925e-04
1.431401e-05 1.330684e-04
1.434196e-05 1.331396e-04
1.436551e-05 1.332058e-04
1.438479e-05 1.332668e-04
1.440001e-05 1.333224e-04
1.441139e-05 1.333724e-04
1.441923e-05 1.334165e-04
1.442387e-05 1.334548e-04
1.442572e-05 1.334869e-04
1.442522e-05 1.335127e-04
1.442290e-05 1.335321e-04
1.441930e-05 1.335450e-04
1.441502e-05 1.335513e-04
1.441071e-05 1.335509e-04
1.440701e-05 1.335438e-04
1.440460e-05 1.335301e-04
1.440414e-05 1.335096e-04
1.440626e-05 1.334826e-04
1.441158e-05 1.334490e-04
1.442062e-05 1.334090e-04
1.443386e-05 1.333628e-04
1.445167e-05 1.333107e-04
1.447429e-05 1.332527e-04
1.450188e-05 1.331893e-04
1.453445e-05 1.331207e-04
1.457188e-05 1.330473e-04
1.461394e-05 1.329694e-04
1.466027e-05 1.328875e-04
1.471041e-05 1.328019e-04
1.476383e-05 1.327131e-04
1.481992e-05 1.326215e-04
1.487805e-05 1.325275e-04
1.493755e-05 1.324315e-04
1.499773e-05 1.323339e-04
1.505795e-05 1.322351e-04
1.511758e-05 1.321354e-04
1.517601e-05 1.320352e-04
1.523271e-05 1.319349e-04
1.528718e-05 1.318347e-04
1.533898e-05 1.317349e-04
1.538773e-05 1.316358e-04
1.543311e-05 1.315378e-04
1.547486e-05 1.314411e-04
1.551277e-05 1.313459e-04
1.554671e-05 1.312525e-04
1.557657e-05 1.311612e-04
1.560233e-05 1.310722e-04
1.562401e-05 1.309857e-04
1.564169e-05 1.309021e-04
1.565550e-05 1.308215e-04
1.566563e-05 1.307443e-04
1.567231e-05 1.306707e-04
1.567586e-05 1.306010e-04
1.567662e-05 1.305355e-04
1.567501e-05 1.304744e-04
1.567148e-05 1.304181e-04
1.566655e-05 1.303669e-04
1.566080e-05 1.303210e-04
1.565483e-05 1.302807e-04
1.564930e-05 1.302465e-04
1.564491e-05 1.302187e-04
1.564236e-05 1.301974e-04
1.564238e-05 1.301831e-04
1.564570e-05 1.301760e-04
1.565302e-05 1.301763e-04
1.566501e-05 1.301844e-04
1.568227e-05 1.302003e-04
1.570535e-05 1.302242e-04
1.573467e-05 1.302561e-04
1.577055e-05 1.302960e-04
1.581316e-05 1.303438e-04
1.586254e-05 1.303992e-04
1.591858e-05 1.304620e-04
1.598104e-05 1.305318e-04
1.604952e-05 1.306081e-04
1.612351e-05 1.306904e-04
1.620242e-05 1.307781e-04
1.628557e-05 1.308706e-04
1.637223e-05 1.309673e-04
1.646165e-05 1.310675e-04
1.655305e-05 1.311707e-04
1.664570e-05 1.312761e-04
1.673886e-05 1.313832e-04
1.683186e-05 1.314915e-04
1.692406e-05 1.316005e-04
1.701486e-05 1.317095e-04
1.710374e-05 1.318183e-04
1.719021e-05 1.319263e-04
1.727383e-05 1.320332e-04
1.735424e-05 1.321385e-04
1.743109e-05 1.322420e-04
1.750409e-05 1.323434e-04
1.757300e-05 1.324423e-04
1.763761e-05 1.325384e-04
1.769775e-05 1.326315e-04
1.775329e-05 1.327213e-04
1.780412e-05 1.328075e-04
1.785017e-05 1.328900e-04
1.789143e-05 1.329684e-04
1.792789e-05 1.330425e-04
1.795960e-05 1.331121e-04
1.798665e-05 1.331769e-04
1.800916e-05 1.332368e-04
1.802732e-05 1.332915e-04
1.804136e-05 1.333408e-04
1.805155e-05 1.333845e-04
1.805822e-05 1.334224e-04
1.806178e-05 1.334544e-04
1.806266e-05 1.334802e-04
1.806138e-05 1.334997e-04
1.805847e-05 1.335127e-04
1.805454e-05 1.335193e-04
1.805021e-05 1.335191e-04
1.804614e-05 1.335123e-04
1.804300e-05 1.334986e-04
1.804145e-05 1.334783e-04
1.804212e-05 1.334511e-04
1.804564e-05 1.334173e-04
1.805254e-05 1.333769e-04
1.806329e-05 1.333301e-04
1.807828e-05 1.332770e-04
1.809778e-05 1.332180e-04
1.812195e-05 1.331532e-04
1.815081e-05 1.330829e-04
1.818427e-05 1.330076e-04
1.822211e-05 1.329276e-04
1.826399e-05 1.328433e-04
1.830950e-05 1.327552e-04
1.835810e-05 1.326637e-04
1.840923e-05 1.325692e-04
1.846225e-05 1.324722e-04
1.851653e-05 1.323732e-04
1.857142e-05 1.322725e-04
1.862628e-05 1.321706e-04
1.868050e-05 1.320679e-04
1.873351e-05 1.319648e-04
1.878477e-05 1.318615e-04
1.883381e-05 1.317585e-04
1.888021e-05 1.316561e-04
1.892360e-05 1.315546e-04
1.896369e-05 1.314543e-04
1.900021e-05 1.313555e-04
1.903299e-05 1.312584e-04
1.906188e-05 1.311634e-04
1.908683e-05 1.310706e-04
1.910780e-05 1.309803e-04
1.912484e-05 1.308928e-04
1.913802e-05 1.308084e-04
1.914751e-05 1.307272e-04
1.915351e-05 1.306496e-04
1.915626e-05 1.305757e-04
1.915608e-05 1.305059e-04
1.915334e-05 1.304405e-04
1.914847e-05 1.303796e-04
1.914194e-05 1.303235e-04
1.913428e-05 1.302726e-04
1.912608e-05 1.302271e-04
1.911798e-05 1.301872e-04
1.911063e-05 1.301534e-04
1.910475e-05 1.301257e-04
1.910107e-05 1.301047e-04
1.910033e-05 1.300904e-04
1.910326e-05 1.300831e-04
1.911059e-05 1.300831e-04
1.912300e-05 1.300905e-04
1.914109e-05 1.301054e-04
1.916541e-05 1.301281e-04
1.919639e-05 1.301584e-04
1.923435e-05 1.301963e-04
1.927945e-05 1.302417e-04
1.933172e-05 1.302944e-04
1.939103e-05 1.303542e-04
1.945712e-05 1.304205e-04
1.952958e-05 1.304930e-04
1.960786e-05 1.305712e-04
1.969134e-05 1.306546e-04
1.977931e-05 1.307426e-04
1.987101e-05 1.308345e-04
1.996564e-05 1.309298e-04
2.006242e-05 1.310279e-04
2.016057e-05 1.311283e-04
2.025932e-05 1.312303e-04
2.035797e-05 1.313334e-04
2.045585e-05 1.314373e-04
2.055235e-05 1.315414e-04
2.064690e-05 1.316452e-04
2.073901e-05 1.317484e-04
2.082822e-05 1.318507e-04
2.091414e-05 1.319516e-04
2.099640e-05 1.320509e-04
2.107472e-05 1.321482e-04
2.114881e-05 1.322433e-04
2.121846e-05 1.323358e-04
2.128348e-05 1.324256e-04
2.134373e-05 1.325123e-04
2.139909e-05 1.325957e-04
2.144948e-05 1.326755e-04
2.149487e-05 1.327516e-04
2.153523e-05 1.328237e-04
2.157061e-05 1.328915e-04
2.160108e-05 1.329548e-04
2.162676e-05 1.330134e-04
2.164782e-05 1.330670e-04
2.166447e-05 1.331155e-04
2.167697e-05 1.331586e-04
2.168566e-05 1.331961e-04
2.169092e-05 1.332278e-04
2.169318e-05 1.332535e-04
2.169294e-05 1.332731e-04
2.169073e-05 1.332863e-04
2.168715e-05 1.332930e-04
2.168282e-05 1.332931e-04
2.167840e-05 1.332865e-04
2.167453e-05 1.332730e-04
2.167189e-05 1.332528e-04
2.167112e-05 1.332256e-04
2.167282e-05 1.331917e-04
2.167756e-05 1.331510e-04
2.168580e-05 1.331037e-04
2.169793e-05 1.330499e-04
2.171425e-05 1.329898e-04
2.173492e-05 1.329238e-04
2.175999e-05 1.328521e-04
2.178938e-05 1.327751e-04
2.182290e-05 1.326932e-04
2.186023e-05 1.326069e-04
2.190096e-05 1.325164e-04
2.194461e-05 1.324224e-04
2.199062e-05 1.323254e-04
2.203839e-05 1.322257e-04
2.208731e-05 1.321239e-04
2.213674e-05 1.320204e-04
2.218609e-05 1.319158e-04
2.223475e-05 1.318103e-04
2.228217e-05 1.317045e-04
2.232784e-05 1.315986e-04
2.237132e-05 1.314932e-04
2.241219e-05 1.313885e-04
2.245010e-05 1.312848e-04
2.248477e-05 1.311825e-04
2.251596e-05 1.310818e-04
2.254351e-05 1.309832e-04
2.256729e-05 1.308867e-04
2.258725e-05 1.307927e-04
2.260337e-05 1.307014e-04
2.261571e-05 1.306132e-04
2.262437e-05 1.305281e-04
2.262952e-05 1.304466e-04
2.263135e-05 1.303687e-04
2.263016e-05 1.302949e-04
2.262626e-05 1.302252e-04
2.262002e-05 1.301599e-04
2.261191e-05 1.300994e-04
2.260239e-05 1.300437e-04
2.259203e-05 1.299933e-04
2.258141e-05 1.299483e-04
2.257119e-05 1.299089e-04
2.256205e-05 1.298755e-04
2.255471e-05 1.298483e-04
2.254991e-05 1.298274e-04
2.254840e-05 1.298132e-04
2.255094e-05 1.298057e-04
2.255826e-05 1.298053e-04
2.257104e-05 1.298121e-04
2.258991e-05 1.298260e-04
2.261540e-05 1.298473e-04
2.264796e-05 1.298760e-04
2.268788e-05 1.299118e-04
2.273534e-05 1.299548e-04
2.279035e-05 1.300046e-04
2.285277e-05 1.300611e-04
2.292231e-05 1.301238e-04
2.299853e-05 1.301923e-04
2.308088e-05 1.302663e-04
2.316869e-05 1.303451e-04
2.326123e-05 1.304282e-04
2.335770e-05 1.305151e-04
2.345729e-05 1.306052e-04
2.355917e-05 1.306980e-04
2.366253e-05 1.307930e-04
2.376659e-05 1.308896e-04
2.387061e-05 1.309873e-04
2.397389e-05 1.310858e-04
2.407581e-05 1.311846e-04
2.417577e-05 1.312832e-04
2.427326e-05 1.313814e-04
2.436781e-05 1.314787e-04
2.445899e-05 1.315749e-04
2.454644e-05 1.316697e-04
2.462983e-05 1.317627e-04
2.470889e-05 1.318537e-04
2.478339e-05 1.319423e-04
2.485311e-05 1.320285e-04
2.491790e-05 1.321119e-04
2.497763e-05 1.321922e-04
2.503222e-05 1.322692e-04
2.508159e-05 1.323428e-04
2.512575e-05 1.324126e-04
2.516470e-05 1.324784e-04
2.519851e-05 1.325400e-04
2.522728e-05 1.325971e-04
2.525117e-05 1.326496e-04
2.527038e-05 1.326971e-04
2.528517e-05 1.327395e-04
2.529585e-05 1.327765e-04
2.530279e-05 1.328079e-04
2.530642e-05 1.328334e-04
2.530722e-05 1.328529e-04
2.530573e-05 1.328662e-04
2.530251e-05 1.328731e-04
2.529819e-05 1.328735e-04
2.529342e-05 1.328671e-04
2.528884e-05 1.328539e-04
2.528512e-05 1.328338e-04
2.528290e-05 1.328067e-04
2.528279e-05 1.327727e-04
2.528534e-05 1.327318e-04
2.529105e-05 1.326841e-04
2.530029e-05 1.326298e-04
2.531339e-05 1.325690e-04
2.533050e-05 1.325019e-04
2.535171e-05 1.324290e-04
2.537695e-05 1.323506e-04
2.540604e-05 1.322670e-04
2.543870e-05 1.321787e-04
2.547455e-05 1.320863e-04
2.551312e-05 1.319901e-04
2.555388e-05 1.318907e-04
2.559627e-05 1.317886e-04
2.563968e-05 1.316843e-04
2.568352e-05 1.315784e-04
2.572721e-05 1.314712e-04
2.577017e-05 1.313633e-04
2.581187e-05 1.312551e-04
2.585183e-05 1.311470e-04
2.588961e-05 1.310394e-04
2.592483e-05 1.309326e-04
2.595716e-05 1.308271e-04
2.598632e-05 1.307231e-04
2.601209e-05 1.306209e-04
2.603433e-05 1.305209e-04
2.605293e-05 1.304233e-04
2.606784e-05 1.303283e-04
2.607907e-05 1.302364e-04
2.608668e-05 1.301476e-04
2.609079e-05 1.300622e-04
2.609157e-05 1.299805e-04
2.608925e-05 1.299026e-04
2.608411e-05 1.298289e-04
2.607649e-05 1.297595e-04
2.606679e-05 1.296947e-04
2.605545e-05 1.296347e-04
2.604298e-05 1.295797e-04
2.602994e-05 1.295298e-04
2.601693e-05 1.294854e-04
2.600463e-05 1.294467e-04
2.599371e-05 1.294138e-04
2.598493e-05 1.293870e-04
2.597902e-05 1.293664e-04
2.597675e-05 1.293523e-04
2.597890e-05 1.293447e-04
2.598618e-05 1.293439e-04
2.599930e-05 1.293500e-04
2.601889e-05 1.293629e-04
2.604548e-05 1.293828e-04
2.607952e-05 1.294097e-04
2.612130e-05 1.294433e-04
2.617099e-05 1.294837e-04
2.622858e-05 1.295305e-04
2.629392e-05 1.295836e-04
2.636671e-05 1.296425e-04
2.644648e-05 1.297069e-04
2.653266e-05 1.297763e-04
2.662456e-05 1.298503e-04
2.672140e-05 1.299284e-04
2.682238e-05 1.300100e-04
2.692664e-05 1.300947e-04
2.703333e-05 1.301819e-04
2.714161e-05 1.302712e-04
2.725067e-05 1.303621e-04
2.735976e-05 1.304542e-04
2.746816e-05 1.305470e-04
2.757520e-05 1.306402e-04
2.768029e-05 1.307334e-04
2.778288e-05 1.308262e-04
2.788248e-05 1.309184e-04
2.797867e-05 1.310095e-04
2.807105e-05 1.310995e-04
2.815929e-05 1.311879e-04
2.824310e-05 1.312745e-04
2.832222e-05 1.313591e-04
2.839644e-05 1.314414e-04
2.846559e-05 1.315212e-04
2.852953e-05 1.315982e-04
2.858815e-05 1.316723e-04
2.864138e-05 1.317431e-04
2.868920e-05 1.318104e-04
2.873161e-05 1.318740e-04
2.876865e-05 1.319337e-04
2.880044e-05 1.319893e-04
2.882709e-05 1.320404e-04
2.884881e-05 1.320868e-04
2.886584e-05 1.321283e-04
2.887849e-05 1.321647e-04
2.888709e-05 1.321957e-04
2.889208e-05 1.322210e-04
2.889393e-05 1.322404e-04
2.889314e-05 1.322538e-04
2.889030e-05 1.322609e-04
2.888600e-05 1.322614e-04
2.888089e-05 1.322553e-04
2.887562e-05 1.322423e-04
2.887083e-05 1.322225e-04
2.886717e-05 1.321956e-04
2.886524e-05 1.321616e-04
2.886561e-05 1.321207e-04
2.886876e-05 1.320727e-04
2.887509e-05 1.320180e-04
2.888492e-05 1.319565e-04
2.889843e-05 1.318887e-04
2.891572e-05 1.318147e-04
2.893673e-05 1.317351e-04
2.896132e-05 1.316500e-04
2.898922e-05 1.315602e-04
2.902009e-05 1.314659e-04
2.905346e-05 1.313678e-04
2.908886e-05 1.312664e-04
2.912574e-05 1.311622e-04
2.916352e-05 1.310558e-04
2.920165e-05 1.309476e-04
2.923955e-05 1.308383e-04
2.927668e-05 1.307282e-04
2.931255e-05 1.306179e-04
2.934668e-05 1.305078e-04
2.937866e-05 1.303984e-04
2.940813e-05 1.302899e-04
2.943478e-05 1.301828e-04
2.945834e-05 1.300773e-04
2.947863e-05 1.299739e-04
2.949550e-05 1.298729e-04
2.950886e-05 1.297744e-04
2.951868e-05 1.296788e-04
2.952498e-05 1.295864e-04
2.952784e-05 1.294973e-04
2.952738e-05 1.294118e-04
2.952380e-05 1.293302e-04
2.951733e-05 1.292526e-04
2.950827e-05 1.291793e-04
2.949695e-05 1.291104e-04
2.948380e-05 1.290462e-04
2.946927e-05 1.289868e-04
2.945388e-05 1.289325e-04
2.943820e-05 1.288835e-04
2.942285e-05 1.288399e-04
2.940849e-05 1.288018e-04
2.939584e-05 1.287696e-04
2.938563e-05 1.287433e-04
2.937863e-05 1.287230e-04
2.937561e-05 1.287090e-04
2.937735e-05 1.287014e-04
2.938458e-05 1.287002e-04
2.939801e-05 1.287055e-04
2.941826e-05 1.287174e-04
2.944588e-05 1.287359e-04
2.948130e-05 1.287608e-04
2.952482e-05 1.287922e-04
2.957659e-05 1.288299e-04
2.963660e-05 1.288736e-04
2.970468e-05 1.289231e-04
2.978051e-05 1.289780e-04
2.986360e-05 1.290380e-04
2.995337e-05 1.291028e-04
3.004908e-05 1.291718e-04
3.014995e-05 1.292445e-04
3.025514e-05 1.293207e-04
3.036378e-05 1.293997e-04
3.047497e-05 1.294811e-04
3.058786e-05 1.295645e-04
3.070163e-05 1.296494e-04
3.081548e-05 1.297355e-04
3.092867e-05 1.298224e-04
3.104054e-05 1.299098e-04
3.115045e-05 1.299972e-04
3.125785e-05 1.300844e-04
3.136223e-05 1.301711e-04
3.146315e-05 1.302571e-04
3.156020e-05 1.303419e-04
3.165304e-05 1.304255e-04
3.174135e-05 1.305075e-04
3.182487e-05 1.305878e-04
3.190338e-05 1.306660e-04
3.197669e-05 1.307420e-04
3.204465e-05 1.308155e-04
3.210714e-05 1.308863e-04
3.216407e-05 1.309541e-04
3.221542e-05 1.310188e-04
3.226116e-05 1.310801e-04
3.230135e-05 1.311378e-04
3.233605e-05 1.311915e-04
3.236539e-05 1.312411e-04
3.238956e-05 1.312863e-04
3.240879e-05 1.313269e-04
3.242335e-05 1.313625e-04
3.243360e-05 1.313930e-04
3.243994e-05 1.314180e-04
3.244281e-05 1.314373e-04
3.244274e-05 1.314507e-04
3.244028e-05 1.314579e-04
3.243602e-05 1.314587e-04
3.243059e-05 1.314529e-04
3.242463e-05 1.314402e-04
3.241879e-05 1.314206e-04
3.241370e-05 1.313940e-04
3.240997e-05 1.313602e-04
3.240815e-05 1.313192e-04
3.240873e-05 1.312712e-04
3.241213e-05 1.312162e-04
3.241866e-05 1.311543e-04
3.242853e-05 1.310858e-04
3.244185e-05 1.310111e-04
3.245858e-05 1.309304e-04
3.247859e-05 1.308442e-04
3.250166e-05 1.307529e-04
3.252744e-05 1.306572e-04
3.255554e-05 1.305574e-04
3.258547e-05 1.304543e-04
3.261673e-05 1.303483e-04
3.264878e-05 1.302400e-04
3.268108e-05 1.301299e-04
3.271308e-05 1.300187e-04
3.274429e-05 1.299068e-04
3.277422e-05 1.297948e-04
3.280243e-05 1.296830e-04
3.282852e-05 1.295720e-04
3.285215e-05 1.294621e-04
3.287304e-05 1.293537e-04
3.289095e-05 1.292472e-04
3.290568e-05 1.291429e-04
3.291713e-05 1.290410e-04
3.292522e-05 1.289420e-04
3.292992e-05 1.288460e-04
3.293128e-05 1.287534e-04
3.292938e-05 1.286643e-04
3.292436e-05 1.285789e-04
3.291642e-05 1.284976e-04
3.290582e-05 1.284205e-04
3.289285e-05 1.283477e-04
3.287788e-05 1.282796e-04
3.286132e-05 1.282161e-04
3.284365e-05 1.281577e-04
3.282538e-05 1.281043e-04
3.280710e-05 1.280561e-04
3.278944e-05 1.280134e-04
3.277307e-05 1.279762e-04
3.275871e-05 1.279446e-04
3.274711e-05 1.279189e-04
3.273905e-05 1.278991e-04
3.273529e-05 1.278852e-04
3.273661e-05 1.278775e-04
3.274377e-05 1.278759e-04
3.275746e-05 1.278805e-04
3.277832e-05 1.278913e-04
3.280688e-05 1.279083e-04
3.284359e-05 1.279313e-04
3.288872e-05 1.279604e-04
3.294242e-05 1.279952e-04
3.300468e-05 1.280356e-04
3.307531e-05 1.280814e-04
3.315396e-05 1.281322e-04
3.324015e-05 1.281877e-04
3.333323e-05 1.282476e-04
3.343249e-05 1.283114e-04
3.353711e-05 1.283786e-04
3.364621e-05 1.284490e-04
3.375891e-05 1.285221e-04
3.387429e-05 1.285975e-04
3.399148e-05 1.286747e-04
3.410961e-05 1.287535e-04
3.422790e-05 1.288334e-04
3.434557e-05 1.289142e-04
3.446194e-05 1.289954e-04
3.457636e-05 1.290768e-04
3.468827e-05 1.291582e-04
3.479713e-05 1.292392e-04
3.490249e-05 1.293196e-04
3.500393e-05 1.293992e-04
3.510110e-05 1.294777e-04
3.519366e-05 1.295549e-04
3.528135e-05 1.296306e-04
3.536393e-05 1.297045e-04
3.544119e-05 1.297764e-04
3.551297e-05 1.298462e-04
3.557915e-05 1.299136e-04
3.563963e-05 1.299783e-04
3.569435e-05 1.300401e-04
3.574330e-05 1.300989e-04
3.578651e-05 1.301543e-04
3.582403e-05 1.302061e-04
3.585598e-05 1.302541e-04
3.588253e-05 1.302980e-04
3.590389e-05 1.303374e-04
3.592034e-05 1.303722e-04
3.593220e-05 1.304021e-04
3.593986e-05 1.304268e-04
3.594377e-05 1.304459e-04
3.594441e-05 1.304593e-04
3.594233e-05 1.304666e-04
3.593812e-05 1.304676e-04
3.593239e-05 1.304621e-04
3.592576e-05 1.304498e-04
3.591888e-05 1.304305e-04
3.591238e-05 1.304042e-04
3.590685e-05 1.303706e-04
3.590284e-05 1.303298e-04
3.590086e-05 1.302819e-04
3.590132e-05 1.302267e-04
3.590454e-05 1.301646e-04
3.591074e-05 1.300957e-04
3.592004e-05 1.300203e-04
3.593244e-05 1.299388e-04
3.594783e-05 1.298517e-04
3.596599e-05 1.297594e-04
3.598663e-05 1.296624e-04
3.600936e-05 1.295613e-04
3.603374e-05 1.294566e-04
3.605929e-05 1.293491e-04
3.608551e-05 1.292392e-04
3.611189e-05 1.291277e-04
3.613792e-05 1.290149e-04
3.616311e-05 1.289015e-04
3.618701e-05 1.287880e-04
3.620921e-05 1.286749e-04
3.622934e-05 1.285627e-04
3.624707e-05 1.284516e-04
3.626214e-05 1.283423e-04
3.627434e-05 1.282350e-04
3.628348e-05 1.281300e-04
3.628948e-05 1.280277e-04
3.629227e-05 1.279284e-04
3.629184e-05 1.278323e-04
3.628825e-05 1.277397e-04
3.628159e-05 1.276508e-04
3.627203e-05 1.275659e-04
3.625976e-05 1.274851e-04
3.624505e-05 1.274086e-04
3.622822e-05 1.273367e-04
3.620963e-05 1.272694e-04
3.618971e-05 1.272070e-04
3.616894e-05 1.271495e-04
3.614785e-05 1.270972e-04
3.612702e-05 1.270501e-04
3.610710e-05 1.270083e-04
3.608877e-05 1.269720e-04
3.607275e-05 1.269413e-04
3.605980e-05 1.269162e-04
3.605068e-05 1.268969e-04
3.604619e-05 1.268833e-04
3.604710e-05 1.268755e-04
3.605416e-05 1.268735e-04
3.606808e-05 1.268774e-04
3.608948e-05 1.268871e-04
3.611892e-05 1.269025e-04
3.615680e-05 1.269235e-04
3.620341e-05 1.269501e-04
3.625890e-05 1.269820e-04
3.632323e-05 1.270191e-04
3.639620e-05 1.270610e-04
3.647746e-05 1.271075e-04
3.656648e-05 1.271584e-04
3.666263e-05 1.272132e-04
3.676515e-05 1.272716e-04
3.687321e-05 1.273332e-04
3.698592e-05 1.273976e-04
3.710235e-05 1.274646e-04
3.722159e-05 1.275337e-04
3.734274e-05 1.276046e-04
3.746491e-05 1.276769e-04
3.758729e-05 1.277504e-04
3.770911e-05 1.278248e-04
3.782965e-05 1.278997e-04
3.794825e-05 1.279749e-04
3.806434e-05 1.280501e-04
3.817738e-05 1.281252e-04
3.828688e-05 1.281999e-04
3.839243e-05 1.282740e-04
3.849364e-05 1.283472e-04
3.859020e-05 1.284193e-04
3.868180e-05 1.284902e-04
3.876820e-05 1.285596e-04
3.884920e-05 1.286273e-04
3.892460e-05 1.286932e-04
3.899428e-05 1.287569e-04
3.905813e-05 1.288183e-04
3.911608e-05 1.288771e-04
3.916810e-05 1.289332e-04
3.921419e-05 1.289862e-04
3.925443e-05 1.290360e-04
3.928890e-05 1.290822e-04
3.931775e-05 1.291245e-04
3.934119e-05 1.291628e-04
3.935947e-05 1.291967e-04
3.937291e-05 1.292259e-04
3.938187e-05 1.292501e-04
3.938680e-05 1.292690e-04
3.938815e-05 1.292823e-04
3.938647e-05 1.292897e-04
3.938232e-05 1.292910e-04
3.937630e-05 1.292857e-04
3.936903e-05 1.292738e-04
3.936113e-05 1.292550e-04
3.935323e-05 1.292290e-04
3.934591e-05 1.291958e-04
3.933974e-05 1.291553e-04
3.933520e-05 1.291075e-04
3.933271e-05 1.290524e-04
3.933261e-05 1.289902e-04
3.933512e-05 1.289210e-04
3.934039e-05 1.288453e-04
3.934842e-05 1.287633e-04
3.935913e-05 1.286754e-04
3.937234e-05 1.285822e-04
3.938777e-05 1.284843e-04
3.940506e-05 1.283821e-04
3.942383e-05 1.282763e-04
3.944361e-05 1.281676e-04
3.946393e-05 1.280565e-04
3.948431e-05 1.279437e-04
3.950428e-05 1.278297e-04
3.952338e-05 1.277151e-04
3.954119e-05 1.276005e-04
3.955732e-05 1.274864e-04
3.957142e-05 1.273732e-04
3.958321e-05 1.272614e-04
3.959242e-05 1.271514e-04
3.959886e-05 1.270436e-04
3.960239e-05 1.269383e-04
3.960292e-05 1.268358e-04
3.960040e-05 1.267365e-04
3.959484e-05 1.266405e-04
3.958631e-05 1.265483e-04
3.957492e-05 1.264599e-04
3.956084e-05 1.263756e-04
3.954428e-05 1.262955e-04
3.952551e-05 1.262200e-04
3.950486e-05 1.261490e-04
3.948270e-05 1.260828e-04
3.945948e-05 1.260216e-04
3.943567e-05 1.259653e-04
3.941181e-05 1.259141e-04
3.938850e-05 1.258682e-04
3.936638e-05 1.258276e-04
3.934614e-05 1.257924e-04
3.932850e-05 1.257625e-04
3.931423e-05 1.257382e-04
3.930409e-05 1.257193e-04
3.929888e-05 1.257060e-04
3.929938e-05 1.256982e-04
3.930632e-05 1.256958e-04
3.932043e-05 1.256989e-04
3.934232e-05 1.257075e-04
3.937253e-05 1.257213e-04
3.941148e-05 1.257403e-04
3.945945e-05 1.257643e-04
3.951656e-05 1.257932e-04
3.958278e-05 1.258268e-04
3.965788e-05 1.258648e-04
3.974150e-05 1.259069e-04
3.983311e-05 1.259529e-04
3.993205e-05 1.260025e-04
4.003755e-05 1.260553e-04
4.014874e-05 1.261111e-04
4.026473e-05 1.261694e-04
4.038457e-05 1.262301e-04
4.050733e-05 1.262927e-04
4.063209e-05 1.263570e-04
4.075795e-05 1.264228e-04
4.088408e-05 1.264896e-04
4.100969e-05 1.265573e-04
4.113405e-05 1.266257e-04
4.125651e-05 1.266945e-04
4.137645e-05 1.267634e-04
4.149333e-05 1.268324e-04
4.160666e-05 1.269011e-04
4.171601e-05 1.269694e-04
4.182099e-05 1.270371e-04
4.192126e-05 1.271040e-04
4.201652e-05 1.271699e-04
4.210650e-05 1.272346e-04
4.219100e-05 1.272979e-04
4.226981e-05 1.273596e-04
4.234279e-05 1.274195e-04
4.240983e-05 1.274774e-04
4.247083e-05 1.275331e-04
4.252577e-05 1.275863e-04
4.257464e-05 1.276368e-04
4.261747e-05 1.276843e-04
4.265435e-05 1.277286e-04
4.268542e-05 1.277694e-04
4.271087e-05 1.278064e-04
4.273094e-05 1.278392e-04
4.274592e-05 1.278677e-04
4.275616e-05 1.278913e-04
4.276209e-05 1.279100e-04
4.276415e-05 1.279232e-04
4.276287e-05 1.279307e-04
4.275879e-05 1.279321e-04
4.275250e-05 1.279272e-04
4.274460e-05 1.279157e-04
4.273571e-05 1.278973e-04
4.272643e-05 1.278718e-04
4.271735e-05 1.278390e-04
4.270902e-05 1.277989e-04
4.270194e-05 1.277514e-04
4.269651e-05 1.276965e-04
4.269309e-05 1.276344e-04
4.269191e-05 1.275653e-04
4.269312e-05 1.274893e-04
4.269677e-05 1.274070e-04
4.270277e-05 1.273187e-04
4.271099e-05 1.272250e-04
4.272116e-05 1.271263e-04
4.273298e-05 1.270234e-04
4.274607e-05 1.269167e-04
4.276002e-05 1.268071e-04
4.277438e-05 1.266951e-04
4.278870e-05 1.265813e-04
4.280256e-05 1.264664e-04
4.281552e-05 1.263510e-04
4.282719e-05 1.262356e-04
4.283720e-05 1.261208e-04
4.284524e-05 1.260070e-04
4.285104e-05 1.258947e-04
4.285437e-05 1.257844e-04
4.285504e-05 1.256764e-04
4.285295e-05 1.255710e-04
4.284800e-05 1.254687e-04
4.284018e-05 1.253696e-04
4.282951e-05 1.252741e-04
4.281607e-05 1.251825e-04
4.279998e-05 1.250948e-04
4.278141e-05 1.250114e-04
4.276060e-05 1.249323e-04
4.273783e-05 1.248579e-04
4.271342e-05 1.247881e-04
4.268776e-05 1.247232e-04
4.266130e-05 1.246633e-04
4.263452e-05 1.246084e-04
4.260796e-05 1.245586e-04
4.258224e-05 1.245139e-04
4.255798e-05 1.244746e-04
4.253589e-05 1.244404e-04
4.251668e-05 1.244116e-04
4.250113e-05 1.243880e-04
4.249000e-05 1.243698e-04
4.248408e-05 1.243567e-04
4.248416e-05 1.243489e-04
4.249097e-05 1.243462e-04
4.250522e-05 1.243485e-04
4.252753e-05 1.243559e-04
4.255844e-05 1.243681e-04
4.259835e-05 1.243850e-04
4.264754e-05 1.244064e-04
4.270611e-05 1.244322e-04
4.277402e-05 1.244622e-04
4.285105e-05 1.244961e-04
4.293680e-05 1.245337e-04
4.303074e-05 1.245748e-04
4.313218e-05 1.246190e-04
4.324035e-05 1.246661e-04
4.335436e-05 1.247159e-04
4.347330e-05 1.247680e-04
4.359621e-05 1.248221e-04
4.372214e-05 1.248781e-04
4.385015e-05 1.249357e-04
4.397934e-05 1.249946e-04
4.410885e-05 1.250546e-04
4.423790e-05 1.251155e-04
4.436574e-05 1.251772e-04
4.449169e-05 1.252393e-04
4.461514e-05 1.253018e-04
4.473554e-05 1.253644e-04
4.485238e-05 1.254269e-04
4.496522e-05 1.254893e-04
4.507366e-05 1.255513e-04
4.517736e-05 1.256127e-04
4.527600e-05 1.256735e-04
4.536931e-05 1.257333e-04
4.545706e-05 1.257920e-04
4.553906e-05 1.258494e-04
4.561513e-05 1.259053e-04
4.568516e-05 1.259596e-04
4.574906e-05 1.260119e-04
4.580675e-05 1.260621e-04
4.585824e-05 1.261099e-04
4.590355e-05 1.261551e-04
4.594275e-05 1.261973e-04
4.597595e-05 1.262364e-04
4.600334e-05 1.262719e-04
4.602513e-05 1.263037e-04
4.604161e-05 1.263313e-04
4.605310e-05 1.263544e-04
4.606001e-05 1.263727e-04
4.606278e-05 1.263858e-04
4.606190e-05 1.263933e-04
4.605790e-05 1.263950e-04
4.605136e-05 1.263904e-04
4.604286e-05 1.263793e-04
4.603299e-05 1.263614e-04
4.602237e-05 1.263365e-04
4.601155e-05 1.263042e-04
4.600110e-05 1.262646e-04
4.599148e-05 1.262176e-04
4.598314e-05 1.261631e-04
4.597640e-05 1.261012e-04
4.597153e-05 1.260322e-04
4.596869e-05 1.259563e-04
4.596793e-05 1.258739e-04
4.596922e-05 1.257854e-04
4.597241e-05 1.256914e-04
4.597731e-05 1.255923e-04
4.598362e-05 1.254889e-04
4.599100e-05 1.253817e-04
4.599907e-05 1.252715e-04
4.600742e-05 1.251589e-04
4.601566e-05 1.250445e-04
4.602336e-05 1.249290e-04
4.603014e-05 1.248131e-04
4.603563e-05 1.246972e-04
4.603950e-05 1.245820e-04
4.604146e-05 1.244680e-04
4.604125e-05 1.243556e-04
4.603868e-05 1.242452e-04
4.603359e-05 1.241373e-04
4.602588e-05 1.240322e-04
4.601548e-05 1.239303e-04
4.600238e-05 1.238318e-04
4.598663e-05 1.237370e-04
4.596831e-05 1.236462e-04
4.594756e-05 1.235595e-04
4.592456e-05 1.234772e-04
4.589957e-05 1.233994e-04
4.587285e-05 1.233262e-04
4.584475e-05 1.232579e-04
4.581567e-05 1.231944e-04
4.578604e-05 1.231360e-04
4.575636e-05 1.230826e-04
4.572719e-05 1.230343e-04
4.569912e-05 1.229911e-04
4.567280e-05 1.229531e-04
4.564891e-05 1.229202e-04
4.562819e-05 1.228924e-04
4.561140e-05 1.228697e-04
4.559931e-05 1.228520e-04
4.559271e-05 1.228393e-04
4.559237e-05 1.228315e-04
4.559903e-05 1.228284e-04
4.561338e-05 1.228300e-04
4.563606e-05 1.228362e-04
4.566757e-05 1.228467e-04
4.570832e-05 1.228614e-04
4.575858e-05 1.228802e-04
4.581845e-05 1.229029e-04
4.588787e-05 1.229292e-04
4.596660e-05 1.229589e-04
4.605423e-05 1.229919e-04
4.615023e-05 1.230279e-04
4.625389e-05 1.230667e-04
4.636441e-05 1.231079e-04
4.648092e-05 1.231515e-04
4.660247e-05 1.231972e-04
4.672809e-05 1.232447e-04
4.685683e-05 1.232939e-04
4.698773e-05 1.233445e-04
4.711989e-05 1.233965e-04
4.725242e-05 1.234495e-04
4.738454e-05 1.235034e-04
4.751548e-05 1.235582e-04
4.764457e-05 1.236135e-04
4.777118e-05 1.236693e-04
4.789475e-05 1.237254e-04
4.801476e-05 1.237816e-04
4.813077e-05 1.238379e-04
4.824237e-05 1.238940e-04
4.834920e-05 1.239498e-04
4.845094e-05 1.240051e-04
4.854731e-05 1.240599e-04
4.863807e-05 1.241138e-04
4.872302e-05 1.241668e-04
4.880197e-05 1.242186e-04
4.887480e-05 1.242690e-04
4.894139e-05 1.243179e-04
4.900169e-05 1.243649e-04
4.905566e-05 1.244099e-04
4.910331e-05 1.244526e-04
4.914471e-05 1.244927e-04
4.917995e-05 1.245299e-04
4.920919e-05 1.245639e-04
4.923265e-05 1.245945e-04
4.925057e-05 1.246212e-04
4.926329e-05 1.246436e-04
4.927117e-05 1.246615e-04
4.927463e-05 1.246744e-04
4.927415e-05 1.246820e-04
4.927025e-05 1.246839e-04
4.926347e-05 1.246797e-04
4.925439e-05 1.246691e-04
4.924358e-05 1.246517e-04
4.923164e-05 1.246274e-04
4.921912e-05 1.245958e-04
4.920656e-05 1.245568e-04
4.919445e-05 1.245103e-04
4.918321e-05 1.244563e-04
4.917318e-05 1.243949e-04
4.916464e-05 1.243262e-04
4.915775e-05 1.242506e-04
4.915259e-05 1.241684e-04
4.914915e-05 1.240799e-04
4.914732e-05 1.239859e-04
4.914692e-05 1.238867e-04
4.914770e-05 1.237831e-04
4.914934e-05 1.236757e-04
4.915152e-05 1.235651e-04
4.915385e-05 1.234522e-04
4.915597e-05 1.233376e-04
4.915749e-05 1.232219e-04
4.915807e-05 1.231057e-04
4.915737e-05 1.229897e-04
4.915508e-05 1.228745e-04
4.915095e-05 1.227605e-04
4.914475e-05 1.226483e-04
4.913629e-05 1.225382e-04
4.912545e-05 1.224307e-04
4.911213e-05 1.223262e-04
4.909630e-05 1.222250e-04
4.907797e-05 1.221273e-04
4.905718e-05 1.220335e-04
4.903403e-05 1.219438e-04
4.900869e-05 1.218583e-04
4.898133e-05 1.217774e-04
4.895221e-05 1.217010e-04
4.892163e-05 1.216294e-04
4.888992e-05 1.215627e-04
4.885749e-05 1.215009e-04
4.882479e-05 1.214441e-04
4.879230e-05 1.213923e-04
4.876059e-05 1.213456e-04
4.873026e-05 1.213040e-04
4.870194e-05 1.212674e-04
4.867633e-05 1.212359e-04
4.865416e-05 1.212092e-04
4.863618e-05 1.211875e-04
4.862317e-05 1.211705e-04
4.861590e-05 1.211582e-04
4.861514e-05 1.211503e-04
4.862162e-05 1.211469e-04
4.863604e-05 1.211478e-04
4.865901e-05 1.211527e-04
4.869104e-05 1.211615e-04
4.873253e-05 1.211740e-04
4.878372e-05 1.211901e-04
4.884471e-05 1.212095e-04
4.891543e-05 1.212321e-04
4.899564e-05 1.212576e-04
4.908491e-05 1.212859e-04
4.918269e-05 1.213167e-04
4.928827e-05 1.213499e-04
4.940084e-05 1.213852e-04
4.951951e-05 1.214225e-04
4.964332e-05 1.214616e-04
4.977130e-05 1.215023e-04
4.990248e-05 1.215446e-04
5.003590e-05 1.215882e-04
5.017064e-05 1.216330e-04
5.030582e-05 1.216788e-04
5.044062e-05 1.217257e-04
5.057430e-05 1.217733e-04
5.070616e-05 1.218217e-04
5.083557e-05 1.218706e-04
5.096195e-05 1.219200e-04
5.108480e-05 1.219698e-04
5.120365e-05 1.220198e-04
5.131808e-05 1.220698e-04
5.142774e-05 1.221199e-04
5.153229e-05 1.221697e-04
5.163144e-05 1.222192e-04
5.172496e-05 1.222682e-04
5.181261e-05 1.223166e-04
5.189421e-05 1.223641e-04
5.196963e-05 1.224106e-04
5.203874e-05 1.224558e-04
5.210146e-05 1.224995e-04
5.215775e-05 1.225416e-04
5.220761e-05 1.225817e-04
5.225109e-05 1.226195e-04
5.228827e-05 1.226548e-04
5.231929e-05 1.226872e-04
5.234435e-05 1.227165e-04
5.236367e-05 1.227422e-04
5.237757e-05 1.227639e-04
5.238639e-05 1.227814e-04
5.239054e-05 1.227941e-04
5.239047e-05 1.228017e-04
5.238667e-05 1.228038e-04
5.237967e-05 1.227999e-04
5.237004e-05 1.227898e-04
5.235832e-05 1.227731e-04
5.234509e-05 1.227494e-04
5.233091e-05 1.227185e-04
5.231628e-05 1.226802e-04
5.230171e-05 1.226344e-04
5.228760e-05 1.225811e-04
5.227431e-05 1.225204e-04
5.226211e-05 1.224523e-04
5.225119e-05 1.223771e-04
5.224165e-05 1.222953e-04
5.223350e-05 1.222071e-04
5.222665e-05 1.221133e-04
5.222095e-05 1.220143e-04
5.221619e-05 1.219107e-04
5.221211e-05 1.218034e-04
5.220838e-05 1.216929e-04
5.220468e-05 1.215801e-04
5.220067e-05 1.214655e-04
5.219602e-05 1.213498e-04
5.219040e-05 1.212338e-04
5.218350e-05 1.211180e-04
5.217507e-05 1.210031e-04
5.216486e-05 1.208895e-04
5.215267e-05 1.207777e-04
5.213835e-05 1.206683e-04
5.212178e-05 1.205615e-04
5.210291e-05 1.204579e-04
5.208170e-05 1.203576e-04
5.205817e-05 1.202611e-04
5.203240e-05 1.201685e-04
5.200450e-05 1.200802e-04
5.197463e-05 1.199962e-04
5.194299e-05 1.199168e-04
5.190984e-05 1.198421e-04
5.187548e-05 1.197722e-04
5.184025e-05 1.197073e-04
5.180457e-05 1.196473e-04
5.176888e-05 1.195923e-04
5.173368e-05 1.195424e-04
5.169952e-05 1.194975e-04
5.166701e-05 1.194575e-04
5.163678e-05 1.194225e-04
5.160952e-05 1.193924e-04
5.158596e-05 1.193670e-04
5.156685e-05 1.193462e-04
5.155294e-05 1.193299e-04
5.154502e-05 1.193180e-04
5.154385e-05 1.193102e-04
5.155014e-05 1.193065e-04
5.156459e-05 1.193065e-04
5.158778e-05 1.193102e-04
5.162024e-05 1.193173e-04
5.166233e-05 1.193276e-04
5.171431e-05 1.193409e-04
5.177625e-05 1.193571e-04
5.184808e-05 1.193758e-04
5.192953e-05 1.193970e-04
5.202019e-05 1.194205e-04
5.211947e-05 1.194460e-04
5.222667e-05 1.194735e-04
5.234097e-05 1.195028e-04
5.246145e-05 1.195337e-04
5.258718e-05 1.195661e-04
5.271716e-05 1.196000e-04
5.285041e-05 1.196352e-04
5.298596e-05 1.196716e-04
5.312289e-05 1.197091e-04
5.326033e-05 1.197477e-04
5.339744e-05 1.197873e-04
5.353348e-05 1.198277e-04
5.366773e-05 1.198689e-04
5.379956e-05 1.199109e-04
5.392841e-05 1.199535e-04
5.405373e-05 1.199966e-04
5.417508e-05 1.200402e-04
5.429203e-05 1.200841e-04
5.440420e-05 1.201282e-04
5.451126e-05 1.201724e-04
5.461292e-05 1.202166e-04
5.470891e-05 1.202605e-04
5.479902e-05 1.203041e-04
5.488304e-05 1.203472e-04
5.496083e-05 1.203896e-04
5.503225e-05 1.204310e-04
5.509722e-05 1.204714e-04
5.515568e-05 1.205104e-04
5.520761e-05 1.205477e-04
5.525305e-05 1.205832e-04
5.529206e-05 1.206164e-04
5.532477e-05 1.206472e-04
5.535135e-05 1.206750e-04
5.537201e-05 1.206997e-04
5.538705e-05 1.207206e-04
5.539679e-05 1.207376e-04
5.540161e-05 1.207501e-04
5.540195e-05 1.207577e-04
5.539827e-05 1.207599e-04
5.539108e-05 1.207565e-04
5.538092e-05 1.207469e-04
5.536832e-05 1.207308e-04
5.535385e-05 1.207078e-04
5.533803e-05 1.206777e-04
5.532139e-05 1.206403e-04
5.530439e-05 1.205954e-04
5.528745e-05 1.205429e-04
5.527094e-05 1.204829e-04
5.525512e-05 1.204156e-04
5.524021e-05 1.203411e-04
5.522631e-05 1.202599e-04
5.521346e-05 1.201723e-04
5.520161e-05 1.200790e-04
5.519064e-05 1.199804e-04
5.518036e-05 1.198773e-04
5.517055e-05 1.197703e-04
5.516093e-05 1.196602e-04
5.515121e-05 1.195477e-04
5.514109e-05 1.194335e-04
5.513027e-05 1.193183e-04
5.511847e-05 1.192027e-04
5.510540e-05 1.190875e-04
5.509084e-05 1.189731e-04
5.507458e-05 1.188602e-04
5.505644e-05 1.187493e-04
5.503630e-05 1.186408e-04
5.501406e-05 1.185351e-04
5.498968e-05 1.184326e-04
5.496314e-05 1.183336e-04
5.493450e-05 1.182384e-04
5.490383e-05 1.181474e-04
5.487125e-05 1.180606e-04
5.483693e-05 1.179784e-04
5.480110e-05 1.179008e-04
5.476401e-05 1.178280e-04
5.472597e-05 1.177600e-04
5.468732e-05 1.176970e-04
5.464849e-05 1.176390e-04
5.460992e-05 1.175861e-04
5.457210e-05 1.175381e-04
5.453559e-05 1.174950e-04
5.450099e-05 1.174569e-04
5.446894e-05 1.174236e-04
5.444011e-05 1.173949e-04
5.441523e-05 1.173708e-04
5.439503e-05 1.173511e-04
5.438028e-05 1.173355e-04
5.437173e-05 1.173241e-04
5.437014e-05 1.173164e-04
5.437623e-05 1.173123e-04
5.439066e-05 1.173116e-04
5.441402e-05 1.173140e-04
5.444680e-05 1.173194e-04
5.448939e-05 1.173274e-04
5.454200e-05 1.173379e-04
5.460472e-05 1.173508e-04
5.467744e-05 1.173657e-04
5.475991e-05 1.173825e-04
5.485169e-05 1.174011e-04
5.495220e-05 1.174213e-04
5.506071e-05 1.174430e-04
5.517640e-05 1.174661e-04
5.529837e-05 1.174905e-04
5.542565e-05 1.175162e-04
5.555725e-05 1.175431e-04
5.569219e-05 1.175711e-04
5.582949e-05 1.176002e-04
5.596823e-05 1.176304e-04
5.610753e-05 1.176616e-04
5.624656e-05 1.176938e-04
5.638456e-05 1.177269e-04
5.652082e-05 1.177609e-04
5.665471e-05 1.177958e-04
5.678564e-05 1.178314e-04
5.691310e-05 1.178678e-04
5.703660e-05 1.179048e-04
5.715572e-05 1.179424e-04
5.727008e-05 1.179805e-04
5.737935e-05 1.180189e-04
5.748322e-05 1.180576e-04
5.758142e-05 1.180963e-04
5.767373e-05 1.181351e-04
5.775994e-05 1.181736e-04
5.783988e-05 1.182118e-04
5.791341e-05 1.182494e-04
5.798044e-05 1.182862e-04
5.804090e-05 1.183220e-04
5.809475e-05 1.183565e-04
5.814201e-05 1.183895e-04
5.818275e-05 1.184206e-04
5.821705e-05 1.184496e-04
5.824507e-05 1.184760e-04
5.826703e-05 1.184994e-04
5.828317e-05 1.185196e-04
5.829380e-05 1.185360e-04
5.829928e-05 1.185482e-04
5.830002e-05 1.185558e-04
5.829646e-05 1.185583e-04
5.828910e-05 1.185552e-04
5.827844e-05 1.185462e-04
5.826500e-05 1.185307e-04
5.824933e-05 1.185086e-04
5.823193e-05 1.184794e-04
5.821331e-05 1.184429e-04
5.819393e-05 1.183989e-04
5.817422e-05 1.183474e-04
5.815452e-05 1.182884e-04
5.813514e-05 1.182220e-04
5.811627e-05 1.181485e-04
5.809806e-05 1.180681e-04
5.808055e-05 1.179813e-04
5.806373e-05 1.178888e-04
5.804752e-05 1.177909e-04
5.803175e-05 1.176885e-04
5.801624e-05 1.175822e-04
5.800075e-05 1.174728e-04
5.798504e-05 1.173609e-04
5.796884e-05 1.172474e-04
5.795188e-05 1.171329e-04
5.793392e-05 1.170182e-04
5.791473e-05 1.169038e-04
5.789408e-05 1.167904e-04
5.787182e-05 1.166785e-04
5.784778e-05 1.165687e-04
5.782187e-05 1.164614e-04
5.779402e-05 1.163571e-04
5.776420e-05 1.162560e-04
5.773243e-05 1.161586e-04
5.769874e-05 1.160651e-04
5.766325e-05 1.159758e-04
5.762609e-05 1.158909e-04
5.758743e-05 1.158106e-04
5.754751e-05 1.157350e-04
5.750658e-05 1.156643e-04
5.746497e-05 1.155985e-04
5.742302e-05 1.155377e-04
5.738114e-05 1.154818e-04
5.733979e-05 1.154310e-04
5.729947e-05 1.153851e-04
5.726072e-05 1.153441e-04
5.722413e-05 1.153078e-04
5.719034e-05 1.152762e-04
5.716003e-05 1.152492e-04
5.713389e-05 1.152264e-04
5.711267e-05 1.152078e-04
5.709711e-05 1.151931e-04
5.708796e-05 1.151821e-04
5.708597e-05 1.151745e-04
5.709183e-05 1.151701e-04
5.710619e-05 1.151686e-04
5.712965e-05 1.151698e-04
5.716268e-05 1.151734e-04
5.720563e-05 1.151791e-04
5.725873e-05 1.151869e-04
5.732204e-05 1.151963e-04
5.739546e-05 1.152073e-04
5.747871e-05 1.152197e-04
5.757135e-05 1.152333e-04
5.767279e-05 1.152481e-04
5.778231e-05 1.152640e-04
5.789907e-05 1.152809e-04
5.802217e-05 1.152988e-04
5.815063e-05 1.153177e-04
5.828348e-05 1.153375e-04
5.841972e-05 1.153583e-04
5.855839e-05 1.153800e-04
5.869854e-05 1.154027e-04
5.883931e-05 1.154264e-04
5.897986e-05 1.154512e-04
5.911943e-05 1.154769e-04
5.925731e-05 1.155036e-04
5.939287e-05 1.155312e-04
5.952552e-05 1.155599e-04
5.965473e-05 1.155894e-04
5.978003e-05 1.156198e-04
5.990099e-05 1.156509e-04
6.001722e-05 1.156828e-04
6.012839e-05 1.157154e-04
6.023417e-05 1.157484e-04
6.033431e-05 1.157819e-04
6.042855e-05 1.158156e-04
6.051669e-05 1.158495e-04
6.059855e-05 1.158834e-04
6.067399e-05 1.159170e-04
6.074289e-05 1.159502e-04
6.080517e-05 1.159827e-04
6.086079e-05 1.160143e-04
6.090975e-05 1.160447e-04
6.095208e-05 1.160736e-04
6.098788e-05 1.161007e-04
6.101728e-05 1.161256e-04
6.104045e-05 1.161478e-04
6.105764e-05 1.161671e-04
6.106913e-05 1.161829e-04
6.107526e-05 1.161948e-04
6.107640e-05 1.162023e-04
6.107299e-05 1.162050e-04
6.106547e-05 1.162023e-04
6.105434e-05 1.161939e-04
6.104010e-05 1.161792e-04
6.102326e-05 1.161579e-04
6.100433e-05 1.161297e-04
6.098379e-05 1.160942e-04
6.096210e-05 1.160514e-04
6.093966e-05 1.160010e-04
6.091684e-05 1.159431e-04
6.089394e-05 1.158778e-04
6.087117e-05 1.158054e-04
6.084869e-05 1.157261e-04
6.082658e-05 1.156404e-04
6.080485e-05 1.155489e-04
6.078343e-05 1.154520e-04
6.076222e-05 1.153506e-04
6.074105e-05 1.152453e-04
6.071975e-05 1.151368e-04
6.069809e-05 1.150260e-04
6.067585e-05 1.149135e-04
6.065281e-05 1.148001e-04
6.062875e-05 1.146865e-04
6.060347e-05 1.145733e-04
6.057680e-05 1.144611e-04
6.054859e-05 1.143506e-04
6.051873e-05 1.142422e-04
6.048713e-05 1.141365e-04
6.045375e-05 1.140337e-04
6.041858e-05 1.139344e-04
6.038164e-05 1.138388e-04
6.034302e-05 1.137473e-04
6.030281e-05 1.136600e-04
6.026117e-05 1.135772e-04
6.021828e-05 1.134991e-04
6.017438e-05 1.134258e-04
6.012973e-05 1.133573e-04
6.008466e-05 1.132938e-04
6.003953e-05 1.132353e-04
5.999473e-05 1.131818e-04
5.995073e-05 1.131332e-04
5.990801e-05 1.130896e-04
5.986713e-05 1.130507e-04
5.982865e-05 1.130164e-04
5.979323e-05 1.129867e-04
5.976151e-05 1.129613e-04
5.973420e-05 1.129399e-04
5.971201e-05 1.129225e-04
5.969569e-05 1.129086e-04
5.968597e-05 1.128981e-04
5.968357e-05 1.128907e-04
5.968918e-05 1.128859e-04
5.970345e-05 1.128837e-04
5.972694e-05 1.128836e-04
5.976011e-05 1.128855e-04
5.980331e-05 1.128889e-04
5.985675e-05 1.128938e-04
5.992047e-05 1.128998e-04
5.999437e-05 1.129069e-04
6.007816e-05 1.129148e-04
6.017140e-05 1.129235e-04
6.027349e-05 1.129329e-04
6.038370e-05 1.129429e-04
6.050120e-05 1.129536e-04
6.062507e-05 1.129648e-04
6.075436e-05 1.129768e-04
6.088808e-05 1.129895e-04
6.102524e-05 1.130030e-04
6.116486e-05 1.130173e-04
6.130603e-05 1.130325e-04
6.144786e-05 1.130487e-04
6.158953e-05 1.130658e-04
6.173027e-05 1.130841e-04
6.186939e-05 1.131034e-04
6.200623e-05 1.131237e-04
6.214022e-05 1.131452e-04
6.227082e-05 1.131678e-04
6.239756e-05 1.131915e-04
6.252002e-05 1.132161e-04
6.263779e-05 1.132418e-04
6.275053e-05 1.132683e-04
6.285793e-05 1.132957e-04
6.295970e-05 1.133238e-04
6.305561e-05 1.133524e-04
6.314544e-05 1.133816e-04
6.322899e-05 1.134110e-04
6.330611e-05 1.134405e-04
6.337669e-05 1.134700e-04
6.344062e-05 1.134992e-04
6.349784e-05 1.135277e-04
6.354836e-05 1.135555e-04
6.359217e-05 1.135821e-04
6.362937e-05 1.136072e-04
6.366005e-05 1.136305e-04
6.368438e-05 1.136515e-04
6.370257e-05 1.136698e-04
6.371489e-05 1.136850e-04
6.372164e-05 1.136965e-04
6.372319e-05 1.137040e-04
6.371992e-05 1.137068e-04
6.371227e-05 1.137046e-04
6.370071e-05 1.136967e-04
6.368570e-05 1.136828e-04
6.366775e-05 1.136625e-04
6.364734e-05 1.136353e-04
6.362494e-05 1.136010e-04
6.360098e-05 1.135594e-04
6.357589e-05 1.135103e-04
6.355002e-05 1.134537e-04
6.352366e-05 1.133897e-04
6.349706e-05 1.133186e-04
6.347038e-05 1.132406e-04
6.344373e-05 1.131562e-04
6.341713e-05 1.130660e-04
6.339057e-05 1.129704e-04
6.336398e-05 1.128703e-04
6.333722e-05 1.127662e-04
6.331016e-05 1.126591e-04
6.328261e-05 1.125495e-04
6.325440e-05 1.124384e-04
6.322533e-05 1.123264e-04
6.319524e-05 1.122142e-04
6.316396e-05 1.121025e-04
6.313134e-05 1.119920e-04
6.309728e-05 1.118831e-04
6.306167e-05 1.117765e-04
6.302447e-05 1.116726e-04
6.298565e-05 1.115717e-04
6.294523e-05 1.114744e-04
6.290324e-05 1.113810e-04
6.285979e-05 1.112916e-04
6.281498e-05 1.112066e-04
6.276897e-05 1.111262e-04
6.272198e-05 1.110505e-04
6.267422e-05 1.109796e-04
6.262599e-05 1.109136e-04
6.257759e-05 1.108526e-04
6.252940e-05 1.107966e-04
6.248181e-05 1.107455e-04
6.243527e-05 1.106994e-04
6.239029e-05 1.106581e-04
6.234738e-05 1.106214e-04
6.230714e-05 1.105893e-04
6.227017e-05 1.105615e-04
6.223714e-05 1.105378e-04
6.220873e-05 1.105179e-04
6.218564e-05 1.105017e-04
6.216861e-05 1.104887e-04
6.215834e-05 1.104787e-04
6.215554e-05 1.104714e-04
6.216090e-05 1.104664e-04
6.217503e-05 1.104634e-04
6.219848e-05 1.104621e-04
6.223170e-05 1.104621e-04
6.227502e-05 1.104633e-04
6.232864e-05 1.104653e-04
6.239260e-05 1.104679e-04
6.246677e-05 1.104710e-04
6.255087e-05 1.104745e-04
6.264443e-05 1.104782e-04
6.274687e-05 1.104821e-04
6.285746e-05 1.104862e-04
6.297536e-05 1.104906e-04
6.309967e-05 1.104952e-04
6.322941e-05 1.105003e-04
6.336361e-05 1.105058e-04
6.350129e-05 1.105119e-04
6.364148e-05 1.105188e-04
6.378326e-05 1.105264e-04
6.392576e-05 1.105350e-04
6.406814e-05 1.105446e-04
6.420965e-05 1.105553e-04
6.434960e-05 1.105671e-04
6.448734e-05 1.105802e-04
6.462228e-05 1.105945e-04
6.475390e-05 1.106101e-04
6.488173e-05 1.106269e-04
6.500532e-05 1.106450e-04
6.512429e-05 1.106643e-04
6.523829e-05 1.106848e-04
6.534700e-05 1.107064e-04
6.545013e-05 1.107290e-04
6.554743e-05 1.107525e-04
6.563868e-05 1.107768e-04
6.572369e-05 1.108017e-04
6.580228e-05 1.108271e-04
6.587432e-05 1.108528e-04
6.593972e-05 1.108785e-04
6.599839e-05 1.109040e-04
6.605031e-05 1.109290e-04
6.609549e-05 1.109532e-04
6.613397e-05 1.109763e-04
6.616585e-05 1.109979e-04
6.619127e-05 1.110176e-04
6.621041e-05 1.110349e-04
6.622352e-05 1.110494e-04
6.623088e-05 1.110606e-04
6.623282e-05 1.110679e-04
6.622971e-05 1.110709e-04
6.622195e-05 1.110691e-04
6.620998e-05 1.110619e-04
6.619426e-05 1.110488e-04
6.617525e-05 1.110294e-04
6.615342e-05 1.110034e-04
6.612921e-05 1.109703e-04
6.610307e-05 1.109300e-04
6.607539e-05 1.108823e-04
6.604654e-05 1.108272e-04
6.601680e-05 1.107648e-04
6.598644e-05 1.106952e-04
6.595564e-05 1.106187e-04
6.592452e-05 1.105359e-04
6.589314e-05 1.104472e-04
6.586152e-05 1.103532e-04
6.582962e-05 1.102546e-04
6.579734e-05 1.101521e-04
6.576460e-05 1.100465e-04
6.573124e-05 1.099386e-04
6.569714e-05 1.098292e-04
6.566213e-05 1.097189e-04
6.562610e-05 1.096084e-04
6.558890e-05 1.094986e-04
6.555042e-05 1.093899e-04
6.551059e-05 1.092831e-04
6.546935e-05 1.091785e-04
6.542665e-05 1.090767e-04
6.538251e-05 1.089781e-04
6.533694e-05 1.088831e-04
6.529003e-05 1.087920e-04
6.524187e-05 1.087051e-04
6.519258e-05 1.086226e-04
6.514235e-05 1.085447e-04
6.509138e-05 1.084716e-04
6.503991e-05 1.084034e-04
6.498822e-05 1.083401e-04
6.493664e-05 1.082818e-04
6.488552e-05 1.082284e-04
6.483527e-05 1.081800e-04
6.478634e-05 1.081364e-04
6.473921e-05 1.080975e-04
6.469441e-05 1.080632e-04
6.465251e-05 1.080332e-04
6.461411e-05 1.080074e-04
6.457986e-05 1.079855e-04
6.455043e-05 1.079673e-04
6.452651e-05 1.079523e-04
6.450881e-05 1.079402e-04
6.449802e-05 1.079308e-04
6.449484e-05 1.079236e-04
6.449992e-05 1.079184e-04
6.451387e-05 1.079146e-04
6.453722e-05 1.079120e-04
6.457039e-05 1.079103e-04
6.461372e-05 1.079092e-04
6.466737e-05 1.079083e-04
6.473137e-05 1.079075e-04
6.480560e-05 1.079067e-04
6.488976e-05 1.079056e-04
6.498339e-05 1.079043e-04
6.508590e-05 1.079027e-04
6.519655e-05 1.079010e-04
6.531451e-05 1.078990e-04
6.543889e-05 1.078970e-04
6.556872e-05 1.078952e-04
6.570302e-05 1.078935e-04
6.584083e-05 1.078923e-04
6.598119e-05 1.078916e-04
6.612318e-05 1.078917e-04
6.626592e-05 1.078926e-04
6.640862e-05 1.078946e-04
6.655050e-05 1.078977e-04
6.669088e-05 1.079021e-04
6.682911e-05 1.079078e-04
6.696463e-05 1.079149e-04
6.709690e-05 1.079234e-04
6.722544e-05 1.079334e-04
6.734982e-05 1.079449e-04
6.746966e-05 1.079578e-04
6.758458e-05 1.079722e-04
6.769429e-05 1.079879e-04
6.779848e-05 1.080050e-04
6.789690e-05 1.080233e-04
6.798932e-05 1.080427e-04
6.807553e-05 1.080630e-04
6.815536e-05 1.080842e-04
6.822868e-05 1.081059e-04
6.829535e-05 1.081281e-04
6.835530e-05 1.081504e-04
6.840848e-05 1.081726e-04
6.845489e-05 1.081944e-04
6.849455e-05 1.082154e-04
6.852753e-05 1.082353e-04
6.855397e-05 1.082536e-04
6.857401e-05 1.082699e-04
6.858788e-05 1.082836e-04
6.859582e-05 1.082944e-04
6.859815e-05 1.083017e-04
6.859520e-05 1.083048e-04
6.858736e-05 1.083034e-04
6.857502e-05 1.082968e-04
6.855862e-05 1.082846e-04
6.853861e-05 1.082663e-04
6.851541e-05 1.082414e-04
6.848948e-05 1.082097e-04
6.846122e-05 1.081709e-04
6.843104e-05 1.081247e-04
6.839928e-05 1.080712e-04
6.836625e-05 1.080104e-04
6.833222e-05 1.079426e-04
6.829738e-05 1.078679e-04
6.826188e-05 1.077868e-04
6.822581e-05 1.076999e-04
6.818922e-05 1.076077e-04
6.815210e-05 1.075110e-04
6.811440e-05 1.074104e-04
6.807606e-05 1.073067e-04
6.803700e-05 1.072007e-04
6.799709e-05 1.070932e-04
6.795625e-05 1.069850e-04
6.791437e-05 1.068766e-04
6.787136e-05 1.067689e-04
6.782714e-05 1.066625e-04
6.778166e-05 1.065579e-04
6.773489e-05 1.064557e-04
6.768682e-05 1.063563e-04
6.763748e-05 1.062602e-04
6.758691e-05 1.061678e-04
6.753520e-05 1.060793e-04
6.748246e-05 1.059951e-04
6.742885e-05 1.059153e-04
6.737453e-05 1.058403e-04
6.731973e-05 1.057700e-04
6.726469e-05 1.057046e-04
6.720969e-05 1.056441e-04
6.715507e-05 1.055887e-04
6.710118e-05 1.055381e-04
6.704842e-05 1.054924e-04
6.699723e-05 1.054515e-04
6.694809e-05 1.054152e-04
6.690152e-05 1.053833e-04
6.685808e-05 1.053556e-04
6.681836e-05 1.053319e-04
6.678299e-05 1.053119e-04
6.675263e-05 1.052952e-04
6.672794e-05 1.052815e-04
6.670962e-05 1.052705e-04
6.669834e-05 1.052616e-04
6.669478e-05 1.052546e-04
6.669958e-05 1.052491e-04
6.671331e-05 1.052446e-04
6.673648e-05 1.052408e-04
6.676952e-05 1.052373e-04
6.681272e-05 1.052338e-04
6.686625e-05 1.052301e-04
6.693012e-05 1.052259e-04
6.700420e-05 1.052211e-04
6.708818e-05 1.052155e-04
6.718161e-05 1.052092e-04
6.728388e-05 1.052022e-04
6.739428e-05 1.051945e-04
6.751197e-05 1.051863e-04
6.763607e-05 1.051777e-04
6.776561e-05 1.051688e-04
6.789964e-05 1.051600e-04
6.803719e-05 1.051515e-04
6.817731e-05 1.051433e-04
6.831909e-05 1.051358e-04
6.846169e-05 1.051291e-04
6.860428e-05 1.051235e-04
6.874613e-05 1.051190e-04
6.888654e-05 1.051159e-04
6.902488e-05 1.051142e-04
6.916058e-05 1.051140e-04
6.929312e-05 1.051155e-04
6.942201e-05 1.051186e-04
6.954683e-05 1.051234e-04
6.966718e-05 1.051299e-04
6.978271e-05 1.051382e-04
6.989310e-05 1.051480e-04
6.999806e-05 1.051595e-04
7.009731e-05 1.051725e-04
7.019063e-05 1.051869e-04
7.027781e-05 1.052026e-04
7.035866e-05 1.052195e-04
7.043303e-05 1.052373e-04
7.050079e-05 1.052559e-04
7.056185e-05 1.052750e-04
7.061614e-05 1.052943e-04
7.066364e-05 1.053136e-04
7.070437e-05 1.053325e-04
7.073837e-05 1.053506e-04
7.076574e-05 1.053674e-04
7.078662e-05 1.053826e-04
7.080120e-05 1.053956e-04
7.080971e-05 1.054059e-04
7.081242e-05 1.054130e-04
7.080965e-05 1.054164e-04
7.080174e-05 1.054154e-04
7.078907e-05 1.054095e-04
7.077204e-05 1.053981e-04
7.075108e-05 1.053809e-04
7.072659e-05 1.053573e-04
7.069900e-05 1.053270e-04
7.066871e-05 1.052898e-04
7.063611e-05 1.052453e-04
7.060154e-05 1.051936e-04
7.056531e-05 1.051346e-04
7.052770e-05 1.050687e-04
7.048893e-05 1.049959e-04
7.044915e-05 1.049169e-04
7.040849e-05 1.048320e-04
7.036703e-05 1.047419e-04
7.032479e-05 1.046473e-04
7.028178e-05 1.045489e-04
7.023797e-05 1.044474e-04
7.019330e-05 1.043437e-04
7.014771e-05 1.042384e-04
7.010115e-05 1.041325e-04
7.005355e-05 1.040266e-04
7.000484e-05 1.039213e-04
6.995501e-05 1.038174e-04
6.990401e-05 1.037153e-04
6.985185e-05 1.036158e-04
6.979854e-05 1.035191e-04
6.974414e-05 1.034258e-04
6.968871e-05 1.033362e-04
6.963235e-05 1.032506e-04
6.957519e-05 1.031693e-04
6.951739e-05 1.030926e-04
6.945915e-05 1.030205e-04
6.940067e-05 1.029532e-04
6.934221e-05 1.028909e-04
6.928407e-05 1.028334e-04
6.922657e-05 1.027810e-04
6.917005e-05 1.027333e-04
6.911493e-05 1.026905e-04
6.906163e-05 1.026524e-04
6.901062e-05 1.026188e-04
6.896242e-05 1.025894e-04
6.891756e-05 1.025641e-04
6.887663e-05 1.025426e-04
6.884025e-05 1.025245e-04
6.880903e-05 1.025094e-04
6.878365e-05 1.024971e-04
6.876476e-05 1.024870e-04
6.875303e-05 1.024788e-04
6.874911e-05 1.024720e-04
6.875360e-05 1.024662e-04
6.876706e-05 1.024610e-04
6.879000e-05 1.024559e-04
6.882281e-05 1.024507e-04
6.886576e-05 1.024449e-04
6.891901e-05 1.024383e-04
6.898257e-05 1.024307e-04
6.905629e-05 1.024220e-04
6.913985e-05 1.024119e-04
6.923281e-05 1.024007e-04
6.933457e-05 1.023882e-04
6.944439e-05 1.023746e-04
6.956148e-05 1.023601e-04
6.968494e-05 1.023449e-04
6.981382e-05 1.023291e-04
6.994719e-05 1.023132e-04
7.008408e-05 1.022973e-04
7.022357e-05 1.022817e-04
7.036475e-05 1.022666e-04
7.050679e-05 1.022523e-04
7.064888e-05 1.022391e-04
7.079028e-05 1.022270e-04
7.093033e-05 1.022164e-04
7.106838e-05 1.022073e-04
7.120388e-05 1.021999e-04
7.133630e-05 1.021943e-04
7.146518e-05 1.021905e-04
7.159008e-05 1.021887e-04
7.171061e-05 1.021888e-04
7.182641e-05 1.021908e-04
7.193717e-05 1.021948e-04
7.204259e-05 1.022006e-04
7.214240e-05 1.022083e-04
7.223635e-05 1.022177e-04
7.232424e-05 1.022288e-04
7.240588e-05 1.022413e-04
7.248109e-05 1.022551e-04
7.254975e-05 1.022701e-04
7.261174e-05 1.022859e-04
7.266699e-05 1.023023e-04
7.271545e-05 1.023190e-04
7.275713e-05 1.023357e-04
7.279204e-05 1.023519e-04
7.282027e-05 1.023673e-04
7.284194e-05 1.023813e-04
7.285719e-05 1.023935e-04
7.286624e-05 1.024034e-04
7.286933e-05 1.024103e-04
7.286674e-05 1.024138e-04
7.285878e-05 1.024132e-04
7.284582e-05 1.024080e-04
7.282821e-05 1.023976e-04
7.280635e-05 1.023815e-04
7.278064e-05 1.023593e-04
7.275147e-05 1.023305e-04
7.271924e-05 1.022949e-04
7.268431e-05 1.022522e-04
7.264702e-05 1.022024e-04
7.260771e-05 1.021455e-04
7.256663e-05 1.020816e-04
7.252403e-05 1.020111e-04
7.248008e-05 1.019343e-04
7.243495e-05 1.018517e-04
7.238874e-05 1.017640e-04
7.234151e-05 1.016717e-04
7.229331e-05 1.015757e-04
7.224414e-05 1.014767e-04
7.219400e-05 1.013755e-04
7.214286e-05 1.012729e-04
7.209071e-05 1.011696e-04
7.203751e-05 1.010663e-04
7.198326e-05 1.009638e-04
7.192795e-05 1.008627e-04
7.187158e-05 1.007636e-04
7.181417e-05 1.006669e-04
7.175578e-05 1.005732e-04
7.169647e-05 1.004829e-04
7.163634e-05 1.003964e-04
7.157549e-05 1.003140e-04
7.151408e-05 1.002359e-04
7.145227e-05 1.001623e-04
7.139025e-05 1.000934e-04
7.132827e-05 1.000294e-04
7.126657e-05 9.997025e-05
7.120544e-05 9.991601e-05
7.114522e-05 9.986667e-05
7.108624e-05 9.982215e-05
7.102891e-05 9.978235e-05
7.097365e-05 9.974711e-05
7.092092e-05 9.971625e-05
7.087122e-05 9.968952e-05
7.082508e-05 9.966665e-05
7.078306e-05 9.964732e-05
7.074575e-05 9.963116e-05
7.071378e-05 9.961780e-05
7.068778e-05 9.960682e-05
7.066838e-05 9.959777e-05
7.065623e-05 9.959019e-05
7.065194e-05 9.958362e-05
7.065612e-05 9.957760e-05
7.066929e-05 9.957167e-05
7.069192e-05 9.956540e-05
7.072440e-05 9.955841e-05
7.076698e-05 9.955035e-05
7.081981e-05 9.954094e-05
7.088287e-05 9.952996e-05
7.095602e-05 9.951727e-05
7.103893e-05 9.950281e-05
7.113115e-05 9.948658e-05
7.123209e-05 9.946868e-05
7.134104e-05 9.944926e-05
7.145718e-05 9.942853e-05
7.157965e-05 9.940673e-05
7.170752e-05 9.938415e-05
7.183984e-05 9.936111e-05
7.197569e-05 9.933791e-05
7.211414e-05 9.931486e-05
7.225432e-05 9.929228e-05
7.239539e-05 9.927044e-05
7.253657e-05 9.924962e-05
7.267713e-05 9.923006e-05
7.281641e-05 9.921196e-05
7.295378e-05 9.919552e-05
7.308869e-05 9.918089e-05
7.322062e-05 9.916821e-05
7.334912e-05 9.915757e-05
7.347374e-05 9.914906e-05
7.359410e-05 9.914272e-05
7.370985e-05 9.913857e-05
7.382066e-05 9.913662e-05
7.392624e-05 9.913685e-05
7.402632e-05 9.913919e-05
7.412064e-05 9.914357e-05
7.420900e-05 9.914991e-05
7.429119e-05 9.915805e-05
7.436703e-05 9.916784e-05
7.443639e-05 9.917909e-05
7.449913e-05 9.919157e-05
7.455518e-05 9.920501e-05
7.460447e-05 9.921912e-05
7.464697e-05 9.923353e-05
7.468270e-05 9.924788e-05
7.471171e-05 9.926171e-05
7.473410e-05 9.927458e-05
7.474998e-05 9.928597e-05
7.475955e-05 9.929533e-05
7.476300e-05 9.930211e-05
7.476060e-05 9.930571e-05
7.475262e-05 9.930554e-05
7.473940e-05 9.930103e-05
7.472126e-05 9.929159e-05
7.469857e-05 9.927669e-05
7.467171e-05 9.925586e-05
7.464105e-05 9.922869e-05
7.460696e-05 9.919484e-05
7.456980e-05 9.915410e-05
7.452991e-05 9.910636e-05
7.448761e-05 9.905163e-05
7.444318e-05 9.899004e-05
7.439687e-05 9.892187e-05
7.434890e-05 9.884751e-05
7.429942e-05 9.876746e-05
7.424859e-05 9.868230e-05
7.419651e-05 9.859272e-05
7.414324e-05 9.849943e-05
7.408886e-05 9.840321e-05
7.403338e-05 9.830483e-05
7.397684e-05 9.820507e-05
7.391925e-05 9.810470e-05
7.386062e-05 9.800443e-05
7.380097e-05 9.790497e-05
7.374034e-05 9.780694e-05
7.367875e-05 9.771094e-05
7.361627e-05 9.761748e-05
7.355296e-05 9.752706e-05
7.348892e-05 9.744007e-05
7.342425e-05 9.735689e-05
7.335909e-05 9.727781e-05
7.329359e-05 9.720309e-05
7.322794e-05 9.713293e-05
7.316234e-05 9.706748e-05
7.309703e-05 9.700684e-05
7.303226e-05 9.695107e-05
7.296832e-05 9.690017e-05
7.290555e-05 9.685411e-05
7.284428e-05 9.681280e-05
7.278491e-05 9.677611e-05
7.272784e-05 9.674388e-05
7.267354e-05 9.671588e-05
7.262248e-05 9.669184e-05
7.257519e-05 9.667147e-05
7.253220e-05 9.665440e-05
7.249408e-05 9.664026e-05
7.246144e-05 9.662863e-05
7.243489e-05 9.661905e-05
7.241503e-05 9.661105e-05
7.240250e-05 9.660413e-05
7.239787e-05 9.659780e-05
7.240171e-05 9.659156e-05
7.241455e-05 9.658494e-05
7.243682e-05 9.657747e-05
7.246888e-05 9.656876e-05
7.251097e-05 9.655844e-05
7.256322e-05 9.654622e-05
7.262560e-05 9.653189e-05
7.269797e-05 9.651531e-05
7.277999e-05 9.649644e-05
7.287121e-05 9.647532e-05
7.297105e-05 9.645205e-05
7.307881e-05 9.642684e-05
7.319368e-05 9.639994e-05
7.331481e-05 9.637163e-05
7.344129e-05 9.634226e-05
7.357219e-05 9.631219e-05
7.370661e-05 9.628177e-05
7.384364e-05 9.625136e-05
7.398241e-05 9.622133e-05
7.412211e-05 9.619199e-05
7.426198e-05 9.616366e-05
7.440129e-05 9.613662e-05
7.453940e-05 9.611111e-05
7.467570e-05 9.608736e-05
7.480964e-05 9.606556e-05
7.494071e-05 9.604585e-05
7.506845e-05 9.602837e-05
7.519244e-05 9.601321e-05
7.531229e-05 9.600045e-05
7.542766e-05 9.599014e-05
7.553821e-05 9.598227e-05
7.564365e-05 9.597686e-05
7.574371e-05 9.597385e-05
7.583813e-05 9.597320e-05
7.592670e-05 9.597480e-05
7.600920e-05 9.597855e-05
7.608546e-05 9.598428e-05
7.615532e-05 9.599181e-05
7.621864e-05 9.600092e-05
7.627533e-05 9.601135e-05
7.632530e-05 9.602280e-05
7.636851e-05 9.603493e-05
7.640496e-05 9.604734e-05
7.643467e-05 9.605962e-05
7.645770e-05 9.607127e-05
7.647417e-05 9.608179e-05
7.648422e-05 9.609063e-05
7.648803e-05 9.609721e-05
7.648583e-05 9.610094e-05
7.647785e-05 9.610120e-05
7.646441e-05 9.609739e-05
7.644579e-05 9.608893e-05
7.642234e-05 9.607527e-05
7.639441e-05 9.605591e-05
7.636234e-05 9.603041e-05
7.632649e-05 9.599843e-05
7.628721e-05 9.595973e-05
7.624483e-05 9.591419e-05
7.619967e-05 9.586179e-05
7.615201e-05 9.580267e-05
7.610213e-05 9.573707e-05
7.605025e-05 9.566537e-05
7.599657e-05 9.558807e-05
7.594127e-05 9.550575e-05
7.588448e-05 9.541908e-05
7.582631e-05 9.532877e-05
7.576687e-05 9.523558e-05
7.570622e-05 9.514031e-05
7.564443e-05 9.504371e-05
7.558156e-05 9.494655e-05
7.551766e-05 9.484956e-05
7.545279e-05 9.475342e-05
7.538701e-05 9.465877e-05
7.532039e-05 9.456619e-05
7.525301e-05 9.447621e-05
7.518496e-05 9.438929e-05
7.511637e-05 9.430585e-05
7.504735e-05 9.422624e-05
7.497806e-05 9.415075e-05
7.490867e-05 9.407964e-05
7.483936e-05 9.401308e-05
7.477036e-05 9.395122e-05
7.470190e-05 9.389416e-05
7.463425e-05 9.384192e-05
7.456769e-05 9.379451e-05
7.450254e-05 9.375186e-05
7.443916e-05 9.371389e-05
7.437791e-05 9.368042e-05
7.431921e-05 9.365128e-05
7.426349e-05 9.362622e-05
7.421122e-05 9.360494e-05
7.416290e-05 9.358712e-05
7.411906e-05 9.357238e-05
7.408025e-05 9.356029e-05
7.404703e-05 9.355042e-05
7.402001e-05 9.354227e-05
7.399975e-05 9.353534e-05
7.398686e-05 9.352910e-05
7.398190e-05 9.352303e-05
7.398541e-05 9.351659e-05
7.399788e-05 9.350929e-05
7.401971e-05 9.350065e-05
7.405126e-05 9.349024e-05
7.409274e-05 9.347768e-05
7.414426e-05 9.346269e-05
7.420580e-05 9.344505e-05
7.427717e-05 9.342463e-05
7.435807e-05 9.340141e-05
7.444803e-05 9.337545e-05
7.454649e-05 9.334689e-05
7.465275e-05 9.331596e-05
7.476602e-05 9.328296e-05
7.488546e-05 9.324823e-05
7.501019e-05 9.321215e-05
7.513931e-05 9.317513e-05
7.527191e-05 9.313757e-05
7.540711e-05 9.309990e-05
7.554409e-05 9.306250e-05
7.568202e-05 9.302575e-05
7.582018e-05 9.298999e-05
7.595785e-05 9.295555e-05
7.609440e-05 9.292271e-05
7.622924e-05 9.289171e-05
7.636182e-05 9.286279e-05
7.649165e-05 9.283611e-05
7.661828e-05 9.281184e-05
7.674128e-05 9.279008e-05
7.686028e-05 9.277094e-05
7.697493e-05 9.275448e-05
7.708490e-05 9.274073e-05
7.718990e-05 9.272969e-05
7.728966e-05 9.272135e-05
7.738392e-05 9.271566e-05
7.747244e-05 9.271253e-05
7.755503e-05 9.271186e-05
7.763148e-05 9.271351e-05
7.770164e-05 9.271730e-05
7.776536e-05 9.272302e-05
7.782252e-05 9.273041e-05
7.787303e-05 9.273918e-05
7.791683e-05 9.274898e-05
7.795389e-05 9.275943e-05
7.798421e-05 9.277010e-05
7.800784e-05 9.278051e-05
7.802485e-05 9.279014e-05
7.803535e-05 9.279843e-05
7.803951e-05 9.280480e-05
7.803751e-05 9.280863e-05
7.802956e-05 9.280932e-05
7.801593e-05 9.280624e-05
7.799689e-05 9.279879e-05
7.797274e-05 9.278639e-05
7.794381e-05 9.276855e-05
7.791043e-05 9.274480e-05
7.787292e-05 9.271478e-05
7.783163e-05 9.267824e-05
7.778688e-05 9.263502e-05
7.773899e-05 9.258510e-05
7.768825e-05 9.252861e-05
7.763493e-05 9.246577e-05
7.757930e-05 9.239695e-05
7.752157e-05 9.232262e-05
7.746195e-05 9.224337e-05
7.740061e-05 9.215985e-05
7.733771e-05 9.207277e-05
7.727337e-05 9.198290e-05
7.720773e-05 9.189099e-05
7.714087e-05 9.179783e-05
7.707290e-05 9.170417e-05
7.700392e-05 9.161073e-05
7.693401e-05 9.151819e-05
7.686327e-05 9.142719e-05
7.679180e-05 9.133830e-05
7.671971e-05 9.125204e-05
7.664712e-05 9.116888e-05
7.657417e-05 9.108922e-05
7.650100e-05 9.101340e-05
7.642778e-05 9.094172e-05
7.635469e-05 9.087441e-05
7.628193e-05 9.081165e-05
7.620972e-05 9.075357e-05
7.613832e-05 9.070024e-05
7.606797e-05 9.065169e-05
7.599897e-05 9.060790e-05
7.593164e-05 9.056879e-05
7.586632e-05 9.053425e-05
7.580337e-05 9.050411e-05
7.574320e-05 9.047814e-05
7.568622e-05 9.045609e-05
7.563289e-05 9.043763e-05
7.558369e-05 9.042241e-05
7.553913e-05 9.041003e-05
7.549972e-05 9.040004e-05
7.546603e-05 9.039195e-05
7.543861e-05 9.038526e-05
7.541801e-05 9.037941e-05
7.540481e-05 9.037387e-05
7.539953e-05 9.036807e-05
7.540269e-05 9.036146e-05
7.541475e-05 9.035351e-05
7.543609e-05 9.034371e-05
7.546704e-05 9.033163e-05
7.550779e-05 9.031688e-05
7.555844e-05 9.029916e-05
7.561894e-05 9.027825e-05
7.568912e-05 9.025406e-05
7.576866e-05 9.022655e-05
7.585712e-05 9.019582e-05
7.595391e-05 9.016204e-05
7.605836e-05 9.012549e-05
7.616971e-05 9.008649e-05
7.628713e-05 9.004543e-05
7.640976e-05 9.000274e-05
7.653671e-05 8.995888e-05
7.666712e-05 8.991430e-05
7.680012e-05 8.986946e-05
7.693490e-05 8.982480e-05
7.707068e-05 8.978074e-05
7.720673e-05 8.973766e-05
7.734237e-05 8.969592e-05
7.747697e-05 8.965583e-05
7.760996e-05 8.961768e-05
7.774081e-05 8.958172e-05
7.786903e-05 8.954815e-05
7.799418e-05 8.951715e-05
7.811584e-05 8.948886e-05
7.823365e-05 8.946340e-05
7.834726e-05 8.944084e-05
7.845634e-05 8.942123e-05
7.856060e-05 8.940461e-05
7.865977e-05 8.939095e-05
7.875359e-05 8.938023e-05
7.884182e-05 8.937239e-05
7.892425e-05 8.936731e-05
7.900069e-05 8.936488e-05
7.907095e-05 8.936492e-05
7.913489e-05 8.936723e-05
7.919236e-05 8.937156e-05
7.924326e-05 8.937761e-05
7.928752e-05 8.938506e-05
7.932509e-05 8.939352e-05
7.935594e-05 8.940256e-05
7.938008e-05 8.941169e-05
7.939758e-05 8.942039e-05
7.940852e-05 8.942811e-05
7.941301e-05 8.943425e-05
7.941121e-05 8.943819e-05
7.940331e-05 8.943930e-05
7.938953e-05 8.943695e-05
7.937012e-05 8.943052e-05
7.934535e-05 8.941944e-05
7.931551e-05 8.940316e-05
7.928091e-05 8.938123e-05
7.924185e-05 8.935325e-05
7.919867e-05 8.931897e-05
7.915168e-05 8.927820e-05
7.910119e-05 8.923091e-05
7.904750e-05 8.917721e-05
7.899091e-05 8.911730e-05
7.893168e-05 8.905155e-05
7.887007e-05 8.898041e-05
7.880630e-05 8.890446e-05
7.874059e-05 8.882433e-05
7.867313e-05 8.874073e-05
7.860409e-05 8.865442e-05
7.853362e-05 8.856615e-05
7.846189e-05 8.847670e-05
7.838902e-05 8.838680e-05
7.831515e-05 8.829717e-05
7.824039e-05 8.820850e-05
7.816490e-05 8.812140e-05
7.808878e-05 8.803645e-05
7.801219e-05 8.795416e-05
7.793527e-05 8.787500e-05
7.785816e-05 8.779935e-05
7.778105e-05 8.772755e-05
7.770411e-05 8.765988e-05
7.762753e-05 8.759656e-05
7.755153e-05 8.753778e-05
7.747632e-05 8.748363e-05
7.740217e-05 8.743419e-05
7.732933e-05 8.738946e-05
7.725810e-05 8.734942e-05
7.718878e-05 8.731396e-05
7.712170e-05 8.728296e-05
7.705724e-05 8.725622e-05
7.699576e-05 8.723350e-05
7.693769e-05 8.721452e-05
7.688345e-05 8.719894e-05
7.683351e-05 8.718637e-05
7.678834e-05 8.717638e-05
7.674846e-05 8.716851e-05
7.671439e-05 8.716223e-05
7.668664e-05 8.715701e-05
7.666576e-05 8.715228e-05
7.665228e-05 8.714745e-05
7.664670e-05 8.714194e-05
7.664951e-05 8.713517e-05
7.666112e-05 8.712658e-05
7.668191e-05 8.711566e-05
7.671217e-05 8.710194e-05
7.675208e-05 8.708503e-05
7.680171e-05 8.706463e-05
7.686101e-05 8.704053e-05
7.692980e-05 8.701262e-05
7.700776e-05 8.698091e-05
7.709444e-05 8.694550e-05
7.718930e-05 8.690661e-05
7.729165e-05 8.686453e-05
7.740076e-05 8.681964e-05
7.751582e-05 8.677237e-05
7.763599e-05 8.672320e-05
7.776042e-05 8.667262e-05
7.788826e-05 8.662114e-05
7.801868e-05 8.656927e-05
7.815088e-05 8.651748e-05
7.828411e-05 8.646623e-05
7.841767e-05 8.641595e-05
7.855089e-05 8.636702e-05
7.868316e-05 8.631981e-05
7.881392e-05 8.627461e-05
7.894266e-05 8.623172e-05
7.906891e-05 8.619135e-05
7.919222e-05 8.615371e-05
7.931221e-05 8.611897e-05
7.942849e-05 8.608725e-05
7.954073e-05 8.605866e-05
7.964861e-05 8.603326e-05
7.975184e-05 8.601109e-05
7.985013e-05 8.599216e-05
7.994324e-05 8.597645e-05
8.003093e-05 8.596390e-05
8.011298e-05 8.595443e-05
8.018917e-05 8.594792e-05
8.025934e-05 8.594421e-05
8.032330e-05 8.594310e-05
8.038093e-05 8.594436e-05
8.043208e-05 8.594769e-05
8.047668e-05 8.595277e-05
8.051464e-05 8.595921e-05
8.054592e-05 8.596658e-05
8.057053e-05 8.597441e-05
8.058846e-05 8.598217e-05
8.059979e-05 8.598929e-05
8.060461e-05 8.599518e-05
8.060302e-05 8.599921e-05
8.059519e-05 8.600074e-05
8.058131e-05 8.599913e-05
8.056159e-05 8.599375e-05
8.053626e-05 8.598400e-05
8.050559e-05 8.596934e-05
8.046986e-05 8.594929e-05
8.042937e-05 8.592344e-05
8.038442e-05 8.589151e-05
8.033532e-05 8.585330e-05
8.028237e-05 8.580878e-05
8.022590e-05 8.575802e-05
8.016619e-05 8.570122e-05
8.010353e-05 8.563872e-05
8.003821e-05 8.557098e-05
7.997048e-05 8.549853e-05
7.990058e-05 8.542203e-05
7.982876e-05 8.534215e-05
7.975521e-05 8.525965e-05
7.968013e-05 8.517527e-05
7.960373e-05 8.508977e-05
7.952616e-05 8.500389e-05
7.944761e-05 8.491834e-05
7.936823e-05 8.483378e-05
7.928819e-05 8.475084e-05
7.920765e-05 8.467007e-05
7.912677e-05 8.459199e-05
7.904573e-05 8.451704e-05
7.896470e-05 8.444562e-05
7.888386e-05 8.437804e-05
7.880342e-05 8.431457e-05
7.872357e-05 8.425544e-05
7.864453e-05 8.420079e-05
7.856655e-05 8.415074e-05
7.848986e-05 8.410532e-05
7.841474e-05 8.406455e-05
7.834147e-05 8.402836e-05
7.827035e-05 8.399666e-05
7.820172e-05 8.396928e-05
7.813592e-05 8.394602e-05
7.807332e-05 8.392662e-05
7.801431e-05 8.391077e-05
7.795932e-05 8.389810e-05
7.790878e-05 8.388822e-05
7.786315e-05 8.388066e-05
7.782290e-05 8.387492e-05
7.778854e-05 8.387047e-05
7.776056e-05 8.386674e-05
7.773946e-05 8.386313e-05
7.772574e-05 8.385903e-05
7.771987e-05 8.385382e-05
7.772231e-05 8.384691e-05
7.773345e-05 8.383771e-05
7.775363e-05 8.382570e-05
7.778311e-05 8.381038e-05
7.782205e-05 8.379137e-05
7.787052e-05 8.376835e-05
7.792845e-05 8.374112e-05
7.799565e-05 8.370958e-05
7.807181e-05 8.367375e-05
7.815648e-05 8.363376e-05
7.824912e-05 8.358986e-05
7.834908e-05 8.354238e-05
7.845564e-05 8.349172e-05
7.856801e-05 8.343838e-05
7.868539e-05 8.338286e-05
7.880694e-05 8.332572e-05
7.893185e-05 8.326749e-05
7.905932e-05 8.320872e-05
7.918857e-05 8.314995e-05
7.931887e-05 8.309166e-05
7.944955e-05 8.303432e-05
7.957997e-05 8.297835e-05
7.970953e-05 8.292414e-05
7.983769e-05 8.287203e-05
7.996396e-05 8.282232e-05
8.008787e-05 8.277528e-05
8.020900e-05 8.273111e-05
8.032696e-05 8.269001e-05
8.044138e-05 8.265213e-05
8.055194e-05 8.261759e-05
8.065831e-05 8.258646e-05
8.076020e-05 8.255881e-05
8.085735e-05 8.253466e-05
8.094949e-05 8.251400e-05
8.103638e-05 8.249679e-05
8.111780e-05 8.248296e-05
8.119354e-05 8.247239e-05
8.126341e-05 8.246494e-05
8.132722e-05 8.246042e-05
8.138483e-05 8.245859e-05
8.143609e-05 8.245919e-05
8.148090e-05 8.246188e-05
8.151915e-05 8.246628e-05
8.155078e-05 8.247198e-05
8.157577e-05 8.247848e-05
8.159409e-05 8.248527e-05
8.160579e-05 8.249178e-05
8.161091e-05 8.249740e-05
8.160954e-05 8.250151e-05
8.160181e-05 8.250346e-05
8.158786e-05 8.250259e-05
8.156787e-05 8.249827e-05
8.154206e-05 8.248989e-05
8.151065e-05 8.247689e-05
8.147391e-05 8.245877e-05
8.143209e-05 8.243512e-05
8.138550e-05 8.240563e-05
8.133443e-05 8.237011e-05
8.127918e-05 8.232847e-05
8.122008e-05 8.228080e-05
8.115742e-05 8.222727e-05
8.109152e-05 8.216820e-05
8.102267e-05 8.210404e-05
8.095117e-05 8.203532e-05
8.087729e-05 8.196265e-05
8.080130e-05 8.188673e-05
8.072345e-05 8.180827e-05
8.064398e-05 8.172802e-05
8.056312e-05 8.164672e-05
8.048108e-05 8.156510e-05
8.039807e-05 8.148386e-05
8.031429e-05 8.140366e-05
8.022993e-05 8.132511e-05
8.014520e-05 8.124876e-05
8.006027e-05 8.117511e-05
7.997534e-05 8.110460e-05
7.989061e-05 8.103760e-05
7.980629e-05 8.097443e-05
7.972257e-05 8.091535e-05
7.963968e-05 8.086056e-05
7.955784e-05 8.081021e-05
7.947729e-05 8.076439e-05
7.939829e-05 8.072314e-05
7.932109e-05 8.068643e-05
7.924600e-05 8.065421e-05
7.917329e-05 8.062635e-05
7.910329e-05 8.060267e-05
7.903634e-05 8.058296e-05
7.897280e-05 8.056693e-05
7.891303e-05 8.055425e-05
7.885744e-05 8.054454e-05
7.880644e-05 8.053736e-05
7.876047e-05 8.053225e-05
7.871998e-05 8.052867e-05
7.868543e-05 8.052606e-05
7.865728e-05 8.052383e-05
7.863602e-05 8.052135e-05
7.862210e-05 8.051799e-05
7.861597e-05 8.051310e-05
7.861803e-05 8.050607e-05
7.862866e-05 8.049629e-05
7.864817e-05 8.048322e-05
7.867680e-05 8.046635e-05
7.871467e-05 8.044529e-05
7.876184e-05 8.041971e-05
7.881824e-05 8.038943e-05
7.888366e-05 8.035434e-05
7.895779e-05 8.031450e-05
7.904021e-05 8.027005e-05
7.913037e-05 8.022126e-05
7.922766e-05 8.016851e-05
7.933136e-05 8.011224e-05
7.944072e-05 8.005297e-05
7.955497e-05 7.999127e-05
7.967330e-05 7.992772e-05
7.979492e-05 7.986290e-05
7.991906e-05 7.979742e-05
8.004499e-05 7.973182e-05
8.017200e-05 7.966666e-05
8.029943e-05 7.960243e-05
8.042667e-05 7.953958e-05
8.055316e-05 7.947853e-05
8.067836e-05 7.941965e-05
8.080179e-05 7.936327e-05
8.092301e-05 7.930968e-05
8.104161e-05 7.925911e-05
8.115721e-05 7.921177e-05
8.126945e-05 7.916783e-05
8.137800e-05 7.912744e-05
8.148255e-05 7.909068e-05
8.158283e-05 7.905763e-05
8.167855e-05 7.902833e-05
8.176945e-05 7.900278e-05
8.185530e-05 7.898095e-05
8.193587e-05 7.896279e-05
8.201094e-05 7.894819e-05
8.208031e-05 7.893702e-05
8.214379e-05 7.892910e-05
8.220122e-05 7.892421e-05
8.225244e-05 7.892207e-05
8.229732e-05 7.892236e-05
8.233575e-05 7.892472e-05
8.236764e-05 7.892871e-05
8.239294e-05 7.893387e-05
8.241160e-05 7.893967e-05
8.242363e-05 7.894555e-05
8.242904e-05 7.895089e-05
8.242790e-05 7.895507e-05
8.242028e-05 7.895742e-05
8.240630e-05 7.895730e-05
8.238611e-05 7.895405e-05
8.235989e-05 7.894706e-05
8.232784e-05 7.893576e-05
8.229017e-05 7.891963e-05
8.224716e-05 7.889824e-05
8.219906e-05 7.887128e-05
8.214616e-05 7.883854e-05
8.208877e-05 7.879991e-05
8.202721e-05 7.875546e-05
8.196178e-05 7.870535e-05
8.189282e-05 7.864989e-05
8.182065e-05 7.858949e-05
8.174558e-05 7.852469e-05
8.166792e-05 7.845607e-05
8.158799e-05 7.838431e-05
8.150606e-05 7.831012e-05
8.142242e-05 7.823422e-05
8.133733e-05 7.815736e-05
8.125105e-05 7.808023e-05
8.116382e-05 7.800354e-05
8.107588e-05 7.792793e-05
8.098745e-05 7.785399e-05
8.089876e-05 7.778228e-05
8.081002e-05 7.771327e-05
8.072145e-05 7.764739e-05
8.063327e-05 7.758501e-05
8.054569e-05 7.752643e-05
8.045894e-05 7.747190e-05
8.037324e-05 7.742162e-05
8.028883e-05 7.737571e-05
8.020595e-05 7.733426e-05
8.012486e-05 7.729728e-05
8.004581e-05 7.726475e-05
7.996910e-05 7.723658e-05
7.989501e-05 7.721264e-05
7.982385e-05 7.719273e-05
7.975595e-05 7.717662e-05
7.969163e-05 7.716401e-05
7.963127e-05 7.715453e-05
7.957524e-05 7.714781e-05
7.952394e-05 7.714337e-05
7.947776e-05 7.714071e-05
7.943713e-05 7.713930e-05
7.940249e-05 7.713854e-05
7.937427e-05 7.713781e-05
7.935291e-05 7.713647e-05
7.933883e-05 7.713386e-05
7.933244e-05 7.712931e-05
7.933413e-05 7.712218e-05
7.934422e-05 7.711184e-05
7.936301e-05 7.709774e-05
7.939069e-05 7.707938e-05
7.942738e-05 7.705632e-05
7.947312e-05 7.702826e-05
7.952782e-05 7.699501e-05
7.959127e-05 7.695648e-05
7.966317e-05 7.691274e-05
7.974310e-05 7.686395e-05
7.983053e-05 7.681042e-05
7.992486e-05 7.675255e-05
8.002541e-05 7.669083e-05
8.013145e-05 7.662581e-05
8.024224e-05 7.655809e-05
8.035701e-05 7.648831e-05
8.047500e-05 7.641710e-05
8.059547e-05 7.634508e-05
8.071772e-05 7.627285e-05
8.084106e-05 7.620100e-05
8.096489e-05 7.613006e-05
8.108859e-05 7.606051e-05
8.121164e-05 7.599279e-05
8.133351e-05 7.592732e-05
8.145376e-05 7.586443e-05
8.157195e-05 7.580443e-05
8.168768e-05 7.574760e-05
8.180058e-05 7.569416e-05
8.191032e-05 7.564430e-05
8.201656e-05 7.559816e-05
8.211900e-05 7.555588e-05
8.221737e-05 7.551752e-05
8.231138e-05 7.548315e-05
8.240080e-05 7.545279e-05
8.248536e-05 7.542641e-05
8.256484e-05 7.540397e-05
8.263902e-05 7.538539e-05
8.270770e-05 7.537053e-05
8.277067e-05 7.535923e-05
8.282775e-05 7.535128e-05
8.287879e-05 7.534640e-05
8.292362e-05 7.534430e-05
8.296212e-05 7.534460e-05
8.299418e-05 7.534689e-05
8.301972e-05 7.535069e-05
8.303866e-05 7.535549e-05
8.305099e-05 7.536071e-05
8.305668e-05 7.536576e-05
8.305575e-05 7.536999e-05
8.304827e-05 7.537275e-05
8.303431e-05 7.537337e-05
8.301398e-05 7.537121e-05
8.298742e-05 7.536563e-05
8.295481e-05 7.535605e-05
8.291634e-05 7.534195e-05
8.287224e-05 7.532290e-05
8.282277e-05 7.529854e-05
8.276820e-05 7.526867e-05
8.270883e-05 7.523316e-05
8.264498e-05 7.519206e-05
8.257697e-05 7.514552e-05
8.250515e-05 7.509381e-05
8.242985e-05 7.503736e-05
8.235143e-05 7.497665e-05
8.227023e-05 7.491228e-05
8.218657e-05 7.484489e-05
8.210080e-05 7.477517e-05
8.201323e-05 7.470385e-05
8.192416e-05 7.463164e-05
8.183389e-05 7.455923e-05
8.174269e-05 7.448731e-05
8.165083e-05 7.441650e-05
8.155859e-05 7.434739e-05
8.146619e-05 7.428051e-05
8.137389e-05 7.421633e-05
8.128193e-05 7.415528e-05
8.119055e-05 7.409769e-05
8.109996e-05 7.404387e-05
8.101042e-05 7.399406e-05
8.092216e-05 7.394842e-05
8.083542e-05 7.390708e-05
8.075045e-05 7.387011e-05
8.066750e-05 7.383752e-05
8.058683e-05 7.380925e-05
8.050872e-05 7.378522e-05
8.043346e-05 7.376527e-05
8.036134e-05 7.374919e-05
8.029267e-05 7.373673e-05
8.022778e-05 7.372756e-05
8.016700e-05 7.372133e-05
8.011069e-05 7.371760e-05
8.005922e-05 7.371590e-05
8.001296e-05 7.371572e-05
7.997232e-05 7.371648e-05
7.993769e-05 7.371757e-05
7.990947e-05 7.371835e-05
7.988806e-05 7.371815e-05
7.987386e-05 7.371629e-05
7.986724e-05 7.371209e-05
7.986855e-05 7.370488e-05
7.987808e-05 7.369402e-05
7.989608e-05 7.367894e-05
7.992274e-05 7.365912e-05
7.995815e-05 7.363414e-05
8.000233e-05 7.360368e-05
8.005517e-05 7.356755e-05
8.011648e-05 7.352569e-05
8.018594e-05 7.347817e-05
8.026315e-05 7.342519e-05
8.034760e-05 7.336707e-05
8.043870e-05 7.330424e-05
8.053581e-05 7.323724e-05
8.063824e-05 7.316665e-05
8.074525e-05 7.309312e-05
8.085613e-05 7.301731e-05
8.097015e-05 7.293990e-05
8.108660e-05 7.286155e-05
8.120482e-05 7.278290e-05
8.132416e-05 7.270457e-05
8.144402e-05 7.262712e-05
8.156383e-05 7.255106e-05
8.168308e-05 7.247687e-05
8.180129e-05 7.240498e-05
8.191801e-05 7.233576e-05
8.203283e-05 7.226955e-05
8.214536e-05 7.220662e-05
8.225525e-05 7.214723e-05
8.236216e-05 7.209158e-05
8.246579e-05 7.203984e-05
8.256583e-05 7.199214e-05
8.266201e-05 7.194859e-05
8.275406e-05 7.190925e-05
8.284172e-05 7.187415e-05
8.292476e-05 7.184330e-05
8.300293e-05 7.181665e-05
8.307601e-05 7.179413e-05
8.314379e-05 7.177563e-05
8.320607e-05 7.176098e-05
8.326265e-05 7.174999e-05
8.331335e-05 7.174240e-05
8.335801e-05 7.173791e-05
8.339647e-05 7.173615e-05
8.342861e-05 7.173673e-05
8.345431e-05 7.173916e-05
8.347349e-05 7.174294e-05
8.348607e-05 7.174750e-05
8.349202e-05 7.175223e-05
8.349133e-05 7.175651e-05
8.348400e-05 7.175966e-05
8.347009e-05 7.176103e-05
8.344967e-05 7.175996e-05
8.342286e-05 7.175580e-05
8.338978e-05 7.174798e-05
8.335061e-05 7.173595e-05
8.330556e-05 7.171928e-05
8.325486e-05 7.169760e-05
8.319877e-05 7.167068e-05
8.313759e-05 7.163840e-05
8.307164e-05 7.160076e-05
8.300124e-05 7.155791e-05
8.292676e-05 7.151012e-05
8.284856e-05 7.145776e-05
8.276701e-05 7.140133e-05
8.268248e-05 7.134138e-05
8.259535e-05 7.127855e-05
8.250598e-05 7.121352e-05
8.241473e-05 7.114698e-05
8.232193e-05 7.107962e-05
8.222792e-05 7.101214e-05
8.213301e-05 7.094518e-05
8.203751e-05 7.087938e-05
8.194170e-05 7.081529e-05
8.184587e-05 7.075344e-05
8.175027e-05 7.069428e-05
8.165519e-05 7.063822e-05
8.156085e-05 7.058560e-05
8.146753e-05 7.053669e-05
8.137545e-05 7.049173e-05
8.128488e-05 7.045087e-05
8.119606e-05 7.041422e-05
8.110923e-05 7.038184e-05
8.102466e-05 7.035372e-05
8.094260e-05 7.032980e-05
8.086332e-05 7.030997e-05
8.078710e-05 7.029407e-05
8.071423e-05 7.028186e-05
8.064499e-05 7.027308e-05
8.057970e-05 7.026740e-05
8.051867e-05 7.026441e-05
8.046224e-05 7.026370e-05
8.041076e-05 7.026475e-05
8.036456e-05 7.026704e-05
8.032401e-05 7.026997e-05
8.028949e-05 7.027290e-05
8.026135e-05 7.027519e-05
8.023996e-05 7.027613e-05
8.022569e-05 7.027504e-05
8.021885e-05 7.027119e-05
8.021977e-05 7.026392e-05
8.022870e-05 7.025257e-05
8.024588e-05 7.023655e-05
8.027144e-05 7.021533e-05
8.030547e-05 7.018850e-05
8.034796e-05 7.015573e-05
8.039880e-05 7.011683e-05
8.045778e-05 7.007176e-05
8.052461e-05 7.002059e-05
8.059888e-05 6.996356e-05
8.068011e-05 6.990102e-05
8.076773e-05 6.983342e-05
8.086112e-05 6.976133e-05
8.095963e-05 6.968537e-05
8.106256e-05 6.960623e-05
8.116924e-05 6.952461e-05
8.127896e-05 6.944122e-05
8.139107e-05 6.935677e-05
8.150492e-05 6.927192e-05
8.161990e-05 6.918733e-05
8.173545e-05 6.910359e-05
8.185104e-05 6.902124e-05
8.196616e-05 6.894080e-05
8.208036e-05 6.886270e-05
8.219322e-05 6.878735e-05
8.230434e-05 6.871510e-05
8.241335e-05 6.864625e-05
8.251991e-05 6.858108e-05
8.262370e-05 6.851980e-05
8.272442e-05 6.846260e-05
8.282177e-05 6.840963e-05
8.291549e-05 6.836101e-05
8.300530e-05 6.831681e-05
8.309097e-05 6.827708e-05
8.317224e-05 6.824184e-05
8.324888e-05 6.821106e-05
8.332065e-05 6.818467e-05
8.338735e-05 6.816257e-05
8.344876e-05 6.814462e-05
8.350467e-05 6.813063e-05
8.355489e-05 6.812034e-05
8.359924e-05 6.811347e-05
8.363756e-05 6.810967e-05
8.366968e-05 6.810852e-05
8.369548e-05 6.810958e-05
8.371483e-05 6.811233e-05
8.372764e-05 6.811621e-05
8.373383e-05 6.812062e-05
8.373337e-05 6.812493e-05
8.372622e-05 6.812847e-05
8.371240e-05 6.813058e-05
8.369196e-05 6.813059e-05
8.366496e-05 6.812788e-05
8.363151e-05 6.812183e-05
8.359175e-05 6.811191e-05
8.354588e-05 6.809767e-05
8.349409e-05 6.807873e-05
8.343665e-05 6.805484e-05
8.337383e-05 6.802587e-05
8.330596e-05 6.799181e-05
8.323338e-05 6.795278e-05
8.315645e-05 6.790903e-05
8.307557e-05 6.786092e-05
8.299112e-05 6.780892e-05
8.290351e-05 6.775357e-05
8.281315e-05 6.769549e-05
8.272044e-05 6.763532e-05
8.262576e-05 6.757374e-05
8.252950e-05 6.751143e-05
8.243202e-05 6.744906e-05
8.233367e-05 6.738727e-05
8.223479e-05 6.732666e-05
8.213570e-05 6.726778e-05
8.203670e-05 6.721113e-05
8.193809e-05 6.715716e-05
8.184014e-05 6.710626e-05
8.174314e-05 6.705875e-05
8.164733e-05 6.701489e-05
8.155299e-05 6.697491e-05
8.146037e-05 6.693894e-05
8.136971e-05 6.690709e-05
8.128128e-05 6.687939e-05
8.119533e-05 6.685582e-05
8.111211e-05 6.683632e-05
8.103189e-05 6.682075e-05
8.095493e-05 6.680894e-05
8.088150e-05 6.680064e-05
8.081189e-05 6.679557e-05
8.074639e-05 6.679338e-05
8.068530e-05 6.679366e-05
8.062891e-05 6.679595e-05
8.057755e-05 6.679976e-05
8.053154e-05 6.680451e-05
8.049121e-05 6.680959e-05
8.045689e-05 6.681437e-05
8.042892e-05 6.681816e-05
8.040761e-05 6.682024e-05
8.039329e-05 6.681990e-05
8.038626e-05 6.681643e-05
8.038679e-05 6.680912e-05
8.039511e-05 6.679731e-05
8.041140e-05 6.678040e-05
8.043580e-05 6.675785e-05
8.046835e-05 6.672923e-05
8.050902e-05 6.669424e-05
8.055771e-05 6.665268e-05
8.061421e-05 6.660452e-05
8.067821e-05 6.654987e-05
8.074933e-05 6.648895e-05
8.082710e-05 6.642216e-05
8.091098e-05 6.634998e-05
8.100040e-05 6.627301e-05
8.109471e-05 6.619190e-05
8.119327e-05 6.610738e-05
8.129544e-05 6.602018e-05
8.140055e-05 6.593105e-05
8.150799e-05 6.584073e-05
8.161715e-05 6.574993e-05
8.172745e-05 6.565932e-05
8.183837e-05 6.556953e-05
8.194939e-05 6.548113e-05
8.206006e-05 6.539465e-05
8.216993e-05 6.531057e-05
8.227860e-05 6.522930e-05
8.238570e-05 6.515122e-05
8.249089e-05 6.507665e-05
8.259382e-05 6.500588e-05
8.269419e-05 6.493915e-05
8.279170e-05 6.487666e-05
8.288609e-05 6.481856e-05
8.297708e-05 6.476501e-05
8.306441e-05 6.471608e-05
8.314783e-05 6.467183e-05
8.322710e-05 6.463230e-05
8.330198e-05 6.459747e-05
8.337225e-05 6.456729e-05
8.343767e-05 6.454167e-05
8.349803e-05 6.452047e-05
8.355312e-05 6.450350e-05
8.360272e-05 6.449055e-05
8.364664e-05 6.448132e-05
8.368470e-05 6.447548e-05
8.371672e-05 6.447262e-05
8.374253e-05 6.447230e-05
8.376200e-05 6.447401e-05
8.377500e-05 6.447720e-05
8.378142e-05 6.448128e-05
8.378119e-05 6.448560e-05
8.377424e-05 6.448952e-05
8.376056e-05 6.449236e-05
8.374014e-05 6.449347e-05
8.371303e-05 6.449220e-05
8.367931e-05 6.448795e-05
8.363908e-05 6.448017e-05
8.359251e-05 6.446839e-05
8.353979e-05 6.445224e-05
8.348115e-05 6.443145e-05
8.341688e-05 6.440588e-05
8.334728e-05 6.437549e-05
8.327272e-05 6.434039e-05
8.319357e-05 6.430081e-05
8.311023e-05 6.425709e-05
8.302313e-05 6.420967e-05
8.293269e-05 6.415908e-05
8.283936e-05 6.410590e-05
8.274357e-05 6.405077e-05
8.264574e-05 6.399433e-05
8.254628e-05 6.393725e-05
8.244561e-05 6.388018e-05
8.234411e-05 6.382372e-05
8.224214e-05 6.376848e-05
8.214004e-05 6.371497e-05
8.203816e-05 6.366369e-05
8.193681e-05 6.361506e-05
8.183628e-05 6.356946e-05
8.173688e-05 6.352719e-05
8.163887e-05 6.348852e-05
8.154253e-05 6.345362e-05
8.144811e-05 6.342265e-05
8.135589e-05 6.339569e-05
8.126611e-05 6.337275e-05
8.117902e-05 6.335380e-05
8.109487e-05 6.333877e-05
8.101394e-05 6.332751e-05
8.093645e-05 6.331982e-05
8.086269e-05 6.331545e-05
8.079291e-05 6.331411e-05
8.072739e-05 6.331541e-05
8.066639e-05 6.331895e-05
8.061021e-05 6.332426e-05
8.055913e-05 6.333080e-05
8.051344e-05 6.333800e-05
8.047343e-05 6.334523e-05
8.043942e-05 6.335183e-05
8.041169e-05 6.335710e-05
8.039052e-05 6.336032e-05
8.037621e-05 6.336075e-05
8.036900e-05 6.335766e-05
8.036914e-05 6.335033e-05
8.037681e-05 6.333810e-05
8.039218e-05 6.332034e-05
8.041534e-05 6.329651e-05
8.044631e-05 6.326620e-05
8.048506e-05 6.322909e-05
8.053146e-05 6.318499e-05
8.058531e-05 6.313389e-05
8.064630e-05 6.307589e-05
8.071407e-05 6.301127e-05
8.078816e-05 6.294042e-05
8.086807e-05 6.286386e-05
8.095325e-05 6.278222e-05
8.104310e-05 6.269620e-05
8.113701e-05 6.260653e-05
8.123437e-05 6.251400e-05
8.133458e-05 6.241939e-05
8.143704e-05 6.232347e-05
8.154120e-05 6.222697e-05
8.164651e-05 6.213060e-05
8.175247e-05 6.203501e-05
8.185862e-05 6.194081e-05
8.196451e-05 6.184855e-05
8.206973e-05 6.175872e-05
8.217391e-05 6.167177e-05
8.227669e-05 6.158808e-05
8.237774e-05 6.150801e-05
8.247675e-05 6.143184e-05
8.257341e-05 6.135984e-05
8.266746e-05 6.129223e-05
8.275861e-05 6.122919e-05
8.284660e-05 6.117085e-05
8.293120e-05 6.111733e-05
8.301214e-05 6.106869e-05
8.308919e-05 6.102499e-05
8.316210e-05 6.098621e-05
8.323066e-05 6.095232e-05
8.329462e-05 6.092324e-05
8.335376e-05 6.089884e-05
8.340786e-05 6.087897e-05
8.345670e-05 6.086338e-05
8.350007e-05 6.085182e-05
8.353776e-05 6.084395e-05
8.356958e-05 6.083939e-05
8.359534e-05 6.083769e-05
8.361487e-05 6.083836e-05
8.362802e-05 6.084086e-05
8.363465e-05 6.084458e-05
8.363465e-05 6.084891e-05
8.362792e-05 6.085320e-05
8.361441e-05 6.085677e-05
8.359408e-05 6.085896e-05
8.356694e-05 6.085914e-05
8.353304e-05 6.085669e-05
8.349246e-05 6.085107e-05
8.344532e-05 6.084180e-05
8.339181e-05 6.082849e-05
8.333215e-05 6.081086e-05
8.326660e-05 6.078875e-05
8.319549e-05 6.076212e-05
8.311916e-05 6.073105e-05
8.303801e-05 6.069576e-05
8.295245e-05 6.065655e-05
8.286294e-05 6.061385e-05
8.276994e-05 6.056815e-05
8.267390e-05 6.052003e-05
8.257529e-05 6.047009e-05
8.247459e-05 6.041896e-05
8.237223e-05 6.036727e-05
8.226866e-05 6.031565e-05
8.216429e-05 6.026470e-05
8.205951e-05 6.021497e-05
8.195470e-05 6.016699e-05
8.185023e-05 6.012123e-05
8.174643e-05 6.007808e-05
8.164361e-05 6.003791e-05
8.154209e-05 6.000101e-05
8.144216e-05 5.996762e-05
8.134409e-05 5.993792e-05
8.124816e-05 5.991204e-05
8.115462e-05 5.989003e-05
8.106374e-05 5.987192e-05
8.097577e-05 5.985765e-05
8.089094e-05 5.984713e-05
8.080952e-05 5.984020e-05
8.073174e-05 5.983666e-05
8.065785e-05 5.983624e-05
8.058810e-05 5.983862e-05
8.052273e-05 5.984342e-05
8.046201e-05 5.985022e-05
8.040620e-05 5.985851e-05
8.035553e-05 5.986777e-05
8.031029e-05 5.987740e-05
8.027074e-05 5.988675e-05
8.023712e-05 5.989516e-05
8.020971e-05 5.990191e-05
8.018875e-05 5.990625e-05
8.017448e-05 5.990745e-05
8.016712e-05 5.990474e-05
8.016686e-05 5.989742e-05
8.017387e-05 5.988479e-05
8.018827e-05 5.986623e-05
8.021012e-05 5.984121e-05
8.023943e-05 5.980929e-05
8.027615e-05 5.977016e-05
8.032013e-05 5.972365e-05
8.037117e-05 5.966974e-05
8.042898e-05 5.960857e-05
8.049319e-05 5.954042e-05
8.056340e-05 5.946572e-05
8.063911e-05 5.938501e-05
8.071981e-05 5.929894e-05
8.080494e-05 5.920824e-05
8.089393e-05 5.911369e-05
8.098621e-05 5.901609e-05
8.108122e-05 5.891626e-05
8.117842e-05 5.881501e-05
8.127727e-05 5.871309e-05
8.137729e-05 5.861123e-05
8.147800e-05 5.851012e-05
8.157897e-05 5.841039e-05
8.167978e-05 5.831261e-05
8.178006e-05 5.821729e-05
8.187945e-05 5.812490e-05
8.197762e-05 5.803584e-05
8.207425e-05 5.795049e-05
8.216904e-05 5.786915e-05
8.226173e-05 5.779209e-05
8.235203e-05 5.771956e-05
8.243968e-05 5.765173e-05
8.252444e-05 5.758878e-05
8.260605e-05 5.753082e-05
8.268428e-05 5.747793e-05
8.275889e-05 5.743018e-05
8.282963e-05 5.738756e-05
8.289628e-05 5.735006e-05
8.295860e-05 5.731760e-05
8.301635e-05 5.729009e-05
8.306932e-05 5.726735e-05
8.311725e-05 5.724918e-05
8.315994e-05 5.723532e-05
8.319716e-05 5.722545e-05
8.322869e-05 5.721920e-05
8.325432e-05 5.721613e-05
8.327386e-05 5.721576e-05
8.328713e-05 5.721754e-05
8.329395e-05 5.722091e-05
8.329417e-05 5.722523e-05
8.328769e-05 5.722987e-05
8.327438e-05 5.723416e-05
8.325420e-05 5.723743e-05
8.322711e-05 5.723906e-05
8.319313e-05 5.723843e-05
8.315230e-05 5.723498e-05
8.310474e-05 5.722824e-05
8.305059e-05 5.721780e-05
8.299007e-05 5.720339e-05
8.292344e-05 5.718481e-05
8.285101e-05 5.716201e-05
8.277313e-05 5.713506e-05
8.269021e-05 5.710415e-05
8.260268e-05 5.706956e-05
8.251102e-05 5.703170e-05
8.241570e-05 5.699104e-05
8.231723e-05 5.694811e-05
8.221611e-05 5.690351e-05
8.211282e-05 5.685782e-05
8.200785e-05 5.681167e-05
8.190167e-05 5.676566e-05
8.179472e-05 5.672035e-05
8.168744e-05 5.667629e-05
8.158022e-05 5.663397e-05
8.147345e-05 5.659385e-05
8.136749e-05 5.655630e-05
8.126268e-05 5.652168e-05
8.115933e-05 5.649025e-05
8.105776e-05 5.646224e-05
8.095825e-05 5.643782e-05
8.086107e-05 5.641710e-05
8.076650e-05 5.640012e-05
8.067478e-05 5.638688e-05
8.058617e-05 5.637733e-05
8.050090e-05 5.637135e-05
8.041922e-05 5.636878e-05
8.034136e-05 5.636940e-05
8.026755e-05 5.637293e-05
8.019803e-05 5.637903e-05
8.013302e-05 5.638731e-05
8.007275e-05 5.639733e-05
8.001745e-05 5.640860e-05
7.996736e-05 5.642055e-05
7.992269e-05 5.643258e-05
7.988369e-05 5.644403e-05
7.985057e-05 5.645422e-05
7.982356e-05 5.646242e-05
7.980286e-05 5.646788e-05
7.978867e-05 5.646983e-05
7.978118e-05 5.646753e-05
7.978053e-05 5.646023e-05
7.978686e-05 5.644724e-05
7.980025e-05 5.642794e-05
7.982073e-05 5.640179e-05
7.984830e-05 5.636835e-05
7.988287e-05 5.632731e-05
7.992431e-05 5.627852e-05
7.997239e-05 5.622197e-05
8.002685e-05 5.615780e-05
8.008734e-05 5.608632e-05
8.015346e-05 5.600797e-05
8.022476e-05 5.592333e-05
8.030074e-05 5.583308e-05
8.038091e-05 5.573796e-05
8.046472e-05 5.563880e-05
8.055166e-05 5.553641e-05
8.064121e-05 5.543166e-05
8.073287e-05 5.532536e-05
8.082614e-05 5.521830e-05
8.092057e-05 5.511125e-05
8.101574e-05 5.500492e-05
8.111124e-05 5.489994e-05
8.120669e-05 5.479691e-05
8.130174e-05 5.469637e-05
8.139605e-05 5.459881e-05
8.148932e-05 5.450464e-05
8.158126e-05 5.441424e-05
8.167158e-05 5.432796e-05
8.176002e-05 5.424607e-05
8.184632e-05 5.416881e-05
8.193023e-05 5.409641e-05
8.201150e-05 5.402902e-05
8.208991e-05 5.396678e-05
8.216520e-05 5.390980e-05
8.223715e-05 5.385813e-05
8.230552e-05 5.381179e-05
8.237007e-05 5.377079e-05
8.243057e-05 5.373505e-05
8.248677e-05 5.370449e-05
8.253844e-05 5.367896e-05
8.258534e-05 5.365826e-05
8.262723e-05 5.364214e-05
8.266387e-05 5.363030e-05
8.269502e-05 5.362237e-05
8.272045e-05 5.361793e-05
8.273994e-05 5.361652e-05
8.275328e-05 5.361760e-05
8.276027e-05 5.362059e-05
8.276073e-05 5.362490e-05
8.275450e-05 5.362987e-05
8.274144e-05 5.363487e-05
8.272147e-05 5.363922e-05
8.269450e-05 5.364229e-05
8.266053e-05 5.364347e-05
8.261958e-05 5.364221e-05
8.257173e-05 5.363801e-05
8.251710e-05 5.363048e-05
8.245590e-05 5.361932e-05
8.238837e-05 5.360432e-05
8.231482e-05 5.358542e-05
8.223561e-05 5.356267e-05
8.215116e-05 5.353623e-05
8.206191e-05 5.350637e-05
8.196836e-05 5.347345e-05
8.187101e-05 5.343794e-05
8.177039e-05 5.340033e-05
8.166703e-05 5.336118e-05
8.156144e-05 5.332108e-05
8.145416e-05 5.328060e-05
8.134567e-05 5.324032e-05
8.123646e-05 5.320078e-05
8.112698e-05 5.316251e-05
8.101766e-05 5.312598e-05
8.090890e-05 5.309161e-05
8.080108e-05 5.305978e-05
8.069457e-05 5.303080e-05
8.058970e-05 5.300493e-05
8.048677e-05 5.298239e-05
8.038610e-05 5.296332e-05
8.028795e-05 5.294781e-05
8.019261e-05 5.293590e-05
8.010031e-05 5.292758e-05
8.001132e-05 5.292277e-05
7.992586e-05 5.292136e-05
7.984416e-05 5.292315e-05
7.976644e-05 5.292792e-05
7.969293e-05 5.293538e-05
7.962383e-05 5.294519e-05
7.955935e-05 5.295693e-05
7.949970e-05 5.297016e-05
7.944508e-05 5.298436e-05
7.939570e-05 5.299896e-05
7.935174e-05 5.301336e-05
7.931341e-05 5.302688e-05
7.928088e-05 5.303883e-05
7.925434e-05 5.304846e-05
7.923396e-05 5.305501e-05
7.921990e-05 5.305772e-05
7.921230e-05 5.305582e-05
7.921126e-05 5.304856e-05
7.921689e-05 5.303526e-05
7.922922e-05 5.301527e-05
7.924828e-05 5.298806e-05
7.927402e-05 5.295320e-05
7.930636e-05 5.291037e-05
7.934513e-05 5.285944e-05
7.939013e-05 5.280040e-05
7.944108e-05 5.273341e-05
7.949767e-05 5.265881e-05
7.955951e-05 5.257704e-05
7.962619e-05 5.248872e-05
7.969725e-05 5.239454e-05
7.977222e-05 5.229528e-05
7.985062e-05 5.219178e-05
7.993197e-05 5.208490e-05
8.001580e-05 5.197551e-05
8.010165e-05 5.186447e-05
8.018907e-05 5.175259e-05
8.027766e-05 5.164065e-05
8.036701e-05 5.152938e-05
8.045677e-05 5.141945e-05
8.054658e-05 5.131148e-05
8.063613e-05 5.120601e-05
8.072510e-05 5.110355e-05
8.081321e-05 5.100454e-05
8.090019e-05 5.090936e-05
8.098578e-05 5.081838e-05
8.106972e-05 5.073188e-05
8.115177e-05 5.065013e-05
8.123169e-05 5.057335e-05
8.130926e-05 5.050172e-05
8.138423e-05 5.043539e-05
8.145637e-05 5.037446e-05
8.152546e-05 5.031902e-05
8.159125e-05 5.026911e-05
8.165352e-05 5.022471e-05
8.171203e-05 5.018580e-05
8.176652e-05 5.015228e-05
8.181676e-05 5.012403e-05
8.186248e-05 5.010085e-05
8.190345e-05 5.008252e-05
8.193940e-05 5.006874e-05
8.197009e-05 5.005916e-05
8.199525e-05 5.005337e-05
8.201464e-05 5.005092e-05
8.202802e-05 5.005128e-05
8.203515e-05 5.005390e-05
8.203584e-05 5.005818e-05
8.202988e-05 5.006348e-05
8.201711e-05 5.006916e-05
8.199740e-05 5.007457e-05
8.197064e-05 5.007907e-05
8.193678e-05 5.008207e-05
8.189582e-05 5.008299e-05
8.184781e-05 5.008136e-05
8.179286e-05 5.007676e-05
8.173115e-05 5.006887e-05
8.166291e-05 5.005751e-05
8.158846e-05 5.004256e-05
8.150815e-05 5.002407e-05
8.142241e-05 5.000218e-05
8.133169e-05 4.997712e-05
8.123652e-05 4.994925e-05
8.113741e-05 4.991898e-05
8.103492e-05 4.988680e-05
8.092962e-05 4.985323e-05
8.082204e-05 4.981882e-05
8.071275e-05 4.978412e-05
8.060227e-05 4.974969e-05
8.049110e-05 4.971604e-05
8.037973e-05 4.968367e-05
8.026862e-05 4.965303e-05
8.015818e-05 4.962451e-05
8.004882e-05 4.959848e-05
7.994091e-05 4.957523e-05
7.983481e-05 4.955500e-05
7.973083e-05 4.953798e-05
7.962928e-05 4.952431e-05
7.953044e-05 4.951406e-05
7.943460e-05 4.950726e-05
7.934199e-05 4.950388e-05
7.925287e-05 4.950383e-05
7.916745e-05 4.950698e-05
7.908596e-05 4.951313e-05
7.900861e-05 4.952205e-05
7.893560e-05 4.953342e-05
7.886712e-05 4.954690e-05
7.880336e-05 4.956207e-05
7.874451e-05 4.957846e-05
7.869073e-05 4.959556e-05
7.864219e-05 4.961278e-05
7.859907e-05 4.962950e-05
7.856151e-05 4.964505e-05
7.852967e-05 4.965872e-05
7.850368e-05 4.966975e-05
7.848368e-05 4.967738e-05
7.846978e-05 4.968084e-05
7.846209e-05 4.967934e-05
7.846066e-05 4.967215e-05
7.846557e-05 4.965857e-05
7.847682e-05 4.963795e-05
7.849440e-05 4.960976e-05
7.851825e-05 4.957357e-05
7.854825e-05 4.952908e-05
7.858424e-05 4.947615e-05
7.862603e-05 4.941479e-05
7.867334e-05 4.934518e-05
7.872586e-05 4.926766e-05
7.878325e-05 4.918271e-05
7.884511e-05 4.909096e-05
7.891104e-05 4.899311e-05
7.898061e-05 4.888999e-05
7.905337e-05 4.878246e-05
7.912890e-05 4.867139e-05
7.920677e-05 4.855768e-05
7.928657e-05 4.844221e-05
7.936790e-05 4.832583e-05
7.945038e-05 4.820932e-05
7.953367e-05 4.809344e-05
7.961743e-05 4.797888e-05
7.970135e-05 4.786626e-05
7.978514e-05 4.775616e-05
7.986851e-05 4.764910e-05
7.995121e-05 4.754552e-05
8.003299e-05 4.744584e-05
8.011359e-05 4.735042e-05
8.019279e-05 4.725956e-05
8.027036e-05 4.717355e-05
8.034607e-05 4.709261e-05
8.041970e-05 4.701694e-05
8.049102e-05 4.694670e-05
8.055981e-05 4.688201e-05
8.062584e-05 4.682296e-05
8.068888e-05 4.676960e-05
8.074869e-05 4.672195e-05
8.080503e-05 4.667997e-05
8.085766e-05 4.664359e-05
8.090631e-05 4.661269e-05
8.095074e-05 4.658711e-05
8.099067e-05 4.656662e-05
8.102584e-05 4.655093e-05
8.105596e-05 4.653973e-05
8.108078e-05 4.653261e-05
8.110001e-05 4.652912e-05
8.111339e-05 4.652877e-05
8.112066e-05 4.653101e-05
8.112157e-05 4.653524e-05
8.111591e-05 4.654085e-05
8.110346e-05 4.654720e-05
8.108406e-05 4.655366e-05
8.105758e-05 4.655959e-05
8.102393e-05 4.656439e-05
8.098307e-05 4.656750e-05
8.093504e-05 4.656843e-05
8.087993e-05 4.656677e-05
8.081788e-05 4.656219e-05
8.074914e-05 4.655448e-05
8.067399e-05 4.654353e-05
8.059281e-05 4.652936e-05
8.050602e-05 4.651207e-05
8.041410e-05 4.649189e-05
8.031757e-05 4.646914e-05
8.021699e-05 4.644420e-05
8.011293e-05 4.641754e-05
8.000598e-05 4.638964e-05
7.989673e-05 4.636102e-05
7.978574e-05 4.633221e-05
7.967358e-05 4.630372e-05
7.956077e-05 4.627606e-05
7.944783e-05 4.624968e-05
7.933524e-05 4.622501e-05
7.922344e-05 4.620243e-05
7.911284e-05 4.618228e-05
7.900385e-05 4.616482e-05
7.889681e-05 4.615028e-05
7.879207e-05 4.613884e-05
7.868994e-05 4.613061e-05
7.859070e-05 4.612565e-05
7.849463e-05 4.612398e-05
7.840197e-05 4.612555e-05
7.831297e-05 4.613026e-05
7.822785e-05 4.613796e-05
7.814680e-05 4.614846e-05
7.807004e-05 4.616149e-05
7.799774e-05 4.617674e-05
7.793008e-05 4.619386e-05
7.786722e-05 4.621241e-05
7.780932e-05 4.623192e-05
7.775653e-05 4.625186e-05
7.770898e-05 4.627165e-05
7.766681e-05 4.629065e-05
7.763014e-05 4.630818e-05
7.759907e-05 4.632353e-05
7.757371e-05 4.633593e-05
7.755415e-05 4.634462e-05
7.754046e-05 4.634882e-05
7.753269e-05 4.634773e-05
7.753089e-05 4.634063e-05
7.753506e-05 4.632680e-05
7.754520e-05 4.630561e-05
7.756125e-05 4.627653e-05
7.758312e-05 4.623912e-05
7.761071e-05 4.619309e-05
7.764383e-05 4.613831e-05
7.768227e-05 4.607481e-05
7.772580e-05 4.600277e-05
7.777411e-05 4.592256e-05
7.782688e-05 4.583467e-05
7.788376e-05 4.573974e-05
7.794437e-05 4.563852e-05
7.800833e-05 4.553183e-05
7.807525e-05 4.542056e-05
7.814475e-05 4.530562e-05
7.821643e-05 4.518792e-05
7.828995e-05 4.506835e-05
7.836495e-05 4.494779e-05
7.844110e-05 4.482704e-05
7.851808e-05 4.470688e-05
7.859560e-05 4.458801e-05
7.867339e-05 4.447108e-05
7.875118e-05 4.435666e-05
7.882872e-05 4.424530e-05
7.890578e-05 4.413745e-05
7.898211e-05 4.403355e-05
7.905751e-05 4.393396e-05
7.913175e-05 4.383901e-05
7.920461e-05 4.374898e-05
7.927590e-05 4.366411e-05
7.934538e-05 4.358462e-05
7.941285e-05 4.351067e-05
7.947809e-05 4.344240e-05
7.954087e-05 4.337991e-05
7.960097e-05 4.332326e-05
7.965815e-05 4.327248e-05
7.971217e-05 4.322755e-05
7.976278e-05 4.318842e-05
7.980972e-05 4.315497e-05
7.985271e-05 4.312705e-05
7.989149e-05 4.310446e-05
7.992577e-05 4.308692e-05
7.995526e-05 4.307412e-05
7.997966e-05 4.306569e-05
7.999867e-05 4.306118e-05
8.001202e-05 4.306011e-05
8.001939e-05 4.306196e-05
8.002053e-05 4.306613e-05
8.001517e-05 4.307204e-05
8.000308e-05 4.307905e-05
7.998406e-05 4.308653e-05
7.995793e-05 4.309387e-05
7.992458e-05 4.310045e-05
7.988395e-05 4.310574e-05
7.983604e-05 4.310923e-05
7.978091e-05 4.311052e-05
7.971872e-05 4.310926e-05
7.964966e-05 4.310523e-05
7.957404e-05 4.309831e-05
7.949221e-05 4.308849e-05
7.940462e-05 4.307586e-05
7.931176e-05 4.306062e-05
7.921415e-05 4.304305e-05
7.911238e-05 4.302352e-05
7.900705e-05 4.300245e-05
7.889876e-05 4.298030e-05
7.878813e-05 4.295755e-05
7.867577e-05 4.293471e-05
7.856224e-05 4.291225e-05
7.844812e-05 4.289065e-05
7.833394e-05 4.287034e-05
7.822019e-05 4.285171e-05
7.810734e-05 4.283514e-05
7.799582e-05 4.282091e-05
7.788605e-05 4.280930e-05
7.777839e-05 4.280050e-05
7.767319e-05 4.279466e-05
7.757076e-05 4.279190e-05
7.747140e-05 4.279225e-05
7.737538e-05 4.279570e-05
7.728294e-05 4.280221e-05
7.719432e-05 4.281167e-05
7.710972e-05 4.282391e-05
7.702936e-05 4.283871e-05
7.695340e-05 4.285582e-05
7.688202e-05 4.287492e-05
7.681536e-05 4.289562e-05
7.675359e-05 4.291750e-05
7.669681e-05 4.294008e-05
7.664516e-05 4.296281e-05
7.659874e-05 4.298511e-05
7.655764e-05 4.300633e-05
7.652196e-05 4.302580e-05
7.649175e-05 4.304278e-05
7.646709e-05 4.305652e-05
7.644802e-05 4.306624e-05
7.643457e-05 4.307116e-05
7.642676e-05 4.307049e-05
7.642458e-05 4.306350e-05
7.642801e-05 4.304946e-05
7.643700e-05 4.302777e-05
7.645147e-05 4.299786e-05
7.647132e-05 4.295934e-05
7.649641e-05 4.291190e-05
7.652656e-05 4.285544e-05
7.656156e-05 4.278997e-05
7.660118e-05 4.271572e-05
7.664514e-05 4.263303e-05
7.669314e-05 4.254245e-05
7.674487e-05 4.244462e-05
7.679999e-05 4.234031e-05
7.685816e-05 4.223036e-05
7.691905e-05 4.211568e-05
7.698231e-05 4.199719e-05
7.704761e-05 4.187583e-05
7.711464e-05 4.175251e-05
7.718309e-05 4.162811e-05
7.725268e-05 4.150348e-05
7.732314e-05 4.137938e-05
7.739421e-05 4.125654e-05
7.746565e-05 4.113561e-05
7.753722e-05 4.101721e-05
7.760870e-05 4.090187e-05
7.767989e-05 4.079006e-05
7.775057e-05 4.068223e-05
7.782054e-05 4.057876e-05
7.788960e-05 4.047998e-05
7.795756e-05 4.038618e-05
7.802421e-05 4.029763e-05
7.808935e-05 4.021454e-05
7.815278e-05 4.013710e-05
7.821428e-05 4.006545e-05
7.827363e-05 3.999969e-05
7.833062e-05 3.993992e-05
7.838501e-05 3.988616e-05
7.843656e-05 3.983841e-05
7.848501e-05 3.979663e-05
7.853009e-05 3.976072e-05
7.857153e-05 3.973055e-05
7.860905e-05 3.970591e-05
7.864235e-05 3.968657e-05
7.867111e-05 3.967222e-05
7.869502e-05 3.966249e-05
7.871377e-05 3.965697e-05
7.872704e-05 3.965520e-05
7.873450e-05 3.965665e-05
7.873586e-05 3.966076e-05
7.873083e-05 3.966694e-05
7.871913e-05 3.967459e-05
7.870053e-05 3.968307e-05
7.867483e-05 3.969179e-05
7.864188e-05 3.970015e-05
7.860159e-05 3.970760e-05
7.855393e-05 3.971365e-05
7.849896e-05 3.971787e-05
7.843678e-05 3.971993e-05
7.836760e-05 3.971960e-05
7.829172e-05 3.971672e-05
7.820949e-05 3.971128e-05
7.812135e-05 3.970335e-05
7.802780e-05 3.969308e-05
7.792940e-05 3.968075e-05
7.782673e-05 3.966669e-05
7.772042e-05 3.965127e-05
7.761111e-05 3.963493e-05
7.749942e-05 3.961812e-05
7.738600e-05 3.960131e-05
7.727144e-05 3.958495e-05
7.715633e-05 3.956947e-05
7.704122e-05 3.955528e-05
7.692664e-05 3.954276e-05
7.681306e-05 3.953223e-05
7.670095e-05 3.952398e-05
7.659072e-05 3.951824e-05
7.648274e-05 3.951520e-05
7.637738e-05 3.951499e-05
7.627495e-05 3.951769e-05
7.617575e-05 3.952335e-05
7.608004e-05 3.953193e-05
7.598808e-05 3.954336e-05
7.590009e-05 3.955753e-05
7.581627e-05 3.957427e-05
7.573681e-05 3.959335e-05
7.566187e-05 3.961449e-05
7.559161e-05 3.963737e-05
7.552616e-05 3.966160e-05
7.546564e-05 3.968674e-05
7.541015e-05 3.971232e-05
7.535979e-05 3.973777e-05
7.531462e-05 3.976252e-05
7.527472e-05 3.978591e-05
7.524012e-05 3.980725e-05
7.521087e-05 3.982582e-05
7.518697e-05 3.984086e-05
7.516845e-05 3.985158e-05
7.515528e-05 3.985721e-05
7.514744e-05 3.985697e-05
7.514489e-05 3.985010e-05
7.514757e-05 3.983590e-05
7.515539e-05 3.981375e-05
7.516825e-05 3.978312e-05
7.518601e-05 3.974359e-05
7.520853e-05 3.969489e-05
7.523562e-05 3.963689e-05
7.526708e-05 3.956965e-05
7.530267e-05 3.949338e-05
7.534216e-05 3.940847e-05
7.538526e-05 3.931546e-05
7.543169e-05 3.921500e-05
7.548116e-05 3.910790e-05
7.553338e-05 3.899500e-05
7.558806e-05 3.887723e-05
7.564490e-05 3.875553e-05
7.570363e-05 3.863086e-05
7.576398e-05 3.850414e-05
7.582570e-05 3.837627e-05
7.588854e-05 3.824809e-05
7.595227e-05 3.812041e-05
7.601668e-05 3.799395e-05
7.608156e-05 3.786939e-05
7.614670e-05 3.774733e-05
7.621193e-05 3.762833e-05
7.627704e-05 3.751289e-05
7.634187e-05 3.740144e-05
7.640622e-05 3.729438e-05
7.646991e-05 3.719205e-05
7.653276e-05 3.709476e-05
7.659459e-05 3.700278e-05
7.665520e-05 3.691633e-05
7.671440e-05 3.683561e-05
7.677199e-05 3.676078e-05
7.682775e-05 3.669195e-05
7.688147e-05 3.662922e-05
7.693291e-05 3.657263e-05
7.698183e-05 3.652220e-05
7.702798e-05 3.647789e-05
7.707108e-05 3.643962e-05
7.711086e-05 3.640728e-05
7.714701e-05 3.638068e-05
7.717922e-05 3.635959e-05
7.720717e-05 3.634372e-05
7.723053e-05 3.633273e-05
7.724896e-05 3.632622e-05
7.726211e-05 3.632374e-05
7.726965e-05 3.632479e-05
7.727122e-05 3.632882e-05
7.726653e-05 3.633526e-05
7.725525e-05 3.634352e-05
7.723713e-05 3.635299e-05
7.721193e-05 3.636307e-05
7.717948e-05 3.637317e-05
7.713964e-05 3.638276e-05
7.709238e-05 3.639134e-05
7.703770e-05 3.639850e-05
7.697572e-05 3.640388e-05
7.690663e-05 3.640723e-05
7.683070e-05 3.640842e-05
7.674830e-05 3.640737e-05
7.665986e-05 3.640415e-05
7.656590e-05 3.639890e-05
7.646698e-05 3.639184e-05
7.636371e-05 3.638327e-05
7.625673e-05 3.637355e-05
7.614670e-05 3.636307e-05
7.603427e-05 3.635225e-05
7.592011e-05 3.634152e-05
7.580484e-05 3.633130e-05
7.568907e-05 3.632198e-05
7.557337e-05 3.631396e-05
7.545828e-05 3.630757e-05
7.534430e-05 3.630312e-05
7.523191e-05 3.630087e-05
7.512153e-05 3.630102e-05
7.501354e-05 3.630375e-05
7.490832e-05 3.630917e-05
7.480618e-05 3.631734e-05
7.470742e-05 3.632828e-05
7.461231e-05 3.634195e-05
7.452110e-05 3.635828e-05
7.443399e-05 3.637713e-05
7.435118e-05 3.639832e-05
7.427285e-05 3.642161e-05
7.419915e-05 3.644672e-05
7.413021e-05 3.647332e-05
7.406615e-05 3.650101e-05
7.400705e-05 3.652935e-05
7.395301e-05 3.655785e-05
7.390408e-05 3.658596e-05
7.386030e-05 3.661308e-05
7.382170e-05 3.663857e-05
7.378829e-05 3.666173e-05
7.376007e-05 3.668183e-05
7.373701e-05 3.669812e-05
7.371909e-05 3.670982e-05
7.370624e-05 3.671615e-05
7.369840e-05 3.671632e-05
7.369549e-05 3.670959e-05
7.369740e-05 3.669528e-05
7.370402e-05 3.667274e-05
7.371523e-05 3.664147e-05
7.373086e-05 3.660105e-05
7.375074e-05 3.655121e-05
7.377470e-05 3.649185e-05
7.380252e-05 3.642303e-05
7.383400e-05 3.634497e-05
7.386889e-05 3.625807e-05
7.390696e-05 3.616289e-05
7.394796e-05 3.606010e-05
7.399165e-05 3.595050e-05
7.403777e-05 3.583498e-05
7.408608e-05 3.571446e-05
7.413635e-05 3.558990e-05
7.418834e-05 3.546227e-05
7.424184e-05 3.533251e-05
7.429664e-05 3.520152e-05
7.435254e-05 3.507017e-05
7.440937e-05 3.493927e-05
7.446693e-05 3.480955e-05
7.452507e-05 3.468170e-05
7.458361e-05 3.455634e-05
7.464239e-05 3.443404e-05
7.470125e-05 3.431528e-05
7.476003e-05 3.420053e-05
7.481857e-05 3.409018e-05
7.487671e-05 3.398460e-05
7.493428e-05 3.388410e-05
7.499110e-05 3.378895e-05
7.504702e-05 3.369939e-05
7.510182e-05 3.361562e-05
7.515533e-05 3.353782e-05
7.520734e-05 3.346611e-05
7.525763e-05 3.340060e-05
7.530598e-05 3.334135e-05
7.535214e-05 3.328837e-05
7.539586e-05 3.324167e-05
7.543685e-05 3.320116e-05
7.547485e-05 3.316674e-05
7.550952e-05 3.313824e-05
7.554056e-05 3.311546e-05
7.556763e-05 3.309812e-05
7.559037e-05 3.308590e-05
7.560843e-05 3.307842e-05
7.562143e-05 3.307524e-05
7.562901e-05 3.307588e-05
7.563080e-05 3.307982e-05
7.562645e-05 3.308651e-05
7.561563e-05 3.309536e-05
7.559804e-05 3.310578e-05
7.557342e-05 3.311719e-05
7.554155e-05 3.312901e-05
7.550228e-05 3.314071e-05
7.545554e-05 3.315181e-05
7.540133e-05 3.316187e-05
7.533973e-05 3.317055e-05
7.527091e-05 3.317759e-05
7.519515e-05 3.318283e-05
7.511281e-05 3.318618e-05
7.502433e-05 3.318769e-05
7.493022e-05 3.318746e-05
7.483106e-05 3.318569e-05
7.472748e-05 3.318265e-05
7.462013e-05 3.317865e-05
7.450970e-05 3.317406e-05
7.439686e-05 3.316926e-05
7.428229e-05 3.316464e-05
7.416664e-05 3.316058e-05
7.405053e-05 3.315746e-05
7.393457e-05 3.315563e-05
7.381930e-05 3.315539e-05
7.370525e-05 3.315703e-05
7.359290e-05 3.316078e-05
7.348268e-05 3.316683e-05
7.337500e-05 3.317532e-05
7.327021e-05 3.318635e-05
7.316866e-05 3.319996e-05
7.307062e-05 3.321615e-05
7.297638e-05 3.323489e-05
7.288616e-05 3.325606e-05
7.280018e-05 3.327954e-05
7.271863e-05 3.330512e-05
7.264165e-05 3.333256e-05
7.256940e-05 3.336157e-05
7.250198e-05 3.339180e-05
7.243948e-05 3.342288e-05
7.238199e-05 3.345433e-05
7.232954e-05 3.348568e-05
7.228218e-05 3.351636e-05
7.223991e-05 3.354578e-05
7.220272e-05 3.357329e-05
7.217060e-05 3.359820e-05
7.214349e-05 3.361978e-05
7.212134e-05 3.363728e-05
7.210406e-05 3.364992e-05
7.209157e-05 3.365692e-05
7.208375e-05 3.365751e-05
7.208048e-05 3.365095e-05
7.208163e-05 3.363655e-05
7.208704e-05 3.361370e-05
7.209656e-05 3.358187e-05
7.211001e-05 3.354067e-05
7.212721e-05 3.348984e-05
7.214796e-05 3.342929e-05
7.217207e-05 3.335908e-05
7.219933e-05 3.327945e-05
7.222954e-05 3.319081e-05
7.226247e-05 3.309373e-05
7.229793e-05 3.298890e-05
7.233570e-05 3.287713e-05
7.237559e-05 3.275931e-05
7.241740e-05 3.263638e-05
7.246094e-05 3.250932e-05
7.250604e-05 3.237909e-05
7.255254e-05 3.224666e-05
7.260027e-05 3.211293e-05
7.264908e-05 3.197879e-05
7.269884e-05 3.184504e-05
7.274940e-05 3.171243e-05
7.280062e-05 3.158166e-05
7.285239e-05 3.145336e-05
7.290455e-05 3.132808e-05
7.295699e-05 3.120636e-05
7.300956e-05 3.108863e-05
7.306213e-05 3.097532e-05
7.311455e-05 3.086678e-05
7.316667e-05 3.076335e-05
7.321834e-05 3.066530e-05
7.326938e-05 3.057288e-05
7.331964e-05 3.048631e-05
7.336892e-05 3.040576e-05
7.341703e-05 3.033138e-05
7.346375e-05 3.026328e-05
7.350887e-05 3.020153e-05
7.355213e-05 3.014617e-05
7.359329e-05 3.009719e-05
7.363207e-05 3.005455e-05
7.366817e-05 3.001815e-05
7.370128e-05 2.998785e-05
7.373106e-05 2.996344e-05
7.375716e-05 2.994468e-05
7.377922e-05 2.993126e-05
7.379685e-05 2.992283e-05
7.380966e-05 2.991896e-05
7.381726e-05 2.991920e-05
7.381926e-05 2.992304e-05
7.381527e-05 2.992994e-05
7.380494e-05 2.993936e-05
7.378793e-05 2.995071e-05
7.376395e-05 2.996341e-05
7.373276e-05 2.997692e-05
7.369418e-05 2.999070e-05
7.364810e-05 3.000427e-05
7.359450e-05 3.001722e-05
7.353344e-05 3.002917e-05
7.346510e-05 3.003988e-05
7.338973e-05 3.004915e-05
7.330769e-05 3.005690e-05
7.321941e-05 3.006313e-05
7.312542e-05 3.006792e-05
7.302631e-05 3.007145e-05
7.292272e-05 3.007394e-05
7.281531e-05 3.007568e-05
7.270479e-05 3.007699e-05
7.259186e-05 3.007822e-05
7.247720e-05 3.007972e-05
7.236150e-05 3.008185e-05
7.224539e-05 3.008493e-05
7.212949e-05 3.008929e-05
7.201438e-05 3.009521e-05
7.190058e-05 3.010294e-05
7.178859e-05 3.011268e-05
7.167885e-05 3.012460e-05
7.157177e-05 3.013883e-05
7.146773e-05 3.015543e-05
7.136704e-05 3.017444e-05
7.127001e-05 3.019585e-05
7.117690e-05 3.021959e-05
7.108795e-05 3.024555e-05
7.100334e-05 3.027358e-05
7.092327e-05 3.030348e-05
7.084787e-05 3.033499e-05
7.077726e-05 3.036781e-05
7.071155e-05 3.040161e-05
7.065081e-05 3.043597e-05
7.059507e-05 3.047045e-05
7.054438e-05 3.050455e-05
7.049872e-05 3.053772e-05
7.045808e-05 3.056935e-05
7.042242e-05 3.059881e-05
7.039167e-05 3.062540e-05
7.036575e-05 3.064840e-05
7.034457e-05 3.066705e-05
7.032799e-05 3.068060e-05
7.031589e-05 3.068825e-05
7.030811e-05 3.068926e-05
7.030450e-05 3.068289e-05
7.030488e-05 3.066845e-05
7.030906e-05 3.064533e-05
7.031686e-05 3.061304e-05
7.032809e-05 3.057118e-05
7.034255e-05 3.051951e-05
7.036004e-05 3.045794e-05
7.038037e-05 3.038654e-05
7.040334e-05 3.030557e-05
7.042877e-05 3.021545e-05
7.045648e-05 3.011675e-05
7.048629e-05 3.001017e-05
7.051804e-05 2.989654e-05
7.055158e-05 2.977676e-05
7.058677e-05 2.965178e-05
7.062346e-05 2.952257e-05
7.066155e-05 2.939012e-05
7.070091e-05 2.925539e-05
7.074143e-05 2.911931e-05
7.078302e-05 2.898276e-05
7.082556e-05 2.884654e-05
7.086897e-05 2.871142e-05
7.091314e-05 2.857811e-05
7.095798e-05 2.844722e-05
7.100338e-05 2.831934e-05
7.104925e-05 2.819498e-05
7.109546e-05 2.807462e-05
7.114190e-05 2.795866e-05
7.118845e-05 2.784748e-05
7.123498e-05 2.774141e-05
7.128133e-05 2.764075e-05
7.132738e-05 2.754574e-05
7.137294e-05 2.745660e-05
7.141785e-05 2.737354e-05
7.146192e-05 2.729670e-05
7.150494e-05 2.722620e-05
7.154669e-05 2.716213e-05
7.158694e-05 2.710454e-05
7.162543e-05 2.705343e-05
7.166187e-05 2.700878e-05
7.169598e-05 2.697051e-05
7.172742e-05 2.693848e-05
7.175586e-05 2.691252e-05
7.178092e-05 2.689239e-05
7.180223e-05 2.687782e-05
7.181938e-05 2.686845e-05
7.183197e-05 2.686390e-05
7.183957e-05 2.686373e-05
7.184177e-05 2.686746e-05
7.183816e-05 2.687457e-05
7.182835e-05 2.688453e-05
7.181197e-05 2.689676e-05
7.178871e-05 2.691073e-05
7.175828e-05 2.692589e-05
7.172049e-05 2.694171e-05
7.167520e-05 2.695772e-05
7.162236e-05 2.697351e-05
7.156203e-05 2.698871e-05
7.149436e-05 2.700304e-05
7.141960e-05 2.701633e-05
7.133808e-05 2.702844e-05
7.125026e-05 2.703937e-05
7.115667e-05 2.704918e-05
7.105788e-05 2.705799e-05
7.095457e-05 2.706601e-05
7.084741e-05 2.707349e-05
7.073712e-05 2.708070e-05
7.062441e-05 2.708795e-05
7.051000e-05 2.709557e-05
7.039457e-05 2.710387e-05
7.027879e-05 2.711315e-05
7.016329e-05 2.712369e-05
7.004866e-05 2.713574e-05
6.993544e-05 2.714953e-05
6.982413e-05 2.716524e-05
6.971518e-05 2.718301e-05
6.960902e-05 2.720293e-05
6.950600e-05 2.722506e-05
6.940648e-05 2.724943e-05
6.931073e-05 2.727598e-05
6.921902e-05 2.730466e-05
6.913158e-05 2.733533e-05
6.904859e-05 2.736784e-05
6.897022e-05 2.740196e-05
6.889661e-05 2.743746e-05
6.882786e-05 2.747400e-05
6.876405e-05 2.751126e-05
6.870523e-05 2.754882e-05
6.865141e-05 2.758622e-05
6.860261e-05 2.762298e-05
6.855879e-05 2.765854e-05
6.851989e-05 2.769230e-05
6.848586e-05 2.772361e-05
6.845657e-05 2.775181e-05
6.843192e-05 2.777616e-05
6.841176e-05 2.779592e-05
6.839593e-05 2.781033e-05
6.838425e-05 2.781862e-05
6.837654e-05 2.782004e-05
6.837259e-05 2.781387e-05
6.837220e-05 2.779943e-05
6.837514e-05 2.777613e-05
6.838121e-05 2.774346e-05
6.839019e-05 2.770106e-05
6.840187e-05 2.764869e-05
6.841605e-05 2.758627e-05
6.843254e-05 2.751389e-05
6.845115e-05 2.743181e-05
6.847174e-05 2.734046e-05
6.849413e-05 2.724042e-05
6.851821e-05 2.713241e-05
6.854385e-05 2.701725e-05
6.857095e-05 2.689584e-05
6.859941e-05 2.676916e-05
6.862916e-05 2.663818e-05
6.866012e-05 2.650388e-05
6.869223e-05 2.636725e-05
6.872543e-05 2.622920e-05
6.875967e-05 2.609061e-05
6.879488e-05 2.595232e-05
6.883101e-05 2.581508e-05
6.886800e-05 2.567959e-05
6.890579e-05 2.554650e-05
6.894430e-05 2.541638e-05
6.898346e-05 2.528975e-05
6.902318e-05 2.516709e-05
6.906336e-05 2.504882e-05
6.910391e-05 2.493532e-05
6.914471e-05 2.482692e-05
6.918563e-05 2.472392e-05
6.922653e-05 2.462658e-05
6.926727e-05 2.453515e-05
6.930768e-05 2.444980e-05
6.934759e-05 2.437072e-05
6.938678e-05 2.429802e-05
6.942506e-05 2.423181e-05
6.946217e-05 2.417215e-05
6.949788e-05 2.411907e-05
6.953189e-05 2.407254e-05
6.956390e-05 2.403250e-05
6.959359e-05 2.399883e-05
6.962060e-05 2.397139e-05
6.964455e-05 2.394996e-05
6.966505e-05 2.393427e-05
6.968168e-05 2.392400e-05
6.969401e-05 2.391878e-05
6.970159e-05 2.391821e-05
6.970399e-05 2.392182e-05
6.970076e-05 2.392911e-05
6.969149e-05 2.393957e-05
6.967579e-05 2.395267e-05
6.965330e-05 2.396786e-05
6.962373e-05 2.398461e-05
6.958683e-05 2.400243e-05
6.954246e-05 2.402084e-05
6.949055e-05 2.403942e-05
6.943112e-05 2.405782e-05
6.936431e-05 2.407575e-05
6.929036e-05 2.409300e-05
6.920961e-05 2.410946e-05
6.912250e-05 2.412506e-05
6.902956e-05 2.413985e-05
6.893139e-05 2.415392e-05
6.882865e-05 2.416745e-05
6.872204e-05 2.418063e-05
6.861229e-05 2.419372e-05
6.850013e-05 2.420698e-05
6.838628e-05 2.422070e-05
6.827147e-05 2.423514e-05
6.815635e-05 2.425059e-05
6.804158e-05 2.426728e-05
6.792775e-05 2.428544e-05
6.781543e-05 2.430526e-05
6.770511e-05 2.432688e-05
6.759727e-05 2.435044e-05
6.749232e-05 2.437600e-05
6.739064e-05 2.440360e-05
6.729255e-05 2.443324e-05
6.719836e-05 2.446487e-05
6.710831e-05 2.449840e-05
6.702263e-05 2.453370e-05
6.694150e-05 2.457059e-05
6.686507e-05 2.460886e-05
6.679346e-05 2.464823e-05
6.672675e-05 2.468839e-05
6.666502e-05 2.472900e-05
6.660828e-05 2.476964e-05
6.655654e-05 2.480987e-05
6.650977e-05 2.484918e-05
6.646791e-05 2.488703e-05
6.643088e-05 2.492281e-05
6.639856e-05 2.495590e-05
6.637082e-05 2.498562e-05
6.634750e-05 2.501125e-05
6.632843e-05 2.503206e-05
6.631339e-05 2.504730e-05
6.630217e-05 2.505620e-05
6.629455e-05 2.505803e-05
6.629028e-05 2.505208e-05
6.628911e-05 2.503768e-05
6.629081e-05 2.501425e-05
6.629513e-05 2.498131e-05
6.630183e-05 2.493849e-05
6.631070e-05 2.488557e-05
6.632152e-05 2.482249e-05
6.633412e-05 2.474933e-05
6.634833e-05 2.466637e-05
6.636400e-05 2.457405e-05
6.638103e-05 2.447296e-05
6.639931e-05 2.436381e-05
6.641876e-05 2.424745e-05
6.643934e-05 2.412477e-05
6.646100e-05 2.399675e-05
6.648371e-05 2.386436e-05
6.650746e-05 2.372861e-05
6.653223e-05 2.359046e-05
6.655801e-05 2.345083e-05
6.658480e-05 2.331062e-05
6.661258e-05 2.317064e-05
6.664133e-05 2.303167e-05
6.667104e-05 2.289440e-05
6.670167e-05 2.275948e-05
6.673318e-05 2.262749e-05
6.676552e-05 2.249895e-05
6.679863e-05 2.237435e-05
6.683245e-05 2.225410e-05
6.686688e-05 2.213859e-05
6.690183e-05 2.202816e-05
6.693719e-05 2.192313e-05
6.697284e-05 2.182375e-05
6.700864e-05 2.173027e-05
6.704444e-05 2.164289e-05
6.708006e-05 2.156178e-05
6.711532e-05 2.148710e-05
6.715001e-05 2.141894e-05
6.718389e-05 2.135739e-05
6.721671e-05 2.130247e-05
6.724818e-05 2.125419e-05
6.727801e-05 2.121250e-05
6.730586e-05 2.117730e-05
6.733137e-05 2.114846e-05
6.735414e-05 2.112577e-05
6.737377e-05 2.110901e-05
6.738983e-05 2.109787e-05
6.740186e-05 2.109200e-05
6.740940e-05 2.109102e-05
6.741199e-05 2.109450e-05
6.740916e-05 2.110195e-05
6.740046e-05 2.111289e-05
6.738548e-05 2.112681e-05
6.736384e-05 2.114318e-05
6.733520e-05 2.116149e-05
6.729931e-05 2.118125e-05
6.725598e-05 2.120200e-05
6.720514e-05 2.122333e-05
6.714677e-05 2.124487e-05
6.708102e-05 2.126635e-05
6.700809e-05 2.128752e-05
6.692833e-05 2.130826e-05
6.684218e-05 2.132850e-05
6.675016e-05 2.134823e-05
6.665288e-05 2.136752e-05
6.655101e-05 2.138651e-05
6.644526e-05 2.140537e-05
6.633636e-05 2.142429e-05
6.622507e-05 2.144352e-05
6.611212e-05 2.146330e-05
6.599824e-05 2.148386e-05
6.588411e-05 2.150542e-05
6.577040e-05 2.152822e-05
6.565770e-05 2.155243e-05
6.554660e-05 2.157821e-05
6.543759e-05 2.160570e-05
6.533116e-05 2.163498e-05
6.522773e-05 2.166611e-05
6.512766e-05 2.169910e-05
6.503130e-05 2.173393e-05
6.493893e-05 2.177055e-05
6.485080e-05 2.180884e-05
6.476712e-05 2.184866e-05
6.468808e-05 2.188983e-05
6.461380e-05 2.193212e-05
6.454439e-05 2.197525e-05
6.447993e-05 2.201892e-05
6.442045e-05 2.206277e-05
6.436597e-05 2.210638e-05
6.431645e-05 2.214932e-05
6.427184e-05 2.219107e-05
6.423206e-05 2.223109e-05
6.419699e-05 2.226881e-05
6.416648e-05 2.230357e-05
6.414037e-05 2.233473e-05
6.411846e-05 2.236157e-05
6.410052e-05 2.238337e-05
6.408631e-05 2.239938e-05
6.407559e-05 2.240887e-05
6.406807e-05 2.241111e-05
6.406349e-05 2.240539e-05
6.406156e-05 2.239107e-05
6.406200e-05 2.236759e-05
6.406455e-05 2.233447e-05
6.406896e-05 2.229135e-05
6.407499e-05 2.223804e-05
6.408243e-05 2.217446e-05
6.409111e-05 2.210073e-05
6.410087e-05 2.201713e-05
6.411159e-05 2.192411e-05
6.412320e-05 2.182225e-05
6.413562e-05 2.171229e-05
6.414884e-05 2.159505e-05
6.416284e-05 2.147145e-05
6.417763e-05 2.134245e-05
6.419324e-05 2.120904e-05
6.420971e-05 2.107222e-05
6.422707e-05 2.093294e-05
6.424536e-05 2.079213e-05
6.426462e-05 2.065069e-05
6.428489e-05 2.050943e-05
6.430618e-05 2.036912e-05
6.432852e-05 2.023046e-05
6.435190e-05 2.009410e-05
6.437632e-05 1.996061e-05
6.440175e-05 1.983053e-05
6.442817e-05 1.970434e-05
6.445552e-05 1.958246e-05
6.448373e-05 1.946527e-05
6.451274e-05 1.935314e-05
6.454244e-05 1.924637e-05
6.457274e-05 1.914523e-05
6.460349e-05 1.904997e-05
6.463458e-05 1.896080e-05
6.466582e-05 1.887791e-05
6.469704e-05 1.880145e-05
6.472804e-05 1.873154e-05
6.475858e-05 1.866826e-05
6.478842e-05 1.861167e-05
6.481728e-05 1.856178e-05
6.484484e-05 1.851856e-05
6.487077e-05 1.848192e-05
6.489470e-05 1.845176e-05
6.491623e-05 1.842789e-05
6.493494e-05 1.841010e-05
6.495038e-05 1.839812e-05
6.496208e-05 1.839162e-05
6.496956e-05 1.839024e-05
6.497232e-05 1.839357e-05
6.496990e-05 1.840117e-05
6.496180e-05 1.841256e-05
6.494758e-05 1.842725e-05
6.492684e-05 1.844475e-05
6.489922e-05 1.846457e-05
6.486444e-05 1.848622e-05
6.482228e-05 1.850925e-05
6.477264e-05 1.853326e-05
6.471551e-05 1.855789e-05
6.465100e-05 1.858284e-05
6.457930e-05 1.860788e-05
6.450077e-05 1.863285e-05
6.441582e-05 1.865766e-05
6.432499e-05 1.868227e-05
6.422888e-05 1.870673e-05
6.412816e-05 1.873113e-05
6.402357e-05 1.875560e-05
6.391584e-05 1.878032e-05
6.380573e-05 1.880547e-05
6.369400e-05 1.883124e-05
6.358138e-05 1.885785e-05
6.346856e-05 1.888548e-05
6.335623e-05 1.891431e-05
6.324499e-05 1.894450e-05
6.313541e-05 1.897618e-05
6.302803e-05 1.900945e-05
6.292332e-05 1.904437e-05
6.282169e-05 1.908097e-05
6.272353e-05 1.911926e-05
6.262916e-05 1.915919e-05
6.253888e-05 1.920068e-05
6.245292e-05 1.924362e-05
6.237149e-05 1.928785e-05
6.229476e-05 1.933318e-05
6.222284e-05 1.937938e-05
6.215583e-05 1.942616e-05
6.209380e-05 1.947321e-05
6.203674e-05 1.952017e-05
6.198466e-05 1.956663e-05
6.193751e-05 1.961214e-05
6.189519e-05 1.965622e-05
6.185761e-05 1.969831e-05
6.182460e-05 1.973784e-05
6.179599e-05 1.977419e-05
6.177158e-05 1.980669e-05
6.175113e-05 1.983466e-05
6.173438e-05 1.985739e-05
6.172105e-05 1.987414e-05
6.171085e-05 1.988419e-05
6.170346e-05 1.988682e-05
6.169858e-05 1.988136e-05
6.169589e-05 1.986716e-05
6.169508e-05 1.984369e-05
6.169586e-05 1.981048e-05
6.169796e-05 1.976719e-05
6.170113e-05 1.971363e-05
6.170517e-05 1.964974e-05
6.170990e-05 1.957566e-05
6.171518e-05 1.949166e-05
6.172092e-05 1.939820e-05
6.172707e-05 1.929586e-05
6.173361e-05 1.918539e-05
6.174055e-05 1.906762e-05
6.174793e-05 1.894344e-05
6.175581e-05 1.881384e-05
6.176428e-05 1.867979e-05
6.177342e-05 1.854228e-05
6.178332e-05 1.840227e-05
6.179407e-05 1.826069e-05
6.180575e-05 1.811842e-05
6.181845e-05 1.797628e-05
6.183222e-05 1.783503e-05
6.184712e-05 1.769538e-05
6.186319e-05 1.755796e-05
6.188045e-05 1.742336e-05
6.189890e-05 1.729211e-05
6.191854e-05 1.716469e-05
6.193934e-05 1.704152e-05
6.196126e-05 1.692300e-05
6.198424e-05 1.680948e-05
6.200820e-05 1.670127e-05
6.203305e-05 1.659865e-05
6.205868e-05 1.650189e-05
6.208496e-05 1.641119e-05
6.211173e-05 1.632675e-05
6.213883e-05 1.624873e-05
6.216605e-05 1.617727e-05
6.219317e-05 1.611245e-05
6.221995e-05 1.605435e-05
6.224610e-05 1.600299e-05
6.227131e-05 1.595835e-05
6.229525e-05 1.592039e-05
6.231753e-05 1.588899e-05
6.233776e-05 1.586400e-05
6.235550e-05 1.584524e-05
6.237027e-05 1.583245e-05
6.238161e-05 1.582534e-05
6.238900e-05 1.582356e-05
6.239195e-05 1.582674e-05
6.238993e-05 1.583445e-05
6.238245e-05 1.584626e-05
6.236904e-05 1.586169e-05
6.234926e-05 1.588028e-05
6.232274e-05 1.590154e-05
6.228916e-05 1.592501e-05
6.224829e-05 1.595026e-05
6.220001e-05 1.597689e-05
6.214427e-05 1.600454e-05
6.208118e-05 1.603290e-05
6.201093e-05 1.606173e-05
6.193384e-05 1.609085e-05
6.185033e-05 1.612016e-05
6.176094e-05 1.614958e-05
6.166628e-05 1.617914e-05
6.156701e-05 1.620888e-05
6.146387e-05 1.623891e-05
6.135761e-05 1.626934e-05
6.124901e-05 1.630033e-05
6.113881e-05 1.633203e-05
6.102777e-05 1.636461e-05
6.091659e-05 1.639823e-05
6.080595e-05 1.643302e-05
6.069648e-05 1.646910e-05
6.058876e-05 1.650659e-05
6.048331e-05 1.654554e-05
6.038060e-05 1.658600e-05
6.028108e-05 1.662797e-05
6.018510e-05 1.667145e-05
6.009300e-05 1.671636e-05
6.000506e-05 1.676261e-05
5.992152e-05 1.681008e-05
5.984256e-05 1.685860e-05
5.976836e-05 1.690796e-05
5.969901e-05 1.695792e-05
5.963460e-05 1.700822e-05
5.957516e-05 1.705851e-05
5.952070e-05 1.710845e-05
5.947117e-05 1.715762e-05
5.942651e-05 1.720559e-05
5.938661e-05 1.725186e-05
5.935132e-05 1.729590e-05
5.932047e-05 1.733714e-05
5.929385e-05 1.737496e-05
5.927121e-05 1.740872e-05
5.925228e-05 1.743774e-05
5.923677e-05 1.746133e-05
5.922435e-05 1.747877e-05
5.921470e-05 1.748935e-05
5.920747e-05 1.749237e-05
5.920230e-05 1.748717e-05
5.919885e-05 1.747315e-05
5.919679e-05 1.744975e-05
5.919579e-05 1.741654e-05
5.919558e-05 1.737321e-05
5.919589e-05 1.731955e-05
5.919651e-05 1.725554e-05
5.919728e-05 1.718131e-05
5.919807e-05 1.709715e-05
5.919881e-05 1.700351e-05
5.919949e-05 1.690100e-05
5.920012e-05 1.679033e-05
5.920076e-05 1.667235e-05
5.920150e-05 1.654797e-05
5.920246e-05 1.641813e-05
5.920376e-05 1.628381e-05
5.920554e-05 1.614601e-05
5.920795e-05 1.600567e-05
5.921113e-05 1.586372e-05
5.921520e-05 1.572103e-05
5.922029e-05 1.557842e-05
5.922650e-05 1.543664e-05
5.923393e-05 1.529639e-05
5.924264e-05 1.515831e-05
5.925268e-05 1.502298e-05
5.926411e-05 1.489093e-05
5.927691e-05 1.476264e-05
5.929111e-05 1.463853e-05
5.930667e-05 1.451901e-05
5.932356e-05 1.440443e-05
5.934171e-05 1.429509e-05
5.936104e-05 1.419130e-05
5.938147e-05 1.409330e-05
5.940287e-05 1.400133e-05
5.942510e-05 1.391558e-05
5.944799e-05 1.383623e-05
5.947135e-05 1.376341e-05
5.949498e-05 1.369724e-05
5.951861e-05 1.363779e-05
5.954199e-05 1.358511e-05
5.956478e-05 1.353919e-05
5.958666e-05 1.350000e-05
5.960723e-05 1.346745e-05
5.962610e-05 1.344143e-05
5.964280e-05 1.342175e-05
5.965688e-05 1.340819e-05
5.966782e-05 1.340048e-05
5.967511e-05 1.339831e-05
5.967822e-05 1.340132e-05
5.967661e-05 1.340913e-05
5.966977e-05 1.342132e-05
5.965720e-05 1.343745e-05
5.963845e-05 1.345706e-05
5.961310e-05 1.347971e-05
5.958082e-05 1.350494e-05
5.954136e-05 1.353234e-05
5.949457e-05 1.356151e-05
5.944039e-05 1.359209e-05
5.937890e-05 1.362378e-05
5.931029e-05 1.365632e-05
5.923486e-05 1.368952e-05
5.915304e-05 1.372324e-05
5.906535e-05 1.375740e-05
5.897239e-05 1.379197e-05
5.887486e-05 1.382696e-05
5.877347e-05 1.386245e-05
5.866899e-05 1.389851e-05
5.856219e-05 1.393525e-05
5.845384e-05 1.397279e-05
5.834470e-05 1.401126e-05
5.823547e-05 1.405076e-05
5.812685e-05 1.409141e-05
5.801946e-05 1.413329e-05
5.791389e-05 1.417647e-05
5.781067e-05 1.422099e-05
5.771028e-05 1.426688e-05
5.761313e-05 1.431411e-05
5.751961e-05 1.436264e-05
5.743004e-05 1.441241e-05
5.734470e-05 1.446329e-05
5.726381e-05 1.451515e-05
5.718756e-05 1.456781e-05
5.711609e-05 1.462106e-05
5.704951e-05 1.467466e-05
5.698787e-05 1.472832e-05
5.693120e-05 1.478172e-05
5.687948e-05 1.483449e-05
5.683266e-05 1.488624e-05
5.679062e-05 1.493652e-05
5.675325e-05 1.498485e-05
5.672036e-05 1.503071e-05
5.669176e-05 1.507354e-05
5.666719e-05 1.511273e-05
5.664638e-05 1.514765e-05
5.662903e-05 1.517764e-05
5.661480e-05 1.520203e-05
5.660333e-05 1.522010e-05
5.659426e-05 1.523118e-05
5.658720e-05 1.523459e-05
5.658176e-05 1.522967e-05
5.657757e-05 1.521585e-05
5.657426e-05 1.519260e-05
5.657149e-05 1.515949e-05
5.656897e-05 1.511623e-05
5.656641e-05 1.506263e-05
5.656362e-05 1.499868e-05
5.656042e-05 1.492451e-05
5.655671e-05 1.484043e-05
5.655246e-05 1.474689e-05
5.654766e-05 1.464448e-05
5.654238e-05 1.453394e-05
5.653672e-05 1.441610e-05
5.653082e-05 1.429185e-05
5.652485e-05 1.416214e-05
5.651897e-05 1.402795e-05
5.651340e-05 1.389025e-05
5.650831e-05 1.374998e-05
5.650391e-05 1.360807e-05
5.650036e-05 1.346536e-05
5.649783e-05 1.332268e-05
5.649646e-05 1.318077e-05
5.649639e-05 1.304032e-05
5.649771e-05 1.290197e-05
5.650052e-05 1.276630e-05
5.650488e-05 1.263383e-05
5.651082e-05 1.250504e-05
5.651837e-05 1.238035e-05
5.652753e-05 1.226017e-05
5.653827e-05 1.214485e-05
5.655056e-05 1.203470e-05
5.656433e-05 1.193002e-05
5.657949e-05 1.183108e-05
5.659595e-05 1.173809e-05
5.661357e-05 1.165128e-05
5.663219e-05 1.157082e-05
5.665163e-05 1.149686e-05
5.667169e-05 1.142952e-05
5.669212e-05 1.136889e-05
5.671265e-05 1.131504e-05
5.673296e-05 1.126797e-05
5.675271e-05 1.122766e-05
5.677152e-05 1.119407e-05
5.678897e-05 1.116707e-05
5.680460e-05 1.114653e-05
5.681793e-05 1.113223e-05
5.682844e-05 1.112395e-05
5.683561e-05 1.112140e-05
5.683887e-05 1.112424e-05
5.683768e-05 1.113213e-05
5.683151e-05 1.114466e-05
5.681982e-05 1.116144e-05
5.680213e-05 1.118203e-05
5.677803e-05 1.120599e-05
5.674715e-05 1.123291e-05
5.670921e-05 1.126238e-05
5.666403e-05 1.129400e-05
5.661157e-05 1.132743e-05
5.655186e-05 1.136236e-05
5.648508e-05 1.139852e-05
5.641153e-05 1.143570e-05
5.633163e-05 1.147373e-05
5.624589e-05 1.151253e-05
5.615491e-05 1.155201e-05
5.605938e-05 1.159216e-05
5.596003e-05 1.163301e-05
5.585762e-05 1.167460e-05
5.575294e-05 1.171699e-05
5.564675e-05 1.176026e-05
5.553982e-05 1.180450e-05
5.543286e-05 1.184977e-05
5.532656e-05 1.189616e-05
5.522156e-05 1.194371e-05
5.511845e-05 1.199247e-05
5.501775e-05 1.204244e-05
5.491995e-05 1.209362e-05
5.482546e-05 1.214597e-05
5.473467e-05 1.219943e-05
5.464788e-05 1.225390e-05
5.456537e-05 1.230927e-05
5.448737e-05 1.236537e-05
5.441404e-05 1.242203e-05
5.434552e-05 1.247902e-05
5.428189e-05 1.253610e-05
5.422321e-05 1.259297e-05
5.416947e-05 1.264932e-05
5.412064e-05 1.270478e-05
5.407664e-05 1.275895e-05
5.403735e-05 1.281141e-05
5.400261e-05 1.286167e-05
5.397222e-05 1.290922e-05
5.394594e-05 1.295351e-05
5.392350e-05 1.299395e-05
5.390459e-05 1.302994e-05
5.388887e-05 1.306081e-05
5.387596e-05 1.308592e-05
5.386547e-05 1.310458e-05
5.385700e-05 1.311613e-05
5.385013e-05 1.311991e-05
5.384444e-05 1.311529e-05
5.383952e-05 1.310171e-05
5.383497e-05 1.307867e-05
5.383044e-05 1.304576e-05
5.382561e-05 1.300269e-05
5.382020e-05 1.294930e-05
5.381399e-05 1.288559e-05
5.380684e-05 1.281170e-05
5.379865e-05 1.272794e-05
5.378941e-05 1.263476e-05
5.377915e-05 1.253276e-05
5.376798e-05 1.242266e-05
5.375604e-05 1.230528e-05
5.374351e-05 1.218152e-05
5.373062e-05 1.205232e-05
5.371759e-05 1.191864e-05
5.370467e-05 1.178143e-05
5.369210e-05 1.164163e-05
5.368013e-05 1.150015e-05
5.366896e-05 1.135784e-05
5.365882e-05 1.121550e-05
5.364988e-05 1.107386e-05
5.364231e-05 1.093362e-05
5.363625e-05 1.079540e-05
5.363181e-05 1.065977e-05
5.362908e-05 1.052726e-05
5.362814e-05 1.039833e-05
5.362902e-05 1.027342e-05
5.363175e-05 1.015292e-05
5.363632e-05 1.003719e-05
5.364271e-05 9.926541e-06
5.365088e-05 9.821278e-06
5.366074e-05 9.721662e-06
5.367221e-05 9.627933e-06
5.368517e-05 9.540305e-06
5.369947e-05 9.458963e-06
5.371493e-05 9.384070e-06
5.373137e-05 9.315757e-06
5.374853e-05 9.254127e-06
5.376615e-05 9.199250e-06
5.378392e-05 9.151163e-06
5.380150e-05 9.109864e-06
5.381848e-05 9.075311e-06
5.383447e-05 9.047422e-06
5.384898e-05 9.026071e-06
5.386153e-05 9.011086e-06
5.387158e-05 9.002255e-06
5.387860e-05 8.999321e-06
5.388201e-05 9.001988e-06
5.388125e-05 9.009927e-06
5.387575e-05 9.022776e-06
5.386497e-05 9.040151e-06
5.384841e-05 9.061652e-06
5.382562e-05 9.086871e-06
5.379622e-05 9.115403e-06
5.375991e-05 9.146852e-06
5.371649e-05 9.180842e-06
5.366588e-05 9.217026e-06
5.360812e-05 9.255089e-06
5.354337e-05 9.294760e-06
5.347191e-05 9.335812e-06
5.339415e-05 9.378062e-06
5.331060e-05 9.421375e-06
5.322186e-05 9.465658e-06
5.312861e-05 9.510857e-06
5.303159e-05 9.556951e-06
5.293155e-05 9.603946e-06
5.282927e-05 9.651864e-06
5.272555e-05 9.700744e-06
5.262113e-05 9.750625e-06
5.251674e-05 9.801547e-06
5.241307e-05 9.853543e-06
5.231076e-05 9.906634e-06
5.221039e-05 9.960824e-06
5.211250e-05 1.001610e-05
5.201757e-05 1.007243e-05
5.192602e-05 1.012975e-05
5.183821e-05 1.018798e-05
5.175445e-05 1.024701e-05
5.167502e-05 1.030670e-05
5.160012e-05 1.036689e-05
5.152992e-05 1.042738e-05
5.146454e-05 1.048795e-05
5.140405e-05 1.054834e-05
5.134849e-05 1.060826e-05
5.129784e-05 1.066740e-05
5.125204e-05 1.072538e-05
5.121099e-05 1.078183e-05
5.117456e-05 1.083631e-05
5.114255e-05 1.088835e-05
5.111474e-05 1.093746e-05
5.109087e-05 1.098309e-05
5.107062e-05 1.102467e-05
5.105365e-05 1.106162e-05
5.103960e-05 1.109329e-05
5.102805e-05 1.111905e-05
5.101857e-05 1.113824e-05
5.101073e-05 1.115023e-05
5.100407e-05 1.115436e-05
5.099814e-05 1.115006e-05
5.099250e-05 1.113676e-05
5.098673e-05 1.111399e-05
5.098046e-05 1.108137e-05
5.097333e-05 1.103862e-05
5.096507e-05 1.098560e-05
5.095548e-05 1.092232e-05
5.094439e-05 1.084891e-05
5.093174e-05 1.076570e-05
5.091754e-05 1.067315e-05
5.090185e-05 1.057184e-05
5.088481e-05 1.046249e-05
5.086662e-05 1.034592e-05
5.084751e-05 1.022301e-05
5.082774e-05 1.009468e-05
5.080759e-05 9.961882e-06
5.078736e-05 9.825560e-06
5.076735e-05 9.686636e-06
5.074784e-05 9.545997e-06
5.072909e-05 9.404484e-06
5.071137e-05 9.262883e-06
5.069488e-05 9.121927e-06
5.067983e-05 8.982290e-06
5.066640e-05 8.844590e-06
5.065473e-05 8.709392e-06
5.064493e-05 8.577212e-06
5.063711e-05 8.448519e-06
5.063132e-05 8.323741e-06
5.062761e-05 8.203268e-06
5.062600e-05 8.087454e-06
5.062647e-05 7.976625e-06
5.062900e-05 7.871076e-06
5.063353e-05 7.771076e-06
5.063998e-05 7.676869e-06
5.064824e-05 7.588674e-06
5.065818e-05 7.506685e-06
5.066963e-05 7.431072e-06
5.068239e-05 7.361979e-06
5.069624e-05 7.299521e-06
5.071091e-05 7.243782e-06
5.072609e-05 7.194814e-06
5.074143e-05 7.152636e-06
5.075655e-05 7.117226e-06
5.077102e-05 7.088523e-06
5.078437e-05 7.066428e-06
5.079610e-05 7.050795e-06
5.080567e-05 7.041439e-06
5.081252e-05 7.038135e-06
5.081607e-05 7.040616e-06
5.081573e-05 7.048584e-06
5.081093e-05 7.061708e-06
5.080109e-05 7.079634e-06
5.078571e-05 7.101988e-06
5.076429e-05 7.128388e-06
5.073646e-05 7.158449e-06
5.070187e-05 7.191792e-06
5.066033e-05 7.228052e-06
5.061173e-05 7.266885e-06
5.055608e-05 7.307978e-06
5.049354e-05 7.351049e-06
5.042438e-05 7.395857e-06
5.034898e-05 7.442199e-06
5.026786e-05 7.489910e-06
5.018162e-05 7.538868e-06
5.009091e-05 7.588980e-06
4.999649e-05 7.640189e-06
4.989910e-05 7.692456e-06
4.979953e-05 7.745767e-06
4.969856e-05 7.800114e-06
4.959695e-05 7.855498e-06
4.949543e-05 7.911921e-06
4.939468e-05 7.969377e-06
4.929535e-05 8.027854e-06
4.919802e-05 8.087326e-06
4.910323e-05 8.147749e-06
4.901144e-05 8.209064e-06
4.892307e-05 8.271190e-06
4.883850e-05 8.334025e-06
4.875801e-05 8.397440e-06
4.868188e-05 8.461288e-06
4.861030e-05 8.525389e-06
4.854343e-05 8.589542e-06
4.848137e-05 8.653516e-06
4.842420e-05 8.717051e-06
4.837191e-05 8.779855e-06
4.832449e-05 8.841609e-06
4.828185e-05 8.901958e-06
4.824388e-05 8.960516e-06
4.821041e-05 9.016861e-06
4.818122e-05 9.070538e-06
4.815608e-05 9.121058e-06
4.813467e-05 9.167898e-06
4.811667e-05 9.210506e-06
4.810170e-05 9.248300e-06
4.808936e-05 9.280677e-06
4.807920e-05 9.307016e-06
4.807076e-05 9.326691e-06
4.806357e-05 9.339076e-06
4.805714e-05 9.343564e-06
4.805099e-05 9.339582e-06
4.804465e-05 9.326604e-06
4.803767e-05 9.304177e-06
4.802966e-05 9.271936e-06
4.802026e-05 9.229629e-06
4.800919e-05 9.177126e-06
4.799623e-05 9.114441e-06
4.798124e-05 9.041735e-06
4.796416e-05 8.959320e-06
4.794504e-05 8.867654e-06
4.792397e-05 8.767327e-06
4.790112e-05 8.659047e-06
4.787673e-05 8.543613e-06
4.785108e-05 8.421895e-06
4.782448e-05 8.294805e-06
4.779728e-05 8.163272e-06
4.776980e-05 8.028224e-06
4.774240e-05 7.890566e-06
4.771541e-05 7.751169e-06
4.768914e-05 7.610859e-06
4.766387e-05 7.470407e-06
4.763988e-05 7.330532e-06
4.761740e-05 7.191897e-06
4.759664e-05 7.055110e-06
4.757777e-05 6.920729e-06
4.756093e-05 6.789260e-06
4.754625e-05 6.661168e-06
4.753381e-05 6.536877e-06
4.752367e-05 6.416773e-06
4.751588e-05 6.301211e-06
4.751044e-05 6.190515e-06
4.750733e-05 6.084982e-06
4.750651e-05 5.984882e-06
4.750792e-05 5.890465e-06
4.751146e-05 5.801954e-06
4.751701e-05 5.719552e-06
4.752441e-05 5.643436e-06
4.753346e-05 5.573760e-06
4.754396e-05 5.510651e-06
4.755563e-05 5.454209e-06
4.756817e-05 5.404501e-06
4.758124e-05 5.361564e-06
4.759445e-05 5.325397e-06
4.760736e-05 5.295963e-06
4.761952e-05 5.273186e-06
4.763040e-05 5.256949e-06
4.763945e-05 5.247096e-06
4.764612e-05 5.243430e-06
4.764979e-05 5.245719e-06
4.764988e-05 5.253693e-06
4.764578e-05 5.267055e-06
4.763692e-05 5.285480e-06
4.762275e-05 5.308624e-06
4.760278e-05 5.336130e-06
4.757658e-05 5.367634e-06
4.754383e-05 5.402776e-06
4.750428e-05 5.441201e-06
4.745782e-05 5.482574e-06
4.740445e-05 5.526579e-06
4.734429e-05 5.572928e-06
4.727762e-05 5.621364e-06
4.720481e-05 5.671664e-06
4.712635e-05 5.723639e-06
4.704284e-05 5.777131e-06
4.695494e-05 5.832014e-06
4.686338e-05 5.888190e-06
4.676892e-05 5.945583e-06
4.667234e-05 6.004133e-06
4.657442e-05 6.063793e-06
4.647591e-05 6.124523e-06
4.637755e-05 6.186285e-06
4.628001e-05 6.249038e-06
4.618395e-05 6.312734e-06
4.608993e-05 6.377317e-06
4.599850e-05 6.442715e-06
4.591011e-05 6.508843e-06
4.582519e-05 6.575597e-06
4.574409e-05 6.642857e-06
4.566711e-05 6.710480e-06
4.559449e-05 6.778300e-06
4.552643e-05 6.846132e-06
4.546308e-05 6.913763e-06
4.540453e-05 6.980959e-06
4.535083e-05 7.047455e-06
4.530197e-05 7.112961e-06
4.525791e-05 7.177159e-06
4.521856e-05 7.239698e-06
4.518377e-05 7.300199e-06
4.515335e-05 7.358251e-06
4.512707e-05 7.413410e-06
4.510466e-05 7.465200e-06
4.508578e-05 7.513116e-06
4.507008e-05 7.556624e-06
4.505715e-05 7.595164e-06
4.504656e-05 7.628153e-06
4.503782e-05 7.654997e-06
4.503044e-05 7.675094e-06
4.502393e-05 7.687845e-06
4.501775e-05 7.692671e-06
4.501139e-05 7.689022e-06
4.500436e-05 7.676401e-06
4.499620e-05 7.654379e-06
4.498648e-05 7.622612e-06
4.497483e-05 7.580866e-06
4.496097e-05 7.529029e-06
4.494468e-05 7.467126e-06
4.492583e-05 7.395324e-06
4.490438e-05 7.313938e-06
4.488039e-05 7.223423e-06
4.485399e-05 7.124365e-06
4.482540e-05 7.017459e-06
4.479488e-05 6.903492e-06
4.476277e-05 6.783317e-06
4.472943e-05 6.657828e-06
4.469524e-05 6.527935e-06
4.466059e-05 6.394546e-06
4.462588e-05 6.258547e-06
4.459149e-05 6.120790e-06
4.455776e-05 5.982082e-06
4.452504e-05 5.843179e-06
4.449361e-05 5.704785e-06
4.446376e-05 5.567548e-06
4.443573e-05 5.432064e-06
4.440971e-05 5.298882e-06
4.438587e-05 5.168500e-06
4.436437e-05 5.041375e-06
4.434532e-05 4.917925e-06
4.432878e-05 4.798533e-06
4.431483e-05 4.683552e-06
4.430349e-05 4.573304e-06
4.429475e-05 4.468087e-06
4.428859e-05 4.368174e-06
4.428496e-05 4.273816e-06
4.428377e-05 4.185243e-06
4.428491e-05 4.102662e-06
4.428823e-05 4.026260e-06
4.429356e-05 3.956200e-06
4.430067e-05 3.892621e-06
4.430931e-05 3.835636e-06
4.431918e-05 3.785329e-06
4.432993e-05 3.741755e-06
4.434119e-05 3.704935e-06
4.435252e-05 3.674853e-06
4.436344e-05 3.651460e-06
4.437344e-05 3.634665e-06
4.438196e-05 3.624343e-06
4.438841e-05 3.620327e-06
4.439221e-05 3.622416e-06
4.439272e-05 3.630374e-06
4.438934e-05 3.643936e-06
4.438147e-05 3.662808e-06
4.436856e-05 3.686675e-06
4.435008e-05 3.715208e-06
4.432561e-05 3.748066e-06
4.429478e-05 3.784906e-06
4.425734e-05 3.825388e-06
4.421315e-05 3.869182e-06
4.416221e-05 3.915973e-06
4.410461e-05 3.965468e-06
4.404062e-05 4.017394e-06
4.397060e-05 4.071510e-06
4.389503e-05 4.127598e-06
4.381449e-05 4.185472e-06
4.372965e-05 4.244970e-06
4.364122e-05 4.305954e-06
4.354996e-05 4.368308e-06
4.345664e-05 4.431930e-06
4.336204e-05 4.496733e-06
4.326692e-05 4.562635e-06
4.317199e-05 4.629560e-06
4.307794e-05 4.697431e-06
4.298541e-05 4.766165e-06
4.289498e-05 4.835674e-06
4.280717e-05 4.905860e-06
4.272244e-05 4.976613e-06
4.264120e-05 5.047806e-06
4.256381e-05 5.119299e-06
4.249055e-05 5.190935e-06
4.242165e-05 5.262536e-06
4.235731e-05 5.333904e-06
4.229767e-05 5.404821e-06
4.224279e-05 5.475046e-06
4.219271e-05 5.544315e-06
4.214742e-05 5.612336e-06
4.210685e-05 5.678794e-06
4.207089e-05 5.743345e-06
4.203938e-05 5.805618e-06
4.201210e-05 5.865210e-06
4.198881e-05 5.921693e-06
4.196919e-05 5.974606e-06
4.195290e-05 6.023462e-06
4.193955e-05 6.067746e-06
4.192869e-05 6.106920e-06
4.191987e-05 6.140429e-06
4.191258e-05 6.167701e-06
4.190629e-05 6.188163e-06
4.190046e-05 6.201244e-06
4.189455e-05 6.206392e-06
4.188800e-05 6.203088e-06
4.188031e-05 6.190861e-06
4.187099e-05 6.169305e-06
4.185958e-05 6.138103e-06
4.184573e-05 6.097038e-06
4.182912e-05 6.046015e-06
4.180955e-05 5.985070e-06
4.178689e-05 5.914376e-06
4.176113e-05 5.834252e-06
4.173234e-05 5.745147e-06
4.170069e-05 5.647639e-06
4.166643e-05 5.542412e-06
4.162987e-05 5.430237e-06
4.159139e-05 5.311947e-06
4.155139e-05 5.188417e-06
4.151032e-05 5.060535e-06
4.146860e-05 4.929185e-06
4.142668e-05 4.795234e-06
4.138498e-05 4.659510e-06
4.134390e-05 4.522800e-06
4.130380e-05 4.385842e-06
4.126504e-05 4.249322e-06
4.122790e-05 4.113875e-06
4.119267e-05 3.980081e-06
4.115958e-05 3.848478e-06
4.112882e-05 3.719554e-06
4.110056e-05 3.593758e-06
4.107494e-05 3.471501e-06
4.105206e-05 3.353163e-06
4.103199e-05 3.239091e-06
4.101478e-05 3.129606e-06
4.100043e-05 3.025005e-06
4.098895e-05 2.925563e-06
4.098029e-05 2.831534e-06
4.097437e-05 2.743150e-06
4.097110e-05 2.660626e-06
4.097034e-05 2.584156e-06
4.097191e-05 2.513911e-06
4.097562e-05 2.450043e-06
4.098121e-05 2.392678e-06
4.098838e-05 2.341917e-06
4.099679e-05 2.297830e-06
4.100607e-05 2.260461e-06
4.101578e-05 2.229818e-06
4.102543e-05 2.205875e-06
4.103452e-05 2.188571e-06
4.104247e-05 2.177808e-06
4.104871e-05 2.173453e-06
4.105261e-05 2.175337e-06
4.105354e-05 2.183256e-06
4.105089e-05 2.196979e-06
4.104404e-05 2.216244e-06
4.103242e-05 2.240767e-06
4.101550e-05 2.270245e-06
4.099281e-05 2.304363e-06
4.096399e-05 2.342796e-06
4.092877e-05 2.385219e-06
4.088698e-05 2.431310e-06
4.083860e-05 2.480755e-06
4.078374e-05 2.533253e-06
4.072261e-05 2.588522e-06
4.065557e-05 2.646298e-06
4.058311e-05 2.706341e-06
4.050577e-05 2.768432e-06
4.042423e-05 2.832374e-06
4.033918e-05 2.897993e-06
4.025138e-05 2.965129e-06
4.016159e-05 3.033643e-06
4.007059e-05 3.103403e-06
3.997912e-05 3.174290e-06
3.988790e-05 3.246187e-06
3.979761e-05 3.318982e-06
3.970888e-05 3.392558e-06
3.962229e-05 3.466796e-06
3.953835e-05 3.541570e-06
3.945752e-05 3.616744e-06
3.938020e-05 3.692173e-06
3.930673e-05 3.767696e-06
3.923739e-05 3.843141e-06
3.917242e-05 3.918317e-06
3.911198e-05 3.993018e-06
3.905621e-05 4.067019e-06
3.900515e-05 4.140074e-06
3.895885e-05 4.211917e-06
3.891725e-05 4.282259e-06
3.888029e-05 4.350788e-06
3.884783e-05 4.417167e-06
3.881968e-05 4.481033e-06
3.879563e-05 4.541997e-06
3.877538e-05 4.599643e-06
3.875862e-05 4.653528e-06
3.874496e-05 4.703183e-06
3.873399e-05 4.748117e-06
3.872524e-05 4.787815e-06
3.871822e-05 4.821747e-06
3.871239e-05 4.849370e-06
3.870721e-05 4.870138e-06
3.870209e-05 4.883511e-06
3.869645e-05 4.888968e-06
3.868975e-05 4.886018e-06
3.868141e-05 4.874218e-06
3.867095e-05 4.853191e-06
3.865790e-05 4.822642e-06
3.864187e-05 4.782376e-06
3.862256e-05 4.732313e-06
3.859976e-05 4.672499e-06
3.857336e-05 4.603116e-06
3.854336e-05 4.524481e-06
3.850985e-05 4.437040e-06
3.847304e-05 4.341361e-06
3.843321e-05 4.238113e-06
3.839072e-05 4.128049e-06
3.834598e-05 4.011983e-06
3.829945e-05 3.890764e-06
3.825160e-05 3.765257e-06
3.820293e-05 3.636322e-06
3.815392e-05 3.504799e-06
3.810503e-05 3.371495e-06
3.805671e-05 3.237173e-06
3.800936e-05 3.102551e-06
3.796336e-05 2.968296e-06
3.791905e-05 2.835024e-06
3.787673e-05 2.703302e-06
3.783666e-05 2.573653e-06
3.779906e-05 2.446555e-06
3.776413e-05 2.322447e-06
3.773202e-05 2.201733e-06
3.770285e-05 2.084784e-06
3.767672e-05 1.971946e-06
3.765368e-05 1.863536e-06
