# Supplementary material for: On the limitations of some popular numerical models of flagellated microswimmers: importance of long-range forces and flagellum waveform
Source: R Soc Open Sci. 2019 Jan 16;6(1):180745. doi: 10.1098/rsos.180745 (PMC6366169; doi:10.1098/rsos.180745)
Supplement: Data relative to Figures 5, 6, 8, 9, 10, 11, 12 [file rsos180745supp1.zip › DATA_FILES_1/Fig6AR05.txt]

-7.566423e-08 -9.375262e-08
-1.456901e-07 -1.845730e-07
-2.099716e-07 -2.721814e-07
-2.684410e-07 -3.562966e-07
-3.210696e-07 -4.366342e-07
-3.678693e-07 -5.129057e-07
-4.088943e-07 -5.848181e-07
-4.442444e-07 -6.520729e-07
-4.740676e-07 -7.143669e-07
-4.985628e-07 -7.713918e-07
-5.179830e-07 -8.228353e-07
-5.326368e-07 -8.683828e-07
-5.428900e-07 -9.077187e-07
-5.491653e-07 -9.405293e-07
-5.519403e-07 -9.665056e-07
-5.517447e-07 -9.853472e-07
-5.491540e-07 -9.967664e-07
-5.447821e-07 -1.000493e-06
-5.392712e-07 -9.962821e-07
-5.332799e-07 -9.839162e-07
-5.274684e-07 -9.632165e-07
-5.224832e-07 -9.340479e-07
-5.189390e-07 -8.963278e-07
-5.174015e-07 -8.500329e-07
-5.183683e-07 -7.952072e-07
-5.222531e-07 -7.319671e-07
-5.293696e-07 -6.605069e-07
-5.399208e-07 -5.811000e-07
-5.539906e-07 -4.940994e-07
-5.715415e-07 -3.999335e-07
-5.924171e-07 -2.991005e-07
-6.163500e-07 -1.921589e-07
-6.429740e-07 -7.971628e-08
-6.718406e-07 3.758356e-08
-7.024378e-07 1.590736e-07
-7.342097e-07 2.840769e-07
-7.665768e-07 4.119185e-07
-7.989542e-07 5.419359e-07
-8.307686e-07 6.734871e-07
-8.614724e-07 8.059573e-07
-8.905550e-07 9.387629e-07
-9.175514e-07 1.071354e-06
-9.420488e-07 1.203215e-06
-9.636906e-07 1.333864e-06
-9.821781e-07 1.462852e-06
-9.972741e-07 1.589760e-06
-1.008801e-06 1.714199e-06
-1.016641e-06 1.835803e-06
-1.020735e-06 1.954233e-06
-1.021084e-06 2.069166e-06
-1.017746e-06 2.180301e-06
-1.010838e-06 2.287352e-06
-1.000532e-06 2.390047e-06
-9.870609e-07 2.488127e-06
-9.707124e-07 2.581345e-06
-9.518333e-07 2.669462e-06
-9.308286e-07 2.752250e-06
-9.081611e-07 2.829488e-06
-8.843516e-07 2.900961e-06
-8.599776e-07 2.966463e-06
-8.356715e-07 3.025795e-06
-8.121178e-07 3.078762e-06
-7.900483e-07 3.125178e-06
-7.702363e-07 3.164865e-06
-7.534883e-07 3.197655e-06
-7.406329e-07 3.223389e-06
-7.325080e-07 3.241926e-06
-7.299440e-07 3.253140e-06
-7.337452e-07 3.256930e-06
-7.446675e-07 3.253224e-06
-7.633950e-07 3.241984e-06
-7.905151e-07 3.223214e-06
-8.264938e-07 3.196968e-06
-8.716532e-07 3.163355e-06
-9.261535e-07 3.122541e-06
-9.899798e-07 3.074757e-06
-1.062938e-06 3.020294e-06
-1.144656e-06 2.959504e-06
-1.234597e-06 2.892790e-06
-1.332081e-06 2.820603e-06
-1.436305e-06 2.743426e-06
-1.546375e-06 2.661763e-06
-1.661339e-06 2.576133e-06
-1.780211e-06 2.487053e-06
-1.902003e-06 2.395032e-06
-2.025748e-06 2.300562e-06
-2.150515e-06 2.204115e-06
-2.275424e-06 2.106137e-06
-2.399657e-06 2.007049e-06
-2.522462e-06 1.907247e-06
-2.643152e-06 1.807102e-06
-2.761111e-06 1.706963e-06
-2.875785e-06 1.607161e-06
-2.986684e-06 1.508008e-06
-3.093376e-06 1.409803e-06
-3.195480e-06 1.312836e-06
-3.292669e-06 1.217386e-06
-3.384658e-06 1.123728e-06
-3.471210e-06 1.032134e-06
-3.552124e-06 9.428730e-07
-3.627241e-06 8.562162e-07
-3.696439e-06 7.724368e-07
-3.759635e-06 6.918118e-07
-3.816782e-06 6.146233e-07
-3.867877e-06 5.411600e-07
-3.912957e-06 4.717177e-07
-3.952104e-06 4.065999e-07
-3.985450e-06 3.461180e-07
-4.013174e-06 2.905911e-07
-4.035511e-06 2.403455e-07
-4.052752e-06 1.957130e-07
-4.065243e-06 1.570295e-07
-4.073389e-06 1.246326e-07
-4.077648e-06 9.885811e-08
-4.078533e-06 8.003631e-08
-4.076601e-06 6.848737e-08
-4.072450e-06 6.451583e-08
-4.066707e-06 6.840429e-08
-4.060017e-06 8.040637e-08
-4.053028e-06 1.007390e-07
-4.046379e-06 1.295738e-07
-4.040678e-06 1.670287e-07
-4.036489e-06 2.131593e-07
-4.034312e-06 2.679503e-07
-4.034565e-06 3.313090e-07
-4.037573e-06 4.030597e-07
-4.043555e-06 4.829409e-07
-4.052614e-06 5.706050e-07
-4.064738e-06 6.656221e-07
-4.079799e-06 7.674860e-07
-4.097562e-06 8.756237e-07
-4.117696e-06 9.894077e-07
-4.139791e-06 1.108169e-06
-4.163374e-06 1.231214e-06
-4.187927e-06 1.357833e-06
-4.212913e-06 1.487320e-06
-4.237783e-06 1.618979e-06
-4.262004e-06 1.752138e-06
-4.285064e-06 1.886150e-06
-4.306485e-06 2.020405e-06
-4.325836e-06 2.154325e-06
-4.342734e-06 2.287374e-06
-4.356851e-06 2.419049e-06
-4.367914e-06 2.548884e-06
-4.375710e-06 2.676449e-06
-4.380084e-06 2.801344e-06
-4.380940e-06 2.923198e-06
-4.378238e-06 3.041667e-06
-4.371998e-06 3.156432e-06
-4.362295e-06 3.267193e-06
-4.349261e-06 3.373672e-06
-4.333086e-06 3.475607e-06
-4.314014e-06 3.572754e-06
-4.292348e-06 3.664881e-06
-4.268449e-06 3.751771e-06
-4.242733e-06 3.833219e-06
-4.215675e-06 3.909029e-06
-4.187807e-06 3.979020e-06
-4.159719e-06 4.043018e-06
-4.132051e-06 4.100858e-06
-4.105500e-06 4.152388e-06
-4.080806e-06 4.197463e-06
-4.058751e-06 4.235949e-06
-4.040151e-06 4.267725e-06
-4.025842e-06 4.292680e-06
-4.016667e-06 4.310720e-06
-4.013465e-06 4.321769e-06
-4.017042e-06 4.325771e-06
-4.028159e-06 4.322697e-06
-4.047500e-06 4.312549e-06
-4.075652e-06 4.295365e-06
-4.113076e-06 4.271224e-06
-4.160088e-06 4.240255e-06
-4.216838e-06 4.202632e-06
-4.283299e-06 4.158585e-06
-4.359259e-06 4.108395e-06
-4.444327e-06 4.052389e-06
-4.537946e-06 3.990942e-06
-4.639407e-06 3.924461e-06
-4.747884e-06 3.853385e-06
-4.862455e-06 3.778167e-06
-4.982138e-06 3.699268e-06
-5.105921e-06 3.617149e-06
-5.232789e-06 3.532261e-06
-5.361746e-06 3.445041e-06
-5.491836e-06 3.355904e-06
-5.622156e-06 3.265248e-06
-5.751865e-06 3.173444e-06
-5.880189e-06 3.080846e-06
-6.006422e-06 2.987785e-06
-6.129928e-06 2.894573e-06
-6.250134e-06 2.801509e-06
-6.366535e-06 2.708876e-06
-6.478680e-06 2.616949e-06
-6.586176e-06 2.525994e-06
-6.688676e-06 2.436273e-06
-6.785884e-06 2.348042e-06
-6.877544e-06 2.261560e-06
-6.963442e-06 2.177085e-06
-7.043403e-06 2.094877e-06
-7.117290e-06 2.015202e-06
-7.185003e-06 1.938332e-06
-7.246482e-06 1.864546e-06
-7.301704e-06 1.794133e-06
-7.350691e-06 1.727389e-06
-7.393507e-06 1.664623e-06
-7.430264e-06 1.606152e-06
-7.461126e-06 1.552305e-06
-7.486307e-06 1.503423e-06
-7.506078e-06 1.459852e-06
-7.520766e-06 1.421948e-06
-7.530755e-06 1.390072e-06
-7.536486e-06 1.364584e-06
-7.538448e-06 1.345844e-06
-7.537181e-06 1.334203e-06
-7.533265e-06 1.330000e-06
-7.527308e-06 1.333553e-06
-7.519941e-06 1.345152e-06
-7.511798e-06 1.365050e-06
-7.503507e-06 1.393456e-06
-7.495668e-06 1.430523e-06
-7.488842e-06 1.476338e-06
-7.483527e-06 1.530914e-06
-7.480148e-06 1.594183e-06
-7.479038e-06 1.665988e-06
-7.480430e-06 1.746081e-06
-7.484449e-06 1.834120e-06
-7.491106e-06 1.929676e-06
-7.500303e-06 2.032235e-06
-7.511838e-06 2.141214e-06
-7.525416e-06 2.255965e-06
-7.540667e-06 2.375798e-06
-7.557157e-06 2.499992e-06
-7.574412e-06 2.627810e-06
-7.591933e-06 2.758516e-06
-7.609215e-06 2.891385e-06
-7.625763e-06 3.025713e-06
-7.641102e-06 3.160827e-06
-7.654792e-06 3.296089e-06
-7.666434e-06 3.430899e-06
-7.675677e-06 3.564697e-06
-7.682222e-06 3.696964e-06
-7.685824e-06 3.827220e-06
-7.686295e-06 3.955023e-06
-7.683502e-06 4.079963e-06
-7.677371e-06 4.201666e-06
-7.667882e-06 4.319785e-06
-7.655073e-06 4.434003e-06
-7.639037e-06 4.544026e-06
-7.619920e-06 4.649582e-06
-7.597928e-06 4.750423e-06
-7.573319e-06 4.846317e-06
-7.546408e-06 4.937050e-06
-7.517566e-06 5.022427e-06
-7.487224e-06 5.102267e-06
-7.455864e-06 5.176402e-06
-7.424030e-06 5.244680e-06
-7.392319e-06 5.306962e-06
-7.361381e-06 5.363121e-06
-7.331920e-06 5.413044e-06
-7.304682e-06 5.456629e-06
-7.280458e-06 5.493788e-06
-7.260066e-06 5.524445e-06
-7.244350e-06 5.548539e-06
-7.234157e-06 5.566024e-06
-7.230326e-06 5.576871e-06
-7.233668e-06 5.581071e-06
-7.244943e-06 5.578640e-06
-7.264834e-06 5.569617e-06
-7.293924e-06 5.554075e-06
-7.332671e-06 5.532120e-06
-7.381381e-06 5.503896e-06
-7.440195e-06 5.469589e-06
-7.509071e-06 5.429424e-06
-7.587783e-06 5.383670e-06
-7.675922e-06 5.332633e-06
-7.772909e-06 5.276654e-06
-7.878015e-06 5.216099e-06
-7.990388e-06 5.151359e-06
-8.109082e-06 5.082832e-06
-8.233091e-06 5.010924e-06
-8.361378e-06 4.936036e-06
-8.492904e-06 4.858560e-06
-8.626649e-06 4.778875e-06
-8.761635e-06 4.697343e-06
-8.896938e-06 4.614306e-06
-9.031696e-06 4.530090e-06
-9.165117e-06 4.445000e-06
-9.296478e-06 4.359328e-06
-9.425123e-06 4.273350e-06
-9.550467e-06 4.187329e-06
-9.671987e-06 4.101522e-06
-9.789218e-06 4.016175e-06
-9.901750e-06 3.931532e-06
-1.000923e-05 3.847834e-06
-1.011133e-05 3.765321e-06
-1.020780e-05 3.684236e-06
-1.029840e-05 3.604823e-06
-1.038294e-05 3.527334e-06
-1.046127e-05 3.452026e-06
-1.053328e-05 3.379164e-06
-1.059889e-05 3.309024e-06
-1.065806e-05 3.241892e-06
-1.071079e-05 3.178067e-06
-1.075713e-05 3.117858e-06
-1.079718e-05 3.061590e-06
-1.083108e-05 3.009602e-06
-1.085902e-05 2.962243e-06
-1.088126e-05 2.919877e-06
-1.089809e-05 2.882878e-06
-1.090989e-05 2.851626e-06
-1.091708e-05 2.826509e-06
-1.092011e-05 2.807912e-06
-1.091951e-05 2.796218e-06
-1.091584e-05 2.791797e-06
-1.090969e-05 2.795003e-06
-1.090167e-05 2.806160e-06
-1.089240e-05 2.825559e-06
-1.088250e-05 2.853443e-06
-1.087255e-05 2.890000e-06
-1.086310e-05 2.935347e-06
-1.085467e-05 2.989529e-06
-1.084767e-05 3.052500e-06
-1.084244e-05 3.124124e-06
-1.083924e-05 3.204165e-06
-1.083821e-05 3.292290e-06
-1.083938e-05 3.388070e-06
-1.084268e-05 3.490988e-06
-1.084795e-05 3.600448e-06
-1.085493e-05 3.715789e-06
-1.086328e-05 3.836299e-06
-1.087263e-05 3.961234e-06
-1.088252e-05 4.089832e-06
-1.089252e-05 4.221327e-06
-1.090216e-05 4.354968e-06
-1.091098e-05 4.490024e-06
-1.091855e-05 4.625795e-06
-1.092446e-05 4.761619e-06
-1.092836e-05 4.896875e-06
-1.092992e-05 5.030983e-06
-1.092887e-05 5.163408e-06
-1.092500e-05 5.293657e-06
-1.091814e-05 5.421275e-06
-1.090819e-05 5.545850e-06
-1.089509e-05 5.667001e-06
-1.087885e-05 5.784383e-06
-1.085951e-05 5.897678e-06
-1.083719e-05 6.006601e-06
-1.081206e-05 6.110888e-06
-1.078432e-05 6.210302e-06
-1.075426e-05 6.304627e-06
-1.072219e-05 6.393669e-06
-1.068850e-05 6.477252e-06
-1.065363e-05 6.555221e-06
-1.061807e-05 6.627437e-06
-1.058238e-05 6.693778e-06
-1.054715e-05 6.754139e-06
-1.051304e-05 6.808433e-06
-1.048077e-05 6.856585e-06
-1.045107e-05 6.898537e-06
-1.042476e-05 6.934246e-06
-1.040264e-05 6.963683e-06
-1.038557e-05 6.986837e-06
-1.037439e-05 7.003708e-06
-1.036995e-05 7.014318e-06
-1.037304e-05 7.018703e-06
-1.038444e-05 7.016922e-06
-1.040481e-05 7.009054e-06
-1.043475e-05 6.995205e-06
-1.047469e-05 6.975507e-06
-1.052494e-05 6.950122e-06
-1.058562e-05 6.919243e-06
-1.065669e-05 6.883093e-06
-1.073789e-05 6.841926e-06
-1.082881e-05 6.796026e-06
-1.092885e-05 6.745698e-06
-1.103725e-05 6.691269e-06
-1.115315e-05 6.633077e-06
-1.127558e-05 6.571467e-06
-1.140351e-05 6.506786e-06
-1.153588e-05 6.439375e-06
-1.167163e-05 6.369567e-06
-1.180972e-05 6.297680e-06
-1.194916e-05 6.224020e-06
-1.208900e-05 6.148876e-06
-1.222836e-05 6.072523e-06
-1.236644e-05 5.995222e-06
-1.250250e-05 5.917221e-06
-1.263586e-05 5.838759e-06
-1.276593e-05 5.760065e-06
-1.289217e-05 5.681365e-06
-1.301410e-05 5.602879e-06
-1.313130e-05 5.524826e-06
-1.324340e-05 5.447427e-06
-1.335006e-05 5.370903e-06
-1.345102e-05 5.295481e-06
-1.354602e-05 5.221393e-06
-1.363487e-05 5.148878e-06
-1.371739e-05 5.078184e-06
-1.379346e-05 5.009570e-06
-1.386298e-05 4.943306e-06
-1.392590e-05 4.879677e-06
-1.398220e-05 4.818979e-06
-1.403192e-05 4.761525e-06
-1.407513e-05 4.707646e-06
-1.411195e-05 4.657686e-06
-1.414256e-05 4.612007e-06
-1.416719e-05 4.570986e-06
-1.418612e-05 4.535013e-06
-1.419969e-05 4.504489e-06
-1.420830e-05 4.479824e-06
-1.421240e-05 4.461432e-06
-1.421247e-05 4.449723e-06
-1.420906e-05 4.445099e-06
-1.420274e-05 4.447947e-06
-1.419409e-05 4.458626e-06
-1.418372e-05 4.477462e-06
-1.417223e-05 4.504732e-06
-1.416021e-05 4.540658e-06
-1.414818e-05 4.585390e-06
-1.413665e-05 4.638999e-06
-1.412605e-05 4.701466e-06
-1.411673e-05 4.772672e-06
-1.410895e-05 4.852397e-06
-1.410286e-05 4.940318e-06
-1.409854e-05 5.036008e-06
-1.409594e-05 5.138946e-06
-1.409492e-05 5.248529e-06
-1.409527e-05 5.364080e-06
-1.409671e-05 5.484871e-06
-1.409887e-05 5.610136e-06
-1.410139e-05 5.739089e-06
-1.410383e-05 5.870942e-06
-1.410579e-05 6.004916e-06
-1.410685e-05 6.140255e-06
-1.410663e-05 6.276237e-06
-1.410474e-05 6.412176e-06
-1.410088e-05 6.547433e-06
-1.409475e-05 6.681410e-06
-1.408611e-05 6.813557e-06
-1.407478e-05 6.943369e-06
-1.406062e-05 7.070385e-06
-1.404354e-05 7.194185e-06
-1.402352e-05 7.314386e-06
-1.400057e-05 7.430643e-06
-1.397477e-05 7.542644e-06
-1.394625e-05 7.650108e-06
-1.391518e-05 7.752782e-06
-1.388179e-05 7.850443e-06
-1.384636e-05 7.942890e-06
-1.380924e-05 8.029947e-06
-1.377082e-05 8.111461e-06
-1.373154e-05 8.187303e-06
-1.369190e-05 8.257361e-06
-1.365246e-05 8.321547e-06
-1.361383e-05 8.379790e-06
-1.357666e-05 8.432039e-06
-1.354168e-05 8.478261e-06
-1.350963e-05 8.518442e-06
-1.348132e-05 8.552584e-06
-1.345755e-05 8.580705e-06
-1.343918e-05 8.602842e-06
-1.342705e-05 8.619045e-06
-1.342200e-05 8.629382e-06
-1.342484e-05 8.633938e-06
-1.343632e-05 8.632812e-06
-1.345711e-05 8.626126e-06
-1.348779e-05 8.614016e-06
-1.352880e-05 8.596640e-06
-1.358042e-05 8.574177e-06
-1.364277e-05 8.546827e-06
-1.371579e-05 8.514811e-06
-1.379923e-05 8.478367e-06
-1.389263e-05 8.437754e-06
-1.399538e-05 8.393244e-06
-1.410673e-05 8.345118e-06
-1.422577e-05 8.293666e-06
-1.435153e-05 8.239176e-06
-1.448296e-05 8.181934e-06
-1.461897e-05 8.122223e-06
-1.475850e-05 8.060311e-06
-1.490049e-05 7.996459e-06
-1.504392e-05 7.930913e-06
-1.518784e-05 7.863910e-06
-1.533135e-05 7.795672e-06
-1.547364e-05 7.726413e-06
-1.561394e-05 7.656340e-06
-1.575158e-05 7.585652e-06
-1.588595e-05 7.514544e-06
-1.601649e-05 7.443210e-06
-1.614272e-05 7.371843e-06
-1.626420e-05 7.300637e-06
-1.638055e-05 7.229791e-06
-1.649143e-05 7.159508e-06
-1.659654e-05 7.089997e-06
-1.669564e-05 7.021477e-06
-1.678849e-05 6.954174e-06
-1.687493e-05 6.888327e-06
-1.695481e-05 6.824186e-06
-1.702801e-05 6.762017e-06
-1.709447e-05 6.702099e-06
-1.715416e-05 6.644728e-06
-1.720710e-05 6.590220e-06
-1.725332e-05 6.538906e-06
-1.729295e-05 6.491139e-06
-1.732613e-05 6.447290e-06
-1.735307e-05 6.407748e-06
-1.737403e-05 6.372919e-06
-1.738933e-05 6.343224e-06
-1.739934e-05 6.319093e-06
-1.740448e-05 6.300966e-06
-1.740522e-05 6.289280e-06
-1.740209e-05 6.284469e-06
-1.739561e-05 6.286949e-06
-1.738636e-05 6.297115e-06
-1.737493e-05 6.315326e-06
-1.736190e-05 6.341893e-06
-1.734783e-05 6.377070e-06
-1.733326e-05 6.421039e-06
-1.731868e-05 6.473899e-06
-1.730452e-05 6.535655e-06
-1.729113e-05 6.606210e-06
-1.727879e-05 6.685358e-06
-1.726767e-05 6.772786e-06
-1.725787e-05 6.868070e-06
-1.724937e-05 6.970690e-06
-1.724208e-05 7.080034e-06
-1.723581e-05 7.195415e-06
-1.723031e-05 7.316090e-06
-1.722529e-05 7.441273e-06
-1.722041e-05 7.570158e-06
-1.721529e-05 7.701934e-06
-1.720957e-05 7.835800e-06
-1.720287e-05 7.970978e-06
-1.719485e-05 8.106723e-06
-1.718518e-05 8.242331e-06
-1.717356e-05 8.377143e-06
-1.715976e-05 8.510548e-06
-1.714356e-05 8.641983e-06
-1.712481e-05 8.770933e-06
-1.710339e-05 8.896928e-06
-1.707924e-05 9.019545e-06
-1.705237e-05 9.138401e-06
-1.702279e-05 9.253151e-06
-1.699062e-05 9.363489e-06
-1.695598e-05 9.469141e-06
-1.691907e-05 9.569866e-06
-1.688014e-05 9.665451e-06
-1.683947e-05 9.755715e-06
-1.679742e-05 9.840501e-06
-1.675439e-05 9.919679e-06
-1.671082e-05 9.993144e-06
-1.666723e-05 1.006081e-05
-1.662418e-05 1.012263e-05
-1.658227e-05 1.017857e-05
-1.654217e-05 1.022860e-05
-1.650460e-05 1.027274e-05
-1.647030e-05 1.031102e-05
-1.644007e-05 1.034348e-05
-1.641473e-05 1.037019e-05
-1.639512e-05 1.039124e-05
-1.638209e-05 1.040672e-05
-1.637645e-05 1.041675e-05
-1.637903e-05 1.042146e-05
-1.639055e-05 1.042100e-05
-1.641170e-05 1.041551e-05
-1.644302e-05 1.040518e-05
-1.648495e-05 1.039019e-05
-1.653777e-05 1.037072e-05
-1.660159e-05 1.034699e-05
-1.667633e-05 1.031921e-05
-1.676171e-05 1.028761e-05
-1.685729e-05 1.025242e-05
-1.696243e-05 1.021387e-05
-1.707635e-05 1.017221e-05
-1.719815e-05 1.012766e-05
-1.732682e-05 1.008047e-05
-1.746131e-05 1.003086e-05
-1.760053e-05 9.979044e-06
-1.774338e-05 9.925233e-06
-1.788879e-05 9.869625e-06
-1.803575e-05 9.812410e-06
-1.818327e-05 9.753766e-06
-1.833046e-05 9.693867e-06
-1.847648e-05 9.632879e-06
-1.862057e-05 9.570965e-06
-1.876203e-05 9.508283e-06
-1.890026e-05 9.444995e-06
-1.903467e-05 9.381261e-06
-1.916479e-05 9.317248e-06
-1.929015e-05 9.253123e-06
-1.941037e-05 9.189063e-06
-1.952509e-05 9.125252e-06
-1.963402e-05 9.061881e-06
-1.973688e-05 8.999154e-06
-1.983344e-05 8.937285e-06
-1.992351e-05 8.876502e-06
-2.000693e-05 8.817046e-06
-2.008358e-05 8.759175e-06
-2.015337e-05 8.703165e-06
-2.021625e-05 8.649311e-06
-2.027222e-05 8.597927e-06
-2.032131e-05 8.549347e-06
-2.036361e-05 8.503931e-06
-2.039925e-05 8.462056e-06
-2.042841e-05 8.424123e-06
-2.045133e-05 8.390553e-06
-2.046831e-05 8.361783e-06
-2.047969e-05 8.338266e-06
-2.048586e-05 8.320464e-06
-2.048727e-05 8.308840e-06
-2.048442e-05 8.303856e-06
-2.047781e-05 8.305961e-06
-2.046799e-05 8.315581e-06
-2.045554e-05 8.333106e-06
-2.044101e-05 8.358882e-06
-2.042494e-05 8.393195e-06
-2.040788e-05 8.436257e-06
-2.039029e-05 8.488194e-06
-2.037261e-05 8.549036e-06
-2.035520e-05 8.618708e-06
-2.033834e-05 8.697018e-06
-2.032223e-05 8.783665e-06
-2.030698e-05 8.878231e-06
-2.029261e-05 8.980194e-06
-2.027906e-05 9.088940e-06
-2.026619e-05 9.203772e-06
-2.025379e-05 9.323934e-06
-2.024160e-05 9.448623e-06
-2.022933e-05 9.577017e-06
-2.021667e-05 9.708283e-06
-2.020328e-05 9.841600e-06
-2.018885e-05 9.976172e-06
-2.017306e-05 1.011123e-05
-2.015563e-05 1.024606e-05
-2.013631e-05 1.037999e-05
-2.011488e-05 1.051238e-05
-2.009117e-05 1.064267e-05
-2.006506e-05 1.077034e-05
-2.003645e-05 1.089490e-05
-2.000532e-05 1.101593e-05
-1.997167e-05 1.113305e-05
-1.993556e-05 1.124591e-05
-1.989712e-05 1.135423e-05
-1.985648e-05 1.145772e-05
-1.981386e-05 1.155616e-05
-1.976951e-05 1.164936e-05
-1.972373e-05 1.173714e-05
-1.967689e-05 1.181938e-05
-1.962939e-05 1.189596e-05
-1.958169e-05 1.196681e-05
-1.953429e-05 1.203187e-05
-1.948776e-05 1.209112e-05
-1.944272e-05 1.214455e-05
-1.939982e-05 1.219221e-05
-1.935977e-05 1.223412e-05
-1.932334e-05 1.227037e-05
-1.929130e-05 1.230104e-05
-1.926447e-05 1.232626e-05
-1.924369e-05 1.234615e-05
-1.922978e-05 1.236086e-05
-1.922359e-05 1.237055e-05
-1.922588e-05 1.237540e-05
-1.923742e-05 1.237560e-05
-1.925884e-05 1.237133e-05
-1.929070e-05 1.236281e-05
-1.933343e-05 1.235025e-05
-1.938728e-05 1.233384e-05
-1.945235e-05 1.231381e-05
-1.952856e-05 1.229036e-05
-1.961561e-05 1.226370e-05
-1.971305e-05 1.223405e-05
-1.982023e-05 1.220159e-05
-1.993635e-05 1.216653e-05
-2.006050e-05 1.212904e-05
-2.019167e-05 1.208930e-05
-2.032878e-05 1.204748e-05
-2.047074e-05 1.200373e-05
-2.061644e-05 1.195820e-05
-2.076480e-05 1.191102e-05
-2.091479e-05 1.186232e-05
-2.106543e-05 1.181223e-05
-2.121581e-05 1.176087e-05
-2.136509e-05 1.170835e-05
-2.151249e-05 1.165480e-05
-2.165732e-05 1.160033e-05
-2.179894e-05 1.154507e-05
-2.193679e-05 1.148915e-05
-2.207036e-05 1.143270e-05
-2.219919e-05 1.137586e-05
-2.232289e-05 1.131880e-05
-2.244108e-05 1.126167e-05
-2.255346e-05 1.120465e-05
-2.265975e-05 1.114792e-05
-2.275970e-05 1.109169e-05
-2.285311e-05 1.103617e-05
-2.293980e-05 1.098159e-05
-2.301964e-05 1.092821e-05
-2.309252e-05 1.087629e-05
-2.315839e-05 1.082613e-05
-2.321721e-05 1.077804e-05
-2.326901e-05 1.073236e-05
-2.331384e-05 1.068944e-05
-2.335182e-05 1.064968e-05
-2.338311e-05 1.061348e-05
-2.340792e-05 1.058128e-05
-2.342652e-05 1.055353e-05
-2.343922e-05 1.053070e-05
-2.344640e-05 1.051328e-05
-2.344848e-05 1.050176e-05
-2.344591e-05 1.049662e-05
-2.343920e-05 1.049834e-05
-2.342885e-05 1.050738e-05
-2.341541e-05 1.052417e-05
-2.339942e-05 1.054907e-05
-2.338142e-05 1.058240e-05
-2.336191e-05 1.062441e-05
-2.334138e-05 1.067526e-05
-2.332024e-05 1.073499e-05
-2.329886e-05 1.080355e-05
-2.327754e-05 1.088076e-05
-2.325649e-05 1.096634e-05
-2.323585e-05 1.105988e-05
-2.321566e-05 1.116085e-05
-2.319589e-05 1.126864e-05
-2.317646e-05 1.138255e-05
-2.315719e-05 1.150180e-05
-2.313787e-05 1.162558e-05
-2.311827e-05 1.175306e-05
-2.309810e-05 1.188339e-05
-2.307709e-05 1.201572e-05
-2.305497e-05 1.214924e-05
-2.303146e-05 1.228318e-05
-2.300633e-05 1.241679e-05
-2.297936e-05 1.254938e-05
-2.295038e-05 1.268033e-05
-2.291924e-05 1.280905e-05
-2.288585e-05 1.293500e-05
-2.285015e-05 1.305772e-05
-2.281213e-05 1.317677e-05
-2.277182e-05 1.329176e-05
-2.272931e-05 1.340238e-05
-2.268472e-05 1.350831e-05
-2.263821e-05 1.360930e-05
-2.259002e-05 1.370514e-05
-2.254040e-05 1.379564e-05
-2.248967e-05 1.388065e-05
-2.243819e-05 1.396007e-05
-2.238638e-05 1.403380e-05
-2.233469e-05 1.410180e-05
-2.228364e-05 1.416403e-05
-2.223379e-05 1.422052e-05
-2.218576e-05 1.427129e-05
-2.214020e-05 1.431640e-05
-2.209782e-05 1.435595e-05
-2.205936e-05 1.439005e-05
-2.202562e-05 1.441884e-05
-2.199739e-05 1.444248e-05
-2.197550e-05 1.446114e-05
-2.196077e-05 1.447503e-05
-2.195403e-05 1.448435e-05
-2.195605e-05 1.448932e-05
-2.196755e-05 1.449018e-05
-2.198918e-05 1.448715e-05
-2.202148e-05 1.448047e-05
-2.206485e-05 1.447037e-05
-2.211956e-05 1.445708e-05
-2.218568e-05 1.444081e-05
-2.226310e-05 1.442177e-05
-2.235154e-05 1.440015e-05
-2.245052e-05 1.437613e-05
-2.255938e-05 1.434987e-05
-2.267732e-05 1.432152e-05
-2.280342e-05 1.429121e-05
-2.293665e-05 1.425906e-05
-2.307593e-05 1.422517e-05
-2.322016e-05 1.418963e-05
-2.336823e-05 1.415252e-05
-2.351906e-05 1.411392e-05
-2.367159e-05 1.407390e-05
-2.382486e-05 1.403253e-05
-2.397793e-05 1.398987e-05
-2.412998e-05 1.394600e-05
-2.428020e-05 1.390099e-05
-2.442792e-05 1.385491e-05
-2.457247e-05 1.380786e-05
-2.471330e-05 1.375993e-05
-2.484989e-05 1.371123e-05
-2.498177e-05 1.366188e-05
-2.510853e-05 1.361200e-05
-2.522981e-05 1.356174e-05
-2.534527e-05 1.351125e-05
-2.545463e-05 1.346071e-05
-2.555764e-05 1.341030e-05
-2.565408e-05 1.336023e-05
-2.574375e-05 1.331071e-05
-2.582652e-05 1.326199e-05
-2.590226e-05 1.321434e-05
-2.597090e-05 1.316804e-05
-2.603238e-05 1.312340e-05
-2.608671e-05 1.308076e-05
-2.613393e-05 1.304048e-05
-2.617413e-05 1.300296e-05
-2.620744e-05 1.296861e-05
-2.623405e-05 1.293789e-05
-2.625421e-05 1.291125e-05
-2.626821e-05 1.288919e-05
-2.627638e-05 1.287221e-05
-2.627911e-05 1.286083e-05
-2.627684e-05 1.285555e-05
-2.627004e-05 1.285688e-05
-2.625919e-05 1.286532e-05
-2.624481e-05 1.288130e-05
-2.622742e-05 1.290524e-05
-2.620753e-05 1.293749e-05
-2.618565e-05 1.297832e-05
-2.616223e-05 1.302790e-05
-2.613771e-05 1.308632e-05
-2.611243e-05 1.315354e-05
-2.608672e-05 1.322941e-05
-2.606080e-05 1.331364e-05
-2.603483e-05 1.340584e-05
-2.600888e-05 1.350549e-05
-2.598298e-05 1.361197e-05
-2.595704e-05 1.372457e-05
-2.593097e-05 1.384252e-05
-2.590459e-05 1.396500e-05
-2.587771e-05 1.409114e-05
-2.585010e-05 1.422010e-05
-2.582154e-05 1.435101e-05
-2.579180e-05 1.448304e-05
-2.576065e-05 1.461541e-05
-2.572790e-05 1.474736e-05
-2.569338e-05 1.487819e-05
-2.565694e-05 1.500726e-05
-2.561847e-05 1.513398e-05
-2.557792e-05 1.525782e-05
-2.553524e-05 1.537828e-05
-2.549046e-05 1.549495e-05
-2.544363e-05 1.560745e-05
-2.539484e-05 1.571545e-05
-2.534425e-05 1.581864e-05
-2.529203e-05 1.591681e-05
-2.523842e-05 1.600972e-05
-2.518370e-05 1.609723e-05
-2.512818e-05 1.617920e-05
-2.507223e-05 1.625553e-05
-2.501627e-05 1.632617e-05
-2.496077e-05 1.639109e-05
-2.490624e-05 1.645030e-05
-2.485324e-05 1.650384e-05
-2.480237e-05 1.655177e-05
-2.475430e-05 1.659419e-05
-2.470972e-05 1.663125e-05
-2.466938e-05 1.666309e-05
-2.463404e-05 1.668990e-05
-2.460450e-05 1.671188e-05
-2.458157e-05 1.672926e-05
-2.456608e-05 1.674228e-05
-2.455881e-05 1.675119e-05
-2.456054e-05 1.675628e-05
-2.457198e-05 1.675779e-05
-2.459374e-05 1.675601e-05
-2.462637e-05 1.675119e-05
-2.467025e-05 1.674360e-05
-2.472563e-05 1.673346e-05
-2.479257e-05 1.672101e-05
-2.487096e-05 1.670644e-05
-2.496049e-05 1.668992e-05
-2.506068e-05 1.667162e-05
-2.517087e-05 1.665164e-05
-2.529024e-05 1.663010e-05
-2.541787e-05 1.660707e-05
-2.555273e-05 1.658261e-05
-2.569372e-05 1.655675e-05
-2.583976e-05 1.652954e-05
-2.598971e-05 1.650098e-05
-2.614250e-05 1.647110e-05
-2.629708e-05 1.643989e-05
-2.645246e-05 1.640737e-05
-2.660773e-05 1.637356e-05
-2.676204e-05 1.633847e-05
-2.691460e-05 1.630214e-05
-2.706471e-05 1.626461e-05
-2.721173e-05 1.622592e-05
-2.735507e-05 1.618615e-05
-2.749423e-05 1.614536e-05
-2.762872e-05 1.610364e-05
-2.775813e-05 1.606111e-05
-2.788209e-05 1.601789e-05
-2.800026e-05 1.597410e-05
-2.811234e-05 1.592992e-05
-2.821807e-05 1.588549e-05
-2.831721e-05 1.584103e-05
-2.840958e-05 1.579674e-05
-2.849501e-05 1.575284e-05
-2.857336e-05 1.570961e-05
-2.864453e-05 1.566732e-05
-2.870847e-05 1.562628e-05
-2.876516e-05 1.558682e-05
-2.881461e-05 1.554932e-05
-2.885689e-05 1.551416e-05
-2.889211e-05 1.548178e-05
-2.892045e-05 1.545263e-05
-2.894210e-05 1.542720e-05
-2.895733e-05 1.540597e-05
-2.896646e-05 1.538949e-05
-2.896985e-05 1.537828e-05
-2.896789e-05 1.537288e-05
-2.896101e-05 1.537382e-05
-2.894970e-05 1.538162e-05
-2.893443e-05 1.539676e-05
-2.891570e-05 1.541966e-05
-2.889399e-05 1.545072e-05
-2.886981e-05 1.549022e-05
-2.884359e-05 1.553838e-05
-2.881575e-05 1.559530e-05
-2.878667e-05 1.566096e-05
-2.875665e-05 1.573523e-05
-2.872594e-05 1.581783e-05
-2.869473e-05 1.590839e-05
-2.866311e-05 1.600639e-05
-2.863114e-05 1.611121e-05
-2.859879e-05 1.622214e-05
-2.856600e-05 1.633841e-05
-2.853264e-05 1.645917e-05
-2.849858e-05 1.658356e-05
-2.846362e-05 1.671072e-05
-2.842761e-05 1.683978e-05
-2.839034e-05 1.696989e-05
-2.835166e-05 1.710026e-05
-2.831140e-05 1.723011e-05
-2.826943e-05 1.735875e-05
-2.822565e-05 1.748552e-05
-2.817999e-05 1.760983e-05
-2.813240e-05 1.773113e-05
-2.808289e-05 1.784896e-05
-2.803149e-05 1.796287e-05
-2.797828e-05 1.807250e-05
-2.792339e-05 1.817751e-05
-2.786696e-05 1.827764e-05
-2.780920e-05 1.837265e-05
-2.775036e-05 1.846234e-05
-2.769070e-05 1.854657e-05
-2.763058e-05 1.862522e-05
-2.757035e-05 1.869822e-05
-2.751043e-05 1.876554e-05
-2.745130e-05 1.882717e-05
-2.739347e-05 1.888315e-05
-2.733748e-05 1.893356e-05
-2.728395e-05 1.897850e-05
-2.723353e-05 1.901810e-05
-2.718690e-05 1.905254e-05
-2.714479e-05 1.908201e-05
-2.710797e-05 1.910675e-05
-2.707722e-05 1.912700e-05
-2.705334e-05 1.914304e-05
-2.703713e-05 1.915515e-05
-2.702936e-05 1.916363e-05
-2.703080e-05 1.916881e-05
-2.704212e-05 1.917097e-05
-2.706396e-05 1.917044e-05
-2.709681e-05 1.916751e-05
-2.714105e-05 1.916244e-05
-2.719692e-05 1.915549e-05
-2.726446e-05 1.914690e-05
-2.734356e-05 1.913685e-05
-2.743389e-05 1.912549e-05
-2.753497e-05 1.911296e-05
-2.764612e-05 1.909933e-05
-2.776653e-05 1.908467e-05
-2.789527e-05 1.906899e-05
-2.803130e-05 1.905230e-05
-2.817355e-05 1.903457e-05
-2.832090e-05 1.901578e-05
-2.847225e-05 1.899586e-05
-2.862650e-05 1.897478e-05
-2.878261e-05 1.895249e-05
-2.893961e-05 1.892893e-05
-2.909656e-05 1.890407e-05
-2.925262e-05 1.887789e-05
-2.940702e-05 1.885037e-05
-2.955903e-05 1.882150e-05
-2.970803e-05 1.879131e-05
-2.985342e-05 1.875981e-05
-2.999468e-05 1.872707e-05
-3.013134e-05 1.869313e-05
-3.026298e-05 1.865809e-05
-3.038921e-05 1.862204e-05
-3.050969e-05 1.858511e-05
-3.062412e-05 1.854741e-05
-3.073222e-05 1.850913e-05
-3.083376e-05 1.847042e-05
-3.092851e-05 1.843149e-05
-3.101631e-05 1.839257e-05
-3.109701e-05 1.835390e-05
-3.117049e-05 1.831576e-05
-3.123668e-05 1.827845e-05
-3.129554e-05 1.824231e-05
-3.134705e-05 1.820770e-05
-3.139128e-05 1.817503e-05
-3.142831e-05 1.814472e-05
-3.145826e-05 1.811724e-05
-3.148134e-05 1.809309e-05
-3.149777e-05 1.807278e-05
-3.150783e-05 1.805684e-05
-3.151185e-05 1.804585e-05
-3.151020e-05 1.804034e-05
-3.150328e-05 1.804089e-05
-3.149154e-05 1.804802e-05
-3.147542e-05 1.806226e-05
-3.145541e-05 1.808405e-05
-3.143196e-05 1.811381e-05
-3.140555e-05 1.815187e-05
-3.137661e-05 1.819844e-05
-3.134556e-05 1.825367e-05
-3.131276e-05 1.831756e-05
-3.127853e-05 1.838998e-05
-3.124314e-05 1.847069e-05
-3.120679e-05 1.855931e-05
-3.116961e-05 1.865534e-05
-3.113168e-05 1.875815e-05
-3.109303e-05 1.886705e-05
-3.105362e-05 1.898124e-05
-3.101340e-05 1.909989e-05
-3.097225e-05 1.922213e-05
-3.093007e-05 1.934708e-05
-3.088671e-05 1.947386e-05
-3.084205e-05 1.960162e-05
-3.079596e-05 1.972955e-05
-3.074832e-05 1.985688e-05
-3.069905e-05 1.998291e-05
-3.064808e-05 2.010696e-05
-3.059536e-05 2.022844e-05
-3.054089e-05 2.034682e-05
-3.048471e-05 2.046161e-05
-3.042687e-05 2.057239e-05
-3.036746e-05 2.067879e-05
-3.030664e-05 2.078049e-05
-3.024457e-05 2.087722e-05
-3.018146e-05 2.096875e-05
-3.011756e-05 2.105493e-05
-3.005318e-05 2.113559e-05
-2.998864e-05 2.121067e-05
-2.992433e-05 2.128010e-05
-2.986066e-05 2.134387e-05
-2.979809e-05 2.140201e-05
-2.973714e-05 2.145459e-05
-2.967835e-05 2.150170e-05
-2.962234e-05 2.154349e-05
-2.956972e-05 2.158014e-05
-2.952120e-05 2.161185e-05
-2.947747e-05 2.163886e-05
-2.943930e-05 2.166145e-05
-2.940744e-05 2.167990e-05
-2.938267e-05 2.169454e-05
-2.936579e-05 2.170571e-05
-2.935755e-05 2.171373e-05
-2.935869e-05 2.171898e-05
-2.936987e-05 2.172179e-05
-2.939170e-05 2.172251e-05
-2.942467e-05 2.172146e-05
-2.946913e-05 2.171894e-05
-2.952530e-05 2.171521e-05
-2.959323e-05 2.171050e-05
-2.967277e-05 2.170500e-05
-2.976361e-05 2.169884e-05
-2.986523e-05 2.169213e-05
-2.997698e-05 2.168489e-05
-3.009804e-05 2.167716e-05
-3.022746e-05 2.166889e-05
-3.036423e-05 2.166002e-05
-3.050726e-05 2.165048e-05
-3.065545e-05 2.164016e-05
-3.080768e-05 2.162895e-05
-3.096289e-05 2.161675e-05
-3.112002e-05 2.160344e-05
-3.127811e-05 2.158892e-05
-3.143623e-05 2.157310e-05
-3.159354e-05 2.155591e-05
-3.174926e-05 2.153728e-05
-3.190268e-05 2.151718e-05
-3.205316e-05 2.149557e-05
-3.220011e-05 2.147247e-05
-3.234302e-05 2.144787e-05
-3.248140e-05 2.142183e-05
-3.261483e-05 2.139439e-05
-3.274292e-05 2.136564e-05
-3.286532e-05 2.133567e-05
-3.298173e-05 2.130460e-05
-3.309184e-05 2.127257e-05
-3.319543e-05 2.123975e-05
-3.329226e-05 2.120632e-05
-3.338215e-05 2.117249e-05
-3.346493e-05 2.113851e-05
-3.354048e-05 2.110465e-05
-3.360870e-05 2.107119e-05
-3.366953e-05 2.103848e-05
-3.372294e-05 2.100689e-05
-3.376897e-05 2.097680e-05
-3.380767e-05 2.094867e-05
-3.383916e-05 2.092295e-05
-3.386358e-05 2.090016e-05
-3.388114e-05 2.088082e-05
-3.389210e-05 2.086549e-05
-3.389674e-05 2.085474e-05
-3.389541e-05 2.084916e-05
-3.388848e-05 2.084931e-05
-3.387634e-05 2.085576e-05
-3.385944e-05 2.086904e-05
-3.383821e-05 2.088966e-05
-3.381310e-05 2.091802e-05
-3.378455e-05 2.095450e-05
-3.375299e-05 2.099934e-05
-3.371882e-05 2.105270e-05
-3.368241e-05 2.111460e-05
-3.364409e-05 2.118494e-05
-3.360413e-05 2.126349e-05
-3.356275e-05 2.134988e-05
-3.352013e-05 2.144362e-05
-3.347637e-05 2.154409e-05
-3.343154e-05 2.165059e-05
-3.338565e-05 2.176233e-05
-3.333869e-05 2.187848e-05
-3.329061e-05 2.199816e-05
-3.324133e-05 2.212049e-05
-3.319078e-05 2.224457e-05
-3.313887e-05 2.236956e-05
-3.308551e-05 2.249464e-05
-3.303066e-05 2.261904e-05
-3.297424e-05 2.274203e-05
-3.291624e-05 2.286295e-05
-3.285664e-05 2.298121e-05
-3.279548e-05 2.309627e-05
-3.273281e-05 2.320766e-05
-3.266871e-05 2.331494e-05
-3.260331e-05 2.341775e-05
-3.253675e-05 2.351580e-05
-3.246924e-05 2.360881e-05
-3.240098e-05 2.369658e-05
-3.233226e-05 2.377895e-05
-3.226336e-05 2.385579e-05
-3.219462e-05 2.392704e-05
-3.212643e-05 2.399267e-05
-3.205921e-05 2.405269e-05
-3.199341e-05 2.410715e-05
-3.192954e-05 2.415614e-05
-3.186816e-05 2.419981e-05
-3.180983e-05 2.423832e-05
-3.175521e-05 2.427190e-05
-3.170494e-05 2.430077e-05
-3.165974e-05 2.432523e-05
-3.162033e-05 2.434559e-05
-3.158747e-05 2.436219e-05
-3.156191e-05 2.437539e-05
-3.154441e-05 2.438556e-05
-3.153573e-05 2.439310e-05
-3.153656e-05 2.439841e-05
-3.154757e-05 2.440186e-05
-3.156932e-05 2.440383e-05
-3.160229e-05 2.440467e-05
-3.164682e-05 2.440470e-05
-3.170312e-05 2.440420e-05
-3.177120e-05 2.440339e-05
-3.185093e-05 2.440246e-05
-3.194197e-05 2.440152e-05
-3.204381e-05 2.440064e-05
-3.215579e-05 2.439982e-05
-3.227709e-05 2.439904e-05
-3.240678e-05 2.439820e-05
-3.254383e-05 2.439719e-05
-3.268717e-05 2.439586e-05
-3.283571e-05 2.439405e-05
-3.298833e-05 2.439159e-05
-3.314398e-05 2.438831e-05
-3.330162e-05 2.438403e-05
-3.346028e-05 2.437859e-05
-3.361905e-05 2.437187e-05
-3.377708e-05 2.436372e-05
-3.393361e-05 2.435405e-05
-3.408793e-05 2.434277e-05
-3.423940e-05 2.432983e-05
-3.438744e-05 2.431519e-05
-3.453152e-05 2.429883e-05
-3.467117e-05 2.428076e-05
-3.480596e-05 2.426101e-05
-3.493548e-05 2.423965e-05
-3.505940e-05 2.421675e-05
-3.517740e-05 2.419240e-05
-3.528917e-05 2.416674e-05
-3.539447e-05 2.413991e-05
-3.549306e-05 2.411208e-05
-3.558473e-05 2.408347e-05
-3.566933e-05 2.405429e-05
-3.574669e-05 2.402481e-05
-3.581672e-05 2.399532e-05
-3.587932e-05 2.396615e-05
-3.593446e-05 2.393767e-05
-3.598214e-05 2.391027e-05
-3.602239e-05 2.388440e-05
-3.605529e-05 2.386054e-05
-3.608098e-05 2.383918e-05
-3.609963e-05 2.382088e-05
-3.611144e-05 2.380621e-05
-3.611670e-05 2.379574e-05
-3.611569e-05 2.379008e-05
-3.610876e-05 2.378984e-05
-3.609627e-05 2.379558e-05
-3.607864e-05 2.380788e-05
-3.605626e-05 2.382724e-05
-3.602956e-05 2.385412e-05
-3.599896e-05 2.388890e-05
-3.596489e-05 2.393186e-05
-3.592771e-05 2.398317e-05
-3.588782e-05 2.404288e-05
-3.584553e-05 2.411091e-05
-3.580113e-05 2.418704e-05
-3.575487e-05 2.427092e-05
-3.570694e-05 2.436205e-05
-3.565750e-05 2.445985e-05
-3.560663e-05 2.456361e-05
-3.555442e-05 2.467254e-05
-3.550088e-05 2.478580e-05
-3.544601e-05 2.490253e-05
-3.538980e-05 2.502183e-05
-3.533222e-05 2.514281e-05
-3.527323e-05 2.526462e-05
-3.521279e-05 2.538644e-05
-3.515089e-05 2.550748e-05
-3.508752e-05 2.562703e-05
-3.502268e-05 2.574444e-05
-3.495641e-05 2.585909e-05
-3.488875e-05 2.597045e-05
-3.481979e-05 2.607806e-05
-3.474965e-05 2.618149e-05
-3.467846e-05 2.628039e-05
-3.460640e-05 2.637446e-05
-3.453366e-05 2.646345e-05
-3.446049e-05 2.654716e-05
-3.438715e-05 2.662545e-05
-3.431396e-05 2.669822e-05
-3.424125e-05 2.676541e-05
-3.416941e-05 2.682702e-05
-3.409886e-05 2.688309e-05
-3.403005e-05 2.693368e-05
-3.396348e-05 2.697894e-05
-3.389969e-05 2.701902e-05
-3.383925e-05 2.705412e-05
-3.378279e-05 2.708451e-05
-3.373096e-05 2.711045e-05
-3.368443e-05 2.713228e-05
-3.364392e-05 2.715035e-05
-3.361015e-05 2.716504e-05
-3.358388e-05 2.717675e-05
-3.356583e-05 2.718590e-05
-3.355672e-05 2.719293e-05
-3.355725e-05 2.719828e-05
-3.356804e-05 2.720235e-05
-3.358964e-05 2.720557e-05
-3.362251e-05 2.720830e-05
-3.366697e-05 2.721088e-05
-3.372320e-05 2.721361e-05
-3.379122e-05 2.721670e-05
-3.387087e-05 2.722034e-05
-3.396181e-05 2.722462e-05
-3.406354e-05 2.722958e-05
-3.417538e-05 2.723519e-05
-3.429653e-05 2.724136e-05
-3.442605e-05 2.724795e-05
-3.456293e-05 2.725480e-05
-3.470612e-05 2.726169e-05
-3.485451e-05 2.726840e-05
-3.500703e-05 2.727470e-05
-3.516261e-05 2.728034e-05
-3.532024e-05 2.728510e-05
-3.547895e-05 2.728878e-05
-3.563784e-05 2.729116e-05
-3.579608e-05 2.729209e-05
-3.595291e-05 2.729141e-05
-3.610762e-05 2.728900e-05
-3.625958e-05 2.728476e-05
-3.640822e-05 2.727862e-05
-3.655300e-05 2.727055e-05
-3.669345e-05 2.726051e-05
-3.682915e-05 2.724853e-05
-3.695969e-05 2.723463e-05
-3.708472e-05 2.721887e-05
-3.720391e-05 2.720132e-05
-3.731697e-05 2.718211e-05
-3.742363e-05 2.716136e-05
-3.752365e-05 2.713923e-05
-3.761682e-05 2.711592e-05
-3.770295e-05 2.709164e-05
-3.778188e-05 2.706664e-05
-3.785348e-05 2.704121e-05
-3.791765e-05 2.701568e-05
-3.797433e-05 2.699041e-05
-3.802350e-05 2.696579e-05
-3.806517e-05 2.694227e-05
-3.809939e-05 2.692033e-05
-3.812626e-05 2.690048e-05
-3.814592e-05 2.688328e-05
-3.815856e-05 2.686931e-05
-3.816440e-05 2.685916e-05
-3.816372e-05 2.685346e-05
-3.815681e-05 2.685281e-05
-3.814402e-05 2.685783e-05
-3.812571e-05 2.686910e-05
-3.810226e-05 2.688714e-05
-3.807406e-05 2.691245e-05
-3.804153e-05 2.694542e-05
-3.800504e-05 2.698635e-05
-3.796499e-05 2.703545e-05
-3.792174e-05 2.709277e-05
-3.787561e-05 2.715827e-05
-3.782692e-05 2.723173e-05
-3.777593e-05 2.731281e-05
-3.772286e-05 2.740105e-05
-3.766789e-05 2.749586e-05
-3.761116e-05 2.759652e-05
-3.755279e-05 2.770228e-05
-3.749284e-05 2.781229e-05
-3.743137e-05 2.792568e-05
-3.736842e-05 2.804156e-05
-3.730399e-05 2.815905e-05
-3.723812e-05 2.827727e-05
-3.717080e-05 2.839542e-05
-3.710206e-05 2.851272e-05
-3.703194e-05 2.862845e-05
-3.696048e-05 2.874194e-05
-3.688774e-05 2.885260e-05
-3.681381e-05 2.895991e-05
-3.673880e-05 2.906338e-05
-3.666284e-05 2.916262e-05
-3.658610e-05 2.925728e-05
-3.650876e-05 2.934706e-05
-3.643104e-05 2.943173e-05
-3.635319e-05 2.951111e-05
-3.627549e-05 2.958507e-05
-3.619824e-05 2.965352e-05
-3.612180e-05 2.971644e-05
-3.604655e-05 2.977383e-05
-3.597290e-05 2.982576e-05
-3.590130e-05 2.987233e-05
-3.583225e-05 2.991369e-05
-3.576626e-05 2.995004e-05
-3.570392e-05 2.998163e-05
-3.564581e-05 3.000873e-05
-3.559257e-05 3.003166e-05
-3.554486e-05 3.005079e-05
-3.550338e-05 3.006650e-05
-3.546883e-05 3.007923e-05
-3.544193e-05 3.008941e-05
-3.542338e-05 3.009752e-05
-3.541389e-05 3.010402e-05
-3.541411e-05 3.010938e-05
-3.542465e-05 3.011407e-05
-3.544604e-05 3.011851e-05
-3.547869e-05 3.012312e-05
-3.552293e-05 3.012825e-05
-3.557891e-05 3.013420e-05
-3.564664e-05 3.014119e-05
-3.572595e-05 3.014939e-05
-3.581650e-05 3.015887e-05
-3.591778e-05 3.016965e-05
-3.602911e-05 3.018166e-05
-3.614971e-05 3.019477e-05
-3.627863e-05 3.020878e-05
-3.641490e-05 3.022346e-05
-3.655745e-05 3.023855e-05
-3.670522e-05 3.025376e-05
-3.685713e-05 3.026878e-05
-3.701213e-05 3.028334e-05
-3.716922e-05 3.029713e-05
-3.732746e-05 3.030989e-05
-3.748595e-05 3.032138e-05
-3.764388e-05 3.033138e-05
-3.780049e-05 3.033969e-05
-3.795509e-05 3.034615e-05
-3.810704e-05 3.035063e-05
-3.825579e-05 3.035303e-05
-3.840079e-05 3.035326e-05
-3.854159e-05 3.035130e-05
-3.867775e-05 3.034711e-05
-3.880887e-05 3.034072e-05
-3.893460e-05 3.033215e-05
-3.905460e-05 3.032147e-05
-3.916858e-05 3.030877e-05
-3.927625e-05 3.029417e-05
-3.937738e-05 3.027781e-05
-3.947173e-05 3.025988e-05
-3.955911e-05 3.024057e-05
-3.963934e-05 3.022014e-05
-3.971228e-05 3.019886e-05
-3.977781e-05 3.017705e-05
-3.983585e-05 3.015507e-05
-3.988635e-05 3.013331e-05
-3.992929e-05 3.011222e-05
-3.996471e-05 3.009227e-05
-3.999268e-05 3.007400e-05
-4.001329e-05 3.005795e-05
-4.002671e-05 3.004473e-05
-4.003313e-05 3.003493e-05
-4.003278e-05 3.002920e-05
-4.002592e-05 3.002816e-05
-4.001286e-05 3.003243e-05
-3.999393e-05 3.004263e-05
-3.996948e-05 3.005930e-05
-3.993988e-05 3.008295e-05
-3.990551e-05 3.011400e-05
-3.986674e-05 3.015277e-05
-3.982394e-05 3.019949e-05
-3.977747e-05 3.025425e-05
-3.972767e-05 3.031699e-05
-3.967485e-05 3.038754e-05
-3.961929e-05 3.046557e-05
-3.956125e-05 3.055062e-05
-3.950093e-05 3.064211e-05
-3.943853e-05 3.073937e-05
-3.937419e-05 3.084160e-05
-3.930803e-05 3.094800e-05
-3.924017e-05 3.105768e-05
-3.917067e-05 3.116976e-05
-3.909962e-05 3.128335e-05
-3.902707e-05 3.139761e-05
-3.895309e-05 3.151171e-05
-3.887775e-05 3.162487e-05
-3.880110e-05 3.173639e-05
-3.872325e-05 3.184559e-05
-3.864429e-05 3.195191e-05
-3.856433e-05 3.205480e-05
-3.848351e-05 3.215380e-05
-3.840199e-05 3.224852e-05
-3.831995e-05 3.233862e-05
-3.823759e-05 3.242382e-05
-3.815514e-05 3.250390e-05
-3.807287e-05 3.257869e-05
-3.799105e-05 3.264807e-05
-3.791001e-05 3.271198e-05
-3.783009e-05 3.277041e-05
-3.775167e-05 3.282340e-05
-3.767517e-05 3.287102e-05
-3.760102e-05 3.291341e-05
-3.752970e-05 3.295074e-05
-3.746175e-05 3.298325e-05
-3.739769e-05 3.301121e-05
-3.733812e-05 3.303494e-05
-3.728366e-05 3.305478e-05
-3.723494e-05 3.307114e-05
-3.719262e-05 3.308445e-05
-3.715740e-05 3.309518e-05
-3.712996e-05 3.310380e-05
-3.711098e-05 3.311083e-05
-3.710113e-05 3.311677e-05
-3.710104e-05 3.312214e-05
-3.711129e-05 3.312742e-05
-3.713239e-05 3.313309e-05
-3.716473e-05 3.313957e-05
-3.720860e-05 3.314722e-05
-3.726415e-05 3.315636e-05
-3.733137e-05 3.316723e-05
-3.741007e-05 3.317996e-05
-3.749993e-05 3.319462e-05
-3.760042e-05 3.321119e-05
-3.771089e-05 3.322956e-05
-3.783053e-05 3.324956e-05
-3.795844e-05 3.327094e-05
-3.809364e-05 3.329341e-05
-3.823510e-05 3.331664e-05
-3.838175e-05 3.334030e-05
-3.853254e-05 3.336401e-05
-3.868646e-05 3.338742e-05
-3.884250e-05 3.341019e-05
-3.899975e-05 3.343201e-05
-3.915732e-05 3.345256e-05
-3.931442e-05 3.347160e-05
-3.947029e-05 3.348887e-05
-3.962426e-05 3.350419e-05
-3.977571e-05 3.351737e-05
-3.992407e-05 3.352829e-05
-4.006883e-05 3.353684e-05
-4.020951e-05 3.354295e-05
-4.034568e-05 3.354658e-05
-4.047695e-05 3.354771e-05
-4.060297e-05 3.354636e-05
-4.072338e-05 3.354258e-05
-4.083790e-05 3.353643e-05
-4.094624e-05 3.352803e-05
-4.104813e-05 3.351749e-05
-4.114336e-05 3.350500e-05
-4.123170e-05 3.349073e-05
-4.131297e-05 3.347493e-05
-4.138701e-05 3.345787e-05
-4.145368e-05 3.343985e-05
-4.151289e-05 3.342123e-05
-4.156455e-05 3.340240e-05
-4.160863e-05 3.338381e-05
-4.164514e-05 3.336593e-05
-4.167411e-05 3.334929e-05
-4.169561e-05 3.333445e-05
-4.170976e-05 3.332201e-05
-4.171673e-05 3.331260e-05
-4.171671e-05 3.330686e-05
-4.170992e-05 3.330543e-05
-4.169664e-05 3.330895e-05
-4.167715e-05 3.331804e-05
-4.165179e-05 3.333329e-05
-4.162089e-05 3.335520e-05
-4.158479e-05 3.338423e-05
-4.154386e-05 3.342072e-05
-4.149845e-05 3.346490e-05
-4.144892e-05 3.351690e-05
-4.139560e-05 3.357669e-05
-4.133883e-05 3.364409e-05
-4.127889e-05 3.371881e-05
-4.121606e-05 3.380039e-05
-4.115060e-05 3.388828e-05
-4.108272e-05 3.398179e-05
-4.101263e-05 3.408018e-05
-4.094048e-05 3.418260e-05
-4.086644e-05 3.428821e-05
-4.079064e-05 3.439612e-05
-4.071319e-05 3.450546e-05
-4.063421e-05 3.461537e-05
-4.055381e-05 3.472504e-05
-4.047210e-05 3.483370e-05
-4.038919e-05 3.494063e-05
-4.030521e-05 3.504520e-05
-4.022028e-05 3.514681e-05
-4.013456e-05 3.524495e-05
-4.004819e-05 3.533916e-05
-3.996138e-05 3.542905e-05
-3.987431e-05 3.551430e-05
-3.978720e-05 3.559464e-05
-3.970030e-05 3.566986e-05
-3.961387e-05 3.573981e-05
-3.952821e-05 3.580438e-05
-3.944364e-05 3.586355e-05
-3.936050e-05 3.591730e-05
-3.927917e-05 3.596570e-05
-3.920006e-05 3.600885e-05
-3.912361e-05 3.604692e-05
-3.905027e-05 3.608011e-05
-3.898056e-05 3.610867e-05
-3.891501e-05 3.613291e-05
-3.885418e-05 3.615318e-05
-3.879867e-05 3.616987e-05
-3.874909e-05 3.618341e-05
-3.870608e-05 3.619427e-05
-3.867030e-05 3.620296e-05
-3.864241e-05 3.621000e-05
-3.862306e-05 3.621593e-05
-3.861288e-05 3.622130e-05
-3.861249e-05 3.622665e-05
-3.862242e-05 3.623252e-05
-3.864316e-05 3.623938e-05
-3.867507e-05 3.624770e-05
-3.871843e-05 3.625786e-05
-3.877336e-05 3.627017e-05
-3.883985e-05 3.628487e-05
-3.891770e-05 3.630209e-05
-3.900656e-05 3.632188e-05
-3.910594e-05 3.634418e-05
-3.921517e-05 3.636886e-05
-3.933347e-05 3.639568e-05
-3.945995e-05 3.642436e-05
-3.959364e-05 3.645454e-05
-3.973353e-05 3.648585e-05
-3.987858e-05 3.651787e-05
-4.002777e-05 3.655018e-05
-4.018009e-05 3.658238e-05
-4.033457e-05 3.661406e-05
-4.049031e-05 3.664485e-05
-4.064644e-05 3.667441e-05
-4.080219e-05 3.670242e-05
-4.095682e-05 3.672860e-05
-4.110966e-05 3.675272e-05
-4.126010e-05 3.677456e-05
-4.140759e-05 3.679397e-05
-4.155162e-05 3.681080e-05
-4.169172e-05 3.682496e-05
-4.182746e-05 3.683639e-05
-4.195845e-05 3.684505e-05
-4.208433e-05 3.685092e-05
-4.220477e-05 3.685405e-05
-4.231945e-05 3.685448e-05
-4.242809e-05 3.685230e-05
-4.253043e-05 3.684763e-05
-4.262621e-05 3.684061e-05
-4.271522e-05 3.683143e-05
-4.279726e-05 3.682032e-05
-4.287216e-05 3.680753e-05
-4.293976e-05 3.679336e-05
-4.299993e-05 3.677816e-05
-4.305259e-05 3.676233e-05
-4.309767e-05 3.674629e-05
-4.313514e-05 3.673053e-05
-4.316501e-05 3.671558e-05
-4.318733e-05 3.670200e-05
-4.320217e-05 3.669040e-05
-4.320967e-05 3.668140e-05
-4.320997e-05 3.667566e-05
-4.320328e-05 3.667384e-05
-4.318982e-05 3.667660e-05
-4.316984e-05 3.668456e-05
-4.314365e-05 3.669833e-05
-4.311154e-05 3.671843e-05
-4.307384e-05 3.674534e-05
-4.303088e-05 3.677942e-05
-4.298301e-05 3.682094e-05
-4.293058e-05 3.687001e-05
-4.287393e-05 3.692664e-05
-4.281338e-05 3.699068e-05
-4.274926e-05 3.706184e-05
-4.268186e-05 3.713969e-05
-4.261147e-05 3.722368e-05
-4.253834e-05 3.731315e-05
-4.246272e-05 3.740735e-05
-4.238482e-05 3.750547e-05
-4.230485e-05 3.760666e-05
-4.222298e-05 3.771005e-05
-4.213939e-05 3.781477e-05
-4.205425e-05 3.791997e-05
-4.196769e-05 3.802485e-05
-4.187989e-05 3.812864e-05
-4.179099e-05 3.823065e-05
-4.170115e-05 3.833023e-05
-4.161053e-05 3.842681e-05
-4.151932e-05 3.851987e-05
-4.142770e-05 3.860897e-05
-4.133587e-05 3.869374e-05
-4.124406e-05 3.877386e-05
-4.115249e-05 3.884907e-05
-4.106142e-05 3.891918e-05
-4.097112e-05 3.898406e-05
-4.088190e-05 3.904362e-05
-4.079408e-05 3.909784e-05
-4.070800e-05 3.914674e-05
-4.062403e-05 3.919040e-05
-4.054257e-05 3.922895e-05
-4.046406e-05 3.926257e-05
-4.038894e-05 3.929150e-05
-4.031771e-05 3.931602e-05
-4.025088e-05 3.933646e-05
-4.018899e-05 3.935321e-05
-4.013261e-05 3.936669e-05
-4.008233e-05 3.937736e-05
-4.003877e-05 3.938574e-05
-4.000255e-05 3.939237e-05
-3.997430e-05 3.939779e-05
-3.995464e-05 3.940260e-05
-3.994418e-05 3.940738e-05
-3.994348e-05 3.941270e-05
-3.995306e-05 3.941913e-05
-3.997337e-05 3.942717e-05
-4.000475e-05 3.943730e-05
-4.004746e-05 3.944993e-05
-4.010160e-05 3.946537e-05
-4.016713e-05 3.948386e-05
-4.024386e-05 3.950551e-05
-4.033145e-05 3.953036e-05
-4.042938e-05 3.955833e-05
-4.053702e-05 3.958922e-05
-4.065359e-05 3.962278e-05
-4.077821e-05 3.965866e-05
-4.090995e-05 3.969646e-05
-4.104782e-05 3.973574e-05
-4.119080e-05 3.977602e-05
-4.133789e-05 3.981683e-05
-4.148811e-05 3.985771e-05
-4.164052e-05 3.989820e-05
-4.179424e-05 3.993787e-05
-4.194842e-05 3.997632e-05
-4.210231e-05 4.001321e-05
-4.225518e-05 4.004822e-05
-4.240639e-05 4.008105e-05
-4.255533e-05 4.011149e-05
-4.270147e-05 4.013932e-05
-4.284429e-05 4.016438e-05
-4.298335e-05 4.018655e-05
-4.311821e-05 4.020574e-05
-4.324849e-05 4.022189e-05
-4.337383e-05 4.023497e-05
-4.349389e-05 4.024500e-05
-4.360836e-05 4.025200e-05
-4.371694e-05 4.025605e-05
-4.381938e-05 4.025725e-05
-4.391541e-05 4.025574e-05
-4.400480e-05 4.025168e-05
-4.408734e-05 4.024529e-05
-4.416285e-05 4.023681e-05
-4.423114e-05 4.022654e-05
-4.429209e-05 4.021482e-05
-4.434557e-05 4.020203e-05
-4.439149e-05 4.018860e-05
-4.442981e-05 4.017502e-05
-4.446049e-05 4.016180e-05
-4.448355e-05 4.014953e-05
-4.449903e-05 4.013879e-05
-4.450703e-05 4.013024e-05
-4.450766e-05 4.012453e-05
-4.450108e-05 4.012233e-05
-4.448749e-05 4.012431e-05
-4.446709e-05 4.013111e-05
-4.444015e-05 4.014336e-05
-4.440694e-05 4.016159e-05
-4.436776e-05 4.018629e-05
-4.432292e-05 4.021785e-05
-4.427275e-05 4.025655e-05
-4.421759e-05 4.030254e-05
-4.415778e-05 4.035583e-05
-4.409367e-05 4.041629e-05
-4.402557e-05 4.048366e-05
-4.395382e-05 4.055752e-05
-4.387873e-05 4.063733e-05
-4.380059e-05 4.072246e-05
-4.371969e-05 4.081217e-05
-4.363630e-05 4.090567e-05
-4.355066e-05 4.100211e-05
-4.346300e-05 4.110063e-05
-4.337355e-05 4.120039e-05
-4.328251e-05 4.130054e-05
-4.319008e-05 4.140028e-05
-4.309647e-05 4.149887e-05
-4.300187e-05 4.159562e-05
-4.290647e-05 4.168988e-05
-4.281047e-05 4.178110e-05
-4.271407e-05 4.186878e-05
-4.261750e-05 4.195249e-05
-4.252096e-05 4.203185e-05
-4.242470e-05 4.210658e-05
-4.232897e-05 4.217642e-05
-4.223403e-05 4.224119e-05
-4.214017e-05 4.230079e-05
-4.204768e-05 4.235514e-05
-4.195689e-05 4.240423e-05
-4.186815e-05 4.244811e-05
-4.178181e-05 4.248689e-05
-4.169828e-05 4.252070e-05
-4.161797e-05 4.254977e-05
-4.154132e-05 4.257435e-05
-4.146880e-05 4.259474e-05
-4.140090e-05 4.261132e-05
-4.133815e-05 4.262449e-05
-4.128109e-05 4.263472e-05
-4.123029e-05 4.264249e-05
-4.118632e-05 4.264836e-05
-4.114978e-05 4.265290e-05
-4.112127e-05 4.265670e-05
-4.110136e-05 4.266037e-05
-4.109064e-05 4.266454e-05
-4.108964e-05 4.266982e-05
-4.109884e-05 4.267678e-05
-4.111865e-05 4.268597e-05
-4.114940e-05 4.269789e-05
-4.119131e-05 4.271294e-05
-4.124448e-05 4.273146e-05
-4.130884e-05 4.275367e-05
-4.138421e-05 4.277969e-05
-4.147023e-05 4.280952e-05
-4.156640e-05 4.284306e-05
-4.167209e-05 4.288007e-05
-4.178654e-05 4.292026e-05
-4.190890e-05 4.296322e-05
-4.203826e-05 4.300851e-05
-4.217364e-05 4.305562e-05
-4.231408e-05 4.310404e-05
-4.245859e-05 4.315322e-05
-4.260622e-05 4.320264e-05
-4.275606e-05 4.325179e-05
-4.290725e-05 4.330021e-05
-4.305898e-05 4.334744e-05
-4.321049e-05 4.339310e-05
-4.336111e-05 4.343680e-05
-4.351018e-05 4.347826e-05
-4.365714e-05 4.351718e-05
-4.380144e-05 4.355334e-05
-4.394259e-05 4.358655e-05
-4.408015e-05 4.361665e-05
-4.421369e-05 4.364354e-05
-4.434283e-05 4.366713e-05
-4.446721e-05 4.368738e-05
-4.458650e-05 4.370427e-05
-4.470038e-05 4.371783e-05
-4.480855e-05 4.372810e-05
-4.491075e-05 4.373517e-05
-4.500671e-05 4.373916e-05
-4.509618e-05 4.374023e-05
-4.517896e-05 4.373858e-05
-4.525483e-05 4.373445e-05
-4.532360e-05 4.372811e-05
-4.538512e-05 4.371990e-05
-4.543924e-05 4.371020e-05
-4.548586e-05 4.369943e-05
-4.552489e-05 4.368806e-05
-4.555628e-05 4.367663e-05
-4.558000e-05 4.366569e-05
-4.559608e-05 4.365586e-05
-4.560455e-05 4.364778e-05
-4.560551e-05 4.364212e-05
-4.559907e-05 4.363954e-05
-4.558538e-05 4.364074e-05
-4.556463e-05 4.364637e-05
-4.553703e-05 4.365704e-05
-4.550283e-05 4.367334e-05
-4.546229e-05 4.369576e-05
-4.541572e-05 4.372470e-05
-4.536342e-05 4.376046e-05
-4.530571e-05 4.380321e-05
-4.524295e-05 4.385298e-05
-4.517547e-05 4.390967e-05
-4.510362e-05 4.397302e-05
-4.502776e-05 4.404264e-05
-4.494821e-05 4.411802e-05
-4.486533e-05 4.419853e-05
-4.477942e-05 4.428346e-05
-4.469080e-05 4.437202e-05
-4.459977e-05 4.446339e-05
-4.450661e-05 4.455673e-05
-4.441158e-05 4.465119e-05
-4.431495e-05 4.474596e-05
-4.421696e-05 4.484024e-05
-4.411786e-05 4.493330e-05
-4.401786e-05 4.502446e-05
-4.391721e-05 4.511311e-05
-4.381614e-05 4.519867e-05
-4.371488e-05 4.528068e-05
-4.361366e-05 4.535871e-05
-4.351274e-05 4.543241e-05
-4.341235e-05 4.550150e-05
-4.331277e-05 4.556573e-05
-4.321428e-05 4.562496e-05
-4.311715e-05 4.567908e-05
-4.302170e-05 4.572804e-05
-4.292825e-05 4.577185e-05
-4.283713e-05 4.581057e-05
-4.274872e-05 4.584433e-05
-4.266339e-05 4.587330e-05
-4.258154e-05 4.589772e-05
-4.250361e-05 4.591786e-05
-4.243004e-05 4.593406e-05
-4.236130e-05 4.594672e-05
-4.229790e-05 4.595627e-05
-4.224035e-05 4.596321e-05
-4.218918e-05 4.596806e-05
-4.214495e-05 4.597140e-05
-4.210821e-05 4.597383e-05
-4.207953e-05 4.597599e-05
-4.205944e-05 4.597852e-05
-4.204850e-05 4.598207e-05
-4.204720e-05 4.598728e-05
-4.205598e-05 4.599475e-05
-4.207523e-05 4.600507e-05
-4.210525e-05 4.601873e-05
-4.214623e-05 4.603616e-05
-4.219825e-05 4.605770e-05
-4.226123e-05 4.608356e-05
-4.233498e-05 4.611386e-05
-4.241915e-05 4.614857e-05
-4.251324e-05 4.618756e-05
-4.261663e-05 4.623057e-05
-4.272859e-05 4.627726e-05
-4.284829e-05 4.632717e-05
-4.297484e-05 4.637980e-05
-4.310730e-05 4.643459e-05
-4.324473e-05 4.649097e-05
-4.338618e-05 4.654836e-05
-4.353074e-05 4.660616e-05
-4.367752e-05 4.666383e-05
-4.382568e-05 4.672083e-05
-4.397445e-05 4.677668e-05
-4.412310e-05 4.683095e-05
-4.427096e-05 4.688322e-05
-4.441742e-05 4.693315e-05
-4.456190e-05 4.698043e-05
-4.470389e-05 4.702480e-05
-4.484291e-05 4.706605e-05
-4.497851e-05 4.710399e-05
-4.511029e-05 4.713849e-05
-4.523787e-05 4.716945e-05
-4.536088e-05 4.719679e-05
-4.547900e-05 4.722049e-05
-4.559192e-05 4.724055e-05
-4.569933e-05 4.725701e-05
-4.580095e-05 4.726992e-05
-4.589652e-05 4.727941e-05
-4.598579e-05 4.728561e-05
-4.606852e-05 4.728871e-05
-4.614450e-05 4.728893e-05
-4.621353e-05 4.728655e-05
-4.627541e-05 4.728188e-05
-4.633001e-05 4.727529e-05
-4.637717e-05 4.726721e-05
-4.641678e-05 4.725810e-05
-4.644877e-05 4.724848e-05
-4.647309e-05 4.723893e-05
-4.648970e-05 4.723003e-05
-4.649862e-05 4.722245e-05
-4.649990e-05 4.721685e-05
-4.649362e-05 4.721392e-05
-4.647989e-05 4.721433e-05
-4.645885e-05 4.721875e-05
-4.643068e-05 4.722783e-05
-4.639560e-05 4.724214e-05
-4.635385e-05 4.726219e-05
-4.630569e-05 4.728842e-05
-4.625142e-05 4.732112e-05
-4.619137e-05 4.736049e-05
-4.612585e-05 4.740659e-05
-4.605523e-05 4.745931e-05
-4.597987e-05 4.751844e-05
-4.590014e-05 4.758360e-05
-4.581641e-05 4.765430e-05
-4.572904e-05 4.772992e-05
-4.563841e-05 4.780979e-05
-4.554486e-05 4.789312e-05
-4.544874e-05 4.797912e-05
-4.535038e-05 4.806697e-05
-4.525010e-05 4.815583e-05
-4.514819e-05 4.824490e-05
-4.504496e-05 4.833341e-05
-4.494068e-05 4.842063e-05
-4.483562e-05 4.850591e-05
-4.473006e-05 4.858864e-05
-4.462425e-05 4.866827e-05
-4.451845e-05 4.874434e-05
-4.441293e-05 4.881644e-05
-4.430794e-05 4.888424e-05
-4.420376e-05 4.894745e-05
-4.410067e-05 4.900587e-05
-4.399894e-05 4.905936e-05
-4.389887e-05 4.910782e-05
-4.380077e-05 4.915123e-05
-4.370496e-05 4.918960e-05
-4.361177e-05 4.922304e-05
-4.352157e-05 4.925168e-05
-4.343472e-05 4.927571e-05
-4.335160e-05 4.929539e-05
-4.327264e-05 4.931103e-05
-4.319826e-05 4.932299e-05
-4.312892e-05 4.933169e-05
-4.306507e-05 4.933759e-05
-4.300722e-05 4.934122e-05
-4.295586e-05 4.934313e-05
-4.291151e-05 4.934393e-05
-4.287469e-05 4.934425e-05
-4.284593e-05 4.934476e-05
-4.282573e-05 4.934613e-05
-4.281461e-05 4.934905e-05
-4.281300e-05 4.935417e-05
-4.282134e-05 4.936214e-05
-4.283997e-05 4.937354e-05
-4.286916e-05 4.938890e-05
-4.290908e-05 4.940866e-05
-4.295977e-05 4.943314e-05
-4.302117e-05 4.946257e-05
-4.309306e-05 4.949705e-05
-4.317510e-05 4.953653e-05
-4.326680e-05 4.958085e-05
-4.336756e-05 4.962972e-05
-4.347666e-05 4.968274e-05
-4.359330e-05 4.973943e-05
-4.371662e-05 4.979923e-05
-4.384572e-05 4.986153e-05
-4.397970e-05 4.992569e-05
-4.411762e-05 4.999109e-05
-4.425863e-05 5.005709e-05
-4.440186e-05 5.012307e-05
-4.454651e-05 5.018847e-05
-4.469183e-05 5.025276e-05
-4.483713e-05 5.031546e-05
-4.498175e-05 5.037612e-05
-4.512510e-05 5.043436e-05
-4.526664e-05 5.048985e-05
-4.540585e-05 5.054229e-05
-4.554227e-05 5.059144e-05
-4.567548e-05 5.063709e-05
-4.580507e-05 5.067909e-05
-4.593066e-05 5.071731e-05
-4.605190e-05 5.075166e-05
-4.616847e-05 5.078209e-05
-4.628005e-05 5.080859e-05
-4.638634e-05 5.083118e-05
-4.648706e-05 5.084990e-05
-4.658193e-05 5.086485e-05
-4.667069e-05 5.087616e-05
-4.675311e-05 5.088399e-05
-4.682896e-05 5.088857e-05
-4.689800e-05 5.089015e-05
-4.696006e-05 5.088903e-05
-4.701493e-05 5.088559e-05
-4.706248e-05 5.088022e-05
-4.710255e-05 5.087340e-05
-4.713504e-05 5.086563e-05
-4.715986e-05 5.085748e-05
-4.717696e-05 5.084956e-05
-4.718630e-05 5.084250e-05
-4.718790e-05 5.083698e-05
-4.718180e-05 5.083369e-05
-4.716806e-05 5.083331e-05
-4.714680e-05 5.083653e-05
-4.711816e-05 5.084397e-05
-4.708232e-05 5.085625e-05
-4.703949e-05 5.087388e-05
-4.698991e-05 5.089730e-05
-4.693385e-05 5.092684e-05
-4.687164e-05 5.096270e-05
-4.680359e-05 5.100496e-05
-4.673006e-05 5.105355e-05
-4.665144e-05 5.110826e-05
-4.656810e-05 5.116875e-05
-4.648045e-05 5.123453e-05
-4.638889e-05 5.130502e-05
-4.629383e-05 5.137956e-05
-4.619566e-05 5.145739e-05
-4.609477e-05 5.153774e-05
-4.599154e-05 5.161980e-05
-4.588632e-05 5.170277e-05
-4.577948e-05 5.178585e-05
-4.567134e-05 5.186829e-05
-4.556223e-05 5.194940e-05
-4.545246e-05 5.202852e-05
-4.534233e-05 5.210506e-05
-4.523213e-05 5.217849e-05
-4.512214e-05 5.224837e-05
-4.501266e-05 5.231431e-05
-4.490396e-05 5.237597e-05
-4.479633e-05 5.243311e-05
-4.469005e-05 5.248552e-05
-4.458542e-05 5.253309e-05
-4.448274e-05 5.257573e-05
-4.438232e-05 5.261345e-05
-4.428446e-05 5.264627e-05
-4.418952e-05 5.267431e-05
-4.409782e-05 5.269773e-05
-4.400973e-05 5.271674e-05
-4.392563e-05 5.273163e-05
-4.384590e-05 5.274271e-05
-4.377096e-05 5.275039e-05
-4.370122e-05 5.275510e-05
-4.363715e-05 5.275733e-05
-4.357918e-05 5.275764e-05
-4.352779e-05 5.275660e-05
-4.348347e-05 5.275485e-05
-4.344669e-05 5.275307e-05
-4.341795e-05 5.275193e-05
-4.339771e-05 5.275214e-05
-4.338644e-05 5.275441e-05
-4.338454e-05 5.275944e-05
-4.339241e-05 5.276787e-05
-4.341036e-05 5.278032e-05
-4.343862e-05 5.279733e-05
-4.347733e-05 5.281933e-05
-4.352654e-05 5.284668e-05
-4.358615e-05 5.287959e-05
-4.365595e-05 5.291813e-05
-4.373559e-05 5.296225e-05
-4.382460e-05 5.301175e-05
-4.392239e-05 5.306631e-05
-4.402827e-05 5.312550e-05
-4.414147e-05 5.318879e-05
-4.426116e-05 5.325556e-05
-4.438648e-05 5.332515e-05
-4.451655e-05 5.339690e-05
-4.465051e-05 5.347009e-05
-4.478749e-05 5.354406e-05
-4.492671e-05 5.361815e-05
-4.506737e-05 5.369174e-05
-4.520877e-05 5.376425e-05
-4.535023e-05 5.383517e-05
-4.549114e-05 5.390403e-05
-4.563092e-05 5.397039e-05
-4.576904e-05 5.403390e-05
-4.590502e-05 5.409423e-05
-4.603840e-05 5.415112e-05
-4.616877e-05 5.420434e-05
-4.629573e-05 5.425369e-05
-4.641893e-05 5.429905e-05
-4.653800e-05 5.434030e-05
-4.665264e-05 5.437736e-05
-4.676251e-05 5.441021e-05
-4.686733e-05 5.443885e-05
-4.696681e-05 5.446332e-05
-4.706067e-05 5.448368e-05
-4.714864e-05 5.450006e-05
-4.723047e-05 5.451261e-05
-4.730593e-05 5.452152e-05
-4.737477e-05 5.452706e-05
-4.743679e-05 5.452950e-05
-4.749177e-05 5.452921e-05
-4.753955e-05 5.452658e-05
-4.757995e-05 5.452206e-05
-4.761283e-05 5.451617e-05
-4.763807e-05 5.450946e-05
-4.765560e-05 5.450253e-05
-4.766533e-05 5.449602e-05
-4.766724e-05 5.449060e-05
-4.766134e-05 5.448696e-05
-4.764765e-05 5.448580e-05
-4.762624e-05 5.448779e-05
-4.759722e-05 5.449358e-05
-4.756073e-05 5.450378e-05
-4.751696e-05 5.451893e-05
-4.746612e-05 5.453947e-05
-4.740846e-05 5.456574e-05
-4.734429e-05 5.459798e-05
-4.727393e-05 5.463627e-05
-4.719774e-05 5.468057e-05
-4.711611e-05 5.473068e-05
-4.702944e-05 5.478629e-05
-4.693817e-05 5.484693e-05
-4.684272e-05 5.491206e-05
-4.674354e-05 5.498103e-05
-4.664107e-05 5.505311e-05
-4.653574e-05 5.512754e-05
-4.642797e-05 5.520355e-05
-4.631817e-05 5.528035e-05
-4.620674e-05 5.535717e-05
-4.609406e-05 5.543328e-05
-4.598048e-05 5.550800e-05
-4.586635e-05 5.558069e-05
-4.575201e-05 5.565079e-05
-4.563778e-05 5.571779e-05
-4.552397e-05 5.578125e-05
-4.541089e-05 5.584080e-05
-4.529883e-05 5.589613e-05
-4.518810e-05 5.594700e-05
-4.507900e-05 5.599324e-05
-4.497181e-05 5.603473e-05
-4.486686e-05 5.607142e-05
-4.476443e-05 5.610331e-05
-4.466486e-05 5.613047e-05
-4.456846e-05 5.615302e-05
-4.447557e-05 5.617114e-05
-4.438654e-05 5.618507e-05
-4.430172e-05 5.619511e-05
-4.422149e-05 5.620161e-05
-4.414623e-05 5.620498e-05
-4.407634e-05 5.620569e-05
-4.401224e-05 5.620424e-05
-4.395435e-05 5.620122e-05
-4.390311e-05 5.619724e-05
-4.385896e-05 5.619296e-05
-4.382235e-05 5.618906e-05
-4.379371e-05 5.618628e-05
-4.377350e-05 5.618533e-05
-4.376211e-05 5.618695e-05
-4.375993e-05 5.619186e-05
-4.376730e-05 5.620073e-05
-4.378451e-05 5.621419e-05
-4.381174e-05 5.623279e-05
-4.384914e-05 5.625698e-05
-4.389669e-05 5.628711e-05
-4.395432e-05 5.632337e-05
-4.402179e-05 5.636585e-05
-4.409877e-05 5.641446e-05
-4.418480e-05 5.646899e-05
-4.427930e-05 5.652907e-05
-4.438161e-05 5.659423e-05
-4.449100e-05 5.666390e-05
-4.460667e-05 5.673742e-05
-4.472779e-05 5.681409e-05
-4.485354e-05 5.689317e-05
-4.498307e-05 5.697392e-05
-4.511560e-05 5.705562e-05
-4.525033e-05 5.713757e-05
-4.538655e-05 5.721910e-05
-4.552356e-05 5.729960e-05
-4.566072e-05 5.737852e-05
-4.579745e-05 5.745533e-05
-4.593319e-05 5.752960e-05
-4.606745e-05 5.760092e-05
-4.619974e-05 5.766895e-05
-4.632964e-05 5.773339e-05
-4.645675e-05 5.779399e-05
-4.658067e-05 5.785055e-05
-4.670107e-05 5.790289e-05
-4.681758e-05 5.795090e-05
-4.692990e-05 5.799447e-05
-4.703771e-05 5.803357e-05
-4.714072e-05 5.806817e-05
-4.723863e-05 5.809830e-05
-4.733117e-05 5.812401e-05
-4.741806e-05 5.814540e-05
-4.749904e-05 5.816262e-05
-4.757386e-05 5.817585e-05
-4.764227e-05 5.818532e-05
-4.770404e-05 5.819132e-05
-4.775895e-05 5.819418e-05
-4.780680e-05 5.819429e-05
-4.784739e-05 5.819209e-05
-4.788056e-05 5.818810e-05
-4.790615e-05 5.818284e-05
-4.792404e-05 5.817693e-05
-4.793413e-05 5.817099e-05
-4.793635e-05 5.816569e-05
-4.793066e-05 5.816172e-05
-4.791706e-05 5.815977e-05
-4.789557e-05 5.816053e-05
-4.786627e-05 5.816465e-05
-4.782926e-05 5.817274e-05
-4.778469e-05 5.818535e-05
-4.773275e-05 5.820294e-05
-4.767369e-05 5.822587e-05
-4.760777e-05 5.825438e-05
-4.753533e-05 5.828857e-05
-4.745673e-05 5.832843e-05
-4.737236e-05 5.837378e-05
-4.728265e-05 5.842433e-05
-4.718804e-05 5.847964e-05
-4.708902e-05 5.853919e-05
-4.698605e-05 5.860236e-05
-4.687961e-05 5.866844e-05
-4.677019e-05 5.873672e-05
-4.665824e-05 5.880642e-05
-4.654422e-05 5.887680e-05
-4.642857e-05 5.894710e-05
-4.631171e-05 5.901663e-05
-4.619403e-05 5.908472e-05
-4.607593e-05 5.915075e-05
-4.595776e-05 5.921418e-05
-4.583987e-05 5.927452e-05
-4.572261e-05 5.933135e-05
-4.560630e-05 5.938432e-05
-4.549126e-05 5.943313e-05
-4.537780e-05 5.947757e-05
-4.526622e-05 5.951748e-05
-4.515683e-05 5.955276e-05
-4.504995e-05 5.958337e-05
-4.494586e-05 5.960934e-05
-4.484490e-05 5.963074e-05
-4.474736e-05 5.964773e-05
-4.465359e-05 5.966050e-05
-4.456390e-05 5.966931e-05
-4.447865e-05 5.967447e-05
-4.439817e-05 5.967636e-05
-4.432285e-05 5.967541e-05
-4.425303e-05 5.967210e-05
-4.418912e-05 5.966699e-05
-4.413150e-05 5.966065e-05
-4.408057e-05 5.965374e-05
-4.403674e-05 5.964693e-05
-4.400041e-05 5.964095e-05
-4.397198e-05 5.963652e-05
-4.395186e-05 5.963442e-05
-4.394039e-05 5.963539e-05
-4.393794e-05 5.964016e-05
-4.394479e-05 5.964944e-05
-4.396119e-05 5.966386e-05
-4.398732e-05 5.968399e-05
-4.402326e-05 5.971029e-05
-4.406901e-05 5.974309e-05
-4.412447e-05 5.978260e-05
-4.418939e-05 5.982888e-05
-4.426346e-05 5.988182e-05
-4.434622e-05 5.994119e-05
-4.443712e-05 6.000659e-05
-4.453553e-05 6.007751e-05
-4.464074e-05 6.015333e-05
-4.475201e-05 6.023336e-05
-4.486854e-05 6.031685e-05
-4.498954e-05 6.040301e-05
-4.511424e-05 6.049105e-05
-4.524186e-05 6.058022e-05
-4.537167e-05 6.066975e-05
-4.550299e-05 6.075896e-05
-4.563516e-05 6.084718e-05
-4.576758e-05 6.093383e-05
-4.589968e-05 6.101836e-05
-4.603094e-05 6.110028e-05
-4.616088e-05 6.117918e-05
-4.628906e-05 6.125469e-05
-4.641505e-05 6.132647e-05
-4.653847e-05 6.139426e-05
-4.665896e-05 6.145782e-05
-4.677615e-05 6.151698e-05
-4.688972e-05 6.157159e-05
-4.699936e-05 6.162153e-05
-4.710475e-05 6.166674e-05
-4.720560e-05 6.170719e-05
-4.730163e-05 6.174288e-05
-4.739254e-05 6.177385e-05
-4.747806e-05 6.180019e-05
-4.755792e-05 6.182203e-05
-4.763186e-05 6.183952e-05
-4.769961e-05 6.185290e-05
-4.776094e-05 6.186243e-05
-4.781560e-05 6.186843e-05
-4.786336e-05 6.187128e-05
-4.790401e-05 6.187142e-05
-4.793735e-05 6.186933e-05
-4.796320e-05 6.186555e-05
-4.798140e-05 6.186067e-05
-4.799181e-05 6.185532e-05
-4.799434e-05 6.185016e-05
-4.798888e-05 6.184587e-05
-4.797542e-05 6.184315e-05
-4.795392e-05 6.184267e-05
-4.792443e-05 6.184510e-05
-4.788702e-05 6.185106e-05
-4.784180e-05 6.186110e-05
-4.778894e-05 6.187568e-05
-4.772865e-05 6.189519e-05
-4.766121e-05 6.191987e-05
-4.758693e-05 6.194985e-05
-4.750617e-05 6.198514e-05
-4.741934e-05 6.202558e-05
-4.732688e-05 6.207090e-05
-4.722926e-05 6.212070e-05
-4.712699e-05 6.217447e-05
-4.702057e-05 6.223163e-05
-4.691052e-05 6.229151e-05
-4.679736e-05 6.235340e-05
-4.668160e-05 6.241657e-05
-4.656373e-05 6.248030e-05
-4.644424e-05 6.254386e-05
-4.632359e-05 6.260657e-05
-4.620220e-05 6.266780e-05
-4.608050e-05 6.272695e-05
-4.595889e-05 6.278350e-05
-4.583774e-05 6.283698e-05
-4.571742e-05 6.288700e-05
-4.559826e-05 6.293321e-05
-4.548061e-05 6.297535e-05
-4.536479e-05 6.301322e-05
-4.525110e-05 6.304666e-05
-4.513988e-05 6.307561e-05
-4.503141e-05 6.310005e-05
-4.492601e-05 6.312000e-05
-4.482398e-05 6.313559e-05
-4.472563e-05 6.314695e-05
-4.463128e-05 6.315433e-05
-4.454124e-05 6.315798e-05
-4.445583e-05 6.315824e-05
-4.437538e-05 6.315551e-05
-4.430023e-05 6.315025e-05
-4.423072e-05 6.314295e-05
-4.416721e-05 6.313417e-05
-4.411004e-05 6.312455e-05
-4.405959e-05 6.311473e-05
-4.401622e-05 6.310542e-05
-4.398030e-05 6.309736e-05
-4.395217e-05 6.309132e-05
-4.393220e-05 6.308806e-05
-4.392070e-05 6.308837e-05
-4.391797e-05 6.309299e-05
-4.392428e-05 6.310265e-05
-4.393983e-05 6.311799e-05
-4.396476e-05 6.313958e-05
-4.399914e-05 6.316790e-05
-4.404293e-05 6.320327e-05
-4.409603e-05 6.324589e-05
-4.415820e-05 6.329581e-05
-4.422911e-05 6.335292e-05
-4.430833e-05 6.341693e-05
-4.439533e-05 6.348743e-05
-4.448951e-05 6.356388e-05
-4.459020e-05 6.364561e-05
-4.469670e-05 6.373189e-05
-4.480825e-05 6.382191e-05
-4.492412e-05 6.391487e-05
-4.504356e-05 6.400992e-05
-4.516586e-05 6.410625e-05
-4.529033e-05 6.420308e-05
-4.541632e-05 6.429967e-05
-4.554321e-05 6.439533e-05
-4.567044e-05 6.448942e-05
-4.579748e-05 6.458138e-05
-4.592383e-05 6.467070e-05
-4.604904e-05 6.475692e-05
-4.617267e-05 6.483964e-05
-4.629435e-05 6.491853e-05
-4.641368e-05 6.499328e-05
-4.653032e-05 6.506365e-05
-4.664393e-05 6.512943e-05
-4.675418e-05 6.519046e-05
-4.686078e-05 6.524660e-05
-4.696341e-05 6.529778e-05
-4.706177e-05 6.534395e-05
-4.715559e-05 6.538508e-05
-4.724458e-05 6.542122e-05
-4.732845e-05 6.545242e-05
-4.740692e-05 6.547879e-05
-4.747974e-05 6.550050e-05
-4.754662e-05 6.551773e-05
-4.760730e-05 6.553076e-05
-4.766152e-05 6.553989e-05
-4.770904e-05 6.554548e-05
-4.774962e-05 6.554795e-05
-4.778302e-05 6.554777e-05
-4.780904e-05 6.554548e-05
-4.782749e-05 6.554165e-05
-4.783820e-05 6.553691e-05
-4.784101e-05 6.553190e-05
-4.783582e-05 6.552730e-05
-4.782253e-05 6.552381e-05
-4.780109e-05 6.552210e-05
-4.777151e-05 6.552284e-05
-4.773382e-05 6.552664e-05
-4.768809e-05 6.553407e-05
-4.763449e-05 6.554560e-05
-4.757319e-05 6.556162e-05
-4.750444e-05 6.558239e-05
-4.742856e-05 6.560807e-05
-4.734592e-05 6.563867e-05
-4.725691e-05 6.567406e-05
-4.716200e-05 6.571401e-05
-4.706169e-05 6.575813e-05
-4.695650e-05 6.580596e-05
-4.684697e-05 6.585692e-05
-4.673367e-05 6.591039e-05
-4.661715e-05 6.596569e-05
-4.649796e-05 6.602212e-05
-4.637664e-05 6.607898e-05
-4.625370e-05 6.613559e-05
-4.612965e-05 6.619128e-05
-4.600495e-05 6.624545e-05
-4.588006e-05 6.629753e-05
-4.575541e-05 6.634702e-05
-4.563140e-05 6.639347e-05
-4.550840e-05 6.643650e-05
-4.538679e-05 6.647581e-05
-4.526692e-05 6.651114e-05
-4.514911e-05 6.654230e-05
-4.503370e-05 6.656917e-05
-4.492100e-05 6.659170e-05
-4.481131e-05 6.660987e-05
-4.470493e-05 6.662376e-05
-4.460218e-05 6.663347e-05
-4.450334e-05 6.663918e-05
-4.440872e-05 6.664113e-05
-4.431862e-05 6.663961e-05
-4.423333e-05 6.663498e-05
-4.415317e-05 6.662764e-05
-4.407845e-05 6.661808e-05
-4.400948e-05 6.660680e-05
-4.394657e-05 6.659441e-05
-4.389005e-05 6.658152e-05
-4.384025e-05 6.656882e-05
-4.379748e-05 6.655704e-05
-4.376208e-05 6.654694e-05
-4.373435e-05 6.653929e-05
-4.371459e-05 6.653490e-05
-4.370309e-05 6.653455e-05
-4.370011e-05 6.653901e-05
-4.370585e-05 6.654901e-05
-4.372049e-05 6.656521e-05
-4.374415e-05 6.658820e-05
-4.377684e-05 6.661844e-05
-4.381854e-05 6.665626e-05
-4.386910e-05 6.670186e-05
-4.392831e-05 6.675526e-05
-4.399583e-05 6.681634e-05
-4.407125e-05 6.688479e-05
-4.415407e-05 6.696016e-05
-4.424371e-05 6.704188e-05
-4.433955e-05 6.712925e-05
-4.444092e-05 6.722149e-05
-4.454713e-05 6.731776e-05
-4.465748e-05 6.741721e-05
-4.477128e-05 6.751895e-05
-4.488785e-05 6.762213e-05
-4.500657e-05 6.772594e-05
-4.512681e-05 6.782959e-05
-4.524801e-05 6.793236e-05
-4.536964e-05 6.803360e-05
-4.549120e-05 6.813269e-05
-4.561222e-05 6.822910e-05
-4.573228e-05 6.832236e-05
-4.585097e-05 6.841204e-05
-4.596792e-05 6.849777e-05
-4.608277e-05 6.857924e-05
-4.619519e-05 6.865618e-05
-4.630484e-05 6.872836e-05
-4.641141e-05 6.879561e-05
-4.651461e-05 6.885777e-05
-4.661414e-05 6.891475e-05
-4.670970e-05 6.896648e-05
-4.680100e-05 6.901292e-05
-4.688777e-05 6.905410e-05
-4.696971e-05 6.909006e-05
-4.704655e-05 6.912089e-05
-4.711800e-05 6.914673e-05
-4.718378e-05 6.916777e-05
-4.724361e-05 6.918426e-05
-4.729723e-05 6.919648e-05
-4.734435e-05 6.920478e-05
-4.738471e-05 6.920957e-05
-4.741807e-05 6.921131e-05
-4.744419e-05 6.921052e-05
-4.746283e-05 6.920775e-05
-4.747378e-05 6.920363e-05
-4.747688e-05 6.919879e-05
-4.747196e-05 6.919390e-05
-4.745889e-05 6.918966e-05
-4.743759e-05 6.918672e-05
-4.740801e-05 6.918576e-05
-4.737016e-05 6.918740e-05
-4.732409e-05 6.919219e-05
-4.726991e-05 6.920063e-05
-4.720779e-05 6.921311e-05
-4.713797e-05 6.922991e-05
-4.706075e-05 6.925119e-05
-4.697648e-05 6.927700e-05
-4.688559e-05 6.930724e-05
-4.678855e-05 6.934167e-05
-4.668587e-05 6.937997e-05
-4.657811e-05 6.942169e-05
-4.646585e-05 6.946629e-05
-4.634967e-05 6.951318e-05
-4.623017e-05 6.956171e-05
-4.610794e-05 6.961122e-05
-4.598355e-05 6.966103e-05
-4.585757e-05 6.971050e-05
-4.573053e-05 6.975899e-05
-4.560294e-05 6.980592e-05
-4.547527e-05 6.985075e-05
-4.534798e-05 6.989301e-05
-4.522151e-05 6.993228e-05
-4.509625e-05 6.996819e-05
-4.497259e-05 7.000046e-05
-4.485088e-05 7.002886e-05
-4.473149e-05 7.005321e-05
-4.461472e-05 7.007343e-05
-4.450091e-05 7.008946e-05
-4.439036e-05 7.010131e-05
-4.428337e-05 7.010907e-05
-4.418023e-05 7.011288e-05
-4.408123e-05 7.011291e-05
-4.398665e-05 7.010944e-05
-4.389678e-05 7.010276e-05
-4.381190e-05 7.009324e-05
-4.373229e-05 7.008133e-05
-4.365824e-05 7.006749e-05
-4.359003e-05 7.005228e-05
-4.352793e-05 7.003630e-05
-4.347225e-05 7.002019e-05
-4.342325e-05 7.000466e-05
-4.338123e-05 6.999045e-05
-4.334647e-05 6.997833e-05
-4.331922e-05 6.996911e-05
-4.329975e-05 6.996359e-05
-4.328829e-05 6.996258e-05
-4.328505e-05 6.996686e-05
-4.329021e-05 6.997718e-05
-4.330390e-05 6.999419e-05
-4.332620e-05 7.001850e-05
-4.335711e-05 7.005056e-05
-4.339657e-05 7.009071e-05
-4.344444e-05 7.013913e-05
-4.350048e-05 7.019584e-05
-4.356439e-05 7.026069e-05
-4.363576e-05 7.033335e-05
-4.371412e-05 7.041335e-05
-4.379893e-05 7.050007e-05
-4.388961e-05 7.059279e-05
-4.398553e-05 7.069069e-05
-4.408604e-05 7.079289e-05
-4.419051e-05 7.089850e-05
-4.429829e-05 7.100660e-05
-4.440876e-05 7.111630e-05
-4.452132e-05 7.122674e-05
-4.463543e-05 7.133711e-05
-4.475054e-05 7.144666e-05
-4.486616e-05 7.155470e-05
-4.498184e-05 7.166060e-05
-4.509713e-05 7.176379e-05
-4.521165e-05 7.186378e-05
-4.532501e-05 7.196011e-05
-4.543685e-05 7.205241e-05
-4.554684e-05 7.214033e-05
-4.565466e-05 7.222358e-05
-4.575999e-05 7.230193e-05
-4.586254e-05 7.237518e-05
-4.596200e-05 7.244316e-05
-4.605810e-05 7.250575e-05
-4.615054e-05 7.256287e-05
-4.623903e-05 7.261447e-05
-4.632329e-05 7.266055e-05
-4.640304e-05 7.270115e-05
-4.647799e-05 7.273633e-05
-4.654784e-05 7.276623e-05
-4.661230e-05 7.279101e-05
-4.667109e-05 7.281090e-05
-4.672392e-05 7.282617e-05
-4.677048e-05 7.283716e-05
-4.681051e-05 7.284426e-05
-4.684371e-05 7.284791e-05
-4.686983e-05 7.284861e-05
-4.688860e-05 7.284692e-05
-4.689977e-05 7.284343e-05
-4.690314e-05 7.283878e-05
-4.689850e-05 7.283362e-05
-4.688570e-05 7.282863e-05
-4.686461e-05 7.282448e-05
-4.683513e-05 7.282182e-05
-4.679725e-05 7.282129e-05
-4.675098e-05 7.282343e-05
-4.669640e-05 7.282875e-05
-4.663367e-05 7.283765e-05
-4.656300e-05 7.285042e-05
-4.648469e-05 7.286724e-05
-4.639908e-05 7.288818e-05
-4.630660e-05 7.291315e-05
-4.620775e-05 7.294197e-05
-4.610304e-05 7.297432e-05
-4.599307e-05 7.300979e-05
-4.587843e-05 7.304788e-05
-4.575976e-05 7.308803e-05
-4.563767e-05 7.312963e-05
-4.551281e-05 7.317205e-05
-4.538577e-05 7.321465e-05
-4.525716e-05 7.325681e-05
-4.512755e-05 7.329794e-05
-4.499747e-05 7.333748e-05
-4.486745e-05 7.337492e-05
-4.473795e-05 7.340982e-05
-4.460943e-05 7.344177e-05
-4.448232e-05 7.347044e-05
-4.435701e-05 7.349557e-05
-4.423388e-05 7.351694e-05
-4.411328e-05 7.353442e-05
-4.399555e-05 7.354790e-05
-4.388101e-05 7.355738e-05
-4.376996e-05 7.356288e-05
-4.366270e-05 7.356449e-05
-4.355951e-05 7.356238e-05
-4.346067e-05 7.355674e-05
-4.336645e-05 7.354785e-05
-4.327711e-05 7.353603e-05
-4.319291e-05 7.352166e-05
-4.311412e-05 7.350520e-05
-4.304098e-05 7.348714e-05
-4.297375e-05 7.346805e-05
-4.291268e-05 7.344853e-05
-4.285801e-05 7.342926e-05
-4.280998e-05 7.341095e-05
-4.276885e-05 7.339435e-05
-4.273483e-05 7.338026e-05
-4.270816e-05 7.336949e-05
-4.268903e-05 7.336286e-05
-4.267765e-05 7.336120e-05
-4.267417e-05 7.336529e-05
-4.267874e-05 7.337588e-05
-4.269143e-05 7.339366e-05
-4.271229e-05 7.341920e-05
-4.274131e-05 7.345298e-05
-4.277841e-05 7.349533e-05
-4.282342e-05 7.354641e-05
-4.287612e-05 7.360624e-05
-4.293621e-05 7.367464e-05
-4.300330e-05 7.375128e-05
-4.307694e-05 7.383563e-05
-4.315665e-05 7.392708e-05
-4.324186e-05 7.402484e-05
-4.333200e-05 7.412808e-05
-4.342649e-05 7.423588e-05
-4.352473e-05 7.434730e-05
-4.362614e-05 7.446140e-05
-4.373014e-05 7.457725e-05
-4.383619e-05 7.469396e-05
-4.394378e-05 7.481069e-05
-4.405242e-05 7.492666e-05
-4.416166e-05 7.504115e-05
-4.427108e-05 7.515351e-05
-4.438027e-05 7.526314e-05
-4.448886e-05 7.536953e-05
-4.459651e-05 7.547220e-05
-4.470288e-05 7.557075e-05
-4.480765e-05 7.566484e-05
-4.491052e-05 7.575414e-05
-4.501119e-05 7.583840e-05
-4.510936e-05 7.591740e-05
-4.520477e-05 7.599097e-05
-4.529712e-05 7.605897e-05
-4.538613e-05 7.612129e-05
-4.547152e-05 7.617788e-05
-4.555300e-05 7.622872e-05
-4.563029e-05 7.627382e-05
-4.570310e-05 7.631324e-05
-4.577112e-05 7.634709e-05
-4.583406e-05 7.637553e-05
-4.589161e-05 7.639875e-05
-4.594347e-05 7.641703e-05
-4.598933e-05 7.643067e-05
-4.602889e-05 7.644005e-05
-4.606183e-05 7.644560e-05
-4.608786e-05 7.644780e-05
-4.610669e-05 7.644718e-05
-4.611805e-05 7.644434e-05
-4.612168e-05 7.643989e-05
-4.611735e-05 7.643447e-05
-4.610485e-05 7.642876e-05
-4.608403e-05 7.642340e-05
-4.605476e-05 7.641907e-05
-4.601697e-05 7.641636e-05
-4.597065e-05 7.641585e-05
-4.591586e-05 7.641803e-05
-4.585272e-05 7.642331e-05
-4.578143e-05 7.643201e-05
-4.570228e-05 7.644432e-05
-4.561561e-05 7.646031e-05
-4.552186e-05 7.647994e-05
-4.542151e-05 7.650305e-05
-4.531513e-05 7.652934e-05
-4.520330e-05 7.655845e-05
-4.508667e-05 7.658991e-05
-4.496589e-05 7.662319e-05
-4.484162e-05 7.665772e-05
-4.471453e-05 7.669291e-05
-4.458526e-05 7.672816e-05
-4.445444e-05 7.676288e-05
-4.432269e-05 7.679651e-05
-4.419056e-05 7.682853e-05
-4.405860e-05 7.685846e-05
-4.392731e-05 7.688587e-05
-4.379717e-05 7.691040e-05
-4.366863e-05 7.693174e-05
-4.354208e-05 7.694964e-05
-4.341793e-05 7.696392e-05
-4.329653e-05 7.697445e-05
-4.317822e-05 7.698117e-05
-4.306332e-05 7.698406e-05
-4.295214e-05 7.698319e-05
-4.284496e-05 7.697865e-05
-4.274207e-05 7.697062e-05
-4.264371e-05 7.695933e-05
-4.255015e-05 7.694505e-05
-4.246164e-05 7.692813e-05
-4.237841e-05 7.690896e-05
-4.230069e-05 7.688801e-05
-4.222870e-05 7.686579e-05
-4.216268e-05 7.684287e-05
-4.210282e-05 7.681989e-05
-4.204935e-05 7.679751e-05
-4.200245e-05 7.677647e-05
-4.196234e-05 7.675755e-05
-4.192918e-05 7.674153e-05
-4.190317e-05 7.672925e-05
-4.188446e-05 7.672153e-05
-4.187319e-05 7.671922e-05
-4.186949e-05 7.672310e-05
-4.187343e-05 7.673394e-05
-4.188509e-05 7.675241e-05
-4.190445e-05 7.677911e-05
-4.193149e-05 7.681450e-05
-4.196609e-05 7.685890e-05
-4.200810e-05 7.691249e-05
-4.205729e-05 7.697524e-05
-4.211336e-05 7.704697e-05
-4.217594e-05 7.712732e-05
-4.224463e-05 7.721577e-05
-4.231896e-05 7.731163e-05
-4.239843e-05 7.741412e-05
-4.248251e-05 7.752235e-05
-4.257066e-05 7.763539e-05
-4.266235e-05 7.775226e-05
-4.275705e-05 7.787198e-05
-4.285424e-05 7.799361e-05
-4.295342e-05 7.811621e-05
-4.305414e-05 7.823891e-05
-4.315596e-05 7.836092e-05
-4.325846e-05 7.848149e-05
-4.336125e-05 7.859993e-05
-4.346398e-05 7.871564e-05
-4.356629e-05 7.882808e-05
-4.366788e-05 7.893675e-05
-4.376842e-05 7.904124e-05
-4.386763e-05 7.914117e-05
-4.396521e-05 7.923622e-05
-4.406088e-05 7.932612e-05
-4.415437e-05 7.941062e-05
-4.424540e-05 7.948954e-05
-4.433370e-05 7.956272e-05
-4.441899e-05 7.963004e-05
-4.450100e-05 7.969143e-05
-4.457943e-05 7.974686e-05
-4.465401e-05 7.979631e-05
-4.472443e-05 7.983984e-05
-4.479040e-05 7.987754e-05
-4.485161e-05 7.990954e-05
-4.490773e-05 7.993602e-05
-4.495846e-05 7.995724e-05
-4.500347e-05 7.997349e-05
-4.504242e-05 7.998512e-05
-4.507499e-05 7.999255e-05
-4.510085e-05 7.999624e-05
-4.511968e-05 7.999670e-05
-4.513119e-05 7.999452e-05
-4.513507e-05 7.999028e-05
-4.513105e-05 7.998462e-05
-4.511890e-05 7.997820e-05
-4.509842e-05 7.997166e-05
-4.506945e-05 7.996566e-05
-4.503188e-05 7.996079e-05
-4.498566e-05 7.995762e-05
-4.493084e-05 7.995666e-05
-4.486750e-05 7.995831e-05
-4.479583e-05 7.996291e-05
-4.471610e-05 7.997066e-05
-4.462866e-05 7.998166e-05
-4.453394e-05 7.999588e-05
-4.443243e-05 8.001320e-05
-4.432471e-05 8.003335e-05
-4.421140e-05 8.005600e-05
-4.409316e-05 8.008072e-05
-4.397067e-05 8.010702e-05
-4.384462e-05 8.013437e-05
-4.371572e-05 8.016222e-05
-4.358465e-05 8.019000e-05
-4.345206e-05 8.021717e-05
-4.331859e-05 8.024319e-05
-4.318484e-05 8.026758e-05
-4.305138e-05 8.028989e-05
-4.291874e-05 8.030973e-05
-4.278741e-05 8.032676e-05
-4.265785e-05 8.034070e-05
-4.253049e-05 8.035132e-05
-4.240572e-05 8.035846e-05
-4.228392e-05 8.036201e-05
-4.216542e-05 8.036193e-05
-4.205054e-05 8.035824e-05
-4.193960e-05 8.035099e-05
-4.183285e-05 8.034032e-05
-4.173059e-05 8.032640e-05
-4.163304e-05 8.030949e-05
-4.154046e-05 8.028987e-05
-4.145306e-05 8.026790e-05
-4.137106e-05 8.024399e-05
-4.129467e-05 8.021862e-05
-4.122408e-05 8.019231e-05
-4.115947e-05 8.016565e-05
-4.110103e-05 8.013927e-05
-4.104893e-05 8.011386e-05
-4.100332e-05 8.009017e-05
-4.096435e-05 8.006898e-05
-4.093217e-05 8.005109e-05
-4.090691e-05 8.003733e-05
-4.088867e-05 8.002856e-05
-4.087755e-05 8.002560e-05
-4.087363e-05 8.002927e-05
-4.087695e-05 8.004032e-05
-4.088752e-05 8.005943e-05
-4.090533e-05 8.008719e-05
-4.093029e-05 8.012407e-05
-4.096229e-05 8.017039e-05
-4.100116e-05 8.022629e-05
-4.104667e-05 8.029176e-05
-4.109853e-05 8.036659e-05
-4.115641e-05 8.045039e-05
-4.121991e-05 8.054263e-05
-4.128863e-05 8.064259e-05
-4.136209e-05 8.074947e-05
-4.143982e-05 8.086234e-05
-4.152135e-05 8.098025e-05
-4.160620e-05 8.110218e-05
-4.169387e-05 8.122714e-05
-4.178393e-05 8.135413e-05
-4.187592e-05 8.148222e-05
-4.196945e-05 8.161050e-05
-4.206410e-05 8.173814e-05
-4.215952e-05 8.186438e-05
-4.225535e-05 8.198853e-05
-4.235128e-05 8.210994e-05
-4.244698e-05 8.222805e-05
-4.254217e-05 8.234237e-05
-4.263656e-05 8.245245e-05
-4.272987e-05 8.255791e-05
-4.282184e-05 8.265840e-05
-4.291220e-05 8.275363e-05
-4.300069e-05 8.284335e-05
-4.308705e-05 8.292735e-05
-4.317101e-05 8.300547e-05
-4.325230e-05 8.307758e-05
-4.333065e-05 8.314357e-05
-4.340578e-05 8.320340e-05
-4.347740e-05 8.325705e-05
-4.354521e-05 8.330455e-05
-4.360891e-05 8.334596e-05
-4.366818e-05 8.338142e-05
-4.372270e-05 8.341108e-05
-4.377213e-05 8.343517e-05
-4.381613e-05 8.345397e-05
-4.385434e-05 8.346782e-05
-4.388643e-05 8.347710e-05
-4.391204e-05 8.348226e-05
-4.393082e-05 8.348381e-05
-4.394243e-05 8.348228e-05
-4.394655e-05 8.347827e-05
-4.394286e-05 8.347240e-05
-4.393110e-05 8.346529e-05
-4.391103e-05 8.345759e-05
-4.388245e-05 8.344993e-05
-4.384522e-05 8.344291e-05
-4.379926e-05 8.343710e-05
-4.374458e-05 8.343300e-05
-4.368125e-05 8.343102e-05
-4.360944e-05 8.343150e-05
-4.352940e-05 8.343467e-05
-4.344147e-05 8.344064e-05
-4.334609e-05 8.344941e-05
-4.324375e-05 8.346088e-05
-4.313506e-05 8.347482e-05
-4.302064e-05 8.349094e-05
-4.290117e-05 8.350884e-05
-4.277737e-05 8.352808e-05
-4.264997e-05 8.354816e-05
-4.251968e-05 8.356857e-05
-4.238723e-05 8.358879e-05
-4.225330e-05 8.360831e-05
-4.211856e-05 8.362664e-05
-4.198363e-05 8.364332e-05
-4.184911e-05 8.365794e-05
-4.171555e-05 8.367015e-05
-4.158346e-05 8.367962e-05
-4.145332e-05 8.368611e-05
-4.132556e-05 8.368941e-05
-4.120059e-05 8.368938e-05
-4.107878e-05 8.368595e-05
-4.096048e-05 8.367908e-05
-4.084600e-05 8.366880e-05
-4.073565e-05 8.365521e-05
-4.062970e-05 8.363844e-05
-4.052840e-05 8.361868e-05
-4.043198e-05 8.359620e-05
-4.034067e-05 8.357131e-05
-4.025468e-05 8.354436e-05
-4.017419e-05 8.351580e-05
-4.009937e-05 8.348609e-05
-4.003041e-05 8.345577e-05
-3.996744e-05 8.342545e-05
-3.991061e-05 8.339576e-05
-3.986005e-05 8.336742e-05
-3.981587e-05 8.334115e-05
-3.977818e-05 8.331775e-05
-3.974708e-05 8.329805e-05
-3.972264e-05 8.328287e-05
-3.970494e-05 8.327306e-05
-3.969401e-05 8.326948e-05
-3.968988e-05 8.327291e-05
-3.969256e-05 8.328413e-05
-3.970203e-05 8.330381e-05
-3.971821e-05 8.333255e-05
-3.974102e-05 8.337080e-05
-3.977031e-05 8.341888e-05
-3.980591e-05 8.347692e-05
-3.984759e-05 8.354489e-05
-3.989508e-05 8.362257e-05
-3.994806e-05 8.370955e-05
-4.000617e-05 8.380528e-05
-4.006904e-05 8.390901e-05
-4.013625e-05 8.401993e-05
-4.020739e-05 8.413707e-05
-4.028203e-05 8.425946e-05
-4.035974e-05 8.438606e-05
-4.044011e-05 8.451583e-05
-4.052274e-05 8.464778e-05
-4.060724e-05 8.478093e-05
-4.069325e-05 8.491436e-05
-4.078043e-05 8.504722e-05
-4.086846e-05 8.517872e-05
-4.095702e-05 8.530815e-05
-4.104582e-05 8.543486e-05
-4.113460e-05 8.555827e-05
-4.122308e-05 8.567786e-05
-4.131100e-05 8.579317e-05
-4.139811e-05 8.590380e-05
-4.148417e-05 8.600940e-05
-4.156893e-05 8.610965e-05
-4.165213e-05 8.620430e-05
-4.173353e-05 8.629311e-05
-4.181287e-05 8.637592e-05
-4.188990e-05 8.645257e-05
-4.196433e-05 8.652294e-05
-4.203591e-05 8.658698e-05
-4.210434e-05 8.664465e-05
-4.216931e-05 8.669595e-05
-4.223053e-05 8.674095e-05
-4.228768e-05 8.677974e-05
-4.234040e-05 8.681248e-05
-4.238837e-05 8.683937e-05
-4.243122e-05 8.686066e-05
-4.246858e-05 8.687667e-05
-4.250008e-05 8.688778e-05
-4.252536e-05 8.689440e-05
-4.254401e-05 8.689702e-05
-4.255569e-05 8.689617e-05
-4.256003e-05 8.689240e-05
-4.255669e-05 8.688632e-05
-4.254536e-05 8.687855e-05
-4.252576e-05 8.686971e-05
-4.249766e-05 8.686043e-05
-4.246089e-05 8.685129e-05
-4.241535e-05 8.684285e-05
-4.236099e-05 8.683562e-05
-4.229788e-05 8.683002e-05
-4.222616e-05 8.682638e-05
-4.214607e-05 8.682495e-05
-4.205794e-05 8.682587e-05
-4.196221e-05 8.682916e-05
-4.185939e-05 8.683474e-05
-4.175007e-05 8.684243e-05
-4.163492e-05 8.685196e-05
-4.151462e-05 8.686299e-05
-4.138992e-05 8.687510e-05
-4.126158e-05 8.688784e-05
-4.113033e-05 8.690075e-05
-4.099694e-05 8.691335e-05
-4.086211e-05 8.692515e-05
-4.072654e-05 8.693573e-05
-4.059088e-05 8.694465e-05
-4.045575e-05 8.695154e-05
-4.032171e-05 8.695607e-05
-4.018929e-05 8.695795e-05
-4.005899e-05 8.695697e-05
-3.993125e-05 8.695294e-05
-3.980648e-05 8.694575e-05
-3.968507e-05 8.693534e-05
-3.956736e-05 8.692170e-05
-3.945366e-05 8.690488e-05
-3.934427e-05 8.688498e-05
-3.923946e-05 8.686216e-05
-3.913945e-05 8.683663e-05
-3.904448e-05 8.680866e-05
-3.895475e-05 8.677857e-05
-3.887044e-05 8.674674e-05
-3.879172e-05 8.671361e-05
-3.871874e-05 8.667966e-05
-3.865162e-05 8.664544e-05
-3.859049e-05 8.661156e-05
-3.853546e-05 8.657866e-05
-3.848660e-05 8.654746e-05
-3.844400e-05 8.651871e-05
-3.840772e-05 8.649319e-05
-3.837780e-05 8.647173e-05
-3.835428e-05 8.645518e-05
-3.833716e-05 8.644437e-05
-3.832645e-05 8.644016e-05
-3.832214e-05 8.644336e-05
-3.832417e-05 8.645471e-05
-3.833249e-05 8.647491e-05
-3.834700e-05 8.650453e-05
-3.836758e-05 8.654402e-05
-3.839407e-05 8.659369e-05
-3.842628e-05 8.665368e-05
-3.846400e-05 8.672393e-05
-3.850695e-05 8.680420e-05
-3.855486e-05 8.689408e-05
-3.860739e-05 8.699298e-05
-3.866420e-05 8.710015e-05
-3.872495e-05 8.721473e-05
-3.878926e-05 8.733577e-05
-3.885675e-05 8.746223e-05
-3.892708e-05 8.759307e-05
-3.899988e-05 8.772724e-05
-3.907481e-05 8.786371e-05
-3.915154e-05 8.800148e-05
-3.922976e-05 8.813963e-05
-3.930918e-05 8.827726e-05
-3.938952e-05 8.841360e-05
-3.947052e-05 8.854789e-05
-3.955191e-05 8.867948e-05
-3.963347e-05 8.880778e-05
-3.971495e-05 8.893224e-05
-3.979611e-05 8.905241e-05
-3.987674e-05 8.916785e-05
-3.995661e-05 8.927820e-05
-4.003547e-05 8.938315e-05
-4.011311e-05 8.948241e-05
-4.018929e-05 8.957575e-05
-4.026375e-05 8.966297e-05
-4.033626e-05 8.974390e-05
-4.040654e-05 8.981843e-05
-4.047433e-05 8.988647e-05
-4.053933e-05 8.994796e-05
-4.060126e-05 9.000291e-05
-4.065980e-05 9.005134e-05
-4.071463e-05 9.009334e-05
-4.076539e-05 9.012905e-05
-4.081174e-05 9.015864e-05
-4.085329e-05 9.018236e-05
-4.088968e-05 9.020049e-05
-4.092049e-05 9.021338e-05
-4.094534e-05 9.022144e-05
-4.096382e-05 9.022513e-05
-4.097553e-05 9.022494e-05
-4.098008e-05 9.022143e-05
-4.097709e-05 9.021517e-05
-4.096622e-05 9.020676e-05
-4.094716e-05 9.019682e-05
-4.091964e-05 9.018593e-05
-4.088346e-05 9.017470e-05
-4.083847e-05 9.016367e-05
-4.078462e-05 9.015333e-05
-4.072193e-05 9.014412e-05
-4.065054e-05 9.013638e-05
-4.057066e-05 9.013036e-05
-4.048263e-05 9.012623e-05
-4.038686e-05 9.012402e-05
-4.028389e-05 9.012370e-05
-4.017432e-05 9.012511e-05
-4.005880e-05 9.012803e-05
-3.993807e-05 9.013214e-05
-3.981289e-05 9.013708e-05
-3.968402e-05 9.014244e-05
-3.955225e-05 9.014781e-05
-3.941836e-05 9.015273e-05
-3.928307e-05 9.015679e-05
-3.914712e-05 9.015958e-05
-3.901117e-05 9.016071e-05
-3.887586e-05 9.015984e-05
-3.874178e-05 9.015668e-05
-3.860948e-05 9.015097e-05
-3.847945e-05 9.014251e-05
-3.835215e-05 9.013117e-05
-3.822800e-05 9.011684e-05
-3.810738e-05 9.009949e-05
-3.799065e-05 9.007912e-05
-3.787810e-05 9.005581e-05
-3.777003e-05 9.002967e-05
-3.766670e-05 9.000088e-05
-3.756832e-05 8.996966e-05
-3.747511e-05 8.993629e-05
-3.738725e-05 8.990111e-05
-3.730491e-05 8.986450e-05
-3.722821e-05 8.982691e-05
-3.715730e-05 8.978883e-05
-3.709225e-05 8.975082e-05
-3.703317e-05 8.971349e-05
-3.698011e-05 8.967750e-05
-3.693312e-05 8.964355e-05
-3.689224e-05 8.961240e-05
-3.685748e-05 8.958484e-05
-3.682884e-05 8.956170e-05
-3.680630e-05 8.954383e-05
-3.678983e-05 8.953206e-05
-3.677939e-05 8.952724e-05
-3.677490e-05 8.953018e-05
-3.677628e-05 8.954164e-05
-3.678342e-05 8.956228e-05
-3.679621e-05 8.959268e-05
-3.681449e-05 8.963329e-05
-3.683809e-05 8.968440e-05
-3.686681e-05 8.974613e-05
-3.690044e-05 8.981842e-05
-3.693872e-05 8.990103e-05
-3.698139e-05 8.999351e-05
-3.702817e-05 9.009525e-05
-3.707875e-05 9.020551e-05
-3.713282e-05 9.032338e-05
-3.719009e-05 9.044790e-05
-3.725022e-05 9.057803e-05
-3.731293e-05 9.071269e-05
-3.737792e-05 9.085081e-05
-3.744490e-05 9.099135e-05
-3.751361e-05 9.113329e-05
-3.758378e-05 9.127569e-05
-3.765518e-05 9.141766e-05
-3.772758e-05 9.155837e-05
-3.780074e-05 9.169709e-05
-3.787446e-05 9.183313e-05
-3.794853e-05 9.196589e-05
-3.802273e-05 9.209482e-05
-3.809688e-05 9.221944e-05
-3.817076e-05 9.233931e-05
-3.824417e-05 9.245406e-05
-3.831689e-05 9.256336e-05
-3.838871e-05 9.266691e-05
-3.845941e-05 9.276446e-05
-3.852875e-05 9.285580e-05
-3.859650e-05 9.294076e-05
-3.866239e-05 9.301920e-05
-3.872616e-05 9.309101e-05
-3.878754e-05 9.315613e-05
-3.884622e-05 9.321453e-05
-3.890189e-05 9.326624e-05
-3.895421e-05 9.331132e-05
-3.900284e-05 9.334988e-05
-3.904742e-05 9.338208e-05
-3.908755e-05 9.340813e-05
-3.912283e-05 9.342832e-05
-3.915286e-05 9.344296e-05
-3.917720e-05 9.345243e-05
-3.919544e-05 9.345717e-05
-3.920714e-05 9.345766e-05
-3.921188e-05 9.345441e-05
-3.920926e-05 9.344799e-05
-3.919889e-05 9.343897e-05
-3.918043e-05 9.342795e-05
-3.915358e-05 9.341551e-05
-3.911810e-05 9.340222e-05
-3.907382e-05 9.338863e-05
-3.902065e-05 9.337522e-05
-3.895860e-05 9.336243e-05
-3.888776e-05 9.335061e-05
-3.880836e-05 9.334002e-05
-3.872071e-05 9.333085e-05
-3.862523e-05 9.332316e-05
-3.852245e-05 9.331693e-05
-3.841297e-05 9.331206e-05
-3.829748e-05 9.330835e-05
-3.817671e-05 9.330553e-05
-3.805145e-05 9.330329e-05
-3.792248e-05 9.330126e-05
-3.779063e-05 9.329906e-05
-3.765667e-05 9.329630e-05
-3.752137e-05 9.329260e-05
-3.738548e-05 9.328759e-05
-3.724970e-05 9.328092e-05
-3.711466e-05 9.327230e-05
-3.698098e-05 9.326145e-05
-3.684922e-05 9.324817e-05
-3.671989e-05 9.323228e-05
-3.659345e-05 9.321365e-05
-3.647033e-05 9.319223e-05
-3.635090e-05 9.316799e-05
-3.623553e-05 9.314097e-05
-3.612450e-05 9.311124e-05
-3.601811e-05 9.307895e-05
-3.591659e-05 9.304428e-05
-3.582017e-05 9.300748e-05
-3.572903e-05 9.296882e-05
-3.564333e-05 9.292866e-05
-3.556322e-05 9.288739e-05
-3.548881e-05 9.284546e-05
-3.542019e-05 9.280338e-05
-3.535743e-05 9.276171e-05
-3.530058e-05 9.272105e-05
-3.524967e-05 9.268207e-05
-3.520471e-05 9.264548e-05
-3.516568e-05 9.261204e-05
-3.513256e-05 9.258254e-05
-3.510529e-05 9.255780e-05
-3.508381e-05 9.253866e-05
-3.506805e-05 9.252597e-05
-3.505789e-05 9.252056e-05
-3.505324e-05 9.252324e-05
-3.505396e-05 9.253475e-05
-3.505991e-05 9.255576e-05
-3.507094e-05 9.258685e-05
-3.508686e-05 9.262844e-05
-3.510749e-05 9.268082e-05
-3.513263e-05 9.274410e-05
-3.516205e-05 9.281820e-05
-3.519554e-05 9.290286e-05
-3.523284e-05 9.299764e-05
-3.527370e-05 9.310190e-05
-3.531788e-05 9.321487e-05
-3.536511e-05 9.333565e-05
-3.541514e-05 9.346325e-05
-3.546772e-05 9.359661e-05
-3.552261e-05 9.373464e-05
-3.557957e-05 9.387626e-05
-3.563839e-05 9.402041e-05
-3.569884e-05 9.416606e-05
-3.576074e-05 9.431225e-05
-3.582388e-05 9.445807e-05
-3.588809e-05 9.460270e-05
-3.595318e-05 9.474539e-05
-3.601898e-05 9.488543e-05
-3.608531e-05 9.502222e-05
-3.615201e-05 9.515519e-05
-3.621889e-05 9.528385e-05
-3.628577e-05 9.540777e-05
-3.635248e-05 9.552654e-05
-3.641882e-05 9.563982e-05
-3.648459e-05 9.574732e-05
-3.654958e-05 9.584876e-05
-3.661357e-05 9.594393e-05
-3.667633e-05 9.603263e-05
-3.673762e-05 9.611471e-05
-3.679718e-05 9.619006e-05
-3.685472e-05 9.625859e-05
-3.690995e-05 9.632027e-05
-3.696256e-05 9.637508e-05
-3.701222e-05 9.642309e-05
-3.705856e-05 9.646437e-05
-3.710121e-05 9.649907e-05
-3.713978e-05 9.652739e-05
-3.717385e-05 9.654956e-05
-3.720299e-05 9.656590e-05
-3.722675e-05 9.657675e-05
-3.724469e-05 9.658253e-05
-3.725634e-05 9.658368e-05
-3.726126e-05 9.658071e-05
-3.725901e-05 9.657415e-05
-3.724918e-05 9.656456e-05
-3.723138e-05 9.655249e-05
-3.720529e-05 9.653853e-05
-3.717063e-05 9.652324e-05
-3.712720e-05 9.650713e-05
-3.707488e-05 9.649069e-05
-3.701366e-05 9.647437e-05
-3.694362e-05 9.645850e-05
-3.686496e-05 9.644338e-05
-3.677798e-05 9.642920e-05
-3.668310e-05 9.641605e-05
-3.658084e-05 9.640394e-05
-3.647182e-05 9.639280e-05
-3.635673e-05 9.638247e-05
-3.623633e-05 9.637274e-05
-3.611140e-05 9.636331e-05
-3.598276e-05 9.635390e-05
-3.585125e-05 9.634414e-05
-3.571767e-05 9.633371e-05
-3.558281e-05 9.632226e-05
-3.544743e-05 9.630946e-05
-3.531225e-05 9.629503e-05
-3.517793e-05 9.627867e-05
-3.504509e-05 9.626019e-05
-3.491431e-05 9.623937e-05
-3.478610e-05 9.621609e-05
-3.466093e-05 9.619025e-05
-3.453924e-05 9.616180e-05
-3.442141e-05 9.613076e-05
-3.430777e-05 9.609716e-05
-3.419863e-05 9.606112e-05
-3.409426e-05 9.602279e-05
-3.399490e-05 9.598236e-05
-3.390075e-05 9.594008e-05
-3.381197e-05 9.589626e-05
-3.372872e-05 9.585126e-05
-3.365110e-05 9.580546e-05
-3.357922e-05 9.575934e-05
-3.351312e-05 9.571339e-05
-3.345286e-05 9.566819e-05
-3.339843e-05 9.562434e-05
-3.334984e-05 9.558251e-05
-3.330705e-05 9.554340e-05
-3.327000e-05 9.550778e-05
-3.323863e-05 9.547642e-05
-3.321282e-05 9.545016e-05
-3.319248e-05 9.542982e-05
-3.317747e-05 9.541625e-05
-3.316764e-05 9.541027e-05
-3.316284e-05 9.541267e-05
-3.316290e-05 9.542421e-05
-3.316764e-05 9.544553e-05
-3.317686e-05 9.547720e-05
-3.319037e-05 9.551963e-05
-3.320797e-05 9.557311e-05
-3.322943e-05 9.563772e-05
-3.325457e-05 9.571339e-05
-3.328314e-05 9.579983e-05
-3.331495e-05 9.589659e-05
-3.334977e-05 9.600302e-05
-3.338740e-05 9.611834e-05
-3.342762e-05 9.624163e-05
-3.347026e-05 9.637189e-05
-3.351511e-05 9.650804e-05
-3.356199e-05 9.664899e-05
-3.361074e-05 9.679365e-05
-3.366119e-05 9.694093e-05
-3.371320e-05 9.708980e-05
-3.376662e-05 9.723930e-05
-3.382130e-05 9.738850e-05
-3.387711e-05 9.753658e-05
-3.393391e-05 9.768276e-05
-3.399158e-05 9.782635e-05
-3.404996e-05 9.796671e-05
-3.410892e-05 9.810329e-05
-3.416832e-05 9.823557e-05
-3.422799e-05 9.836311e-05
-3.428778e-05 9.848551e-05
-3.434751e-05 9.860242e-05
-3.440701e-05 9.871350e-05
-3.446608e-05 9.881851e-05
-3.452451e-05 9.891719e-05
-3.458208e-05 9.900934e-05
-3.463857e-05 9.909480e-05
-3.469370e-05 9.917344e-05
-3.474722e-05 9.924516e-05
-3.479883e-05 9.930990e-05
-3.484821e-05 9.936764e-05
-3.489503e-05 9.941841e-05
-3.493893e-05 9.946228e-05
-3.497953e-05 9.949937e-05
-3.501641e-05 9.952985e-05
-3.504915e-05 9.955394e-05
-3.507731e-05 9.957192e-05
-3.510041e-05 9.958412e-05
-3.511798e-05 9.959091e-05
-3.512955e-05 9.959274e-05
-3.513463e-05 9.959005e-05
-3.513276e-05 9.958338e-05
-3.512349e-05 9.957323e-05
-3.510642e-05 9.956017e-05
-3.508117e-05 9.954474e-05
-3.504744e-05 9.952747e-05
-3.500501e-05 9.950890e-05
-3.495372e-05 9.948950e-05
-3.489354e-05 9.946969e-05
-3.482452e-05 9.944984e-05
-3.474685e-05 9.943023e-05
-3.466083e-05 9.941108e-05
-3.456686e-05 9.939251e-05
-3.446546e-05 9.937457e-05
-3.435726e-05 9.935719e-05
-3.424295e-05 9.934029e-05
-3.412330e-05 9.932366e-05
-3.399912e-05 9.930710e-05
-3.387124e-05 9.929032e-05
-3.374050e-05 9.927304e-05
-3.360773e-05 9.925497e-05
-3.347375e-05 9.923581e-05
-3.333933e-05 9.921527e-05
-3.320520e-05 9.919311e-05
-3.307204e-05 9.916908e-05
-3.294048e-05 9.914301e-05
-3.281110e-05 9.911473e-05
-3.268444e-05 9.908414e-05
-3.256096e-05 9.905116e-05
-3.244110e-05 9.901579e-05
-3.232524e-05 9.897804e-05
-3.221372e-05 9.893799e-05
-3.210682e-05 9.889575e-05
-3.200483e-05 9.885149e-05
-3.190794e-05 9.880543e-05
-3.181637e-05 9.875783e-05
-3.173025e-05 9.870900e-05
-3.164971e-05 9.865929e-05
-3.157485e-05 9.860912e-05
-3.150573e-05 9.855895e-05
-3.144237e-05 9.850930e-05
-3.138480e-05 9.846071e-05
-3.133298e-05 9.841381e-05
-3.128687e-05 9.836926e-05
-3.124639e-05 9.832777e-05
-3.121144e-05 9.829008e-05
-3.118192e-05 9.825698e-05
-3.115766e-05 9.822928e-05
-3.113851e-05 9.820781e-05
-3.112430e-05 9.819340e-05
-3.111484e-05 9.818686e-05
-3.110991e-05 9.818899e-05
-3.110931e-05 9.820051e-05
-3.111281e-05 9.822207e-05
-3.112021e-05 9.825421e-05
-3.113126e-05 9.829735e-05
-3.114576e-05 9.835175e-05
-3.116349e-05 9.841749e-05
-3.118424e-05 9.849447e-05
-3.120782e-05 9.858241e-05
-3.123402e-05 9.868083e-05
-3.126269e-05 9.878908e-05
-3.129364e-05 9.890637e-05
-3.132674e-05 9.903176e-05
-3.136183e-05 9.916425e-05
-3.139880e-05 9.930275e-05
-3.143753e-05 9.944616e-05
-3.147791e-05 9.959337e-05
-3.151983e-05 9.974330e-05
-3.156322e-05 9.989491e-05
-3.160798e-05 1.000472e-04
-3.165402e-05 1.001993e-04
-3.170125e-05 1.003503e-04
-3.174958e-05 1.004995e-04
-3.179892e-05 1.006462e-04
-3.184916e-05 1.007897e-04
-3.190019e-05 1.009294e-04
-3.195191e-05 1.010649e-04
-3.200417e-05 1.011956e-04
-3.205684e-05 1.013213e-04
-3.210978e-05 1.014414e-04
-3.216281e-05 1.015557e-04
-3.221576e-05 1.016639e-04
-3.226844e-05 1.017658e-04
-3.232064e-05 1.018611e-04
-3.237213e-05 1.019497e-04
-3.242266e-05 1.020313e-04
-3.247198e-05 1.021060e-04
-3.251979e-05 1.021736e-04
-3.256579e-05 1.022341e-04
-3.260962e-05 1.022874e-04
-3.265093e-05 1.023338e-04
-3.268933e-05 1.023731e-04
-3.272441e-05 1.024057e-04
-3.275572e-05 1.024316e-04
-3.278279e-05 1.024511e-04
-3.280516e-05 1.024646e-04
-3.282231e-05 1.024724e-04
-3.283376e-05 1.024749e-04
-3.283898e-05 1.024725e-04
-3.283750e-05 1.024658e-04
-3.282883e-05 1.024551e-04
-3.281253e-05 1.024411e-04
-3.278821e-05 1.024242e-04
-3.275552e-05 1.024051e-04
-3.271423e-05 1.023841e-04
-3.266414e-05 1.023618e-04
-3.260519e-05 1.023385e-04
-3.253742e-05 1.023148e-04
-3.246101e-05 1.022907e-04
-3.237622e-05 1.022667e-04
-3.228347e-05 1.022428e-04
-3.218327e-05 1.022190e-04
-3.207624e-05 1.021955e-04
-3.196309e-05 1.021721e-04
-3.184459e-05 1.021486e-04
-3.172156e-05 1.021249e-04
-3.159485e-05 1.021009e-04
-3.146532e-05 1.020761e-04
-3.133381e-05 1.020505e-04
-3.120115e-05 1.020237e-04
-3.106812e-05 1.019955e-04
-3.093548e-05 1.019656e-04
-3.080391e-05 1.019340e-04
-3.067407e-05 1.019004e-04
-3.054653e-05 1.018648e-04
-3.042183e-05 1.018270e-04
-3.030044e-05 1.017870e-04
-3.018281e-05 1.017448e-04
-3.006930e-05 1.017005e-04
-2.996025e-05 1.016541e-04
-2.985596e-05 1.016058e-04
-2.975667e-05 1.015558e-04
-2.966258e-05 1.015042e-04
-2.957388e-05 1.014515e-04
-2.949071e-05 1.013978e-04
-2.941315e-05 1.013435e-04
-2.934129e-05 1.012891e-04
-2.927516e-05 1.012351e-04
-2.921475e-05 1.011819e-04
-2.916006e-05 1.011301e-04
-2.911101e-05 1.010803e-04
-2.906753e-05 1.010332e-04
-2.902950e-05 1.009894e-04
-2.899677e-05 1.009498e-04
-2.896919e-05 1.009151e-04
-2.894656e-05 1.008860e-04
-2.892868e-05 1.008635e-04
-2.891532e-05 1.008483e-04
-2.890624e-05 1.008412e-04
-2.890120e-05 1.008431e-04
-2.889994e-05 1.008545e-04
-2.890220e-05 1.008762e-04
-2.890774e-05 1.009088e-04
-2.891630e-05 1.009525e-04
-2.892766e-05 1.010076e-04
-2.894159e-05 1.010742e-04
-2.895790e-05 1.011523e-04
-2.897639e-05 1.012414e-04
-2.899691e-05 1.013412e-04
-2.901932e-05 1.014509e-04
-2.904350e-05 1.015698e-04
-2.906936e-05 1.016969e-04
-2.909680e-05 1.018311e-04
-2.912577e-05 1.019715e-04
-2.915621e-05 1.021169e-04
-2.918808e-05 1.022662e-04
-2.922135e-05 1.024183e-04
-2.925597e-05 1.025722e-04
-2.929192e-05 1.027268e-04
-2.932917e-05 1.028813e-04
-2.936766e-05 1.030348e-04
-2.940736e-05 1.031865e-04
-2.944821e-05 1.033357e-04
-2.949014e-05 1.034818e-04
-2.953309e-05 1.036243e-04
-2.957695e-05 1.037625e-04
-2.962163e-05 1.038960e-04
-2.966701e-05 1.040245e-04
-2.971297e-05 1.041474e-04
-2.975937e-05 1.042646e-04
-2.980603e-05 1.043757e-04
-2.985278e-05 1.044804e-04
-2.989943e-05 1.045785e-04
-2.994576e-05 1.046699e-04
-2.999153e-05 1.047543e-04
-3.003649e-05 1.048317e-04
-3.008035e-05 1.049019e-04
-3.012279e-05 1.049649e-04
-3.016350e-05 1.050207e-04
-3.020209e-05 1.050693e-04
-3.023817e-05 1.051108e-04
-3.027132e-05 1.051453e-04
-3.030109e-05 1.051730e-04
-3.032700e-05 1.051941e-04
-3.034855e-05 1.052089e-04
-3.036524e-05 1.052176e-04
-3.037652e-05 1.052208e-04
-3.038187e-05 1.052187e-04
-3.038078e-05 1.052118e-04
-3.037273e-05 1.052007e-04
-3.035726e-05 1.051858e-04
-3.033395e-05 1.051675e-04
-3.030242e-05 1.051465e-04
-3.026239e-05 1.051232e-04
-3.021366e-05 1.050981e-04
-3.015614e-05 1.050715e-04
-3.008985e-05 1.050439e-04
-3.001494e-05 1.050155e-04
-2.993167e-05 1.049866e-04
-2.984044e-05 1.049574e-04
-2.974177e-05 1.049280e-04
-2.963627e-05 1.048984e-04
-2.952464e-05 1.048685e-04
-2.940768e-05 1.048383e-04
-2.928621e-05 1.048076e-04
-2.916109e-05 1.047763e-04
-2.903319e-05 1.047442e-04
-2.890337e-05 1.047110e-04
-2.877246e-05 1.046766e-04
-2.864127e-05 1.046409e-04
-2.851056e-05 1.046035e-04
-2.838102e-05 1.045644e-04
-2.825331e-05 1.045234e-04
-2.812802e-05 1.044805e-04
-2.800569e-05 1.044356e-04
-2.788680e-05 1.043887e-04
-2.777178e-05 1.043399e-04
-2.766100e-05 1.042891e-04
-2.755479e-05 1.042366e-04
-2.745344e-05 1.041824e-04
-2.735718e-05 1.041267e-04
-2.726620e-05 1.040699e-04
-2.718068e-05 1.040121e-04
-2.710071e-05 1.039537e-04
-2.702640e-05 1.038951e-04
-2.695777e-05 1.038367e-04
-2.689484e-05 1.037790e-04
-2.683759e-05 1.037224e-04
-2.678596e-05 1.036675e-04
-2.673984e-05 1.036150e-04
-2.669913e-05 1.035655e-04
-2.666367e-05 1.035196e-04
-2.663327e-05 1.034782e-04
-2.660772e-05 1.034419e-04
-2.658680e-05 1.034116e-04
-2.657024e-05 1.033881e-04
-2.655777e-05 1.033722e-04
-2.654911e-05 1.033646e-04
-2.654397e-05 1.033661e-04
-2.654206e-05 1.033775e-04
-2.654307e-05 1.033993e-04
-2.654674e-05 1.034321e-04
-2.655278e-05 1.034762e-04
-2.656096e-05 1.035319e-04
-2.657105e-05 1.035993e-04
-2.658285e-05 1.036781e-04
-2.659621e-05 1.037682e-04
-2.661098e-05 1.038690e-04
-2.662706e-05 1.039798e-04
-2.664439e-05 1.040998e-04
-2.666291e-05 1.042282e-04
-2.668261e-05 1.043638e-04
-2.670348e-05 1.045056e-04
-2.672554e-05 1.046525e-04
-2.674880e-05 1.048034e-04
-2.677329e-05 1.049572e-04
-2.679904e-05 1.051127e-04
-2.682607e-05 1.052692e-04
-2.685440e-05 1.054255e-04
-2.688403e-05 1.055810e-04
-2.691497e-05 1.057347e-04
-2.694719e-05 1.058861e-04
-2.698068e-05 1.060344e-04
-2.701539e-05 1.061790e-04
-2.705125e-05 1.063195e-04
-2.708821e-05 1.064554e-04
-2.712615e-05 1.065862e-04
-2.716499e-05 1.067116e-04
-2.720459e-05 1.068313e-04
-2.724480e-05 1.069448e-04
-2.728548e-05 1.070520e-04
-2.732642e-05 1.071527e-04
-2.736744e-05 1.072466e-04
-2.740829e-05 1.073335e-04
-2.744874e-05 1.074133e-04
-2.748850e-05 1.074859e-04
-2.752727e-05 1.075513e-04
-2.756471e-05 1.076093e-04
-2.760045e-05 1.076601e-04
-2.763409e-05 1.077035e-04
-2.766521e-05 1.077399e-04
-2.769334e-05 1.077692e-04
-2.771800e-05 1.077918e-04
-2.773868e-05 1.078077e-04
-2.775483e-05 1.078174e-04
-2.776591e-05 1.078212e-04
-2.777138e-05 1.078194e-04
-2.777068e-05 1.078125e-04
-2.776328e-05 1.078010e-04
-2.774870e-05 1.077852e-04
-2.772646e-05 1.077656e-04
-2.769619e-05 1.077429e-04
-2.765756e-05 1.077173e-04
-2.761036e-05 1.076894e-04
-2.755445e-05 1.076596e-04
-2.748986e-05 1.076282e-04
-2.741669e-05 1.075956e-04
-2.733522e-05 1.075620e-04
-2.724581e-05 1.075276e-04
-2.714899e-05 1.074926e-04
-2.704536e-05 1.074569e-04
-2.693563e-05 1.074207e-04
-2.682060e-05 1.073838e-04
-2.670108e-05 1.073462e-04
-2.657796e-05 1.073078e-04
-2.645211e-05 1.072684e-04
-2.632440e-05 1.072279e-04
-2.619568e-05 1.071860e-04
-2.606676e-05 1.071428e-04
-2.593841e-05 1.070980e-04
-2.581132e-05 1.070515e-04
-2.568617e-05 1.070033e-04
-2.556355e-05 1.069533e-04
-2.544400e-05 1.069015e-04
-2.532799e-05 1.068478e-04
-2.521596e-05 1.067925e-04
-2.510827e-05 1.067354e-04
-2.500525e-05 1.066769e-04
-2.490717e-05 1.066170e-04
-2.481425e-05 1.065559e-04
-2.472669e-05 1.064939e-04
-2.464461e-05 1.064313e-04
-2.456813e-05 1.063685e-04
-2.449729e-05 1.063057e-04
-2.443213e-05 1.062435e-04
-2.437261e-05 1.061822e-04
-2.431870e-05 1.061224e-04
-2.427029e-05 1.060647e-04
-2.422727e-05 1.060096e-04
-2.418947e-05 1.059579e-04
-2.415669e-05 1.059100e-04
-2.412871e-05 1.058669e-04
-2.410529e-05 1.058293e-04
-2.408613e-05 1.057978e-04
-2.407095e-05 1.057734e-04
-2.405942e-05 1.057568e-04
-2.405121e-05 1.057487e-04
-2.404599e-05 1.057499e-04
-2.404342e-05 1.057612e-04
-2.404319e-05 1.057830e-04
-2.404496e-05 1.058160e-04
-2.404847e-05 1.058604e-04
-2.405344e-05 1.059164e-04
-2.405966e-05 1.059842e-04
-2.406692e-05 1.060636e-04
-2.407509e-05 1.061543e-04
-2.408405e-05 1.062558e-04
-2.409376e-05 1.063673e-04
-2.410418e-05 1.064882e-04
-2.411531e-05 1.066174e-04
-2.412720e-05 1.067539e-04
-2.413991e-05 1.068967e-04
-2.415351e-05 1.070446e-04
-2.416809e-05 1.071966e-04
-2.418373e-05 1.073515e-04
-2.420051e-05 1.075083e-04
-2.421853e-05 1.076660e-04
-2.423784e-05 1.078237e-04
-2.425852e-05 1.079806e-04
-2.428059e-05 1.081359e-04
-2.430409e-05 1.082888e-04
-2.432902e-05 1.084388e-04
-2.435538e-05 1.085852e-04
-2.438313e-05 1.087275e-04
-2.441223e-05 1.088653e-04
-2.444262e-05 1.089981e-04
-2.447420e-05 1.091255e-04
-2.450687e-05 1.092472e-04
-2.454051e-05 1.093629e-04
-2.457497e-05 1.094723e-04
-2.461008e-05 1.095751e-04
-2.464565e-05 1.096712e-04
-2.468146e-05 1.097603e-04
-2.471726e-05 1.098423e-04
-2.475279e-05 1.099171e-04
-2.478775e-05 1.099846e-04
-2.482180e-05 1.100447e-04
-2.485457e-05 1.100974e-04
-2.488567e-05 1.101427e-04
-2.491465e-05 1.101808e-04
-2.494106e-05 1.102117e-04
-2.496438e-05 1.102356e-04
-2.498411e-05 1.102527e-04
-2.499968e-05 1.102633e-04
-2.501053e-05 1.102677e-04
-2.501608e-05 1.102663e-04
-2.501578e-05 1.102594e-04
-2.500906e-05 1.102474e-04
-2.499540e-05 1.102308e-04
-2.497433e-05 1.102100e-04
-2.494541e-05 1.101855e-04
-2.490831e-05 1.101578e-04
-2.486278e-05 1.101272e-04
-2.480868e-05 1.100942e-04
-2.474599e-05 1.100592e-04
-2.467481e-05 1.100225e-04
-2.459540e-05 1.099843e-04
-2.450811e-05 1.099448e-04
-2.441346e-05 1.099043e-04
-2.431204e-05 1.098627e-04
-2.420457e-05 1.098203e-04
-2.409184e-05 1.097769e-04
-2.397468e-05 1.097325e-04
-2.385396e-05 1.096871e-04
-2.373058e-05 1.096405e-04
-2.360540e-05 1.095927e-04
-2.347929e-05 1.095436e-04
-2.335306e-05 1.094930e-04
-2.322748e-05 1.094409e-04
-2.310327e-05 1.093873e-04
-2.298109e-05 1.093320e-04
-2.286154e-05 1.092750e-04
-2.274515e-05 1.092164e-04
-2.263241e-05 1.091562e-04
-2.252374e-05 1.090945e-04
-2.241950e-05 1.090314e-04
-2.232000e-05 1.089670e-04
-2.222552e-05 1.089016e-04
-2.213626e-05 1.088353e-04
-2.205239e-05 1.087684e-04
-2.197403e-05 1.087012e-04
-2.190128e-05 1.086341e-04
-2.183416e-05 1.085674e-04
-2.177267e-05 1.085015e-04
-2.171676e-05 1.084369e-04
-2.166636e-05 1.083742e-04
-2.162135e-05 1.083137e-04
-2.158155e-05 1.082563e-04
-2.154678e-05 1.082024e-04
-2.151680e-05 1.081528e-04
-2.149134e-05 1.081082e-04
-2.147011e-05 1.080692e-04
-2.145279e-05 1.080367e-04
-2.143903e-05 1.080115e-04
-2.142847e-05 1.079942e-04
-2.142074e-05 1.079857e-04
-2.141546e-05 1.079866e-04
-2.141225e-05 1.079977e-04
-2.141076e-05 1.080195e-04
-2.141065e-05 1.080525e-04
-2.141161e-05 1.080970e-04
-2.141336e-05 1.081533e-04
-2.141567e-05 1.082213e-04
-2.141837e-05 1.083010e-04
-2.142133e-05 1.083920e-04
-2.142446e-05 1.084938e-04
-2.142776e-05 1.086057e-04
-2.143123e-05 1.087270e-04
-2.143494e-05 1.088566e-04
-2.143898e-05 1.089936e-04
-2.144349e-05 1.091369e-04
-2.144858e-05 1.092854e-04
-2.145442e-05 1.094379e-04
-2.146116e-05 1.095934e-04
-2.146893e-05 1.097509e-04
-2.147787e-05 1.099094e-04
-2.148811e-05 1.100680e-04
-2.149976e-05 1.102258e-04
-2.151289e-05 1.103821e-04
-2.152759e-05 1.105361e-04
-2.154388e-05 1.106873e-04
-2.156180e-05 1.108350e-04
-2.158135e-05 1.109787e-04
-2.160251e-05 1.111179e-04
-2.162523e-05 1.112522e-04
-2.164946e-05 1.113812e-04
-2.167510e-05 1.115046e-04
-2.170205e-05 1.116220e-04
-2.173018e-05 1.117332e-04
-2.175934e-05 1.118379e-04
-2.178934e-05 1.119358e-04
-2.181998e-05 1.120268e-04
-2.185103e-05 1.121108e-04
-2.188221e-05 1.121875e-04
-2.191325e-05 1.122568e-04
-2.194379e-05 1.123187e-04
-2.197349e-05 1.123732e-04
-2.200194e-05 1.124203e-04
-2.202869e-05 1.124600e-04
-2.205328e-05 1.124923e-04
-2.207520e-05 1.125176e-04
-2.209391e-05 1.125358e-04
-2.210884e-05 1.125473e-04
-2.211942e-05 1.125523e-04
-2.212505e-05 1.125512e-04
-2.212515e-05 1.125442e-04
-2.211913e-05 1.125319e-04
-2.210644e-05 1.125145e-04
-2.208659e-05 1.124926e-04
-2.205913e-05 1.124665e-04
-2.202368e-05 1.124367e-04
-2.197998e-05 1.124035e-04
-2.192786e-05 1.123675e-04
-2.186727e-05 1.123289e-04
-2.179832e-05 1.122882e-04
-2.172123e-05 1.122455e-04
-2.163635e-05 1.122011e-04
-2.154417e-05 1.121552e-04
-2.144530e-05 1.121079e-04
-2.134045e-05 1.120594e-04
-2.123038e-05 1.120096e-04
-2.111596e-05 1.119586e-04
-2.099805e-05 1.119063e-04
-2.087753e-05 1.118527e-04
-2.075530e-05 1.117978e-04
-2.063222e-05 1.117416e-04
-2.050909e-05 1.116838e-04
-2.038671e-05 1.116246e-04
-2.026578e-05 1.115639e-04
-2.014697e-05 1.115017e-04
-2.003088e-05 1.114380e-04
-1.991804e-05 1.113728e-04
-1.980894e-05 1.113063e-04
-1.970398e-05 1.112384e-04
-1.960353e-05 1.111694e-04
-1.950789e-05 1.110995e-04
-1.941731e-05 1.110287e-04
-1.933199e-05 1.109574e-04
-1.925210e-05 1.108858e-04
-1.917773e-05 1.108143e-04
-1.910894e-05 1.107431e-04
-1.904575e-05 1.106726e-04
-1.898814e-05 1.106033e-04
-1.893603e-05 1.105357e-04
-1.888931e-05 1.104701e-04
-1.884783e-05 1.104072e-04
-1.881139e-05 1.103476e-04
-1.877977e-05 1.102918e-04
-1.875268e-05 1.102406e-04
-1.872982e-05 1.101945e-04
-1.871086e-05 1.101544e-04
-1.869543e-05 1.101210e-04
-1.868314e-05 1.100950e-04
-1.867359e-05 1.100771e-04
-1.866636e-05 1.100682e-04
-1.866103e-05 1.100688e-04
-1.865719e-05 1.100797e-04
-1.865446e-05 1.101014e-04
-1.865246e-05 1.101343e-04
-1.865086e-05 1.101788e-04
-1.864938e-05 1.102351e-04
-1.864779e-05 1.103032e-04
-1.864592e-05 1.103829e-04
-1.864365e-05 1.104739e-04
-1.864095e-05 1.105757e-04
-1.863782e-05 1.106876e-04
-1.863433e-05 1.108089e-04
-1.863061e-05 1.109385e-04
-1.862679e-05 1.110755e-04
-1.862307e-05 1.112188e-04
-1.861965e-05 1.113673e-04
-1.861674e-05 1.115200e-04
-1.861455e-05 1.116756e-04
-1.861327e-05 1.118333e-04
-1.861312e-05 1.119921e-04
-1.861425e-05 1.121510e-04
-1.861683e-05 1.123092e-04
-1.862098e-05 1.124660e-04
-1.862682e-05 1.126206e-04
-1.863443e-05 1.127724e-04
-1.864385e-05 1.129209e-04
-1.865513e-05 1.130655e-04
-1.866827e-05 1.132057e-04
-1.868326e-05 1.133410e-04
-1.870005e-05 1.134712e-04
-1.871858e-05 1.135959e-04
-1.873875e-05 1.137147e-04
-1.876047e-05 1.138273e-04
-1.878357e-05 1.139335e-04
-1.880791e-05 1.140330e-04
-1.883328e-05 1.141256e-04
-1.885947e-05 1.142112e-04
-1.888621e-05 1.142895e-04
-1.891321e-05 1.143605e-04
-1.894016e-05 1.144241e-04
-1.896668e-05 1.144802e-04
-1.899238e-05 1.145288e-04
-1.901682e-05 1.145700e-04
-1.903951e-05 1.146037e-04
-1.905995e-05 1.146301e-04
-1.907758e-05 1.146494e-04
-1.909183e-05 1.146617e-04
-1.910211e-05 1.146674e-04
-1.910780e-05 1.146665e-04
-1.910829e-05 1.146596e-04
-1.910299e-05 1.146469e-04
-1.909132e-05 1.146289e-04
-1.907276e-05 1.146058e-04
-1.904683e-05 1.145782e-04
-1.901315e-05 1.145464e-04
-1.897142e-05 1.145108e-04
-1.892145e-05 1.144719e-04
-1.886318e-05 1.144299e-04
-1.879668e-05 1.143853e-04
-1.872216e-05 1.143382e-04
-1.863996e-05 1.142890e-04
-1.855057e-05 1.142379e-04
-1.845457e-05 1.141851e-04
-1.835267e-05 1.141306e-04
-1.824564e-05 1.140746e-04
-1.813433e-05 1.140171e-04
-1.801961e-05 1.139581e-04
-1.790237e-05 1.138978e-04
-1.778348e-05 1.138359e-04
-1.766383e-05 1.137727e-04
-1.754421e-05 1.137080e-04
-1.742542e-05 1.136419e-04
-1.730817e-05 1.135744e-04
-1.719313e-05 1.135054e-04
-1.708088e-05 1.134352e-04
-1.697196e-05 1.133636e-04
-1.686685e-05 1.132909e-04
-1.676596e-05 1.132172e-04
-1.666962e-05 1.131426e-04
-1.657815e-05 1.130672e-04
-1.649178e-05 1.129914e-04
-1.641069e-05 1.129153e-04
-1.633503e-05 1.128393e-04
-1.626488e-05 1.127636e-04
-1.620029e-05 1.126885e-04
-1.614125e-05 1.126146e-04
-1.608770e-05 1.125421e-04
-1.603956e-05 1.124715e-04
-1.599667e-05 1.124034e-04
-1.595887e-05 1.123383e-04
-1.592591e-05 1.122766e-04
-1.589753e-05 1.122191e-04
-1.587342e-05 1.121664e-04
-1.585324e-05 1.121191e-04
-1.583661e-05 1.120780e-04
-1.582313e-05 1.120438e-04
-1.581235e-05 1.120171e-04
-1.580383e-05 1.119987e-04
-1.579713e-05 1.119894e-04
-1.579177e-05 1.119897e-04
-1.578732e-05 1.120004e-04
-1.578334e-05 1.120218e-04
-1.577946e-05 1.120546e-04
-1.577531e-05 1.120989e-04
-1.577061e-05 1.121550e-04
-1.576512e-05 1.122229e-04
-1.575868e-05 1.123024e-04
-1.575120e-05 1.123931e-04
-1.574267e-05 1.124946e-04
-1.573312e-05 1.126062e-04
-1.572269e-05 1.127270e-04
-1.571154e-05 1.128562e-04
-1.569988e-05 1.129928e-04
-1.568795e-05 1.131356e-04
-1.567602e-05 1.132837e-04
-1.566437e-05 1.134359e-04
-1.565325e-05 1.135912e-04
-1.564294e-05 1.137486e-04
-1.563369e-05 1.139070e-04
-1.562571e-05 1.140658e-04
-1.561921e-05 1.142239e-04
-1.561437e-05 1.143806e-04
-1.561134e-05 1.145353e-04
-1.561022e-05 1.146873e-04
-1.561112e-05 1.148361e-04
-1.561410e-05 1.149811e-04
-1.561918e-05 1.151218e-04
-1.562638e-05 1.152578e-04
-1.563568e-05 1.153888e-04
-1.564703e-05 1.155143e-04
-1.566037e-05 1.156340e-04
-1.567559e-05 1.157477e-04
-1.569257e-05 1.158550e-04
-1.571116e-05 1.159557e-04
-1.573118e-05 1.160497e-04
-1.575242e-05 1.161366e-04
-1.577462e-05 1.162164e-04
-1.579751e-05 1.162888e-04
-1.582077e-05 1.163538e-04
-1.584403e-05 1.164114e-04
-1.586690e-05 1.164614e-04
-1.588894e-05 1.165039e-04
-1.590967e-05 1.165388e-04
-1.592855e-05 1.165664e-04
-1.594505e-05 1.165866e-04
-1.595857e-05 1.165998e-04
-1.596851e-05 1.166060e-04
-1.597423e-05 1.166055e-04
-1.597512e-05 1.165986e-04
-1.597055e-05 1.165856e-04
-1.595994e-05 1.165669e-04
-1.594273e-05 1.165429e-04
-1.591843e-05 1.165138e-04
-1.588663e-05 1.164801e-04
-1.584701e-05 1.164422e-04
-1.579935e-05 1.164005e-04
-1.574358e-05 1.163552e-04
-1.567975e-05 1.163068e-04
-1.560805e-05 1.162556e-04
-1.552881e-05 1.162018e-04
-1.544249e-05 1.161456e-04
-1.534969e-05 1.160873e-04
-1.525108e-05 1.160271e-04
-1.514744e-05 1.159650e-04
-1.503960e-05 1.159013e-04
-1.492845e-05 1.158358e-04
-1.481486e-05 1.157688e-04
-1.469971e-05 1.157003e-04
-1.458388e-05 1.156303e-04
-1.446817e-05 1.155589e-04
-1.435337e-05 1.154861e-04
-1.424018e-05 1.154119e-04
-1.412928e-05 1.153365e-04
-1.402124e-05 1.152599e-04
-1.391661e-05 1.151823e-04
-1.381583e-05 1.151037e-04
-1.371933e-05 1.150243e-04
-1.362743e-05 1.149442e-04
-1.354043e-05 1.148638e-04
-1.345855e-05 1.147831e-04
-1.338195e-05 1.147025e-04
-1.331078e-05 1.146223e-04
-1.324508e-05 1.145427e-04
-1.318490e-05 1.144641e-04
-1.313019e-05 1.143868e-04
-1.308089e-05 1.143114e-04
-1.303687e-05 1.142382e-04
-1.299796e-05 1.141677e-04
-1.296395e-05 1.141005e-04
-1.293458e-05 1.140371e-04
-1.290955e-05 1.139781e-04
-1.288850e-05 1.139241e-04
-1.287107e-05 1.138757e-04
-1.285682e-05 1.138337e-04
-1.284532e-05 1.137987e-04
-1.283609e-05 1.137715e-04
-1.282864e-05 1.137527e-04
-1.282248e-05 1.137429e-04
-1.281711e-05 1.137430e-04
-1.281206e-05 1.137533e-04
-1.280686e-05 1.137746e-04
-1.280110e-05 1.138070e-04
-1.279442e-05 1.138511e-04
-1.278651e-05 1.139068e-04
-1.277714e-05 1.139742e-04
-1.276615e-05 1.140532e-04
-1.275348e-05 1.141434e-04
-1.273915e-05 1.142442e-04
-1.272322e-05 1.143550e-04
-1.270588e-05 1.144751e-04
-1.268734e-05 1.146035e-04
-1.266787e-05 1.147391e-04
-1.264777e-05 1.148811e-04
-1.262738e-05 1.150282e-04
-1.260701e-05 1.151795e-04
-1.258701e-05 1.153339e-04
-1.256770e-05 1.154904e-04
-1.254938e-05 1.156481e-04
-1.253231e-05 1.158061e-04
-1.251676e-05 1.159635e-04
-1.250295e-05 1.161198e-04
-1.249105e-05 1.162740e-04
-1.248122e-05 1.164257e-04
-1.247359e-05 1.165743e-04
-1.246825e-05 1.167192e-04
-1.246526e-05 1.168600e-04
-1.246465e-05 1.169962e-04
-1.246642e-05 1.171275e-04
-1.247056e-05 1.172534e-04
-1.247701e-05 1.173737e-04
-1.248569e-05 1.174881e-04
-1.249649e-05 1.175962e-04
-1.250928e-05 1.176979e-04
-1.252388e-05 1.177928e-04
-1.254010e-05 1.178808e-04
-1.255770e-05 1.179617e-04
-1.257639e-05 1.180353e-04
-1.259589e-05 1.181016e-04
-1.261581e-05 1.181604e-04
-1.263578e-05 1.182116e-04
-1.265535e-05 1.182553e-04
-1.267403e-05 1.182914e-04
-1.269131e-05 1.183199e-04
-1.270662e-05 1.183411e-04
-1.271937e-05 1.183550e-04
-1.272893e-05 1.183617e-04
-1.273467e-05 1.183616e-04
-1.273595e-05 1.183548e-04
-1.273214e-05 1.183416e-04
-1.272261e-05 1.183223e-04
-1.270681e-05 1.182973e-04
-1.268422e-05 1.182669e-04
-1.265440e-05 1.182314e-04
-1.261702e-05 1.181913e-04
-1.257183e-05 1.181469e-04
-1.251875e-05 1.180985e-04
-1.245780e-05 1.180465e-04
-1.238915e-05 1.179913e-04
-1.231313e-05 1.179330e-04
-1.223017e-05 1.178720e-04
-1.214085e-05 1.178085e-04
-1.204586e-05 1.177427e-04
-1.194595e-05 1.176748e-04
-1.184195e-05 1.176050e-04
-1.173473e-05 1.175333e-04
-1.162516e-05 1.174599e-04
-1.151414e-05 1.173849e-04
-1.140251e-05 1.173083e-04
-1.129108e-05 1.172304e-04
-1.118064e-05 1.171511e-04
-1.107189e-05 1.170706e-04
-1.096549e-05 1.169889e-04
-1.086203e-05 1.169063e-04
-1.076202e-05 1.168228e-04
-1.066592e-05 1.167385e-04
-1.057412e-05 1.166537e-04
-1.048697e-05 1.165685e-04
-1.040472e-05 1.164832e-04
-1.032759e-05 1.163980e-04
-1.025575e-05 1.163132e-04
-1.018929e-05 1.162290e-04
-1.012827e-05 1.161457e-04
-1.007269e-05 1.160638e-04
-1.002250e-05 1.159836e-04
-9.977599e-06 1.159054e-04
-9.937846e-06 1.158298e-04
-9.903042e-06 1.157572e-04
-9.872942e-06 1.156882e-04
-9.847255e-06 1.156232e-04
-9.825645e-06 1.155628e-04
-9.807732e-06 1.155077e-04
-9.793096e-06 1.154584e-04
-9.781282e-06 1.154157e-04
-9.771804e-06 1.153801e-04
-9.764150e-06 1.153524e-04
-9.757793e-06 1.153331e-04
-9.752199e-06 1.153231e-04
-9.746839e-06 1.153228e-04
-9.741197e-06 1.153329e-04
-9.734792e-06 1.153538e-04
-9.727183e-06 1.153858e-04
-9.717987e-06 1.154294e-04
-9.706895e-06 1.154846e-04
-9.693673e-06 1.155514e-04
-9.678179e-06 1.156296e-04
-9.660364e-06 1.157189e-04
-9.640267e-06 1.158187e-04
-9.618018e-06 1.159285e-04
-9.593822e-06 1.160474e-04
-9.567954e-06 1.161744e-04
-9.540738e-06 1.163088e-04
-9.512538e-06 1.164493e-04
-9.483740e-06 1.165950e-04
-9.454737e-06 1.167449e-04
-9.425921e-06 1.168979e-04
-9.397667e-06 1.170531e-04
-9.370331e-06 1.172094e-04
-9.344240e-06 1.173662e-04
-9.319689e-06 1.175225e-04
-9.296939e-06 1.176777e-04
-9.276215e-06 1.178310e-04
-9.257709e-06 1.179819e-04
-9.241575e-06 1.181298e-04
-9.227935e-06 1.182742e-04
-9.216877e-06 1.184145e-04
-9.208459e-06 1.185505e-04
-9.202708e-06 1.186817e-04
-9.199619e-06 1.188076e-04
-9.199162e-06 1.189281e-04
-9.201272e-06 1.190428e-04
-9.205858e-06 1.191513e-04
-9.212798e-06 1.192535e-04
-9.221935e-06 1.193491e-04
-9.233081e-06 1.194379e-04
-9.246009e-06 1.195197e-04
-9.260456e-06 1.195943e-04
-9.276115e-06 1.196616e-04
-9.292640e-06 1.197214e-04
-9.309638e-06 1.197737e-04
-9.326670e-06 1.198184e-04
-9.343255e-06 1.198555e-04
-9.358866e-06 1.198850e-04
-9.372937e-06 1.199071e-04
-9.384867e-06 1.199216e-04
-9.394028e-06 1.199289e-04
-9.399770e-06 1.199291e-04
-9.401439e-06 1.199224e-04
-9.398386e-06 1.199090e-04
-9.389983e-06 1.198892e-04
-9.375642e-06 1.198633e-04
-9.354830e-06 1.198316e-04
-9.327093e-06 1.197946e-04
-9.292067e-06 1.197524e-04
-9.249505e-06 1.197054e-04
-9.199282e-06 1.196541e-04
-9.141411e-06 1.195987e-04
-9.076046e-06 1.195396e-04
-9.003485e-06 1.194771e-04
-8.924162e-06 1.194114e-04
-8.838634e-06 1.193429e-04
-8.747567e-06 1.192718e-04
-8.651713e-06 1.191982e-04
-8.551890e-06 1.191225e-04
-8.448953e-06 1.190448e-04
-8.343777e-06 1.189653e-04
-8.237234e-06 1.188840e-04
-8.130171e-06 1.188012e-04
-8.023400e-06 1.187170e-04
-7.917686e-06 1.186315e-04
-7.813733e-06 1.185449e-04
-7.712188e-06 1.184573e-04
-7.613630e-06 1.183688e-04
-7.518572e-06 1.182797e-04
-7.427461e-06 1.181901e-04
-7.340679e-06 1.181002e-04
-7.258548e-06 1.180102e-04
-7.181324e-06 1.179203e-04
-7.109210e-06 1.178308e-04
-7.042347e-06 1.177419e-04
-6.980824e-06 1.176541e-04
-6.924675e-06 1.175675e-04
-6.873883e-06 1.174825e-04
-6.828375e-06 1.173995e-04
-6.788032e-06 1.173189e-04
-6.752678e-06 1.172412e-04
-6.722092e-06 1.171667e-04
-6.696001e-06 1.170960e-04
-6.674082e-06 1.170297e-04
-6.655968e-06 1.169682e-04
-6.641244e-06 1.169121e-04
-6.629457e-06 1.168621e-04
-6.620114e-06 1.168187e-04
-6.612691e-06 1.167827e-04
-6.606639e-06 1.167545e-04
-6.601394e-06 1.167350e-04
-6.596386e-06 1.167246e-04
-6.591049e-06 1.167240e-04
-6.584841e-06 1.167338e-04
-6.577249e-06 1.167542e-04
-6.567812e-06 1.167858e-04
-6.556134e-06 1.168288e-04
-6.541896e-06 1.168833e-04
-6.524867e-06 1.169492e-04
-6.504915e-06 1.170264e-04
-6.482011e-06 1.171145e-04
-6.456223e-06 1.172131e-04
-6.427719e-06 1.173213e-04
-6.396749e-06 1.174386e-04
-6.363639e-06 1.175640e-04
-6.328767e-06 1.176966e-04
-6.292557e-06 1.178353e-04
-6.255451e-06 1.179791e-04
-6.217905e-06 1.181271e-04
-6.180366e-06 1.182782e-04
-6.143265e-06 1.184314e-04
-6.107009e-06 1.185860e-04
-6.071975e-06 1.187410e-04
-6.038503e-06 1.188956e-04
-6.006895e-06 1.190493e-04
-5.977415e-06 1.192012e-04
-5.950289e-06 1.193507e-04
-5.925704e-06 1.194974e-04
-5.903810e-06 1.196408e-04
-5.884724e-06 1.197803e-04
-5.868526e-06 1.199156e-04
-5.855265e-06 1.200462e-04
-5.844960e-06 1.201718e-04
-5.837596e-06 1.202920e-04
-5.833130e-06 1.204066e-04
-5.831486e-06 1.205153e-04
-5.832555e-06 1.206177e-04
-5.836196e-06 1.207137e-04
-5.842234e-06 1.208029e-04
-5.850453e-06 1.208853e-04
-5.860600e-06 1.209606e-04
-5.872378e-06 1.210287e-04
-5.885446e-06 1.210894e-04
-5.899418e-06 1.211425e-04
-5.913859e-06 1.211882e-04
-5.928289e-06 1.212262e-04
-5.942181e-06 1.212565e-04
-5.954968e-06 1.212793e-04
-5.966042e-06 1.212946e-04
-5.974769e-06 1.213024e-04
-5.980492e-06 1.213029e-04
-5.982544e-06 1.212962e-04
-5.980264e-06 1.212827e-04
-5.973009e-06 1.212625e-04
-5.960176e-06 1.212358e-04
-5.941213e-06 1.212030e-04
-5.915647e-06 1.211644e-04
-5.883099e-06 1.211202e-04
-5.843297e-06 1.210709e-04
-5.796099e-06 1.210168e-04
-5.741498e-06 1.209582e-04
-5.679630e-06 1.208954e-04
-5.610773e-06 1.208289e-04
-5.535344e-06 1.207588e-04
-5.453884e-06 1.206854e-04
-5.367044e-06 1.206092e-04
-5.275563e-06 1.205303e-04
-5.180243e-06 1.204490e-04
-5.081930e-06 1.203655e-04
-4.981488e-06 1.202801e-04
-4.879778e-06 1.201929e-04
-4.777637e-06 1.201041e-04
-4.675870e-06 1.200139e-04
-4.575229e-06 1.199225e-04
-4.476414e-06 1.198300e-04
-4.380058e-06 1.197367e-04
-4.286732e-06 1.196428e-04
-4.196939e-06 1.195484e-04
-4.111116e-06 1.194537e-04
-4.029633e-06 1.193589e-04
-3.952796e-06 1.192643e-04
-3.880853e-06 1.191702e-04
-3.813987e-06 1.190767e-04
-3.752326e-06 1.189842e-04
-3.695942e-06 1.188929e-04
-3.644851e-06 1.188032e-04
-3.599013e-06 1.187155e-04
-3.558338e-06 1.186300e-04
-3.522679e-06 1.185473e-04
-3.491841e-06 1.184676e-04
-3.465574e-06 1.183915e-04
-3.443577e-06 1.183195e-04
-3.425498e-06 1.182520e-04
-3.410940e-06 1.181895e-04
-3.399455e-06 1.181327e-04
-3.390555e-06 1.180821e-04
-3.383712e-06 1.180382e-04
-3.378369e-06 1.180018e-04
-3.373939e-06 1.179734e-04
-3.369824e-06 1.179536e-04
-3.365417e-06 1.179430e-04
-3.360123e-06 1.179421e-04
-3.353367e-06 1.179514e-04
-3.344614e-06 1.179714e-04
-3.333381e-06 1.180024e-04
-3.319259e-06 1.180447e-04
-3.301921e-06 1.180982e-04
-3.281141e-06 1.181631e-04
-3.256797e-06 1.182390e-04
-3.228879e-06 1.183257e-04
-3.197486e-06 1.184225e-04
-3.162820e-06 1.185290e-04
-3.125178e-06 1.186443e-04
-3.084934e-06 1.187676e-04
-3.042521e-06 1.188980e-04
-2.998419e-06 1.190343e-04
-2.953130e-06 1.191758e-04
-2.907163e-06 1.193214e-04
-2.861024e-06 1.194701e-04
-2.815198e-06 1.196210e-04
-2.770142e-06 1.197732e-04
-2.726280e-06 1.199259e-04
-2.683997e-06 1.200784e-04
-2.643635e-06 1.202300e-04
-2.605496e-06 1.203799e-04
-2.569839e-06 1.205277e-04
-2.536884e-06 1.206728e-04
-2.506809e-06 1.208146e-04
-2.479756e-06 1.209528e-04
-2.455831e-06 1.210869e-04
-2.435105e-06 1.212165e-04
-2.417617e-06 1.213413e-04
-2.403372e-06 1.214610e-04
-2.392344e-06 1.215751e-04
-2.384474e-06 1.216835e-04
-2.379669e-06 1.217858e-04
-2.377803e-06 1.218819e-04
-2.378712e-06 1.219713e-04
-2.382195e-06 1.220541e-04
-2.388009e-06 1.221298e-04
-2.395866e-06 1.221984e-04
-2.405435e-06 1.222597e-04
-2.416335e-06 1.223136e-04
-2.428138e-06 1.223600e-04
-2.440365e-06 1.223988e-04
-2.452493e-06 1.224299e-04
-2.463953e-06 1.224534e-04
-2.474135e-06 1.224692e-04
-2.482400e-06 1.224775e-04
-2.488084e-06 1.224784e-04
-2.490513e-06 1.224719e-04
-2.489014e-06 1.224582e-04
-2.482931e-06 1.224376e-04
-2.471647e-06 1.224102e-04
-2.454596e-06 1.223764e-04
-2.431287e-06 1.223364e-04
-2.401321e-06 1.222904e-04
-2.364411e-06 1.222389e-04
-2.320393e-06 1.221822e-04
-2.269242e-06 1.221206e-04
-2.211073e-06 1.220544e-04
-2.146147e-06 1.219839e-04
-2.074861e-06 1.219096e-04
-1.997737e-06 1.218318e-04
-1.915410e-06 1.217507e-04
-1.828601e-06 1.216667e-04
-1.738099e-06 1.215800e-04
-1.644734e-06 1.214911e-04
-1.549356e-06 1.214000e-04
-1.452812e-06 1.213071e-04
-1.355930e-06 1.212126e-04
-1.259501e-06 1.211167e-04
-1.164265e-06 1.210197e-04
-1.070911e-06 1.209217e-04
-9.800621e-07 1.208231e-04
-8.922757e-07 1.207239e-04
-8.080441e-07 1.206245e-04
-7.277905e-07 1.205250e-04
-6.518730e-07 1.204258e-04
-5.805849e-07 1.203269e-04
-5.141573e-07 1.202288e-04
-4.527603e-07 1.201316e-04
-3.965052e-07 1.200357e-04
-3.454455e-07 1.199414e-04
-2.995788e-07 1.198489e-04
-2.588468e-07 1.197587e-04
-2.231369e-07 1.196711e-04
-1.922818e-07 1.195864e-04
-1.660604e-07 1.195051e-04
-1.441981e-07 1.194276e-04
-1.263674e-07 1.193544e-04
-1.121890e-07 1.192860e-04
-1.012338e-07 1.192228e-04
-9.302477e-08 1.191654e-04
-8.704113e-08 1.191144e-04
-8.272266e-08 1.190702e-04
-7.947616e-08 1.190336e-04
-7.668330e-08 1.190049e-04
-7.371046e-08 1.189849e-04
-6.992038e-08 1.189741e-04
-6.468588e-08 1.189729e-04
-5.740525e-08 1.189818e-04
-4.751898e-08 1.190013e-04
-3.452721e-08 1.190316e-04
-1.800690e-08 1.190730e-04
2.372389e-09 1.191254e-04
2.683535e-08 1.191890e-04
5.549168e-08 1.192634e-04
8.833173e-08 1.193483e-04
1.252277e-07 1.194432e-04
1.659404e-07 1.195476e-04
2.101309e-07 1.196605e-04
2.573768e-07 1.197813e-04
3.071905e-07 1.199090e-04
3.590392e-07 1.200426e-04
4.123644e-07 1.201813e-04
4.665996e-07 1.203240e-04
5.211866e-07 1.204698e-04
5.755877e-07 1.206178e-04
6.292957e-07 1.207672e-04
6.818412e-07 1.209171e-04
7.327970e-07 1.210669e-04
7.817800e-07 1.212159e-04
8.284528e-07 1.213635e-04
8.725221e-07 1.215089e-04
9.137392e-07 1.216519e-04
9.518966e-07 1.217918e-04
9.868269e-07 1.219282e-04
1.018400e-06 1.220607e-04
1.046523e-06 1.221889e-04
1.071137e-06 1.223125e-04
1.092216e-06 1.224311e-04
1.109770e-06 1.225445e-04
1.123840e-06 1.226522e-04
1.134503e-06 1.227541e-04
1.141870e-06 1.228499e-04
1.146092e-06 1.229393e-04
1.147357e-06 1.230220e-04
1.145896e-06 1.230980e-04
1.141985e-06 1.231670e-04
1.135947e-06 1.232287e-04
1.128154e-06 1.232832e-04
1.119029e-06 1.233301e-04
1.109044e-06 1.233695e-04
1.098720e-06 1.234013e-04
1.088626e-06 1.234254e-04
1.079369e-06 1.234418e-04
1.071593e-06 1.234506e-04
1.065966e-06 1.234517e-04
1.063169e-06 1.234454e-04
1.063883e-06 1.234316e-04
1.068773e-06 1.234107e-04
1.078470e-06 1.233828e-04
1.093554e-06 1.233480e-04
1.114530e-06 1.233067e-04
1.141814e-06 1.232591e-04
1.175711e-06 1.232056e-04
1.216404e-06 1.231464e-04
1.263937e-06 1.230820e-04
1.318214e-06 1.230125e-04
1.378997e-06 1.229385e-04
1.445906e-06 1.228602e-04
1.518440e-06 1.227781e-04
1.595984e-06 1.226924e-04
1.677834e-06 1.226036e-04
1.763221e-06 1.225119e-04
1.851332e-06 1.224177e-04
1.941332e-06 1.223213e-04
2.032390e-06 1.222230e-04
2.123695e-06 1.221231e-04
2.214471e-06 1.220219e-04
2.303987e-06 1.219195e-04
2.391573e-06 1.218164e-04
2.476617e-06 1.217127e-04
2.558575e-06 1.216087e-04
2.636968e-06 1.215046e-04
2.711388e-06 1.214007e-04
2.781490e-06 1.212972e-04
2.846996e-06 1.211945e-04
2.907689e-06 1.210927e-04
2.963415e-06 1.209922e-04
3.014080e-06 1.208932e-04
3.059647e-06 1.207961e-04
3.100138e-06 1.207011e-04
3.135630e-06 1.206087e-04
3.166257e-06 1.205192e-04
3.192208e-06 1.204329e-04
3.213726e-06 1.203502e-04
3.231112e-06 1.202716e-04
3.244717e-06 1.201975e-04
3.254949e-06 1.201284e-04
3.262265e-06 1.200647e-04
3.267171e-06 1.200069e-04
3.270218e-06 1.199556e-04
3.271999e-06 1.199113e-04
3.273137e-06 1.198745e-04
3.274284e-06 1.198458e-04
3.276105e-06 1.198256e-04
3.279266e-06 1.198145e-04
3.284424e-06 1.198131e-04
3.292205e-06 1.198216e-04
3.303192e-06 1.198405e-04
3.317900e-06 1.198700e-04
3.336764e-06 1.199103e-04
3.360118e-06 1.199615e-04
3.388183e-06 1.200236e-04
3.421058e-06 1.200962e-04
3.458712e-06 1.201791e-04
3.500989e-06 1.202718e-04
3.547615e-06 1.203736e-04
3.598209e-06 1.204838e-04
3.652300e-06 1.206017e-04
3.709352e-06 1.207263e-04
3.768776e-06 1.208568e-04
3.829962e-06 1.209921e-04
3.892288e-06 1.211315e-04
3.955143e-06 1.212739e-04
4.017940e-06 1.214186e-04
4.080123e-06 1.215646e-04
4.141180e-06 1.217113e-04
4.200640e-06 1.218580e-04
4.258083e-06 1.220039e-04
4.313136e-06 1.221485e-04
4.365473e-06 1.222912e-04
4.414817e-06 1.224316e-04
4.460931e-06 1.225691e-04
4.503624e-06 1.227032e-04
4.542741e-06 1.228337e-04
4.578169e-06 1.229601e-04
4.609827e-06 1.230821e-04
4.637672e-06 1.231993e-04
4.661693e-06 1.233115e-04
4.681917e-06 1.234182e-04
4.698403e-06 1.235193e-04
4.711248e-06 1.236145e-04
4.720587e-06 1.237035e-04
4.726595e-06 1.237861e-04
4.729491e-06 1.238620e-04
4.729539e-06 1.239311e-04
4.727052e-06 1.239931e-04
4.722393e-06 1.240479e-04
4.715975e-06 1.240953e-04
4.708265e-06 1.241352e-04
4.699780e-06 1.241675e-04
4.691083e-06 1.241921e-04
4.682783e-06 1.242091e-04
4.675521e-06 1.242183e-04
4.669970e-06 1.242197e-04
4.666813e-06 1.242136e-04
4.666739e-06 1.241998e-04
4.670421e-06 1.241786e-04
4.678500e-06 1.241502e-04
4.691567e-06 1.241146e-04
4.710141e-06 1.240722e-04
4.734653e-06 1.240231e-04
4.765426e-06 1.239677e-04
4.802660e-06 1.239063e-04
4.846418e-06 1.238392e-04
4.896626e-06 1.237668e-04
4.953065e-06 1.236894e-04
5.015377e-06 1.236074e-04
5.083082e-06 1.235213e-04
5.155588e-06 1.234313e-04
5.232211e-06 1.233379e-04
5.312202e-06 1.232415e-04
5.394768e-06 1.231424e-04
5.479094e-06 1.230410e-04
5.564368e-06 1.229376e-04
5.649796e-06 1.228327e-04
5.734618e-06 1.227264e-04
5.818121e-06 1.226191e-04
5.899650e-06 1.225111e-04
5.978610e-06 1.224027e-04
6.054470e-06 1.222941e-04
6.126768e-06 1.221857e-04
6.195109e-06 1.220777e-04
6.259165e-06 1.219704e-04
6.318672e-06 1.218641e-04
6.373431e-06 1.217590e-04
6.423303e-06 1.216555e-04
6.468211e-06 1.215537e-04
6.508136e-06 1.214542e-04
6.543118e-06 1.213571e-04
6.573254e-06 1.212628e-04
6.598697e-06 1.211716e-04
6.619658e-06 1.210840e-04
6.636403e-06 1.210002e-04
6.649254e-06 1.209208e-04
6.658589e-06 1.208460e-04
6.664841e-06 1.207764e-04
6.668493e-06 1.207124e-04
6.670080e-06 1.206544e-04
6.670181e-06 1.206030e-04
6.669418e-06 1.205587e-04
6.668445e-06 1.205219e-04
6.667943e-06 1.204931e-04
6.668605e-06 1.204729e-04
6.671127e-06 1.204617e-04
6.676190e-06 1.204599e-04
6.684447e-06 1.204679e-04
6.696498e-06 1.204862e-04
6.712874e-06 1.205148e-04
6.734020e-06 1.205540e-04
6.760272e-06 1.206038e-04
6.791847e-06 1.206641e-04
6.828832e-06 1.207347e-04
6.871176e-06 1.208153e-04
6.918695e-06 1.209054e-04
6.971081e-06 1.210044e-04
7.027912e-06 1.211116e-04
7.088671e-06 1.212261e-04
7.152773e-06 1.213473e-04
7.219578e-06 1.214741e-04
7.288422e-06 1.216057e-04
7.358633e-06 1.217413e-04
7.429550e-06 1.218799e-04
7.500536e-06 1.220207e-04
7.570991e-06 1.221629e-04
7.640357e-06 1.223059e-04
7.708127e-06 1.224489e-04
7.773841e-06 1.225913e-04
7.837093e-06 1.227325e-04
7.897526e-06 1.228720e-04
7.954834e-06 1.230093e-04
8.008753e-06 1.231439e-04
8.059068e-06 1.232754e-04
8.105601e-06 1.234035e-04
8.148217e-06 1.235276e-04
8.186816e-06 1.236476e-04
8.221334e-06 1.237630e-04
8.251744e-06 1.238736e-04
8.278055e-06 1.239790e-04
8.300310e-06 1.240790e-04
8.318590e-06 1.241733e-04
8.333015e-06 1.242616e-04
8.343747e-06 1.243437e-04
8.350990e-06 1.244193e-04
8.354998e-06 1.244883e-04
8.356070e-06 1.245503e-04
8.354559e-06 1.246053e-04
8.350870e-06 1.246530e-04
8.345461e-06 1.246933e-04
8.338842e-06 1.247260e-04
8.331571e-06 1.247511e-04
8.324254e-06 1.247685e-04
8.317531e-06 1.247781e-04
8.312074e-06 1.247799e-04
8.308568e-06 1.247739e-04
8.307707e-06 1.247602e-04
8.310168e-06 1.247388e-04
8.316602e-06 1.247099e-04
8.327609e-06 1.246737e-04
8.343720e-06 1.246303e-04
8.365380e-06 1.245799e-04
8.392927e-06 1.245228e-04
8.426579e-06 1.244594e-04
8.466420e-06 1.243899e-04
8.512393e-06 1.243147e-04
8.564302e-06 1.242342e-04
8.621813e-06 1.241488e-04
8.684467e-06 1.240589e-04
8.751695e-06 1.239649e-04
8.822838e-06 1.238673e-04
8.897170e-06 1.237664e-04
8.973920e-06 1.236628e-04
9.052296e-06 1.235567e-04
9.131505e-06 1.234486e-04
9.210774e-06 1.233389e-04
9.289364e-06 1.232280e-04
9.366580e-06 1.231161e-04
9.441784e-06 1.230036e-04
9.514399e-06 1.228908e-04
9.583911e-06 1.227781e-04
9.649876e-06 1.226657e-04
9.711914e-06 1.225540e-04
9.769713e-06 1.224432e-04
9.823026e-06 1.223336e-04
9.871671e-06 1.222255e-04
9.915525e-06 1.221193e-04
9.954528e-06 1.220152e-04
9.988680e-06 1.219135e-04
1.001804e-05 1.218146e-04
1.004272e-05 1.217187e-04
1.006289e-05 1.216262e-04
1.007880e-05 1.215375e-04
1.009071e-05 1.214529e-04
1.009899e-05 1.213729e-04
1.010402e-05 1.212977e-04
1.010627e-05 1.212278e-04
1.010625e-05 1.211637e-04
1.010451e-05 1.211058e-04
1.010167e-05 1.210545e-04
1.009836e-05 1.210102e-04
1.009528e-05 1.209735e-04
1.009313e-05 1.209449e-04
1.009263e-05 1.209246e-04
1.009451e-05 1.209133e-04
1.009946e-05 1.209112e-04
1.010816e-05 1.209188e-04
1.012124e-05 1.209363e-04
1.013923e-05 1.209639e-04
1.016259e-05 1.210018e-04
1.019165e-05 1.210500e-04
1.022663e-05 1.211085e-04
1.026761e-05 1.211769e-04
1.031450e-05 1.212549e-04
1.036711e-05 1.213421e-04
1.042508e-05 1.214379e-04
1.048796e-05 1.215416e-04
1.055519e-05 1.216525e-04
1.062613e-05 1.217698e-04
1.070009e-05 1.218926e-04
1.077637e-05 1.220201e-04
1.085424e-05 1.221514e-04
1.093298e-05 1.222857e-04
1.101192e-05 1.224222e-04
1.109042e-05 1.225602e-04
1.116787e-05 1.226989e-04
1.124372e-05 1.228378e-04
1.131749e-05 1.229762e-04
1.138873e-05 1.231136e-04
1.145706e-05 1.232494e-04
1.152215e-05 1.233831e-04
1.158369e-05 1.235144e-04
1.164147e-05 1.236428e-04
1.169526e-05 1.237680e-04
1.174493e-05 1.238895e-04
1.179034e-05 1.240071e-04
1.183142e-05 1.241203e-04
1.186812e-05 1.242290e-04
1.190043e-05 1.243327e-04
1.192838e-05 1.244313e-04
1.195203e-05 1.245244e-04
1.197150e-05 1.246117e-04
1.198692e-05 1.246930e-04
1.199848e-05 1.247681e-04
1.200644e-05 1.248367e-04
1.201106e-05 1.248986e-04
1.201271e-05 1.249536e-04
1.201176e-05 1.250014e-04
1.200867e-05 1.250420e-04
1.200394e-05 1.250750e-04
1.199812e-05 1.251005e-04
1.199181e-05 1.251183e-04
1.198565e-05 1.251282e-04
1.198030e-05 1.251303e-04
1.197646e-05 1.251245e-04
1.197481e-05 1.251109e-04
1.197604e-05 1.250894e-04
1.198081e-05 1.250602e-04
1.198972e-05 1.250234e-04
1.200332e-05 1.249791e-04
1.202205e-05 1.249276e-04
1.204628e-05 1.248691e-04
1.207624e-05 1.248038e-04
1.211204e-05 1.247321e-04
1.215362e-05 1.246544e-04
1.220083e-05 1.245711e-04
1.225335e-05 1.244825e-04
1.231075e-05 1.243891e-04
1.237248e-05 1.242915e-04
1.243791e-05 1.241899e-04
1.250634e-05 1.240850e-04
1.257702e-05 1.239771e-04
1.264918e-05 1.238667e-04
1.272207e-05 1.237543e-04
1.279492e-05 1.236402e-04
1.286702e-05 1.235249e-04
1.293769e-05 1.234088e-04
1.300632e-05 1.232922e-04
1.307235e-05 1.231754e-04
1.313529e-05 1.230589e-04
1.319471e-05 1.229429e-04
1.325024e-05 1.228278e-04
1.330159e-05 1.227139e-04
1.334853e-05 1.226015e-04
1.339090e-05 1.224908e-04
1.342859e-05 1.223822e-04
1.346156e-05 1.222760e-04
1.348983e-05 1.221725e-04
1.351347e-05 1.220721e-04
1.353261e-05 1.219749e-04
1.354745e-05 1.218815e-04
1.355824e-05 1.217920e-04
1.356529e-05 1.217069e-04
1.356896e-05 1.216265e-04
1.356968e-05 1.215511e-04
1.356792e-05 1.214813e-04
1.356423e-05 1.214173e-04
1.355917e-05 1.213595e-04
1.355339e-05 1.213084e-04
1.354755e-05 1.212645e-04
1.354237e-05 1.212280e-04
1.353858e-05 1.211995e-04
1.353692e-05 1.211793e-04
1.353814e-05 1.211679e-04
1.354297e-05 1.211655e-04
1.355210e-05 1.211726e-04
1.356615e-05 1.211893e-04
1.358570e-05 1.212159e-04
1.361119e-05 1.212524e-04
1.364297e-05 1.212989e-04
1.368124e-05 1.213552e-04
1.372607e-05 1.214211e-04
1.377736e-05 1.214963e-04
1.383488e-05 1.215804e-04
1.389825e-05 1.216727e-04
1.396697e-05 1.217727e-04
1.404045e-05 1.218795e-04
1.411799e-05 1.219926e-04
1.419888e-05 1.221109e-04
1.428234e-05 1.222338e-04
1.436760e-05 1.223604e-04
1.445392e-05 1.224900e-04
1.454055e-05 1.226217e-04
1.462683e-05 1.227550e-04
1.471210e-05 1.228891e-04
1.479580e-05 1.230234e-04
1.487738e-05 1.231573e-04
1.495638e-05 1.232904e-04
1.503238e-05 1.234220e-04
1.510502e-05 1.235519e-04
1.517400e-05 1.236794e-04
1.523904e-05 1.238043e-04
1.529992e-05 1.239262e-04
1.535647e-05 1.240446e-04
1.540854e-05 1.241594e-04
1.545604e-05 1.242701e-04
1.549891e-05 1.243765e-04
1.553712e-05 1.244782e-04
1.557067e-05 1.245750e-04
1.559962e-05 1.246666e-04
1.562406e-05 1.247526e-04
1.564412e-05 1.248330e-04
1.565997e-05 1.249073e-04
1.567185e-05 1.249753e-04
1.568002e-05 1.250368e-04
1.568481e-05 1.250916e-04
1.568660e-05 1.251394e-04
1.568584e-05 1.251801e-04
1.568301e-05 1.252134e-04
1.567866e-05 1.252391e-04
1.567338e-05 1.252572e-04
1.566780e-05 1.252675e-04
1.566258e-05 1.252699e-04
1.565841e-05 1.252644e-04
1.565599e-05 1.252508e-04
1.565599e-05 1.252293e-04
1.565907e-05 1.251999e-04
1.566586e-05 1.251626e-04
1.567689e-05 1.251176e-04
1.569265e-05 1.250651e-04
1.571348e-05 1.250053e-04
1.573965e-05 1.249384e-04
1.577127e-05 1.248648e-04
1.580834e-05 1.247848e-04
1.585069e-05 1.246989e-04
1.589805e-05 1.246075e-04
1.595000e-05 1.245110e-04
1.600603e-05 1.244099e-04
1.606553e-05 1.243048e-04
1.612783e-05 1.241961e-04
1.619221e-05 1.240844e-04
1.625793e-05 1.239700e-04
1.632425e-05 1.238536e-04
1.639044e-05 1.237356e-04
1.645581e-05 1.236163e-04
1.651971e-05 1.234963e-04
1.658155e-05 1.233760e-04
1.664078e-05 1.232556e-04
1.669693e-05 1.231357e-04
1.674960e-05 1.230165e-04
1.679844e-05 1.228984e-04
1.684318e-05 1.227817e-04
1.688360e-05 1.226668e-04
1.691955e-05 1.225538e-04
1.695096e-05 1.224433e-04
1.697779e-05 1.223354e-04
1.700007e-05 1.222304e-04
1.701791e-05 1.221288e-04
1.703146e-05 1.220307e-04
1.704092e-05 1.219366e-04
1.704656e-05 1.218466e-04
1.704872e-05 1.217612e-04
1.704777e-05 1.216807e-04
1.704417e-05 1.216055e-04
1.703841e-05 1.215358e-04
1.703105e-05 1.214721e-04
1.702269e-05 1.214148e-04
1.701399e-05 1.213641e-04
1.700564e-05 1.213206e-04
1.699838e-05 1.212845e-04
1.699296e-05 1.212562e-04
1.699015e-05 1.212362e-04
1.699072e-05 1.212247e-04
1.699540e-05 1.212221e-04
1.700491e-05 1.212286e-04
1.701991e-05 1.212445e-04
1.704094e-05 1.212699e-04
1.706849e-05 1.213049e-04
1.710288e-05 1.213494e-04
1.714432e-05 1.214035e-04
1.719285e-05 1.214667e-04
1.724837e-05 1.215389e-04
1.731061e-05 1.216195e-04
1.737917e-05 1.217080e-04
1.745351e-05 1.218039e-04
1.753299e-05 1.219064e-04
1.761689e-05 1.220147e-04
1.770442e-05 1.221283e-04
1.779479e-05 1.222462e-04
1.788717e-05 1.223677e-04
1.798077e-05 1.224921e-04
1.807482e-05 1.226187e-04
1.816859e-05 1.227468e-04
1.826141e-05 1.228757e-04
1.835267e-05 1.230050e-04
1.844179e-05 1.231341e-04
1.852829e-05 1.232624e-04
1.861171e-05 1.233895e-04
1.869168e-05 1.235149e-04
1.876785e-05 1.236383e-04
1.883994e-05 1.237592e-04
1.890771e-05 1.238774e-04
1.897096e-05 1.239925e-04
1.902953e-05 1.241040e-04
1.908330e-05 1.242118e-04
1.913219e-05 1.243156e-04
1.917617e-05 1.244149e-04
1.921522e-05 1.245097e-04
1.924937e-05 1.245994e-04
1.927870e-05 1.246840e-04
1.930333e-05 1.247630e-04
1.932342e-05 1.248363e-04
1.933917e-05 1.249035e-04
1.935085e-05 1.249645e-04
1.935878e-05 1.250189e-04
1.936331e-05 1.250665e-04
1.936488e-05 1.251071e-04
1.936397e-05 1.251405e-04
1.936110e-05 1.251665e-04
1.935686e-05 1.251849e-04
1.935188e-05 1.251955e-04
1.934681e-05 1.251982e-04
1.934233e-05 1.251929e-04
1.933914e-05 1.251795e-04
1.933790e-05 1.251580e-04
1.933930e-05 1.251285e-04
1.934393e-05 1.250909e-04
1.935237e-05 1.250453e-04
1.936509e-05 1.249920e-04
1.938246e-05 1.249311e-04
1.940475e-05 1.248628e-04
1.943210e-05 1.247875e-04
1.946452e-05 1.247055e-04
1.950188e-05 1.246173e-04
1.954392e-05 1.245233e-04
1.959025e-05 1.244240e-04
1.964039e-05 1.243199e-04
1.969377e-05 1.242116e-04
1.974974e-05 1.240995e-04
1.980760e-05 1.239842e-04
1.986666e-05 1.238663e-04
1.992620e-05 1.237463e-04
1.998551e-05 1.236246e-04
2.004394e-05 1.235018e-04
2.010086e-05 1.233784e-04
2.015569e-05 1.232547e-04
2.020793e-05 1.231311e-04
2.025711e-05 1.230082e-04
2.030286e-05 1.228862e-04
2.034485e-05 1.227654e-04
2.038283e-05 1.226464e-04
2.041659e-05 1.225293e-04
2.044601e-05 1.224145e-04
2.047103e-05 1.223023e-04
2.049163e-05 1.221931e-04
2.050786e-05 1.220870e-04
2.051985e-05 1.219845e-04
2.052775e-05 1.218858e-04
2.053179e-05 1.217913e-04
2.053227e-05 1.217012e-04
2.052953e-05 1.216158e-04
2.052397e-05 1.215355e-04
2.051606e-05 1.214606e-04
2.050632e-05 1.213914e-04
2.049532e-05 1.213282e-04
2.048369e-05 1.212714e-04
2.047210e-05 1.212213e-04
2.046127e-05 1.211783e-04
2.045195e-05 1.211427e-04
2.044492e-05 1.211148e-04
2.044096e-05 1.210950e-04
2.044087e-05 1.210835e-04
2.044539e-05 1.210806e-04
2.045526e-05 1.210865e-04
2.047114e-05 1.211015e-04
2.049360e-05 1.211257e-04
2.052310e-05 1.211591e-04
2.055999e-05 1.212016e-04
2.060446e-05 1.212531e-04
2.065654e-05 1.213135e-04
2.071610e-05 1.213824e-04
2.078287e-05 1.214593e-04
2.085639e-05 1.215438e-04
2.093610e-05 1.216352e-04
2.102133e-05 1.217329e-04
2.111130e-05 1.218363e-04
2.120520e-05 1.219446e-04
2.130217e-05 1.220572e-04
2.140137e-05 1.221732e-04
2.150195e-05 1.222920e-04
2.160310e-05 1.224130e-04
2.170406e-05 1.225355e-04
2.180412e-05 1.226590e-04
2.190264e-05 1.227828e-04
2.199901e-05 1.229065e-04
2.209272e-05 1.230297e-04
2.218330e-05 1.231517e-04
2.227032e-05 1.232724e-04
2.235344e-05 1.233912e-04
2.243235e-05 1.235078e-04
2.250678e-05 1.236219e-04
2.257652e-05 1.237332e-04
2.264138e-05 1.238412e-04
2.270125e-05 1.239458e-04
2.275601e-05 1.240465e-04
2.280561e-05 1.241432e-04
2.285002e-05 1.242355e-04
2.288926e-05 1.243232e-04
2.292340e-05 1.244059e-04
2.295252e-05 1.244834e-04
2.297677e-05 1.245554e-04
2.299635e-05 1.246216e-04
2.301151e-05 1.246818e-04
2.302254e-05 1.247357e-04
2.302980e-05 1.247830e-04
2.303369e-05 1.248234e-04
2.303469e-05 1.248568e-04
2.303332e-05 1.248829e-04
2.303014e-05 1.249015e-04
2.302577e-05 1.249123e-04
2.302087e-05 1.249153e-04
2.301609e-05 1.249103e-04
2.301214e-05 1.248971e-04
2.300968e-05 1.248758e-04
2.300937e-05 1.248462e-04
2.301185e-05 1.248084e-04
2.301766e-05 1.247624e-04
2.302729e-05 1.247085e-04
2.304114e-05 1.246466e-04
2.305949e-05 1.245772e-04
2.308248e-05 1.245005e-04
2.311015e-05 1.244168e-04
2.314239e-05 1.243266e-04
2.317897e-05 1.242303e-04
2.321953e-05 1.241285e-04
2.326362e-05 1.240217e-04
2.331070e-05 1.239105e-04
2.336015e-05 1.237954e-04
2.341131e-05 1.236770e-04
2.346352e-05 1.235559e-04
2.351607e-05 1.234326e-04
2.356832e-05 1.233078e-04
2.361961e-05 1.231818e-04
2.366935e-05 1.230553e-04
2.371701e-05 1.229287e-04
2.376207e-05 1.228023e-04
2.380413e-05 1.226768e-04
2.384281e-05 1.225523e-04
2.387781e-05 1.224294e-04
2.390890e-05 1.223084e-04
2.393589e-05 1.221895e-04
2.395869e-05 1.220733e-04
2.397723e-05 1.219598e-04
2.399154e-05 1.218496e-04
2.400167e-05 1.217428e-04
2.400775e-05 1.216397e-04
2.400998e-05 1.215408e-04
2.400860e-05 1.214461e-04
2.400391e-05 1.213561e-04
2.399628e-05 1.212711e-04
2.398613e-05 1.211912e-04
2.397394e-05 1.211169e-04
2.396024e-05 1.210483e-04
2.394564e-05 1.209859e-04
2.393077e-05 1.209299e-04
2.391633e-05 1.208806e-04
2.390305e-05 1.208382e-04
2.389171e-05 1.208032e-04
2.388309e-05 1.207758e-04
2.387800e-05 1.207562e-04
2.387725e-05 1.207447e-04
2.388160e-05 1.207415e-04
2.389180e-05 1.207469e-04
2.390851e-05 1.207610e-04
2.393231e-05 1.207838e-04
2.396368e-05 1.208154e-04
2.400295e-05 1.208558e-04
2.405030e-05 1.209047e-04
2.410575e-05 1.209620e-04
2.416917e-05 1.210273e-04
2.424023e-05 1.211003e-04
2.431847e-05 1.211804e-04
2.440329e-05 1.212671e-04
2.449398e-05 1.213598e-04
2.458973e-05 1.214579e-04
2.468969e-05 1.215606e-04
2.479295e-05 1.216674e-04
2.489864e-05 1.217776e-04
2.500586e-05 1.218904e-04
2.511378e-05 1.220054e-04
2.522160e-05 1.221219e-04
2.532858e-05 1.222395e-04
2.543403e-05 1.223574e-04
2.553734e-05 1.224754e-04
2.563795e-05 1.225930e-04
2.573538e-05 1.227097e-04
2.582918e-05 1.228252e-04
2.591897e-05 1.229390e-04
2.600443e-05 1.230509e-04
2.608528e-05 1.231606e-04
2.616128e-05 1.232676e-04
2.623224e-05 1.233717e-04
2.629799e-05 1.234727e-04
2.635844e-05 1.235702e-04
2.641350e-05 1.236638e-04
2.646313e-05 1.237534e-04
2.650734e-05 1.238387e-04
2.654615e-05 1.239193e-04
2.657967e-05 1.239950e-04
2.660801e-05 1.240655e-04
2.663136e-05 1.241305e-04
2.664994e-05 1.241898e-04
2.666404e-05 1.242429e-04
2.667400e-05 1.242897e-04
2.668020e-05 1.243299e-04
2.668312e-05 1.243632e-04
2.668324e-05 1.243893e-04
2.668113e-05 1.244080e-04
2.667740e-05 1.244191e-04
2.667267e-05 1.244224e-04
2.666762e-05 1.244176e-04
2.666291e-05 1.244047e-04
2.665923e-05 1.243835e-04
2.665723e-05 1.243540e-04
2.665753e-05 1.243161e-04
2.666070e-05 1.242699e-04
2.666723e-05 1.242155e-04
2.667751e-05 1.241529e-04
2.669184e-05 1.240826e-04
2.671040e-05 1.240046e-04
2.673322e-05 1.239195e-04
2.676024e-05 1.238276e-04
2.679124e-05 1.237294e-04
2.682590e-05 1.236255e-04
2.686380e-05 1.235163e-04
2.690442e-05 1.234025e-04
2.694719e-05 1.232848e-04
2.699148e-05 1.231636e-04
2.703666e-05 1.230397e-04
2.708206e-05 1.229137e-04
2.712706e-05 1.227860e-04
2.717105e-05 1.226574e-04
2.721346e-05 1.225282e-04
2.725378e-05 1.223990e-04
2.729153e-05 1.222703e-04
2.732632e-05 1.221426e-04
2.735780e-05 1.220161e-04
2.738570e-05 1.218914e-04
2.740979e-05 1.217688e-04
2.742993e-05 1.216486e-04
2.744602e-05 1.215312e-04
2.745804e-05 1.214169e-04
2.746599e-05 1.213060e-04
2.746999e-05 1.211988e-04
2.747015e-05 1.210956e-04
2.746671e-05 1.209966e-04
2.745990e-05 1.209022e-04
2.745006e-05 1.208127e-04
2.743757e-05 1.207282e-04
2.742286e-05 1.206490e-04
2.740642e-05 1.205755e-04
2.738882e-05 1.205079e-04
2.737066e-05 1.204464e-04
2.735261e-05 1.203913e-04
2.733536e-05 1.203429e-04
2.731968e-05 1.203014e-04
2.730635e-05 1.202671e-04
2.729617e-05 1.202402e-04
2.728997e-05 1.202209e-04
2.728855e-05 1.202095e-04
2.729272e-05 1.202061e-04
2.730321e-05 1.202109e-04
2.732070e-05 1.202240e-04
2.734578e-05 1.202454e-04
2.737890e-05 1.202752e-04
2.742042e-05 1.203132e-04
2.747050e-05 1.203593e-04
2.752914e-05 1.204133e-04
2.759620e-05 1.204749e-04
2.767133e-05 1.205437e-04
2.775403e-05 1.206192e-04
2.784369e-05 1.207009e-04
2.793954e-05 1.207882e-04
2.804075e-05 1.208807e-04
2.814643e-05 1.209775e-04
2.825565e-05 1.210782e-04
2.836748e-05 1.211821e-04
2.848100e-05 1.212886e-04
2.859533e-05 1.213973e-04
2.870965e-05 1.215074e-04
2.882319e-05 1.216186e-04
2.893523e-05 1.217303e-04
2.904513e-05 1.218422e-04
2.915232e-05 1.219538e-04
2.925628e-05 1.220647e-04
2.935654e-05 1.221746e-04
2.945271e-05 1.222831e-04
2.954445e-05 1.223900e-04
2.963145e-05 1.224948e-04
2.971346e-05 1.225973e-04
2.979027e-05 1.226972e-04
2.986171e-05 1.227942e-04
2.992764e-05 1.228881e-04
2.998798e-05 1.229784e-04
3.004267e-05 1.230650e-04
3.009169e-05 1.231476e-04
3.013506e-05 1.232259e-04
3.017286e-05 1.232996e-04
3.020520e-05 1.233683e-04
3.023223e-05 1.234319e-04
3.025418e-05 1.234899e-04
3.027130e-05 1.235422e-04
3.028393e-05 1.235883e-04
3.029243e-05 1.236281e-04
3.029724e-05 1.236611e-04
3.029886e-05 1.236872e-04
3.029783e-05 1.237060e-04
3.029474e-05 1.237173e-04
3.029021e-05 1.237209e-04
3.028489e-05 1.237164e-04
3.027945e-05 1.237038e-04
3.027456e-05 1.236828e-04
3.027087e-05 1.236535e-04
3.026900e-05 1.236156e-04
3.026952e-05 1.235693e-04
3.027291e-05 1.235146e-04
3.027959e-05 1.234516e-04
3.028987e-05 1.233805e-04
3.030393e-05 1.233017e-04
3.032183e-05 1.232154e-04
3.034354e-05 1.231221e-04
3.036886e-05 1.230223e-04
3.039750e-05 1.229165e-04
3.042908e-05 1.228053e-04
3.046312e-05 1.226894e-04
3.049906e-05 1.225694e-04
3.053634e-05 1.224459e-04
3.057434e-05 1.223196e-04
3.061244e-05 1.221912e-04
3.065005e-05 1.220612e-04
3.068659e-05 1.219302e-04
3.072153e-05 1.217988e-04
3.075437e-05 1.216675e-04
3.078468e-05 1.215369e-04
3.081209e-05 1.214073e-04
3.083627e-05 1.212793e-04
3.085697e-05 1.211532e-04
3.087400e-05 1.210294e-04
3.088722e-05 1.209082e-04
3.089655e-05 1.207901e-04
3.090199e-05 1.206753e-04
3.090358e-05 1.205641e-04
3.090142e-05 1.204569e-04
3.089567e-05 1.203538e-04
3.088656e-05 1.202552e-04
3.087435e-05 1.201614e-04
3.085939e-05 1.200725e-04
3.084208e-05 1.199889e-04
3.082285e-05 1.199107e-04
3.080223e-05 1.198383e-04
3.078078e-05 1.197717e-04
3.075913e-05 1.197114e-04
3.073794e-05 1.196574e-04
3.071795e-05 1.196101e-04
3.069991e-05 1.195696e-04
3.068464e-05 1.195361e-04
3.067293e-05 1.195098e-04
3.066564e-05 1.194909e-04
3.066357e-05 1.194796e-04
3.066754e-05 1.194760e-04
3.067828e-05 1.194802e-04
3.069650e-05 1.194922e-04
3.072276e-05 1.195122e-04
3.075754e-05 1.195400e-04
3.080117e-05 1.195756e-04
3.085380e-05 1.196188e-04
3.091545e-05 1.196693e-04
3.098593e-05 1.197270e-04
3.106487e-05 1.197913e-04
3.115177e-05 1.198619e-04
3.124596e-05 1.199384e-04
3.134667e-05 1.200201e-04
3.145301e-05 1.201065e-04
3.156407e-05 1.201972e-04
3.167888e-05 1.202914e-04
3.179648e-05 1.203888e-04
3.191592e-05 1.204886e-04
3.203629e-05 1.205905e-04
3.215674e-05 1.206939e-04
3.227646e-05 1.207984e-04
3.239472e-05 1.209036e-04
3.251086e-05 1.210089e-04
3.262427e-05 1.211142e-04
3.273441e-05 1.212190e-04
3.284081e-05 1.213230e-04
3.294305e-05 1.214258e-04
3.304076e-05 1.215272e-04
3.313362e-05 1.216268e-04
3.322137e-05 1.217245e-04
3.330378e-05 1.218198e-04
3.338067e-05 1.219126e-04
3.345187e-05 1.220025e-04
3.351729e-05 1.220892e-04
3.357685e-05 1.221726e-04
3.363053e-05 1.222522e-04
3.367832e-05 1.223279e-04
3.372028e-05 1.223993e-04
3.375650e-05 1.224660e-04
3.378714e-05 1.225279e-04
3.381238e-05 1.225846e-04
3.383247e-05 1.226358e-04
3.384771e-05 1.226812e-04
3.385848e-05 1.227204e-04
3.386518e-05 1.227531e-04
3.386830e-05 1.227790e-04
3.386835e-05 1.227979e-04
3.386590e-05 1.228093e-04
3.386158e-05 1.228131e-04
3.385602e-05 1.228090e-04
3.384986e-05 1.227967e-04
3.384378e-05 1.227761e-04
3.383842e-05 1.227470e-04
3.383438e-05 1.227093e-04
3.383224e-05 1.226630e-04
3.383249e-05 1.226082e-04
3.383555e-05 1.225449e-04
3.384173e-05 1.224734e-04
3.385125e-05 1.223938e-04
3.386418e-05 1.223066e-04
3.388050e-05 1.222123e-04
3.390006e-05 1.221112e-04
3.392259e-05 1.220039e-04
3.394774e-05 1.218911e-04
3.397508e-05 1.217735e-04
3.400409e-05 1.216516e-04
3.403422e-05 1.215262e-04
3.406492e-05 1.213979e-04
3.409560e-05 1.212675e-04
3.412569e-05 1.211355e-04
3.415466e-05 1.210027e-04
3.418201e-05 1.208695e-04
3.420727e-05 1.207366e-04
3.423005e-05 1.206044e-04
3.424998e-05 1.204735e-04
3.426678e-05 1.203443e-04
3.428022e-05 1.202172e-04
3.429012e-05 1.200926e-04
3.429637e-05 1.199709e-04
3.429892e-05 1.198524e-04
3.429777e-05 1.197375e-04
3.429298e-05 1.196264e-04
3.428468e-05 1.195195e-04
3.427303e-05 1.194169e-04
3.425828e-05 1.193190e-04
3.424072e-05 1.192260e-04
3.422069e-05 1.191382e-04
3.419860e-05 1.190557e-04
3.417493e-05 1.189787e-04
3.415019e-05 1.189076e-04
3.412496e-05 1.188424e-04
3.409988e-05 1.187834e-04
3.407564e-05 1.187307e-04
3.405297e-05 1.186846e-04
3.403264e-05 1.186452e-04
3.401546e-05 1.186126e-04
3.400227e-05 1.185870e-04
3.399391e-05 1.185686e-04
3.399120e-05 1.185574e-04
3.399495e-05 1.185536e-04
3.400592e-05 1.185572e-04
3.402479e-05 1.185682e-04
3.405215e-05 1.185866e-04
3.408847e-05 1.186123e-04
3.413407e-05 1.186454e-04
3.418910e-05 1.186855e-04
3.425354e-05 1.187324e-04
3.432720e-05 1.187859e-04
3.440971e-05 1.188456e-04
3.450051e-05 1.189112e-04
3.459893e-05 1.189821e-04
3.470415e-05 1.190579e-04
3.481528e-05 1.191381e-04
3.493135e-05 1.192222e-04
3.505138e-05 1.193097e-04
3.517436e-05 1.194002e-04
3.529933e-05 1.194930e-04
3.542534e-05 1.195878e-04
3.555152e-05 1.196842e-04
3.567704e-05 1.197816e-04
3.580113e-05 1.198798e-04
3.592312e-05 1.199784e-04
3.604238e-05 1.200770e-04
3.615834e-05 1.201753e-04
3.627053e-05 1.202730e-04
3.637849e-05 1.203698e-04
3.648185e-05 1.204654e-04
3.658028e-05 1.205596e-04
3.667348e-05 1.206520e-04
3.676122e-05 1.207425e-04
3.684330e-05 1.208307e-04
3.691954e-05 1.209163e-04
3.698983e-05 1.209992e-04
3.705407e-05 1.210790e-04
3.711222e-05 1.211554e-04
3.716427e-05 1.212282e-04
3.721025e-05 1.212971e-04
3.725024e-05 1.213617e-04
3.728438e-05 1.214217e-04
3.731282e-05 1.214769e-04
3.733581e-05 1.215268e-04
3.735364e-05 1.215712e-04
3.736663e-05 1.216097e-04
3.737520e-05 1.216420e-04
3.737980e-05 1.216677e-04
3.738093e-05 1.216866e-04
3.737914e-05 1.216981e-04
3.737505e-05 1.217021e-04
3.736925e-05 1.216983e-04
3.736241e-05 1.216864e-04
3.735515e-05 1.216662e-04
3.734813e-05 1.216374e-04
3.734194e-05 1.216001e-04
3.733715e-05 1.215540e-04
3.733425e-05 1.214992e-04
3.733368e-05 1.214359e-04
3.733575e-05 1.213641e-04
3.734069e-05 1.212841e-04
3.734860e-05 1.211964e-04
3.735949e-05 1.211012e-04
3.737322e-05 1.209991e-04
3.738957e-05 1.208908e-04
3.740821e-05 1.207767e-04
3.742876e-05 1.206577e-04
3.745073e-05 1.205344e-04
3.747363e-05 1.204074e-04
3.749692e-05 1.202776e-04
3.752007e-05 1.201457e-04
3.754255e-05 1.200122e-04
3.756386e-05 1.198779e-04
3.758353e-05 1.197434e-04
3.760113e-05 1.196092e-04
3.761629e-05 1.194760e-04
3.762868e-05 1.193441e-04
3.763805e-05 1.192141e-04
3.764418e-05 1.190865e-04
3.764692e-05 1.189615e-04
3.764619e-05 1.188397e-04
3.764194e-05 1.187213e-04
3.763420e-05 1.186066e-04
3.762306e-05 1.184960e-04
3.760863e-05 1.183897e-04
3.759113e-05 1.182879e-04
3.757079e-05 1.181911e-04
3.754792e-05 1.180992e-04
3.752289e-05 1.180127e-04
3.749611e-05 1.179315e-04
3.746807e-05 1.178561e-04
3.743929e-05 1.177865e-04
3.741037e-05 1.177228e-04
3.738195e-05 1.176654e-04
3.735473e-05 1.176142e-04
3.732945e-05 1.175694e-04
3.730689e-05 1.175313e-04
3.728788e-05 1.174997e-04
3.727324e-05 1.174750e-04
3.726383e-05 1.174570e-04
3.726049e-05 1.174460e-04
3.726401e-05 1.174420e-04
3.727517e-05 1.174449e-04
3.729464e-05 1.174548e-04
3.732301e-05 1.174716e-04
3.736075e-05 1.174953e-04
3.740816e-05 1.175256e-04
3.746540e-05 1.175625e-04
3.753243e-05 1.176057e-04
3.760904e-05 1.176549e-04
3.769483e-05 1.177098e-04
3.778924e-05 1.177700e-04
3.789156e-05 1.178351e-04
3.800096e-05 1.179048e-04
3.811650e-05 1.179785e-04
3.823721e-05 1.180558e-04
3.836205e-05 1.181363e-04
3.849001e-05 1.182196e-04
3.862010e-05 1.183051e-04
3.875134e-05 1.183925e-04
3.888284e-05 1.184815e-04
3.901373e-05 1.185716e-04
3.914325e-05 1.186625e-04
3.927069e-05 1.187539e-04
3.939540e-05 1.188455e-04
3.951681e-05 1.189370e-04
3.963441e-05 1.190281e-04
3.974775e-05 1.191185e-04
3.985642e-05 1.192081e-04
3.996009e-05 1.192964e-04
4.005844e-05 1.193834e-04
4.015122e-05 1.194687e-04
4.023821e-05 1.195520e-04
4.031924e-05 1.196332e-04
4.039416e-05 1.197119e-04
4.046287e-05 1.197879e-04
4.052531e-05 1.198608e-04
4.058144e-05 1.199305e-04
4.063130e-05 1.199966e-04
4.067493e-05 1.200588e-04
4.071245e-05 1.201168e-04
4.074401e-05 1.201702e-04
4.076983e-05 1.202188e-04
4.079016e-05 1.202621e-04
4.080535e-05 1.202998e-04
4.081575e-05 1.203316e-04
4.082181e-05 1.203570e-04
4.082402e-05 1.203757e-04
4.082291e-05 1.203873e-04
4.081904e-05 1.203916e-04
4.081304e-05 1.203881e-04
4.080552e-05 1.203766e-04
4.079712e-05 1.203568e-04
4.078846e-05 1.203285e-04
4.078014e-05 1.202916e-04
4.077272e-05 1.202458e-04
4.076669e-05 1.201913e-04
4.076248e-05 1.201281e-04
4.076044e-05 1.200563e-04
4.076078e-05 1.199762e-04
4.076365e-05 1.198882e-04
4.076906e-05 1.197925e-04
4.077692e-05 1.196898e-04
4.078703e-05 1.195807e-04
4.079911e-05 1.194658e-04
4.081279e-05 1.193458e-04
4.082766e-05 1.192214e-04
4.084325e-05 1.190934e-04
4.085906e-05 1.189624e-04
4.087461e-05 1.188294e-04
4.088940e-05 1.186948e-04
4.090297e-05 1.185595e-04
4.091490e-05 1.184241e-04
4.092478e-05 1.182891e-04
4.093227e-05 1.181552e-04
4.093709e-05 1.180229e-04
4.093899e-05 1.178926e-04
4.093779e-05 1.177648e-04
4.093337e-05 1.176399e-04
4.092565e-05 1.175183e-04
4.091462e-05 1.174003e-04
4.090032e-05 1.172863e-04
4.088285e-05 1.171765e-04
4.086236e-05 1.170712e-04
4.083905e-05 1.169706e-04
4.081319e-05 1.168751e-04
4.078510e-05 1.167847e-04
4.075514e-05 1.166997e-04
4.072376e-05 1.166202e-04
4.069144e-05 1.165465e-04
4.065871e-05 1.164787e-04
4.062619e-05 1.164168e-04
4.059452e-05 1.163611e-04
4.056441e-05 1.163115e-04
4.053661e-05 1.162683e-04
4.051190e-05 1.162315e-04
4.049111e-05 1.162011e-04
4.047508e-05 1.161772e-04
4.046466e-05 1.161598e-04
4.046069e-05 1.161490e-04
4.046398e-05 1.161448e-04
4.047528e-05 1.161471e-04
4.049529e-05 1.161558e-04
4.052458e-05 1.161710e-04
4.056361e-05 1.161925e-04
4.061269e-05 1.162200e-04
4.067194e-05 1.162536e-04
4.074134e-05 1.162928e-04
4.082064e-05 1.163376e-04
4.090944e-05 1.163874e-04
4.100715e-05 1.164421e-04
4.111303e-05 1.165013e-04
4.122624e-05 1.165646e-04
4.134582e-05 1.166316e-04
4.147076e-05 1.167018e-04
4.160001e-05 1.167751e-04
4.173254e-05 1.168508e-04
4.186731e-05 1.169287e-04
4.200335e-05 1.170085e-04
4.213973e-05 1.170898e-04
4.227557e-05 1.171722e-04
4.241009e-05 1.172556e-04
4.254256e-05 1.173395e-04
4.267232e-05 1.174238e-04
4.279877e-05 1.175082e-04
4.292140e-05 1.175924e-04
4.303974e-05 1.176762e-04
4.315337e-05 1.177594e-04
4.326193e-05 1.178417e-04
4.336510e-05 1.179228e-04
4.346262e-05 1.180026e-04
4.355424e-05 1.180809e-04
4.363979e-05 1.181572e-04
4.371910e-05 1.182315e-04
4.379205e-05 1.183034e-04
4.385857e-05 1.183727e-04
4.391861e-05 1.184391e-04
4.397217e-05 1.185022e-04
4.401930e-05 1.185618e-04
4.406008e-05 1.186175e-04
4.409465e-05 1.186691e-04
4.412321e-05 1.187161e-04
4.414600e-05 1.187581e-04
4.416331e-05 1.187949e-04
4.417552e-05 1.188260e-04
4.418303e-05 1.188510e-04
4.418631e-05 1.188696e-04
4.418586e-05 1.188813e-04
4.418225e-05 1.188858e-04
4.417606e-05 1.188826e-04
4.416789e-05 1.188716e-04
4.415837e-05 1.188523e-04
4.414810e-05 1.188246e-04
4.413768e-05 1.187881e-04
4.412764e-05 1.187429e-04
4.411850e-05 1.186888e-04
4.411068e-05 1.186260e-04
4.410452e-05 1.185544e-04
4.410028e-05 1.184744e-04
4.409809e-05 1.183863e-04
4.409801e-05 1.182905e-04
4.409997e-05 1.181876e-04
4.410381e-05 1.180781e-04
4.410928e-05 1.179626e-04
4.411606e-05 1.178420e-04
4.412377e-05 1.177170e-04
4.413199e-05 1.175883e-04
4.414027e-05 1.174567e-04
4.414816e-05 1.173229e-04
4.415522e-05 1.171877e-04
4.416102e-05 1.170519e-04
4.416516e-05 1.169160e-04
4.416728e-05 1.167807e-04
4.416709e-05 1.166466e-04
4.416431e-05 1.165142e-04
4.415874e-05 1.163840e-04
4.415022e-05 1.162565e-04
4.413865e-05 1.161320e-04
4.412397e-05 1.160111e-04
4.410619e-05 1.158939e-04
4.408538e-05 1.157809e-04
4.406164e-05 1.156723e-04
4.403515e-05 1.155683e-04
4.400611e-05 1.154693e-04
4.397482e-05 1.153753e-04
4.394159e-05 1.152867e-04
4.390681e-05 1.152036e-04
4.387093e-05 1.151261e-04
4.383443e-05 1.150543e-04
4.379787e-05 1.149885e-04
4.376186e-05 1.149286e-04
4.372705e-05 1.148747e-04
4.369415e-05 1.148270e-04
4.366391e-05 1.147854e-04
4.363713e-05 1.147501e-04
4.361463e-05 1.147209e-04
4.359726e-05 1.146980e-04
4.358586e-05 1.146813e-04
4.358128e-05 1.146707e-04
4.358432e-05 1.146663e-04
4.359574e-05 1.146679e-04
4.361621e-05 1.146755e-04
4.364632e-05 1.146890e-04
4.368652e-05 1.147082e-04
4.373709e-05 1.147329e-04
4.379818e-05 1.147630e-04
4.386971e-05 1.147982e-04
4.395144e-05 1.148383e-04
4.404295e-05 1.148830e-04
4.414364e-05 1.149320e-04
4.425274e-05 1.149850e-04
4.436939e-05 1.150417e-04
4.449262e-05 1.151017e-04
4.462138e-05 1.151647e-04
4.475461e-05 1.152304e-04
4.489126e-05 1.152984e-04
4.503028e-05 1.153685e-04
4.517067e-05 1.154403e-04
4.531148e-05 1.155137e-04
4.545183e-05 1.155882e-04
4.559091e-05 1.156637e-04
4.572797e-05 1.157399e-04
4.586235e-05 1.158166e-04
4.599343e-05 1.158936e-04
4.612069e-05 1.159706e-04
4.624363e-05 1.160475e-04
4.636184e-05 1.161240e-04
4.647494e-05 1.162000e-04
4.658260e-05 1.162751e-04
4.668453e-05 1.163492e-04
4.678049e-05 1.164220e-04
4.687027e-05 1.164934e-04
4.695371e-05 1.165630e-04
4.703067e-05 1.166306e-04
4.710105e-05 1.166960e-04
4.716479e-05 1.167588e-04
4.722188e-05 1.168187e-04
4.727235e-05 1.168755e-04
4.731626e-05 1.169288e-04
4.735373e-05 1.169783e-04
4.738493e-05 1.170236e-04
4.741009e-05 1.170643e-04
4.742949e-05 1.171000e-04
4.744346e-05 1.171303e-04
4.745239e-05 1.171549e-04
4.745673e-05 1.171732e-04
4.745695e-05 1.171849e-04
4.745360e-05 1.171896e-04
4.744724e-05 1.171868e-04
4.743846e-05 1.171763e-04
4.742785e-05 1.171576e-04
4.741600e-05 1.171305e-04
4.740351e-05 1.170947e-04
4.739090e-05 1.170501e-04
4.737867e-05 1.169967e-04
4.736726e-05 1.169343e-04
4.735701e-05 1.168633e-04
4.734818e-05 1.167837e-04
4.734095e-05 1.166958e-04
4.733538e-05 1.166002e-04
4.733143e-05 1.164973e-04
4.732899e-05 1.163877e-04
4.732783e-05 1.162722e-04
4.732769e-05 1.161514e-04
4.732822e-05 1.160261e-04
4.732905e-05 1.158971e-04
4.732977e-05 1.157653e-04
4.732998e-05 1.156313e-04
4.732928e-05 1.154959e-04
4.732728e-05 1.153600e-04
4.732362e-05 1.152241e-04
4.731799e-05 1.150889e-04
4.731011e-05 1.149550e-04
4.729974e-05 1.148230e-04
4.728672e-05 1.146933e-04
4.727090e-05 1.145665e-04
4.725221e-05 1.144429e-04
4.723062e-05 1.143230e-04
4.720616e-05 1.142070e-04
4.717890e-05 1.140954e-04
4.714898e-05 1.139883e-04
4.711657e-05 1.138860e-04
4.708190e-05 1.137888e-04
4.704528e-05 1.136969e-04
4.700702e-05 1.136103e-04
4.696754e-05 1.135293e-04
4.692727e-05 1.134540e-04
4.688672e-05 1.133844e-04
4.684644e-05 1.133208e-04
4.680705e-05 1.132630e-04
4.676921e-05 1.132113e-04
4.673363e-05 1.131655e-04
4.670106e-05 1.131257e-04
4.667230e-05 1.130920e-04
4.664817e-05 1.130642e-04
4.662951e-05 1.130423e-04
4.661717e-05 1.130262e-04
4.661199e-05 1.130160e-04
4.661477e-05 1.130114e-04
4.662626e-05 1.130123e-04
4.664714e-05 1.130188e-04
4.667797e-05 1.130305e-04
4.671920e-05 1.130473e-04
4.677111e-05 1.130691e-04
4.683382e-05 1.130956e-04
4.690725e-05 1.131267e-04
4.699115e-05 1.131620e-04
4.708508e-05 1.132014e-04
4.718840e-05 1.132446e-04
4.730037e-05 1.132913e-04
4.742008e-05 1.133412e-04
4.754653e-05 1.133940e-04
4.767870e-05 1.134495e-04
4.781548e-05 1.135074e-04
4.795580e-05 1.135675e-04
4.809861e-05 1.136295e-04
4.824289e-05 1.136932e-04
4.838767e-05 1.137583e-04
4.853206e-05 1.138247e-04
4.867524e-05 1.138921e-04
4.881644e-05 1.139603e-04
4.895499e-05 1.140292e-04
4.909028e-05 1.140985e-04
4.922174e-05 1.141682e-04
4.934889e-05 1.142379e-04
4.947129e-05 1.143075e-04
4.958856e-05 1.143768e-04
4.970034e-05 1.144456e-04
4.980636e-05 1.145138e-04
4.990634e-05 1.145810e-04
5.000006e-05 1.146471e-04
5.008735e-05 1.147118e-04
5.016806e-05 1.147749e-04
5.024207e-05 1.148361e-04
5.030931e-05 1.148951e-04
5.036974e-05 1.149517e-04
5.042338e-05 1.150055e-04
5.047027e-05 1.150562e-04
5.051052e-05 1.151035e-04
5.054427e-05 1.151469e-04
5.057172e-05 1.151861e-04
5.059313e-05 1.152206e-04
5.060882e-05 1.152501e-04
5.061915e-05 1.152741e-04
5.062452e-05 1.152922e-04
5.062542e-05 1.153039e-04
5.062235e-05 1.153087e-04
5.061584e-05 1.153063e-04
5.060646e-05 1.152963e-04
5.059479e-05 1.152782e-04
5.058142e-05 1.152518e-04
5.056689e-05 1.152168e-04
5.055174e-05 1.151731e-04
5.053647e-05 1.151204e-04
5.052151e-05 1.150588e-04
5.050720e-05 1.149884e-04
5.049383e-05 1.149095e-04
5.048157e-05 1.148222e-04
5.047052e-05 1.147270e-04
5.046069e-05 1.146245e-04
5.045196e-05 1.145153e-04
5.044419e-05 1.144000e-04
5.043712e-05 1.142794e-04
5.043047e-05 1.141543e-04
5.042390e-05 1.140255e-04
5.041706e-05 1.138938e-04
5.040959e-05 1.137600e-04
5.040113e-05 1.136249e-04
5.039134e-05 1.134893e-04
5.037990e-05 1.133538e-04
5.036652e-05 1.132192e-04
5.035098e-05 1.130860e-04
5.033307e-05 1.129548e-04
5.031263e-05 1.128261e-04
5.028957e-05 1.127004e-04
5.026383e-05 1.125781e-04
5.023540e-05 1.124596e-04
5.020433e-05 1.123452e-04
5.017072e-05 1.122353e-04
5.013470e-05 1.121301e-04
5.009648e-05 1.120299e-04
5.005630e-05 1.119348e-04
5.001446e-05 1.118451e-04
4.997131e-05 1.117609e-04
4.992725e-05 1.116823e-04
4.988273e-05 1.116094e-04
4.983826e-05 1.115423e-04
4.979440e-05 1.114810e-04
4.975176e-05 1.114256e-04
4.971102e-05 1.113761e-04
4.967287e-05 1.113325e-04
4.963808e-05 1.112947e-04
4.960742e-05 1.112626e-04
4.958174e-05 1.112362e-04
4.956186e-05 1.112154e-04
4.954862e-05 1.112001e-04
4.954286e-05 1.111902e-04
4.954537e-05 1.111854e-04
4.955690e-05 1.111857e-04
4.957811e-05 1.111909e-04
4.960956e-05 1.112009e-04
4.965169e-05 1.112153e-04
4.970476e-05 1.112341e-04
4.976889e-05 1.112570e-04
4.984398e-05 1.112838e-04
4.992977e-05 1.113143e-04
5.002580e-05 1.113482e-04
5.013143e-05 1.113854e-04
5.024589e-05 1.114256e-04
5.036826e-05 1.114685e-04
5.049754e-05 1.115140e-04
5.063266e-05 1.115619e-04
5.077254e-05 1.116119e-04
5.091608e-05 1.116638e-04
5.106221e-05 1.117175e-04
5.120990e-05 1.117728e-04
5.135817e-05 1.118295e-04
5.150613e-05 1.118875e-04
5.165293e-05 1.119466e-04
5.179782e-05 1.120066e-04
5.194009e-05 1.120674e-04
5.207913e-05 1.121289e-04
5.221437e-05 1.121909e-04
5.234530e-05 1.122532e-04
5.247149e-05 1.123157e-04
5.259254e-05 1.123781e-04
5.270809e-05 1.124405e-04
5.281783e-05 1.125024e-04
5.292150e-05 1.125638e-04
5.301886e-05 1.126244e-04
5.310972e-05 1.126840e-04
5.319391e-05 1.127423e-04
5.327131e-05 1.127992e-04
5.334182e-05 1.128543e-04
5.340540e-05 1.129073e-04
5.346203e-05 1.129580e-04
5.351176e-05 1.130059e-04
5.355464e-05 1.130508e-04
5.359082e-05 1.130922e-04
5.362048e-05 1.131297e-04
5.364384e-05 1.131630e-04
5.366119e-05 1.131915e-04
5.367287e-05 1.132149e-04
5.367928e-05 1.132326e-04
5.368084e-05 1.132442e-04
5.367805e-05 1.132493e-04
5.367142e-05 1.132472e-04
5.366148e-05 1.132377e-04
5.364880e-05 1.132204e-04
5.363393e-05 1.131948e-04
5.361742e-05 1.131607e-04
5.359979e-05 1.131179e-04
5.358153e-05 1.130662e-04
5.356305e-05 1.130056e-04
5.354473e-05 1.129361e-04
5.352686e-05 1.128580e-04
5.350962e-05 1.127716e-04
5.349313e-05 1.126772e-04
5.347744e-05 1.125755e-04
5.346247e-05 1.124669e-04
5.344809e-05 1.123523e-04
5.343412e-05 1.122323e-04
5.342031e-05 1.121078e-04
5.340637e-05 1.119795e-04
5.339199e-05 1.118484e-04
5.337687e-05 1.117153e-04
5.336068e-05 1.115809e-04
5.334312e-05 1.114461e-04
5.332394e-05 1.113115e-04
5.330287e-05 1.111778e-04
5.327971e-05 1.110457e-04
5.325431e-05 1.109158e-04
5.322653e-05 1.107885e-04
5.319630e-05 1.106643e-04
5.316359e-05 1.105437e-04
5.312841e-05 1.104270e-04
5.309084e-05 1.103146e-04
5.305098e-05 1.102068e-04
5.300899e-05 1.101039e-04
5.296509e-05 1.100060e-04
5.291953e-05 1.099134e-04
5.287261e-05 1.098262e-04
5.282470e-05 1.097446e-04
5.277621e-05 1.096686e-04
5.272758e-05 1.095984e-04
5.267934e-05 1.095340e-04
5.263204e-05 1.094753e-04
5.258630e-05 1.094225e-04
5.254278e-05 1.093754e-04
5.250220e-05 1.093340e-04
5.246529e-05 1.092982e-04
5.243285e-05 1.092680e-04
5.240570e-05 1.092431e-04
5.238466e-05 1.092235e-04
5.237056e-05 1.092090e-04
5.236424e-05 1.091994e-04
5.236647e-05 1.091945e-04
5.237800e-05 1.091941e-04
5.239948e-05 1.091981e-04
5.243145e-05 1.092062e-04
5.247433e-05 1.092182e-04
5.252840e-05 1.092339e-04
5.259373e-05 1.092531e-04
5.267023e-05 1.092756e-04
5.275763e-05 1.093011e-04
5.285544e-05 1.093295e-04
5.296303e-05 1.093605e-04
5.307961e-05 1.093941e-04
5.320424e-05 1.094299e-04
5.333591e-05 1.094680e-04
5.347356e-05 1.095080e-04
5.361608e-05 1.095499e-04
5.376236e-05 1.095935e-04
5.391132e-05 1.096387e-04
5.406194e-05 1.096855e-04
5.421322e-05 1.097336e-04
5.436426e-05 1.097830e-04
5.451421e-05 1.098336e-04
5.466229e-05 1.098852e-04
5.480782e-05 1.099378e-04
5.495015e-05 1.099912e-04
5.508872e-05 1.100453e-04
5.522301e-05 1.101000e-04
5.535258e-05 1.101551e-04
5.547701e-05 1.102106e-04
5.559594e-05 1.102662e-04
5.570905e-05 1.103217e-04
5.581607e-05 1.103770e-04
5.591675e-05 1.104320e-04
5.601087e-05 1.104863e-04
5.609827e-05 1.105397e-04
5.617880e-05 1.105920e-04
5.625235e-05 1.106430e-04
5.631887e-05 1.106923e-04
5.637831e-05 1.107396e-04
5.643070e-05 1.107846e-04
5.647609e-05 1.108269e-04
5.651458e-05 1.108662e-04
5.654634e-05 1.109020e-04
5.657157e-05 1.109339e-04
5.659053e-05 1.109614e-04
5.660353e-05 1.109840e-04
5.661094e-05 1.110014e-04
5.661317e-05 1.110128e-04
5.661067e-05 1.110180e-04
5.660393e-05 1.110164e-04
5.659347e-05 1.110075e-04
5.657981e-05 1.109909e-04
5.656350e-05 1.109662e-04
5.654506e-05 1.109331e-04
5.652501e-05 1.108913e-04
5.650381e-05 1.108408e-04
5.648189e-05 1.107813e-04
5.645962e-05 1.107130e-04
5.643730e-05 1.106361e-04
5.641513e-05 1.105508e-04
5.639327e-05 1.104576e-04
5.637176e-05 1.103569e-04
5.635059e-05 1.102493e-04
5.632967e-05 1.101357e-04
5.630885e-05 1.100167e-04
5.628792e-05 1.098932e-04
5.626665e-05 1.097660e-04
5.624478e-05 1.096359e-04
5.622205e-05 1.095039e-04
5.619818e-05 1.093706e-04
5.617293e-05 1.092370e-04
5.614606e-05 1.091038e-04
5.611736e-05 1.089715e-04
5.608667e-05 1.088410e-04
5.605386e-05 1.087127e-04
5.601882e-05 1.085872e-04
5.598152e-05 1.084649e-04
5.594195e-05 1.083464e-04
5.590015e-05 1.082319e-04
5.585619e-05 1.081219e-04
5.581022e-05 1.080165e-04
5.576240e-05 1.079162e-04
5.571296e-05 1.078210e-04
5.566216e-05 1.077311e-04
5.561033e-05 1.076468e-04
5.555782e-05 1.075680e-04
5.550505e-05 1.074950e-04
5.545248e-05 1.074277e-04
5.540062e-05 1.073661e-04
5.535004e-05 1.073103e-04
5.530134e-05 1.072601e-04
5.525520e-05 1.072156e-04
5.521231e-05 1.071766e-04
5.517341e-05 1.071430e-04
5.513929e-05 1.071147e-04
5.511076e-05 1.070914e-04
5.508862e-05 1.070730e-04
5.507372e-05 1.070593e-04
5.506686e-05 1.070501e-04
5.506881e-05 1.070451e-04
5.508030e-05 1.070441e-04
5.510197e-05 1.070468e-04
5.513435e-05 1.070531e-04
5.517785e-05 1.070626e-04
5.523273e-05 1.070752e-04
5.529905e-05 1.070906e-04
5.537672e-05 1.071086e-04
5.546543e-05 1.071291e-04
5.556471e-05 1.071518e-04
5.567391e-05 1.071767e-04
5.579221e-05 1.072035e-04
5.591869e-05 1.072321e-04
5.605233e-05 1.072625e-04
5.619205e-05 1.072946e-04
5.633673e-05 1.073283e-04
5.648527e-05 1.073634e-04
5.663658e-05 1.074001e-04
5.678963e-05 1.074381e-04
5.694342e-05 1.074775e-04
5.709704e-05 1.075181e-04
5.724964e-05 1.075600e-04
5.740045e-05 1.076031e-04
5.754875e-05 1.076472e-04
5.769391e-05 1.076924e-04
5.783535e-05 1.077384e-04
5.797256e-05 1.077854e-04
5.810507e-05 1.078330e-04
5.823247e-05 1.078812e-04
5.835440e-05 1.079299e-04
5.847051e-05 1.079789e-04
5.858052e-05 1.080280e-04
5.868418e-05 1.080770e-04
5.878126e-05 1.081258e-04
5.887158e-05 1.081742e-04
5.895498e-05 1.082218e-04
5.903133e-05 1.082685e-04
5.910056e-05 1.083139e-04
5.916262e-05 1.083577e-04
5.921751e-05 1.083996e-04
5.926525e-05 1.084393e-04
5.930593e-05 1.084763e-04
5.933969e-05 1.085102e-04
5.936670e-05 1.085406e-04
5.938721e-05 1.085669e-04
5.940149e-05 1.085888e-04
5.940988e-05 1.086057e-04
5.941276e-05 1.086170e-04
5.941056e-05 1.086223e-04
5.940374e-05 1.086211e-04
5.939278e-05 1.086128e-04
5.937819e-05 1.085970e-04
5.936049e-05 1.085733e-04
5.934019e-05 1.085413e-04
5.931778e-05 1.085008e-04
5.929371e-05 1.084515e-04
5.926843e-05 1.083934e-04
5.924228e-05 1.083265e-04
5.921558e-05 1.082510e-04
5.918856e-05 1.081671e-04
5.916139e-05 1.080753e-04
5.913414e-05 1.079760e-04
5.910685e-05 1.078698e-04
5.907944e-05 1.077576e-04
5.905183e-05 1.076400e-04
5.902386e-05 1.075178e-04
5.899533e-05 1.073921e-04
5.896604e-05 1.072635e-04
5.893578e-05 1.071330e-04
5.890431e-05 1.070013e-04
5.887144e-05 1.068694e-04
5.883697e-05 1.067379e-04
5.880074e-05 1.066075e-04
5.876262e-05 1.064789e-04
5.872251e-05 1.063527e-04
5.868034e-05 1.062294e-04
5.863609e-05 1.061095e-04
5.858979e-05 1.059934e-04
5.854149e-05 1.058815e-04
5.849130e-05 1.057742e-04
5.843936e-05 1.056717e-04
5.838587e-05 1.055742e-04
5.833105e-05 1.054820e-04
5.827519e-05 1.053952e-04
5.821860e-05 1.053140e-04
5.816167e-05 1.052384e-04
5.810479e-05 1.051685e-04
5.804845e-05 1.051043e-04
5.799315e-05 1.050458e-04
5.793945e-05 1.049929e-04
5.788796e-05 1.049457e-04
5.783934e-05 1.049039e-04
5.779429e-05 1.048674e-04
5.775353e-05 1.048361e-04
5.771784e-05 1.048098e-04
5.768802e-05 1.047882e-04
5.766487e-05 1.047711e-04
5.764920e-05 1.047583e-04
5.764182e-05 1.047495e-04
5.764349e-05 1.047443e-04
5.765490e-05 1.047427e-04
5.767669e-05 1.047442e-04
5.770938e-05 1.047486e-04
5.775335e-05 1.047556e-04
5.780886e-05 1.047650e-04
5.787596e-05 1.047766e-04
5.795453e-05 1.047901e-04
5.804427e-05 1.048055e-04
5.814469e-05 1.048225e-04
5.825513e-05 1.048410e-04
5.837477e-05 1.048610e-04
5.850269e-05 1.048823e-04
5.863785e-05 1.049050e-04
5.877918e-05 1.049291e-04
5.892555e-05 1.049544e-04
5.907586e-05 1.049810e-04
5.922903e-05 1.050089e-04
5.938400e-05 1.050380e-04
5.953980e-05 1.050685e-04
5.969550e-05 1.051003e-04
5.985025e-05 1.051334e-04
6.000327e-05 1.051677e-04
6.015386e-05 1.052033e-04
6.030137e-05 1.052400e-04
6.044522e-05 1.052779e-04
6.058490e-05 1.053169e-04
6.071992e-05 1.053569e-04
6.084988e-05 1.053977e-04
6.097439e-05 1.054393e-04
6.109312e-05 1.054815e-04
6.120577e-05 1.055243e-04
6.131207e-05 1.055673e-04
6.141179e-05 1.056105e-04
6.150473e-05 1.056536e-04
6.159072e-05 1.056963e-04
6.166962e-05 1.057385e-04
6.174134e-05 1.057799e-04
6.180581e-05 1.058201e-04
6.186301e-05 1.058588e-04
6.191294e-05 1.058957e-04
6.195568e-05 1.059303e-04
6.199133e-05 1.059622e-04
6.202004e-05 1.059910e-04
6.204202e-05 1.060161e-04
6.205753e-05 1.060371e-04
6.206688e-05 1.060535e-04
6.207041e-05 1.060647e-04
6.206851e-05 1.060701e-04
6.206163e-05 1.060692e-04
6.205022e-05 1.060616e-04
6.203475e-05 1.060467e-04
6.201572e-05 1.060240e-04
6.199361e-05 1.059932e-04
6.196891e-05 1.059540e-04
6.194206e-05 1.059062e-04
6.191349e-05 1.058497e-04
6.188355e-05 1.057844e-04
6.185256e-05 1.057105e-04
6.182078e-05 1.056283e-04
6.178839e-05 1.055382e-04
6.175550e-05 1.054406e-04
6.172216e-05 1.053362e-04
6.168837e-05 1.052257e-04
6.165406e-05 1.051099e-04
6.161913e-05 1.049896e-04
6.158344e-05 1.048656e-04
6.154683e-05 1.047389e-04
6.150913e-05 1.046104e-04
6.147017e-05 1.044808e-04
6.142979e-05 1.043509e-04
6.138784e-05 1.042216e-04
6.134420e-05 1.040935e-04
6.129876e-05 1.039673e-04
6.125148e-05 1.038436e-04
6.120231e-05 1.037229e-04
6.115127e-05 1.036058e-04
6.109839e-05 1.034925e-04
6.104375e-05 1.033836e-04
6.098749e-05 1.032793e-04
6.092976e-05 1.031799e-04
6.087077e-05 1.030857e-04
6.081076e-05 1.029968e-04
6.075001e-05 1.029133e-04
6.068886e-05 1.028355e-04
6.062768e-05 1.027633e-04
6.056690e-05 1.026967e-04
6.050697e-05 1.026359e-04
6.044840e-05 1.025807e-04
6.039176e-05 1.025310e-04
6.033765e-05 1.024868e-04
6.028672e-05 1.024478e-04
6.023964e-05 1.024140e-04
6.019716e-05 1.023851e-04
6.016002e-05 1.023608e-04
6.012900e-05 1.023410e-04
6.010491e-05 1.023252e-04
6.008854e-05 1.023133e-04
6.008067e-05 1.023050e-04
6.008203e-05 1.022998e-04
6.009333e-05 1.022975e-04
6.011517e-05 1.022977e-04
6.014806e-05 1.023002e-04
6.019237e-05 1.023047e-04
6.024832e-05 1.023109e-04
6.031597e-05 1.023186e-04
6.039519e-05 1.023276e-04
6.048566e-05 1.023378e-04
6.058689e-05 1.023490e-04
6.069821e-05 1.023612e-04
6.081881e-05 1.023743e-04
6.094774e-05 1.023883e-04
6.108398e-05 1.024032e-04
6.122645e-05 1.024191e-04
6.137403e-05 1.024359e-04
6.152562e-05 1.024539e-04
6.168013e-05 1.024730e-04
6.183653e-05 1.024932e-04
6.199381e-05 1.025147e-04
6.215108e-05 1.025375e-04
6.230747e-05 1.025617e-04
6.246221e-05 1.025872e-04
6.261459e-05 1.026140e-04
6.276397e-05 1.026423e-04
6.290975e-05 1.026719e-04
6.305143e-05 1.027028e-04
6.318852e-05 1.027349e-04
6.332061e-05 1.027682e-04
6.344730e-05 1.028026e-04
6.356825e-05 1.028380e-04
6.368317e-05 1.028742e-04
6.379176e-05 1.029111e-04
6.389379e-05 1.029485e-04
6.398905e-05 1.029861e-04
6.407735e-05 1.030239e-04
6.415854e-05 1.030615e-04
6.423252e-05 1.030987e-04
6.429919e-05 1.031351e-04
6.435851e-05 1.031705e-04
6.441047e-05 1.032045e-04
6.445512e-05 1.032365e-04
6.449254e-05 1.032664e-04
6.452285e-05 1.032934e-04
6.454624e-05 1.033173e-04
6.456293e-05 1.033374e-04
6.457320e-05 1.033532e-04
6.457736e-05 1.033641e-04
6.457578e-05 1.033697e-04
6.456886e-05 1.033692e-04
6.455703e-05 1.033622e-04
6.454073e-05 1.033482e-04
6.452043e-05 1.033267e-04
6.449660e-05 1.032972e-04
6.446969e-05 1.032595e-04
6.444015e-05 1.032133e-04
6.440838e-05 1.031585e-04
6.437475e-05 1.030951e-04
6.433958e-05 1.030231e-04
6.430314e-05 1.029428e-04
6.426563e-05 1.028547e-04
6.422720e-05 1.027592e-04
6.418793e-05 1.026569e-04
6.414786e-05 1.025485e-04
6.410697e-05 1.024348e-04
6.406520e-05 1.023167e-04
6.402246e-05 1.021950e-04
6.397865e-05 1.020706e-04
6.393364e-05 1.019444e-04
6.388732e-05 1.018172e-04
6.383956e-05 1.016899e-04
6.379026e-05 1.015632e-04
6.373935e-05 1.014379e-04
6.368676e-05 1.013145e-04
6.363246e-05 1.011937e-04
6.357646e-05 1.010760e-04
6.351878e-05 1.009620e-04
6.345949e-05 1.008520e-04
6.339871e-05 1.007464e-04
6.333656e-05 1.006455e-04
6.327323e-05 1.005496e-04
6.320893e-05 1.004588e-04
6.314392e-05 1.003735e-04
6.307849e-05 1.002937e-04
6.301298e-05 1.002195e-04
6.294776e-05 1.001509e-04
6.288326e-05 1.000880e-04
6.281994e-05 1.000306e-04
6.275830e-05 9.997886e-05
6.269891e-05 9.993251e-05
6.264235e-05 9.989146e-05
6.258927e-05 9.985550e-05
6.254033e-05 9.982443e-05
6.249626e-05 9.979799e-05
6.245779e-05 9.977590e-05
6.242569e-05 9.975786e-05
6.240074e-05 9.974355e-05
6.238371e-05 9.973261e-05
6.237537e-05 9.972469e-05
6.237644e-05 9.971943e-05
6.238758e-05 9.971647e-05
6.240940e-05 9.971546e-05
6.244238e-05 9.971608e-05
6.248687e-05 9.971802e-05
6.254309e-05 9.972102e-05
6.261107e-05 9.972484e-05
6.269067e-05 9.972930e-05
6.278158e-05 9.973428e-05
6.288329e-05 9.973967e-05
6.299512e-05 9.974544e-05
6.311627e-05 9.975159e-05
6.324579e-05 9.975818e-05
6.338266e-05 9.976525e-05
6.352581e-05 9.977293e-05
6.367411e-05 9.978131e-05
6.382648e-05 9.979053e-05
6.398183e-05 9.980071e-05
6.413913e-05 9.981197e-05
6.429739e-05 9.982442e-05
6.445571e-05 9.983817e-05
6.461323e-05 9.985331e-05
6.476917e-05 9.986990e-05
6.492284e-05 9.988800e-05
6.507359e-05 9.990764e-05
6.522084e-05 9.992883e-05
6.536405e-05 9.995155e-05
6.550276e-05 9.997579e-05
6.563654e-05 1.000015e-04
6.576499e-05 1.000286e-04
6.588778e-05 1.000569e-04
6.600458e-05 1.000865e-04
6.611510e-05 1.001171e-04
6.621911e-05 1.001485e-04
6.631637e-05 1.001807e-04
6.640669e-05 1.002133e-04
6.648991e-05 1.002462e-04
6.656589e-05 1.002791e-04
6.663454e-05 1.003117e-04
6.669579e-05 1.003436e-04
6.674962e-05 1.003745e-04
6.679603e-05 1.004040e-04
6.683510e-05 1.004316e-04
6.686691e-05 1.004569e-04
6.689163e-05 1.004794e-04
6.690945e-05 1.004985e-04
6.692060e-05 1.005137e-04
6.692539e-05 1.005243e-04
6.692413e-05 1.005300e-04
6.691719e-05 1.005299e-04
6.690498e-05 1.005236e-04
6.688790e-05 1.005105e-04
6.686640e-05 1.004902e-04
6.684092e-05 1.004622e-04
6.681190e-05 1.004261e-04
6.677975e-05 1.003816e-04
6.674489e-05 1.003287e-04
6.670768e-05 1.002673e-04
6.666844e-05 1.001975e-04
6.662746e-05 1.001195e-04
6.658496e-05 1.000336e-04
6.654112e-05 9.994044e-05
6.649605e-05 9.984055e-05
6.644983e-05 9.973464e-05
6.640249e-05 9.962351e-05
6.635402e-05 9.950798e-05
6.630438e-05 9.938894e-05
6.625351e-05 9.926727e-05
6.620134e-05 9.914385e-05
6.614780e-05 9.901955e-05
6.609282e-05 9.889518e-05
6.603634e-05 9.877151e-05
6.597833e-05 9.864927e-05
6.591875e-05 9.852911e-05
6.585762e-05 9.841164e-05
6.579496e-05 9.829738e-05
6.573084e-05 9.818683e-05
6.566534e-05 9.808040e-05
6.559860e-05 9.797844e-05
6.553077e-05 9.788127e-05
6.546205e-05 9.778915e-05
6.539266e-05 9.770228e-05
6.532286e-05 9.762082e-05
6.525296e-05 9.754488e-05
6.518330e-05 9.747453e-05
6.511426e-05 9.740980e-05
6.504626e-05 9.735066e-05
6.497976e-05 9.729707e-05
6.491526e-05 9.724891e-05
6.485330e-05 9.720605e-05
6.479449e-05 9.716830e-05
6.473943e-05 9.713544e-05
6.468879e-05 9.710723e-05
6.464327e-05 9.708336e-05
6.460360e-05 9.706351e-05
6.457052e-05 9.704735e-05
6.454479e-05 9.703449e-05
6.452716e-05 9.702454e-05
6.451838e-05 9.701711e-05
6.451914e-05 9.701180e-05
6.453010e-05 9.700820e-05
6.455183e-05 9.700595e-05
6.458479e-05 9.700468e-05
6.462932e-05 9.700406e-05
6.468561e-05 9.700383e-05
6.475370e-05 9.700375e-05
6.483343e-05 9.700364e-05
6.492448e-05 9.700340e-05
6.502632e-05 9.700295e-05
6.513830e-05 9.700230e-05
6.525960e-05 9.700150e-05
6.538929e-05 9.700064e-05
6.552634e-05 9.699987e-05
6.566969e-05 9.699932e-05
6.581824e-05 9.699919e-05
6.597088e-05 9.699966e-05
6.612656e-05 9.700091e-05
6.628424e-05 9.700313e-05
6.644296e-05 9.700650e-05
6.660180e-05 9.701115e-05
6.675993e-05 9.701723e-05
6.691657e-05 9.702486e-05
6.707103e-05 9.703412e-05
6.722265e-05 9.704508e-05
6.737087e-05 9.705779e-05
6.751515e-05 9.707227e-05
6.765503e-05 9.708852e-05
6.779006e-05 9.710650e-05
6.791985e-05 9.712617e-05
6.804406e-05 9.714745e-05
6.816236e-05 9.717025e-05
6.827446e-05 9.719446e-05
6.838010e-05 9.721991e-05
6.847904e-05 9.724644e-05
6.857108e-05 9.727386e-05
6.865605e-05 9.730193e-05
6.873380e-05 9.733040e-05
6.880420e-05 9.735897e-05
6.886718e-05 9.738732e-05
6.892269e-05 9.741508e-05
6.897072e-05 9.744185e-05
6.901130e-05 9.746720e-05
6.904451e-05 9.749063e-05
6.907048e-05 9.751165e-05
6.908936e-05 9.752970e-05
6.910137e-05 9.754422e-05
6.910676e-05 9.755462e-05
6.910582e-05 9.756029e-05
6.909889e-05 9.756063e-05
6.908634e-05 9.755505e-05
6.906854e-05 9.754298e-05
6.904591e-05 9.752391e-05
6.901887e-05 9.749738e-05
6.898782e-05 9.746301e-05
6.895318e-05 9.742050e-05
6.891535e-05 9.736968e-05
6.887467e-05 9.731049e-05
6.883150e-05 9.724302e-05
6.878611e-05 9.716747e-05
6.873876e-05 9.708421e-05
6.868965e-05 9.699370e-05
6.863893e-05 9.689656e-05
6.858671e-05 9.679348e-05
6.853308e-05 9.668524e-05
6.847806e-05 9.657268e-05
6.842168e-05 9.645668e-05
6.836392e-05 9.633813e-05
6.830476e-05 9.621791e-05
6.824418e-05 9.609688e-05
6.818217e-05 9.597586e-05
6.811869e-05 9.585563e-05
6.805376e-05 9.573692e-05
6.798740e-05 9.562037e-05
6.791963e-05 9.550660e-05
6.785053e-05 9.539612e-05
6.778017e-05 9.528943e-05
6.770868e-05 9.518692e-05
6.763621e-05 9.508896e-05
6.756292e-05 9.499584e-05
6.748903e-05 9.490781e-05
6.741477e-05 9.482506e-05
6.734042e-05 9.474773e-05
6.726628e-05 9.467592e-05
6.719270e-05 9.460968e-05
6.712007e-05 9.454902e-05
6.704879e-05 9.449388e-05
6.697932e-05 9.444418e-05
6.691217e-05 9.439980e-05
6.684786e-05 9.436056e-05
6.678697e-05 9.432625e-05
6.673012e-05 9.429660e-05
6.667795e-05 9.427133e-05
6.663114e-05 9.425011e-05
6.659039e-05 9.423258e-05
6.655644e-05 9.421833e-05
6.653002e-05 9.420697e-05
6.651185e-05 9.419805e-05
6.650265e-05 9.419114e-05
6.650311e-05 9.418579e-05
6.651385e-05 9.418157e-05
6.653541e-05 9.417807e-05
6.656824e-05 9.417492e-05
6.661266e-05 9.417175e-05
6.666885e-05 9.416829e-05
6.673682e-05 9.416431e-05
6.681642e-05 9.415963e-05
6.690729e-05 9.415416e-05
6.700895e-05 9.414788e-05
6.712071e-05 9.414081e-05
6.724176e-05 9.413306e-05
6.737119e-05 9.412477e-05
6.750797e-05 9.411614e-05
6.765105e-05 9.410738e-05
6.779934e-05 9.409873e-05
6.795177e-05 9.409045e-05
6.810726e-05 9.408277e-05
6.826481e-05 9.407595e-05
6.842346e-05 9.407021e-05
6.858231e-05 9.406575e-05
6.874052e-05 9.406276e-05
6.889735e-05 9.406139e-05
6.905208e-05 9.406178e-05
6.920408e-05 9.406404e-05
6.935279e-05 9.406823e-05
6.949766e-05 9.407441e-05
6.963823e-05 9.408261e-05
6.977407e-05 9.409282e-05
6.990478e-05 9.410502e-05
7.003001e-05 9.411915e-05
7.014942e-05 9.413513e-05
7.026272e-05 9.415287e-05
7.036964e-05 9.417222e-05
7.046995e-05 9.419304e-05
7.056341e-05 9.421514e-05
7.064985e-05 9.423830e-05
7.072910e-05 9.426226e-05
7.080102e-05 9.428675e-05
7.086552e-05 9.431144e-05
7.092253e-05 9.433597e-05
7.097202e-05 9.435995e-05
7.101399e-05 9.438292e-05
7.104849e-05 9.440441e-05
7.107562e-05 9.442391e-05
7.109550e-05 9.444085e-05
7.110832e-05 9.445466e-05
7.111430e-05 9.446473e-05
7.111369e-05 9.447044e-05
7.110679e-05 9.447118e-05
7.109394e-05 9.446632e-05
7.107548e-05 9.445530e-05
7.105179e-05 9.443756e-05
7.102327e-05 9.441262e-05
7.099031e-05 9.438008e-05
7.095329e-05 9.433963e-05
7.091260e-05 9.429106e-05
7.086860e-05 9.423431e-05
7.082163e-05 9.416942e-05
7.077198e-05 9.409660e-05
7.071994e-05 9.401619e-05
7.066572e-05 9.392865e-05
7.060951e-05 9.383457e-05
7.055148e-05 9.373465e-05
7.049173e-05 9.362966e-05
7.043035e-05 9.352044e-05
7.036741e-05 9.340787e-05
7.030294e-05 9.329282e-05
7.023699e-05 9.317619e-05
7.016958e-05 9.305883e-05
7.010072e-05 9.294157e-05
7.003046e-05 9.282518e-05
6.995884e-05 9.271038e-05
6.988590e-05 9.259783e-05
6.981172e-05 9.248812e-05
6.973639e-05 9.238180e-05
6.966004e-05 9.227931e-05
6.958279e-05 9.218107e-05
6.950482e-05 9.208742e-05
6.942632e-05 9.199866e-05
6.934750e-05 9.191501e-05
6.926862e-05 9.183665e-05
6.918996e-05 9.176371e-05
6.911183e-05 9.169627e-05
6.903457e-05 9.163436e-05
6.895858e-05 9.157796e-05
6.888425e-05 9.152700e-05
6.881205e-05 9.148137e-05
6.874246e-05 9.144091e-05
6.867601e-05 9.140542e-05
6.861326e-05 9.137465e-05
6.855480e-05 9.134831e-05
6.850127e-05 9.132608e-05
6.845332e-05 9.130757e-05
6.841163e-05 9.129240e-05
6.837692e-05 9.128013e-05
6.834989e-05 9.127030e-05
6.833124e-05 9.126243e-05
6.832166e-05 9.125606e-05
6.832181e-05 9.125069e-05
6.833229e-05 9.124587e-05
6.835361e-05 9.124114e-05
6.838621e-05 9.123610e-05
6.843038e-05 9.123040e-05
6.848628e-05 9.122373e-05
6.855391e-05 9.121585e-05
6.863310e-05 9.120662e-05
6.872352e-05 9.119595e-05
6.882465e-05 9.118385e-05
6.893582e-05 9.117038e-05
6.905623e-05 9.115571e-05
6.918496e-05 9.114001e-05
6.932103e-05 9.112355e-05
6.946337e-05 9.110660e-05
6.961092e-05 9.108947e-05
6.976262e-05 9.107246e-05
6.991742e-05 9.105589e-05
7.007432e-05 9.104005e-05
7.023238e-05 9.102522e-05
7.039071e-05 9.101166e-05
7.054849e-05 9.099960e-05
7.070498e-05 9.098925e-05
7.085948e-05 9.098077e-05
7.101136e-05 9.097431e-05
7.116006e-05 9.096997e-05
7.130505e-05 9.096784e-05
7.144587e-05 9.096796e-05
7.158207e-05 9.097037e-05
7.171326e-05 9.097505e-05
7.183909e-05 9.098198e-05
7.195922e-05 9.099109e-05
7.207335e-05 9.100230e-05
7.218121e-05 9.101550e-05
7.228254e-05 9.103053e-05
7.237712e-05 9.104724e-05
7.246474e-05 9.106540e-05
7.254523e-05 9.108478e-05
7.261844e-05 9.110511e-05
7.268425e-05 9.112606e-05
7.274257e-05 9.114728e-05
7.279335e-05 9.116838e-05
7.283657e-05 9.118891e-05
7.287225e-05 9.120839e-05
7.290045e-05 9.122630e-05
7.292127e-05 9.124207e-05
7.293486e-05 9.125512e-05
7.294141e-05 9.126483e-05
7.294113e-05 9.127057e-05
7.293428e-05 9.127170e-05
7.292117e-05 9.126759e-05
7.290211e-05 9.125765e-05
7.287745e-05 9.124129e-05
7.284754e-05 9.121803e-05
7.281277e-05 9.118744e-05
7.277349e-05 9.114917e-05
7.273008e-05 9.110302e-05
7.268291e-05 9.104888e-05
7.263229e-05 9.098679e-05
7.257855e-05 9.091693e-05
7.252198e-05 9.083964e-05
7.246283e-05 9.075535e-05
7.240133e-05 9.066465e-05
7.233766e-05 9.056822e-05
7.227199e-05 9.046683e-05
7.220445e-05 9.036131e-05
7.213516e-05 9.025253e-05
7.206421e-05 9.014136e-05
7.199168e-05 9.002870e-05
7.191765e-05 8.991540e-05
7.184218e-05 8.980228e-05
7.176537e-05 8.969011e-05
7.168727e-05 8.957961e-05
7.160800e-05 8.947143e-05
7.152766e-05 8.936615e-05
7.144636e-05 8.926432e-05
7.136426e-05 8.916637e-05
7.128151e-05 8.907272e-05
7.119830e-05 8.898370e-05
7.111483e-05 8.889958e-05
7.103135e-05 8.882059e-05
7.094811e-05 8.874688e-05
7.086539e-05 8.867857e-05
7.078352e-05 8.861572e-05
7.070285e-05 8.855834e-05
7.062374e-05 8.850639e-05
7.054662e-05 8.845977e-05
7.047192e-05 8.841836e-05
7.040013e-05 8.838195e-05
7.033175e-05 8.835033e-05
7.026734e-05 8.832321e-05
7.020747e-05 8.830027e-05
7.015275e-05 8.828114e-05
7.010382e-05 8.826541e-05
7.006133e-05 8.825266e-05
7.002597e-05 8.824239e-05
6.999842e-05 8.823413e-05
6.997935e-05 8.822735e-05
6.996942e-05 8.822153e-05
6.996927e-05 8.821616e-05
6.997945e-05 8.821075e-05
7.000047e-05 8.820481e-05
7.003272e-05 8.819791e-05
7.007649e-05 8.818968e-05
7.013191e-05 8.817981e-05
7.019898e-05 8.816808e-05
7.027752e-05 8.815432e-05
7.036717e-05 8.813848e-05
7.046744e-05 8.812060e-05
7.057766e-05 8.810079e-05
7.069703e-05 8.807923e-05
7.082465e-05 8.805619e-05
7.095955e-05 8.803195e-05
7.110069e-05 8.800687e-05
7.124702e-05 8.798131e-05
7.139749e-05 8.795563e-05
7.155108e-05 8.793021e-05
7.170682e-05 8.790540e-05
7.186377e-05 8.788154e-05
7.202106e-05 8.785892e-05
7.217789e-05 8.783784e-05
7.233353e-05 8.781853e-05
7.248729e-05 8.780121e-05
7.263855e-05 8.778605e-05
7.278676e-05 8.777320e-05
7.293139e-05 8.776276e-05
7.307197e-05 8.775481e-05
7.320809e-05 8.774941e-05
7.333934e-05 8.774656e-05
7.346535e-05 8.774627e-05
7.358581e-05 8.774848e-05
7.370040e-05 8.775313e-05
7.380884e-05 8.776012e-05
7.391086e-05 8.776932e-05
7.400624e-05 8.778057e-05
7.409476e-05 8.779368e-05
7.417623e-05 8.780842e-05
7.425049e-05 8.782451e-05
7.431739e-05 8.784166e-05
7.437683e-05 8.785950e-05
7.442873e-05 8.787765e-05
7.447306e-05 8.789567e-05
7.450980e-05 8.791308e-05
7.453898e-05 8.792934e-05
7.456067e-05 8.794389e-05
7.457499e-05 8.795614e-05
7.458208e-05 8.796546e-05
7.458212e-05 8.797121e-05
7.457536e-05 8.797273e-05
7.456203e-05 8.796938e-05
7.454243e-05 8.796054e-05
7.451687e-05 8.794563e-05
7.448568e-05 8.792412e-05
7.444921e-05 8.789557e-05
7.440780e-05 8.785962e-05
7.436182e-05 8.781603e-05
7.431162e-05 8.776468e-05
7.425753e-05 8.770559e-05
7.419987e-05 8.763894e-05
7.413897e-05 8.756501e-05
7.407508e-05 8.748425e-05
7.400848e-05 8.739723e-05
7.393939e-05 8.730460e-05
7.386801e-05 8.720715e-05
7.379454e-05 8.710567e-05
7.371912e-05 8.700104e-05
7.364191e-05 8.689413e-05
7.356305e-05 8.678581e-05
7.348264e-05 8.667694e-05
7.340082e-05 8.656833e-05
7.331770e-05 8.646075e-05
7.323340e-05 8.635490e-05
7.314806e-05 8.625144e-05
7.306181e-05 8.615095e-05
7.297481e-05 8.605394e-05
7.288723e-05 8.596086e-05
7.279924e-05 8.587211e-05
7.271106e-05 8.578801e-05
7.262292e-05 8.570881e-05
7.253504e-05 8.563473e-05
7.244771e-05 8.556592e-05
7.236121e-05 8.550246e-05
7.227588e-05 8.544441e-05
7.219205e-05 8.539175e-05
7.211009e-05 8.534441e-05
7.203042e-05 8.530230e-05
7.195348e-05 8.526523e-05
7.187971e-05 8.523300e-05
7.180964e-05 8.520535e-05
7.174377e-05 8.518197e-05
7.168269e-05 8.516250e-05
7.162696e-05 8.514653e-05
7.157721e-05 8.513364e-05
7.153406e-05 8.512334e-05
7.149817e-05 8.511512e-05
7.147019e-05 8.510845e-05
7.145076e-05 8.510277e-05
7.144052e-05 8.509753e-05
7.144006e-05 8.509219e-05
7.144991e-05 8.508619e-05
7.147055e-05 8.507906e-05
7.150236e-05 8.507032e-05
7.154558e-05 8.505960e-05
7.160035e-05 8.504657e-05
7.166664e-05 8.503101e-05
7.174425e-05 8.501277e-05
7.183286e-05 8.499182e-05
7.193193e-05 8.496822e-05
7.204083e-05 8.494213e-05
7.215877e-05 8.491376e-05
7.228486e-05 8.488344e-05
7.241815e-05 8.485151e-05
7.255762e-05 8.481838e-05
7.270224e-05 8.478447e-05
7.285099e-05 8.475021e-05
7.300288e-05 8.471603e-05
7.315693e-05 8.468233e-05
7.331226e-05 8.464951e-05
7.346799e-05 8.461791e-05
7.362336e-05 8.458787e-05
7.377763e-05 8.455968e-05
7.393015e-05 8.453357e-05
7.408029e-05 8.450976e-05
7.422752e-05 8.448843e-05
7.437131e-05 8.446972e-05
7.451121e-05 8.445373e-05
7.464679e-05 8.444053e-05
7.477766e-05 8.443016e-05
7.490346e-05 8.442264e-05
7.502384e-05 8.441795e-05
7.513851e-05 8.441602e-05
7.524717e-05 8.441678e-05
7.534955e-05 8.442012e-05
7.544542e-05 8.442589e-05
7.553455e-05 8.443390e-05
7.561673e-05 8.444394e-05
7.569178e-05 8.445575e-05
7.575956e-05 8.446904e-05
7.581992e-05 8.448344e-05
7.587278e-05 8.449859e-05
7.591807e-05 8.451404e-05
7.595574e-05 8.452931e-05
7.598581e-05 8.454387e-05
7.600830e-05 8.455716e-05
7.602329e-05 8.456857e-05
7.603091e-05 8.457746e-05
7.603129e-05 8.458320e-05
7.602462e-05 8.458510e-05
7.601112e-05 8.458252e-05
7.599105e-05 8.457482e-05
7.596467e-05 8.456140e-05
7.593230e-05 8.454171e-05
7.589425e-05 8.451530e-05
7.585085e-05 8.448178e-05
7.580245e-05 8.444090e-05
7.574938e-05 8.439251e-05
7.569199e-05 8.433663e-05
7.563062e-05 8.427338e-05
7.556557e-05 8.420307e-05
7.549716e-05 8.412611e-05
7.542568e-05 8.404304e-05
7.535139e-05 8.395454e-05
7.527455e-05 8.386133e-05
7.519537e-05 8.376423e-05
7.511409e-05 8.366409e-05
7.503088e-05 8.356178e-05
7.494593e-05 8.345817e-05
7.485941e-05 8.335408e-05
7.477150e-05 8.325034e-05
7.468235e-05 8.314770e-05
7.459212e-05 8.304686e-05
7.450099e-05 8.294847e-05
7.440912e-05 8.285308e-05
7.431670e-05 8.276122e-05
7.422393e-05 8.267332e-05
7.413100e-05 8.258976e-05
7.403815e-05 8.251085e-05
7.394560e-05 8.243683e-05
7.385363e-05 8.236791e-05
7.376249e-05 8.230422e-05
7.367250e-05 8.224583e-05
7.358398e-05 8.219276e-05
7.349727e-05 8.214499e-05
7.341273e-05 8.210243e-05
7.333078e-05 8.206495e-05
7.325184e-05 8.203236e-05
7.317635e-05 8.200441e-05
7.310480e-05 8.198082e-05
7.303771e-05 8.196125e-05
7.297560e-05 8.194532e-05
7.291905e-05 8.193257e-05
7.286864e-05 8.192256e-05
7.282498e-05 8.191474e-05
7.278868e-05 8.190860e-05
7.276036e-05 8.190354e-05
7.274064e-05 8.189898e-05
7.273011e-05 8.189434e-05
7.272934e-05 8.188903e-05
7.273884e-05 8.188248e-05
7.275904e-05 8.187418e-05
7.279029e-05 8.186363e-05
7.283283e-05 8.185045e-05
7.288676e-05 8.183430e-05
7.295204e-05 8.181496e-05
7.302849e-05 8.179231e-05
7.311574e-05 8.176631e-05
7.321330e-05 8.173708e-05
7.332053e-05 8.170478e-05
7.343665e-05 8.166970e-05
7.356079e-05 8.163219e-05
7.369203e-05 8.159268e-05
7.382937e-05 8.155161e-05
7.397181e-05 8.150946e-05
7.411835e-05 8.146673e-05
7.426803e-05 8.142390e-05
7.441990e-05 8.138143e-05
7.457308e-05 8.133975e-05
7.472676e-05 8.129928e-05
7.488015e-05 8.126039e-05
7.503255e-05 8.122339e-05
7.518331e-05 8.118858e-05
7.533185e-05 8.115621e-05
7.547761e-05 8.112648e-05
7.562009e-05 8.109955e-05
7.575885e-05 8.107557e-05
7.589345e-05 8.105462e-05
7.602351e-05 8.103677e-05
7.614866e-05 8.102205e-05
7.626858e-05 8.101046e-05
7.638295e-05 8.100196e-05
7.649147e-05 8.099649e-05
7.659388e-05 8.099395e-05
7.668992e-05 8.099421e-05
7.677936e-05 8.099711e-05
7.686198e-05 8.100242e-05
7.693759e-05 8.100991e-05
7.700602e-05 8.101929e-05
7.706711e-05 8.103021e-05
7.712075e-05 8.104230e-05
7.716685e-05 8.105513e-05
7.720533e-05 8.106821e-05
7.723618e-05 8.108103e-05
7.725940e-05 8.109300e-05
7.727503e-05 8.110353e-05
7.728314e-05 8.111198e-05
7.728384e-05 8.111768e-05
7.727729e-05 8.111997e-05
7.726367e-05 8.111816e-05
7.724319e-05 8.111163e-05
7.721609e-05 8.109974e-05
7.718264e-05 8.108194e-05
7.714314e-05 8.105775e-05
7.709789e-05 8.102678e-05
7.704723e-05 8.098874e-05
7.699147e-05 8.094347e-05
7.693097e-05 8.089097e-05
7.686607e-05 8.083135e-05
7.679710e-05 8.076488e-05
7.672439e-05 8.069196e-05
7.664827e-05 8.061313e-05
7.656903e-05 8.052903e-05
7.648696e-05 8.044038e-05
7.640236e-05 8.034798e-05
7.631546e-05 8.025267e-05
7.622652e-05 8.015530e-05
7.613578e-05 8.005672e-05
7.604344e-05 7.995777e-05
7.594972e-05 7.985924e-05
7.585483e-05 7.976188e-05
7.575897e-05 7.966638e-05
7.566235e-05 7.957337e-05
7.556517e-05 7.948340e-05
7.546763e-05 7.939699e-05
7.536997e-05 7.931455e-05
7.527241e-05 7.923646e-05
7.517518e-05 7.916300e-05
7.507855e-05 7.909441e-05
7.498277e-05 7.903088e-05
7.488814e-05 7.897251e-05
7.479495e-05 7.891938e-05
7.470353e-05 7.887147e-05
7.461422e-05 7.882875e-05
7.452739e-05 7.879111e-05
7.444342e-05 7.875839e-05
7.436273e-05 7.873037e-05
7.428577e-05 7.870680e-05
7.421299e-05 7.868735e-05
7.414488e-05 7.867166e-05
7.408197e-05 7.865931e-05
7.402478e-05 7.864983e-05
7.397388e-05 7.864272e-05
7.392984e-05 7.863742e-05
7.389324e-05 7.863336e-05
7.386468e-05 7.862994e-05
7.384473e-05 7.862652e-05
7.383396e-05 7.862249e-05
7.383288e-05 7.861723e-05
7.384199e-05 7.861015e-05
7.386168e-05 7.860070e-05
7.389227e-05 7.858838e-05
7.393399e-05 7.857278e-05
7.398690e-05 7.855357e-05
7.405097e-05 7.853052e-05
7.412599e-05 7.850352e-05
7.421161e-05 7.847257e-05
7.430734e-05 7.843778e-05
7.441253e-05 7.839939e-05
7.452645e-05 7.835771e-05
7.464824e-05 7.831316e-05
7.477700e-05 7.826618e-05
7.491176e-05 7.821731e-05
7.505155e-05 7.816707e-05
7.519540e-05 7.811600e-05
7.534238e-05 7.806466e-05
7.549156e-05 7.801355e-05
7.564211e-05 7.796316e-05
7.579320e-05 7.791395e-05
7.594411e-05 7.786633e-05
7.609414e-05 7.782066e-05
7.624267e-05 7.777726e-05
7.638910e-05 7.773643e-05
7.653292e-05 7.769839e-05
7.667362e-05 7.766334e-05
7.681077e-05 7.763144e-05
7.694395e-05 7.760281e-05
7.707278e-05 7.757753e-05
7.719688e-05 7.755566e-05
7.731594e-05 7.753721e-05
7.742963e-05 7.752217e-05
7.753766e-05 7.751049e-05
7.763976e-05 7.750209e-05
7.773565e-05 7.749685e-05
7.782511e-05 7.749461e-05
7.790790e-05 7.749517e-05
7.798382e-05 7.749832e-05
7.805267e-05 7.750375e-05
7.811429e-05 7.751116e-05
7.816853e-05 7.752016e-05
7.821529e-05 7.753032e-05
7.825446e-05 7.754117e-05
7.828599e-05 7.755220e-05
7.830986e-05 7.756282e-05
7.832606e-05 7.757244e-05
7.833464e-05 7.758041e-05
7.833568e-05 7.758606e-05
7.832927e-05 7.758872e-05
7.831557e-05 7.758770e-05
7.829474e-05 7.758235e-05
7.826701e-05 7.757203e-05
7.823259e-05 7.755618e-05
7.819177e-05 7.753430e-05
7.814482e-05 7.750597e-05
7.809206e-05 7.747089e-05
7.803380e-05 7.742890e-05
7.797039e-05 7.737995e-05
7.790218e-05 7.732415e-05
7.782951e-05 7.726174e-05
7.775274e-05 7.719311e-05
7.767222e-05 7.711878e-05
7.758829e-05 7.703936e-05
7.750128e-05 7.695556e-05
7.741152e-05 7.686816e-05
7.731930e-05 7.677799e-05
7.722493e-05 7.668587e-05
7.712868e-05 7.659266e-05
7.703082e-05 7.649916e-05
7.693161e-05 7.640617e-05
7.683129e-05 7.631441e-05
7.673012e-05 7.622456e-05
7.662832e-05 7.613724e-05
7.652614e-05 7.605300e-05
7.642381e-05 7.597232e-05
7.632159e-05 7.589561e-05
7.621971e-05 7.582324e-05
7.611843e-05 7.575547e-05
7.601802e-05 7.569254e-05
7.591876e-05 7.563460e-05
7.582094e-05 7.558176e-05
7.572486e-05 7.553405e-05
7.563084e-05 7.549147e-05
7.553923e-05 7.545394e-05
7.545038e-05 7.542133e-05
7.536468e-05 7.539348e-05
7.528252e-05 7.537013e-05
7.520433e-05 7.535101e-05
7.513055e-05 7.533577e-05
7.506166e-05 7.532401e-05
7.499814e-05 7.531528e-05
7.494050e-05 7.530910e-05
7.488927e-05 7.530492e-05
7.484500e-05 7.530215e-05
7.480823e-05 7.530020e-05
7.477952e-05 7.529842e-05
7.475941e-05 7.529615e-05
7.474842e-05 7.529274e-05
7.474705e-05 7.528756e-05
7.475573e-05 7.527996e-05
7.477485e-05 7.526940e-05
7.480469e-05 7.525535e-05
7.484544e-05 7.523738e-05
7.489717e-05 7.521517e-05
7.495981e-05 7.518848e-05
7.503316e-05 7.515723e-05
7.511686e-05 7.512142e-05
7.521044e-05 7.508120e-05
7.531326e-05 7.503684e-05
7.542460e-05 7.498870e-05
7.554364e-05 7.493724e-05
7.566949e-05 7.488296e-05
7.580123e-05 7.482644e-05
7.593791e-05 7.476827e-05
7.607860e-05 7.470904e-05
7.622239e-05 7.464936e-05
7.636840e-05 7.458978e-05
7.651580e-05 7.453085e-05
7.666383e-05 7.447305e-05
7.681176e-05 7.441686e-05
7.695893e-05 7.436266e-05
7.710472e-05 7.431082e-05
7.724857e-05 7.426166e-05
7.738997e-05 7.421544e-05
7.752844e-05 7.417238e-05
7.766353e-05 7.413267e-05
7.779485e-05 7.409645e-05
7.792201e-05 7.406383e-05
7.804466e-05 7.403488e-05
7.816247e-05 7.400964e-05
7.827511e-05 7.398811e-05
7.838229e-05 7.397026e-05
7.848374e-05 7.395601e-05
7.857918e-05 7.394528e-05
7.866836e-05 7.393792e-05
7.875105e-05 7.393374e-05
7.882701e-05 7.393252e-05
7.889606e-05 7.393401e-05
7.895801e-05 7.393787e-05
7.901268e-05 7.394374e-05
7.905994e-05 7.395120e-05
7.909967e-05 7.395980e-05
7.913179e-05 7.396899e-05
7.915622e-05 7.397823e-05
7.917295e-05 7.398691e-05
7.918197e-05 7.399437e-05
7.918333e-05 7.399995e-05
7.917708e-05 7.400297e-05
7.916334e-05 7.400274e-05
7.914225e-05 7.399859e-05
7.911397e-05 7.398988e-05
7.907870e-05 7.397603e-05
7.903669e-05 7.395652e-05
7.898820e-05 7.393093e-05
7.893351e-05 7.389894e-05
7.887294e-05 7.386035e-05
7.880683e-05 7.381512e-05
7.873553e-05 7.376332e-05
7.865940e-05 7.370518e-05
7.857882e-05 7.364107e-05
7.849417e-05 7.357147e-05
7.840583e-05 7.349699e-05
7.831416e-05 7.341832e-05
7.821953e-05 7.333621e-05
7.812230e-05 7.325147e-05
7.802280e-05 7.316492e-05
7.792137e-05 7.307738e-05
7.781831e-05 7.298965e-05
7.771393e-05 7.290249e-05
7.760852e-05 7.281663e-05
7.750236e-05 7.273273e-05
7.739572e-05 7.265139e-05
7.728888e-05 7.257314e-05
7.718210e-05 7.249846e-05
7.707564e-05 7.242775e-05
7.696978e-05 7.236133e-05
7.686479e-05 7.229948e-05
7.676094e-05 7.224241e-05
7.665852e-05 7.219025e-05
7.655782e-05 7.214310e-05
7.645917e-05 7.210098e-05
7.636286e-05 7.206386e-05
7.626925e-05 7.203164e-05
7.617868e-05 7.200419e-05
7.609152e-05 7.198129e-05
7.600816e-05 7.196269e-05
7.592900e-05 7.194808e-05
7.585447e-05 7.193710e-05
7.578502e-05 7.192930e-05
7.572110e-05 7.192423e-05
7.566320e-05 7.192137e-05
7.561182e-05 7.192013e-05
7.556747e-05 7.191991e-05
7.553065e-05 7.192006e-05
7.550188e-05 7.191993e-05
7.548167e-05 7.191882e-05
7.547051e-05 7.191605e-05
7.546884e-05 7.191095e-05
7.547707e-05 7.190287e-05
7.549555e-05 7.189123e-05
7.552454e-05 7.187549e-05
7.556419e-05 7.185522e-05
7.561456e-05 7.183007e-05
7.567557e-05 7.179984e-05
7.574701e-05 7.176443e-05
7.582852e-05 7.172388e-05
7.591964e-05 7.167837e-05
7.601975e-05 7.162819e-05
7.612814e-05 7.157375e-05
7.624404e-05 7.151554e-05
7.636657e-05 7.145414e-05
7.649485e-05 7.139016e-05
7.662797e-05 7.132425e-05
7.676503e-05 7.125705e-05
7.690516e-05 7.118922e-05
7.704752e-05 7.112137e-05
7.719131e-05 7.105409e-05
7.733578e-05 7.098790e-05
7.748024e-05 7.092332e-05
7.762406e-05 7.086078e-05
7.776664e-05 7.080067e-05
7.790744e-05 7.074334e-05
7.804595e-05 7.068909e-05
7.818172e-05 7.063816e-05
7.831432e-05 7.059077e-05
7.844335e-05 7.054708e-05
7.856843e-05 7.050723e-05
7.868922e-05 7.047130e-05
7.880538e-05 7.043934e-05
7.891660e-05 7.041139e-05
7.902259e-05 7.038742e-05
7.912305e-05 7.036739e-05
7.921772e-05 7.035120e-05
7.930633e-05 7.033873e-05
7.938864e-05 7.032982e-05
7.946442e-05 7.032426e-05
7.953344e-05 7.032178e-05
7.959550e-05 7.032208e-05
7.965042e-05 7.032481e-05
7.969803e-05 7.032955e-05
7.973819e-05 7.033585e-05
7.977078e-05 7.034320e-05
7.979570e-05 7.035102e-05
7.981290e-05 7.035872e-05
7.982233e-05 7.036565e-05
7.982401e-05 7.037115e-05
7.981795e-05 7.037452e-05
7.980422e-05 7.037508e-05
7.978292e-05 7.037215e-05
7.975418e-05 7.036507e-05
7.971818e-05 7.035327e-05
7.967512e-05 7.033620e-05
7.962524e-05 7.031343e-05
7.956881e-05 7.028462e-05
7.950613e-05 7.024957e-05
7.943753e-05 7.020820e-05
7.936338e-05 7.016058e-05
7.928405e-05 7.010690e-05
7.919993e-05 7.004751e-05
7.911143e-05 6.998288e-05
7.901896e-05 6.991359e-05
7.892293e-05 6.984030e-05
7.882375e-05 6.976375e-05
7.872182e-05 6.968472e-05
7.861752e-05 6.960402e-05
7.851123e-05 6.952243e-05
7.840332e-05 6.944075e-05
7.829411e-05 6.935973e-05
7.818395e-05 6.928005e-05
7.807316e-05 6.920237e-05
7.796204e-05 6.912728e-05
7.785088e-05 6.905529e-05
7.774000e-05 6.898685e-05
7.762966e-05 6.892235e-05
7.752017e-05 6.886211e-05
7.741180e-05 6.880638e-05
7.730485e-05 6.875536e-05
7.719961e-05 6.870916e-05
7.709638e-05 6.866786e-05
7.699547e-05 6.863147e-05
7.689719e-05 6.859992e-05
7.680189e-05 6.857313e-05
7.670989e-05 6.855091e-05
7.662156e-05 6.853305e-05
7.653727e-05 6.851926e-05
7.645741e-05 6.850921e-05
7.638237e-05 6.850251e-05
7.631258e-05 6.849872e-05
7.624848e-05 6.849732e-05
7.619052e-05 6.849777e-05
7.613915e-05 6.849948e-05
7.609485e-05 6.850180e-05
7.605810e-05 6.850407e-05
7.602938e-05 6.850559e-05
7.600914e-05 6.850564e-05
7.599783e-05 6.850351e-05
7.599587e-05 6.849851e-05
7.600363e-05 6.848998e-05
7.602141e-05 6.847730e-05
7.604945e-05 6.845992e-05
7.608787e-05 6.843741e-05
7.613672e-05 6.840942e-05
7.619589e-05 6.837574e-05
7.626518e-05 6.833629e-05
7.634424e-05 6.829114e-05
7.643260e-05 6.824048e-05
7.652967e-05 6.818464e-05
7.663476e-05 6.812407e-05
7.674713e-05 6.805932e-05
7.686594e-05 6.799099e-05
7.699034e-05 6.791976e-05
7.711946e-05 6.784633e-05
7.725245e-05 6.777139e-05
7.738846e-05 6.769564e-05
7.752670e-05 6.761974e-05
7.766639e-05 6.754432e-05
7.780683e-05 6.746997e-05
7.794735e-05 6.739721e-05
7.808735e-05 6.732652e-05
7.822625e-05 6.725834e-05
7.836353e-05 6.719303e-05
7.849871e-05 6.713093e-05
7.863133e-05 6.707230e-05
7.876100e-05 6.701739e-05
7.888731e-05 6.696638e-05
7.900990e-05 6.691942e-05
7.912843e-05 6.687662e-05
7.924257e-05 6.683806e-05
7.935201e-05 6.680378e-05
7.945644e-05 6.677377e-05
7.955559e-05 6.674801e-05
7.964917e-05 6.672643e-05
7.973693e-05 6.670890e-05
7.981859e-05 6.669529e-05
7.989392e-05 6.668538e-05
7.996269e-05 6.667895e-05
8.002466e-05 6.667570e-05
8.007965e-05 6.667527e-05
8.012745e-05 6.667728e-05
8.016791e-05 6.668127e-05
8.020086e-05 6.668673e-05
8.022620e-05 6.669311e-05
8.024381e-05 6.669981e-05
8.025363e-05 6.670619e-05
8.025561e-05 6.671159e-05
8.024975e-05 6.671530e-05
8.023608e-05 6.671664e-05
8.021464e-05 6.671494e-05
8.018555e-05 6.670952e-05
8.014894e-05 6.669980e-05
8.010497e-05 6.668523e-05
8.005386e-05 6.666535e-05
7.999587e-05 6.663983e-05
7.993128e-05 6.660843e-05
7.986043e-05 6.657106e-05
7.978367e-05 6.652776e-05
7.970139e-05 6.647872e-05
7.961400e-05 6.642425e-05
7.952194e-05 6.636480e-05
7.942565e-05 6.630092e-05
7.932558e-05 6.623326e-05
7.922218e-05 6.616253e-05
7.911588e-05 6.608947e-05
7.900713e-05 6.601488e-05
7.889634e-05 6.593952e-05
7.878392e-05 6.586416e-05
7.867025e-05 6.578953e-05
7.855571e-05 6.571630e-05
7.844064e-05 6.564510e-05
7.832540e-05 6.557650e-05
7.821030e-05 6.551100e-05
7.809567e-05 6.544903e-05
7.798182e-05 6.539096e-05
7.786905e-05 6.533710e-05
7.775767e-05 6.528768e-05
7.764797e-05 6.524287e-05
7.754025e-05 6.520278e-05
7.743482e-05 6.516746e-05
7.733199e-05 6.513691e-05
7.723207e-05 6.511106e-05
7.713539e-05 6.508976e-05
7.704227e-05 6.507286e-05
7.695306e-05 6.506009e-05
7.686812e-05 6.505115e-05
7.678781e-05 6.504570e-05
7.671251e-05 6.504332e-05
7.664262e-05 6.504353e-05
7.657855e-05 6.504581e-05
7.652070e-05 6.504958e-05
7.646952e-05 6.505423e-05
7.642543e-05 6.505909e-05
7.638887e-05 6.506346e-05
7.636027e-05 6.506662e-05
7.634007e-05 6.506783e-05
7.632866e-05 6.506636e-05
7.632642e-05 6.506148e-05
7.633368e-05 6.505252e-05
7.635070e-05 6.503883e-05
7.637770e-05 6.501988e-05
7.641477e-05 6.499520e-05
7.646193e-05 6.496446e-05
7.651908e-05 6.492744e-05
7.658599e-05 6.488409e-05
7.666233e-05 6.483448e-05
7.674763e-05 6.477883e-05
7.684134e-05 6.471752e-05
7.694280e-05 6.465103e-05
7.705126e-05 6.457994e-05
7.716596e-05 6.450492e-05
7.728608e-05 6.442667e-05
7.741078e-05 6.434596e-05
7.753925e-05 6.426352e-05
7.767070e-05 6.418010e-05
7.780435e-05 6.409640e-05
7.793949e-05 6.401309e-05
7.807544e-05 6.393081e-05
7.821156e-05 6.385011e-05
7.834727e-05 6.377152e-05
7.848203e-05 6.369548e-05
7.861534e-05 6.362242e-05
7.874674e-05 6.355267e-05
7.887579e-05 6.348653e-05
7.900209e-05 6.342428e-05
7.912527e-05 6.336611e-05
7.924497e-05 6.331220e-05
7.936085e-05 6.326268e-05
7.947259e-05 6.321764e-05
7.957988e-05 6.317714e-05
7.968243e-05 6.314120e-05
7.977994e-05 6.310979e-05
7.987213e-05 6.308288e-05
7.995873e-05 6.306035e-05
8.003948e-05 6.304208e-05
8.011412e-05 6.302787e-05
8.018240e-05 6.301751e-05
8.024409e-05 6.301071e-05
8.029896e-05 6.300713e-05
8.034680e-05 6.300639e-05
8.038742e-05 6.300806e-05
8.042064e-05 6.301162e-05
8.044629e-05 6.301654e-05
8.046426e-05 6.302222e-05
8.047443e-05 6.302803e-05
8.047672e-05 6.303330e-05
8.047108e-05 6.303734e-05
8.045750e-05 6.303947e-05
8.043601e-05 6.303899e-05
8.040666e-05 6.303525e-05
8.036954e-05 6.302765e-05
8.032481e-05 6.301562e-05
8.027265e-05 6.299871e-05
8.021329e-05 6.297655e-05
8.014701e-05 6.294891e-05
8.007413e-05 6.291566e-05
7.999501e-05 6.287683e-05
7.991006e-05 6.283259e-05
7.981969e-05 6.278322e-05
7.972438e-05 6.272914e-05
7.962458e-05 6.267089e-05
7.952080e-05 6.260907e-05
7.941351e-05 6.254438e-05
7.930320e-05 6.247754e-05
7.919035e-05 6.240931e-05
7.907542e-05 6.234042e-05
7.895887e-05 6.227163e-05
7.884111e-05 6.220364e-05
7.872255e-05 6.213710e-05
7.860359e-05 6.207261e-05
7.848461e-05 6.201073e-05
7.836594e-05 6.195193e-05
7.824795e-05 6.189664e-05
7.813096e-05 6.184519e-05
7.801529e-05 6.179788e-05
7.790126e-05 6.175493e-05
7.778917e-05 6.171648e-05
7.767933e-05 6.168263e-05
7.757205e-05 6.165342e-05
7.746764e-05 6.162881e-05
7.736640e-05 6.160873e-05
7.726865e-05 6.159301e-05
7.717472e-05 6.158147e-05
7.708493e-05 6.157384e-05
7.699961e-05 6.156979e-05
7.691912e-05 6.156895e-05
7.684381e-05 6.157088e-05
7.677405e-05 6.157510e-05
7.671021e-05 6.158105e-05
7.665267e-05 6.158814e-05
7.660184e-05 6.159571e-05
7.655810e-05 6.160309e-05
7.652185e-05 6.160955e-05
7.649349e-05 6.161434e-05
7.647339e-05 6.161671e-05
7.646191e-05 6.161589e-05
7.645940e-05 6.161115e-05
7.646613e-05 6.160178e-05
7.648234e-05 6.158715e-05
7.650820e-05 6.156668e-05
7.654380e-05 6.153992e-05
7.658912e-05 6.150652e-05
7.664405e-05 6.146629e-05
7.670837e-05 6.141917e-05
7.678174e-05 6.136526e-05
7.686371e-05 6.130482e-05
7.695375e-05 6.123824e-05
7.705123e-05 6.116604e-05
7.715544e-05 6.108885e-05
7.726565e-05 6.100737e-05
7.738108e-05 6.092238e-05
7.750095e-05 6.083464e-05
7.762449e-05 6.074497e-05
7.775093e-05 6.065415e-05
7.787957e-05 6.056293e-05
7.800971e-05 6.047202e-05
7.814072e-05 6.038208e-05
7.827199e-05 6.029371e-05
7.840297e-05 6.020746e-05
7.853316e-05 6.012383e-05
7.866206e-05 6.004324e-05
7.878924e-05 5.996607e-05
7.891429e-05 5.989265e-05
7.903681e-05 5.982326e-05
7.915645e-05 5.975812e-05
7.927286e-05 5.969744e-05
7.938571e-05 5.964136e-05
7.949469e-05 5.958999e-05
7.959948e-05 5.954340e-05
7.969980e-05 5.950164e-05
7.979535e-05 5.946470e-05
7.988585e-05 5.943254e-05
7.997102e-05 5.940509e-05
8.005058e-05 5.938221e-05
8.012429e-05 5.936375e-05
8.019186e-05 5.934949e-05
8.025306e-05 5.933917e-05
8.030764e-05 5.933245e-05
8.035536e-05 5.932897e-05
8.039600e-05 5.932830e-05
8.042937e-05 5.932996e-05
8.045526e-05 5.933340e-05
8.047352e-05 5.933804e-05
8.048401e-05 5.934326e-05
8.048660e-05 5.934838e-05
8.048120e-05 5.935274e-05
8.046777e-05 5.935564e-05
8.044628e-05 5.935640e-05
8.041676e-05 5.935435e-05
8.037927e-05 5.934889e-05
8.033393e-05 5.933944e-05
8.028088e-05 5.932555e-05
8.022035e-05 5.930683e-05
8.015259e-05 5.928303e-05
8.007793e-05 5.925402e-05
7.999672e-05 5.921979e-05
7.990936e-05 5.918049e-05
7.981632e-05 5.913638e-05
7.971806e-05 5.908786e-05
7.961509e-05 5.903542e-05
7.950793e-05 5.897966e-05
7.939711e-05 5.892122e-05
7.928315e-05 5.886082e-05
7.916658e-05 5.879916e-05
7.904789e-05 5.873698e-05
7.892758e-05 5.867498e-05
7.880612e-05 5.861385e-05
7.868394e-05 5.855421e-05
7.856148e-05 5.849665e-05
7.843914e-05 5.844170e-05
7.831731e-05 5.838980e-05
7.819634e-05 5.834136e-05
7.807659e-05 5.829671e-05
7.795840e-05 5.825610e-05
7.784209e-05 5.821976e-05
7.772798e-05 5.818780e-05
7.761638e-05 5.816030e-05
7.750761e-05 5.813729e-05
7.740195e-05 5.811871e-05
7.729973e-05 5.810446e-05
7.720124e-05 5.809437e-05
7.710680e-05 5.808823e-05
7.701672e-05 5.808576e-05
7.693131e-05 5.808661e-05
7.685091e-05 5.809039e-05
7.677583e-05 5.809663e-05
7.670643e-05 5.810484e-05
7.664303e-05 5.811444e-05
7.658600e-05 5.812481e-05
7.653568e-05 5.813529e-05
7.649244e-05 5.814517e-05
7.645662e-05 5.815369e-05
7.642858e-05 5.816010e-05
7.640864e-05 5.816362e-05
7.639714e-05 5.816346e-05
7.639436e-05 5.815887e-05
7.640054e-05 5.814913e-05
7.641589e-05 5.813359e-05
7.644053e-05 5.811168e-05
7.647454e-05 5.808292e-05
7.651787e-05 5.804698e-05
7.657040e-05 5.800366e-05
7.663191e-05 5.795293e-05
7.670207e-05 5.789491e-05
7.678045e-05 5.782987e-05
7.686652e-05 5.775824e-05
7.695970e-05 5.768057e-05
7.705932e-05 5.759753e-05
7.716467e-05 5.750987e-05
7.727504e-05 5.741839e-05
7.738969e-05 5.732393e-05
7.750788e-05 5.722733e-05
7.762891e-05 5.712941e-05
7.775211e-05 5.703096e-05
7.787682e-05 5.693274e-05
7.800246e-05 5.683543e-05
7.812845e-05 5.673969e-05
7.825427e-05 5.664608e-05
7.837945e-05 5.655512e-05
7.850352e-05 5.646727e-05
7.862606e-05 5.638294e-05
7.874670e-05 5.630247e-05
7.886504e-05 5.622617e-05
7.898075e-05 5.615428e-05
7.909349e-05 5.608702e-05
7.920294e-05 5.602456e-05
7.930880e-05 5.596703e-05
7.941075e-05 5.591451e-05
7.950850e-05 5.586707e-05
7.960178e-05 5.582471e-05
7.969028e-05 5.578742e-05
7.977374e-05 5.575513e-05
7.985187e-05 5.572773e-05
7.992439e-05 5.570508e-05
7.999104e-05 5.568697e-05
8.005154e-05 5.567315e-05
8.010564e-05 5.566331e-05
8.015308e-05 5.565711e-05
8.019362e-05 5.565411e-05
8.022703e-05 5.565385e-05
8.025308e-05 5.565580e-05
8.027158e-05 5.565939e-05
8.028234e-05 5.566399e-05
8.028522e-05 5.566896e-05
8.028009e-05 5.567363e-05
8.026684e-05 5.567729e-05
8.024544e-05 5.567928e-05
8.021585e-05 5.567893e-05
8.017810e-05 5.567562e-05
8.013229e-05 5.566879e-05
8.007854e-05 5.565796e-05
8.001703e-05 5.564274e-05
7.994802e-05 5.562287e-05
7.987182e-05 5.559818e-05
7.978877e-05 5.556867e-05
7.969931e-05 5.553443e-05
7.960389e-05 5.549573e-05
7.950301e-05 5.545292e-05
7.939721e-05 5.540648e-05
7.928703e-05 5.535695e-05
7.917304e-05 5.530496e-05
7.905581e-05 5.525119e-05
7.893589e-05 5.519631e-05
7.881383e-05 5.514104e-05
7.869017e-05 5.508604e-05
7.856540e-05 5.503197e-05
7.844000e-05 5.497944e-05
7.831445e-05 5.492899e-05
7.818916e-05 5.488114e-05
7.806455e-05 5.483631e-05
7.794100e-05 5.479489e-05
7.781889e-05 5.475717e-05
7.769856e-05 5.472341e-05
7.758036e-05 5.469379e-05
7.746461e-05 5.466842e-05
7.735162e-05 5.464737e-05
7.724170e-05 5.463063e-05
7.713516e-05 5.461814e-05
7.703229e-05 5.460977e-05
7.693338e-05 5.460535e-05
7.683875e-05 5.460464e-05
7.674867e-05 5.460733e-05
7.666345e-05 5.461307e-05
7.658340e-05 5.462145e-05
7.650880e-05 5.463199e-05
7.643998e-05 5.464417e-05
7.637724e-05 5.465739e-05
7.632090e-05 5.467101e-05
7.627126e-05 5.468436e-05
7.622866e-05 5.469669e-05
7.619338e-05 5.470726e-05
7.616576e-05 5.471527e-05
7.614606e-05 5.471992e-05
7.613457e-05 5.472042e-05
7.613152e-05 5.471600e-05
7.613714e-05 5.470592e-05
7.615157e-05 5.468953e-05
7.617492e-05 5.466623e-05
7.620721e-05 5.463557e-05
7.624841e-05 5.459721e-05
7.629838e-05 5.455095e-05
7.635688e-05 5.449678e-05
7.642360e-05 5.443483e-05
7.649812e-05 5.436540e-05
7.657995e-05 5.428895e-05
7.666852e-05 5.420607e-05
7.676321e-05 5.411746e-05
7.686337e-05 5.402390e-05
7.696831e-05 5.392625e-05
7.707735e-05 5.382537e-05
7.718981e-05 5.372216e-05
7.730503e-05 5.361746e-05
7.742238e-05 5.351211e-05
7.754126e-05 5.340690e-05
7.766111e-05 5.330255e-05
7.778140e-05 5.319974e-05
7.790166e-05 5.309907e-05
7.802141e-05 5.300108e-05
7.814024e-05 5.290627e-05
7.825775e-05 5.281505e-05
7.837357e-05 5.272780e-05
7.848735e-05 5.264484e-05
7.859875e-05 5.256644e-05
7.870745e-05 5.249283e-05
7.881314e-05 5.242420e-05
7.891552e-05 5.236069e-05
7.901429e-05 5.230241e-05
7.910917e-05 5.224944e-05
7.919986e-05 5.220181e-05
7.928608e-05 5.215951e-05
7.936755e-05 5.212248e-05
7.944398e-05 5.209065e-05
7.951508e-05 5.206388e-05
7.958058e-05 5.204198e-05
7.964020e-05 5.202471e-05
7.969364e-05 5.201179e-05
7.974065e-05 5.200288e-05
7.978095e-05 5.199756e-05
7.981429e-05 5.199538e-05
7.984041e-05 5.199584e-05
7.985908e-05 5.199836e-05
7.987009e-05 5.200234e-05
7.987325e-05 5.200714e-05
7.986839e-05 5.201209e-05
7.985538e-05 5.201651e-05
7.983412e-05 5.201972e-05
7.980456e-05 5.202106e-05
7.976669e-05 5.201992e-05
7.972056e-05 5.201573e-05
7.966628e-05 5.200800e-05
7.960400e-05 5.199633e-05
7.953396e-05 5.198045e-05
7.945647e-05 5.196017e-05
7.937187e-05 5.193546e-05
7.928059e-05 5.190642e-05
7.918311e-05 5.187325e-05
7.907994e-05 5.183629e-05
7.897165e-05 5.179599e-05
7.885881e-05 5.175286e-05
7.874203e-05 5.170749e-05
7.862191e-05 5.166052e-05
7.849904e-05 5.161262e-05
7.837402e-05 5.156443e-05
7.824740e-05 5.151661e-05
7.811974e-05 5.146979e-05
7.799154e-05 5.142453e-05
7.786330e-05 5.138136e-05
7.773547e-05 5.134077e-05
7.760850e-05 5.130316e-05
7.748278e-05 5.126888e-05
7.735871e-05 5.123823e-05
7.723664e-05 5.121142e-05
7.711694e-05 5.118863e-05
7.699992e-05 5.116994e-05
7.688591e-05 5.115540e-05
7.677521e-05 5.114498e-05
7.666813e-05 5.113862e-05
7.656495e-05 5.113616e-05
7.646595e-05 5.113742e-05
7.637143e-05 5.114213e-05
7.628166e-05 5.114998e-05
7.619691e-05 5.116060e-05
7.611746e-05 5.117356e-05
7.604360e-05 5.118836e-05
7.597559e-05 5.120446e-05
7.591371e-05 5.122125e-05
7.585824e-05 5.123808e-05
7.580945e-05 5.125425e-05
7.576762e-05 5.126901e-05
7.573301e-05 5.128158e-05
7.570589e-05 5.129116e-05
7.568649e-05 5.129693e-05
7.567505e-05 5.129809e-05
7.567175e-05 5.129385e-05
7.567678e-05 5.128347e-05
7.569025e-05 5.126628e-05
7.571222e-05 5.124168e-05
7.574271e-05 5.120922e-05
7.578164e-05 5.116856e-05
7.582888e-05 5.111951e-05
7.588418e-05 5.106208e-05
7.594723e-05 5.099640e-05
7.601765e-05 5.092282e-05
7.609496e-05 5.084180e-05
7.617863e-05 5.075398e-05
7.626809e-05 5.066009e-05
7.636272e-05 5.056094e-05
7.646189e-05 5.045744e-05
7.656497e-05 5.035047e-05
7.667133e-05 5.024098e-05
7.678036e-05 5.012985e-05
7.689147e-05 5.001795e-05
7.700413e-05 4.990609e-05
7.711780e-05 4.979505e-05
7.723200e-05 4.968551e-05
7.734628e-05 4.957811e-05
7.746022e-05 4.947342e-05
7.757342e-05 4.937195e-05
7.768551e-05 4.927414e-05
7.779614e-05 4.918040e-05
7.790498e-05 4.909105e-05
7.801170e-05 4.900639e-05
7.811600e-05 4.892667e-05
7.821758e-05 4.885209e-05
7.831615e-05 4.878282e-05
7.841142e-05 4.871898e-05
7.850311e-05 4.866066e-05
7.859092e-05 4.860790e-05
7.867457e-05 4.856073e-05
7.875378e-05 4.851910e-05
7.882826e-05 4.848294e-05
7.889771e-05 4.845213e-05
7.896185e-05 4.842651e-05
7.902038e-05 4.840585e-05
7.907300e-05 4.838989e-05
7.911942e-05 4.837830e-05
7.915935e-05 4.837068e-05
7.919250e-05 4.836660e-05
7.921861e-05 4.836555e-05
7.923739e-05 4.836700e-05
7.924861e-05 4.837034e-05
7.925204e-05 4.837495e-05
7.924747e-05 4.838017e-05
7.923474e-05 4.838533e-05
7.921370e-05 4.838975e-05
7.918426e-05 4.839279e-05
7.914639e-05 4.839382e-05
7.910010e-05 4.839228e-05
7.904546e-05 4.838767e-05
7.898261e-05 4.837960e-05
7.891178e-05 4.836775e-05
7.883325e-05 4.835195e-05
7.874738e-05 4.833214e-05
7.865459e-05 4.830837e-05
7.855536e-05 4.828085e-05
7.845024e-05 4.824986e-05
7.833982e-05 4.821583e-05
7.822469e-05 4.817924e-05
7.810550e-05 4.814064e-05
7.798289e-05 4.810064e-05
7.785748e-05 4.805986e-05
7.772990e-05 4.801892e-05
7.760075e-05 4.797844e-05
7.747061e-05 4.793900e-05
7.734003e-05 4.790117e-05
7.720952e-05 4.786542e-05
7.707958e-05 4.783223e-05
7.695065e-05 4.780196e-05
7.682318e-05 4.777494e-05
7.669755e-05 4.775145e-05
7.657416e-05 4.773169e-05
7.645334e-05 4.771579e-05
7.633544e-05 4.770384e-05
7.622079e-05 4.769586e-05
7.610968e-05 4.769181e-05
7.600240e-05 4.769160e-05
7.589925e-05 4.769506e-05
7.580049e-05 4.770199e-05
7.570639e-05 4.771211e-05
7.561722e-05 4.772510e-05
7.553322e-05 4.774056e-05
7.545465e-05 4.775805e-05
7.538175e-05 4.777706e-05
7.531477e-05 4.779703e-05
7.525396e-05 4.781734e-05
7.519954e-05 4.783732e-05
7.515176e-05 4.785626e-05
7.511085e-05 4.787340e-05
7.507702e-05 4.788793e-05
7.505049e-05 4.789905e-05
7.503145e-05 4.790592e-05
7.502009e-05 4.790774e-05
7.501656e-05 4.790369e-05
7.502099e-05 4.789304e-05
7.503345e-05 4.787510e-05
7.505398e-05 4.784929e-05
7.508255e-05 4.781513e-05
7.511909e-05 4.777230e-05
7.516343e-05 4.772063e-05
7.521535e-05 4.766012e-05
7.527454e-05 4.759094e-05
7.534062e-05 4.751344e-05
7.541316e-05 4.742813e-05
7.549166e-05 4.733565e-05
7.557559e-05 4.723678e-05
7.566438e-05 4.713238e-05
7.575745e-05 4.702336e-05
7.585423e-05 4.691066e-05
7.595414e-05 4.679525e-05
7.605662e-05 4.667805e-05
7.616114e-05 4.655996e-05
7.626719e-05 4.644183e-05
7.637431e-05 4.632446e-05
7.648205e-05 4.620855e-05
7.658999e-05 4.609478e-05
7.669774e-05 4.598373e-05
7.680493e-05 4.587593e-05
7.691123e-05 4.577186e-05
7.701630e-05 4.567193e-05
7.711984e-05 4.557649e-05
7.722153e-05 4.548585e-05
7.732109e-05 4.540029e-05
7.741823e-05 4.532001e-05
7.751267e-05 4.524520e-05
7.760412e-05 4.517600e-05
7.769231e-05 4.511252e-05
7.777695e-05 4.505482e-05
7.785777e-05 4.500292e-05
7.793446e-05 4.495682e-05
7.800674e-05 4.491645e-05
7.807432e-05 4.488171e-05
7.813688e-05 4.485246e-05
7.819412e-05 4.482848e-05
7.824574e-05 4.480953e-05
7.829142e-05 4.479529e-05
7.833085e-05 4.478540e-05
7.836371e-05 4.477942e-05
7.838972e-05 4.477688e-05
7.840855e-05 4.477725e-05
7.841995e-05 4.477994e-05
7.842364e-05 4.478435e-05
7.841938e-05 4.478982e-05
7.840696e-05 4.479570e-05
7.838620e-05 4.480132e-05
7.835699e-05 4.480604e-05
7.831924e-05 4.480924e-05
7.827293e-05 4.481036e-05
7.821812e-05 4.480889e-05
7.815492e-05 4.480443e-05
7.808352e-05 4.479667e-05
7.800422e-05 4.478539e-05
7.791735e-05 4.477053e-05
7.782334e-05 4.475213e-05
7.772271e-05 4.473033e-05
7.761599e-05 4.470543e-05
7.750379e-05 4.467778e-05
7.738676e-05 4.464785e-05
7.726555e-05 4.461615e-05
7.714084e-05 4.458324e-05
7.701330e-05 4.454972e-05
7.688358e-05 4.451616e-05
7.675233e-05 4.448315e-05
7.662014e-05 4.445124e-05
7.648761e-05 4.442095e-05
7.635527e-05 4.439275e-05
7.622363e-05 4.436705e-05
7.609319e-05 4.434422e-05
7.596437e-05 4.432456e-05
7.583761e-05 4.430831e-05
7.571328e-05 4.429566e-05
7.559175e-05 4.428671e-05
7.547336e-05 4.428154e-05
7.535844e-05 4.428014e-05
7.524728e-05 4.428247e-05
7.514017e-05 4.428841e-05
7.503738e-05 4.429778e-05
7.493918e-05 4.431036e-05
7.484582e-05 4.432585e-05
7.475754e-05 4.434393e-05
7.467456e-05 4.436418e-05
7.459712e-05 4.438615e-05
7.452543e-05 4.440930e-05
7.445971e-05 4.443308e-05
7.440016e-05 4.445685e-05
7.434698e-05 4.447992e-05
7.430037e-05 4.450156e-05
7.426050e-05 4.452102e-05
7.422756e-05 4.453746e-05
7.420171e-05 4.455008e-05
7.418310e-05 4.455804e-05
7.417186e-05 4.456050e-05
7.416811e-05 4.455667e-05
7.417191e-05 4.454578e-05
7.418332e-05 4.452715e-05
7.420234e-05 4.450021e-05
7.422891e-05 4.446447e-05
7.426293e-05 4.441962e-05
7.430424e-05 4.436549e-05
7.435260e-05 4.430210e-05
7.440773e-05 4.422964e-05
7.446926e-05 4.414848e-05
7.453679e-05 4.405915e-05
7.460986e-05 4.396232e-05
7.468798e-05 4.385881e-05
7.477064e-05 4.374948e-05
7.485731e-05 4.363530e-05
7.494747e-05 4.351725e-05
7.504060e-05 4.339630e-05
7.513619e-05 4.327342e-05
7.523377e-05 4.314953e-05
7.533288e-05 4.302552e-05
7.543309e-05 4.290219e-05
7.553401e-05 4.278030e-05
7.563524e-05 4.266053e-05
7.573645e-05 4.254348e-05
7.583729e-05 4.242972e-05
7.593745e-05 4.231973e-05
7.603662e-05 4.221394e-05
7.613451e-05 4.211272e-05
7.623084e-05 4.201640e-05
7.632533e-05 4.192527e-05
7.641771e-05 4.183955e-05
7.650771e-05 4.175945e-05
7.659504e-05 4.168513e-05
7.667945e-05 4.161669e-05
7.676064e-05 4.155424e-05
7.683835e-05 4.149779e-05
7.691227e-05 4.144737e-05
7.698212e-05 4.140292e-05
7.704759e-05 4.136437e-05
7.710838e-05 4.133157e-05
7.716415e-05 4.130436e-05
7.721460e-05 4.128248e-05
7.725939e-05 4.126564e-05
7.729818e-05 4.125350e-05
7.733065e-05 4.124565e-05
7.735647e-05 4.124163e-05
7.737529e-05 4.124091e-05
7.738683e-05 4.124295e-05
7.739076e-05 4.124714e-05
7.738682e-05 4.125285e-05
7.737476e-05 4.125943e-05
7.735436e-05 4.126623e-05
7.732547e-05 4.127262e-05
7.728796e-05 4.127798e-05
7.724179e-05 4.128175e-05
7.718699e-05 4.128342e-05
7.712363e-05 4.128260e-05
7.705191e-05 4.127893e-05
7.697209e-05 4.127223e-05
7.688451e-05 4.126237e-05
7.678961e-05 4.124938e-05
7.668788e-05 4.123340e-05
7.657991e-05 4.121465e-05
7.646632e-05 4.119348e-05
7.634776e-05 4.117031e-05
7.622494e-05 4.114561e-05
7.609855e-05 4.111990e-05
7.596929e-05 4.109374e-05
7.583786e-05 4.106767e-05
7.570493e-05 4.104224e-05
7.557113e-05 4.101796e-05
7.543708e-05 4.099532e-05
7.530334e-05 4.097475e-05
7.517045e-05 4.095665e-05
7.503891e-05 4.094133e-05
7.490918e-05 4.092909e-05
7.478169e-05 4.092013e-05
7.465684e-05 4.091462e-05
7.453500e-05 4.091266e-05
7.441651e-05 4.091428e-05
7.430170e-05 4.091948e-05
7.419085e-05 4.092817e-05
7.408426e-05 4.094024e-05
7.398218e-05 4.095549e-05
7.388486e-05 4.097367e-05
7.379254e-05 4.099450e-05
7.370544e-05 4.101761e-05
7.362376e-05 4.104258e-05
7.354771e-05 4.106895e-05
7.347747e-05 4.109618e-05
7.341322e-05 4.112369e-05
7.335513e-05 4.115083e-05
7.330336e-05 4.117691e-05
7.325806e-05 4.120119e-05
7.321937e-05 4.122289e-05
7.318743e-05 4.124120e-05
7.316235e-05 4.125529e-05
7.314422e-05 4.126430e-05
7.313315e-05 4.126740e-05
7.312918e-05 4.126378e-05
7.313235e-05 4.125270e-05
7.314267e-05 4.123345e-05
7.316011e-05 4.120545e-05
7.318459e-05 4.116825e-05
7.321599e-05 4.112152e-05
7.325413e-05 4.106512e-05
7.329878e-05 4.099906e-05
7.334966e-05 4.092356e-05
7.340643e-05 4.083900e-05
7.346873e-05 4.074595e-05
7.353613e-05 4.064509e-05
7.360819e-05 4.053727e-05
7.368445e-05 4.042339e-05
7.376443e-05 4.030443e-05
7.384767e-05 4.018140e-05
7.393371e-05 4.005531e-05
7.402210e-05 3.992715e-05
7.411242e-05 3.979787e-05
7.420426e-05 3.966838e-05
7.429723e-05 3.953951e-05
7.439100e-05 3.941204e-05
7.448520e-05 3.928666e-05
7.457953e-05 3.916400e-05
7.467369e-05 3.904465e-05
7.476737e-05 3.892910e-05
7.486032e-05 3.881779e-05
7.495225e-05 3.871113e-05
7.504290e-05 3.860945e-05
7.513201e-05 3.851305e-05
7.521932e-05 3.842218e-05
7.530457e-05 3.833705e-05
7.538751e-05 3.825784e-05
7.546785e-05 3.818468e-05
7.554533e-05 3.811767e-05
7.561967e-05 3.805687e-05
7.569059e-05 3.800229e-05
7.575777e-05 3.795391e-05
7.582093e-05 3.791166e-05
7.587973e-05 3.787544e-05
7.593385e-05 3.784507e-05
7.598296e-05 3.782034e-05
7.602671e-05 3.780096e-05
7.606475e-05 3.778662e-05
7.609671e-05 3.777692e-05
7.612225e-05 3.777142e-05
7.614101e-05 3.776963e-05
7.615264e-05 3.777100e-05
7.615681e-05 3.777496e-05
7.615320e-05 3.778088e-05
7.614153e-05 3.778814e-05
7.612156e-05 3.779610e-05
7.609308e-05 3.780414e-05
7.605595e-05 3.781164e-05
7.601007e-05 3.781805e-05
7.595545e-05 3.782286e-05
7.589215e-05 3.782567e-05
7.582034e-05 3.782612e-05
7.574026e-05 3.782400e-05
7.565226e-05 3.781918e-05
7.555677e-05 3.781166e-05
7.545430e-05 3.780153e-05
7.534543e-05 3.778900e-05
7.523081e-05 3.777438e-05
7.511112e-05 3.775804e-05
7.498708e-05 3.774042e-05
7.485942e-05 3.772201e-05
7.472888e-05 3.770330e-05
7.459618e-05 3.768481e-05
7.446200e-05 3.766704e-05
7.432704e-05 3.765047e-05
7.419190e-05 3.763555e-05
7.405721e-05 3.762268e-05
7.392350e-05 3.761222e-05
7.379129e-05 3.760448e-05
7.366108e-05 3.759969e-05
7.353328e-05 3.759806e-05
7.340832e-05 3.759971e-05
7.328657e-05 3.760474e-05
7.316837e-05 3.761315e-05
7.305404e-05 3.762492e-05
7.294388e-05 3.763995e-05
7.283815e-05 3.765811e-05
7.273711e-05 3.767918e-05
7.264100e-05 3.770292e-05
7.255002e-05 3.772900e-05
7.246439e-05 3.775707e-05
7.238428e-05 3.778668e-05
7.230986e-05 3.781737e-05
7.224129e-05 3.784858e-05
7.217873e-05 3.787972e-05
7.212229e-05 3.791015e-05
7.207210e-05 3.793915e-05
7.202827e-05 3.796599e-05
7.199089e-05 3.798988e-05
7.196005e-05 3.800999e-05
7.193581e-05 3.802549e-05
7.191824e-05 3.803552e-05
7.190736e-05 3.803925e-05
7.190319e-05 3.803587e-05
7.190572e-05 3.802462e-05
7.191492e-05 3.800481e-05
7.193073e-05 3.797586e-05
7.195304e-05 3.793732e-05
7.198170e-05 3.788887e-05
7.201654e-05 3.783037e-05
7.205733e-05 3.776186e-05
7.210380e-05 3.768357e-05
7.215564e-05 3.759590e-05
7.221250e-05 3.749942e-05
7.227400e-05 3.739487e-05
7.233976e-05 3.728309e-05
7.240937e-05 3.716503e-05
7.248240e-05 3.704168e-05
7.255845e-05 3.691408e-05
7.263712e-05 3.678326e-05
7.271802e-05 3.665025e-05
7.280078e-05 3.651601e-05
7.288504e-05 3.638147e-05
7.297048e-05 3.624748e-05
7.305678e-05 3.611484e-05
7.314364e-05 3.598426e-05
7.323079e-05 3.585640e-05
7.331794e-05 3.573185e-05
7.340485e-05 3.561111e-05
7.349126e-05 3.549466e-05
7.357693e-05 3.538291e-05
7.366160e-05 3.527620e-05
7.374504e-05 3.517484e-05
7.382700e-05 3.507912e-05
7.390723e-05 3.498925e-05
7.398548e-05 3.490541e-05
7.406150e-05 3.482777e-05
7.413501e-05 3.475642e-05
7.420575e-05 3.469146e-05
7.427342e-05 3.463290e-05
7.433772e-05 3.458075e-05
7.439835e-05 3.453496e-05
7.445498e-05 3.449542e-05
7.450727e-05 3.446200e-05
7.455488e-05 3.443449e-05
7.459745e-05 3.441264e-05
7.463460e-05 3.439614e-05
7.466596e-05 3.438463e-05
7.469114e-05 3.437767e-05
7.470976e-05 3.437481e-05
7.472145e-05 3.437551e-05
7.472584e-05 3.437922e-05
7.472258e-05 3.438534e-05
7.471135e-05 3.439326e-05
7.469186e-05 3.440235e-05
7.466389e-05 3.441201e-05
7.462725e-05 3.442162e-05
7.458181e-05 3.443065e-05
7.452756e-05 3.443859e-05
7.446452e-05 3.444502e-05
7.439286e-05 3.444959e-05
7.431279e-05 3.445207e-05
7.422466e-05 3.445230e-05
7.412889e-05 3.445026e-05
7.402601e-05 3.444602e-05
7.391660e-05 3.443976e-05
7.380133e-05 3.443173e-05
7.368090e-05 3.442228e-05
7.355606e-05 3.441180e-05
7.342755e-05 3.440073e-05
7.329615e-05 3.438954e-05
7.316261e-05 3.437868e-05
7.302764e-05 3.436864e-05
7.289194e-05 3.435983e-05
7.275618e-05 3.435268e-05
7.262096e-05 3.434756e-05
7.248687e-05 3.434478e-05
7.235444e-05 3.434463e-05
7.222416e-05 3.434731e-05
7.209649e-05 3.435301e-05
7.197183e-05 3.436182e-05
7.185056e-05 3.437382e-05
7.173304e-05 3.438900e-05
7.161957e-05 3.440730e-05
7.151045e-05 3.442862e-05
7.140594e-05 3.445281e-05
7.130628e-05 3.447964e-05
7.121168e-05 3.450885e-05
7.112235e-05 3.454011e-05
7.103847e-05 3.457303e-05
7.096018e-05 3.460719e-05
7.088765e-05 3.464209e-05
7.082099e-05 3.467718e-05
7.076031e-05 3.471186e-05
7.070570e-05 3.474547e-05
7.065726e-05 3.477731e-05
7.061504e-05 3.480662e-05
7.057909e-05 3.483261e-05
7.054946e-05 3.485445e-05
7.052615e-05 3.487131e-05
7.050918e-05 3.488234e-05
7.049853e-05 3.488669e-05
7.049417e-05 3.488355e-05
7.049605e-05 3.487217e-05
7.050411e-05 3.485187e-05
7.051823e-05 3.482206e-05
7.053829e-05 3.478230e-05
7.056413e-05 3.473229e-05
7.059556e-05 3.467189e-05
7.063235e-05 3.460115e-05
7.067426e-05 3.452033e-05
7.072098e-05 3.442983e-05
7.077222e-05 3.433025e-05
7.082763e-05 3.422235e-05
7.088688e-05 3.410698e-05
7.094960e-05 3.398512e-05
7.101544e-05 3.385779e-05
7.108405e-05 3.372604e-05
7.115509e-05 3.359093e-05
7.122823e-05 3.345349e-05
7.130316e-05 3.331473e-05
7.137957e-05 3.317558e-05
7.145719e-05 3.303691e-05
7.153574e-05 3.289954e-05
7.161497e-05 3.276420e-05
7.169465e-05 3.263156e-05
7.177452e-05 3.250221e-05
7.185437e-05 3.237669e-05
7.193396e-05 3.225548e-05
7.201307e-05 3.213900e-05
7.209149e-05 3.202761e-05
7.216898e-05 3.192164e-05
7.224532e-05 3.182138e-05
7.232027e-05 3.172705e-05
7.239359e-05 3.163887e-05
7.246503e-05 3.155699e-05
7.253433e-05 3.148155e-05
7.260122e-05 3.141264e-05
7.266542e-05 3.135030e-05
7.272663e-05 3.129455e-05
7.278453e-05 3.124536e-05
7.283880e-05 3.120264e-05
7.288910e-05 3.116628e-05
7.293505e-05 3.113608e-05
7.297630e-05 3.111183e-05
7.301244e-05 3.109322e-05
7.304309e-05 3.107993e-05
7.306783e-05 3.107155e-05
7.308626e-05 3.106762e-05
7.309797e-05 3.106765e-05
7.310256e-05 3.107110e-05
7.309965e-05 3.107740e-05
7.308890e-05 3.108595e-05
7.306997e-05 3.109614e-05
7.304259e-05 3.110738e-05
7.300656e-05 3.111909e-05
7.296172e-05 3.113070e-05
7.290801e-05 3.114174e-05
7.284545e-05 3.115177e-05
7.277416e-05 3.116045e-05
7.269437e-05 3.116751e-05
7.260639e-05 3.117279e-05
7.251067e-05 3.117624e-05
7.240771e-05 3.117791e-05
7.229812e-05 3.117793e-05
7.218258e-05 3.117652e-05
7.206181e-05 3.117399e-05
7.193657e-05 3.117069e-05
7.180764e-05 3.116700e-05
7.167582e-05 3.116336e-05
7.154187e-05 3.116018e-05
7.140654e-05 3.115789e-05
7.127057e-05 3.115688e-05
7.113461e-05 3.115752e-05
7.099933e-05 3.116016e-05
7.086530e-05 3.116507e-05
7.073308e-05 3.117250e-05
7.060317e-05 3.118266e-05
7.047603e-05 3.119566e-05
7.035208e-05 3.121161e-05
7.023170e-05 3.123054e-05
7.011524e-05 3.125242e-05
7.000301e-05 3.127720e-05
6.989529e-05 3.130475e-05
6.979234e-05 3.133489e-05
6.969438e-05 3.136739e-05
6.960161e-05 3.140197e-05
6.951422e-05 3.143830e-05
6.943236e-05 3.147598e-05
6.935617e-05 3.151457e-05
6.928575e-05 3.155357e-05
6.922121e-05 3.159242e-05
6.916262e-05 3.163052e-05
6.911003e-05 3.166721e-05
6.906349e-05 3.170177e-05
6.902302e-05 3.173345e-05
6.898862e-05 3.176146e-05
6.896029e-05 3.178497e-05
6.893799e-05 3.180313e-05
6.892167e-05 3.181511e-05
6.891129e-05 3.182007e-05
6.890676e-05 3.181719e-05
6.890799e-05 3.180572e-05
6.891487e-05 3.178499e-05
6.892725e-05 3.175442e-05
6.894500e-05 3.171357e-05
6.896793e-05 3.166216e-05
6.899585e-05 3.160006e-05
6.902853e-05 3.152733e-05
6.906573e-05 3.144423e-05
6.910719e-05 3.135121e-05
6.915263e-05 3.124886e-05
6.920177e-05 3.113795e-05
6.925430e-05 3.101938e-05
6.930994e-05 3.089412e-05
6.936837e-05 3.076323e-05
6.942932e-05 3.062776e-05
6.949249e-05 3.048880e-05
6.955764e-05 3.034740e-05
6.962448e-05 3.020457e-05
6.969279e-05 3.006127e-05
6.976233e-05 2.991838e-05
6.983288e-05 2.977673e-05
6.990423e-05 2.963707e-05
6.997617e-05 2.950008e-05
7.004849e-05 2.936637e-05
7.012101e-05 2.923648e-05
7.019352e-05 2.911090e-05
7.026583e-05 2.899007e-05
7.033773e-05 2.887437e-05
7.040902e-05 2.876414e-05
7.047949e-05 2.865966e-05
7.054891e-05 2.856119e-05
7.061705e-05 2.846895e-05
7.068368e-05 2.838312e-05
7.074854e-05 2.830383e-05
7.081138e-05 2.823119e-05
7.087190e-05 2.816528e-05
7.092981e-05 2.810611e-05
7.098480e-05 2.805368e-05
7.103653e-05 2.800792e-05
7.108465e-05 2.796873e-05
7.112880e-05 2.793595e-05
7.116859e-05 2.790937e-05
7.120361e-05 2.788873e-05
7.123344e-05 2.787370e-05
7.125766e-05 2.786391e-05
7.127583e-05 2.785893e-05
7.128753e-05 2.785830e-05
7.129231e-05 2.786148e-05
7.128977e-05 2.786793e-05
7.127952e-05 2.787708e-05
7.126121e-05 2.788835e-05
7.123452e-05 2.790114e-05
7.119922e-05 2.791489e-05
7.115512e-05 2.792906e-05
7.110213e-05 2.794316e-05
7.104025e-05 2.795676e-05
7.096957e-05 2.796950e-05
7.089031e-05 2.798112e-05
7.080279e-05 2.799144e-05
7.070742e-05 2.800038e-05
7.060473e-05 2.800794e-05
7.049532e-05 2.801425e-05
7.037989e-05 2.801947e-05
7.025917e-05 2.802386e-05
7.013394e-05 2.802774e-05
7.000502e-05 2.803145e-05
6.987320e-05 2.803537e-05
6.973929e-05 2.803988e-05
6.960406e-05 2.804534e-05
6.946824e-05 2.805213e-05
6.933255e-05 2.806057e-05
6.919764e-05 2.807096e-05
6.906412e-05 2.808354e-05
6.893254e-05 2.809855e-05
6.880343e-05 2.811613e-05
6.867724e-05 2.813640e-05
6.855441e-05 2.815943e-05
6.843531e-05 2.818522e-05
6.832030e-05 2.821375e-05
6.820967e-05 2.824492e-05
6.810371e-05 2.827860e-05
6.800265e-05 2.831459e-05
6.790672e-05 2.835265e-05
6.781609e-05 2.839250e-05
6.773092e-05 2.843377e-05
6.765136e-05 2.847608e-05
6.757750e-05 2.851898e-05
6.750943e-05 2.856195e-05
6.744723e-05 2.860444e-05
6.739092e-05 2.864584e-05
6.734052e-05 2.868548e-05
6.729604e-05 2.872265e-05
6.725745e-05 2.875660e-05
6.722471e-05 2.878653e-05
6.719777e-05 2.881163e-05
6.717655e-05 2.883104e-05
6.716095e-05 2.884394e-05
6.715087e-05 2.884948e-05
6.714618e-05 2.884686e-05
6.714675e-05 2.883534e-05
6.715243e-05 2.881425e-05
6.716304e-05 2.878303e-05
6.717842e-05 2.874123e-05
6.719837e-05 2.868859e-05
6.722268e-05 2.862498e-05
6.725113e-05 2.855050e-05
6.728351e-05 2.846541e-05
6.731957e-05 2.837016e-05
6.735907e-05 2.826537e-05
6.740177e-05 2.815184e-05
6.744742e-05 2.803045e-05
6.749578e-05 2.790221e-05
6.754661e-05 2.776817e-05
6.759969e-05 2.762944e-05
6.765480e-05 2.748708e-05
6.771173e-05 2.734218e-05
6.777028e-05 2.719575e-05
6.783026e-05 2.704877e-05
6.789150e-05 2.690213e-05
6.795381e-05 2.675667e-05
6.801703e-05 2.661315e-05
6.808100e-05 2.647226e-05
6.814554e-05 2.633462e-05
6.821049e-05 2.620079e-05
6.827569e-05 2.607127e-05
6.834095e-05 2.594649e-05
6.840610e-05 2.582686e-05
6.847095e-05 2.571272e-05
6.853531e-05 2.560437e-05
6.859897e-05 2.550209e-05
6.866172e-05 2.540609e-05
6.872332e-05 2.531658e-05
6.878353e-05 2.523370e-05
6.884210e-05 2.515758e-05
6.889874e-05 2.508831e-05
6.895316e-05 2.502592e-05
6.900505e-05 2.497042e-05
6.905408e-05 2.492177e-05
6.909988e-05 2.487989e-05
6.914207e-05 2.484463e-05
6.918027e-05 2.481582e-05
6.921405e-05 2.479320e-05
6.924297e-05 2.477648e-05
6.926659e-05 2.476532e-05
6.928445e-05 2.475931e-05
6.929608e-05 2.475800e-05
6.930104e-05 2.476091e-05
6.929888e-05 2.476750e-05
6.928917e-05 2.477722e-05
6.927153e-05 2.478952e-05
6.924562e-05 2.480381e-05
6.921117e-05 2.481956e-05
6.916795e-05 2.483624e-05
6.911586e-05 2.485335e-05
6.905485e-05 2.487048e-05
6.898503e-05 2.488726e-05
6.890657e-05 2.490340e-05
6.881978e-05 2.491872e-05
6.872508e-05 2.493311e-05
6.862299e-05 2.494655e-05
6.851412e-05 2.495911e-05
6.839918e-05 2.497094e-05
6.827891e-05 2.498225e-05
6.815411e-05 2.499330e-05
6.802561e-05 2.500440e-05
6.789424e-05 2.501587e-05
6.776080e-05 2.502804e-05
6.762611e-05 2.504125e-05
6.749091e-05 2.505581e-05
6.735592e-05 2.507202e-05
6.722183e-05 2.509012e-05
6.708924e-05 2.511034e-05
6.695874e-05 2.513286e-05
6.683085e-05 2.515781e-05
6.670603e-05 2.518529e-05
6.658472e-05 2.521532e-05
6.646730e-05 2.524790e-05
6.635411e-05 2.528298e-05
6.624546e-05 2.532044e-05
6.614160e-05 2.536013e-05
6.604277e-05 2.540186e-05
6.594918e-05 2.544536e-05
6.586098e-05 2.549033e-05
6.577832e-05 2.553642e-05
6.570131e-05 2.558322e-05
6.563003e-05 2.563028e-05
6.556454e-05 2.567708e-05
6.550487e-05 2.572307e-05
6.545103e-05 2.576763e-05
6.540299e-05 2.581009e-05
6.536071e-05 2.584975e-05
6.532413e-05 2.588586e-05
6.529317e-05 2.591762e-05
6.526771e-05 2.594422e-05
6.524763e-05 2.596482e-05
6.523280e-05 2.597859e-05
6.522305e-05 2.598470e-05
6.521822e-05 2.598235e-05
6.521813e-05 2.597082e-05
6.522259e-05 2.594944e-05
6.523139e-05 2.591765e-05
6.524435e-05 2.587504e-05
6.526125e-05 2.582134e-05
6.528187e-05 2.575645e-05
6.530601e-05 2.568046e-05
6.533345e-05 2.559365e-05
6.536399e-05 2.549649e-05
6.539742e-05 2.538962e-05
6.543354e-05 2.527382e-05
6.547216e-05 2.515001e-05
6.551309e-05 2.501921e-05
6.555615e-05 2.488248e-05
6.560119e-05 2.474093e-05
6.564805e-05 2.459565e-05
6.569658e-05 2.444772e-05
6.574664e-05 2.429818e-05
6.579810e-05 2.414800e-05
6.585083e-05 2.399809e-05
6.590470e-05 2.384930e-05
6.595959e-05 2.370239e-05
6.601537e-05 2.355807e-05
6.607192e-05 2.341695e-05
6.612909e-05 2.327962e-05
6.618676e-05 2.314657e-05
6.624476e-05 2.301826e-05
6.630294e-05 2.289509e-05
6.636115e-05 2.277742e-05
6.641919e-05 2.266556e-05
6.647688e-05 2.255980e-05
6.653402e-05 2.246036e-05
6.659039e-05 2.236746e-05
6.664575e-05 2.228127e-05
6.669985e-05 2.220192e-05
6.675243e-05 2.212951e-05
6.680319e-05 2.206410e-05
6.685182e-05 2.200572e-05
6.689797e-05 2.195434e-05
6.694129e-05 2.190990e-05
6.698140e-05 2.187229e-05
6.701788e-05 2.184133e-05
6.705031e-05 2.181681e-05
6.707822e-05 2.179847e-05
6.710116e-05 2.178597e-05
6.711865e-05 2.177894e-05
6.713019e-05 2.177697e-05
6.713531e-05 2.177959e-05
6.713352e-05 2.178629e-05
6.712439e-05 2.179655e-05
6.710748e-05 2.180984e-05
6.708244e-05 2.182560e-05
6.704894e-05 2.184330e-05
6.700675e-05 2.186242e-05
6.695572e-05 2.188250e-05
6.689581e-05 2.190309e-05
6.682706e-05 2.192384e-05
6.674965e-05 2.194446e-05
6.666388e-05 2.196473e-05
6.657016e-05 2.198452e-05
6.646901e-05 2.200379e-05
6.636104e-05 2.202257e-05
6.624697e-05 2.204097e-05
6.612754e-05 2.205916e-05
6.600359e-05 2.207734e-05
6.587593e-05 2.209579e-05
6.574543e-05 2.211477e-05
6.561292e-05 2.213458e-05
6.547920e-05 2.215549e-05
6.534505e-05 2.217777e-05
6.521122e-05 2.220169e-05
6.507838e-05 2.222745e-05
6.494718e-05 2.225524e-05
6.481818e-05 2.228520e-05
6.469193e-05 2.231745e-05
6.456889e-05 2.235203e-05
6.444951e-05 2.238897e-05
6.433415e-05 2.242822e-05
6.422315e-05 2.246973e-05
6.411682e-05 2.251336e-05
6.401541e-05 2.255894e-05
6.391914e-05 2.260626e-05
6.382819e-05 2.265506e-05
6.374272e-05 2.270501e-05
6.366283e-05 2.275577e-05
6.358863e-05 2.280691e-05
6.352017e-05 2.285797e-05
6.345747e-05 2.290845e-05
6.340054e-05 2.295779e-05
6.334933e-05 2.300536e-05
6.330381e-05 2.305050e-05
6.326387e-05 2.309252e-05
6.322943e-05 2.313067e-05
6.320033e-05 2.316415e-05
6.317644e-05 2.319216e-05
6.315758e-05 2.321388e-05
6.314356e-05 2.322848e-05
6.313417e-05 2.323514e-05
6.312922e-05 2.323307e-05
6.312847e-05 2.322156e-05
6.313169e-05 2.319996e-05
6.313866e-05 2.316772e-05
6.314915e-05 2.312444e-05
6.316294e-05 2.306986e-05
6.317981e-05 2.300390e-05
6.319956e-05 2.292665e-05
6.322198e-05 2.283841e-05
6.324690e-05 2.273966e-05
6.327415e-05 2.263104e-05
6.330357e-05 2.251336e-05
6.333503e-05 2.238754e-05
6.336839e-05 2.225461e-05
6.340355e-05 2.211564e-05
6.344040e-05 2.197174e-05
6.347885e-05 2.182401e-05
6.351882e-05 2.167355e-05
6.356022e-05 2.152138e-05
6.360299e-05 2.136850e-05
6.364704e-05 2.121581e-05
6.369229e-05 2.106418e-05
6.373867e-05 2.091436e-05
6.378609e-05 2.076708e-05
6.383445e-05 2.062295e-05
6.388366e-05 2.048257e-05
6.393360e-05 2.034643e-05
6.398415e-05 2.021501e-05
6.403518e-05 2.008870e-05
6.408654e-05 1.996789e-05
6.413808e-05 1.985289e-05
6.418961e-05 1.974399e-05
6.424095e-05 1.964144e-05
6.429190e-05 1.954547e-05
6.434223e-05 1.945624e-05
6.439170e-05 1.937392e-05
6.444004e-05 1.929862e-05
6.448697e-05 1.923041e-05
6.453216e-05 1.916933e-05
6.457530e-05 1.911540e-05
6.461600e-05 1.906854e-05
6.465389e-05 1.902869e-05
6.468853e-05 1.899569e-05
6.471950e-05 1.896936e-05
6.474632e-05 1.894944e-05
6.476851e-05 1.893565e-05
6.478556e-05 1.892763e-05
6.479697e-05 1.892500e-05
6.480223e-05 1.892732e-05
6.480083e-05 1.893411e-05
6.479230e-05 1.894488e-05
6.477618e-05 1.895912e-05
6.475208e-05 1.897629e-05
6.471965e-05 1.899588e-05
6.467863e-05 1.901739e-05
6.462884e-05 1.904035e-05
6.457020e-05 1.906435e-05
6.450275e-05 1.908901e-05
6.442665e-05 1.911403e-05
6.434219e-05 1.913918e-05
6.424976e-05 1.916432e-05
6.414988e-05 1.918935e-05
6.404317e-05 1.921429e-05
6.393033e-05 1.923920e-05
6.381215e-05 1.926420e-05
6.368944e-05 1.928947e-05
6.356305e-05 1.931520e-05
6.343385e-05 1.934163e-05
6.330269e-05 1.936900e-05
6.317039e-05 1.939754e-05
6.303774e-05 1.942748e-05
6.290550e-05 1.945903e-05
6.277436e-05 1.949236e-05
6.264496e-05 1.952763e-05
6.251790e-05 1.956494e-05
6.239370e-05 1.960436e-05
6.227285e-05 1.964594e-05
6.215578e-05 1.968966e-05
6.204286e-05 1.973547e-05
6.193442e-05 1.978327e-05
6.183077e-05 1.983292e-05
6.173214e-05 1.988425e-05
6.163874e-05 1.993701e-05
6.155073e-05 1.999093e-05
6.146826e-05 2.004571e-05
6.139142e-05 2.010096e-05
6.132028e-05 2.015627e-05
6.125486e-05 2.021117e-05
6.119515e-05 2.026517e-05
6.114114e-05 2.031768e-05
6.109275e-05 2.036811e-05
6.104988e-05 2.041579e-05
6.101243e-05 2.046003e-05
6.098022e-05 2.050008e-05
6.095309e-05 2.053518e-05
6.093084e-05 2.056452e-05
6.091326e-05 2.058728e-05
6.090010e-05 2.060266e-05
6.089111e-05 2.060984e-05
6.088605e-05 2.060807e-05
6.088464e-05 2.059662e-05
6.088662e-05 2.057487e-05
6.089173e-05 2.054229e-05
6.089972e-05 2.049847e-05
6.091036e-05 2.044319e-05
6.092342e-05 2.037637e-05
6.093871e-05 2.029812e-05
6.095603e-05 2.020874e-05
6.097525e-05 2.010872e-05
6.099623e-05 1.999872e-05
6.101886e-05 1.987954e-05
6.104305e-05 1.975213e-05
6.106873e-05 1.961750e-05
6.109587e-05 1.947675e-05
6.112441e-05 1.933097e-05
6.115433e-05 1.918128e-05
6.118561e-05 1.902877e-05
6.121822e-05 1.887448e-05
6.125215e-05 1.871940e-05
6.128737e-05 1.856444e-05
6.132386e-05 1.841046e-05
6.136158e-05 1.825824e-05
6.140047e-05 1.810847e-05
6.144049e-05 1.796181e-05
6.148157e-05 1.781884e-05
6.152363e-05 1.768006e-05
6.156656e-05 1.754595e-05
6.161027e-05 1.741693e-05
6.165462e-05 1.729337e-05
6.169947e-05 1.717561e-05
6.174468e-05 1.706394e-05
6.179006e-05 1.695862e-05
6.183543e-05 1.685988e-05
6.188056e-05 1.676791e-05
6.192523e-05 1.668289e-05
6.196917e-05 1.660494e-05
6.201211e-05 1.653415e-05
6.205373e-05 1.647059e-05
6.209370e-05 1.641426e-05
6.213165e-05 1.636516e-05
6.216719e-05 1.632320e-05
6.219989e-05 1.628827e-05
6.222929e-05 1.626020e-05
6.225493e-05 1.623878e-05
6.227629e-05 1.622374e-05
6.229285e-05 1.621476e-05
6.230409e-05 1.621148e-05
6.230947e-05 1.621349e-05
6.230847e-05 1.622035e-05
6.230057e-05 1.623159e-05
6.228530e-05 1.624673e-05
6.226222e-05 1.626525e-05
6.223097e-05 1.628667e-05
6.219125e-05 1.631050e-05
6.214285e-05 1.633628e-05
6.208568e-05 1.636360e-05
6.201976e-05 1.639208e-05
6.194522e-05 1.642142e-05
6.186234e-05 1.645138e-05
6.177150e-05 1.648177e-05
6.167322e-05 1.651249e-05
6.156811e-05 1.654350e-05
6.145689e-05 1.657484e-05
6.134033e-05 1.660657e-05
6.121927e-05 1.663883e-05
6.109457e-05 1.667177e-05
6.096710e-05 1.670556e-05
6.083772e-05 1.674040e-05
6.070728e-05 1.677648e-05
6.057657e-05 1.681398e-05
6.044635e-05 1.685305e-05
6.031733e-05 1.689385e-05
6.019017e-05 1.693647e-05
6.006545e-05 1.698101e-05
5.994372e-05 1.702749e-05
5.982545e-05 1.707593e-05
5.971108e-05 1.712629e-05
5.960097e-05 1.717849e-05
5.949546e-05 1.723243e-05
5.939482e-05 1.728794e-05
5.929929e-05 1.734484e-05
5.920907e-05 1.740287e-05
5.912430e-05 1.746175e-05
5.904511e-05 1.752116e-05
5.897156e-05 1.758072e-05
5.890370e-05 1.764002e-05
5.884154e-05 1.769859e-05
5.878503e-05 1.775591e-05
5.873411e-05 1.781144e-05
5.868869e-05 1.786456e-05
5.864863e-05 1.791462e-05
5.861377e-05 1.796093e-05
5.858391e-05 1.800277e-05
5.855884e-05 1.803936e-05
5.853831e-05 1.806993e-05
5.852206e-05 1.809366e-05
5.850980e-05 1.810977e-05
5.850125e-05 1.811745e-05
5.849609e-05 1.811597e-05
5.849402e-05 1.810462e-05
5.849475e-05 1.808279e-05
5.849799e-05 1.804997e-05
5.850346e-05 1.800577e-05
5.851091e-05 1.794997e-05
5.852012e-05 1.788251e-05
5.853089e-05 1.780351e-05
5.854307e-05 1.771328e-05
5.855652e-05 1.761233e-05
5.857115e-05 1.750130e-05
5.858691e-05 1.738103e-05
5.860376e-05 1.725244e-05
5.862169e-05 1.711656e-05
5.864071e-05 1.697448e-05
5.866084e-05 1.682731e-05
5.868213e-05 1.667615e-05
5.870462e-05 1.652210e-05
5.872833e-05 1.636620e-05
5.875332e-05 1.620942e-05
5.877960e-05 1.605270e-05
5.880720e-05 1.589688e-05
5.883613e-05 1.574274e-05
5.886637e-05 1.559100e-05
5.889792e-05 1.544228e-05
5.893074e-05 1.529719e-05
5.896477e-05 1.515623e-05
5.899994e-05 1.501988e-05
5.903618e-05 1.488857e-05
5.907337e-05 1.476267e-05
5.911141e-05 1.464253e-05
5.915014e-05 1.452845e-05
5.918941e-05 1.442070e-05
5.922903e-05 1.431952e-05
5.926882e-05 1.422512e-05
5.930854e-05 1.413768e-05
5.934794e-05 1.405734e-05
5.938675e-05 1.398420e-05
5.942466e-05 1.391836e-05
5.946134e-05 1.385984e-05
5.949641e-05 1.380863e-05
5.952949e-05 1.376471e-05
5.956013e-05 1.372796e-05
5.958788e-05 1.369825e-05
5.961224e-05 1.367540e-05
5.963270e-05 1.365916e-05
5.964873e-05 1.364924e-05
5.965976e-05 1.364532e-05
5.966525e-05 1.364702e-05
5.966464e-05 1.365393e-05
5.965740e-05 1.366561e-05
5.964302e-05 1.368159e-05
5.962104e-05 1.370141e-05
5.959107e-05 1.372458e-05
5.955278e-05 1.375065e-05
5.950594e-05 1.377916e-05
5.945043e-05 1.380971e-05
5.938625e-05 1.384193e-05
5.931352e-05 1.387549e-05
5.923249e-05 1.391015e-05
5.914354e-05 1.394570e-05
5.904718e-05 1.398200e-05
5.894402e-05 1.401899e-05
5.883478e-05 1.405665e-05
5.872024e-05 1.409502e-05
5.860122e-05 1.413416e-05
5.847862e-05 1.417419e-05
5.835329e-05 1.421524e-05
5.822612e-05 1.425744e-05
5.809796e-05 1.430093e-05
5.796961e-05 1.434586e-05
5.784185e-05 1.439234e-05
5.771539e-05 1.444046e-05
5.759088e-05 1.449031e-05
5.746892e-05 1.454192e-05
5.735005e-05 1.459530e-05
5.723475e-05 1.465044e-05
5.712345e-05 1.470727e-05
5.701652e-05 1.476571e-05
5.691427e-05 1.482560e-05
5.681698e-05 1.488679e-05
5.672487e-05 1.494907e-05
5.663812e-05 1.501217e-05
5.655687e-05 1.507582e-05
5.648121e-05 1.513967e-05
5.641120e-05 1.520335e-05
5.634685e-05 1.526644e-05
5.628815e-05 1.532848e-05
5.623502e-05 1.538895e-05
5.618737e-05 1.544730e-05
5.614507e-05 1.550294e-05
5.610794e-05 1.555521e-05
5.607579e-05 1.560345e-05
5.604839e-05 1.564693e-05
5.602545e-05 1.568490e-05
5.600671e-05 1.571659e-05
5.599185e-05 1.574122e-05
5.598053e-05 1.575800e-05
5.597243e-05 1.576616e-05
5.596719e-05 1.576498e-05
5.596448e-05 1.575377e-05
5.596396e-05 1.573193e-05
5.596531e-05 1.569898e-05
5.596823e-05 1.565454e-05
5.597247e-05 1.559841e-05
5.597780e-05 1.553053e-05
5.598403e-05 1.545104e-05
5.599101e-05 1.536026e-05
5.599865e-05 1.525870e-05
5.600690e-05 1.514702e-05
5.601574e-05 1.502604e-05
5.602519e-05 1.489670e-05
5.603530e-05 1.476002e-05
5.604614e-05 1.461708e-05
5.605781e-05 1.446899e-05
5.607040e-05 1.431686e-05
5.608401e-05 1.416178e-05
5.609875e-05 1.400477e-05
5.611471e-05 1.384682e-05
5.613196e-05 1.368885e-05
5.615058e-05 1.353170e-05
5.617063e-05 1.337616e-05
5.619212e-05 1.322293e-05
5.621510e-05 1.307265e-05
5.623954e-05 1.292592e-05
5.626543e-05 1.278324e-05
5.629274e-05 1.264510e-05
5.632138e-05 1.251192e-05
5.635130e-05 1.238410e-05
5.638238e-05 1.226197e-05
5.641451e-05 1.214586e-05
5.644754e-05 1.203604e-05
5.648130e-05 1.193275e-05
5.651561e-05 1.183623e-05
5.655025e-05 1.174665e-05
5.658499e-05 1.166418e-05
5.661954e-05 1.158895e-05
5.665361e-05 1.152104e-05
5.668687e-05 1.146051e-05
5.671895e-05 1.140738e-05
5.674945e-05 1.136163e-05
5.677794e-05 1.132319e-05
5.680394e-05 1.129194e-05
5.682695e-05 1.126772e-05
5.684645e-05 1.125034e-05
5.686188e-05 1.123952e-05
5.687267e-05 1.123497e-05
5.687825e-05 1.123636e-05
5.687803e-05 1.124329e-05
5.687147e-05 1.125536e-05
5.685803e-05 1.127214e-05
5.683723e-05 1.129319e-05
5.680863e-05 1.131804e-05
5.677190e-05 1.134626e-05
5.672677e-05 1.137741e-05
5.667311e-05 1.141109e-05
5.661088e-05 1.144693e-05
5.654019e-05 1.148461e-05
5.646128e-05 1.152386e-05
5.637452e-05 1.156445e-05
5.628040e-05 1.160622e-05
5.617953e-05 1.164906e-05
5.607263e-05 1.169292e-05
5.596047e-05 1.173779e-05
5.584390e-05 1.178369e-05
5.572379e-05 1.183068e-05
5.560102e-05 1.187885e-05
5.547648e-05 1.192827e-05
5.535102e-05 1.197904e-05
5.522546e-05 1.203125e-05
5.510057e-05 1.208498e-05
5.497708e-05 1.214027e-05
5.485563e-05 1.219717e-05
5.473683e-05 1.225569e-05
5.462122e-05 1.231580e-05
5.450927e-05 1.237746e-05
5.440141e-05 1.244058e-05
5.429800e-05 1.250504e-05
5.419936e-05 1.257070e-05
5.410573e-05 1.263737e-05
5.401735e-05 1.270482e-05
5.393436e-05 1.277280e-05
5.385689e-05 1.284100e-05
5.378502e-05 1.290908e-05
5.371877e-05 1.297667e-05
5.365814e-05 1.304335e-05
5.360309e-05 1.310864e-05
5.355351e-05 1.317206e-05
5.350929e-05 1.323305e-05
5.347025e-05 1.329102e-05
5.343618e-05 1.334534e-05
5.340685e-05 1.339534e-05
5.338198e-05 1.344031e-05
5.336126e-05 1.347954e-05
5.334437e-05 1.351225e-05
5.333094e-05 1.353769e-05
5.332060e-05 1.355509e-05
5.331298e-05 1.356371e-05
5.330769e-05 1.356283e-05
5.330434e-05 1.355179e-05
5.330256e-05 1.353002e-05
5.330202e-05 1.349704e-05
5.330240e-05 1.345251e-05
5.330341e-05 1.339622e-05
5.330484e-05 1.332815e-05
5.330650e-05 1.324843e-05
5.330826e-05 1.315741e-05
5.331007e-05 1.305557e-05
5.331190e-05 1.294361e-05
5.331379e-05 1.282232e-05
5.331581e-05 1.269265e-05
5.331807e-05 1.255561e-05
5.332070e-05 1.241228e-05
5.332386e-05 1.226377e-05
5.332771e-05 1.211117e-05
5.333241e-05 1.195556e-05
5.333812e-05 1.179797e-05
5.334500e-05 1.163936e-05
5.335317e-05 1.148066e-05
5.336275e-05 1.132271e-05
5.337384e-05 1.116627e-05
5.338652e-05 1.101206e-05
5.340084e-05 1.086072e-05
5.341683e-05 1.071282e-05
5.343451e-05 1.056889e-05
5.345384e-05 1.042941e-05
5.347481e-05 1.029481e-05
5.349735e-05 1.016549e-05
5.352138e-05 1.004178e-05
5.354680e-05 9.924015e-06
5.357348e-05 9.812479e-06
5.360126e-05 9.707430e-06
5.362998e-05 9.609098e-06
5.365943e-05 9.517683e-06
5.368938e-05 9.433359e-06
5.371956e-05 9.356265e-06
5.374969e-05 9.286513e-06
5.377943e-05 9.224177e-06
5.380841e-05 9.169297e-06
5.383624e-05 9.121871e-06
5.386247e-05 9.081858e-06
5.388664e-05 9.049171e-06
5.390822e-05 9.023678e-06
5.392669e-05 9.005201e-06
5.394148e-05 8.993518e-06
5.395199e-05 8.988361e-06
5.395763e-05 8.989421e-06
5.395782e-05 8.996355e-06
5.395196e-05 9.008784e-06
5.393951e-05 9.026309e-06
5.391994e-05 9.048510e-06
5.389282e-05 9.074962e-06
5.385776e-05 9.105239e-06
5.381450e-05 9.138927e-06
5.376285e-05 9.175629e-06
5.370278e-05 9.214980e-06
5.363437e-05 9.256651e-06
5.355783e-05 9.300355e-06
5.347354e-05 9.345850e-06
5.338197e-05 9.392947e-06
5.328373e-05 9.441502e-06
5.317951e-05 9.491419e-06
5.307011e-05 9.542641e-06
5.295636e-05 9.595150e-06
5.283914e-05 9.648951e-06
5.271934e-05 9.704073e-06
5.259784e-05 9.760552e-06
5.247550e-05 9.818434e-06
5.235314e-05 9.877757e-06
5.223153e-05 9.938552e-06
5.211141e-05 1.000084e-05
5.199342e-05 1.006460e-05
5.187817e-05 1.012983e-05
5.176620e-05 1.019648e-05
5.165797e-05 1.026445e-05
5.155390e-05 1.033365e-05
5.145436e-05 1.040394e-05
5.135964e-05 1.047514e-05
5.126999e-05 1.054707e-05
5.118562e-05 1.061948e-05
5.110666e-05 1.069210e-05
5.103323e-05 1.076462e-05
5.096538e-05 1.083672e-05
5.090312e-05 1.090799e-05
5.084642e-05 1.097803e-05
5.079519e-05 1.104638e-05
5.074934e-05 1.111254e-05
5.070868e-05 1.117596e-05
5.067303e-05 1.123607e-05
5.064213e-05 1.129225e-05
5.061571e-05 1.134385e-05
5.059346e-05 1.139018e-05
5.057502e-05 1.143053e-05
5.056003e-05 1.146415e-05
5.054808e-05 1.149032e-05
5.053876e-05 1.150829e-05
5.053165e-05 1.151733e-05
5.052631e-05 1.151675e-05
5.052234e-05 1.150592e-05
5.051932e-05 1.148429e-05
5.051689e-05 1.145140e-05
5.051471e-05 1.140692e-05
5.051249e-05 1.135067e-05
5.051001e-05 1.128262e-05
5.050710e-05 1.120294e-05
5.050365e-05 1.111197e-05
5.049962e-05 1.101020e-05
5.049503e-05 1.089831e-05
5.048996e-05 1.077711e-05
5.048454e-05 1.064754e-05
5.047894e-05 1.051060e-05
5.047335e-05 1.036736e-05
5.046799e-05 1.021891e-05
5.046308e-05 1.006634e-05
5.045886e-05 9.910712e-06
5.045553e-05 9.753048e-06
5.045330e-05 9.594313e-06
5.045236e-05 9.435406e-06
5.045287e-05 9.277162e-06
5.045498e-05 9.120348e-06
5.045880e-05 8.965662e-06
5.046442e-05 8.813745e-06
5.047190e-05 8.665172e-06
5.048129e-05 8.520469e-06
5.049260e-05 8.380112e-06
5.050582e-05 8.244533e-06
5.052091e-05 8.114125e-06
5.053781e-05 7.989245e-06
5.055643e-05 7.870216e-06
5.057667e-05 7.757335e-06
5.059839e-05 7.650866e-06
5.062143e-05 7.551049e-06
5.064559e-05 7.458097e-06
5.067066e-05 7.372194e-06
5.069637e-05 7.293497e-06
5.072245e-05 7.222132e-06
5.074856e-05 7.158194e-06
5.077435e-05 7.101743e-06
5.079941e-05 7.052800e-06
5.082331e-05 7.011349e-06
5.084556e-05 6.977330e-06
5.086565e-05 6.950641e-06
5.088303e-05 6.931136e-06
5.089712e-05 6.918625e-06
5.090732e-05 6.912873e-06
5.091302e-05 6.913608e-06
5.091360e-05 6.920520e-06
5.090846e-05 6.933265e-06
5.089703e-05 6.951474e-06
5.087877e-05 6.974761e-06
5.085321e-05 7.002724e-06
5.081995e-05 7.034961e-06
5.077869e-05 7.071073e-06
5.072923e-05 7.110676e-06
5.067151e-05 7.153407e-06
5.060560e-05 7.198931e-06
5.053170e-05 7.246949e-06
5.045015e-05 7.297202e-06
5.036143e-05 7.349471e-06
5.026614e-05 7.403578e-06
5.016495e-05 7.459387e-06
5.005867e-05 7.516797e-06
4.994812e-05 7.575740e-06
4.983417e-05 7.636172e-06
4.971773e-05 7.698071e-06
4.959966e-05 7.761423e-06
4.948084e-05 7.826223e-06
4.936208e-05 7.892462e-06
4.924417e-05 7.960128e-06
4.912781e-05 8.029196e-06
4.901367e-05 8.099624e-06
4.890235e-05 8.171353e-06
4.879438e-05 8.244303e-06
4.869022e-05 8.318369e-06
4.859030e-05 8.393420e-06
4.849495e-05 8.469298e-06
4.840447e-05 8.545818e-06
4.831909e-05 8.622765e-06
4.823901e-05 8.699890e-06
4.816434e-05 8.776918e-06
4.809519e-05 8.853536e-06
4.803158e-05 8.929399e-06
4.797351e-05 9.004128e-06
4.792091e-05 9.077305e-06
4.787370e-05 9.148476e-06
4.783171e-05 9.217151e-06
4.779475e-05 9.282800e-06
4.776260e-05 9.344856e-06
4.773498e-05 9.402717e-06
4.771156e-05 9.455745e-06
4.769200e-05 9.503274e-06
4.767591e-05 9.544610e-06
4.766287e-05 9.579042e-06
4.765244e-05 9.605852e-06
4.764417e-05 9.624323e-06
4.763758e-05 9.633755e-06
4.763222e-05 9.633485e-06
4.762763e-05 9.622904e-06
4.762338e-05 9.601481e-06
4.761906e-05 9.568782e-06
4.761434e-05 9.524499e-06
4.760890e-05 9.468466e-06
4.760253e-05 9.400677e-06
4.759505e-05 9.321296e-06
4.758639e-05 9.230665e-06
4.757653e-05 9.129294e-06
4.756553e-05 9.017853e-06
4.755352e-05 8.897147e-06
4.754069e-05 8.768096e-06
4.752724e-05 8.631701e-06
4.751345e-05 8.489016e-06
4.749959e-05 8.341119e-06
4.748595e-05 8.189082e-06
4.747281e-05 8.033954e-06
4.746044e-05 7.876741e-06
4.744912e-05 7.718394e-06
4.743907e-05 7.559802e-06
4.743051e-05 7.401789e-06
4.742363e-05 7.245112e-06
4.741857e-05 7.090462e-06
4.741547e-05 6.938472e-06
4.741443e-05 6.789715e-06
4.741551e-05 6.644711e-06
4.741876e-05 6.503937e-06
4.742418e-05 6.367823e-06
4.743177e-05 6.236765e-06
4.744148e-05 6.111121e-06
4.745325e-05 5.991220e-06
4.746699e-05 5.877364e-06
4.748257e-05 5.769825e-06
4.749984e-05 5.668852e-06
4.751864e-05 5.574667e-06
4.753874e-05 5.487469e-06
4.755990e-05 5.407427e-06
4.758184e-05 5.334685e-06
4.760424e-05 5.269356e-06
4.762675e-05 5.211519e-06
4.764897e-05 5.161220e-06
4.767045e-05 5.118466e-06
4.769072e-05 5.083228e-06
4.770925e-05 5.055432e-06
4.772548e-05 5.034962e-06
4.773883e-05 5.021664e-06
4.774868e-05 5.015337e-06
4.775441e-05 5.015744e-06
4.775539e-05 5.022611e-06
4.775099e-05 5.035629e-06
4.774062e-05 5.054464e-06
4.772373e-05 5.078759e-06
4.769981e-05 5.108142e-06
4.766845e-05 5.142233e-06
4.762933e-05 5.180651e-06
4.758222e-05 5.223024e-06
4.752705e-05 5.268993e-06
4.746386e-05 5.318220e-06
4.739283e-05 5.370396e-06
4.731430e-05 5.425241e-06
4.722872e-05 5.482510e-06
4.713668e-05 5.541991e-06
4.703887e-05 5.603508e-06
4.693605e-05 5.666917e-06
4.682905e-05 5.732100e-06
4.671876e-05 5.798966e-06
4.660606e-05 5.867438e-06
4.649182e-05 5.937454e-06
4.637690e-05 6.008958e-06
4.626214e-05 6.081897e-06
4.614829e-05 6.156211e-06
4.603609e-05 6.231835e-06
4.592618e-05 6.308691e-06
4.581915e-05 6.386684e-06
4.571554e-05 6.465703e-06
4.561580e-05 6.545618e-06
4.552034e-05 6.626274e-06
4.542950e-05 6.707494e-06
4.534355e-05 6.789075e-06
4.526273e-05 6.870789e-06
4.518720e-05 6.952379e-06
4.511707e-05 7.033560e-06
4.505242e-05 7.114016e-06
4.499327e-05 7.193401e-06
4.493958e-05 7.271336e-06
4.489126e-05 7.347407e-06
4.484820e-05 7.421168e-06
4.481022e-05 7.492138e-06
4.477709e-05 7.559797e-06
4.474855e-05 7.623594e-06
4.472429e-05 7.682943e-06
4.470395e-05 7.737227e-06
4.468714e-05 7.785798e-06
4.467345e-05 7.827989e-06
4.466240e-05 7.863112e-06
4.465353e-05 7.890476e-06
4.464633e-05 7.909390e-06
4.464030e-05 7.919185e-06
4.463493e-05 7.919223e-06
4.462974e-05 7.908922e-06
4.462426e-05 7.887778e-06
4.461808e-05 7.855380e-06
4.461083e-05 7.811441e-06
4.460219e-05 7.755812e-06
4.459194e-05 7.688499e-06
4.457992e-05 7.609678e-06
4.456608e-05 7.519692e-06
4.455042e-05 7.419053e-06
4.453306e-05 7.308425e-06
4.451415e-05 7.188606e-06
4.449394e-05 7.060503e-06
4.447269e-05 6.925104e-06
4.445075e-05 6.783444e-06
4.442843e-05 6.636585e-06
4.440609e-05 6.485580e-06
4.438408e-05 6.331460e-06
4.436273e-05 6.175214e-06
4.434234e-05 6.017777e-06
4.432322e-05 5.860022e-06
4.430562e-05 5.702760e-06
4.428976e-05 5.546735e-06
4.427585e-05 5.392629e-06
4.426404e-05 5.241067e-06
4.425447e-05 5.092613e-06
4.424724e-05 4.947787e-06
4.424241e-05 4.807057e-06
4.424002e-05 4.670857e-06
4.424009e-05 4.539579e-06
4.424258e-05 4.413585e-06
4.424746e-05 4.293207e-06
4.425464e-05 4.178750e-06
4.426403e-05 4.070495e-06
4.427549e-05 3.968698e-06
4.428886e-05 3.873591e-06
4.430392e-05 3.785383e-06
4.432046e-05 3.704260e-06
4.433820e-05 3.630380e-06
4.435682e-05 3.563873e-06
4.437598e-05 3.504841e-06
4.439527e-05 3.453351e-06
4.441427e-05 3.409437e-06
4.443248e-05 3.373095e-06
4.444939e-05 3.344282e-06
4.446442e-05 3.322916e-06
4.447698e-05 3.308874e-06
4.448646e-05 3.301993e-06
4.449220e-05 3.302071e-06
4.449357e-05 3.308870e-06
4.448993e-05 3.322119e-06
4.448066e-05 3.341517e-06
4.446518e-05 3.366741e-06
4.444299e-05 3.397446e-06
4.441364e-05 3.433279e-06
4.437678e-05 3.473877e-06
4.433218e-05 3.518880e-06
4.427973e-05 3.567936e-06
4.421946e-05 3.620706e-06
4.415154e-05 3.676867e-06
4.407629e-05 3.736124e-06
4.399413e-05 3.798204e-06
4.390565e-05 3.862864e-06
4.381153e-05 3.929887e-06
4.371251e-05 3.999086e-06
4.360943e-05 4.070296e-06
4.350315e-05 4.143373e-06
4.339456e-05 4.218194e-06
4.328452e-05 4.294644e-06
4.317390e-05 4.372618e-06
4.306350e-05 4.452016e-06
4.295410e-05 4.532734e-06
4.284642e-05 4.614666e-06
4.274109e-05 4.697696e-06
4.263871e-05 4.781696e-06
4.253980e-05 4.866526e-06
4.244481e-05 4.952026e-06
4.235413e-05 5.038022e-06
4.226809e-05 5.124315e-06
4.218697e-05 5.210689e-06
4.211096e-05 5.296902e-06
4.204023e-05 5.382688e-06
4.197487e-05 5.467755e-06
4.191494e-05 5.551785e-06
4.186044e-05 5.634431e-06
4.181130e-05 5.715315e-06
4.176743e-05 5.794031e-06
4.172866e-05 5.870140e-06
4.169481e-05 5.943170e-06
4.166562e-05 6.012617e-06
4.164078e-05 6.077946e-06
4.161996e-05 6.138588e-06
4.160277e-05 6.193948e-06
4.158878e-05 6.243403e-06
4.157752e-05 6.286309e-06
4.156851e-05 6.322008e-06
4.156122e-05 6.349835e-06
4.155511e-05 6.369132e-06
4.154965e-05 6.379256e-06
4.154429e-05 6.379601e-06
4.153852e-05 6.369615e-06
4.153184e-05 6.348819e-06
4.152381e-05 6.316829e-06
4.151405e-05 6.273379e-06
4.150224e-05 6.218336e-06
4.148815e-05 6.151721e-06
4.147163e-05 6.073718e-06
4.145265e-05 5.984675e-06
4.143126e-05 5.885099e-06
4.140758e-05 5.775648e-06
4.138183e-05 5.657110e-06
4.135430e-05 5.530377e-06
4.132534e-05 5.396417e-06
4.129531e-05 5.256249e-06
4.126461e-05 5.110910e-06
4.123365e-05 4.961434e-06
4.120284e-05 4.808830e-06
4.117256e-05 4.654065e-06
4.114319e-05 4.498055e-06
4.111505e-05 4.341656e-06
4.108846e-05 4.185661e-06
4.106369e-05 4.030802e-06
4.104096e-05 3.877747e-06
4.102049e-05 3.727111e-06
4.100243e-05 3.579450e-06
4.098690e-05 3.435276e-06
4.097401e-05 3.295055e-06
4.096382e-05 3.159215e-06
4.095636e-05 3.028150e-06
4.095163e-05 2.902220e-06
4.094960e-05 2.781760e-06
4.095021e-05 2.667080e-06
4.095338e-05 2.558465e-06
4.095898e-05 2.456178e-06
4.096687e-05 2.360461e-06
4.097686e-05 2.271535e-06
4.098872e-05 2.189597e-06
4.100219e-05 2.114822e-06
4.101697e-05 2.047357e-06
4.103271e-05 1.987324e-06
4.104902e-05 1.934812e-06
4.106547e-05 1.889881e-06
4.108157e-05 1.852555e-06
4.109679e-05 1.822820e-06
4.111058e-05 1.800627e-06
4.112232e-05 1.785888e-06
4.113138e-05 1.778475e-06
4.113712e-05 1.778224e-06
4.113888e-05 1.784933e-06
4.113600e-05 1.798370e-06
4.112785e-05 1.818268e-06
4.111385e-05 1.844337e-06
4.109346e-05 1.876264e-06
4.106620e-05 1.913720e-06
4.103173e-05 1.956364e-06
4.098979e-05 2.003850e-06
4.094024e-05 2.055832e-06
4.088310e-05 2.111970e-06
4.081851e-05 2.171933e-06
4.074677e-05 2.235406e-06
4.066831e-05 2.302094e-06
4.058368e-05 2.371719e-06
4.049355e-05 2.444028e-06
4.039867e-05 2.518789e-06
4.029984e-05 2.595791e-06
4.019793e-05 2.674841e-06
4.009380e-05 2.755764e-06
3.998833e-05 2.838396e-06
3.988235e-05 2.922584e-06
3.977669e-05 3.008179e-06
3.967210e-05 3.095036e-06
3.956929e-05 3.183007e-06
3.946890e-05 3.271938e-06
3.937150e-05 3.361669e-06
3.927761e-05 3.452029e-06
3.918768e-05 3.542834e-06
3.910208e-05 3.633887e-06
3.902113e-05 3.724971e-06
3.894509e-05 3.815853e-06
3.887415e-05 3.906282e-06
3.880845e-05 3.995981e-06
3.874808e-05 4.084655e-06
3.869307e-05 4.171982e-06
3.864339e-05 4.257617e-06
3.859897e-05 4.341185e-06
3.855968e-05 4.422287e-06
3.852534e-05 4.500492e-06
3.849573e-05 4.575342e-06
3.847057e-05 4.646349e-06
3.844951e-05 4.712994e-06
3.843220e-05 4.774730e-06
3.841821e-05 4.830985e-06
3.840708e-05 4.881160e-06
3.839830e-05 4.924641e-06
3.839135e-05 4.960798e-06
3.838567e-05 4.988998e-06
3.838068e-05 5.008612e-06
3.837581e-05 5.019033e-06
3.837048e-05 5.019685e-06
3.836414e-05 5.010046e-06
3.835629e-05 4.989667e-06
3.834644e-05 4.958190e-06
3.833420e-05 4.915370e-06
3.831925e-05 4.861095e-06
3.830136e-05 4.795398e-06
3.828041e-05 4.718470e-06
3.825635e-05 4.630661e-06
3.822928e-05 4.532475e-06
3.819937e-05 4.424562e-06
3.816687e-05 4.307695e-06
3.813212e-05 4.182748e-06
3.809552e-05 4.050669e-06
3.805750e-05 3.912453e-06
3.801853e-05 3.769113e-06
3.797905e-05 3.621658e-06
3.793954e-05 3.471071e-06
3.790044e-05 3.318296e-06
3.786217e-05 3.164227e-06
3.782512e-05 3.009697e-06
3.778963e-05 2.855484e-06
3.775602e-05 2.702299e-06
3.772456e-05 2.550799e-06
3.769548e-05 2.401584e-06
3.766898e-05 2.255201e-06
3.764522e-05 2.112154e-06
3.762431e-05 1.972903e-06
3.760635e-05 1.837871e-06
3.759139e-05 1.707448e-06
3.757944e-05 1.581997e-06
3.757051e-05 1.461852e-06
3.756455e-05 1.347325e-06
3.756149e-05 1.238707e-06
3.756122e-05 1.136267e-06
3.756361e-05 1.040255e-06
3.756848e-05 9.509029e-07
3.757562e-05 8.684201e-07
3.758478e-05 7.929953e-07
3.759567e-05 7.247941e-07
3.760795e-05 6.639569e-07
3.762122e-05 6.105966e-07
3.763507e-05 5.647967e-07
3.764900e-05 5.266087e-07
3.766250e-05 4.960503e-07
3.767498e-05 4.731042e-07
3.768586e-05 4.577162e-07
3.769448e-05 4.497959e-07
3.770020e-05 4.492159e-07
3.770234e-05 4.558137e-07
3.770023e-05 4.693927e-07
3.769324e-05 4.897249e-07
3.768076e-05 5.165538e-07
3.766223e-05 5.495978e-07
3.763717e-05 5.885544e-07
3.760520e-05 6.331046e-07
3.756604e-05 6.829172e-07
3.751956e-05 7.376542e-07
3.746572e-05 7.969751e-07
3.740468e-05 8.605420e-07
3.733670e-05 9.280236e-07
3.726219e-05 9.990991e-07
3.718170e-05 1.073461e-06
3.709586e-05 1.150818e-06
3.700541e-05 1.230896e-06
3.691116e-05 1.313436e-06
3.681395e-05 1.398198e-06
3.671463e-05 1.484957e-06
3.661407e-05 1.573500e-06
3.651310e-05 1.663624e-06
3.641251e-05 1.755136e-06
3.631308e-05 1.847846e-06
3.621548e-05 1.941566e-06
3.612035e-05 2.036106e-06
3.602825e-05 2.131272e-06
3.593970e-05 2.226866e-06
3.585512e-05 2.322678e-06
3.577488e-05 2.418487e-06
3.569929e-05 2.514062e-06
3.562858e-05 2.609155e-06
3.556294e-05 2.703501e-06
3.550249e-05 2.796819e-06
3.544730e-05 2.888808e-06
3.539739e-05 2.979145e-06
3.535270e-05 3.067486e-06
3.531314e-05 3.153464e-06
3.527857e-05 3.236684e-06
3.524877e-05 3.316729e-06
3.522350e-05 3.393154e-06
3.520245e-05 3.465487e-06
3.518525e-05 3.533229e-06
3.517151e-05 3.595856e-06
3.516077e-05 3.652820e-06
3.515253e-05 3.703551e-06
3.514626e-05 3.747463e-06
3.514139e-05 3.783960e-06
3.513733e-05 3.812439e-06
3.513348e-05 3.832307e-06
3.512921e-05 3.842990e-06
3.512393e-05 3.843946e-06
3.511705e-05 3.834687e-06
3.510804e-05 3.814792e-06
3.509640e-05 3.783931e-06
3.508173e-05 3.741883e-06
3.506369e-05 3.688554e-06
3.504207e-05 3.623991e-06
3.501673e-05 3.548390e-06
3.498769e-05 3.462104e-06
3.495503e-05 3.365632e-06
3.491898e-05 3.259611e-06
3.487983e-05 3.144799e-06
3.483798e-05 3.022050e-06
3.479387e-05 2.892286e-06
3.474799e-05 2.756477e-06
3.470086e-05 2.615607e-06
3.465300e-05 2.470657e-06
3.460492e-05 2.322582e-06
3.455713e-05 2.172300e-06
3.451009e-05 2.020678e-06
3.446424e-05 1.868527e-06
3.441997e-05 1.716601e-06
3.437763e-05 1.565595e-06
3.433754e-05 1.416148e-06
3.429996e-05 1.268845e-06
3.426511e-05 1.124222e-06
3.423319e-05 9.827728e-07
3.420433e-05 8.449490e-07
3.417866e-05 7.111686e-07
3.415624e-05 5.818186e-07
3.413713e-05 4.572582e-07
3.412132e-05 3.378228e-07
3.410880e-05 2.238260e-07
3.409952e-05 1.155617e-07
3.409338e-05 1.330545e-08
3.409026e-05 -8.268500e-08
3.409000e-05 -1.721695e-07
3.409240e-05 -2.549262e-07
3.409723e-05 -3.307522e-07
3.410419e-05 -3.994654e-07
3.411295e-05 -4.609063e-07
3.412315e-05 -5.149399e-07
3.413435e-05 -5.614581e-07
3.414607e-05 -6.003821e-07
3.415779e-05 -6.316637e-07
3.416894e-05 -6.552880e-07
3.417891e-05 -6.712741e-07
3.418707e-05 -6.796758e-07
3.419274e-05 -6.805824e-07
3.419526e-05 -6.741181e-07
3.419394e-05 -6.604409e-07
3.418812e-05 -6.397414e-07
3.417720e-05 -6.122410e-07
3.416059e-05 -5.781889e-07
3.413780e-05 -5.378598e-07
3.410844e-05 -4.915502e-07
3.407221e-05 -4.395749e-07
3.402893e-05 -3.822630e-07
3.397859e-05 -3.199538e-07
3.392129e-05 -2.529920e-07
3.385729e-05 -1.817243e-07
3.378698e-05 -1.064945e-07
3.371088e-05 -2.764016e-08
3.362962e-05 5.451044e-08
3.354391e-05 1.396410e-07
3.345455e-05 2.274485e-07
3.336235e-05 3.176444e-07
3.326817e-05 4.099540e-07
3.317285e-05 5.041159e-07
3.307721e-05 5.998805e-07
3.298204e-05 6.970080e-07
3.288808e-05 7.952657e-07
3.279601e-05 8.944261e-07
3.270646e-05 9.942639e-07
3.261997e-05 1.094553e-06
3.253705e-05 1.195066e-06
3.245810e-05 1.295569e-06
3.238348e-05 1.395821e-06
3.231349e-05 1.495572e-06
3.224835e-05 1.594561e-06
3.218823e-05 1.692515e-06
3.213323e-05 1.789145e-06
3.208341e-05 1.884146e-06
3.203875e-05 1.977197e-06
3.199920e-05 2.067954e-06
3.196464e-05 2.156058e-06
3.193489e-05 2.241124e-06
3.190973e-05 2.322745e-06
3.188888e-05 2.400493e-06
3.187201e-05 2.473914e-06
3.185873e-05 2.542530e-06
3.184860e-05 2.605842e-06
3.184114e-05 2.663328e-06
3.183582e-05 2.714448e-06
3.183208e-05 2.758648e-06
3.182931e-05 2.795363e-06
3.182689e-05 2.824028e-06
3.182418e-05 2.844084e-06
3.182053e-05 2.854994e-06
3.181531e-05 2.856252e-06
3.180792e-05 2.847402e-06
3.179778e-05 2.828056e-06
3.178439e-05 2.797913e-06
3.176733e-05 2.756776e-06
3.174627e-05 2.704568e-06
3.172098e-05 2.641351e-06
3.169135e-05 2.567327e-06
3.165741e-05 2.482848e-06
3.161928e-05 2.388407e-06
3.157721e-05 2.284627e-06
3.153154e-05 2.172248e-06
3.148273e-05 2.052099e-06
3.143125e-05 1.925078e-06
3.137766e-05 1.792122e-06
3.132253e-05 1.654185e-06
3.126644e-05 1.512217e-06
3.120995e-05 1.367142e-06
3.115362e-05 1.219847e-06
3.109797e-05 1.071171e-06
3.104347e-05 9.218988e-07
3.099056e-05 7.727606e-07
3.093964e-05 6.244300e-07
3.089104e-05 4.775266e-07
3.084508e-05 3.326202e-07
3.080200e-05 1.902331e-07
3.076202e-05 5.084626e-08
3.072531e-05 -8.509680e-08
3.069201e-05 -2.171854e-07
3.066222e-05 -3.450377e-07
3.063599e-05 -4.682974e-07
3.061336e-05 -5.866304e-07
3.059433e-05 -6.997221e-07
3.057886e-05 -8.072761e-07
3.056686e-05 -9.090122e-07
3.055825e-05 -1.004666e-06
3.055286e-05 -1.093989e-06
3.055051e-05 -1.176747e-06
3.055098e-05 -1.252725e-06
3.055399e-05 -1.321724e-06
3.055922e-05 -1.383566e-06
3.056631e-05 -1.438096e-06
3.057482e-05 -1.485179e-06
3.058429e-05 -1.524711e-06
3.059420e-05 -1.556613e-06
3.060397e-05 -1.580838e-06
3.061302e-05 -1.597369e-06
3.062068e-05 -1.606225e-06
3.062629e-05 -1.607455e-06
3.062917e-05 -1.601146e-06
3.062863e-05 -1.587415e-06
3.062402e-05 -1.566417e-06
3.061469e-05 -1.538335e-06
3.060006e-05 -1.503387e-06
3.057962e-05 -1.461818e-06
3.055296e-05 -1.413901e-06
3.051977e-05 -1.359934e-06
3.047985e-05 -1.300236e-06
3.043316e-05 -1.235143e-06
3.037980e-05 -1.165007e-06
3.031998e-05 -1.090187e-06
3.025410e-05 -1.011051e-06
3.018265e-05 -9.279635e-07
3.010623e-05 -8.412896e-07
3.002555e-05 -7.513859e-07
2.994136e-05 -6.585999e-07
2.985449e-05 -5.632672e-07
2.976575e-05 -4.657104e-07
2.967599e-05 -3.662389e-07
2.958599e-05 -2.651491e-07
2.949655e-05 -1.627257e-07
2.940838e-05 -5.924321e-08
2.932214e-05 4.503199e-08
2.923846e-05 1.498393e-07
2.915787e-05 2.549216e-07
2.908084e-05 3.600229e-07
2.900778e-05 4.648861e-07
2.893904e-05 5.692504e-07
2.887488e-05 6.728499e-07
2.881552e-05 7.754109e-07
2.876111e-05 8.766504e-07
2.871174e-05 9.762742e-07
2.866745e-05 1.073975e-06
2.862820e-05 1.169433e-06
2.859391e-05 1.262308e-06
2.856446e-05 1.352248e-06
2.853964e-05 1.438879e-06
2.851920e-05 1.521809e-06
2.850284e-05 1.600624e-06
2.849021e-05 1.674892e-06
2.848088e-05 1.744156e-06
2.847439e-05 1.807945e-06
2.847024e-05 1.865764e-06
2.846786e-05 1.917105e-06
2.846666e-05 1.961446e-06
2.846600e-05 1.998260e-06
2.846523e-05 2.027016e-06
2.846368e-05 2.047195e-06
2.846066e-05 2.058296e-06
2.845552e-05 2.059851e-06
2.844763e-05 2.051440e-06
2.843640e-05 2.032707e-06
2.842131e-05 2.003381e-06
2.840192e-05 1.963289e-06
2.837790e-05 1.912375e-06
2.834902e-05 1.850711e-06
2.831520e-05 1.778507e-06
2.827647e-05 1.696113e-06
2.823299e-05 1.604013e-06
2.818504e-05 1.502816e-06
2.813301e-05 1.393239e-06
2.807738e-05 1.276086e-06
2.801871e-05 1.152225e-06
2.795758e-05 1.022559e-06
2.789464e-05 8.880103e-07
2.783050e-05 7.494915e-07
2.776579e-05 6.078932e-07
2.770111e-05 4.640693e-07
2.763702e-05 3.188277e-07
2.757406e-05 1.729254e-07
2.751269e-05 2.706540e-08
2.745334e-05 -1.181021e-07
2.739641e-05 -2.619781e-07
2.734221e-05 -4.040112e-07
2.729104e-05 -5.436946e-07
2.724314e-05 -6.805604e-07
2.719869e-05 -8.141755e-07
2.715788e-05 -9.441379e-07
2.712080e-05 -1.070072e-06
2.708755e-05 -1.191626e-06
2.705818e-05 -1.308467e-06
2.703270e-05 -1.420282e-06
2.701108e-05 -1.526772e-06
2.699328e-05 -1.627653e-06
2.697919e-05 -1.722656e-06
2.696869e-05 -1.811522e-06
2.696161e-05 -1.894010e-06
2.695772e-05 -1.969890e-06
2.695677e-05 -2.038948e-06
2.695845e-05 -2.100989e-06
2.696239e-05 -2.155834e-06
2.696819e-05 -2.203328e-06
2.697538e-05 -2.243338e-06
2.698344e-05 -2.275756e-06
2.699181e-05 -2.300501e-06
2.699989e-05 -2.317524e-06
2.700703e-05 -2.326804e-06
2.701257e-05 -2.328354e-06
2.701580e-05 -2.322220e-06
2.701606e-05 -2.308481e-06
2.701265e-05 -2.287253e-06
2.700494e-05 -2.258682e-06
2.699234e-05 -2.222953e-06
2.697432e-05 -2.180281e-06
2.695045e-05 -2.130915e-06
2.692041e-05 -2.075133e-06
2.688398e-05 -2.013245e-06
2.684110e-05 -1.945583e-06
2.679184e-05 -1.872503e-06
2.673642e-05 -1.794378e-06
2.667518e-05 -1.711594e-06
2.660861e-05 -1.624548e-06
2.653728e-05 -1.533635e-06
2.646188e-05 -1.439254e-06
2.638316e-05 -1.341795e-06
2.630189e-05 -1.241639e-06
2.621890e-05 -1.139156e-06
2.613498e-05 -1.034702e-06
2.605093e-05 -9.286196e-07
2.596750e-05 -8.212371e-07
2.588541e-05 -7.128701e-07
2.580530e-05 -6.038231e-07
2.572776e-05 -4.943910e-07
2.565332e-05 -3.848614e-07
2.558245e-05 -2.755172e-07
2.551552e-05 -1.666385e-07
2.545287e-05 -5.850484e-08
2.539476e-05 4.860223e-08
2.534137e-05 1.543974e-07
2.529286e-05 2.585894e-07
2.524928e-05 3.608795e-07
2.521066e-05 4.609593e-07
2.517695e-05 5.585094e-07
2.514805e-05 6.531978e-07
2.512379e-05 7.446784e-07
2.510398e-05 8.325900e-07
2.508833e-05 9.165548e-07
2.507652e-05 9.961781e-07
2.506816e-05 1.071048e-06
2.506282e-05 1.140733e-06
2.506000e-05 1.204789e-06
2.505917e-05 1.262751e-06
2.505974e-05 1.314143e-06
2.506108e-05 1.358481e-06
2.506253e-05 1.395271e-06
2.506341e-05 1.424025e-06
2.506302e-05 1.444260e-06
2.506064e-05 1.455515e-06
2.505560e-05 1.457362e-06
2.504724e-05 1.449417e-06
2.503495e-05 1.431359e-06
2.501820e-05 1.402947e-06
2.499655e-05 1.364032e-06
2.496965e-05 1.314579e-06
2.493729e-05 1.254671e-06
2.489938e-05 1.184525e-06
2.485599e-05 1.104487e-06
2.480730e-05 1.015031e-06
2.475363e-05 9.167490e-07
2.469540e-05 8.103349e-07
2.463315e-05 6.965637e-07
2.456747e-05 5.762693e-07
2.449902e-05 4.503211e-07
2.442846e-05 3.196019e-07
2.435649e-05 1.849877e-07
2.428377e-05 4.733176e-08
2.421095e-05 -9.254781e-08
2.413864e-05 -2.338768e-07
2.406742e-05 -3.759296e-07
2.399779e-05 -5.180317e-07
2.393022e-05 -6.595585e-07
2.386513e-05 -7.999341e-07
2.380288e-05 -9.386268e-07
2.374378e-05 -1.075147e-06
2.368811e-05 -1.209041e-06
2.363608e-05 -1.339889e-06
2.358788e-05 -1.467298e-06
2.354365e-05 -1.590900e-06
2.350349e-05 -1.710348e-06
2.346747e-05 -1.825313e-06
2.343562e-05 -1.935483e-06
2.340793e-05 -2.040559e-06
2.338437e-05 -2.140253e-06
2.336486e-05 -2.234292e-06
2.334929e-05 -2.322411e-06
2.333748e-05 -2.404357e-06
2.332925e-05 -2.479889e-06
2.332435e-05 -2.548779e-06
2.332246e-05 -2.610814e-06
2.332326e-05 -2.665795e-06
2.332632e-05 -2.713544e-06
2.333121e-05 -2.753900e-06
2.333740e-05 -2.786726e-06
2.334434e-05 -2.811911e-06
2.335143e-05 -2.829369e-06
2.335803e-05 -2.839043e-06
2.336346e-05 -2.840908e-06
2.336704e-05 -2.834969e-06
2.336808e-05 -2.821268e-06
2.336590e-05 -2.799879e-06
2.335984e-05 -2.770914e-06
2.334931e-05 -2.734521e-06
2.333377e-05 -2.690886e-06
2.331277e-05 -2.640233e-06
2.328597e-05 -2.582821e-06
2.325315e-05 -2.518946e-06
2.321422e-05 -2.448937e-06
2.316923e-05 -2.373153e-06
2.311838e-05 -2.291979e-06
2.306199e-05 -2.205821e-06
2.300051e-05 -2.115101e-06
2.293452e-05 -2.020250e-06
2.286465e-05 -1.921702e-06
2.279164e-05 -1.819890e-06
2.271625e-05 -1.715240e-06
2.263927e-05 -1.608168e-06
2.256148e-05 -1.499075e-06
2.248365e-05 -1.388349e-06
2.240651e-05 -1.276360e-06
2.233076e-05 -1.163465e-06
2.225703e-05 -1.050005e-06
2.218590e-05 -9.363080e-07
2.211786e-05 -8.226914e-07
2.205337e-05 -7.094640e-07
2.199280e-05 -5.969278e-07
2.193645e-05 -4.853805e-07
2.188457e-05 -3.751182e-07
2.183734e-05 -2.664368e-07
2.179488e-05 -1.596349e-07
2.175724e-05 -5.501500e-08
2.172442e-05 4.711424e-08
2.169635e-05 1.464365e-07
2.167293e-05 2.426260e-07
2.165396e-05 3.353464e-07
2.163922e-05 4.242493e-07
2.162841e-05 5.089732e-07
2.162118e-05 5.891428e-07
2.161712e-05 6.643684e-07
2.161578e-05 7.342458e-07
2.161664e-05 7.983571e-07
2.161914e-05 8.562714e-07
2.162265e-05 9.075470e-07
2.162654e-05 9.517345e-07
2.163009e-05 9.883812e-07
2.163262e-05 1.017037e-06
2.163338e-05 1.037262e-06
2.163166e-05 1.048635e-06
2.162673e-05 1.050768e-06
2.161793e-05 1.043315e-06
2.160463e-05 1.025991e-06
2.158628e-05 9.985853e-07
2.156242e-05 9.609761e-07
2.153273e-05 9.131461e-07
2.149699e-05 8.551925e-07
2.145513e-05 7.873346e-07
2.140722e-05 7.099154e-07
2.135348e-05 6.233977e-07
2.129426e-05 5.283543e-07
2.123003e-05 4.254529e-07
2.116136e-05 3.154373e-07
2.108890e-05 1.991057e-07
2.101334e-05 7.728898e-08
2.093540e-05 -4.917056e-08
2.085583e-05 -1.794374e-07
2.077534e-05 -3.126982e-07
2.069462e-05 -4.481734e-07
2.061433e-05 -5.851249e-07
2.053508e-05 -7.228611e-07
2.045741e-05 -8.607378e-07
2.038185e-05 -9.981585e-07
2.030881e-05 -1.134572e-06
2.023872e-05 -1.269468e-06
2.017189e-05 -1.402376e-06
2.010864e-05 -1.532859e-06
2.004919e-05 -1.660509e-06
1.999377e-05 -1.784945e-06
1.994252e-05 -1.905808e-06
1.989558e-05 -2.022757e-06
1.985303e-05 -2.135468e-06
1.981491e-05 -2.243631e-06
1.978125e-05 -2.346947e-06
1.975202e-05 -2.445127e-06
1.972715e-05 -2.537893e-06
1.970654e-05 -2.624974e-06
1.969006e-05 -2.706109e-06
1.967752e-05 -2.781045e-06
1.966867e-05 -2.849541e-06
1.966323e-05 -2.911365e-06
1.966087e-05 -2.966302e-06
1.966120e-05 -3.014147e-06
1.966376e-05 -3.054717e-06
1.966806e-05 -3.087844e-06
1.967354e-05 -3.113386e-06
1.967962e-05 -3.131221e-06
1.968565e-05 -3.141258e-06
1.969097e-05 -3.143431e-06
1.969489e-05 -3.137707e-06
1.969671e-05 -3.124088e-06
1.969576e-05 -3.102609e-06
1.969138e-05 -3.073345e-06
1.968295e-05 -3.036408e-06
1.966993e-05 -2.991954e-06
1.965187e-05 -2.940180e-06
1.962840e-05 -2.881326e-06
1.959930e-05 -2.815674e-06
1.956445e-05 -2.743549e-06
1.952388e-05 -2.665311e-06
1.947776e-05 -2.581355e-06
1.942640e-05 -2.492107e-06
1.937023e-05 -2.398012e-06
1.930978e-05 -2.299533e-06
1.924568e-05 -2.197142e-06
1.917863e-05 -2.091312e-06
1.910936e-05 -1.982513e-06
1.903864e-05 -1.871203e-06
1.896723e-05 -1.757830e-06
1.889587e-05 -1.642824e-06
1.882529e-05 -1.526598e-06
1.875613e-05 -1.409547e-06
1.868903e-05 -1.292047e-06
1.862453e-05 -1.174458e-06
1.856312e-05 -1.057129e-06
1.850522e-05 -9.403903e-07
1.845120e-05 -8.245667e-07
1.840134e-05 -7.099727e-07
1.835587e-05 -5.969177e-07
1.831495e-05 -4.857076e-07
1.827868e-05 -3.766470e-07
1.824709e-05 -2.700414e-07
1.822018e-05 -1.661986e-07
1.819786e-05 -6.543090e-08
1.817998e-05 3.194338e-08
1.816636e-05 1.255986e-07
1.815674e-05 2.152004e-07
1.815081e-05 3.004047e-07
1.814818e-05 3.808569e-07
1.814845e-05 4.561911e-07
1.815112e-05 5.260304e-07
1.815565e-05 5.899870e-07
1.816146e-05 6.476630e-07
1.816791e-05 6.986528e-07
1.817432e-05 7.425452e-07
1.817997e-05 7.789276e-07
1.818414e-05 8.073914e-07
1.818606e-05 8.275391e-07
1.818499e-05 8.389926e-07
1.818019e-05 8.414042e-07
1.817098e-05 8.344683e-07
1.815670e-05 8.179357e-07
1.813681e-05 7.916268e-07
1.811084e-05 7.554468e-07
1.807846e-05 7.093974e-07
1.803946e-05 6.535880e-07
1.799377e-05 5.882415e-07
1.794150e-05 5.136961e-07
1.788289e-05 4.304013e-07
1.781832e-05 3.389090e-07
1.774830e-05 2.398588e-07
1.767344e-05 1.339607e-07
1.759442e-05 2.197454e-08
1.751200e-05 -9.531020e-08
1.742694e-05 -2.170941e-07
1.734003e-05 -3.425851e-07
1.725204e-05 -4.710125e-07
1.716368e-05 -6.016377e-07
1.707568e-05 -7.337615e-07
1.698866e-05 -8.667279e-07
1.690322e-05 -9.999258e-07
1.681990e-05 -1.132789e-06
1.673917e-05 -1.264791e-06
1.666145e-05 -1.395447e-06
1.658712e-05 -1.524306e-06
1.651649e-05 -1.650948e-06
1.644982e-05 -1.774980e-06
1.638736e-05 -1.896035e-06
1.632927e-05 -2.013761e-06
1.627570e-05 -2.127827e-06
1.622675e-05 -2.237913e-06
1.618250e-05 -2.343713e-06
1.614297e-05 -2.444929e-06
1.610815e-05 -2.541272e-06
1.607801e-05 -2.632460e-06
1.605245e-05 -2.718217e-06
1.603134e-05 -2.798273e-06
1.601452e-05 -2.872367e-06
1.600176e-05 -2.940243e-06
1.599279e-05 -3.001654e-06
1.598729e-05 -3.056365e-06
1.598487e-05 -3.104150e-06
1.598510e-05 -3.144800e-06
1.598749e-05 -3.178119e-06
1.599150e-05 -3.203933e-06
1.599655e-05 -3.222088e-06
1.600200e-05 -3.232454e-06
1.600718e-05 -3.234928e-06
1.601142e-05 -3.229439e-06
1.601402e-05 -3.215946e-06
1.601430e-05 -3.194448e-06
1.601160e-05 -3.164980e-06
1.600530e-05 -3.127621e-06
1.599486e-05 -3.082494e-06
1.597979e-05 -3.029769e-06
1.595974e-05 -2.969667e-06
1.593445e-05 -2.902455e-06
1.590379e-05 -2.828451e-06
1.586777e-05 -2.748015e-06
1.582654e-05 -2.661554e-06
1.578038e-05 -2.569508e-06
1.572970e-05 -2.472348e-06
1.567499e-05 -2.370566e-06
1.561687e-05 -2.264669e-06
1.555599e-05 -2.155169e-06
1.549308e-05 -2.042578e-06
1.542885e-05 -1.927397e-06
1.536406e-05 -1.810117e-06
1.529941e-05 -1.691210e-06
1.523561e-05 -1.571128e-06
1.517328e-05 -1.450305e-06
1.511302e-05 -1.329151e-06
1.505537e-05 -1.208059e-06
1.500078e-05 -1.087402e-06
1.494967e-05 -9.675365e-07
1.490238e-05 -8.488064e-07
1.485917e-05 -7.315426e-07
1.482025e-05 -6.160668e-07
1.478577e-05 -5.026937e-07
1.475582e-05 -3.917332e-07
1.473040e-05 -2.834925e-07
1.470948e-05 -1.782776e-07
1.469297e-05 -7.639591e-08
1.468071e-05 2.184287e-08
1.467248e-05 1.161249e-07
1.466801e-05 2.061309e-07
1.466697e-05 2.915354e-07
1.466896e-05 3.720056e-07
1.467355e-05 4.472007e-07
1.468021e-05 5.167721e-07
1.468841e-05 5.803635e-07
1.469751e-05 6.376117e-07
1.470688e-05 6.881480e-07
1.471579e-05 7.316008e-07
1.472352e-05 7.675992e-07
1.472931e-05 7.957776e-07
1.473238e-05 8.157820e-07
1.473197e-05 8.272781e-07
1.472732e-05 8.299606e-07
1.471772e-05 8.235644e-07
1.470252e-05 8.078772e-07
1.468116e-05 7.827519e-07
1.465316e-05 7.481199e-07
1.461819e-05 7.040027e-07
1.457605e-05 6.505211e-07
1.452669e-05 5.879009e-07
1.447024e-05 5.164744e-07
1.440695e-05 4.366765e-07
1.433724e-05 3.490362e-07
1.426165e-05 2.541630e-07
1.418084e-05 1.527306e-07
1.409554e-05 4.545823e-08
1.400653e-05 -6.690875e-08
1.391463e-05 -1.836165e-07
1.382067e-05 -3.039190e-07
1.372545e-05 -4.270906e-07
1.362976e-05 -5.524362e-07
1.353432e-05 -6.792976e-07
1.343983e-05 -8.070569e-07
1.334689e-05 -9.351380e-07
1.325609e-05 -1.063006e-06
1.316793e-05 -1.190163e-06
1.308285e-05 -1.316149e-06
1.300125e-05 -1.440535e-06
1.292347e-05 -1.562920e-06
1.284981e-05 -1.682927e-06
1.278051e-05 -1.800201e-06
1.271576e-05 -1.914403e-06
1.265574e-05 -2.025211e-06
1.260057e-05 -2.132310e-06
1.255032e-05 -2.235400e-06
1.250506e-05 -2.334183e-06
1.246477e-05 -2.428372e-06
1.242945e-05 -2.517682e-06
1.239902e-05 -2.601832e-06
1.237336e-05 -2.680547e-06
1.235232e-05 -2.753554e-06
1.233569e-05 -2.820587e-06
1.232321e-05 -2.881383e-06
1.231458e-05 -2.935689e-06
1.230942e-05 -2.983257e-06
1.230732e-05 -3.023853e-06
1.230780e-05 -3.057255e-06
1.231033e-05 -3.083256e-06
1.231433e-05 -3.101670e-06
1.231917e-05 -3.112331e-06
1.232420e-05 -3.115099e-06
1.232875e-05 -3.109861e-06
1.233212e-05 -3.096540e-06
1.233363e-05 -3.075094e-06
1.233263e-05 -3.045519e-06
1.232848e-05 -3.007860e-06
1.232064e-05 -2.962209e-06
1.230862e-05 -2.908707e-06
1.229205e-05 -2.847554e-06
1.227065e-05 -2.779003e-06
1.224428e-05 -2.703362e-06
1.221293e-05 -2.620995e-06
1.217673e-05 -2.532312e-06
1.213592e-05 -2.437772e-06
1.209089e-05 -2.337865e-06
1.204211e-05 -2.233115e-06
1.199015e-05 -2.124060e-06
1.193565e-05 -2.011251e-06
1.187930e-05 -1.895238e-06
1.182178e-05 -1.776565e-06
1.176382e-05 -1.655763e-06
1.170610e-05 -1.533346e-06
1.164928e-05 -1.409804e-06
1.159398e-05 -1.285606e-06
1.154076e-05 -1.161197e-06
1.149014e-05 -1.036999e-06
1.144257e-05 -9.134111e-07
1.139842e-05 -7.908134e-07
1.135800e-05 -6.695673e-07
1.132159e-05 -5.500193e-07
1.128936e-05 -4.325025e-07
1.126143e-05 -3.173393e-07
1.123788e-05 -2.048439e-07
1.121871e-05 -9.532397e-08
1.120386e-05 1.091685e-08
1.119322e-05 1.135775e-07
1.118661e-05 2.123577e-07
1.118380e-05 3.069564e-07
1.118450e-05 3.970707e-07
1.118835e-05 4.823945e-07
1.119496e-05 5.626179e-07
1.120384e-05 6.374265e-07
1.121449e-05 7.065013e-07
1.122631e-05 7.695185e-07
1.123869e-05 8.261505e-07
1.125093e-05 8.760670e-07
1.126232e-05 9.189374e-07
1.127210e-05 9.544334e-07
1.127950e-05 9.822336e-07
1.128371e-05 1.002029e-06
1.128396e-05 1.013530e-06
1.127947e-05 1.016474e-06
1.126952e-05 1.010639e-06
1.125345e-05 9.958488e-07
1.123068e-05 9.719897e-07
1.120074e-05 9.390197e-07
1.116330e-05 8.969798e-07
1.111816e-05 8.460018e-07
1.106530e-05 7.863138e-07
1.100484e-05 7.182412e-07
1.093708e-05 6.422026e-07
1.086246e-05 5.587026e-07
1.078156e-05 4.683184e-07
1.069507e-05 3.716854e-07
1.060375e-05 2.694796e-07
1.050845e-05 1.623999e-07
1.041001e-05 5.115213e-08
1.030931e-05 -6.356610e-08
1.020719e-05 -1.810768e-07
1.010447e-05 -3.007306e-07
1.000192e-05 -4.219123e-07
9.900249e-06 -5.440444e-07
9.800126e-06 -6.665874e-07
9.702143e-06 -7.890394e-07
9.606834e-06 -9.109337e-07
9.514674e-06 -1.031835e-06
9.426080e-06 -1.151339e-06
9.341416e-06 -1.269064e-06
9.260995e-06 -1.384651e-06
9.185081e-06 -1.497759e-06
9.113898e-06 -1.608062e-06
9.047624e-06 -1.715247e-06
