# Supplementary material for: On the limitations of some popular numerical models of flagellated microswimmers: importance of long-range forces and flagellum waveform
Source: R Soc Open Sci. 2019 Jan 16;6(1):180745. doi: 10.1098/rsos.180745 (PMC6366169; doi:10.1098/rsos.180745)
Supplement: Data relative to Figures 5, 6, 8, 9, 10, 11, 12 [file rsos180745supp1.zip › DATA_FILES_1/Fig6HplusT.txt]

-6.453086e-08 -9.309885e-08
-1.241987e-07 -1.829815e-07
-1.789366e-07 -2.693850e-07
-2.287096e-07 -3.520435e-07
-2.735151e-07 -4.306869e-07
-3.133837e-07 -5.050398e-07
-3.483807e-07 -5.748209e-07
-3.786078e-07 -6.397422e-07
-4.042051e-07 -6.995099e-07
-4.253532e-07 -7.538239e-07
-4.422746e-07 -8.023796e-07
-4.552350e-07 -8.448693e-07
-4.645438e-07 -8.809841e-07
-4.705537e-07 -9.104169e-07
-4.736585e-07 -9.328655e-07
-4.742909e-07 -9.480368e-07
-4.729171e-07 -9.556513e-07
-4.700313e-07 -9.554489e-07
-4.661478e-07 -9.471943e-07
-4.617918e-07 -9.306843e-07
-4.574883e-07 -9.057552e-07
-4.537500e-07 -8.722905e-07
-4.510640e-07 -8.302290e-07
-4.498771e-07 -7.795729e-07
-4.505821e-07 -7.203953e-07
-4.535034e-07 -6.528458e-07
-4.588854e-07 -5.771554e-07
-4.668819e-07 -4.936376e-07
-4.775502e-07 -4.026873e-07
-4.908481e-07 -3.047766e-07
-5.066360e-07 -2.004464e-07
-5.246835e-07 -9.029576e-08
-5.446791e-07 2.503083e-08
-5.662446e-07 1.448578e-07
-5.889505e-07 2.684933e-07
-6.123333e-07 3.952426e-07
-6.359118e-07 5.244212e-07
-6.592038e-07 6.553647e-07
-6.817393e-07 7.874372e-07
-7.030729e-07 9.200364e-07
-7.227933e-07 1.052597e-06
-7.405302e-07 1.184592e-06
-7.559596e-07 1.315534e-06
-7.688072e-07 1.444968e-06
-7.788496e-07 1.572476e-06
-7.859165e-07 1.697672e-06
-7.898895e-07 1.820194e-06
-7.907022e-07 1.939707e-06
-7.883391e-07 2.055897e-06
-7.828353e-07 2.168468e-06
-7.742756e-07 2.277140e-06
-7.627938e-07 2.381643e-06
-7.485728e-07 2.481722e-06
-7.318438e-07 2.577129e-06
-7.128863e-07 2.667622e-06
-6.920283e-07 2.752969e-06
-6.696457e-07 2.832938e-06
-6.461622e-07 2.907304e-06
-6.220486e-07 2.975845e-06
-5.978211e-07 3.038343e-06
-5.740404e-07 3.094582e-06
-5.513080e-07 3.144350e-06
-5.302629e-07 3.187439e-06
-5.115760e-07 3.223649e-06
-4.959434e-07 3.252785e-06
-4.840774e-07 3.274667e-06
-4.766955e-07 3.289125e-06
-4.745065e-07 3.296013e-06
-4.781944e-07 3.295209e-06
-4.883999e-07 3.286623e-06
-5.056995e-07 3.270209e-06
-5.305839e-07 3.245966e-06
-5.634361e-07 3.213953e-06
-6.045114e-07 3.174293e-06
-6.539205e-07 3.127176e-06
-7.116183e-07 3.072868e-06
-7.773989e-07 3.011704e-06
-8.508989e-07 2.944089e-06
-9.316083e-07 2.870485e-06
-1.018888e-06 2.791407e-06
-1.111996e-06 2.707403e-06
-1.210108e-06 2.619045e-06
-1.312356e-06 2.526914e-06
-1.417847e-06 2.431584e-06
-1.525690e-06 2.333614e-06
-1.635021e-06 2.233540e-06
-1.745013e-06 2.131869e-06
-1.854892e-06 2.029073e-06
-1.963946e-06 1.925592e-06
-2.071522e-06 1.821833e-06
-2.177033e-06 1.718171e-06
-2.279958e-06 1.614955e-06
-2.379832e-06 1.512511e-06
-2.476249e-06 1.411141e-06
-2.568855e-06 1.311135e-06
-2.657346e-06 1.212767e-06
-2.741460e-06 1.116303e-06
-2.820977e-06 1.022002e-06
-2.895716e-06 9.301206e-07
-2.965527e-06 8.409129e-07
-3.030297e-06 7.546344e-07
-3.089944e-06 6.715440e-07
-3.144418e-06 5.919049e-07
-3.193700e-06 5.159867e-07
-3.237805e-06 4.440659e-07
-3.276782e-06 3.764275e-07
-3.310716e-06 3.133644e-07
-3.339730e-06 2.551786e-07
-3.363986e-06 2.021797e-07
-3.383690e-06 1.546847e-07
-3.399088e-06 1.130164e-07
-3.410471e-06 7.750090e-08
-3.418175e-06 4.846532e-08
-3.422574e-06 2.623408e-08
-3.424083e-06 1.112483e-08
-3.423152e-06 3.443507e-09
-3.420260e-06 3.478586e-09
-3.415905e-06 1.149458e-08
-3.410601e-06 2.772473e-08
-3.404861e-06 5.236294e-08
-3.399192e-06 8.555521e-08
-3.394076e-06 1.273908e-07
-3.389960e-06 1.778932e-07
-3.387238e-06 2.370125e-07
-3.386245e-06 3.046177e-07
-3.387237e-06 3.804928e-07
-3.390386e-06 4.643334e-07
-3.395772e-06 5.557487e-07
-3.403381e-06 6.542649e-07
-3.413104e-06 7.593340e-07
-3.424746e-06 8.703446e-07
-3.438033e-06 9.866352e-07
-3.452627e-06 1.107509e-06
-3.468139e-06 1.232252e-06
-3.484146e-06 1.360142e-06
-3.500208e-06 1.490469e-06
-3.515882e-06 1.622541e-06
-3.530736e-06 1.755696e-06
-3.544359e-06 1.889308e-06
-3.556373e-06 2.022788e-06
-3.566441e-06 2.155589e-06
-3.574266e-06 2.287203e-06
-3.579600e-06 2.417164e-06
-3.582246e-06 2.545040e-06
-3.582054e-06 2.670435e-06
-3.578929e-06 2.792981e-06
-3.572823e-06 2.912341e-06
-3.563739e-06 3.028200e-06
-3.551729e-06 3.140264e-06
-3.536894e-06 3.248257e-06
-3.519383e-06 3.351921e-06
-3.499393e-06 3.451009e-06
-3.477170e-06 3.545288e-06
-3.453006e-06 3.634532e-06
-3.427244e-06 3.718528e-06
-3.400270e-06 3.797068e-06
-3.372522e-06 3.869950e-06
-3.344481e-06 3.936981e-06
-3.316677e-06 3.997972e-06
-3.289681e-06 4.052740e-06
-3.264106e-06 4.101108e-06
-3.240603e-06 4.142907e-06
-3.219851e-06 4.177975e-06
-3.202558e-06 4.206158e-06
-3.189446e-06 4.227316e-06
-3.181240e-06 4.241323e-06
-3.178656e-06 4.248072e-06
-3.182384e-06 4.247483e-06
-3.193069e-06 4.239502e-06
-3.211290e-06 4.224117e-06
-3.237536e-06 4.201355e-06
-3.272186e-06 4.171297e-06
-3.315488e-06 4.134081e-06
-3.367541e-06 4.089903e-06
-3.428285e-06 4.039025e-06
-3.497496e-06 3.981772e-06
-3.574786e-06 3.918524e-06
-3.659620e-06 3.849715e-06
-3.751331e-06 3.775821e-06
-3.849144e-06 3.697346e-06
-3.952207e-06 3.614816e-06
-4.059616e-06 3.528757e-06
-4.170447e-06 3.439692e-06
-4.283780e-06 3.348128e-06
-4.398719e-06 3.254551e-06
-4.514412e-06 3.159416e-06
-4.630057e-06 3.063152e-06
-4.744917e-06 2.966157e-06
-4.858318e-06 2.868798e-06
-4.969653e-06 2.771417e-06
-5.078379e-06 2.674331e-06
-5.184015e-06 2.577839e-06
-5.286137e-06 2.482220e-06
-5.384377e-06 2.387741e-06
-5.478413e-06 2.294660e-06
-5.567969e-06 2.203226e-06
-5.652811e-06 2.113686e-06
-5.732742e-06 2.026284e-06
-5.807599e-06 1.941267e-06
-5.877255e-06 1.858882e-06
-5.941611e-06 1.779383e-06
-6.000603e-06 1.703030e-06
-6.054197e-06 1.630092e-06
-6.102391e-06 1.560844e-06
-6.145217e-06 1.495575e-06
-6.182744e-06 1.434582e-06
-6.215077e-06 1.378173e-06
-6.242361e-06 1.326667e-06
-6.264780e-06 1.280392e-06
-6.282564e-06 1.239685e-06
-6.295984e-06 1.204887e-06
-6.305355e-06 1.176346e-06
-6.311033e-06 1.154407e-06
-6.313414e-06 1.139410e-06
-6.312930e-06 1.131688e-06
-6.310040e-06 1.131556e-06
-6.305229e-06 1.139306e-06
-6.298994e-06 1.155202e-06
-6.291838e-06 1.179467e-06
-6.284258e-06 1.212275e-06
-6.276729e-06 1.253745e-06
-6.269696e-06 1.303924e-06
-6.263557e-06 1.362787e-06
-6.258653e-06 1.430221e-06
-6.255251e-06 1.506027e-06
-6.253543e-06 1.589909e-06
-6.253629e-06 1.681483e-06
-6.255523e-06 1.780274e-06
-6.259148e-06 1.885730e-06
-6.264345e-06 1.997228e-06
-6.270879e-06 2.114093e-06
-6.278452e-06 2.235609e-06
-6.286718e-06 2.361040e-06
-6.295296e-06 2.489643e-06
-6.303789e-06 2.620681e-06
-6.311792e-06 2.753438e-06
-6.318914e-06 2.887230e-06
-6.324780e-06 3.021407e-06
-6.329049e-06 3.155358e-06
-6.331413e-06 3.288519e-06
-6.331607e-06 3.420366e-06
-6.329411e-06 3.550418e-06
-6.324650e-06 3.678232e-06
-6.317202e-06 3.803405e-06
-6.306989e-06 3.925566e-06
-6.293985e-06 4.044372e-06
-6.278210e-06 4.159511e-06
-6.259734e-06 4.270692e-06
-6.238673e-06 4.377646e-06
-6.215191e-06 4.480122e-06
-6.189500e-06 4.577887e-06
-6.161857e-06 4.670721e-06
-6.132569e-06 4.758418e-06
-6.101988e-06 4.840782e-06
-6.070514e-06 4.917628e-06
-6.038593e-06 4.988782e-06
-6.006720e-06 5.054078e-06
-5.975433e-06 5.113357e-06
-5.945312e-06 5.166471e-06
-5.916981e-06 5.213278e-06
-5.891097e-06 5.253647e-06
-5.868351e-06 5.287454e-06
-5.849455e-06 5.314589e-06
-5.835140e-06 5.334953e-06
-5.826137e-06 5.348461e-06
-5.823167e-06 5.355050e-06
-5.826923e-06 5.354677e-06
-5.838052e-06 5.347329e-06
-5.857133e-06 5.333023e-06
-5.884652e-06 5.311819e-06
-5.920984e-06 5.283817e-06
-5.966367e-06 5.249169e-06
-6.020890e-06 5.208078e-06
-6.084477e-06 5.160802e-06
-6.156886e-06 5.107650e-06
-6.237707e-06 5.048981e-06
-6.326382e-06 4.985198e-06
-6.422216e-06 4.916736e-06
-6.524407e-06 4.844055e-06
-6.632074e-06 4.767628e-06
-6.744284e-06 4.687930e-06
-6.860084e-06 4.605429e-06
-6.978527e-06 4.520578e-06
-7.098690e-06 4.433810e-06
-7.219694e-06 4.345531e-06
-7.340717e-06 4.256122e-06
-7.460999e-06 4.165938e-06
-7.579845e-06 4.075305e-06
-7.696629e-06 3.984531e-06
-7.810793e-06 3.893902e-06
-7.921836e-06 3.803685e-06
-8.029322e-06 3.714137e-06
-8.132865e-06 3.625503e-06
-8.232131e-06 3.538020e-06
-8.326829e-06 3.451923e-06
-8.416711e-06 3.367444e-06
-8.501567e-06 3.284815e-06
-8.581220e-06 3.204273e-06
-8.655527e-06 3.126058e-06
-8.724376e-06 3.050417e-06
-8.787689e-06 2.977607e-06
-8.845414e-06 2.907892e-06
-8.897535e-06 2.841550e-06
-8.944068e-06 2.778870e-06
-8.985063e-06 2.720151e-06
-9.020606e-06 2.665708e-06
-9.050825e-06 2.615867e-06
-9.075885e-06 2.570967e-06
-9.095995e-06 2.531358e-06
-9.111407e-06 2.497396e-06
-9.122414e-06 2.469445e-06
-9.129352e-06 2.447871e-06
-9.132598e-06 2.433037e-06
-9.132561e-06 2.425300e-06
-9.129684e-06 2.425000e-06
-9.124432e-06 2.432459e-06
-9.117287e-06 2.447968e-06
-9.108739e-06 2.471778e-06
-9.099272e-06 2.504092e-06
-9.089356e-06 2.545056e-06
-9.079430e-06 2.594745e-06
-9.069895e-06 2.653153e-06
-9.061096e-06 2.720191e-06
-9.053313e-06 2.795672e-06
-9.046752e-06 2.879315e-06
-9.041538e-06 2.970740e-06
-9.037710e-06 3.069476e-06
-9.035226e-06 3.174965e-06
-9.033961e-06 3.286577e-06
-9.033720e-06 3.403624e-06
-9.034247e-06 3.525375e-06
-9.035239e-06 3.651074e-06
-9.036360e-06 3.779957e-06
-9.037253e-06 3.911267e-06
-9.037559e-06 4.044266e-06
-9.036925e-06 4.178245e-06
-9.035016e-06 4.312536e-06
-9.031525e-06 4.446510e-06
-9.026178e-06 4.579585e-06
-9.018740e-06 4.711222e-06
-9.009020e-06 4.840928e-06
-8.996870e-06 4.968253e-06
-8.982189e-06 5.092785e-06
-8.964922e-06 5.214150e-06
-8.945063e-06 5.332005e-06
-8.922651e-06 5.446037e-06
-8.897771e-06 5.555962e-06
-8.870555e-06 5.661518e-06
-8.841181e-06 5.762463e-06
-8.809874e-06 5.858577e-06
-8.776905e-06 5.949656e-06
-8.742590e-06 6.035510e-06
-8.707293e-06 6.115966e-06
-8.671423e-06 6.190862e-06
-8.635438e-06 6.260050e-06
-8.599839e-06 6.323391e-06
-8.565173e-06 6.380760e-06
-8.532029e-06 6.432041e-06
-8.501036e-06 6.477130e-06
-8.472859e-06 6.515933e-06
-8.448194e-06 6.548367e-06
-8.427760e-06 6.574363e-06
-8.412290e-06 6.593864e-06
-8.402520e-06 6.606829e-06
-8.399173e-06 6.613234e-06
-8.402945e-06 6.613080e-06
-8.414481e-06 6.606388e-06
-8.434357e-06 6.593210e-06
-8.463058e-06 6.573634e-06
-8.500949e-06 6.547782e-06
-8.548262e-06 6.515819e-06
-8.605072e-06 6.477953e-06
-8.671289e-06 6.434436e-06
-8.746652e-06 6.385564e-06
-8.830734e-06 6.331672e-06
-8.922952e-06 6.273128e-06
-9.022588e-06 6.210328e-06
-9.128814e-06 6.143683e-06
-9.240724e-06 6.073616e-06
-9.357359e-06 6.000546e-06
-9.477740e-06 5.924886e-06
-9.600895e-06 5.847033e-06
-9.725879e-06 5.767365e-06
-9.851790e-06 5.686238e-06
-9.977785e-06 5.603984e-06
-1.010308e-05 5.520912e-06
-1.022698e-05 5.437310e-06
-1.034882e-05 5.353448e-06
-1.046804e-05 5.269578e-06
-1.058412e-05 5.185940e-06
-1.069660e-05 5.102763e-06
-1.080510e-05 5.020270e-06
-1.090927e-05 4.938680e-06
-1.100879e-05 4.858208e-06
-1.110341e-05 4.779073e-06
-1.119291e-05 4.701494e-06
-1.127709e-05 4.625697e-06
-1.135580e-05 4.551914e-06
-1.142891e-05 4.480385e-06
-1.149633e-05 4.411361e-06
-1.155799e-05 4.345105e-06
-1.161387e-05 4.281891e-06
-1.166395e-05 4.222008e-06
-1.170827e-05 4.165761e-06
-1.174691e-05 4.113466e-06
-1.177996e-05 4.065458e-06
-1.180758e-05 4.022084e-06
-1.182995e-05 3.983705e-06
-1.184730e-05 3.950692e-06
-1.185991e-05 3.923425e-06
-1.186808e-05 3.902289e-06
-1.187218e-05 3.887668e-06
-1.187259e-05 3.879941e-06
-1.186974e-05 3.879476e-06
-1.186406e-05 3.886618e-06
-1.185603e-05 3.901687e-06
-1.184612e-05 3.924962e-06
-1.183480e-05 3.956675e-06
-1.182253e-05 3.996996e-06
-1.180974e-05 4.046027e-06
-1.179684e-05 4.103786e-06
-1.178418e-05 4.170202e-06
-1.177204e-05 4.245106e-06
-1.176065e-05 4.328229e-06
-1.175015e-05 4.419199e-06
-1.174062e-05 4.517547e-06
-1.173203e-05 4.622716e-06
-1.172431e-05 4.734067e-06
-1.171729e-05 4.850904e-06
-1.171077e-05 4.972482e-06
-1.170449e-05 5.098027e-06
-1.169814e-05 5.226759e-06
-1.169144e-05 5.357901e-06
-1.168404e-05 5.490694e-06
-1.167566e-05 5.624413e-06
-1.166598e-05 5.758368e-06
-1.165474e-05 5.891915e-06
-1.164170e-05 6.024457e-06
-1.162665e-05 6.155443e-06
-1.160944e-05 6.284370e-06
-1.158994e-05 6.410778e-06
-1.156808e-05 6.534252e-06
-1.154382e-05 6.654413e-06
-1.151717e-05 6.770921e-06
-1.148820e-05 6.883465e-06
-1.145699e-05 6.991766e-06
-1.142371e-05 7.095569e-06
-1.138855e-05 7.194645e-06
-1.135173e-05 7.288786e-06
-1.131354e-05 7.377804e-06
-1.127432e-05 7.461528e-06
-1.123442e-05 7.539806e-06
-1.119428e-05 7.612501e-06
-1.115435e-05 7.679489e-06
-1.111514e-05 7.740664e-06
-1.107722e-05 7.795930e-06
-1.104116e-05 7.845207e-06
-1.100761e-05 7.888427e-06
-1.097723e-05 7.925534e-06
-1.095073e-05 7.956486e-06
-1.092883e-05 7.981256e-06
-1.091225e-05 7.999828e-06
-1.090175e-05 8.012206e-06
-1.089804e-05 8.018407e-06
-1.090181e-05 8.018471e-06
-1.091372e-05 8.012458e-06
-1.093432e-05 8.000453e-06
-1.096411e-05 7.982571e-06
-1.100343e-05 7.958955e-06
-1.105252e-05 7.929784e-06
-1.111142e-05 7.895270e-06
-1.118005e-05 7.855659e-06
-1.125811e-05 7.811231e-06
-1.134517e-05 7.762295e-06
-1.144062e-05 7.709187e-06
-1.154373e-05 7.652259e-06
-1.165363e-05 7.591874e-06
-1.176941e-05 7.528401e-06
-1.189008e-05 7.462205e-06
-1.201464e-05 7.393639e-06
-1.214209e-05 7.323045e-06
-1.227148e-05 7.250745e-06
-1.240187e-05 7.177041e-06
-1.253242e-05 7.102218e-06
-1.266232e-05 7.026537e-06
-1.279084e-05 6.950246e-06
-1.291733e-05 6.873577e-06
-1.304120e-05 6.796748e-06
-1.316193e-05 6.719968e-06
-1.327904e-05 6.643442e-06
-1.339214e-05 6.567367e-06
-1.350085e-05 6.491943e-06
-1.360486e-05 6.417366e-06
-1.370390e-05 6.343840e-06
-1.379774e-05 6.271571e-06
-1.388617e-05 6.200773e-06
-1.396901e-05 6.131670e-06
-1.404614e-05 6.064492e-06
-1.411745e-05 5.999487e-06
-1.418284e-05 5.936910e-06
-1.424228e-05 5.877036e-06
-1.429575e-05 5.820153e-06
-1.434325e-05 5.766565e-06
-1.438485e-05 5.716594e-06
-1.442062e-05 5.670580e-06
-1.445071e-05 5.628877e-06
-1.447526e-05 5.591857e-06
-1.449449e-05 5.559903e-06
-1.450865e-05 5.533412e-06
-1.451804e-05 5.512784e-06
-1.452298e-05 5.498425e-06
-1.452384e-05 5.490735e-06
-1.452101e-05 5.490105e-06
-1.451493e-05 5.496907e-06
-1.450604e-05 5.511486e-06
-1.449480e-05 5.534149e-06
-1.448166e-05 5.565153e-06
-1.446708e-05 5.604697e-06
-1.445148e-05 5.652905e-06
-1.443526e-05 5.709820e-06
-1.441877e-05 5.775392e-06
-1.440232e-05 5.849468e-06
-1.438613e-05 5.931792e-06
-1.437039e-05 6.022002e-06
-1.435518e-05 6.119634e-06
-1.434052e-05 6.224129e-06
-1.432636e-05 6.334847e-06
-1.431260e-05 6.451082e-06
-1.429905e-05 6.572078e-06
-1.428551e-05 6.697050e-06
-1.427173e-05 6.825199e-06
-1.425744e-05 6.955732e-06
-1.424238e-05 7.087875e-06
-1.422626e-05 7.220884e-06
-1.420885e-05 7.354054e-06
-1.418990e-05 7.486727e-06
-1.416921e-05 7.618292e-06
-1.414661e-05 7.748188e-06
-1.412196e-05 7.875902e-06
-1.409518e-05 8.000970e-06
-1.406620e-05 8.122971e-06
-1.403503e-05 8.241527e-06
-1.400168e-05 8.356297e-06
-1.396624e-05 8.466975e-06
-1.392882e-05 8.573289e-06
-1.388959e-05 8.674992e-06
-1.384875e-05 8.771866e-06
-1.380655e-05 8.863719e-06
-1.376327e-05 8.950377e-06
-1.371926e-05 9.031690e-06
-1.367491e-05 9.107528e-06
-1.363062e-05 9.177777e-06
-1.358688e-05 9.242342e-06
-1.354420e-05 9.301145e-06
-1.350314e-05 9.354124e-06
-1.346429e-05 9.401231e-06
-1.342829e-05 9.442436e-06
-1.339582e-05 9.477723e-06
-1.336757e-05 9.507089e-06
-1.334427e-05 9.530550e-06
-1.332665e-05 9.548132e-06
-1.331545e-05 9.559881e-06
-1.331138e-05 9.565857e-06
-1.331515e-05 9.566139e-06
-1.332738e-05 9.560825e-06
-1.334865e-05 9.550033e-06
-1.337942e-05 9.533905e-06
-1.342004e-05 9.512605e-06
-1.347073e-05 9.486324e-06
-1.353154e-05 9.455277e-06
-1.360234e-05 9.419704e-06
-1.368285e-05 9.379869e-06
-1.377259e-05 9.336054e-06
-1.387096e-05 9.288560e-06
-1.397718e-05 9.237694e-06
-1.409040e-05 9.183772e-06
-1.420966e-05 9.127107e-06
-1.433396e-05 9.068006e-06
-1.446227e-05 9.006765e-06
-1.459360e-05 8.943666e-06
-1.472695e-05 8.878975e-06
-1.486140e-05 8.812943e-06
-1.499605e-05 8.745800e-06
-1.513011e-05 8.677765e-06
-1.526284e-05 8.609041e-06
-1.539356e-05 8.539821e-06
-1.552167e-05 8.470290e-06
-1.564663e-05 8.400627e-06
-1.576798e-05 8.331008e-06
-1.588529e-05 8.261606e-06
-1.599818e-05 8.192600e-06
-1.610634e-05 8.124169e-06
-1.620947e-05 8.056499e-06
-1.630733e-05 7.989782e-06
-1.639971e-05 7.924221e-06
-1.648642e-05 7.860028e-06
-1.656730e-05 7.797428e-06
-1.664225e-05 7.736658e-06
-1.671116e-05 7.677972e-06
-1.677396e-05 7.621638e-06
-1.683063e-05 7.567945e-06
-1.688116e-05 7.517196e-06
-1.692558e-05 7.469717e-06
-1.696396e-05 7.425850e-06
-1.699640e-05 7.385958e-06
-1.702305e-05 7.350421e-06
-1.704410e-05 7.319635e-06
-1.705978e-05 7.294007e-06
-1.707034e-05 7.273958e-06
-1.707610e-05 7.259908e-06
-1.707740e-05 7.252281e-06
-1.707462e-05 7.251489e-06
-1.706816e-05 7.257928e-06
-1.705844e-05 7.271968e-06
-1.704591e-05 7.293941e-06
-1.703100e-05 7.324133e-06
-1.701415e-05 7.362766e-06
-1.699578e-05 7.409991e-06
-1.697629e-05 7.465872e-06
-1.695604e-05 7.530379e-06
-1.693532e-05 7.603379e-06
-1.691440e-05 7.684628e-06
-1.689346e-05 7.773776e-06
-1.687263e-05 7.870364e-06
-1.685194e-05 7.973835e-06
-1.683140e-05 8.083548e-06
-1.681093e-05 8.198791e-06
-1.679041e-05 8.318801e-06
-1.676966e-05 8.442779e-06
-1.674848e-05 8.569916e-06
-1.672666e-05 8.699403e-06
-1.670397e-05 8.830453e-06
-1.668019e-05 8.962306e-06
-1.665509e-05 9.094245e-06
-1.662850e-05 9.225599e-06
-1.660023e-05 9.355745e-06
-1.657015e-05 9.484115e-06
-1.653815e-05 9.610189e-06
-1.650417e-05 9.733497e-06
-1.646819e-05 9.853617e-06
-1.643020e-05 9.970169e-06
-1.639027e-05 1.008282e-05
-1.634848e-05 1.019126e-05
-1.630497e-05 1.029523e-05
-1.625992e-05 1.039449e-05
-1.621354e-05 1.048884e-05
-1.616609e-05 1.057809e-05
-1.611787e-05 1.066210e-05
-1.606923e-05 1.074073e-05
-1.602056e-05 1.081388e-05
-1.597228e-05 1.088144e-05
-1.592488e-05 1.094337e-05
-1.587887e-05 1.099960e-05
-1.583481e-05 1.105012e-05
-1.579330e-05 1.109490e-05
-1.575498e-05 1.113395e-05
-1.572052e-05 1.116730e-05
-1.569061e-05 1.119498e-05
-1.566599e-05 1.121705e-05
-1.564739e-05 1.123358e-05
-1.563552e-05 1.124466e-05
-1.563112e-05 1.125040e-05
-1.563486e-05 1.125089e-05
-1.564738e-05 1.124630e-05
-1.566924e-05 1.123675e-05
-1.570089e-05 1.122243e-05
-1.574268e-05 1.120352e-05
-1.579480e-05 1.118022e-05
-1.585730e-05 1.115274e-05
-1.593005e-05 1.112133e-05
-1.601272e-05 1.108622e-05
-1.610485e-05 1.104767e-05
-1.620580e-05 1.100595e-05
-1.631480e-05 1.096132e-05
-1.643094e-05 1.091404e-05
-1.655328e-05 1.086437e-05
-1.668079e-05 1.081256e-05
-1.681244e-05 1.075885e-05
-1.694720e-05 1.070346e-05
-1.708407e-05 1.064660e-05
-1.722211e-05 1.058846e-05
-1.736043e-05 1.052922e-05
-1.749820e-05 1.046906e-05
-1.763468e-05 1.040813e-05
-1.776919e-05 1.034659e-05
-1.790111e-05 1.028460e-05
-1.802990e-05 1.022228e-05
-1.815507e-05 1.015980e-05
-1.827620e-05 1.009731e-05
-1.839289e-05 1.003495e-05
-1.850483e-05 9.972894e-06
-1.861171e-05 9.911307e-06
-1.871326e-05 9.850366e-06
-1.880928e-05 9.790262e-06
-1.889956e-05 9.731195e-06
-1.898394e-05 9.673381e-06
-1.906227e-05 9.617051e-06
-1.913446e-05 9.562452e-06
-1.920042e-05 9.509848e-06
-1.926010e-05 9.459524e-06
-1.931348e-05 9.411785e-06
-1.936057e-05 9.366956e-06
-1.940143e-05 9.325385e-06
-1.943613e-05 9.287437e-06
-1.946479e-05 9.253503e-06
-1.948759e-05 9.223986e-06
-1.950472e-05 9.199309e-06
-1.951643e-05 9.179904e-06
-1.952299e-05 9.166212e-06
-1.952473e-05 9.158673e-06
-1.952200e-05 9.157721e-06
-1.951518e-05 9.163775e-06
-1.950466e-05 9.177229e-06
-1.949088e-05 9.198440e-06
-1.947424e-05 9.227718e-06
-1.945519e-05 9.265311e-06
-1.943412e-05 9.311394e-06
-1.941143e-05 9.366053e-06
-1.938747e-05 9.429280e-06
-1.936257e-05 9.500958e-06
-1.933698e-05 9.580861e-06
-1.931092e-05 9.668647e-06
-1.928452e-05 9.763867e-06
-1.925789e-05 9.865967e-06
-1.923103e-05 9.974308e-06
-1.920393e-05 1.008817e-05
-1.917649e-05 1.020679e-05
-1.914860e-05 1.032936e-05
-1.912010e-05 1.045506e-05
-1.909082e-05 1.058307e-05
-1.906058e-05 1.071258e-05
-1.902921e-05 1.084284e-05
-1.899652e-05 1.097311e-05
-1.896236e-05 1.110270e-05
-1.892661e-05 1.123099e-05
-1.888915e-05 1.135741e-05
-1.884991e-05 1.148142e-05
-1.880885e-05 1.160255e-05
-1.876597e-05 1.172039e-05
-1.872131e-05 1.183454e-05
-1.867492e-05 1.194469e-05
-1.862693e-05 1.205053e-05
-1.857747e-05 1.215181e-05
-1.852675e-05 1.224830e-05
-1.847499e-05 1.233980e-05
-1.842245e-05 1.242616e-05
-1.836945e-05 1.250724e-05
-1.831634e-05 1.258292e-05
-1.826352e-05 1.265313e-05
-1.821141e-05 1.271779e-05
-1.816050e-05 1.277687e-05
-1.811131e-05 1.283034e-05
-1.806440e-05 1.287822e-05
-1.802037e-05 1.292052e-05
-1.797985e-05 1.295729e-05
-1.794352e-05 1.298859e-05
-1.791207e-05 1.301449e-05
-1.788621e-05 1.303510e-05
-1.786668e-05 1.305053e-05
-1.785419e-05 1.306091e-05
-1.784947e-05 1.306637e-05
-1.785317e-05 1.306709e-05
-1.786594e-05 1.306322e-05
-1.788831e-05 1.305496e-05
-1.792073e-05 1.304250e-05
-1.796355e-05 1.302604e-05
-1.801694e-05 1.300579e-05
-1.808092e-05 1.298198e-05
-1.815536e-05 1.295482e-05
-1.823993e-05 1.292456e-05
-1.833414e-05 1.289141e-05
-1.843734e-05 1.285560e-05
-1.854873e-05 1.281735e-05
-1.866742e-05 1.277688e-05
-1.879242e-05 1.273437e-05
-1.892272e-05 1.269003e-05
-1.905725e-05 1.264403e-05
-1.919499e-05 1.259653e-05
-1.933493e-05 1.254768e-05
-1.947610e-05 1.249763e-05
-1.961762e-05 1.244650e-05
-1.975864e-05 1.239441e-05
-1.989842e-05 1.234149e-05
-2.003626e-05 1.228784e-05
-2.017155e-05 1.223358e-05
-2.030373e-05 1.217882e-05
-2.043231e-05 1.212369e-05
-2.055685e-05 1.206831e-05
-2.067696e-05 1.201282e-05
-2.079230e-05 1.195734e-05
-2.090256e-05 1.190204e-05
-2.100748e-05 1.184708e-05
-2.110681e-05 1.179264e-05
-2.120036e-05 1.173890e-05
-2.128794e-05 1.168606e-05
-2.136940e-05 1.163436e-05
-2.144463e-05 1.158403e-05
-2.151353e-05 1.153533e-05
-2.157602e-05 1.148855e-05
-2.163207e-05 1.144398e-05
-2.168168e-05 1.140195e-05
-2.172487e-05 1.136281e-05
-2.176171e-05 1.132694e-05
-2.179229e-05 1.129472e-05
-2.181676e-05 1.126657e-05
-2.183529e-05 1.124293e-05
-2.184810e-05 1.122423e-05
-2.185544e-05 1.121094e-05
-2.185762e-05 1.120352e-05
-2.185495e-05 1.120241e-05
-2.184778e-05 1.120806e-05
-2.183651e-05 1.122088e-05
-2.182152e-05 1.124126e-05
-2.180322e-05 1.126953e-05
-2.178202e-05 1.130595e-05
-2.175832e-05 1.135074e-05
-2.173250e-05 1.140399e-05
-2.170493e-05 1.146573e-05
-2.167592e-05 1.153584e-05
-2.164575e-05 1.161413e-05
-2.161465e-05 1.170026e-05
-2.158279e-05 1.179379e-05
-2.155028e-05 1.189418e-05
-2.151720e-05 1.200079e-05
-2.148355e-05 1.211289e-05
-2.144929e-05 1.222973e-05
-2.141435e-05 1.235047e-05
-2.137863e-05 1.247431e-05
-2.134199e-05 1.260041e-05
-2.130431e-05 1.272796e-05
-2.126545e-05 1.285618e-05
-2.122527e-05 1.298434e-05
-2.118367e-05 1.311174e-05
-2.114055e-05 1.323774e-05
-2.109584e-05 1.336178e-05
-2.104949e-05 1.348331e-05
-2.100149e-05 1.360186e-05
-2.095186e-05 1.371702e-05
-2.090066e-05 1.382840e-05
-2.084798e-05 1.393568e-05
-2.079394e-05 1.403857e-05
-2.073871e-05 1.413681e-05
-2.068249e-05 1.423020e-05
-2.062551e-05 1.431856e-05
-2.056806e-05 1.440173e-05
-2.051046e-05 1.447961e-05
-2.045306e-05 1.455209e-05
-2.039626e-05 1.461912e-05
-2.034050e-05 1.468065e-05
-2.028626e-05 1.473668e-05
-2.023406e-05 1.478722e-05
-2.018445e-05 1.483231e-05
-2.013805e-05 1.487199e-05
-2.009547e-05 1.490635e-05
-2.005738e-05 1.493549e-05
-2.002449e-05 1.495954e-05
-1.999748e-05 1.497861e-05
-1.997709e-05 1.499289e-05
-1.996402e-05 1.500252e-05
-1.995898e-05 1.500771e-05
-1.996264e-05 1.500863e-05
-1.997561e-05 1.500551e-05
-1.999842e-05 1.499856e-05
-2.003152e-05 1.498799e-05
-2.007521e-05 1.497404e-05
-2.012968e-05 1.495691e-05
-2.019494e-05 1.493685e-05
-2.027082e-05 1.491405e-05
-2.035700e-05 1.488873e-05
-2.045297e-05 1.486109e-05
-2.055807e-05 1.483131e-05
-2.067149e-05 1.479957e-05
-2.079232e-05 1.476604e-05
-2.091958e-05 1.473084e-05
-2.105222e-05 1.469411e-05
-2.118919e-05 1.465598e-05
-2.132945e-05 1.461653e-05
-2.147198e-05 1.457586e-05
-2.161581e-05 1.453406e-05
-2.176005e-05 1.449121e-05
-2.190385e-05 1.444737e-05
-2.204646e-05 1.440263e-05
-2.218717e-05 1.435705e-05
-2.232537e-05 1.431071e-05
-2.246050e-05 1.426369e-05
-2.259206e-05 1.421610e-05
-2.271959e-05 1.416802e-05
-2.284272e-05 1.411957e-05
-2.296107e-05 1.407086e-05
-2.307435e-05 1.402204e-05
-2.318227e-05 1.397324e-05
-2.328459e-05 1.392464e-05
-2.338109e-05 1.387640e-05
-2.347158e-05 1.382872e-05
-2.355591e-05 1.378182e-05
-2.363392e-05 1.373593e-05
-2.370552e-05 1.369130e-05
-2.377061e-05 1.364822e-05
-2.382915e-05 1.360696e-05
-2.388111e-05 1.356788e-05
-2.392650e-05 1.353131e-05
-2.396535e-05 1.349762e-05
-2.399774e-05 1.346723e-05
-2.402380e-05 1.344055e-05
-2.404367e-05 1.341801e-05
-2.405754e-05 1.340009e-05
-2.406564e-05 1.338725e-05
-2.406824e-05 1.337996e-05
-2.406564e-05 1.337870e-05
-2.405816e-05 1.338392e-05
-2.404616e-05 1.339607e-05
-2.403001e-05 1.341555e-05
-2.401011e-05 1.344271e-05
-2.398684e-05 1.347785e-05
-2.396058e-05 1.352119e-05
-2.393173e-05 1.357286e-05
-2.390063e-05 1.363289e-05
-2.386761e-05 1.370121e-05
-2.383296e-05 1.377762e-05
-2.379692e-05 1.386181e-05
-2.375970e-05 1.395334e-05
-2.372145e-05 1.405168e-05
-2.368225e-05 1.415619e-05
-2.364217e-05 1.426616e-05
-2.360120e-05 1.438081e-05
-2.355933e-05 1.449934e-05
-2.351650e-05 1.462090e-05
-2.347263e-05 1.474467e-05
-2.342762e-05 1.486982e-05
-2.338141e-05 1.499558e-05
-2.333388e-05 1.512120e-05
-2.328498e-05 1.524597e-05
-2.323464e-05 1.536927e-05
-2.318282e-05 1.549051e-05
-2.312951e-05 1.560916e-05
-2.307473e-05 1.572474e-05
-2.301852e-05 1.583683e-05
-2.296096e-05 1.594506e-05
-2.290216e-05 1.604911e-05
-2.284225e-05 1.614869e-05
-2.278143e-05 1.624358e-05
-2.271989e-05 1.633356e-05
-2.265790e-05 1.641847e-05
-2.259574e-05 1.649818e-05
-2.253372e-05 1.657258e-05
-2.247222e-05 1.664162e-05
-2.241164e-05 1.670525e-05
-2.235241e-05 1.676346e-05
-2.229502e-05 1.681626e-05
-2.223998e-05 1.686369e-05
-2.218785e-05 1.690582e-05
-2.213922e-05 1.694276e-05
-2.209473e-05 1.697460e-05
-2.205502e-05 1.700148e-05
-2.202078e-05 1.702358e-05
-2.199272e-05 1.704107e-05
-2.197153e-05 1.705413e-05
-2.195793e-05 1.706300e-05
-2.195260e-05 1.706788e-05
-2.195620e-05 1.706902e-05
-2.196933e-05 1.706665e-05
-2.199250e-05 1.706103e-05
-2.202616e-05 1.705240e-05
-2.207059e-05 1.704100e-05
-2.212596e-05 1.702705e-05
-2.219226e-05 1.701080e-05
-2.226934e-05 1.699243e-05
-2.235684e-05 1.697214e-05
-2.245425e-05 1.695010e-05
-2.256089e-05 1.692646e-05
-2.267596e-05 1.690134e-05
-2.279853e-05 1.687485e-05
-2.292761e-05 1.684708e-05
-2.306216e-05 1.681809e-05
-2.320111e-05 1.678794e-05
-2.334342e-05 1.675668e-05
-2.348806e-05 1.672433e-05
-2.363407e-05 1.669093e-05
-2.378054e-05 1.665649e-05
-2.392664e-05 1.662105e-05
-2.407160e-05 1.658464e-05
-2.421472e-05 1.654728e-05
-2.435537e-05 1.650901e-05
-2.449299e-05 1.646990e-05
-2.462708e-05 1.643000e-05
-2.475719e-05 1.638938e-05
-2.488291e-05 1.634814e-05
-2.500389e-05 1.630637e-05
-2.511980e-05 1.626418e-05
-2.523036e-05 1.622171e-05
-2.533532e-05 1.617911e-05
-2.543445e-05 1.613654e-05
-2.552755e-05 1.609418e-05
-2.561445e-05 1.605224e-05
-2.569499e-05 1.601094e-05
-2.576905e-05 1.597053e-05
-2.583653e-05 1.593128e-05
-2.589736e-05 1.589349e-05
-2.595149e-05 1.585748e-05
-2.599892e-05 1.582359e-05
-2.603965e-05 1.579222e-05
-2.607375e-05 1.576375e-05
-2.610131e-05 1.573862e-05
-2.612245e-05 1.571727e-05
-2.613733e-05 1.570018e-05
-2.614617e-05 1.568783e-05
-2.614918e-05 1.568071e-05
-2.614666e-05 1.567930e-05
-2.613889e-05 1.568408e-05
-2.612621e-05 1.569551e-05
-2.610896e-05 1.571402e-05
-2.608752e-05 1.573998e-05
-2.606225e-05 1.577372e-05
-2.603354e-05 1.581546e-05
-2.600174e-05 1.586538e-05
-2.596721e-05 1.592351e-05
-2.593029e-05 1.598981e-05
-2.589128e-05 1.606408e-05
-2.585043e-05 1.614604e-05
-2.580798e-05 1.623527e-05
-2.576409e-05 1.633123e-05
-2.571891e-05 1.643329e-05
-2.567253e-05 1.654076e-05
-2.562500e-05 1.665285e-05
-2.557634e-05 1.676875e-05
-2.552654e-05 1.688763e-05
-2.547558e-05 1.700865e-05
-2.542341e-05 1.713099e-05
-2.536999e-05 1.725386e-05
-2.531528e-05 1.737652e-05
-2.525923e-05 1.749825e-05
-2.520184e-05 1.761843e-05
-2.514309e-05 1.773647e-05
-2.508300e-05 1.785183e-05
-2.502163e-05 1.796404e-05
-2.495902e-05 1.807269e-05
-2.489529e-05 1.817741e-05
-2.483057e-05 1.827788e-05
-2.476500e-05 1.837384e-05
-2.469878e-05 1.846504e-05
-2.463215e-05 1.855131e-05
-2.456534e-05 1.863249e-05
-2.449867e-05 1.870846e-05
-2.443245e-05 1.877916e-05
-2.436706e-05 1.884452e-05
-2.430290e-05 1.890454e-05
-2.424040e-05 1.895922e-05
-2.418004e-05 1.900861e-05
-2.412235e-05 1.905277e-05
-2.406787e-05 1.909182e-05
-2.401719e-05 1.912588e-05
-2.397092e-05 1.915509e-05
-2.392973e-05 1.917963e-05
-2.389427e-05 1.919971e-05
-2.386524e-05 1.921554e-05
-2.384333e-05 1.922736e-05
-2.382924e-05 1.923542e-05
-2.382364e-05 1.923999e-05
-2.382717e-05 1.924133e-05
-2.384041e-05 1.923973e-05
-2.386387e-05 1.923546e-05
-2.389796e-05 1.922879e-05
-2.394298e-05 1.921998e-05
-2.399906e-05 1.920927e-05
-2.406620e-05 1.919687e-05
-2.414421e-05 1.918300e-05
-2.423274e-05 1.916781e-05
-2.433126e-05 1.915144e-05
-2.443910e-05 1.913401e-05
-2.455542e-05 1.911559e-05
-2.467932e-05 1.909624e-05
-2.480979e-05 1.907599e-05
-2.494579e-05 1.905484e-05
-2.508626e-05 1.903278e-05
-2.523013e-05 1.900981e-05
-2.537640e-05 1.898589e-05
-2.552410e-05 1.896099e-05
-2.567233e-05 1.893509e-05
-2.582023e-05 1.890817e-05
-2.596705e-05 1.888020e-05
-2.611209e-05 1.885119e-05
-2.625472e-05 1.882113e-05
-2.639438e-05 1.879005e-05
-2.653055e-05 1.875798e-05
-2.666279e-05 1.872496e-05
-2.679069e-05 1.869106e-05
-2.691388e-05 1.865636e-05
-2.703204e-05 1.862095e-05
-2.714488e-05 1.858496e-05
-2.725213e-05 1.854850e-05
-2.735356e-05 1.851174e-05
-2.744895e-05 1.847484e-05
-2.753813e-05 1.843800e-05
-2.762093e-05 1.840143e-05
-2.769720e-05 1.836538e-05
-2.776684e-05 1.833010e-05
-2.782976e-05 1.829589e-05
-2.788588e-05 1.826307e-05
-2.793519e-05 1.823199e-05
-2.797767e-05 1.820302e-05
-2.801336e-05 1.817657e-05
-2.804233e-05 1.815308e-05
-2.806467e-05 1.813299e-05
-2.808052e-05 1.811679e-05
-2.809005e-05 1.810497e-05
-2.809347e-05 1.809804e-05
-2.809103e-05 1.809648e-05
-2.808300e-05 1.810081e-05
-2.806968e-05 1.811149e-05
-2.805139e-05 1.812897e-05
-2.802848e-05 1.815365e-05
-2.800130e-05 1.818586e-05
-2.797022e-05 1.822588e-05
-2.793559e-05 1.827387e-05
-2.789776e-05 1.832990e-05
-2.785706e-05 1.839395e-05
-2.781381e-05 1.846584e-05
-2.776829e-05 1.854530e-05
-2.772074e-05 1.863192e-05
-2.767138e-05 1.872518e-05
-2.762036e-05 1.882446e-05
-2.756784e-05 1.892906e-05
-2.751390e-05 1.903821e-05
-2.745862e-05 1.915110e-05
-2.740202e-05 1.926690e-05
-2.734414e-05 1.938477e-05
-2.728498e-05 1.950388e-05
-2.722453e-05 1.962346e-05
-2.716281e-05 1.974274e-05
-2.709981e-05 1.986103e-05
-2.703556e-05 1.997769e-05
-2.697008e-05 2.009212e-05
-2.690342e-05 2.020381e-05
-2.683565e-05 2.031229e-05
-2.676686e-05 2.041713e-05
-2.669718e-05 2.051798e-05
-2.662674e-05 2.061454e-05
-2.655573e-05 2.070654e-05
-2.648435e-05 2.079375e-05
-2.641283e-05 2.087602e-05
-2.634144e-05 2.095320e-05
-2.627048e-05 2.102519e-05
-2.620028e-05 2.109193e-05
-2.613122e-05 2.115340e-05
-2.606369e-05 2.120960e-05
-2.599813e-05 2.126057e-05
-2.593502e-05 2.130638e-05
-2.587486e-05 2.134714e-05
-2.581821e-05 2.138297e-05
-2.576565e-05 2.141403e-05
-2.571777e-05 2.144052e-05
-2.567522e-05 2.146264e-05
-2.563866e-05 2.148063e-05
-2.560876e-05 2.149475e-05
-2.558621e-05 2.150529e-05
-2.557168e-05 2.151252e-05
-2.556582e-05 2.151675e-05
-2.556926e-05 2.151830e-05
-2.558257e-05 2.151747e-05
-2.560624e-05 2.151456e-05
-2.564067e-05 2.150988e-05
-2.568612e-05 2.150368e-05
-2.574273e-05 2.149623e-05
-2.581047e-05 2.148775e-05
-2.588916e-05 2.147841e-05
-2.597841e-05 2.146837e-05
-2.607772e-05 2.145773e-05
-2.618638e-05 2.144657e-05
-2.630358e-05 2.143492e-05
-2.642839e-05 2.142277e-05
-2.655981e-05 2.141010e-05
-2.669681e-05 2.139686e-05
-2.683831e-05 2.138297e-05
-2.698328e-05 2.136837e-05
-2.713069e-05 2.135295e-05
-2.727958e-05 2.133665e-05
-2.742905e-05 2.131937e-05
-2.757827e-05 2.130105e-05
-2.772646e-05 2.128163e-05
-2.787294e-05 2.126106e-05
-2.801707e-05 2.123931e-05
-2.815829e-05 2.121636e-05
-2.829609e-05 2.119222e-05
-2.843002e-05 2.116691e-05
-2.855967e-05 2.114047e-05
-2.868466e-05 2.111296e-05
-2.880467e-05 2.108445e-05
-2.891940e-05 2.105505e-05
-2.902859e-05 2.102486e-05
-2.913197e-05 2.099403e-05
-2.922934e-05 2.096272e-05
-2.932050e-05 2.093110e-05
-2.940528e-05 2.089938e-05
-2.948351e-05 2.086780e-05
-2.955507e-05 2.083662e-05
-2.961986e-05 2.080611e-05
-2.967780e-05 2.077659e-05
-2.972882e-05 2.074841e-05
-2.977291e-05 2.072195e-05
-2.981007e-05 2.069762e-05
-2.984035e-05 2.067584e-05
-2.986381e-05 2.065708e-05
-2.988057e-05 2.064182e-05
-2.989077e-05 2.063058e-05
-2.989459e-05 2.062385e-05
-2.989224e-05 2.062216e-05
-2.988398e-05 2.062601e-05
-2.987006e-05 2.063590e-05
-2.985079e-05 2.065229e-05
-2.982649e-05 2.067560e-05
-2.979749e-05 2.070619e-05
-2.976414e-05 2.074434e-05
-2.972679e-05 2.079024e-05
-2.968578e-05 2.084400e-05
-2.964145e-05 2.090558e-05
-2.959411e-05 2.097485e-05
-2.954406e-05 2.105154e-05
-2.949158e-05 2.113526e-05
-2.943690e-05 2.122551e-05
-2.938023e-05 2.132167e-05
-2.932174e-05 2.142305e-05
-2.926157e-05 2.152890e-05
-2.919985e-05 2.163840e-05
-2.913664e-05 2.175073e-05
-2.907204e-05 2.186505e-05
-2.900608e-05 2.198054e-05
-2.893882e-05 2.209642e-05
-2.887029e-05 2.221193e-05
-2.880056e-05 2.232637e-05
-2.872966e-05 2.243912e-05
-2.865766e-05 2.254957e-05
-2.858465e-05 2.265721e-05
-2.851071e-05 2.276158e-05
-2.843597e-05 2.286227e-05
-2.836057e-05 2.295892e-05
-2.828467e-05 2.305124e-05
-2.820845e-05 2.313897e-05
-2.813214e-05 2.322191e-05
-2.805598e-05 2.329990e-05
-2.798024e-05 2.337282e-05
-2.790523e-05 2.344058e-05
-2.783129e-05 2.350315e-05
-2.775878e-05 2.356052e-05
-2.768811e-05 2.361271e-05
-2.761971e-05 2.365981e-05
-2.755405e-05 2.370189e-05
-2.749164e-05 2.373909e-05
-2.743301e-05 2.377158e-05
-2.737874e-05 2.379955e-05
-2.732941e-05 2.382322e-05
-2.728565e-05 2.384284e-05
-2.724811e-05 2.385869e-05
-2.721745e-05 2.387106e-05
-2.719432e-05 2.388027e-05
-2.717939e-05 2.388665e-05
-2.717330e-05 2.389054e-05
-2.717665e-05 2.389228e-05
-2.718999e-05 2.389222e-05
-2.721378e-05 2.389069e-05
-2.724842e-05 2.388800e-05
-2.729415e-05 2.388445e-05
-2.735110e-05 2.388029e-05
-2.741922e-05 2.387574e-05
-2.749831e-05 2.387097e-05
-2.758800e-05 2.386611e-05
-2.768776e-05 2.386124e-05
-2.779688e-05 2.385639e-05
-2.791456e-05 2.385154e-05
-2.803986e-05 2.384664e-05
-2.817180e-05 2.384160e-05
-2.830933e-05 2.383630e-05
-2.845140e-05 2.383063e-05
-2.859697e-05 2.382444e-05
-2.874503e-05 2.381758e-05
-2.889461e-05 2.380992e-05
-2.904484e-05 2.380132e-05
-2.919486e-05 2.379167e-05
-2.934393e-05 2.378086e-05
-2.949135e-05 2.376880e-05
-2.963650e-05 2.375543e-05
-2.977881e-05 2.374070e-05
-2.991778e-05 2.372458e-05
-3.005295e-05 2.370706e-05
-3.018391e-05 2.368817e-05
-3.031029e-05 2.366794e-05
-3.043175e-05 2.364642e-05
-3.054799e-05 2.362371e-05
-3.065873e-05 2.359989e-05
-3.076373e-05 2.357510e-05
-3.086275e-05 2.354947e-05
-3.095559e-05 2.352318e-05
-3.104205e-05 2.349643e-05
-3.112198e-05 2.346943e-05
-3.119523e-05 2.344243e-05
-3.126168e-05 2.341572e-05
-3.132122e-05 2.338961e-05
-3.137379e-05 2.336444e-05
-3.141934e-05 2.334057e-05
-3.145785e-05 2.331843e-05
-3.148933e-05 2.329844e-05
-3.151384e-05 2.328107e-05
-3.153146e-05 2.326681e-05
-3.154229e-05 2.325617e-05
-3.154650e-05 2.324967e-05
-3.154425e-05 2.324785e-05
-3.153577e-05 2.325122e-05
-3.152131e-05 2.326029e-05
-3.150112e-05 2.327554e-05
-3.147551e-05 2.329740e-05
-3.144479e-05 2.332626e-05
-3.140929e-05 2.336241e-05
-3.136935e-05 2.340608e-05
-3.132529e-05 2.345737e-05
-3.127747e-05 2.351628e-05
-3.122620e-05 2.358270e-05
-3.117180e-05 2.365636e-05
-3.111456e-05 2.373690e-05
-3.105475e-05 2.382383e-05
-3.099261e-05 2.391655e-05
-3.092835e-05 2.401438e-05
-3.086216e-05 2.411657e-05
-3.079419e-05 2.422232e-05
-3.072460e-05 2.433080e-05
-3.065348e-05 2.444119e-05
-3.058095e-05 2.455267e-05
-3.050709e-05 2.466446e-05
-3.043200e-05 2.477580e-05
-3.035576e-05 2.488602e-05
-3.027845e-05 2.499447e-05
-3.020018e-05 2.510058e-05
-3.012106e-05 2.520381e-05
-3.004121e-05 2.530373e-05
-2.996077e-05 2.539992e-05
-2.987989e-05 2.549205e-05
-2.979877e-05 2.557982e-05
-2.971761e-05 2.566299e-05
-2.963662e-05 2.574137e-05
-2.955608e-05 2.581482e-05
-2.947625e-05 2.588323e-05
-2.939744e-05 2.594654e-05
-2.932000e-05 2.600473e-05
-2.924430e-05 2.605780e-05
-2.917072e-05 2.610582e-05
-2.909971e-05 2.614887e-05
-2.903173e-05 2.618709e-05
-2.896727e-05 2.622062e-05
-2.890686e-05 2.624966e-05
-2.885105e-05 2.627444e-05
-2.880044e-05 2.629521e-05
-2.875562e-05 2.631227e-05
-2.871722e-05 2.632592e-05
-2.868589e-05 2.633649e-05
-2.866227e-05 2.634434e-05
-2.864700e-05 2.634985e-05
-2.864069e-05 2.635338e-05
-2.864394e-05 2.635531e-05
-2.865725e-05 2.635603e-05
-2.868110e-05 2.635587e-05
-2.871584e-05 2.635520e-05
-2.876170e-05 2.635430e-05
-2.881879e-05 2.635344e-05
-2.888706e-05 2.635284e-05
-2.896629e-05 2.635266e-05
-2.905612e-05 2.635300e-05
-2.915598e-05 2.635391e-05
-2.926520e-05 2.635538e-05
-2.938296e-05 2.635735e-05
-2.950834e-05 2.635971e-05
-2.964035e-05 2.636231e-05
-2.977796e-05 2.636499e-05
-2.992012e-05 2.636755e-05
-3.006580e-05 2.636979e-05
-3.021401e-05 2.637152e-05
-3.036379e-05 2.637253e-05
-3.051426e-05 2.637264e-05
-3.066459e-05 2.637169e-05
-3.081403e-05 2.636952e-05
-3.096191e-05 2.636602e-05
-3.110759e-05 2.636107e-05
-3.125051e-05 2.635460e-05
-3.139018e-05 2.634654e-05
-3.152614e-05 2.633688e-05
-3.165797e-05 2.632560e-05
-3.178530e-05 2.631272e-05
-3.190781e-05 2.629827e-05
-3.202517e-05 2.628232e-05
-3.213710e-05 2.626496e-05
-3.224336e-05 2.624628e-05
-3.234370e-05 2.622643e-05
-3.243790e-05 2.620556e-05
-3.252577e-05 2.618385e-05
-3.260713e-05 2.616152e-05
-3.268182e-05 2.613881e-05
-3.274970e-05 2.611600e-05
-3.281066e-05 2.609337e-05
-3.286459e-05 2.607128e-05
-3.291145e-05 2.605009e-05
-3.295117e-05 2.603022e-05
-3.298376e-05 2.601208e-05
-3.300924e-05 2.599616e-05
-3.302765e-05 2.598294e-05
-3.303908e-05 2.597295e-05
-3.304365e-05 2.596671e-05
-3.304152e-05 2.596476e-05
-3.303286e-05 2.596763e-05
-3.301789e-05 2.597585e-05
-3.299686e-05 2.598990e-05
-3.297002e-05 2.601025e-05
-3.293769e-05 2.603728e-05
-3.290015e-05 2.607132e-05
-3.285775e-05 2.611260e-05
-3.281080e-05 2.616125e-05
-3.275964e-05 2.621730e-05
-3.270462e-05 2.628064e-05
-3.264605e-05 2.635103e-05
-3.258424e-05 2.642812e-05
-3.251950e-05 2.651144e-05
-3.245209e-05 2.660041e-05
-3.238228e-05 2.669436e-05
-3.231028e-05 2.679254e-05
-3.223631e-05 2.689418e-05
-3.216055e-05 2.699845e-05
-3.208317e-05 2.710454e-05
-3.200430e-05 2.721163e-05
-3.192410e-05 2.731896e-05
-3.184269e-05 2.742577e-05
-3.176020e-05 2.753140e-05
-3.167674e-05 2.763519e-05
-3.159247e-05 2.773658e-05
-3.150750e-05 2.783507e-05
-3.142200e-05 2.793019e-05
-3.133612e-05 2.802157e-05
-3.125006e-05 2.810886e-05
-3.116399e-05 2.819179e-05
-3.107815e-05 2.827012e-05
-3.099276e-05 2.834369e-05
-3.090810e-05 2.841235e-05
-3.082444e-05 2.847603e-05
-3.074211e-05 2.853467e-05
-3.066143e-05 2.858827e-05
-3.058278e-05 2.863688e-05
-3.050655e-05 2.868056e-05
-3.043316e-05 2.871943e-05
-3.036308e-05 2.875364e-05
-3.029679e-05 2.878339e-05
-3.023480e-05 2.880888e-05
-3.017765e-05 2.883039e-05
-3.012592e-05 2.884820e-05
-3.008019e-05 2.886264e-05
-3.004107e-05 2.887404e-05
-3.000918e-05 2.888278e-05
-2.998515e-05 2.888925e-05
-2.996958e-05 2.889387e-05
-2.996308e-05 2.889702e-05
-2.996620e-05 2.889914e-05
-2.997946e-05 2.890062e-05
-3.000327e-05 2.890186e-05
-3.003799e-05 2.890319e-05
-3.008383e-05 2.890495e-05
-3.014087e-05 2.890739e-05
-3.020906e-05 2.891075e-05
-3.028818e-05 2.891515e-05
-3.037783e-05 2.892069e-05
-3.047747e-05 2.892738e-05
-3.058643e-05 2.893517e-05
-3.070388e-05 2.894395e-05
-3.082891e-05 2.895356e-05
-3.096055e-05 2.896380e-05
-3.109777e-05 2.897444e-05
-3.123954e-05 2.898523e-05
-3.138485e-05 2.899590e-05
-3.153271e-05 2.900620e-05
-3.168218e-05 2.901587e-05
-3.183239e-05 2.902469e-05
-3.198252e-05 2.903245e-05
-3.213184e-05 2.903893e-05
-3.227967e-05 2.904399e-05
-3.242539e-05 2.904748e-05
-3.256845e-05 2.904929e-05
-3.270835e-05 2.904934e-05
-3.284464e-05 2.904756e-05
-3.297690e-05 2.904393e-05
-3.310477e-05 2.903844e-05
-3.322790e-05 2.903111e-05
-3.334599e-05 2.902198e-05
-3.345875e-05 2.901112e-05
-3.356591e-05 2.899863e-05
-3.366722e-05 2.898461e-05
-3.376248e-05 2.896923e-05
-3.385146e-05 2.895265e-05
-3.393397e-05 2.893507e-05
-3.400985e-05 2.891672e-05
-3.407894e-05 2.889787e-05
-3.414110e-05 2.887881e-05
-3.419623e-05 2.885988e-05
-3.424423e-05 2.884144e-05
-3.428504e-05 2.882389e-05
-3.431862e-05 2.880767e-05
-3.434497e-05 2.879325e-05
-3.436412e-05 2.878113e-05
-3.437611e-05 2.877181e-05
-3.438103e-05 2.876584e-05
-3.437902e-05 2.876377e-05
-3.437021e-05 2.876614e-05
-3.435479e-05 2.877347e-05
-3.433298e-05 2.878629e-05
-3.430501e-05 2.880505e-05
-3.427116e-05 2.883016e-05
-3.423172e-05 2.886197e-05
-3.418700e-05 2.890073e-05
-3.413731e-05 2.894658e-05
-3.408300e-05 2.899958e-05
-3.402440e-05 2.905962e-05
-3.396185e-05 2.912651e-05
-3.389569e-05 2.919989e-05
-3.382623e-05 2.927933e-05
-3.375379e-05 2.936425e-05
-3.367866e-05 2.945399e-05
-3.360110e-05 2.954785e-05
-3.352137e-05 2.964503e-05
-3.343970e-05 2.974474e-05
-3.335631e-05 2.984617e-05
-3.327138e-05 2.994852e-05
-3.318510e-05 3.005103e-05
-3.309764e-05 3.015295e-05
-3.300917e-05 3.025362e-05
-3.291985e-05 3.035241e-05
-3.282984e-05 3.044876e-05
-3.273932e-05 3.054216e-05
-3.264846e-05 3.063218e-05
-3.255744e-05 3.071843e-05
-3.246646e-05 3.080059e-05
-3.237574e-05 3.087840e-05
-3.228551e-05 3.095163e-05
-3.219601e-05 3.102013e-05
-3.210751e-05 3.108378e-05
-3.202031e-05 3.114251e-05
-3.193472e-05 3.119629e-05
-3.185107e-05 3.124513e-05
-3.176974e-05 3.128910e-05
-3.169111e-05 3.132830e-05
-3.161560e-05 3.136286e-05
-3.154366e-05 3.139296e-05
-3.147575e-05 3.141881e-05
-3.141239e-05 3.144068e-05
-3.135410e-05 3.145884e-05
-3.130142e-05 3.147363e-05
-3.125493e-05 3.148539e-05
-3.121521e-05 3.149451e-05
-3.118287e-05 3.150139e-05
-3.115850e-05 3.150647e-05
-3.114270e-05 3.151017e-05
-3.113603e-05 3.151294e-05
-3.113902e-05 3.151524e-05
-3.115217e-05 3.151749e-05
-3.117587e-05 3.152009e-05
-3.121045e-05 3.152344e-05
-3.125611e-05 3.152784e-05
-3.131292e-05 3.153359e-05
-3.138080e-05 3.154088e-05
-3.145953e-05 3.154986e-05
-3.154871e-05 3.156058e-05
-3.164780e-05 3.157302e-05
-3.175612e-05 3.158711e-05
-3.187286e-05 3.160267e-05
-3.199713e-05 3.161950e-05
-3.212795e-05 3.163735e-05
-3.226433e-05 3.165591e-05
-3.240524e-05 3.167488e-05
-3.254969e-05 3.169394e-05
-3.269670e-05 3.171278e-05
-3.284536e-05 3.173109e-05
-3.299481e-05 3.174860e-05
-3.314424e-05 3.176502e-05
-3.329294e-05 3.178014e-05
-3.344022e-05 3.179375e-05
-3.358550e-05 3.180567e-05
-3.372822e-05 3.181576e-05
-3.386788e-05 3.182390e-05
-3.400404e-05 3.183001e-05
-3.413629e-05 3.183405e-05
-3.426426e-05 3.183596e-05
-3.438761e-05 3.183577e-05
-3.450603e-05 3.183349e-05
-3.461923e-05 3.182918e-05
-3.472693e-05 3.182290e-05
-3.482889e-05 3.181478e-05
-3.492487e-05 3.180494e-05
-3.501466e-05 3.179353e-05
-3.509806e-05 3.178075e-05
-3.517487e-05 3.176683e-05
-3.524493e-05 3.175201e-05
-3.530810e-05 3.173658e-05
-3.536422e-05 3.172087e-05
-3.541321e-05 3.170524e-05
-3.545497e-05 3.169009e-05
-3.548943e-05 3.167584e-05
-3.551658e-05 3.166297e-05
-3.553639e-05 3.165197e-05
-3.554890e-05 3.164336e-05
-3.555417e-05 3.163769e-05
-3.555227e-05 3.163551e-05
-3.554334e-05 3.163736e-05
-3.552752e-05 3.164379e-05
-3.550500e-05 3.165532e-05
-3.547600e-05 3.167243e-05
-3.544076e-05 3.169554e-05
-3.539954e-05 3.172502e-05
-3.535265e-05 3.176112e-05
-3.530039e-05 3.180402e-05
-3.524310e-05 3.185378e-05
-3.518113e-05 3.191034e-05
-3.511481e-05 3.197349e-05
-3.504451e-05 3.204292e-05
-3.497057e-05 3.211820e-05
-3.489334e-05 3.219879e-05
-3.481313e-05 3.228404e-05
-3.473028e-05 3.237324e-05
-3.464506e-05 3.246565e-05
-3.455775e-05 3.256047e-05
-3.446863e-05 3.265690e-05
-3.437791e-05 3.275416e-05
-3.428585e-05 3.285150e-05
-3.419264e-05 3.294819e-05
-3.409849e-05 3.304357e-05
-3.400360e-05 3.313703e-05
-3.390817e-05 3.322800e-05
-3.381239e-05 3.331601e-05
-3.371647e-05 3.340062e-05
-3.362061e-05 3.348145e-05
-3.352503e-05 3.355821e-05
-3.342996e-05 3.363064e-05
-3.333564e-05 3.369853e-05
-3.324232e-05 3.376174e-05
-3.315029e-05 3.382016e-05
-3.305984e-05 3.387374e-05
-3.297128e-05 3.392247e-05
-3.288495e-05 3.396639e-05
-3.280120e-05 3.400558e-05
-3.272044e-05 3.404016e-05
-3.264305e-05 3.407029e-05
-3.256949e-05 3.409617e-05
-3.250020e-05 3.411806e-05
-3.243568e-05 3.413622e-05
-3.237643e-05 3.415098e-05
-3.232299e-05 3.416269e-05
-3.227589e-05 3.417174e-05
-3.223572e-05 3.417855e-05
-3.220303e-05 3.418355e-05
-3.217841e-05 3.418720e-05
-3.216242e-05 3.418998e-05
-3.215560e-05 3.419237e-05
-3.215845e-05 3.419483e-05
-3.217145e-05 3.419784e-05
-3.219496e-05 3.420181e-05
-3.222929e-05 3.420715e-05
-3.227462e-05 3.421419e-05
-3.233100e-05 3.422322e-05
-3.239834e-05 3.423443e-05
-3.247642e-05 3.424794e-05
-3.256483e-05 3.426381e-05
-3.266303e-05 3.428197e-05
-3.277036e-05 3.430230e-05
-3.288600e-05 3.432459e-05
-3.300909e-05 3.434859e-05
-3.313866e-05 3.437397e-05
-3.327373e-05 3.440040e-05
-3.341331e-05 3.442749e-05
-3.355641e-05 3.445488e-05
-3.370209e-05 3.448220e-05
-3.384944e-05 3.450909e-05
-3.399762e-05 3.453521e-05
-3.414586e-05 3.456026e-05
-3.429343e-05 3.458396e-05
-3.443968e-05 3.460607e-05
-3.458402e-05 3.462638e-05
-3.472591e-05 3.464471e-05
-3.486487e-05 3.466092e-05
-3.500045e-05 3.467491e-05
-3.513225e-05 3.468658e-05
-3.525989e-05 3.469591e-05
-3.538305e-05 3.470285e-05
-3.550140e-05 3.470743e-05
-3.561466e-05 3.470968e-05
-3.572254e-05 3.470965e-05
-3.582480e-05 3.470744e-05
-3.592119e-05 3.470317e-05
-3.601149e-05 3.469698e-05
-3.609549e-05 3.468905e-05
-3.617298e-05 3.467959e-05
-3.624378e-05 3.466885e-05
-3.630773e-05 3.465711e-05
-3.636467e-05 3.464467e-05
-3.641448e-05 3.463190e-05
-3.645705e-05 3.461919e-05
-3.649228e-05 3.460696e-05
-3.652012e-05 3.459568e-05
-3.654054e-05 3.458585e-05
-3.655353e-05 3.457798e-05
-3.655911e-05 3.457263e-05
-3.655734e-05 3.457033e-05
-3.654832e-05 3.457167e-05
-3.653216e-05 3.457717e-05
-3.650901e-05 3.458738e-05
-3.647907e-05 3.460278e-05
-3.644254e-05 3.462382e-05
-3.639969e-05 3.465085e-05
-3.635078e-05 3.468418e-05
-3.629613e-05 3.472399e-05
-3.623606e-05 3.477035e-05
-3.617091e-05 3.482322e-05
-3.610106e-05 3.488243e-05
-3.602685e-05 3.494768e-05
-3.594868e-05 3.501855e-05
-3.586691e-05 3.509453e-05
-3.578191e-05 3.517500e-05
-3.569403e-05 3.525926e-05
-3.560360e-05 3.534658e-05
-3.551096e-05 3.543618e-05
-3.541640e-05 3.552730e-05
-3.532021e-05 3.561915e-05
-3.522266e-05 3.571099e-05
-3.512401e-05 3.580213e-05
-3.502450e-05 3.589190e-05
-3.492436e-05 3.597970e-05
-3.482383e-05 3.606500e-05
-3.472312e-05 3.614732e-05
-3.462246e-05 3.622623e-05
-3.452208e-05 3.630138e-05
-3.442222e-05 3.637248e-05
-3.432311e-05 3.643929e-05
-3.422502e-05 3.650160e-05
-3.412820e-05 3.655930e-05
-3.403295e-05 3.661230e-05
-3.393954e-05 3.666055e-05
-3.384831e-05 3.670408e-05
-3.375958e-05 3.674293e-05
-3.367371e-05 3.677721e-05
-3.359108e-05 3.680705e-05
-3.351208e-05 3.683265e-05
-3.343714e-05 3.685424e-05
-3.336670e-05 3.687207e-05
-3.330124e-05 3.688647e-05
-3.324123e-05 3.689778e-05
-3.318720e-05 3.690638e-05
-3.313966e-05 3.691269e-05
-3.309916e-05 3.691715e-05
-3.306624e-05 3.692025e-05
-3.304145e-05 3.692248e-05
-3.302532e-05 3.692433e-05
-3.301837e-05 3.692631e-05
-3.302108e-05 3.692894e-05
-3.303388e-05 3.693269e-05
-3.305713e-05 3.693802e-05
-3.309109e-05 3.694534e-05
-3.313593e-05 3.695499e-05
-3.319170e-05 3.696726e-05
-3.325828e-05 3.698235e-05
-3.333544e-05 3.700036e-05
-3.342279e-05 3.702132e-05
-3.351978e-05 3.704513e-05
-3.362574e-05 3.707164e-05
-3.373990e-05 3.710059e-05
-3.386139e-05 3.713167e-05
-3.398928e-05 3.716451e-05
-3.412260e-05 3.719871e-05
-3.426037e-05 3.723384e-05
-3.440165e-05 3.726947e-05
-3.454550e-05 3.730517e-05
-3.469105e-05 3.734054e-05
-3.483747e-05 3.737519e-05
-3.498400e-05 3.740878e-05
-3.512996e-05 3.744098e-05
-3.527468e-05 3.747152e-05
-3.541761e-05 3.750015e-05
-3.555820e-05 3.752666e-05
-3.569599e-05 3.755089e-05
-3.583053e-05 3.757270e-05
-3.596143e-05 3.759199e-05
-3.608832e-05 3.760868e-05
-3.621087e-05 3.762275e-05
-3.632876e-05 3.763417e-05
-3.644169e-05 3.764296e-05
-3.654940e-05 3.764918e-05
-3.665161e-05 3.765289e-05
-3.674809e-05 3.765421e-05
-3.683860e-05 3.765325e-05
-3.692291e-05 3.765020e-05
-3.700082e-05 3.764524e-05
-3.707212e-05 3.763862e-05
-3.713665e-05 3.763060e-05
-3.719421e-05 3.762148e-05
-3.724468e-05 3.761161e-05
-3.728791e-05 3.760138e-05
-3.732379e-05 3.759122e-05
-3.735224e-05 3.758157e-05
-3.737319e-05 3.757293e-05
-3.738661e-05 3.756583e-05
-3.739250e-05 3.756081e-05
-3.739087e-05 3.755842e-05
-3.738178e-05 3.755922e-05
-3.736532e-05 3.756378e-05
-3.734163e-05 3.757264e-05
-3.731084e-05 3.758628e-05
-3.727316e-05 3.760516e-05
-3.722882e-05 3.762968e-05
-3.717806e-05 3.766012e-05
-3.712120e-05 3.769670e-05
-3.705854e-05 3.773950e-05
-3.699045e-05 3.778851e-05
-3.691728e-05 3.784358e-05
-3.683943e-05 3.790442e-05
-3.675728e-05 3.797065e-05
-3.667125e-05 3.804177e-05
-3.658174e-05 3.811718e-05
-3.648912e-05 3.819622e-05
-3.639379e-05 3.827815e-05
-3.629612e-05 3.836225e-05
-3.619644e-05 3.844773e-05
-3.609510e-05 3.853386e-05
-3.599240e-05 3.861991e-05
-3.588864e-05 3.870518e-05
-3.578410e-05 3.878904e-05
-3.567905e-05 3.887090e-05
-3.557374e-05 3.895024e-05
-3.546844e-05 3.902659e-05
-3.536338e-05 3.909955e-05
-3.525882e-05 3.916876e-05
-3.515501e-05 3.923396e-05
-3.505221e-05 3.929492e-05
-3.495067e-05 3.935145e-05
-3.485068e-05 3.940345e-05
-3.475251e-05 3.945084e-05
-3.465647e-05 3.949361e-05
-3.456287e-05 3.953178e-05
-3.447204e-05 3.956544e-05
-3.438433e-05 3.959468e-05
-3.430011e-05 3.961970e-05
-3.421977e-05 3.964068e-05
-3.414370e-05 3.965789e-05
-3.407235e-05 3.967162e-05
-3.400616e-05 3.968221e-05
-3.394561e-05 3.969002e-05
-3.389116e-05 3.969548e-05
-3.384334e-05 3.969903e-05
-3.380265e-05 3.970114e-05
-3.376961e-05 3.970233e-05
-3.374473e-05 3.970312e-05
-3.372852e-05 3.970403e-05
-3.372147e-05 3.970561e-05
-3.372402e-05 3.970839e-05
-3.373658e-05 3.971288e-05
-3.375948e-05 3.971954e-05
-3.379296e-05 3.972881e-05
-3.383717e-05 3.974104e-05
-3.389213e-05 3.975652e-05
-3.395773e-05 3.977544e-05
-3.403372e-05 3.979789e-05
-3.411970e-05 3.982386e-05
-3.421515e-05 3.985325e-05
-3.431940e-05 3.988585e-05
-3.443170e-05 3.992136e-05
-3.455119e-05 3.995942e-05
-3.467696e-05 3.999961e-05
-3.480807e-05 4.004146e-05
-3.494358e-05 4.008451e-05
-3.508256e-05 4.012825e-05
-3.522410e-05 4.017222e-05
-3.536736e-05 4.021596e-05
-3.551153e-05 4.025903e-05
-3.565588e-05 4.030104e-05
-3.579972e-05 4.034164e-05
-3.594244e-05 4.038050e-05
-3.608346e-05 4.041735e-05
-3.622229e-05 4.045196e-05
-3.635844e-05 4.048412e-05
-3.649150e-05 4.051368e-05
-3.662106e-05 4.054051e-05
-3.674677e-05 4.056452e-05
-3.686830e-05 4.058566e-05
-3.698533e-05 4.060388e-05
-3.709757e-05 4.061920e-05
-3.720473e-05 4.063164e-05
-3.730656e-05 4.064126e-05
-3.740280e-05 4.064816e-05
-3.749321e-05 4.065244e-05
-3.757756e-05 4.065428e-05
-3.765562e-05 4.065384e-05
-3.772719e-05 4.065135e-05
-3.779207e-05 4.064708e-05
-3.785007e-05 4.064131e-05
-3.790102e-05 4.063438e-05
-3.794477e-05 4.062667e-05
-3.798118e-05 4.061860e-05
-3.801014e-05 4.061061e-05
-3.803156e-05 4.060320e-05
-3.804537e-05 4.059689e-05
-3.805153e-05 4.059221e-05
-3.805004e-05 4.058973e-05
-3.804092e-05 4.059001e-05
-3.802423e-05 4.059361e-05
-3.800006e-05 4.060108e-05
-3.796854e-05 4.061292e-05
-3.792983e-05 4.062959e-05
-3.788414e-05 4.065149e-05
-3.783171e-05 4.067895e-05
-3.777282e-05 4.071217e-05
-3.770780e-05 4.075128e-05
-3.763698e-05 4.079627e-05
-3.756075e-05 4.084700e-05
-3.747950e-05 4.090324e-05
-3.739366e-05 4.096461e-05
-3.730366e-05 4.103063e-05
-3.720993e-05 4.110073e-05
-3.711289e-05 4.117427e-05
-3.701298e-05 4.125055e-05
-3.691061e-05 4.132885e-05
-3.680615e-05 4.140843e-05
-3.669999e-05 4.148855e-05
-3.659248e-05 4.156850e-05
-3.648396e-05 4.164763e-05
-3.637474e-05 4.172530e-05
-3.626513e-05 4.180094e-05
-3.615541e-05 4.187405e-05
-3.604586e-05 4.194418e-05
-3.593676e-05 4.201093e-05
-3.582837e-05 4.207398e-05
-3.572096e-05 4.213306e-05
-3.561480e-05 4.218796e-05
-3.551016e-05 4.223853e-05
-3.540732e-05 4.228465e-05
-3.530658e-05 4.232628e-05
-3.520823e-05 4.236342e-05
-3.511257e-05 4.239611e-05
-3.501995e-05 4.242445e-05
-3.493069e-05 4.244857e-05
-3.484517e-05 4.246867e-05
-3.476374e-05 4.248497e-05
-3.468681e-05 4.249775e-05
-3.461478e-05 4.250732e-05
-3.454809e-05 4.251406e-05
-3.448718e-05 4.251835e-05
-3.443252e-05 4.252065e-05
-3.438457e-05 4.252143e-05
-3.434382e-05 4.252118e-05
-3.431076e-05 4.252046e-05
-3.428588e-05 4.251980e-05
-3.426965e-05 4.251977e-05
-3.426252e-05 4.252095e-05
-3.426490e-05 4.252387e-05
-3.427718e-05 4.252907e-05
-3.429966e-05 4.253705e-05
-3.433255e-05 4.254824e-05
-3.437597e-05 4.256301e-05
-3.442994e-05 4.258165e-05
-3.449434e-05 4.260433e-05
-3.456890e-05 4.263114e-05
-3.465324e-05 4.266205e-05
-3.474683e-05 4.269691e-05
-3.484902e-05 4.273549e-05
-3.495907e-05 4.277744e-05
-3.507616e-05 4.282235e-05
-3.519939e-05 4.286975e-05
-3.532786e-05 4.291913e-05
-3.546065e-05 4.296994e-05
-3.559686e-05 4.302166e-05
-3.573563e-05 4.307375e-05
-3.587611e-05 4.312570e-05
-3.601755e-05 4.317704e-05
-3.615922e-05 4.322734e-05
-3.630047e-05 4.327619e-05
-3.644070e-05 4.332325e-05
-3.657936e-05 4.336820e-05
-3.671595e-05 4.341079e-05
-3.685001e-05 4.345078e-05
-3.698113e-05 4.348799e-05
-3.710893e-05 4.352227e-05
-3.723304e-05 4.355352e-05
-3.735314e-05 4.358165e-05
-3.746892e-05 4.360662e-05
-3.758008e-05 4.362841e-05
-3.768635e-05 4.364703e-05
-3.778745e-05 4.366253e-05
-3.788313e-05 4.367498e-05
-3.797314e-05 4.368450e-05
-3.805724e-05 4.369121e-05
-3.813520e-05 4.369529e-05
-3.820679e-05 4.369695e-05
-3.827181e-05 4.369644e-05
-3.833004e-05 4.369403e-05
-3.838131e-05 4.369006e-05
-3.842543e-05 4.368490e-05
-3.846225e-05 4.367895e-05
-3.849162e-05 4.367265e-05
-3.851343e-05 4.366650e-05
-3.852758e-05 4.366099e-05
-3.853401e-05 4.365668e-05
-3.853266e-05 4.365412e-05
-3.852354e-05 4.365387e-05
-3.850667e-05 4.365650e-05
-3.848211e-05 4.366255e-05
-3.844995e-05 4.367255e-05
-3.841035e-05 4.368695e-05
-3.836346e-05 4.370617e-05
-3.830953e-05 4.373055e-05
-3.824882e-05 4.376031e-05
-3.818164e-05 4.379559e-05
-3.810834e-05 4.383640e-05
-3.802930e-05 4.388264e-05
-3.794493e-05 4.393408e-05
-3.785569e-05 4.399038e-05
-3.776201e-05 4.405107e-05
-3.766438e-05 4.411563e-05
-3.756325e-05 4.418344e-05
-3.745910e-05 4.425381e-05
-3.735236e-05 4.432605e-05
-3.724347e-05 4.439945e-05
-3.713285e-05 4.447329e-05
-3.702090e-05 4.454689e-05
-3.690798e-05 4.461960e-05
-3.679445e-05 4.469081e-05
-3.668064e-05 4.475999e-05
-3.656687e-05 4.482662e-05
-3.645345e-05 4.489029e-05
-3.634066e-05 4.495062e-05
-3.622881e-05 4.500729e-05
-3.611816e-05 4.506005e-05
-3.600900e-05 4.510872e-05
-3.590161e-05 4.515314e-05
-3.579628e-05 4.519324e-05
-3.569329e-05 4.522897e-05
-3.559295e-05 4.526035e-05
-3.549557e-05 4.528745e-05
-3.540146e-05 4.531038e-05
-3.531096e-05 4.532930e-05
-3.522441e-05 4.534441e-05
-3.514217e-05 4.535597e-05
-3.506463e-05 4.536427e-05
-3.499217e-05 4.536966e-05
-3.492520e-05 4.537253e-05
-3.486415e-05 4.537329e-05
-3.480944e-05 4.537242e-05
-3.476153e-05 4.537042e-05
-3.472087e-05 4.536782e-05
-3.468791e-05 4.536518e-05
-3.466310e-05 4.536308e-05
-3.464690e-05 4.536212e-05
-3.463971e-05 4.536288e-05
-3.464192e-05 4.536593e-05
-3.465388e-05 4.537184e-05
-3.467586e-05 4.538110e-05
-3.470804e-05 4.539418e-05
-3.475054e-05 4.541144e-05
-3.480334e-05 4.543317e-05
-3.486632e-05 4.545954e-05
-3.493920e-05 4.549062e-05
-3.502161e-05 4.552636e-05
-3.511302e-05 4.556658e-05
-3.521281e-05 4.561101e-05
-3.532025e-05 4.565926e-05
-3.543454e-05 4.571087e-05
-3.555482e-05 4.576532e-05
-3.568022e-05 4.582205e-05
-3.580985e-05 4.588047e-05
-3.594284e-05 4.593998e-05
-3.607835e-05 4.600001e-05
-3.621560e-05 4.606001e-05
-3.635382e-05 4.611945e-05
-3.649235e-05 4.617786e-05
-3.663054e-05 4.623481e-05
-3.676781e-05 4.628991e-05
-3.690363e-05 4.634281e-05
-3.703752e-05 4.639323e-05
-3.716905e-05 4.644091e-05
-3.729780e-05 4.648565e-05
-3.742339e-05 4.652727e-05
-3.754549e-05 4.656565e-05
-3.766376e-05 4.660069e-05
-3.777790e-05 4.663231e-05
-3.788761e-05 4.666050e-05
-3.799262e-05 4.668524e-05
-3.809266e-05 4.670657e-05
-3.818746e-05 4.672454e-05
-3.827676e-05 4.673924e-05
-3.836033e-05 4.675081e-05
-3.843793e-05 4.675940e-05
-3.850930e-05 4.676520e-05
-3.857424e-05 4.676845e-05
-3.863252e-05 4.676942e-05
-3.868393e-05 4.676843e-05
-3.872828e-05 4.676583e-05
-3.876538e-05 4.676201e-05
-3.879506e-05 4.675743e-05
-3.881719e-05 4.675254e-05
-3.883164e-05 4.674787e-05
-3.883830e-05 4.674394e-05
-3.883711e-05 4.674130e-05
-3.882802e-05 4.674053e-05
-3.881103e-05 4.674217e-05
-3.878615e-05 4.674680e-05
-3.875347e-05 4.675491e-05
-3.871310e-05 4.676700e-05
-3.866518e-05 4.678348e-05
-3.860993e-05 4.680469e-05
-3.854760e-05 4.683088e-05
-3.847849e-05 4.686222e-05
-3.840295e-05 4.689872e-05
-3.832136e-05 4.694031e-05
-3.823416e-05 4.698678e-05
-3.814181e-05 4.703781e-05
-3.804478e-05 4.709299e-05
-3.794357e-05 4.715179e-05
-3.783869e-05 4.721362e-05
-3.773063e-05 4.727785e-05
-3.761989e-05 4.734379e-05
-3.750694e-05 4.741076e-05
-3.739223e-05 4.747808e-05
-3.727621e-05 4.754507e-05
-3.715927e-05 4.761113e-05
-3.704181e-05 4.767565e-05
-3.692418e-05 4.773812e-05
-3.680675e-05 4.779806e-05
-3.668983e-05 4.785506e-05
-3.657375e-05 4.790876e-05
-3.645880e-05 4.795886e-05
-3.634528e-05 4.800513e-05
-3.623348e-05 4.804740e-05
-3.612370e-05 4.808553e-05
-3.601623e-05 4.811946e-05
-3.591135e-05 4.814917e-05
-3.580936e-05 4.817469e-05
-3.571057e-05 4.819611e-05
-3.561529e-05 4.821355e-05
-3.552385e-05 4.822720e-05
-3.543657e-05 4.823728e-05
-3.535380e-05 4.824406e-05
-3.527591e-05 4.824786e-05
-3.520326e-05 4.824905e-05
-3.513624e-05 4.824803e-05
-3.507524e-05 4.824526e-05
-3.502068e-05 4.824123e-05
-3.497296e-05 4.823645e-05
-3.493251e-05 4.823151e-05
-3.489976e-05 4.822696e-05
-3.487512e-05 4.822343e-05
-3.485900e-05 4.822153e-05
-3.485178e-05 4.822187e-05
-3.485382e-05 4.822505e-05
-3.486541e-05 4.823164e-05
-3.488681e-05 4.824216e-05
-3.491819e-05 4.825708e-05
-3.495962e-05 4.827677e-05
-3.501107e-05 4.830152e-05
-3.507241e-05 4.833149e-05
-3.514338e-05 4.836674e-05
-3.522358e-05 4.840718e-05
-3.531251e-05 4.845263e-05
-3.540956e-05 4.850276e-05
-3.551403e-05 4.855714e-05
-3.562514e-05 4.861529e-05
-3.574207e-05 4.867661e-05
-3.586397e-05 4.874050e-05
-3.599000e-05 4.880632e-05
-3.611933e-05 4.887343e-05
-3.625114e-05 4.894121e-05
-3.638468e-05 4.900905e-05
-3.651923e-05 4.907639e-05
-3.665414e-05 4.914272e-05
-3.678880e-05 4.920757e-05
-3.692265e-05 4.927052e-05
-3.705519e-05 4.933120e-05
-3.718594e-05 4.938928e-05
-3.731448e-05 4.944450e-05
-3.744043e-05 4.949661e-05
-3.756340e-05 4.954543e-05
-3.768307e-05 4.959082e-05
-3.779912e-05 4.963264e-05
-3.791123e-05 4.967082e-05
-3.801913e-05 4.970531e-05
-3.812254e-05 4.973608e-05
-3.822117e-05 4.976316e-05
-3.831477e-05 4.978659e-05
-3.840308e-05 4.980644e-05
-3.848584e-05 4.982283e-05
-3.856280e-05 4.983589e-05
-3.863372e-05 4.984582e-05
-3.869836e-05 4.985282e-05
-3.875649e-05 4.985716e-05
-3.880787e-05 4.985914e-05
-3.885229e-05 4.985911e-05
-3.888955e-05 4.985746e-05
-3.891945e-05 4.985460e-05
-3.894183e-05 4.985100e-05
-3.895652e-05 4.984717e-05
-3.896340e-05 4.984363e-05
-3.896236e-05 4.984093e-05
-3.895334e-05 4.983963e-05
-3.893627e-05 4.984029e-05
-3.891118e-05 4.984347e-05
-3.887808e-05 4.984968e-05
-3.883707e-05 4.985941e-05
-3.878828e-05 4.987308e-05
-3.873190e-05 4.989106e-05
-3.866815e-05 4.991361e-05
-3.859735e-05 4.994089e-05
-3.851982e-05 4.997295e-05
-3.843596e-05 5.000975e-05
-3.834622e-05 5.005110e-05
-3.825106e-05 5.009670e-05
-3.815100e-05 5.014617e-05
-3.804656e-05 5.019901e-05
-3.793828e-05 5.025467e-05
-3.782669e-05 5.031254e-05
-3.771231e-05 5.037196e-05
-3.759568e-05 5.043228e-05
-3.747727e-05 5.049284e-05
-3.735756e-05 5.055301e-05
-3.723699e-05 5.061218e-05
-3.711599e-05 5.066980e-05
-3.699495e-05 5.072536e-05
-3.687424e-05 5.077840e-05
-3.675422e-05 5.082854e-05
-3.663522e-05 5.087542e-05
-3.651756e-05 5.091879e-05
-3.640156e-05 5.095842e-05
-3.628751e-05 5.099414e-05
-3.617570e-05 5.102585e-05
-3.606644e-05 5.105351e-05
-3.596002e-05 5.107710e-05
-3.585672e-05 5.109667e-05
-3.575686e-05 5.111234e-05
-3.566073e-05 5.112424e-05
-3.556865e-05 5.113257e-05
-3.548094e-05 5.113758e-05
-3.539792e-05 5.113956e-05
-3.531993e-05 5.113884e-05
-3.524734e-05 5.113583e-05
-3.518049e-05 5.113093e-05
-3.511975e-05 5.112464e-05
-3.506551e-05 5.111745e-05
-3.501815e-05 5.110992e-05
-3.497806e-05 5.110264e-05
-3.494563e-05 5.109621e-05
-3.492123e-05 5.109126e-05
-3.490525e-05 5.108843e-05
-3.489802e-05 5.108835e-05
-3.489987e-05 5.109164e-05
-3.491106e-05 5.109889e-05
-3.493182e-05 5.111064e-05
-3.496228e-05 5.112734e-05
-3.500250e-05 5.114940e-05
-3.505244e-05 5.117708e-05
-3.511194e-05 5.121056e-05
-3.518075e-05 5.124985e-05
-3.525847e-05 5.129487e-05
-3.534462e-05 5.134539e-05
-3.543861e-05 5.140105e-05
-3.553975e-05 5.146139e-05
-3.564731e-05 5.152587e-05
-3.576049e-05 5.159386e-05
-3.587850e-05 5.166470e-05
-3.600051e-05 5.173770e-05
-3.612573e-05 5.181218e-05
-3.625340e-05 5.188747e-05
-3.638279e-05 5.196293e-05
-3.651322e-05 5.203795e-05
-3.664406e-05 5.211198e-05
-3.677474e-05 5.218451e-05
-3.690473e-05 5.225510e-05
-3.703353e-05 5.232335e-05
-3.716070e-05 5.238890e-05
-3.728583e-05 5.245146e-05
-3.740854e-05 5.251078e-05
-3.752849e-05 5.256664e-05
-3.764533e-05 5.261887e-05
-3.775876e-05 5.266734e-05
-3.786848e-05 5.271195e-05
-3.797420e-05 5.275262e-05
-3.807565e-05 5.278933e-05
-3.817255e-05 5.282208e-05
-3.826464e-05 5.285088e-05
-3.835165e-05 5.287581e-05
-3.843332e-05 5.289696e-05
-3.850940e-05 5.291446e-05
-3.857963e-05 5.292847e-05
-3.864376e-05 5.293920e-05
-3.870153e-05 5.294690e-05
-3.875271e-05 5.295185e-05
-3.879706e-05 5.295440e-05
-3.883435e-05 5.295490e-05
-3.886437e-05 5.295377e-05
-3.888692e-05 5.295148e-05
-3.890181e-05 5.294850e-05
-3.890888e-05 5.294537e-05
-3.890800e-05 5.294261e-05
-3.889906e-05 5.294079e-05
-3.888199e-05 5.294047e-05
-3.885675e-05 5.294218e-05
-3.882335e-05 5.294647e-05
-3.878185e-05 5.295381e-05
-3.873235e-05 5.296464e-05
-3.867502e-05 5.297932e-05
-3.861008e-05 5.299814e-05
-3.853781e-05 5.302127e-05
-3.845855e-05 5.304880e-05
-3.837271e-05 5.308068e-05
-3.828072e-05 5.311676e-05
-3.818309e-05 5.315678e-05
-3.808034e-05 5.320038e-05
-3.797301e-05 5.324709e-05
-3.786169e-05 5.329639e-05
-3.774693e-05 5.334770e-05
-3.762931e-05 5.340040e-05
-3.750938e-05 5.345387e-05
-3.738766e-05 5.350747e-05
-3.726467e-05 5.356061e-05
-3.714088e-05 5.361271e-05
-3.701675e-05 5.366323e-05
-3.689269e-05 5.371169e-05
-3.676912e-05 5.375766e-05
-3.664640e-05 5.380076e-05
-3.652489e-05 5.384068e-05
-3.640492e-05 5.387716e-05
-3.628681e-05 5.391001e-05
-3.617088e-05 5.393907e-05
-3.605743e-05 5.396426e-05
-3.594675e-05 5.398554e-05
-3.583914e-05 5.400293e-05
-3.573489e-05 5.401650e-05
-3.563429e-05 5.402636e-05
-3.553763e-05 5.403267e-05
-3.544522e-05 5.403566e-05
-3.535736e-05 5.403558e-05
-3.527437e-05 5.403275e-05
-3.519656e-05 5.402753e-05
-3.512426e-05 5.402031e-05
-3.505780e-05 5.401156e-05
-3.499753e-05 5.400176e-05
-3.494380e-05 5.399144e-05
-3.489696e-05 5.398119e-05
-3.485735e-05 5.397160e-05
-3.482534e-05 5.396330e-05
-3.480128e-05 5.395695e-05
-3.478548e-05 5.395320e-05
-3.477827e-05 5.395270e-05
-3.477993e-05 5.395609e-05
-3.479068e-05 5.396398e-05
-3.481072e-05 5.397690e-05
-3.484017e-05 5.399535e-05
-3.487904e-05 5.401969e-05
-3.492729e-05 5.405022e-05
-3.498476e-05 5.408708e-05
-3.505118e-05 5.413029e-05
-3.512616e-05 5.417974e-05
-3.520925e-05 5.423516e-05
-3.529986e-05 5.429616e-05
-3.539734e-05 5.436226e-05
-3.550098e-05 5.443285e-05
-3.561004e-05 5.450728e-05
-3.572375e-05 5.458483e-05
-3.584133e-05 5.466477e-05
-3.596203e-05 5.474638e-05
-3.608512e-05 5.482893e-05
-3.620993e-05 5.491175e-05
-3.633580e-05 5.499419e-05
-3.646214e-05 5.507567e-05
-3.658841e-05 5.515565e-05
-3.671409e-05 5.523364e-05
-3.683872e-05 5.530923e-05
-3.696188e-05 5.538203e-05
-3.708318e-05 5.545173e-05
-3.720226e-05 5.551805e-05
-3.731877e-05 5.558076e-05
-3.743239e-05 5.563967e-05
-3.754283e-05 5.569462e-05
-3.764978e-05 5.574550e-05
-3.775297e-05 5.579223e-05
-3.785212e-05 5.583475e-05
-3.794697e-05 5.587305e-05
-3.803723e-05 5.590714e-05
-3.812265e-05 5.593706e-05
-3.820297e-05 5.596290e-05
-3.827790e-05 5.598477e-05
-3.834721e-05 5.600282e-05
-3.841060e-05 5.601725e-05
-3.846784e-05 5.602828e-05
-3.851864e-05 5.603619e-05
-3.856277e-05 5.604129e-05
-3.859997e-05 5.604395e-05
-3.863001e-05 5.604457e-05
-3.865265e-05 5.604358e-05
-3.866768e-05 5.604147e-05
-3.867493e-05 5.603875e-05
-3.867421e-05 5.603595e-05
-3.866539e-05 5.603361e-05
-3.864837e-05 5.603230e-05
-3.862307e-05 5.603255e-05
-3.858948e-05 5.603490e-05
-3.854762e-05 5.603982e-05
-3.849758e-05 5.604777e-05
-3.843949e-05 5.605911e-05
-3.837357e-05 5.607414e-05
-3.830008e-05 5.609305e-05
-3.821937e-05 5.611594e-05
-3.813182e-05 5.614280e-05
-3.803790e-05 5.617350e-05
-3.793812e-05 5.620780e-05
-3.783301e-05 5.624538e-05
-3.772316e-05 5.628580e-05
-3.760917e-05 5.632857e-05
-3.749164e-05 5.637315e-05
-3.737117e-05 5.641896e-05
-3.724834e-05 5.646540e-05
-3.712372e-05 5.651187e-05
-3.699786e-05 5.655780e-05
-3.687126e-05 5.660264e-05
-3.674442e-05 5.664589e-05
-3.661777e-05 5.668709e-05
-3.649174e-05 5.672583e-05
-3.636673e-05 5.676176e-05
-3.624311e-05 5.679458e-05
-3.612123e-05 5.682406e-05
-3.600142e-05 5.685001e-05
-3.588400e-05 5.687231e-05
-3.576928e-05 5.689089e-05
-3.565756e-05 5.690573e-05
-3.554912e-05 5.691687e-05
-3.544426e-05 5.692438e-05
-3.534325e-05 5.692840e-05
-3.524639e-05 5.692911e-05
-3.515397e-05 5.692674e-05
-3.506626e-05 5.692158e-05
-3.498357e-05 5.691395e-05
-3.490619e-05 5.690423e-05
-3.483443e-05 5.689284e-05
-3.476859e-05 5.688026e-05
-3.470899e-05 5.686698e-05
-3.465595e-05 5.685358e-05
-3.460977e-05 5.684063e-05
-3.457079e-05 5.682876e-05
-3.453932e-05 5.681863e-05
-3.451566e-05 5.681089e-05
-3.450011e-05 5.680623e-05
-3.449294e-05 5.680532e-05
-3.449439e-05 5.680880e-05
-3.450468e-05 5.681729e-05
-3.452393e-05 5.683136e-05
-3.455226e-05 5.685147e-05
-3.458966e-05 5.687803e-05
-3.463606e-05 5.691130e-05
-3.469130e-05 5.695142e-05
-3.475511e-05 5.699841e-05
-3.482711e-05 5.705211e-05
-3.490684e-05 5.711225e-05
-3.499377e-05 5.717839e-05
-3.508726e-05 5.725002e-05
-3.518665e-05 5.732649e-05
-3.529122e-05 5.740711e-05
-3.540024e-05 5.749111e-05
-3.551300e-05 5.757772e-05
-3.562877e-05 5.766618e-05
-3.574688e-05 5.775572e-05
-3.586669e-05 5.784562e-05
-3.598757e-05 5.793521e-05
-3.610899e-05 5.802387e-05
-3.623041e-05 5.811102e-05
-3.635137e-05 5.819616e-05
-3.647142e-05 5.827883e-05
-3.659016e-05 5.835864e-05
-3.670722e-05 5.843524e-05
-3.682226e-05 5.850835e-05
-3.693494e-05 5.857769e-05
-3.704497e-05 5.864308e-05
-3.715204e-05 5.870433e-05
-3.725587e-05 5.876132e-05
-3.735618e-05 5.881394e-05
-3.745270e-05 5.886212e-05
-3.754517e-05 5.890585e-05
-3.763331e-05 5.894510e-05
-3.771686e-05 5.897992e-05
-3.779554e-05 5.901037e-05
-3.786909e-05 5.903654e-05
-3.793723e-05 5.905857e-05
-3.799969e-05 5.907664e-05
-3.805618e-05 5.909097e-05
-3.810645e-05 5.910180e-05
-3.815021e-05 5.910945e-05
-3.818719e-05 5.911426e-05
-3.821714e-05 5.911661e-05
-3.823980e-05 5.911694e-05
-3.825493e-05 5.911570e-05
-3.826232e-05 5.911341e-05
-3.826177e-05 5.911057e-05
-3.825310e-05 5.910773e-05
-3.823618e-05 5.910543e-05
-3.821091e-05 5.910422e-05
-3.817724e-05 5.910461e-05
-3.813517e-05 5.910711e-05
-3.808475e-05 5.911214e-05
-3.802610e-05 5.912010e-05
-3.795942e-05 5.913129e-05
-3.788496e-05 5.914592e-05
-3.780306e-05 5.916410e-05
-3.771410e-05 5.918585e-05
-3.761857e-05 5.921106e-05
-3.751696e-05 5.923953e-05
-3.740986e-05 5.927096e-05
-3.729785e-05 5.930495e-05
-3.718158e-05 5.934105e-05
-3.706166e-05 5.937876e-05
-3.693874e-05 5.941752e-05
-3.681343e-05 5.945677e-05
-3.668633e-05 5.949595e-05
-3.655802e-05 5.953452e-05
-3.642905e-05 5.957196e-05
-3.629991e-05 5.960779e-05
-3.617108e-05 5.964159e-05
-3.604302e-05 5.967297e-05
-3.591614e-05 5.970160e-05
-3.579083e-05 5.972721e-05
-3.566745e-05 5.974959e-05
-3.554634e-05 5.976856e-05
-3.542783e-05 5.978403e-05
-3.531223e-05 5.979594e-05
-3.519983e-05 5.980429e-05
-3.509093e-05 5.980913e-05
-3.498581e-05 5.981056e-05
-3.488474e-05 5.980872e-05
-3.478800e-05 5.980383e-05
-3.469587e-05 5.979612e-05
-3.460861e-05 5.978589e-05
-3.452650e-05 5.977349e-05
-3.444981e-05 5.975930e-05
-3.437883e-05 5.974378e-05
-3.431383e-05 5.972741e-05
-3.425510e-05 5.971070e-05
-3.420292e-05 5.969425e-05
-3.415757e-05 5.967865e-05
-3.411934e-05 5.966455e-05
-3.408851e-05 5.965261e-05
-3.406534e-05 5.964352e-05
-3.405008e-05 5.963796e-05
-3.404298e-05 5.963664e-05
-3.404423e-05 5.964020e-05
-3.405400e-05 5.964927e-05
-3.407241e-05 5.966443e-05
-3.409953e-05 5.968615e-05
-3.413533e-05 5.971483e-05
-3.417973e-05 5.975073e-05
-3.423255e-05 5.979398e-05
-3.429353e-05 5.984458e-05
-3.436230e-05 5.990236e-05
-3.443842e-05 5.996701e-05
-3.452137e-05 6.003808e-05
-3.461056e-05 6.011499e-05
-3.470536e-05 6.019709e-05
-3.480508e-05 6.028362e-05
-3.490906e-05 6.037379e-05
-3.501662e-05 6.046679e-05
-3.512708e-05 6.056180e-05
-3.523981e-05 6.065802e-05
-3.535421e-05 6.075471e-05
-3.546971e-05 6.085115e-05
-3.558579e-05 6.094668e-05
-3.570196e-05 6.104071e-05
-3.581779e-05 6.113271e-05
-3.593285e-05 6.122219e-05
-3.604678e-05 6.130874e-05
-3.615921e-05 6.139199e-05
-3.626982e-05 6.147163e-05
-3.637830e-05 6.154738e-05
-3.648436e-05 6.161903e-05
-3.658770e-05 6.168637e-05
-3.668806e-05 6.174927e-05
-3.678516e-05 6.180761e-05
-3.687873e-05 6.186131e-05
-3.696851e-05 6.191031e-05
-3.705424e-05 6.195460e-05
-3.713563e-05 6.199419e-05
-3.721242e-05 6.202914e-05
-3.728433e-05 6.205953e-05
-3.735108e-05 6.208547e-05
-3.741238e-05 6.210712e-05
-3.746796e-05 6.212469e-05
-3.751751e-05 6.213842e-05
-3.756075e-05 6.214859e-05
-3.759740e-05 6.215553e-05
-3.762716e-05 6.215961e-05
-3.764976e-05 6.216125e-05
-3.766494e-05 6.216089e-05
-3.767245e-05 6.215903e-05
-3.767206e-05 6.215616e-05
-3.766357e-05 6.215282e-05
-3.764681e-05 6.214955e-05
-3.762166e-05 6.214688e-05
-3.758802e-05 6.214532e-05
-3.754587e-05 6.214538e-05
-3.749525e-05 6.214749e-05
-3.743624e-05 6.215204e-05
-3.736902e-05 6.215935e-05
-3.729384e-05 6.216964e-05
-3.721102e-05 6.218306e-05
-3.712096e-05 6.219962e-05
-3.702412e-05 6.221926e-05
-3.692104e-05 6.224180e-05
-3.681229e-05 6.226697e-05
-3.669851e-05 6.229443e-05
-3.658034e-05 6.232374e-05
-3.645845e-05 6.235444e-05
-3.633349e-05 6.238602e-05
-3.620611e-05 6.241795e-05
-3.607696e-05 6.244971e-05
-3.594664e-05 6.248079e-05
-3.581571e-05 6.251070e-05
-3.568471e-05 6.253900e-05
-3.555415e-05 6.256529e-05
-3.542449e-05 6.258920e-05
-3.529616e-05 6.261044e-05
-3.516958e-05 6.262876e-05
-3.504511e-05 6.264395e-05
-3.492310e-05 6.265589e-05
-3.480389e-05 6.266447e-05
-3.468780e-05 6.266967e-05
-3.457510e-05 6.267150e-05
-3.446611e-05 6.267003e-05
-3.436108e-05 6.266537e-05
-3.426029e-05 6.265769e-05
-3.416399e-05 6.264720e-05
-3.407246e-05 6.263417e-05
-3.398594e-05 6.261891e-05
-3.390468e-05 6.260177e-05
-3.382894e-05 6.258318e-05
-3.375898e-05 6.256357e-05
-3.369504e-05 6.254346e-05
-3.363737e-05 6.252339e-05
-3.358623e-05 6.250394e-05
-3.354186e-05 6.248574e-05
-3.350451e-05 6.246945e-05
-3.347442e-05 6.245575e-05
-3.345182e-05 6.244533e-05
-3.343691e-05 6.243890e-05
-3.342989e-05 6.243717e-05
-3.343094e-05 6.244079e-05
-3.344017e-05 6.245042e-05
-3.345767e-05 6.246662e-05
-3.348348e-05 6.248987e-05
-3.351756e-05 6.252057e-05
-3.355981e-05 6.255898e-05
-3.361004e-05 6.260522e-05
-3.366799e-05 6.265926e-05
-3.373330e-05 6.272092e-05
-3.380555e-05 6.278987e-05
-3.388425e-05 6.286562e-05
-3.396884e-05 6.294757e-05
-3.405872e-05 6.303502e-05
-3.415327e-05 6.312718e-05
-3.425186e-05 6.322322e-05
-3.435385e-05 6.332228e-05
-3.445863e-05 6.342352e-05
-3.456560e-05 6.352611e-05
-3.467421e-05 6.362926e-05
-3.478394e-05 6.373222e-05
-3.489429e-05 6.383431e-05
-3.500483e-05 6.393491e-05
-3.511514e-05 6.403346e-05
-3.522483e-05 6.412945e-05
-3.533355e-05 6.422245e-05
-3.544098e-05 6.431207e-05
-3.554680e-05 6.439797e-05
-3.565071e-05 6.447988e-05
-3.575244e-05 6.455754e-05
-3.585172e-05 6.463075e-05
-3.594827e-05 6.469936e-05
-3.604182e-05 6.476322e-05
-3.613213e-05 6.482224e-05
-3.621893e-05 6.487635e-05
-3.630194e-05 6.492553e-05
-3.638090e-05 6.496977e-05
-3.645554e-05 6.500911e-05
-3.652557e-05 6.504360e-05
-3.659071e-05 6.507336e-05
-3.665066e-05 6.509853e-05
-3.670512e-05 6.511929e-05
-3.675380e-05 6.513586e-05
-3.679638e-05 6.514851e-05
-3.683256e-05 6.515756e-05
-3.686204e-05 6.516336e-05
-3.688451e-05 6.516630e-05
-3.689968e-05 6.516683e-05
-3.690729e-05 6.516540e-05
-3.690706e-05 6.516252e-05
-3.689878e-05 6.515869e-05
-3.688224e-05 6.515445e-05
-3.685728e-05 6.515033e-05
-3.682379e-05 6.514683e-05
-3.678171e-05 6.514445e-05
-3.673105e-05 6.514362e-05
-3.667188e-05 6.514475e-05
-3.660435e-05 6.514816e-05
-3.652870e-05 6.515409e-05
-3.644524e-05 6.516268e-05
-3.635437e-05 6.517400e-05
-3.625656e-05 6.518800e-05
-3.615234e-05 6.520454e-05
-3.604233e-05 6.522338e-05
-3.592715e-05 6.524420e-05
-3.580748e-05 6.526663e-05
-3.568401e-05 6.529022e-05
-3.555743e-05 6.531451e-05
-3.542842e-05 6.533902e-05
-3.529765e-05 6.536325e-05
-3.516574e-05 6.538673e-05
-3.503330e-05 6.540902e-05
-3.490089e-05 6.542969e-05
-3.476902e-05 6.544837e-05
-3.463819e-05 6.546474e-05
-3.450885e-05 6.547852e-05
-3.438142e-05 6.548948e-05
-3.425628e-05 6.549744e-05
-3.413379e-05 6.550230e-05
-3.401429e-05 6.550397e-05
-3.389808e-05 6.550244e-05
-3.378547e-05 6.549774e-05
-3.367674e-05 6.548996e-05
-3.357216e-05 6.547923e-05
-3.347198e-05 6.546573e-05
-3.337646e-05 6.544969e-05
-3.328583e-05 6.543138e-05
-3.320034e-05 6.541113e-05
-3.312021e-05 6.538933e-05
-3.304568e-05 6.536638e-05
-3.297696e-05 6.534276e-05
-3.291429e-05 6.531898e-05
-3.285788e-05 6.529560e-05
-3.280796e-05 6.527323e-05
-3.276472e-05 6.525249e-05
-3.272837e-05 6.523407e-05
-3.269912e-05 6.521864e-05
-3.267716e-05 6.520693e-05
-3.266265e-05 6.519966e-05
-3.265574e-05 6.519752e-05
-3.265657e-05 6.520120e-05
-3.266523e-05 6.521134e-05
-3.268177e-05 6.522852e-05
-3.270619e-05 6.525323e-05
-3.273844e-05 6.528586e-05
-3.277839e-05 6.532664e-05
-3.282586e-05 6.537571e-05
-3.288059e-05 6.543302e-05
-3.294222e-05 6.549836e-05
-3.301036e-05 6.557137e-05
-3.308454e-05 6.565155e-05
-3.316425e-05 6.573826e-05
-3.324892e-05 6.583076e-05
-3.333798e-05 6.592824e-05
-3.343084e-05 6.602982e-05
-3.352692e-05 6.613463e-05
-3.362567e-05 6.624176e-05
-3.372652e-05 6.635037e-05
-3.382898e-05 6.645963e-05
-3.393256e-05 6.656877e-05
-3.403682e-05 6.667708e-05
-3.414135e-05 6.678391e-05
-3.424577e-05 6.688867e-05
-3.434972e-05 6.699085e-05
-3.445288e-05 6.708999e-05
-3.455494e-05 6.718567e-05
-3.465561e-05 6.727756e-05
-3.475461e-05 6.736534e-05
-3.485168e-05 6.744876e-05
-3.494654e-05 6.752760e-05
-3.503896e-05 6.760168e-05
-3.512867e-05 6.767084e-05
-3.521541e-05 6.773499e-05
-3.529893e-05 6.779404e-05
-3.537895e-05 6.784794e-05
-3.545522e-05 6.789668e-05
-3.552746e-05 6.794027e-05
-3.559538e-05 6.797876e-05
-3.565868e-05 6.801224e-05
-3.571707e-05 6.804083e-05
-3.577025e-05 6.806471e-05
-3.581788e-05 6.808407e-05
-3.585966e-05 6.809917e-05
-3.589525e-05 6.811030e-05
-3.592434e-05 6.811779e-05
-3.594661e-05 6.812203e-05
-3.596173e-05 6.812343e-05
-3.596940e-05 6.812245e-05
-3.596935e-05 6.811955e-05
-3.596130e-05 6.811526e-05
-3.594503e-05 6.811007e-05
-3.592035e-05 6.810451e-05
-3.588712e-05 6.809908e-05
-3.584525e-05 6.809426e-05
-3.579472e-05 6.809051e-05
-3.573558e-05 6.808821e-05
-3.566797e-05 6.808770e-05
-3.559210e-05 6.808924e-05
-3.550829e-05 6.809299e-05
-3.541691e-05 6.809903e-05
-3.531845e-05 6.810735e-05
-3.521346e-05 6.811782e-05
-3.510253e-05 6.813026e-05
-3.498634e-05 6.814438e-05
-3.486558e-05 6.815985e-05
-3.474095e-05 6.817625e-05
-3.461318e-05 6.819318e-05
-3.448297e-05 6.821018e-05
-3.435101e-05 6.822680e-05
-3.421797e-05 6.824261e-05
-3.408446e-05 6.825719e-05
-3.395107e-05 6.827016e-05
-3.381834e-05 6.828118e-05
-3.368679e-05 6.828995e-05
-3.355687e-05 6.829622e-05
-3.342901e-05 6.829978e-05
-3.330362e-05 6.830049e-05
-3.318105e-05 6.829825e-05
-3.306165e-05 6.829300e-05
-3.294573e-05 6.828475e-05
-3.283358e-05 6.827354e-05
-3.272549e-05 6.825948e-05
-3.262170e-05 6.824272e-05
-3.252247e-05 6.822344e-05
-3.242804e-05 6.820189e-05
-3.233862e-05 6.817837e-05
-3.225444e-05 6.815321e-05
-3.217571e-05 6.812680e-05
-3.210263e-05 6.809958e-05
-3.203540e-05 6.807202e-05
-3.197421e-05 6.804465e-05
-3.191925e-05 6.801805e-05
-3.187070e-05 6.799283e-05
-3.182873e-05 6.796962e-05
-3.179352e-05 6.794912e-05
-3.176521e-05 6.793203e-05
-3.174396e-05 6.791907e-05
-3.172989e-05 6.791097e-05
-3.172313e-05 6.790843e-05
-3.172374e-05 6.791216e-05
-3.173180e-05 6.792278e-05
-3.174732e-05 6.794089e-05
-3.177027e-05 6.796698e-05
-3.180057e-05 6.800141e-05
-3.183810e-05 6.804444e-05
-3.188265e-05 6.809618e-05
-3.193396e-05 6.815655e-05
-3.199171e-05 6.822535e-05
-3.205551e-05 6.830219e-05
-3.212493e-05 6.838652e-05
-3.219948e-05 6.847770e-05
-3.227865e-05 6.857495e-05
-3.236192e-05 6.867742e-05
-3.244875e-05 6.878421e-05
-3.253861e-05 6.889439e-05
-3.263098e-05 6.900707e-05
-3.272538e-05 6.912133e-05
-3.282135e-05 6.923634e-05
-3.291844e-05 6.935129e-05
-3.301625e-05 6.946545e-05
-3.311443e-05 6.957815e-05
-3.321260e-05 6.968878e-05
-3.331047e-05 6.979681e-05
-3.340772e-05 6.990175e-05
-3.350407e-05 7.000318e-05
-3.359925e-05 7.010074e-05
-3.369300e-05 7.019410e-05
-3.378508e-05 7.028300e-05
-3.387522e-05 7.036720e-05
-3.396320e-05 7.044650e-05
-3.404875e-05 7.052074e-05
-3.413163e-05 7.058981e-05
-3.421159e-05 7.065359e-05
-3.428837e-05 7.071203e-05
-3.436169e-05 7.076510e-05
-3.443128e-05 7.081280e-05
-3.449685e-05 7.085515e-05
-3.455811e-05 7.089224e-05
-3.461475e-05 7.092417e-05
-3.466645e-05 7.095108e-05
-3.471289e-05 7.097317e-05
-3.475372e-05 7.099066e-05
-3.478862e-05 7.100383e-05
-3.481722e-05 7.101300e-05
-3.483920e-05 7.101852e-05
-3.485422e-05 7.102079e-05
-3.486194e-05 7.102025e-05
-3.486205e-05 7.101736e-05
-3.485426e-05 7.101260e-05
-3.483832e-05 7.100648e-05
-3.481401e-05 7.099950e-05
-3.478114e-05 7.099216e-05
-3.473962e-05 7.098493e-05
-3.468939e-05 7.097825e-05
-3.463049e-05 7.097254e-05
-3.456302e-05 7.096812e-05
-3.448719e-05 7.096526e-05
-3.440330e-05 7.096415e-05
-3.431173e-05 7.096490e-05
-3.421295e-05 7.096750e-05
-3.410753e-05 7.097188e-05
-3.399607e-05 7.097788e-05
-3.387925e-05 7.098525e-05
-3.375779e-05 7.099370e-05
-3.363243e-05 7.100287e-05
-3.350389e-05 7.101237e-05
-3.337292e-05 7.102180e-05
-3.324022e-05 7.103076e-05
-3.310648e-05 7.103884e-05
-3.297235e-05 7.104567e-05
-3.283843e-05 7.105090e-05
-3.270529e-05 7.105422e-05
-3.257345e-05 7.105536e-05
-3.244339e-05 7.105410e-05
-3.231554e-05 7.105025e-05
-3.219032e-05 7.104371e-05
-3.206809e-05 7.103437e-05
-3.194919e-05 7.102222e-05
-3.183394e-05 7.100727e-05
-3.172263e-05 7.098959e-05
-3.161553e-05 7.096930e-05
-3.151289e-05 7.094656e-05
-3.141494e-05 7.092157e-05
-3.132191e-05 7.089459e-05
-3.123400e-05 7.086593e-05
-3.115142e-05 7.083595e-05
-3.107435e-05 7.080502e-05
-3.100297e-05 7.077362e-05
-3.093745e-05 7.074221e-05
-3.087795e-05 7.071135e-05
-3.082462e-05 7.068161e-05
-3.077761e-05 7.065362e-05
-3.073705e-05 7.062802e-05
-3.070308e-05 7.060552e-05
-3.067581e-05 7.058682e-05
-3.065535e-05 7.057265e-05
-3.064178e-05 7.056375e-05
-3.063517e-05 7.056082e-05
-3.063557e-05 7.056458e-05
-3.064299e-05 7.057565e-05
-3.065744e-05 7.059463e-05
-3.067884e-05 7.062200e-05
-3.070710e-05 7.065813e-05
-3.074207e-05 7.070326e-05
-3.078355e-05 7.075749e-05
-3.083128e-05 7.082073e-05
-3.088496e-05 7.089276e-05
-3.094420e-05 7.097316e-05
-3.100862e-05 7.106137e-05
-3.107777e-05 7.115671e-05
-3.115118e-05 7.125838e-05
-3.122838e-05 7.136549e-05
-3.130888e-05 7.147713e-05
-3.139221e-05 7.159233e-05
-3.147791e-05 7.171016e-05
-3.156554e-05 7.182970e-05
-3.165469e-05 7.195007e-05
-3.174496e-05 7.207044e-05
-3.183601e-05 7.219008e-05
-3.192749e-05 7.230827e-05
-3.201910e-05 7.242440e-05
-3.211055e-05 7.253791e-05
-3.220156e-05 7.264830e-05
-3.229188e-05 7.275514e-05
-3.238125e-05 7.285804e-05
-3.246945e-05 7.295668e-05
-3.255622e-05 7.305076e-05
-3.264134e-05 7.314003e-05
-3.272458e-05 7.322429e-05
-3.280569e-05 7.330336e-05
-3.288444e-05 7.337711e-05
-3.296057e-05 7.344541e-05
-3.303383e-05 7.350820e-05
-3.310396e-05 7.356542e-05
-3.317068e-05 7.361707e-05
-3.323369e-05 7.366315e-05
-3.329270e-05 7.370372e-05
-3.334740e-05 7.373887e-05
-3.339745e-05 7.376873e-05
-3.344253e-05 7.379347e-05
-3.348229e-05 7.381329e-05
-3.351636e-05 7.382846e-05
-3.354439e-05 7.383927e-05
-3.356601e-05 7.384605e-05
-3.358087e-05 7.384919e-05
-3.358860e-05 7.384910e-05
-3.358888e-05 7.384622e-05
-3.358138e-05 7.384102e-05
-3.356583e-05 7.383399e-05
-3.354195e-05 7.382561e-05
-3.350957e-05 7.381637e-05
-3.346854e-05 7.380675e-05
-3.341878e-05 7.379718e-05
-3.336030e-05 7.378807e-05
-3.329321e-05 7.377975e-05
-3.321767e-05 7.377251e-05
-3.313398e-05 7.376655e-05
-3.304252e-05 7.376199e-05
-3.294376e-05 7.375887e-05
-3.283826e-05 7.375715e-05
-3.272664e-05 7.375668e-05
-3.260959e-05 7.375728e-05
-3.248785e-05 7.375868e-05
-3.236216e-05 7.376058e-05
-3.223329e-05 7.376262e-05
-3.210199e-05 7.376446e-05
-3.196900e-05 7.376572e-05
-3.183502e-05 7.376605e-05
-3.170071e-05 7.376510e-05
-3.156672e-05 7.376258e-05
-3.143361e-05 7.375818e-05
-3.130192e-05 7.375169e-05
-3.117215e-05 7.374290e-05
-3.104474e-05 7.373167e-05
-3.092011e-05 7.371788e-05
-3.079862e-05 7.370149e-05
-3.068063e-05 7.368247e-05
-3.056644e-05 7.366088e-05
-3.045634e-05 7.363679e-05
-3.035059e-05 7.361033e-05
-3.024943e-05 7.358169e-05
-3.015310e-05 7.355107e-05
-3.006178e-05 7.351876e-05
-2.997568e-05 7.348506e-05
-2.989498e-05 7.345034e-05
-2.981983e-05 7.341501e-05
-2.975038e-05 7.337952e-05
-2.968679e-05 7.334438e-05
-2.962917e-05 7.331012e-05
-2.957765e-05 7.327735e-05
-2.953234e-05 7.324668e-05
-2.949334e-05 7.321878e-05
-2.946073e-05 7.319435e-05
-2.943459e-05 7.317411e-05
-2.941497e-05 7.315878e-05
-2.940194e-05 7.314910e-05
-2.939551e-05 7.314580e-05
-2.939569e-05 7.314957e-05
-2.940247e-05 7.316106e-05
-2.941579e-05 7.318084e-05
-2.943557e-05 7.320940e-05
-2.946169e-05 7.324710e-05
-2.949399e-05 7.329418e-05
-2.953227e-05 7.335072e-05
-2.957626e-05 7.341662e-05
-2.962567e-05 7.349163e-05
-2.968016e-05 7.357533e-05
-2.973937e-05 7.366712e-05
-2.980288e-05 7.376630e-05
-2.987029e-05 7.387205e-05
-2.994116e-05 7.398345e-05
-3.001506e-05 7.409956e-05
-3.009159e-05 7.421939e-05
-3.017032e-05 7.434199e-05
-3.025088e-05 7.446640e-05
-3.033291e-05 7.459172e-05
-3.041607e-05 7.471712e-05
-3.050004e-05 7.484182e-05
-3.058453e-05 7.496511e-05
-3.066926e-05 7.508635e-05
-3.075399e-05 7.520496e-05
-3.083846e-05 7.532044e-05
-3.092244e-05 7.543233e-05
-3.100571e-05 7.554023e-05
-3.108804e-05 7.564380e-05
-3.116923e-05 7.574275e-05
-3.124904e-05 7.583680e-05
-3.132726e-05 7.592573e-05
-3.140366e-05 7.600937e-05
-3.147801e-05 7.608755e-05
-3.155006e-05 7.616014e-05
-3.161957e-05 7.622707e-05
-3.168626e-05 7.628825e-05
-3.174988e-05 7.634367e-05
-3.181012e-05 7.639332e-05
-3.186668e-05 7.643724e-05
-3.191925e-05 7.647550e-05
-3.196750e-05 7.650821e-05
-3.201107e-05 7.653551e-05
-3.204961e-05 7.655760e-05
-3.208274e-05 7.657472e-05
-3.211010e-05 7.658713e-05
-3.213129e-05 7.659515e-05
-3.214594e-05 7.659915e-05
-3.215367e-05 7.659950e-05
-3.215412e-05 7.659664e-05
-3.214693e-05 7.659102e-05
-3.213181e-05 7.658310e-05
-3.210846e-05 7.657335e-05
-3.207667e-05 7.656226e-05
-3.203626e-05 7.655028e-05
-3.198714e-05 7.653785e-05
-3.192929e-05 7.652536e-05
-3.186279e-05 7.651317e-05
-3.178780e-05 7.650157e-05
-3.170459e-05 7.649078e-05
-3.161355e-05 7.648094e-05
-3.151514e-05 7.647211e-05
-3.140991e-05 7.646428e-05
-3.129850e-05 7.645735e-05
-3.118162e-05 7.645118e-05
-3.106000e-05 7.644553e-05
-3.093441e-05 7.644015e-05
-3.080564e-05 7.643473e-05
-3.067445e-05 7.642896e-05
-3.054161e-05 7.642252e-05
-3.040783e-05 7.641510e-05
-3.027381e-05 7.640638e-05
-3.014019e-05 7.639610e-05
-3.000755e-05 7.638401e-05
-2.987646e-05 7.636991e-05
-2.974742e-05 7.635362e-05
-2.962087e-05 7.633503e-05
-2.949724e-05 7.631406e-05
-2.937691e-05 7.629066e-05
-2.926022e-05 7.626485e-05
-2.914747e-05 7.623668e-05
-2.903894e-05 7.620626e-05
-2.893490e-05 7.617373e-05
-2.883558e-05 7.613927e-05
-2.874118e-05 7.610313e-05
-2.865189e-05 7.606558e-05
-2.856788e-05 7.602696e-05
-2.848932e-05 7.598763e-05
-2.841634e-05 7.594801e-05
-2.834907e-05 7.590856e-05
-2.828761e-05 7.586979e-05
-2.823207e-05 7.583226e-05
-2.818254e-05 7.579656e-05
-2.813908e-05 7.576332e-05
-2.810176e-05 7.573321e-05
-2.807061e-05 7.570694e-05
-2.804569e-05 7.568521e-05
-2.802700e-05 7.566877e-05
-2.801454e-05 7.565836e-05
-2.800832e-05 7.565469e-05
-2.800828e-05 7.565846e-05
-2.801438e-05 7.567032e-05
-2.802653e-05 7.569084e-05
-2.804463e-05 7.572050e-05
-2.806852e-05 7.575965e-05
-2.809805e-05 7.580853e-05
-2.813298e-05 7.586718e-05
-2.817309e-05 7.593552e-05
-2.821807e-05 7.601327e-05
-2.826763e-05 7.609997e-05
-2.832142e-05 7.619504e-05
-2.837909e-05 7.629773e-05
-2.844026e-05 7.640720e-05
-2.850457e-05 7.652252e-05
-2.857163e-05 7.664271e-05
-2.864109e-05 7.676677e-05
-2.871259e-05 7.689372e-05
-2.878582e-05 7.702258e-05
-2.886046e-05 7.715244e-05
-2.893622e-05 7.728245e-05
-2.901283e-05 7.741180e-05
-2.909004e-05 7.753977e-05
-2.916762e-05 7.766571e-05
-2.924533e-05 7.778903e-05
-2.932298e-05 7.790920e-05
-2.940034e-05 7.802576e-05
-2.947723e-05 7.813830e-05
-2.955343e-05 7.824647e-05
-2.962875e-05 7.834995e-05
-2.970299e-05 7.844846e-05
-2.977593e-05 7.854177e-05
-2.984736e-05 7.862969e-05
-2.991706e-05 7.871204e-05
-2.998479e-05 7.878868e-05
-3.005030e-05 7.885952e-05
-3.011335e-05 7.892446e-05
-3.017364e-05 7.898347e-05
-3.023091e-05 7.903652e-05
-3.028484e-05 7.908364e-05
-3.033511e-05 7.912488e-05
-3.038138e-05 7.916033e-05
-3.042329e-05 7.919011e-05
-3.046049e-05 7.921439e-05
-3.049258e-05 7.923340e-05
-3.051917e-05 7.924737e-05
-3.053987e-05 7.925661e-05
-3.055426e-05 7.926144e-05
-3.056196e-05 7.926224e-05
-3.056257e-05 7.925941e-05
-3.055572e-05 7.925339e-05
-3.054108e-05 7.924460e-05
-3.051834e-05 7.923352e-05
-3.048724e-05 7.922061e-05
-3.044759e-05 7.920631e-05
-3.039927e-05 7.919105e-05
-3.034224e-05 7.917524e-05
-3.027655e-05 7.915922e-05
-3.020236e-05 7.914330e-05
-3.011992e-05 7.912771e-05
-3.002960e-05 7.911261e-05
-2.993186e-05 7.909810e-05
-2.982727e-05 7.908420e-05
-2.971645e-05 7.907084e-05
-2.960012e-05 7.905791e-05
-2.947903e-05 7.904523e-05
-2.935396e-05 7.903258e-05
-2.922572e-05 7.901972e-05
-2.909509e-05 7.900637e-05
-2.896284e-05 7.899226e-05
-2.882972e-05 7.897710e-05
-2.869642e-05 7.896064e-05
-2.856362e-05 7.894264e-05
-2.843191e-05 7.892290e-05
-2.830185e-05 7.890123e-05
-2.817397e-05 7.887750e-05
-2.804871e-05 7.885162e-05
-2.792650e-05 7.882352e-05
-2.780773e-05 7.879320e-05
-2.769272e-05 7.876068e-05
-2.758179e-05 7.872603e-05
-2.747521e-05 7.868938e-05
-2.737323e-05 7.865088e-05
-2.727606e-05 7.861073e-05
-2.718391e-05 7.856919e-05
-2.709694e-05 7.852654e-05
-2.701532e-05 7.848312e-05
-2.693916e-05 7.843930e-05
-2.686860e-05 7.839553e-05
-2.680372e-05 7.835225e-05
-2.674461e-05 7.830999e-05
-2.669134e-05 7.826931e-05
-2.664395e-05 7.823080e-05
-2.660249e-05 7.819510e-05
-2.656697e-05 7.816289e-05
-2.653740e-05 7.813485e-05
-2.651378e-05 7.811172e-05
-2.649607e-05 7.809422e-05
-2.648424e-05 7.808311e-05
-2.647824e-05 7.807908e-05
-2.647798e-05 7.808285e-05
-2.648338e-05 7.809504e-05
-2.649433e-05 7.811623e-05
-2.651067e-05 7.814689e-05
-2.653227e-05 7.818736e-05
-2.655891e-05 7.823786e-05
-2.659039e-05 7.829844e-05
-2.662647e-05 7.836898e-05
-2.666689e-05 7.844920e-05
-2.671134e-05 7.853863e-05
-2.675954e-05 7.863665e-05
-2.681117e-05 7.874251e-05
-2.686590e-05 7.885534e-05
-2.692342e-05 7.897418e-05
-2.698342e-05 7.909805e-05
-2.704558e-05 7.922593e-05
-2.710962e-05 7.935680e-05
-2.717526e-05 7.948968e-05
-2.724226e-05 7.962365e-05
-2.731037e-05 7.975782e-05
-2.737936e-05 7.989139e-05
-2.744904e-05 8.002362e-05
-2.751919e-05 8.015383e-05
-2.758964e-05 8.028144e-05
-2.766020e-05 8.040591e-05
-2.773069e-05 8.052675e-05
-2.780093e-05 8.064355e-05
-2.787075e-05 8.075595e-05
-2.793995e-05 8.086361e-05
-2.800836e-05 8.096626e-05
-2.807578e-05 8.106364e-05
-2.814200e-05 8.115554e-05
-2.820682e-05 8.124178e-05
-2.827000e-05 8.132222e-05
-2.833130e-05 8.139673e-05
-2.839048e-05 8.146521e-05
-2.844727e-05 8.152761e-05
-2.850136e-05 8.158389e-05
-2.855248e-05 8.163405e-05
-2.860027e-05 8.167813e-05
-2.864441e-05 8.171619e-05
-2.868454e-05 8.174835e-05
-2.872026e-05 8.177475e-05
-2.875120e-05 8.179558e-05
-2.877694e-05 8.181107e-05
-2.879707e-05 8.182149e-05
-2.881116e-05 8.182715e-05
-2.881879e-05 8.182839e-05
-2.881956e-05 8.182560e-05
-2.881308e-05 8.181919e-05
-2.879897e-05 8.180957e-05
-2.877691e-05 8.179720e-05
-2.874661e-05 8.178250e-05
-2.870786e-05 8.176593e-05
-2.866050e-05 8.174791e-05
-2.860448e-05 8.172882e-05
-2.853983e-05 8.170903e-05
-2.846668e-05 8.168884e-05
-2.838529e-05 8.166850e-05
-2.829599e-05 8.164820e-05
-2.819926e-05 8.162806e-05
-2.809564e-05 8.160812e-05
-2.798578e-05 8.158837e-05
-2.787039e-05 8.156873e-05
-2.775024e-05 8.154906e-05
-2.762612e-05 8.152920e-05
-2.749883e-05 8.150894e-05
-2.736919e-05 8.148805e-05
-2.723798e-05 8.146630e-05
-2.710596e-05 8.144347e-05
-2.697384e-05 8.141932e-05
-2.684230e-05 8.139367e-05
-2.671196e-05 8.136633e-05
-2.658337e-05 8.133717e-05
-2.645707e-05 8.130608e-05
-2.633352e-05 8.127299e-05
-2.621315e-05 8.123787e-05
-2.609633e-05 8.120072e-05
-2.598340e-05 8.116160e-05
-2.587466e-05 8.112059e-05
-2.577038e-05 8.107783e-05
-2.567079e-05 8.103349e-05
-2.557612e-05 8.098779e-05
-2.548652e-05 8.094098e-05
-2.540217e-05 8.089337e-05
-2.532319e-05 8.084530e-05
-2.524970e-05 8.079715e-05
-2.518179e-05 8.074936e-05
-2.511952e-05 8.070240e-05
-2.506296e-05 8.065680e-05
-2.501213e-05 8.061310e-05
-2.496706e-05 8.057191e-05
-2.492773e-05 8.053387e-05
-2.489414e-05 8.049965e-05
-2.486624e-05 8.046995e-05
-2.484399e-05 8.044549e-05
-2.482732e-05 8.042700e-05
-2.481616e-05 8.041522e-05
-2.481040e-05 8.041085e-05
-2.480992e-05 8.041460e-05
-2.481461e-05 8.042709e-05
-2.482431e-05 8.044887e-05
-2.483886e-05 8.048042e-05
-2.485807e-05 8.052207e-05
-2.488175e-05 8.057403e-05
-2.490967e-05 8.063633e-05
-2.494161e-05 8.070885e-05
-2.497731e-05 8.079127e-05
-2.501652e-05 8.088312e-05
-2.505896e-05 8.098377e-05
-2.510437e-05 8.109244e-05
-2.515249e-05 8.120824e-05
-2.520303e-05 8.133022e-05
-2.525575e-05 8.145736e-05
-2.531041e-05 8.158861e-05
-2.536677e-05 8.172297e-05
-2.542461e-05 8.185943e-05
-2.548374e-05 8.199705e-05
-2.554397e-05 8.213494e-05
-2.560512e-05 8.227228e-05
-2.566702e-05 8.240832e-05
-2.572953e-05 8.254238e-05
-2.579247e-05 8.267385e-05
-2.585571e-05 8.280219e-05
-2.591908e-05 8.292691e-05
-2.598245e-05 8.304758e-05
-2.604564e-05 8.316383e-05
-2.610850e-05 8.327532e-05
-2.617085e-05 8.338175e-05
-2.623252e-05 8.348287e-05
-2.629331e-05 8.357845e-05
-2.635303e-05 8.366830e-05
-2.641144e-05 8.375226e-05
-2.646834e-05 8.383019e-05
-2.652345e-05 8.390199e-05
-2.657653e-05 8.396757e-05
-2.662728e-05 8.402688e-05
-2.667540e-05 8.407992e-05
-2.672057e-05 8.412669e-05
-2.676243e-05 8.416724e-05
-2.680063e-05 8.420167e-05
-2.683476e-05 8.423009e-05
-2.686444e-05 8.425268e-05
-2.688924e-05 8.426963e-05
-2.690873e-05 8.428120e-05
-2.692247e-05 8.428766e-05
-2.693002e-05 8.428935e-05
-2.693096e-05 8.428661e-05
-2.692485e-05 8.427983e-05
-2.691132e-05 8.426941e-05
-2.689001e-05 8.425578e-05
-2.686062e-05 8.423936e-05
-2.682289e-05 8.422057e-05
-2.677665e-05 8.419983e-05
-2.672183e-05 8.417754e-05
-2.665844e-05 8.415404e-05
-2.658658e-05 8.412965e-05
-2.650650e-05 8.410463e-05
-2.641853e-05 8.407920e-05
-2.632312e-05 8.405349e-05
-2.622083e-05 8.402759e-05
-2.611230e-05 8.400151e-05
-2.599824e-05 8.397522e-05
-2.587943e-05 8.394864e-05
-2.575666e-05 8.392163e-05
-2.563076e-05 8.389403e-05
-2.550255e-05 8.386568e-05
-2.537282e-05 8.383637e-05
-2.524234e-05 8.380593e-05
-2.511184e-05 8.377418e-05
-2.498201e-05 8.374095e-05
-2.485346e-05 8.370612e-05
-2.472678e-05 8.366957e-05
-2.460249e-05 8.363122e-05
-2.448107e-05 8.359103e-05
-2.436293e-05 8.354900e-05
-2.424845e-05 8.350516e-05
-2.413797e-05 8.345956e-05
-2.403179e-05 8.341233e-05
-2.393016e-05 8.336361e-05
-2.383331e-05 8.331358e-05
-2.374144e-05 8.326247e-05
-2.365470e-05 8.321056e-05
-2.357325e-05 8.315814e-05
-2.349718e-05 8.310558e-05
-2.342660e-05 8.305326e-05
-2.336157e-05 8.300162e-05
-2.330213e-05 8.295113e-05
-2.324830e-05 8.290233e-05
-2.320009e-05 8.285576e-05
-2.315747e-05 8.281204e-05
-2.312041e-05 8.277178e-05
-2.308885e-05 8.273568e-05
-2.306272e-05 8.270441e-05
-2.304193e-05 8.267870e-05
-2.302636e-05 8.265928e-05
-2.301589e-05 8.264687e-05
-2.301039e-05 8.264218e-05
-2.300970e-05 8.264589e-05
-2.301366e-05 8.265863e-05
-2.302208e-05 8.268094e-05
-2.303478e-05 8.271328e-05
-2.305155e-05 8.275597e-05
-2.307218e-05 8.280921e-05
-2.309645e-05 8.287303e-05
-2.312414e-05 8.294727e-05
-2.315501e-05 8.303162e-05
-2.318883e-05 8.312559e-05
-2.322538e-05 8.322852e-05
-2.326443e-05 8.333964e-05
-2.330576e-05 8.345803e-05
-2.334916e-05 8.358273e-05
-2.339443e-05 8.371271e-05
-2.344140e-05 8.384691e-05
-2.348989e-05 8.398430e-05
-2.353974e-05 8.412388e-05
-2.359080e-05 8.426469e-05
-2.364295e-05 8.440584e-05
-2.369604e-05 8.454648e-05
-2.374997e-05 8.468588e-05
-2.380461e-05 8.482333e-05
-2.385984e-05 8.495822e-05
-2.391554e-05 8.509001e-05
-2.397159e-05 8.521819e-05
-2.402787e-05 8.534233e-05
-2.408423e-05 8.546204e-05
-2.414053e-05 8.557698e-05
-2.419661e-05 8.568684e-05
-2.425233e-05 8.579136e-05
-2.430748e-05 8.589030e-05
-2.436190e-05 8.598346e-05
-2.441536e-05 8.607065e-05
-2.446764e-05 8.615175e-05
-2.451851e-05 8.622661e-05
-2.456770e-05 8.629515e-05
-2.461494e-05 8.635731e-05
-2.465991e-05 8.641304e-05
-2.470229e-05 8.646235e-05
-2.474174e-05 8.650526e-05
-2.477787e-05 8.654184e-05
-2.481031e-05 8.657219e-05
-2.483863e-05 8.659645e-05
-2.486241e-05 8.661481e-05
-2.488120e-05 8.662749e-05
-2.489454e-05 8.663474e-05
-2.490198e-05 8.663686e-05
-2.490307e-05 8.663418e-05
-2.489737e-05 8.662705e-05
-2.488447e-05 8.661587e-05
-2.486398e-05 8.660103e-05
-2.483558e-05 8.658293e-05
-2.479901e-05 8.656199e-05
-2.475405e-05 8.653862e-05
-2.470061e-05 8.651318e-05
-2.463868e-05 8.648605e-05
-2.456836e-05 8.645755e-05
-2.448986e-05 8.642794e-05
-2.440351e-05 8.639746e-05
-2.430975e-05 8.636627e-05
-2.420913e-05 8.633449e-05
-2.410229e-05 8.630217e-05
-2.398994e-05 8.626933e-05
-2.387287e-05 8.623591e-05
-2.375187e-05 8.620184e-05
-2.362778e-05 8.616700e-05
-2.350142e-05 8.613127e-05
-2.337360e-05 8.609451e-05
-2.324511e-05 8.605657e-05
-2.311667e-05 8.601731e-05
-2.298897e-05 8.597663e-05
-2.286266e-05 8.593442e-05
-2.273831e-05 8.589059e-05
-2.261645e-05 8.584512e-05
-2.249755e-05 8.579797e-05
-2.238204e-05 8.574917e-05
-2.227029e-05 8.569877e-05
-2.216264e-05 8.564686e-05
-2.205937e-05 8.559356e-05
-2.196073e-05 8.553904e-05
-2.186694e-05 8.548349e-05
-2.177817e-05 8.542715e-05
-2.169459e-05 8.537030e-05
-2.161631e-05 8.531326e-05
-2.154341e-05 8.525638e-05
-2.147598e-05 8.520006e-05
-2.141404e-05 8.514474e-05
-2.135762e-05 8.509091e-05
-2.130671e-05 8.503907e-05
-2.126127e-05 8.498979e-05
-2.122126e-05 8.494367e-05
-2.118659e-05 8.490134e-05
-2.115717e-05 8.486347e-05
-2.113290e-05 8.483074e-05
-2.111363e-05 8.480387e-05
-2.109921e-05 8.478358e-05
-2.108948e-05 8.477059e-05
-2.108426e-05 8.476559e-05
-2.108336e-05 8.476925e-05
-2.108657e-05 8.478220e-05
-2.109369e-05 8.480496e-05
-2.110449e-05 8.483798e-05
-2.111876e-05 8.488157e-05
-2.113627e-05 8.493591e-05
-2.115681e-05 8.500103e-05
-2.118015e-05 8.507675e-05
-2.120609e-05 8.516274e-05
-2.123442e-05 8.525851e-05
-2.126495e-05 8.536339e-05
-2.129750e-05 8.547658e-05
-2.133191e-05 8.559717e-05
-2.136802e-05 8.572417e-05
-2.140569e-05 8.585654e-05
-2.144481e-05 8.599324e-05
-2.148527e-05 8.613321e-05
-2.152695e-05 8.627544e-05
-2.156978e-05 8.641897e-05
-2.161367e-05 8.656290e-05
-2.165854e-05 8.670638e-05
-2.170431e-05 8.684866e-05
-2.175090e-05 8.698905e-05
-2.179823e-05 8.712691e-05
-2.184621e-05 8.726170e-05
-2.189475e-05 8.739291e-05
-2.194374e-05 8.752010e-05
-2.199308e-05 8.764287e-05
-2.204263e-05 8.776087e-05
-2.209227e-05 8.787380e-05
-2.214184e-05 8.798136e-05
-2.219118e-05 8.808333e-05
-2.224011e-05 8.817948e-05
-2.228843e-05 8.826963e-05
-2.233593e-05 8.835361e-05
-2.238239e-05 8.843130e-05
-2.242753e-05 8.850257e-05
-2.247108e-05 8.856736e-05
-2.251275e-05 8.862560e-05
-2.255221e-05 8.867727e-05
-2.258911e-05 8.872239e-05
-2.262307e-05 8.876100e-05
-2.265369e-05 8.879318e-05
-2.268057e-05 8.881904e-05
-2.270324e-05 8.883875e-05
-2.272126e-05 8.885249e-05
-2.273416e-05 8.886050e-05
-2.274147e-05 8.886305e-05
-2.274271e-05 8.886044e-05
-2.273743e-05 8.885300e-05
-2.272520e-05 8.884108e-05
-2.270560e-05 8.882508e-05
-2.267830e-05 8.880537e-05
-2.264300e-05 8.878235e-05
-2.259947e-05 8.875641e-05
-2.254759e-05 8.872793e-05
-2.248734e-05 8.869726e-05
-2.241878e-05 8.866473e-05
-2.234213e-05 8.863063e-05
-2.225768e-05 8.859520e-05
-2.216589e-05 8.855864e-05
-2.206728e-05 8.852109e-05
-2.196249e-05 8.848264e-05
-2.185223e-05 8.844335e-05
-2.173729e-05 8.840321e-05
-2.161846e-05 8.836219e-05
-2.149660e-05 8.832023e-05
-2.137252e-05 8.827725e-05
-2.124704e-05 8.823315e-05
-2.112096e-05 8.818783e-05
-2.099500e-05 8.814121e-05
-2.086988e-05 8.809321e-05
-2.074622e-05 8.804375e-05
-2.062461e-05 8.799280e-05
-2.050559e-05 8.794035e-05
-2.038962e-05 8.788640e-05
-2.027713e-05 8.783100e-05
-2.016849e-05 8.777421e-05
-2.006402e-05 8.771616e-05
-1.996400e-05 8.765697e-05
-1.986869e-05 8.759683e-05
-1.977827e-05 8.753594e-05
-1.969291e-05 8.747456e-05
-1.961276e-05 8.741297e-05
-1.953791e-05 8.735150e-05
-1.946843e-05 8.729049e-05
-1.940437e-05 8.723037e-05
-1.934574e-05 8.717156e-05
-1.929253e-05 8.711454e-05
-1.924470e-05 8.705985e-05
-1.920219e-05 8.700802e-05
-1.916491e-05 8.695966e-05
-1.913275e-05 8.691540e-05
-1.910558e-05 8.687588e-05
-1.908324e-05 8.684181e-05
-1.906555e-05 8.681387e-05
-1.905233e-05 8.679278e-05
-1.904337e-05 8.677924e-05
-1.903845e-05 8.677395e-05
-1.903734e-05 8.677755e-05
-1.903980e-05 8.679066e-05
-1.904559e-05 8.681380e-05
-1.905446e-05 8.684739e-05
-1.906618e-05 8.689173e-05
-1.908052e-05 8.694700e-05
-1.909726e-05 8.701319e-05
-1.911618e-05 8.709014e-05
-1.913709e-05 8.717749e-05
-1.915983e-05 8.727474e-05
-1.918424e-05 8.738121e-05
-1.921018e-05 8.749609e-05
-1.923755e-05 8.761847e-05
-1.926625e-05 8.774735e-05
-1.929620e-05 8.788168e-05
-1.932735e-05 8.802041e-05
-1.935963e-05 8.816249e-05
-1.939302e-05 8.830689e-05
-1.942747e-05 8.845266e-05
-1.946295e-05 8.859889e-05
-1.949944e-05 8.874473e-05
-1.953690e-05 8.888942e-05
-1.957529e-05 8.903226e-05
-1.961456e-05 8.917264e-05
-1.965466e-05 8.930998e-05
-1.969552e-05 8.944378e-05
-1.973707e-05 8.957359e-05
-1.977921e-05 8.969901e-05
-1.982186e-05 8.981968e-05
-1.986487e-05 8.993529e-05
-1.990813e-05 9.004555e-05
-1.995149e-05 9.015020e-05
-1.999477e-05 9.024902e-05
-2.003779e-05 9.034181e-05
-2.008036e-05 9.042841e-05
-2.012223e-05 9.050865e-05
-2.016317e-05 9.058242e-05
-2.020291e-05 9.064961e-05
-2.024114e-05 9.071017e-05
-2.027754e-05 9.076404e-05
-2.031176e-05 9.081122e-05
-2.034343e-05 9.085173e-05
-2.037214e-05 9.088563e-05
-2.039747e-05 9.091300e-05
-2.041897e-05 9.093399e-05
-2.043616e-05 9.094875e-05
-2.044858e-05 9.095749e-05
-2.045572e-05 9.096046e-05
-2.045712e-05 9.095792e-05
-2.045228e-05 9.095019e-05
-2.044075e-05 9.093759e-05
-2.042212e-05 9.092048e-05
-2.039600e-05 9.089922e-05
-2.036209e-05 9.087420e-05
-2.032014e-05 9.084578e-05
-2.027000e-05 9.081434e-05
-2.021162e-05 9.078024e-05
-2.014506e-05 9.074379e-05
-2.007050e-05 9.070531e-05
-1.998825e-05 9.066506e-05
-1.989873e-05 9.062324e-05
-1.980246e-05 9.058005e-05
-1.970007e-05 9.053560e-05
-1.959227e-05 9.048999e-05
-1.947984e-05 9.044327e-05
-1.936359e-05 9.039544e-05
-1.924436e-05 9.034650e-05
-1.912298e-05 9.029641e-05
-1.900026e-05 9.024512e-05
-1.887701e-05 9.019258e-05
-1.875397e-05 9.013875e-05
-1.863183e-05 9.008358e-05
-1.851124e-05 9.002705e-05
-1.839279e-05 8.996915e-05
-1.827700e-05 8.990990e-05
-1.816435e-05 8.984932e-05
-1.805525e-05 8.978750e-05
-1.795008e-05 8.972453e-05
-1.784914e-05 8.966052e-05
-1.775272e-05 8.959565e-05
-1.766105e-05 8.953009e-05
-1.757430e-05 8.946407e-05
-1.749265e-05 8.939785e-05
-1.741619e-05 8.933173e-05
-1.734502e-05 8.926602e-05
-1.727919e-05 8.920110e-05
-1.721872e-05 8.913737e-05
-1.716359e-05 8.907526e-05
-1.711377e-05 8.901526e-05
-1.706919e-05 8.895789e-05
-1.702975e-05 8.890369e-05
-1.699533e-05 8.885325e-05
-1.696579e-05 8.880720e-05
-1.694095e-05 8.876618e-05
-1.692062e-05 8.873087e-05
-1.690458e-05 8.870196e-05
-1.689260e-05 8.868013e-05
-1.688444e-05 8.866610e-05
-1.687983e-05 8.866053e-05
-1.687851e-05 8.866407e-05
-1.688021e-05 8.867730e-05
-1.688465e-05 8.870073e-05
-1.689156e-05 8.873477e-05
-1.690070e-05 8.877973e-05
-1.691182e-05 8.883573e-05
-1.692469e-05 8.890278e-05
-1.693913e-05 8.898069e-05
-1.695495e-05 8.906911e-05
-1.697202e-05 8.916751e-05
-1.699023e-05 8.927521e-05
-1.700948e-05 8.939140e-05
-1.702972e-05 8.951516e-05
-1.705091e-05 8.964548e-05
-1.707304e-05 8.978133e-05
-1.709610e-05 8.992163e-05
-1.712011e-05 9.006533e-05
-1.714508e-05 9.021143e-05
-1.717103e-05 9.035895e-05
-1.719800e-05 9.050698e-05
-1.722598e-05 9.065469e-05
-1.725500e-05 9.080131e-05
-1.728506e-05 9.094614e-05
-1.731614e-05 9.108855e-05
-1.734822e-05 9.122797e-05
-1.738127e-05 9.136391e-05
-1.741524e-05 9.149591e-05
-1.745005e-05 9.162356e-05
-1.748564e-05 9.174650e-05
-1.752189e-05 9.186441e-05
-1.755870e-05 9.197698e-05
-1.759592e-05 9.208397e-05
-1.763341e-05 9.218513e-05
-1.767099e-05 9.228026e-05
-1.770847e-05 9.236917e-05
-1.774564e-05 9.245170e-05
-1.778224e-05 9.252771e-05
-1.781802e-05 9.259710e-05
-1.785268e-05 9.265976e-05
-1.788590e-05 9.271566e-05
-1.791733e-05 9.276474e-05
-1.794660e-05 9.280701e-05
-1.797331e-05 9.284251e-05
-1.799701e-05 9.287131e-05
-1.801725e-05 9.289350e-05
-1.803357e-05 9.290923e-05
-1.804545e-05 9.291868e-05
-1.805242e-05 9.292206e-05
-1.805395e-05 9.291960e-05
-1.804957e-05 9.291160e-05
-1.803879e-05 9.289836e-05
-1.802118e-05 9.288020e-05
-1.799634e-05 9.285746e-05
-1.796393e-05 9.283052e-05
-1.792370e-05 9.279972e-05
-1.787546e-05 9.276544e-05
-1.781915e-05 9.272801e-05
-1.775481e-05 9.268777e-05
-1.768261e-05 9.264504e-05
-1.760283e-05 9.260009e-05
-1.751587e-05 9.255317e-05
-1.742226e-05 9.250447e-05
-1.732262e-05 9.245418e-05
-1.721764e-05 9.240240e-05
-1.710810e-05 9.234925e-05
-1.699482e-05 9.229478e-05
-1.687862e-05 9.223901e-05
-1.676034e-05 9.218198e-05
-1.664080e-05 9.212367e-05
-1.652080e-05 9.206409e-05
-1.640107e-05 9.200323e-05
-1.628233e-05 9.194108e-05
-1.616522e-05 9.187767e-05
-1.605032e-05 9.181301e-05
-1.593815e-05 9.174715e-05
-1.582919e-05 9.168016e-05
-1.572386e-05 9.161213e-05
-1.562251e-05 9.154317e-05
-1.552545e-05 9.147343e-05
-1.543294e-05 9.140308e-05
-1.534521e-05 9.133233e-05
-1.526244e-05 9.126140e-05
-1.518475e-05 9.119057e-05
-1.511225e-05 9.112013e-05
-1.504500e-05 9.105041e-05
-1.498304e-05 9.098179e-05
-1.492636e-05 9.091466e-05
-1.487492e-05 9.084947e-05
-1.482865e-05 9.078669e-05
-1.478747e-05 9.072683e-05
-1.475123e-05 9.067044e-05
-1.471979e-05 9.061810e-05
-1.469296e-05 9.057041e-05
-1.467054e-05 9.052803e-05
-1.465228e-05 9.049160e-05
-1.463794e-05 9.046180e-05
-1.462725e-05 9.043932e-05
-1.461992e-05 9.042484e-05
-1.461564e-05 9.041902e-05
-1.461412e-05 9.042247e-05
-1.461504e-05 9.043577e-05
-1.461812e-05 9.045942e-05
-1.462305e-05 9.049381e-05
-1.462957e-05 9.053922e-05
-1.463743e-05 9.059577e-05
-1.464640e-05 9.066345e-05
-1.465630e-05 9.074207e-05
-1.466698e-05 9.083125e-05
-1.467833e-05 9.093048e-05
-1.469027e-05 9.103905e-05
-1.470277e-05 9.115616e-05
-1.471581e-05 9.128089e-05
-1.472942e-05 9.141222e-05
-1.474365e-05 9.154911e-05
-1.475855e-05 9.169051e-05
-1.477420e-05 9.183537e-05
-1.479067e-05 9.198267e-05
-1.480805e-05 9.213144e-05
-1.482640e-05 9.228078e-05
-1.484579e-05 9.242986e-05
-1.486627e-05 9.257791e-05
-1.488789e-05 9.272424e-05
-1.491068e-05 9.286821e-05
-1.493464e-05 9.300926e-05
-1.495976e-05 9.314689e-05
-1.498603e-05 9.328063e-05
-1.501340e-05 9.341008e-05
-1.504181e-05 9.353488e-05
-1.507118e-05 9.365468e-05
-1.510141e-05 9.376920e-05
-1.513238e-05 9.387816e-05
-1.516395e-05 9.398132e-05
-1.519597e-05 9.407846e-05
-1.522824e-05 9.416940e-05
-1.526056e-05 9.425394e-05
-1.529270e-05 9.433194e-05
-1.532440e-05 9.440328e-05
-1.535538e-05 9.446785e-05
-1.538531e-05 9.452557e-05
-1.541385e-05 9.457639e-05
-1.544063e-05 9.462029e-05
-1.546523e-05 9.465727e-05
-1.548722e-05 9.468739e-05
-1.550615e-05 9.471072e-05
-1.552152e-05 9.472737e-05
-1.553285e-05 9.473749e-05
-1.553960e-05 9.474126e-05
-1.554128e-05 9.473890e-05
-1.553736e-05 9.473066e-05
-1.552737e-05 9.471682e-05
-1.551084e-05 9.469767e-05
-1.548736e-05 9.467353e-05
-1.545656e-05 9.464476e-05
-1.541818e-05 9.461168e-05
-1.537200e-05 9.457466e-05
-1.531796e-05 9.453404e-05
-1.525606e-05 9.449015e-05
-1.518645e-05 9.444331e-05
-1.510940e-05 9.439382e-05
-1.502531e-05 9.434194e-05
-1.493467e-05 9.428791e-05
-1.483811e-05 9.423193e-05
-1.473630e-05 9.417417e-05
-1.463003e-05 9.411476e-05
-1.452008e-05 9.405382e-05
-1.440730e-05 9.399143e-05
-1.429252e-05 9.392764e-05
-1.417656e-05 9.386251e-05
-1.406021e-05 9.379609e-05
-1.394421e-05 9.372839e-05
-1.382927e-05 9.365948e-05
-1.371602e-05 9.358939e-05
-1.360505e-05 9.351819e-05
-1.349688e-05 9.344596e-05
-1.339198e-05 9.337277e-05
-1.329076e-05 9.329876e-05
-1.319357e-05 9.322405e-05
-1.310071e-05 9.314881e-05
-1.301244e-05 9.307322e-05
-1.292895e-05 9.299751e-05
-1.285042e-05 9.292191e-05
-1.277696e-05 9.284670e-05
-1.270866e-05 9.277218e-05
-1.264556e-05 9.269869e-05
-1.258767e-05 9.262660e-05
-1.253497e-05 9.255630e-05
-1.248739e-05 9.248824e-05
-1.244483e-05 9.242289e-05
-1.240718e-05 9.236075e-05
-1.237427e-05 9.230235e-05
-1.234591e-05 9.224828e-05
-1.232189e-05 9.219912e-05
-1.230196e-05 9.215550e-05
-1.228584e-05 9.211808e-05
-1.227325e-05 9.208750e-05
-1.226388e-05 9.206445e-05
-1.225739e-05 9.204956e-05
-1.225346e-05 9.204350e-05
-1.225174e-05 9.204686e-05
-1.225189e-05 9.206020e-05
-1.225360e-05 9.208398e-05
-1.225653e-05 9.211860e-05
-1.226041e-05 9.216431e-05
-1.226498e-05 9.222122e-05
-1.227002e-05 9.228931e-05
-1.227536e-05 9.236836e-05
-1.228086e-05 9.245802e-05
-1.228644e-05 9.255773e-05
-1.229208e-05 9.266682e-05
-1.229778e-05 9.278446e-05
-1.230358e-05 9.290972e-05
-1.230957e-05 9.304162e-05
-1.231585e-05 9.317911e-05
-1.232254e-05 9.332114e-05
-1.232978e-05 9.346666e-05
-1.233770e-05 9.361466e-05
-1.234643e-05 9.376419e-05
-1.235611e-05 9.391435e-05
-1.236683e-05 9.406430e-05
-1.237872e-05 9.421329e-05
-1.239183e-05 9.436062e-05
-1.240625e-05 9.450567e-05
-1.242200e-05 9.464787e-05
-1.243912e-05 9.478672e-05
-1.245761e-05 9.492176e-05
-1.247744e-05 9.505258e-05
-1.249858e-05 9.517880e-05
-1.252096e-05 9.530011e-05
-1.254451e-05 9.541618e-05
-1.256912e-05 9.552675e-05
-1.259467e-05 9.563157e-05
-1.262101e-05 9.573040e-05
-1.264796e-05 9.582305e-05
-1.267534e-05 9.590932e-05
-1.270291e-05 9.598906e-05
-1.273043e-05 9.606211e-05
-1.275761e-05 9.612836e-05
-1.278415e-05 9.618772e-05
-1.280971e-05 9.624010e-05
-1.283390e-05 9.628548e-05
-1.285632e-05 9.632383e-05
-1.287653e-05 9.635517e-05
-1.289408e-05 9.637955e-05
-1.290846e-05 9.639706e-05
-1.291918e-05 9.640782e-05
-1.292570e-05 9.641198e-05
-1.292751e-05 9.640972e-05
-1.292408e-05 9.640127e-05
-1.291491e-05 9.638687e-05
-1.289952e-05 9.636679e-05
-1.287747e-05 9.634134e-05
-1.284839e-05 9.631083e-05
-1.281198e-05 9.627559e-05
-1.276803e-05 9.623596e-05
-1.271643e-05 9.619227e-05
-1.265717e-05 9.614487e-05
-1.259039e-05 9.609408e-05
-1.251634e-05 9.604022e-05
-1.243539e-05 9.598356e-05
-1.234803e-05 9.592437e-05
-1.225487e-05 9.586289e-05
-1.215658e-05 9.579934e-05
-1.205392e-05 9.573388e-05
-1.194768e-05 9.566668e-05
-1.183871e-05 9.559786e-05
-1.172781e-05 9.552754e-05
-1.161581e-05 9.545581e-05
-1.150350e-05 9.538276e-05
-1.139161e-05 9.530847e-05
-1.128085e-05 9.523302e-05
-1.117185e-05 9.515649e-05
-1.106518e-05 9.507899e-05
-1.096138e-05 9.500061e-05
-1.086090e-05 9.492148e-05
-1.076413e-05 9.484173e-05
-1.067142e-05 9.476152e-05
-1.058307e-05 9.468103e-05
-1.049932e-05 9.460047e-05
-1.042036e-05 9.452005e-05
-1.034633e-05 9.444003e-05
-1.027735e-05 9.436069e-05
-1.021348e-05 9.428235e-05
-1.015474e-05 9.420533e-05
-1.010112e-05 9.413000e-05
-1.005257e-05 9.405677e-05
-1.000901e-05 9.398608e-05
-9.970312e-06 9.391837e-05
-9.936320e-06 9.385415e-05
-9.906844e-06 9.379395e-05
-9.881664e-06 9.373832e-05
-9.860526e-06 9.368786e-05
-9.843150e-06 9.364316e-05
-9.829227e-06 9.360487e-05
-9.818429e-06 9.357362e-05
-9.810405e-06 9.355005e-05
-9.804791e-06 9.353482e-05
-9.801216e-06 9.352854e-05
-9.799305e-06 9.353179e-05
-9.798688e-06 9.354512e-05
-9.799010e-06 9.356896e-05
-9.799936e-06 9.360369e-05
-9.801165e-06 9.364954e-05
-9.802432e-06 9.370663e-05
-9.803523e-06 9.377489e-05
-9.804274e-06 9.385413e-05
-9.804577e-06 9.394395e-05
-9.804382e-06 9.404382e-05
-9.803695e-06 9.415305e-05
-9.802572e-06 9.427082e-05
-9.801114e-06 9.439621e-05
-9.799458e-06 9.452824e-05
-9.797769e-06 9.466586e-05
-9.796231e-06 9.480803e-05
-9.795034e-06 9.495373e-05
-9.794374e-06 9.510194e-05
-9.794440e-06 9.525173e-05
-9.795407e-06 9.540219e-05
-9.797439e-06 9.555251e-05
-9.800677e-06 9.570194e-05
-9.805244e-06 9.584978e-05
-9.811239e-06 9.599542e-05
-9.818738e-06 9.613830e-05
-9.827792e-06 9.627790e-05
-9.838429e-06 9.641379e-05
-9.850656e-06 9.654553e-05
-9.864453e-06 9.667277e-05
-9.879779e-06 9.679517e-05
-9.896571e-06 9.691241e-05
-9.914741e-06 9.702422e-05
-9.934180e-06 9.713034e-05
-9.954752e-06 9.723054e-05
-9.976299e-06 9.732459e-05
-9.998635e-06 9.741230e-05
-1.002155e-05 9.749350e-05
-1.004479e-05 9.756802e-05
-1.006810e-05 9.763573e-05
-1.009116e-05 9.769653e-05
-1.011363e-05 9.775030e-05
-1.013516e-05 9.779700e-05
-1.015532e-05 9.783658e-05
-1.017369e-05 9.786904e-05
-1.018979e-05 9.789440e-05
-1.020314e-05 9.791272e-05
-1.021322e-05 9.792408e-05
-1.021949e-05 9.792860e-05
-1.022143e-05 9.792646e-05
-1.021849e-05 9.791782e-05
-1.021017e-05 9.790291e-05
-1.019596e-05 9.788198e-05
-1.017542e-05 9.785529e-05
-1.014816e-05 9.782315e-05
-1.011385e-05 9.778586e-05
-1.007227e-05 9.774375e-05
-1.002328e-05 9.769715e-05
-9.966865e-06 9.764640e-05
-9.903136e-06 9.759184e-05
-9.832325e-06 9.753377e-05
-9.754790e-06 9.747252e-05
-9.671006e-06 9.740838e-05
-9.581556e-06 9.734161e-05
-9.487110e-06 9.727247e-05
-9.388410e-06 9.720119e-05
-9.286246e-06 9.712795e-05
-9.181434e-06 9.705294e-05
-9.074794e-06 9.697632e-05
-8.967135e-06 9.689823e-05
-8.859237e-06 9.681880e-05
-8.751839e-06 9.673815e-05
-8.645629e-06 9.665642e-05
-8.541239e-06 9.657371e-05
-8.439241e-06 9.649017e-05
-8.340149e-06 9.640591e-05
-8.244412e-06 9.632109e-05
-8.152423e-06 9.623588e-05
-8.064516e-06 9.615044e-05
-7.980973e-06 9.606497e-05
-7.902023e-06 9.597969e-05
-7.827846e-06 9.589484e-05
-7.758575e-06 9.581067e-05
-7.694301e-06 9.572747e-05
-7.635070e-06 9.564556e-05
-7.580888e-06 9.556527e-05
-7.531720e-06 9.548697e-05
-7.487493e-06 9.541105e-05
-7.448096e-06 9.533795e-05
-7.413381e-06 9.526812e-05
-7.383162e-06 9.520204e-05
-7.357220e-06 9.514024e-05
-7.335302e-06 9.508324e-05
-7.317120e-06 9.503164e-05
-7.302360e-06 9.498601e-05
-7.290677e-06 9.494698e-05
-7.281706e-06 9.491515e-05
-7.275059e-06 9.489116e-05
-7.270337e-06 9.487563e-05
-7.267131e-06 9.486916e-05
-7.265035e-06 9.487229e-05
-7.263648e-06 9.488556e-05
-7.262589e-06 9.490938e-05
-7.261503e-06 9.494411e-05
-7.260076e-06 9.498995e-05
-7.258038e-06 9.504702e-05
-7.255175e-06 9.511523e-05
-7.251339e-06 9.519437e-05
-7.246442e-06 9.528406e-05
-7.240468e-06 9.538375e-05
-7.233460e-06 9.549276e-05
-7.225522e-06 9.561027e-05
-7.216809e-06 9.573537e-05
-7.207514e-06 9.586707e-05
-7.197863e-06 9.600437e-05
-7.188097e-06 9.614622e-05
-7.178471e-06 9.629160e-05
-7.169233e-06 9.643952e-05
-7.160629e-06 9.658906e-05
-7.152886e-06 9.673933e-05
-7.146214e-06 9.688952e-05
-7.140798e-06 9.703888e-05
-7.136801e-06 9.718674e-05
-7.134356e-06 9.733248e-05
-7.133572e-06 9.747555e-05
-7.134530e-06 9.761545e-05
-7.137285e-06 9.775172e-05
-7.141866e-06 9.788395e-05
-7.148275e-06 9.801178e-05
-7.156492e-06 9.813486e-05
-7.166469e-06 9.825288e-05
-7.178138e-06 9.836555e-05
-7.191402e-06 9.847262e-05
-7.206141e-06 9.857383e-05
-7.222208e-06 9.866897e-05
-7.239429e-06 9.875783e-05
-7.257603e-06 9.884022e-05
-7.276495e-06 9.891596e-05
-7.295842e-06 9.898491e-05
-7.315345e-06 9.904694e-05
-7.334672e-06 9.910192e-05
-7.353457e-06 9.914979e-05
-7.371296e-06 9.919047e-05
-7.387754e-06 9.922394e-05
-7.402363e-06 9.925019e-05
-7.414628e-06 9.926925e-05
-7.424029e-06 9.928117e-05
-7.430031e-06 9.928605e-05
-7.432089e-06 9.928402e-05
-7.429660e-06 9.927523e-05
-7.422212e-06 9.925986e-05
-7.409241e-06 9.923814e-05
-7.390282e-06 9.921031e-05
-7.364926e-06 9.917665e-05
-7.332834e-06 9.913744e-05
-7.293756e-06 9.909299e-05
-7.247544e-06 9.904364e-05
-7.194163e-06 9.898971e-05
-7.133699e-06 9.893154e-05
-7.066368e-06 9.886947e-05
-6.992508e-06 9.880384e-05
-6.912577e-06 9.873495e-05
-6.827141e-06 9.866312e-05
-6.736855e-06 9.858863e-05
-6.642447e-06 9.851175e-05
-6.544693e-06 9.843272e-05
-6.444398e-06 9.835177e-05
-6.342371e-06 9.826911e-05
-6.239413e-06 9.818492e-05
-6.136293e-06 9.809937e-05
-6.033743e-06 9.801265e-05
-5.932441e-06 9.792491e-05
-5.833013e-06 9.783630e-05
-5.736023e-06 9.774699e-05
-5.641972e-06 9.765714e-05
-5.551305e-06 9.756692e-05
-5.464403e-06 9.747652e-05
-5.381589e-06 9.738614e-05
-5.303133e-06 9.729598e-05
-5.229251e-06 9.720627e-05
-5.160109e-06 9.711727e-05
-5.095826e-06 9.702923e-05
-5.036476e-06 9.694245e-05
-4.982085e-06 9.685725e-05
-4.932640e-06 9.677396e-05
-4.888087e-06 9.669294e-05
-4.848328e-06 9.661460e-05
-4.813228e-06 9.653934e-05
-4.782613e-06 9.646761e-05
-4.756269e-06 9.639990e-05
-4.733948e-06 9.633669e-05
-4.715365e-06 9.627853e-05
-4.700201e-06 9.622596e-05
-4.688106e-06 9.617955e-05
-4.678703e-06 9.613991e-05
-4.671588e-06 9.610762e-05
-4.666341e-06 9.608328e-05
-4.662525e-06 9.606750e-05
-4.659700e-06 9.606085e-05
-4.657426e-06 9.606386e-05
-4.655273e-06 9.607703e-05
-4.652837e-06 9.610075e-05
-4.649744e-06 9.613535e-05
-4.645665e-06 9.618104e-05
-4.640327e-06 9.623789e-05
-4.633522e-06 9.630582e-05
-4.625111e-06 9.638461e-05
-4.615032e-06 9.647387e-05
-4.603297e-06 9.657304e-05
-4.589991e-06 9.668146e-05
-4.575266e-06 9.679831e-05
-4.559327e-06 9.692270e-05
-4.542424e-06 9.705365e-05
-4.524843e-06 9.719015e-05
-4.506884e-06 9.733120e-05
-4.488858e-06 9.747578e-05
-4.471075e-06 9.762292e-05
-4.453830e-06 9.777171e-05
-4.437402e-06 9.792128e-05
-4.422048e-06 9.807083e-05
-4.407997e-06 9.821963e-05
-4.395448e-06 9.836701e-05
-4.384572e-06 9.851237e-05
-4.375509e-06 9.865515e-05
-4.368368e-06 9.879487e-05
-4.363231e-06 9.893107e-05
-4.360150e-06 9.906335e-05
-4.359150e-06 9.919133e-05
-4.360230e-06 9.931468e-05
-4.363360e-06 9.943307e-05
-4.368487e-06 9.954624e-05
-4.375532e-06 9.965389e-05
-4.384388e-06 9.975579e-05
-4.394921e-06 9.985170e-05
-4.406971e-06 9.994141e-05
-4.420345e-06 1.000247e-04
-4.434822e-06 1.001014e-04
-4.450146e-06 1.001714e-04
-4.466026e-06 1.002344e-04
-4.482138e-06 1.002904e-04
-4.498121e-06 1.003393e-04
-4.513575e-06 1.003810e-04
-4.528069e-06 1.004153e-04
-4.541134e-06 1.004424e-04
-4.552275e-06 1.004621e-04
-4.560971e-06 1.004746e-04
-4.566680e-06 1.004798e-04
-4.568852e-06 1.004779e-04
-4.566936e-06 1.004689e-04
-4.560390e-06 1.004532e-04
-4.548698e-06 1.004307e-04
-4.531381e-06 1.004019e-04
-4.508016e-06 1.003668e-04
-4.478247e-06 1.003258e-04
-4.441808e-06 1.002791e-04
-4.398530e-06 1.002272e-04
-4.348360e-06 1.001703e-04
-4.291364e-06 1.001087e-04
-4.227738e-06 1.000428e-04
-4.157800e-06 9.997304e-05
-4.081991e-06 9.989965e-05
-4.000855e-06 9.982299e-05
-3.915032e-06 9.974340e-05
-3.825232e-06 9.966119e-05
-3.732216e-06 9.957663e-05
-3.636774e-06 9.949001e-05
-3.539704e-06 9.940158e-05
-3.441791e-06 9.931157e-05
-3.343795e-06 9.922020e-05
-3.246436e-06 9.912769e-05
-3.150383e-06 9.903423e-05
-3.056250e-06 9.894001e-05
-2.964591e-06 9.884524e-05
-2.875899e-06 9.875010e-05
-2.790606e-06 9.865479e-05
-2.709081e-06 9.855951e-05
-2.631637e-06 9.846448e-05
-2.558531e-06 9.836993e-05
-2.489965e-06 9.827610e-05
-2.426091e-06 9.818324e-05
-2.367012e-06 9.809163e-05
-2.312783e-06 9.800157e-05
-2.263415e-06 9.791336e-05
-2.218874e-06 9.782734e-05
-2.179084e-06 9.774389e-05
-2.143927e-06 9.766337e-05
-2.113242e-06 9.758620e-05
-2.086829e-06 9.751283e-05
-2.064449e-06 9.744370e-05
-2.045824e-06 9.737931e-05
-2.030638e-06 9.732017e-05
-2.018542e-06 9.726681e-05
-2.009154e-06 9.721978e-05
-2.002061e-06 9.717966e-05
-1.996827e-06 9.714701e-05
-1.992997e-06 9.712241e-05
-1.990101e-06 9.710644e-05
-1.987666e-06 9.709964e-05
-1.985221e-06 9.710251e-05
-1.982310e-06 9.711553e-05
-1.978505e-06 9.713907e-05
-1.973414e-06 9.717343e-05
-1.966698e-06 9.721881e-05
-1.958079e-06 9.727525e-05
-1.947353e-06 9.734268e-05
-1.934396e-06 9.742085e-05
-1.919167e-06 9.750937e-05
-1.901712e-06 9.760770e-05
-1.882153e-06 9.771517e-05
-1.860689e-06 9.783097e-05
-1.837577e-06 9.795423e-05
-1.813124e-06 9.808398e-05
-1.787671e-06 9.821924e-05
-1.761579e-06 9.835901e-05
-1.735215e-06 9.850230e-05
-1.708945e-06 9.864817e-05
-1.683117e-06 9.879571e-05
-1.658060e-06 9.894408e-05
-1.634076e-06 9.909249e-05
-1.611436e-06 9.924022e-05
-1.590378e-06 9.938663e-05
-1.571107e-06 9.953111e-05
-1.553794e-06 9.967314e-05
-1.538579e-06 9.981221e-05
-1.525568e-06 9.994788e-05
-1.514836e-06 1.000798e-04
-1.506430e-06 1.002075e-04
-1.500368e-06 1.003307e-04
-1.496640e-06 1.004491e-04
-1.495209e-06 1.005623e-04
-1.496011e-06 1.006702e-04
-1.498954e-06 1.007724e-04
-1.503919e-06 1.008688e-04
-1.510757e-06 1.009591e-04
-1.519287e-06 1.010430e-04
-1.529299e-06 1.011204e-04
-1.540548e-06 1.011911e-04
-1.552753e-06 1.012550e-04
-1.565596e-06 1.013119e-04
-1.578723e-06 1.013616e-04
-1.591741e-06 1.014040e-04
-1.604221e-06 1.014392e-04
-1.615699e-06 1.014669e-04
-1.625680e-06 1.014873e-04
-1.633640e-06 1.015002e-04
-1.639037e-06 1.015058e-04
-1.641316e-06 1.015040e-04
-1.639919e-06 1.014950e-04
-1.634297e-06 1.014788e-04
-1.623923e-06 1.014558e-04
-1.608307e-06 1.014259e-04
-1.587011e-06 1.013896e-04
-1.559666e-06 1.013469e-04
-1.525987e-06 1.012982e-04
-1.485788e-06 1.012439e-04
-1.438997e-06 1.011841e-04
-1.385660e-06 1.011194e-04
-1.325953e-06 1.010499e-04
-1.260172e-06 1.009762e-04
-1.188738e-06 1.008986e-04
-1.112175e-06 1.008173e-04
-1.031102e-06 1.007329e-04
-9.462116e-07 1.006456e-04
-8.582456e-07 1.005558e-04
-7.679770e-07 1.004638e-04
-6.761876e-07 1.003699e-04
-5.836487e-07 1.002744e-04
-4.911055e-07 1.001775e-04
-3.992642e-07 1.000795e-04
-3.087817e-07 9.998067e-05
-2.202598e-07 9.988116e-05
-1.342403e-07 9.978124e-05
-5.120374e-08 9.968113e-05
2.843017e-08 9.958104e-05
1.043038e-07 9.948120e-05
1.761177e-07 9.938185e-05
2.436290e-07 9.928323e-05
3.066491e-07 9.918559e-05
3.650415e-07 9.908919e-05
4.187195e-07 9.899431e-05
4.676444e-07 9.890126e-05
5.118241e-07 9.881034e-05
5.513117e-07 9.872189e-05
5.862043e-07 9.863627e-05
6.166427e-07 9.855385e-05
6.428100e-07 9.847504e-05
6.649313e-07 9.840026e-05
6.832726e-07 9.832995e-05
6.981398e-07 9.826459e-05
7.098770e-07 9.820467e-05
7.188643e-07 9.815070e-05
7.255155e-07 9.810321e-05
7.302742e-07 9.806274e-05
7.336094e-07 9.802985e-05
7.360096e-07 9.800507e-05
7.379759e-07 9.798896e-05
7.400132e-07 9.798202e-05
7.426207e-07 9.798475e-05
7.462796e-07 9.799758e-05
7.514411e-07 9.802086e-05
7.585126e-07 9.805487e-05
7.678440e-07 9.809978e-05
7.797155e-07 9.815563e-05
7.943260e-07 9.822232e-05
8.117858e-07 9.829961e-05
8.321123e-07 9.838711e-05
8.552301e-07 9.848426e-05
8.809756e-07 9.859042e-05
9.091064e-07 9.870479e-05
9.393133e-07 9.882649e-05
9.712352e-07 9.895461e-05
1.004475e-06 9.908817e-05
1.038613e-06 9.922620e-05
1.073226e-06 9.936772e-05
1.107895e-06 9.951183e-05
1.142219e-06 9.965763e-05
1.175821e-06 9.980429e-05
1.208355e-06 9.995107e-05
1.239508e-06 1.000972e-04
1.269005e-06 1.002422e-04
1.296607e-06 1.003853e-04
1.322110e-06 1.005261e-04
1.345349e-06 1.006641e-04
1.366191e-06 1.007987e-04
1.384538e-06 1.009298e-04
1.400322e-06 1.010568e-04
1.413504e-06 1.011794e-04
1.424078e-06 1.012974e-04
1.432062e-06 1.014104e-04
1.437506e-06 1.015181e-04
1.440485e-06 1.016204e-04
1.441106e-06 1.017169e-04
1.439504e-06 1.018074e-04
1.435846e-06 1.018917e-04
1.430331e-06 1.019695e-04
1.423194e-06 1.020408e-04
1.414707e-06 1.021052e-04
1.405176e-06 1.021627e-04
1.394948e-06 1.022131e-04
1.384410e-06 1.022563e-04
1.373985e-06 1.022921e-04
1.364133e-06 1.023205e-04
1.355347e-06 1.023414e-04
1.348149e-06 1.023547e-04
1.343081e-06 1.023606e-04
1.340703e-06 1.023589e-04
1.341576e-06 1.023499e-04
1.346255e-06 1.023334e-04
1.355276e-06 1.023098e-04
1.369139e-06 1.022791e-04
1.388295e-06 1.022416e-04
1.413125e-06 1.021974e-04
1.443931e-06 1.021469e-04
1.480916e-06 1.020903e-04
1.524171e-06 1.020279e-04
1.573670e-06 1.019602e-04
1.629259e-06 1.018874e-04
1.690661e-06 1.018100e-04
1.757481e-06 1.017283e-04
1.829215e-06 1.016428e-04
1.905265e-06 1.015538e-04
1.984962e-06 1.014618e-04
2.067583e-06 1.013671e-04
2.152375e-06 1.012700e-04
2.238576e-06 1.011709e-04
2.325431e-06 1.010702e-04
2.412211e-06 1.009681e-04
2.498227e-06 1.008650e-04
2.582835e-06 1.007611e-04
2.665449e-06 1.006566e-04
2.745541e-06 1.005519e-04
2.822644e-06 1.004471e-04
2.896351e-06 1.003426e-04
2.966319e-06 1.002385e-04
3.032263e-06 1.001352e-04
3.093953e-06 1.000328e-04
3.151216e-06 9.993168e-05
3.203931e-06 9.983207e-05
3.252027e-06 9.973424e-05
3.295484e-06 9.963851e-05
3.334328e-06 9.954519e-05
3.368630e-06 9.945461e-05
3.398508e-06 9.936711e-05
3.424125e-06 9.928307e-05
3.445687e-06 9.920287e-05
3.463443e-06 9.912694e-05
3.477684e-06 9.905569e-05
3.488743e-06 9.898957e-05
3.496993e-06 9.892907e-05
3.502841e-06 9.887467e-05
3.506732e-06 9.882688e-05
3.509141e-06 9.878620e-05
3.510567e-06 9.875317e-05
3.511529e-06 9.872829e-05
3.512559e-06 9.871209e-05
3.514192e-06 9.870505e-05
3.516953e-06 9.870763e-05
3.521348e-06 9.872022e-05
3.527848e-06 9.874316e-05
3.536876e-06 9.877671e-05
3.548792e-06 9.882101e-05
3.563876e-06 9.887608e-05
3.582322e-06 9.894181e-05
3.604226e-06 9.901796e-05
3.629582e-06 9.910413e-05
3.658285e-06 9.919978e-05
3.690131e-06 9.930427e-05
3.724834e-06 9.941682e-05
3.762035e-06 9.953657e-05
3.801319e-06 9.966263e-05
3.842233e-06 9.979404e-05
3.884303e-06 9.992986e-05
3.927049e-06 1.000691e-04
3.970001e-06 1.002110e-04
4.012706e-06 1.003546e-04
4.054741e-06 1.004990e-04
4.095715e-06 1.006437e-04
4.135277e-06 1.007878e-04
4.173113e-06 1.009308e-04
4.208953e-06 1.010721e-04
4.242562e-06 1.012112e-04
4.273746e-06 1.013475e-04
4.302350e-06 1.014808e-04
4.328250e-06 1.016106e-04
4.351359e-06 1.017364e-04
4.371618e-06 1.018581e-04
4.389001e-06 1.019753e-04
4.403512e-06 1.020876e-04
4.415183e-06 1.021949e-04
4.424075e-06 1.022968e-04
4.430279e-06 1.023931e-04
4.433918e-06 1.024835e-04
4.435144e-06 1.025679e-04
4.434146e-06 1.026459e-04
4.431146e-06 1.027175e-04
4.426403e-06 1.027823e-04
4.420216e-06 1.028403e-04
4.412923e-06 1.028912e-04
4.404900e-06 1.029349e-04
4.396565e-06 1.029712e-04
4.388372e-06 1.030001e-04
4.380810e-06 1.030215e-04
4.374398e-06 1.030352e-04
4.369677e-06 1.030414e-04
4.367207e-06 1.030399e-04
4.367553e-06 1.030308e-04
4.371274e-06 1.030141e-04
4.378912e-06 1.029900e-04
4.390976e-06 1.029585e-04
4.407926e-06 1.029199e-04
4.430159e-06 1.028744e-04
4.457989e-06 1.028222e-04
4.491635e-06 1.027635e-04
4.531209e-06 1.026988e-04
4.576704e-06 1.026283e-04
4.627988e-06 1.025524e-04
4.684807e-06 1.024716e-04
4.746788e-06 1.023862e-04
4.813451e-06 1.022967e-04
4.884224e-06 1.022034e-04
4.958460e-06 1.021069e-04
5.035460e-06 1.020076e-04
5.114492e-06 1.019058e-04
5.194814e-06 1.018019e-04
5.275694e-06 1.016963e-04
5.356420e-06 1.015894e-04
5.436322e-06 1.014814e-04
5.514773e-06 1.013728e-04
5.591202e-06 1.012637e-04
5.665098e-06 1.011545e-04
5.736008e-06 1.010455e-04
5.803542e-06 1.009368e-04
5.867370e-06 1.008289e-04
5.927221e-06 1.007219e-04
5.982883e-06 1.006162e-04
6.034197e-06 1.005119e-04
6.081058e-06 1.004094e-04
6.123412e-06 1.003089e-04
6.161255e-06 1.002109e-04
6.194632e-06 1.001154e-04
6.223633e-06 1.000230e-04
6.248397e-06 9.993394e-05
6.269107e-06 9.984856e-05
6.285991e-06 9.976725e-05
6.299322e-06 9.969042e-05
6.309416e-06 9.961846e-05
6.316630e-06 9.955182e-05
6.321364e-06 9.949095e-05
6.324054e-06 9.943630e-05
6.325172e-06 9.938836e-05
6.325222e-06 9.934761e-05
6.324734e-06 9.931455e-05
6.324255e-06 9.928966e-05
6.324345e-06 9.927343e-05
6.325568e-06 9.926630e-05
6.328473e-06 9.926871e-05
6.333590e-06 9.928103e-05
6.341407e-06 9.930356e-05
6.352362e-06 9.933653e-05
6.366821e-06 9.938006e-05
6.385067e-06 9.943416e-05
6.407287e-06 9.949872e-05
6.433562e-06 9.957347e-05
6.463863e-06 9.965803e-05
6.498054e-06 9.975187e-05
6.535895e-06 9.985433e-05
6.577054e-06 9.996468e-05
6.621124e-06 1.000821e-04
6.667638e-06 1.002057e-04
6.716089e-06 1.003345e-04
6.765949e-06 1.004676e-04
6.816686e-06 1.006042e-04
6.867776e-06 1.007433e-04
6.918719e-06 1.008842e-04
6.969046e-06 1.010260e-04
7.018323e-06 1.011680e-04
7.066161e-06 1.013096e-04
7.112210e-06 1.014502e-04
7.156167e-06 1.015892e-04
7.197769e-06 1.017261e-04
7.236795e-06 1.018604e-04
7.273064e-06 1.019918e-04
7.306431e-06 1.021198e-04
7.336787e-06 1.022442e-04
7.364054e-06 1.023645e-04
7.388190e-06 1.024804e-04
7.409179e-06 1.025917e-04
7.427038e-06 1.026981e-04
7.441812e-06 1.027993e-04
7.453579e-06 1.028951e-04
7.462446e-06 1.029852e-04
7.468553e-06 1.030693e-04
7.472075e-06 1.031473e-04
7.473221e-06 1.032189e-04
7.472239e-06 1.032839e-04
7.469417e-06 1.033421e-04
7.465082e-06 1.033934e-04
7.459602e-06 1.034375e-04
7.453385e-06 1.034742e-04
7.446878e-06 1.035036e-04
7.440565e-06 1.035253e-04
7.434960e-06 1.035394e-04
7.430602e-06 1.035458e-04
7.428050e-06 1.035445e-04
7.427867e-06 1.035354e-04
7.430618e-06 1.035185e-04
7.436847e-06 1.034940e-04
7.447071e-06 1.034619e-04
7.461759e-06 1.034224e-04
7.481319e-06 1.033757e-04
7.506079e-06 1.033219e-04
7.536275e-06 1.032614e-04
7.572036e-06 1.031945e-04
7.613374e-06 1.031215e-04
7.660180e-06 1.030428e-04
7.712225e-06 1.029588e-04
7.769160e-06 1.028699e-04
7.830530e-06 1.027767e-04
7.895788e-06 1.026795e-04
7.964314e-06 1.025789e-04
8.035434e-06 1.024752e-04
8.108440e-06 1.023690e-04
8.182616e-06 1.022607e-04
8.257248e-06 1.021506e-04
8.331651e-06 1.020392e-04
8.405170e-06 1.019268e-04
8.477200e-06 1.018138e-04
8.547189e-06 1.017004e-04
8.614641e-06 1.015872e-04
8.679121e-06 1.014742e-04
8.740255e-06 1.013618e-04
8.797728e-06 1.012504e-04
8.851287e-06 1.011401e-04
8.900734e-06 1.010313e-04
8.945927e-06 1.009243e-04
8.986776e-06 1.008192e-04
9.023246e-06 1.007165e-04
9.055349e-06 1.006164e-04
9.083147e-06 1.005192e-04
9.106751e-06 1.004252e-04
9.126317e-06 1.003349e-04
9.142051e-06 1.002484e-04
9.154201e-06 1.001663e-04
9.163062e-06 1.000888e-04
9.168974e-06 1.000164e-04
9.172319e-06 9.994945e-05
9.173521e-06 9.988840e-05
9.173044e-06 9.983369e-05
9.171385e-06 9.978576e-05
9.169077e-06 9.974508e-05
9.166675e-06 9.971210e-05
9.164757e-06 9.968729e-05
9.163908e-06 9.967108e-05
9.164716e-06 9.966389e-05
9.167756e-06 9.966613e-05
9.173576e-06 9.967813e-05
9.182685e-06 9.970017e-05
9.195530e-06 9.973245e-05
9.212484e-06 9.977507e-05
9.233831e-06 9.982803e-05
9.259750e-06 9.989119e-05
9.290307e-06 9.996430e-05
9.325452e-06 1.000470e-04
9.365017e-06 1.001387e-04
9.408725e-06 1.002388e-04
9.456202e-06 1.003465e-04
9.506993e-06 1.004612e-04
9.560581e-06 1.005819e-04
9.616407e-06 1.007077e-04
9.673891e-06 1.008377e-04
9.732448e-06 1.009711e-04
9.791505e-06 1.011071e-04
9.850516e-06 1.012447e-04
9.908965e-06 1.013834e-04
9.966381e-06 1.015223e-04
1.002233e-05 1.016609e-04
1.007644e-05 1.017986e-04
1.012837e-05 1.019348e-04
1.017782e-05 1.020690e-04
1.022456e-05 1.022009e-04
1.026837e-05 1.023300e-04
1.030910e-05 1.024559e-04
1.034660e-05 1.025782e-04
1.038078e-05 1.026968e-04
1.041159e-05 1.028111e-04
1.043898e-05 1.029210e-04
1.046297e-05 1.030262e-04
1.048358e-05 1.031264e-04
1.050087e-05 1.032213e-04
1.051493e-05 1.033107e-04
1.052590e-05 1.033944e-04
1.053393e-05 1.034720e-04
1.053922e-05 1.035435e-04
1.054200e-05 1.036084e-04
1.054255e-05 1.036667e-04
1.054119e-05 1.037181e-04
1.053827e-05 1.037624e-04
1.053419e-05 1.037995e-04
1.052940e-05 1.038292e-04
1.052435e-05 1.038512e-04
1.051957e-05 1.038657e-04
1.051559e-05 1.038723e-04
1.051297e-05 1.038711e-04
1.051226e-05 1.038620e-04
1.051403e-05 1.038450e-04
1.051883e-05 1.038202e-04
1.052718e-05 1.037875e-04
1.053955e-05 1.037473e-04
1.055638e-05 1.036995e-04
1.057798e-05 1.036444e-04
1.060463e-05 1.035822e-04
1.063645e-05 1.035133e-04
1.067350e-05 1.034381e-04
1.071567e-05 1.033568e-04
1.076277e-05 1.032699e-04
1.081446e-05 1.031779e-04
1.087033e-05 1.030813e-04
1.092986e-05 1.029805e-04
1.099245e-05 1.028761e-04
1.105745e-05 1.027685e-04
1.112418e-05 1.026582e-04
1.119196e-05 1.025458e-04
1.126010e-05 1.024315e-04
1.132793e-05 1.023160e-04
1.139482e-05 1.021995e-04
1.146019e-05 1.020825e-04
1.152350e-05 1.019654e-04
1.158428e-05 1.018484e-04
1.164211e-05 1.017319e-04
1.169664e-05 1.016162e-04
1.174757e-05 1.015016e-04
1.179466e-05 1.013884e-04
1.183772e-05 1.012769e-04
1.187664e-05 1.011674e-04
1.191134e-05 1.010602e-04
1.194181e-05 1.009555e-04
1.196806e-05 1.008537e-04
1.199019e-05 1.007551e-04
1.200832e-05 1.006599e-04
1.202262e-05 1.005686e-04
1.203332e-05 1.004814e-04
1.204070e-05 1.003987e-04
1.204506e-05 1.003208e-04
1.204677e-05 1.002482e-04
1.204623e-05 1.001811e-04
1.204390e-05 1.001201e-04
1.204026e-05 1.000655e-04
1.203583e-05 1.000178e-04
1.203117e-05 9.997729e-05
1.202686e-05 9.994451e-05
1.202351e-05 9.991984e-05
1.202173e-05 9.990371e-05
1.202212e-05 9.989649e-05
1.202528e-05 9.989855e-05
1.203179e-05 9.991019e-05
1.204216e-05 9.993166e-05
1.205685e-05 9.996315e-05
1.207624e-05 1.000047e-04
1.210062e-05 1.000563e-04
1.213015e-05 1.001179e-04
1.216488e-05 1.001891e-04
1.220475e-05 1.002696e-04
1.224956e-05 1.003589e-04
1.229899e-05 1.004563e-04
1.235263e-05 1.005611e-04
1.240997e-05 1.006726e-04
1.247045e-05 1.007900e-04
1.253346e-05 1.009124e-04
1.259838e-05 1.010389e-04
1.266456e-05 1.011687e-04
1.273139e-05 1.013010e-04
1.279827e-05 1.014350e-04
1.286464e-05 1.015700e-04
1.293000e-05 1.017054e-04
1.299388e-05 1.018405e-04
1.305587e-05 1.019748e-04
1.311559e-05 1.021078e-04
1.317273e-05 1.022390e-04
1.322703e-05 1.023679e-04
1.327823e-05 1.024942e-04
1.332617e-05 1.026175e-04
1.337070e-05 1.027375e-04
1.341168e-05 1.028539e-04
1.344906e-05 1.029663e-04
1.348277e-05 1.030744e-04
1.351280e-05 1.031780e-04
1.353918e-05 1.032769e-04
1.356193e-05 1.033706e-04
1.358115e-05 1.034591e-04
1.359694e-05 1.035419e-04
1.360945e-05 1.036190e-04
1.361886e-05 1.036900e-04
1.362540e-05 1.037547e-04
1.362933e-05 1.038128e-04
1.363094e-05 1.038642e-04
1.363059e-05 1.039087e-04
1.362867e-05 1.039459e-04
1.362559e-05 1.039758e-04
1.362184e-05 1.039981e-04
1.361790e-05 1.040128e-04
1.361431e-05 1.040196e-04
1.361162e-05 1.040186e-04
1.361038e-05 1.040096e-04
1.361117e-05 1.039925e-04
1.361452e-05 1.039674e-04
1.362097e-05 1.039344e-04
1.363099e-05 1.038934e-04
1.364502e-05 1.038447e-04
1.366340e-05 1.037885e-04
1.368640e-05 1.037249e-04
1.371419e-05 1.036543e-04
1.374681e-05 1.035770e-04
1.378421e-05 1.034934e-04
1.382620e-05 1.034040e-04
1.387249e-05 1.033091e-04
1.392267e-05 1.032094e-04
1.397626e-05 1.031054e-04
1.403270e-05 1.029975e-04
1.409137e-05 1.028863e-04
1.415161e-05 1.027724e-04
1.421276e-05 1.026562e-04
1.427418e-05 1.025382e-04
1.433520e-05 1.024189e-04
1.439524e-05 1.022988e-04
1.445373e-05 1.021782e-04
1.451015e-05 1.020576e-04
1.456406e-05 1.019373e-04
1.461505e-05 1.018176e-04
1.466280e-05 1.016989e-04
1.470700e-05 1.015816e-04
1.474746e-05 1.014659e-04
1.478400e-05 1.013521e-04
1.481652e-05 1.012405e-04
1.484496e-05 1.011315e-04
1.486931e-05 1.010252e-04
1.488963e-05 1.009220e-04
1.490601e-05 1.008223e-04
1.491860e-05 1.007263e-04
1.492759e-05 1.006342e-04
1.493323e-05 1.005466e-04
1.493580e-05 1.004636e-04
1.493565e-05 1.003856e-04
1.493316e-05 1.003130e-04
1.492874e-05 1.002461e-04
1.492288e-05 1.001853e-04
1.491608e-05 1.001310e-04
1.490890e-05 1.000836e-04
1.490190e-05 1.000435e-04
1.489571e-05 1.000110e-04
1.489093e-05 9.998654e-05
1.488822e-05 9.997054e-05
1.488819e-05 9.996331e-05
1.489147e-05 9.996518e-05
1.489864e-05 9.997643e-05
1.491023e-05 9.999727e-05
1.492672e-05 1.000278e-04
1.494849e-05 1.000682e-04
1.497581e-05 1.001184e-04
1.500885e-05 1.001781e-04
1.504766e-05 1.002472e-04
1.509212e-05 1.003252e-04
1.514201e-05 1.004117e-04
1.519700e-05 1.005061e-04
1.525661e-05 1.006077e-04
1.532031e-05 1.007157e-04
1.538749e-05 1.008294e-04
1.545748e-05 1.009479e-04
1.552961e-05 1.010704e-04
1.560319e-05 1.011962e-04
1.567756e-05 1.013244e-04
1.575208e-05 1.014543e-04
1.582617e-05 1.015853e-04
1.589925e-05 1.017167e-04
1.597085e-05 1.018479e-04
1.604050e-05 1.019783e-04
1.610782e-05 1.021076e-04
1.617246e-05 1.022353e-04
1.623412e-05 1.023608e-04
1.629256e-05 1.024840e-04
1.634755e-05 1.026043e-04
1.639895e-05 1.027215e-04
1.644660e-05 1.028353e-04
1.649041e-05 1.029454e-04
1.653033e-05 1.030514e-04
1.656631e-05 1.031531e-04
1.659836e-05 1.032502e-04
1.662650e-05 1.033425e-04
1.665081e-05 1.034297e-04
1.667137e-05 1.035115e-04
1.668832e-05 1.035877e-04
1.670182e-05 1.036580e-04
1.671210e-05 1.037222e-04
1.671938e-05 1.037801e-04
1.672397e-05 1.038313e-04
1.672619e-05 1.038756e-04
1.672642e-05 1.039129e-04
1.672508e-05 1.039430e-04
1.672263e-05 1.039655e-04
1.671955e-05 1.039804e-04
1.671636e-05 1.039874e-04
1.671361e-05 1.039865e-04
1.671185e-05 1.039776e-04
1.671165e-05 1.039605e-04
1.671355e-05 1.039353e-04
1.671807e-05 1.039019e-04
1.672571e-05 1.038604e-04
1.673689e-05 1.038110e-04
1.675199e-05 1.037538e-04
1.677127e-05 1.036890e-04
1.679493e-05 1.036169e-04
1.682302e-05 1.035378e-04
1.685552e-05 1.034522e-04
1.689226e-05 1.033605e-04
1.693298e-05 1.032631e-04
1.697731e-05 1.031607e-04
1.702479e-05 1.030537e-04
1.707489e-05 1.029428e-04
1.712702e-05 1.028284e-04
1.718057e-05 1.027111e-04
1.723489e-05 1.025916e-04
1.728937e-05 1.024703e-04
1.734340e-05 1.023476e-04
1.739638e-05 1.022242e-04
1.744779e-05 1.021005e-04
1.749714e-05 1.019768e-04
1.754399e-05 1.018535e-04
1.758797e-05 1.017311e-04
1.762877e-05 1.016099e-04
1.766611e-05 1.014902e-04
1.769980e-05 1.013723e-04
1.772969e-05 1.012566e-04
1.775570e-05 1.011433e-04
1.777778e-05 1.010328e-04
1.779594e-05 1.009253e-04
1.781025e-05 1.008212e-04
1.782083e-05 1.007207e-04
1.782784e-05 1.006240e-04
1.783149e-05 1.005317e-04
1.783205e-05 1.004438e-04
1.782981e-05 1.003608e-04
1.782515e-05 1.002829e-04
1.781845e-05 1.002106e-04
1.781018e-05 1.001441e-04
1.780081e-05 1.000837e-04
1.779088e-05 1.000299e-04
1.778096e-05 9.998302e-05
1.777166e-05 9.994334e-05
1.776359e-05 9.991128e-05
1.775741e-05 9.988717e-05
1.775377e-05 9.987135e-05
1.775332e-05 9.986413e-05
1.775671e-05 9.986581e-05
1.776451e-05 9.987662e-05
1.777729e-05 9.989676e-05
1.779553e-05 9.992633e-05
1.781959e-05 9.996538e-05
1.784977e-05 1.000138e-04
1.788622e-05 1.000716e-04
1.792895e-05 1.001383e-04
1.797786e-05 1.002136e-04
1.803268e-05 1.002971e-04
1.809303e-05 1.003882e-04
1.815843e-05 1.004861e-04
1.822827e-05 1.005903e-04
1.830192e-05 1.006999e-04
1.837865e-05 1.008141e-04
1.845775e-05 1.009323e-04
1.853848e-05 1.010536e-04
1.862015e-05 1.011772e-04
1.870207e-05 1.013026e-04
1.878361e-05 1.014291e-04
1.886418e-05 1.015560e-04
1.894324e-05 1.016829e-04
1.902034e-05 1.018091e-04
1.909502e-05 1.019343e-04
1.916694e-05 1.020579e-04
1.923577e-05 1.021797e-04
1.930123e-05 1.022993e-04
1.936310e-05 1.024163e-04
1.942119e-05 1.025303e-04
1.947535e-05 1.026411e-04
1.952546e-05 1.027484e-04
1.957145e-05 1.028520e-04
1.961326e-05 1.029514e-04
1.965087e-05 1.030465e-04
1.968431e-05 1.031370e-04
1.971362e-05 1.032227e-04
1.973888e-05 1.033032e-04
1.976021e-05 1.033783e-04
1.977777e-05 1.034477e-04
1.979174e-05 1.035112e-04
1.980236e-05 1.035685e-04
1.980990e-05 1.036194e-04
1.981469e-05 1.036635e-04
1.981708e-05 1.037007e-04
1.981748e-05 1.037308e-04
1.981633e-05 1.037534e-04
1.981412e-05 1.037684e-04
1.981134e-05 1.037757e-04
1.980855e-05 1.037749e-04
1.980627e-05 1.037661e-04
1.980508e-05 1.037491e-04
1.980552e-05 1.037238e-04
1.980810e-05 1.036902e-04
1.981333e-05 1.036484e-04
1.982163e-05 1.035984e-04
1.983339e-05 1.035404e-04
1.984889e-05 1.034746e-04
1.986833e-05 1.034012e-04
1.989180e-05 1.033207e-04
1.991929e-05 1.032333e-04
1.995066e-05 1.031396e-04
1.998568e-05 1.030401e-04
2.002401e-05 1.029353e-04
2.006522e-05 1.028257e-04
2.010881e-05 1.027120e-04
2.015423e-05 1.025948e-04
2.020090e-05 1.024747e-04
2.024822e-05 1.023522e-04
2.029559e-05 1.022279e-04
2.034242e-05 1.021024e-04
2.038817e-05 1.019761e-04
2.043233e-05 1.018496e-04
2.047444e-05 1.017232e-04
2.051408e-05 1.015975e-04
2.055090e-05 1.014727e-04
2.058461e-05 1.013493e-04
2.061496e-05 1.012277e-04
2.064178e-05 1.011080e-04
2.066492e-05 1.009908e-04
2.068433e-05 1.008762e-04
2.069997e-05 1.007646e-04
2.071188e-05 1.006562e-04
2.072014e-05 1.005514e-04
2.072489e-05 1.004505e-04
2.072629e-05 1.003536e-04
2.072459e-05 1.002612e-04
2.072006e-05 1.001734e-04
2.071302e-05 1.000907e-04
2.070386e-05 1.000132e-04
2.069299e-05 9.994140e-05
2.068088e-05 9.987547e-05
2.066803e-05 9.981578e-05
2.065500e-05 9.976264e-05
2.064239e-05 9.971637e-05
2.063080e-05 9.967731e-05
2.062089e-05 9.964576e-05
2.061333e-05 9.962205e-05
2.060878e-05 9.960646e-05
2.060792e-05 9.959929e-05
2.061139e-05 9.960077e-05
2.061981e-05 9.961111e-05
2.063373e-05 9.963047e-05
2.065365e-05 9.965894e-05
2.067993e-05 9.969653e-05
2.071287e-05 9.974317e-05
2.075260e-05 9.979870e-05
2.079912e-05 9.986283e-05
2.085230e-05 9.993522e-05
2.091186e-05 1.000154e-04
2.097739e-05 1.001028e-04
2.104834e-05 1.001968e-04
2.112410e-05 1.002967e-04
2.120396e-05 1.004019e-04
2.128718e-05 1.005115e-04
2.137298e-05 1.006249e-04
2.146060e-05 1.007413e-04
2.154929e-05 1.008600e-04
2.163833e-05 1.009805e-04
2.172705e-05 1.011020e-04
2.181483e-05 1.012240e-04
2.190111e-05 1.013461e-04
2.198538e-05 1.014677e-04
2.206719e-05 1.015883e-04
2.214614e-05 1.017076e-04
2.222190e-05 1.018252e-04
2.229418e-05 1.019408e-04
2.236271e-05 1.020540e-04
2.242730e-05 1.021644e-04
2.248779e-05 1.022720e-04
2.254403e-05 1.023762e-04
2.259592e-05 1.024769e-04
2.264342e-05 1.025737e-04
2.268648e-05 1.026665e-04
2.272510e-05 1.027549e-04
2.275932e-05 1.028387e-04
2.278919e-05 1.029176e-04
2.281484e-05 1.029914e-04
2.283638e-05 1.030597e-04
2.285400e-05 1.031223e-04
2.286792e-05 1.031789e-04
2.287840e-05 1.032292e-04
2.288573e-05 1.032730e-04
2.289027e-05 1.033100e-04
2.289241e-05 1.033400e-04
2.289257e-05 1.033627e-04
2.289123e-05 1.033778e-04
2.288888e-05 1.033851e-04
2.288605e-05 1.033846e-04
2.288327e-05 1.033759e-04
2.288109e-05 1.033589e-04
2.288006e-05 1.033337e-04
2.288070e-05 1.033000e-04
2.288350e-05 1.032579e-04
2.288889e-05 1.032076e-04
2.289728e-05 1.031490e-04
2.290894e-05 1.030824e-04
2.292410e-05 1.030080e-04
2.294287e-05 1.029263e-04
2.296526e-05 1.028375e-04
2.299116e-05 1.027421e-04
2.302035e-05 1.026407e-04
2.305255e-05 1.025338e-04
2.308735e-05 1.024221e-04
2.312428e-05 1.023061e-04
2.316285e-05 1.021864e-04
2.320249e-05 1.020638e-04
2.324264e-05 1.019388e-04
2.328273e-05 1.018119e-04
2.332222e-05 1.016839e-04
2.336059e-05 1.015552e-04
2.339735e-05 1.014263e-04
2.343207e-05 1.012978e-04
2.346437e-05 1.011699e-04
2.349391e-05 1.010433e-04
2.352042e-05 1.009181e-04
2.354368e-05 1.007949e-04
2.356352e-05 1.006739e-04
2.357984e-05 1.005555e-04
2.359258e-05 1.004400e-04
2.360174e-05 1.003277e-04
2.360736e-05 1.002188e-04
2.360954e-05 1.001137e-04
2.360843e-05 1.000126e-04
2.360423e-05 9.991587e-05
2.359718e-05 9.982369e-05
2.358758e-05 9.973635e-05
2.357577e-05 9.965416e-05
2.356214e-05 9.957737e-05
2.354713e-05 9.950628e-05
2.353122e-05 9.944116e-05
2.351494e-05 9.938231e-05
2.349886e-05 9.933002e-05
2.348358e-05 9.928456e-05
2.346976e-05 9.924623e-05
2.345804e-05 9.921531e-05
2.344911e-05 9.919207e-05
2.344367e-05 9.917678e-05
2.344239e-05 9.916967e-05
2.344595e-05 9.917094e-05
2.345495e-05 9.918078e-05
2.346997e-05 9.919930e-05
2.349150e-05 9.922657e-05
2.351992e-05 9.926258e-05
2.355550e-05 9.930723e-05
2.359837e-05 9.936037e-05
2.364853e-05 9.942170e-05
2.370582e-05 9.949089e-05
2.376992e-05 9.956747e-05
2.384039e-05 9.965093e-05
2.391666e-05 9.974067e-05
2.399808e-05 9.983605e-05
2.408389e-05 9.993640e-05
2.417331e-05 1.000410e-04
2.426553e-05 1.001492e-04
2.435975e-05 1.002604e-04
2.445516e-05 1.003738e-04
2.455102e-05 1.004889e-04
2.464663e-05 1.006051e-04
2.474133e-05 1.007218e-04
2.483452e-05 1.008387e-04
2.492568e-05 1.009552e-04
2.501434e-05 1.010709e-04
2.510007e-05 1.011854e-04
2.518251e-05 1.012984e-04
2.526135e-05 1.014096e-04
2.533632e-05 1.015187e-04
2.540720e-05 1.016252e-04
2.547381e-05 1.017290e-04
2.553598e-05 1.018299e-04
2.559362e-05 1.019274e-04
2.564664e-05 1.020213e-04
2.569500e-05 1.021115e-04
2.573867e-05 1.021975e-04
2.577768e-05 1.022792e-04
2.581208e-05 1.023562e-04
2.584195e-05 1.024283e-04
2.586741e-05 1.024953e-04
2.588862e-05 1.025567e-04
2.590579e-05 1.026124e-04
2.591916e-05 1.026621e-04
2.592902e-05 1.027054e-04
2.593570e-05 1.027421e-04
2.593957e-05 1.027719e-04
2.594104e-05 1.027945e-04
2.594058e-05 1.028097e-04
2.593866e-05 1.028172e-04
2.593579e-05 1.028167e-04
2.593252e-05 1.028082e-04
2.592936e-05 1.027915e-04
2.592687e-05 1.027663e-04
2.592556e-05 1.027326e-04
2.592592e-05 1.026905e-04
2.592839e-05 1.026399e-04
2.593337e-05 1.025809e-04
2.594116e-05 1.025137e-04
2.595199e-05 1.024386e-04
2.596600e-05 1.023559e-04
2.598321e-05 1.022660e-04
2.600354e-05 1.021693e-04
2.602682e-05 1.020664e-04
2.605278e-05 1.019578e-04
2.608105e-05 1.018442e-04
2.611121e-05 1.017263e-04
2.614278e-05 1.016046e-04
2.617526e-05 1.014799e-04
2.620810e-05 1.013527e-04
2.624079e-05 1.012238e-04
2.627280e-05 1.010937e-04
2.630366e-05 1.009630e-04
2.633290e-05 1.008322e-04
2.636012e-05 1.007018e-04
2.638496e-05 1.005723e-04
2.640712e-05 1.004442e-04
2.642635e-05 1.003177e-04
2.644244e-05 1.001934e-04
2.645525e-05 1.000714e-04
2.646469e-05 9.995230e-05
2.647072e-05 9.983625e-05
2.647336e-05 9.972357e-05
2.647267e-05 9.961457e-05
2.646876e-05 9.950951e-05
2.646181e-05 9.940866e-05
2.645201e-05 9.931230e-05
2.643964e-05 9.922067e-05
2.642500e-05 9.913404e-05
2.640845e-05 9.905266e-05
2.639039e-05 9.897680e-05
2.637129e-05 9.890669e-05
2.635164e-05 9.884261e-05
2.633198e-05 9.878480e-05
2.631290e-05 9.873352e-05
2.629503e-05 9.868902e-05
2.627900e-05 9.865156e-05
2.626551e-05 9.862137e-05
2.625526e-05 9.859869e-05
2.624894e-05 9.858374e-05
2.624725e-05 9.857671e-05
2.625087e-05 9.857778e-05
2.626043e-05 9.858708e-05
2.627650e-05 9.860470e-05
2.629957e-05 9.863067e-05
2.633003e-05 9.866497e-05
2.636813e-05 9.870750e-05
2.641401e-05 9.875806e-05
2.646763e-05 9.881639e-05
2.652883e-05 9.888215e-05
2.659725e-05 9.895489e-05
2.667244e-05 9.903413e-05
2.675378e-05 9.911931e-05
2.684058e-05 9.920981e-05
2.693205e-05 9.930503e-05
2.702738e-05 9.940430e-05
2.712571e-05 9.950700e-05
2.722620e-05 9.961250e-05
2.732802e-05 9.972021e-05
2.743038e-05 9.982955e-05
2.753255e-05 9.994002e-05
2.763385e-05 1.000511e-04
2.773365e-05 1.001624e-04
2.783140e-05 1.002734e-04
2.792660e-05 1.003837e-04
2.801882e-05 1.004931e-04
2.810767e-05 1.006012e-04
2.819281e-05 1.007076e-04
2.827397e-05 1.008121e-04
2.835089e-05 1.009144e-04
2.842339e-05 1.010142e-04
2.849130e-05 1.011113e-04
2.855449e-05 1.012053e-04
2.861286e-05 1.012960e-04
2.866635e-05 1.013832e-04
2.871493e-05 1.014665e-04
2.875860e-05 1.015458e-04
2.879740e-05 1.016207e-04
2.883139e-05 1.016910e-04
2.886068e-05 1.017564e-04
2.888542e-05 1.018165e-04
2.890579e-05 1.018711e-04
2.892201e-05 1.019199e-04
2.893436e-05 1.019626e-04
2.894315e-05 1.019988e-04
2.894873e-05 1.020283e-04
2.895152e-05 1.020508e-04
2.895193e-05 1.020660e-04
2.895045e-05 1.020736e-04
2.894756e-05 1.020734e-04
2.894380e-05 1.020650e-04
2.893968e-05 1.020485e-04
2.893574e-05 1.020235e-04
2.893248e-05 1.019900e-04
2.893040e-05 1.019479e-04
2.892994e-05 1.018972e-04
2.893149e-05 1.018380e-04
2.893538e-05 1.017705e-04
2.894185e-05 1.016949e-04
2.895105e-05 1.016115e-04
2.896302e-05 1.015208e-04
2.897772e-05 1.014231e-04
2.899501e-05 1.013190e-04
2.901464e-05 1.012091e-04
2.903629e-05 1.010941e-04
2.905957e-05 1.009745e-04
2.908405e-05 1.008513e-04
2.910925e-05 1.007248e-04
2.913468e-05 1.005960e-04
2.915985e-05 1.004654e-04
2.918428e-05 1.003337e-04
2.920752e-05 1.002014e-04
2.922914e-05 1.000691e-04
2.924877e-05 9.993742e-05
2.926608e-05 9.980672e-05
2.928078e-05 9.967748e-05
2.929265e-05 9.955013e-05
2.930152e-05 9.942505e-05
2.930725e-05 9.930260e-05
2.930978e-05 9.918311e-05
2.930908e-05 9.906689e-05
2.930520e-05 9.895425e-05
2.929820e-05 9.884547e-05
2.928822e-05 9.874081e-05
2.927544e-05 9.864054e-05
2.926008e-05 9.854490e-05
2.924242e-05 9.845415e-05
2.922279e-05 9.836851e-05
2.920156e-05 9.828823e-05
2.917915e-05 9.821353e-05
2.915602e-05 9.814465e-05
2.913269e-05 9.808181e-05
2.910972e-05 9.802524e-05
2.908771e-05 9.797515e-05
2.906728e-05 9.793176e-05
2.904912e-05 9.789529e-05
2.903391e-05 9.786593e-05
2.902236e-05 9.784388e-05
2.901518e-05 9.782932e-05
2.901309e-05 9.782240e-05
2.901677e-05 9.782326e-05
2.902685e-05 9.783199e-05
2.904391e-05 9.784865e-05
2.906844e-05 9.787325e-05
2.910083e-05 9.790573e-05
2.914134e-05 9.794597e-05
2.919006e-05 9.799379e-05
2.924697e-05 9.804893e-05
2.931187e-05 9.811103e-05
2.938439e-05 9.817969e-05
2.946404e-05 9.825445e-05
2.955017e-05 9.833477e-05
2.964206e-05 9.842010e-05
2.973890e-05 9.850986e-05
2.983981e-05 9.860345e-05
2.994392e-05 9.870029e-05
3.005035e-05 9.879979e-05
3.015823e-05 9.890143e-05
3.026675e-05 9.900467e-05
3.037514e-05 9.910903e-05
3.048270e-05 9.921407e-05
3.058877e-05 9.931936e-05
3.069279e-05 9.942453e-05
3.079422e-05 9.952921e-05
3.089261e-05 9.963308e-05
3.098756e-05 9.973582e-05
3.107872e-05 9.983715e-05
3.116579e-05 9.993678e-05
3.124851e-05 1.000344e-04
3.132667e-05 1.001299e-04
3.140008e-05 1.002228e-04
3.146860e-05 1.003130e-04
3.153212e-05 1.004002e-04
3.159057e-05 1.004842e-04
3.164390e-05 1.005646e-04
3.169208e-05 1.006412e-04
3.173515e-05 1.007137e-04
3.177315e-05 1.007819e-04
3.180618e-05 1.008455e-04
3.183435e-05 1.009041e-04
3.185785e-05 1.009574e-04
3.187686e-05 1.010052e-04
3.189166e-05 1.010471e-04
3.190254e-05 1.010827e-04
3.190982e-05 1.011119e-04
3.191390e-05 1.011342e-04
3.191519e-05 1.011493e-04
3.191415e-05 1.011570e-04
3.191126e-05 1.011569e-04
3.190702e-05 1.011488e-04
3.190195e-05 1.011325e-04
3.189656e-05 1.011078e-04
3.189137e-05 1.010745e-04
3.188686e-05 1.010326e-04
3.188347e-05 1.009821e-04
3.188160e-05 1.009229e-04
3.188157e-05 1.008553e-04
3.188365e-05 1.007794e-04
3.188801e-05 1.006957e-04
3.189471e-05 1.006043e-04
3.190373e-05 1.005059e-04
3.191496e-05 1.004010e-04
3.192819e-05 1.002902e-04
3.194315e-05 1.001741e-04
3.195948e-05 1.000534e-04
3.197678e-05 9.992894e-05
3.199462e-05 9.980129e-05
3.201255e-05 9.967121e-05
3.203012e-05 9.953937e-05
3.204689e-05 9.940645e-05
3.206243e-05 9.927304e-05
3.207636e-05 9.913975e-05
3.208833e-05 9.900711e-05
3.209804e-05 9.887562e-05
3.210524e-05 9.874575e-05
3.210973e-05 9.861792e-05
3.211134e-05 9.849254e-05
3.210997e-05 9.836996e-05
3.210558e-05 9.825052e-05
3.209816e-05 9.813455e-05
3.208776e-05 9.802232e-05
3.207448e-05 9.791413e-05
3.205846e-05 9.781022e-05
3.203989e-05 9.771086e-05
3.201903e-05 9.761627e-05
3.199615e-05 9.752669e-05
3.197159e-05 9.744233e-05
3.194575e-05 9.736341e-05
3.191905e-05 9.729014e-05
3.189198e-05 9.722271e-05
3.186505e-05 9.716133e-05
3.183884e-05 9.710618e-05
3.181397e-05 9.705745e-05
3.179106e-05 9.701531e-05
3.177082e-05 9.697995e-05
3.175393e-05 9.695152e-05
3.174113e-05 9.693018e-05
3.173312e-05 9.691606e-05
3.173063e-05 9.690927e-05
3.173435e-05 9.690991e-05
3.174492e-05 9.691805e-05
3.176292e-05 9.693369e-05
3.178884e-05 9.695683e-05
3.182305e-05 9.698738e-05
3.186582e-05 9.702522e-05
3.191723e-05 9.707014e-05
3.197724e-05 9.712188e-05
3.204562e-05 9.718012e-05
3.212199e-05 9.724447e-05
3.220583e-05 9.731449e-05
3.229647e-05 9.738970e-05
3.239315e-05 9.746957e-05
3.249501e-05 9.755357e-05
3.260117e-05 9.764116e-05
3.271071e-05 9.773181e-05
3.282272e-05 9.782499e-05
3.293630e-05 9.792021e-05
3.305062e-05 9.801700e-05
3.316487e-05 9.811491e-05
3.327833e-05 9.821355e-05
3.339032e-05 9.831252e-05
3.350024e-05 9.841149e-05
3.360756e-05 9.851013e-05
3.371180e-05 9.860813e-05
3.381254e-05 9.870520e-05
3.390941e-05 9.880108e-05
3.400210e-05 9.889551e-05
3.409034e-05 9.898822e-05
3.417388e-05 9.907897e-05
3.425255e-05 9.916751e-05
3.432618e-05 9.925359e-05
3.439465e-05 9.933697e-05
3.445785e-05 9.941738e-05
3.451574e-05 9.949457e-05
3.456828e-05 9.956827e-05
3.461548e-05 9.963821e-05
3.465736e-05 9.970408e-05
3.469401e-05 9.976561e-05
3.472553e-05 9.982248e-05
3.475207e-05 9.987437e-05
3.477382e-05 9.992096e-05
3.479102e-05 9.996192e-05
3.480394e-05 9.999691e-05
3.481290e-05 1.000256e-04
3.481826e-05 1.000476e-04
3.482043e-05 1.000626e-04
3.481983e-05 1.000703e-04
3.481694e-05 1.000704e-04
3.481224e-05 1.000626e-04
3.480624e-05 1.000466e-04
3.479943e-05 1.000223e-04
3.479232e-05 9.998935e-05
3.478539e-05 9.994778e-05
3.477908e-05 9.989750e-05
3.477378e-05 9.983856e-05
3.476985e-05 9.977106e-05
3.476754e-05 9.969521e-05
3.476703e-05 9.961132e-05
3.476843e-05 9.951975e-05
3.477175e-05 9.942100e-05
3.477688e-05 9.931561e-05
3.478368e-05 9.920419e-05
3.479189e-05 9.908743e-05
3.480121e-05 9.896604e-05
3.481128e-05 9.884074e-05
3.482170e-05 9.871227e-05
3.483207e-05 9.858137e-05
3.484198e-05 9.844874e-05
3.485103e-05 9.831507e-05
3.485882e-05 9.818099e-05
3.486501e-05 9.804711e-05
3.486929e-05 9.791400e-05
3.487137e-05 9.778217e-05
3.487105e-05 9.765210e-05
3.486812e-05 9.752423e-05
3.486247e-05 9.739896e-05
3.485401e-05 9.727667e-05
3.484272e-05 9.715769e-05
3.482860e-05 9.704233e-05
3.481172e-05 9.693090e-05
3.479220e-05 9.682365e-05
3.477019e-05 9.672085e-05
3.474590e-05 9.662273e-05
3.471960e-05 9.652950e-05
3.469157e-05 9.644140e-05
3.466218e-05 9.635860e-05
3.463181e-05 9.628131e-05
3.460091e-05 9.620971e-05
3.456998e-05 9.614396e-05
3.453955e-05 9.608424e-05
3.451019e-05 9.603070e-05
3.448254e-05 9.598349e-05
3.445724e-05 9.594275e-05
3.443498e-05 9.590862e-05
3.441647e-05 9.588122e-05
3.440245e-05 9.586065e-05
3.439364e-05 9.584701e-05
3.439077e-05 9.584038e-05
3.439452e-05 9.584081e-05
3.440554e-05 9.584832e-05
3.442442e-05 9.586290e-05
3.445163e-05 9.588449e-05
3.448755e-05 9.591301e-05
3.453243e-05 9.594831e-05
3.458636e-05 9.599018e-05
3.464926e-05 9.603836e-05
3.472090e-05 9.609255e-05
3.480087e-05 9.615237e-05
3.488862e-05 9.621742e-05
3.498346e-05 9.628725e-05
3.508460e-05 9.636140e-05
3.519116e-05 9.643936e-05
3.530221e-05 9.652066e-05
3.541681e-05 9.660482e-05
3.553403e-05 9.669136e-05
3.565293e-05 9.677984e-05
3.577266e-05 9.686985e-05
3.589238e-05 9.696099e-05
3.601136e-05 9.705289e-05
3.612889e-05 9.714522e-05
3.624436e-05 9.723766e-05
3.635721e-05 9.732992e-05
3.646694e-05 9.742173e-05
3.657313e-05 9.751281e-05
3.667539e-05 9.760292e-05
3.677339e-05 9.769182e-05
3.686684e-05 9.777927e-05
3.695550e-05 9.786503e-05
3.703916e-05 9.794887e-05
3.711765e-05 9.803054e-05
3.719083e-05 9.810982e-05
3.725858e-05 9.818644e-05
3.732084e-05 9.826015e-05
3.737756e-05 9.833069e-05
3.742873e-05 9.839777e-05
3.747435e-05 9.846111e-05
3.751450e-05 9.852042e-05
3.754926e-05 9.857536e-05
3.757876e-05 9.862563e-05
3.760317e-05 9.867089e-05
3.762271e-05 9.871078e-05
3.763763e-05 9.874496e-05
3.764824e-05 9.877307e-05
3.765487e-05 9.879474e-05
3.765790e-05 9.880962e-05
3.765775e-05 9.881735e-05
3.765487e-05 9.881761e-05
3.764972e-05 9.881008e-05
3.764280e-05 9.879447e-05
3.763460e-05 9.877054e-05
3.762560e-05 9.873809e-05
3.761627e-05 9.869699e-05
3.760706e-05 9.864716e-05
3.759836e-05 9.858862e-05
3.759053e-05 9.852147e-05
3.758383e-05 9.844588e-05
3.757847e-05 9.836215e-05
3.757457e-05 9.827066e-05
3.757216e-05 9.817188e-05
3.757119e-05 9.806637e-05
3.757153e-05 9.795475e-05
3.757297e-05 9.783771e-05
3.757524e-05 9.771598e-05
3.757804e-05 9.759031e-05
3.758101e-05 9.746146e-05
3.758379e-05 9.733017e-05
3.758601e-05 9.719719e-05
3.758730e-05 9.706322e-05
3.758732e-05 9.692891e-05
3.758575e-05 9.679490e-05
3.758231e-05 9.666176e-05
3.757677e-05 9.653003e-05
3.756891e-05 9.640020e-05
3.755859e-05 9.627272e-05
3.754570e-05 9.614798e-05
3.753018e-05 9.602638e-05
3.751201e-05 9.590826e-05
3.749124e-05 9.579391e-05
3.746794e-05 9.568364e-05
3.744224e-05 9.557771e-05
3.741432e-05 9.547635e-05
3.738440e-05 9.537980e-05
3.735274e-05 9.528825e-05
3.731966e-05 9.520192e-05
3.728552e-05 9.512096e-05
3.725073e-05 9.504556e-05
3.721575e-05 9.497586e-05
3.718106e-05 9.491202e-05
3.714722e-05 9.485415e-05
3.711482e-05 9.480240e-05
3.708448e-05 9.475687e-05
3.705686e-05 9.471767e-05
3.703266e-05 9.468488e-05
3.701260e-05 9.465860e-05
3.699742e-05 9.463888e-05
3.698783e-05 9.462577e-05
3.698458e-05 9.461932e-05
3.698835e-05 9.461953e-05
3.699979e-05 9.462639e-05
3.701947e-05 9.463985e-05
3.704789e-05 9.465983e-05
3.708540e-05 9.468623e-05
3.713225e-05 9.471887e-05
3.718851e-05 9.475754e-05
3.725410e-05 9.480201e-05
3.732875e-05 9.485196e-05
3.741205e-05 9.490705e-05
3.750342e-05 9.496691e-05
3.760214e-05 9.503114e-05
3.770740e-05 9.509930e-05
3.781829e-05 9.517097e-05
3.793387e-05 9.524571e-05
3.805315e-05 9.532309e-05
3.817517e-05 9.540270e-05
3.829900e-05 9.548415e-05
3.842373e-05 9.556708e-05
3.854853e-05 9.565114e-05
3.867263e-05 9.573600e-05
3.879531e-05 9.582137e-05
3.891593e-05 9.590697e-05
3.903393e-05 9.599255e-05
3.914880e-05 9.607784e-05
3.926008e-05 9.616263e-05
3.936739e-05 9.624667e-05
3.947037e-05 9.632975e-05
3.956872e-05 9.641164e-05
3.966220e-05 9.649213e-05
3.975057e-05 9.657098e-05
3.983365e-05 9.664798e-05
3.991130e-05 9.672289e-05
3.998337e-05 9.679546e-05
4.004980e-05 9.686544e-05
4.011050e-05 9.693258e-05
4.016546e-05 9.699659e-05
4.021468e-05 9.705718e-05
4.025819e-05 9.711406e-05
4.029607e-05 9.716691e-05
4.032843e-05 9.721538e-05
4.035542e-05 9.725915e-05
4.037724e-05 9.729785e-05
4.039411e-05 9.733110e-05
4.040633e-05 9.735855e-05
4.041420e-05 9.737980e-05
4.041809e-05 9.739448e-05
4.041839e-05 9.740221e-05
4.041553e-05 9.740264e-05
4.040995e-05 9.739541e-05
4.040214e-05 9.738023e-05
4.039256e-05 9.735681e-05
4.038170e-05 9.732494e-05
4.037001e-05 9.728445e-05
4.035793e-05 9.723524e-05
4.034586e-05 9.717730e-05
4.033415e-05 9.711071e-05
4.032309e-05 9.703564e-05
4.031289e-05 9.695236e-05
4.030370e-05 9.686125e-05
4.029558e-05 9.676278e-05
4.028851e-05 9.665749e-05
4.028238e-05 9.654604e-05
4.027705e-05 9.642912e-05
4.027227e-05 9.630746e-05
4.026779e-05 9.618184e-05
4.026330e-05 9.605303e-05
4.025848e-05 9.592180e-05
4.025299e-05 9.578892e-05
4.024652e-05 9.565509e-05
4.023877e-05 9.552101e-05
4.022945e-05 9.538732e-05
4.021831e-05 9.525460e-05
4.020515e-05 9.512341e-05
4.018979e-05 9.499425e-05
4.017211e-05 9.486758e-05
4.015202e-05 9.474380e-05
4.012949e-05 9.462330e-05
4.010452e-05 9.450643e-05
4.007716e-05 9.439348e-05
4.004752e-05 9.428474e-05
4.001573e-05 9.418047e-05
3.998199e-05 9.408090e-05
3.994653e-05 9.398624e-05
3.990963e-05 9.389668e-05
3.987161e-05 9.381240e-05
3.983284e-05 9.373356e-05
3.979375e-05 9.366030e-05
3.975478e-05 9.359274e-05
3.971646e-05 9.353101e-05
3.967933e-05 9.347520e-05
3.964398e-05 9.342541e-05
3.961106e-05 9.338172e-05
3.958122e-05 9.334418e-05
3.955516e-05 9.331285e-05
3.953362e-05 9.328777e-05
3.951731e-05 9.326896e-05
3.950699e-05 9.325643e-05
3.950336e-05 9.325018e-05
3.950714e-05 9.325017e-05
3.951896e-05 9.325635e-05
3.953939e-05 9.326865e-05
3.956891e-05 9.328696e-05
3.960789e-05 9.331114e-05
3.965655e-05 9.334101e-05
3.971496e-05 9.337637e-05
3.978301e-05 9.341696e-05
3.986043e-05 9.346250e-05
3.994677e-05 9.351268e-05
4.004145e-05 9.356716e-05
4.014373e-05 9.362556e-05
4.025276e-05 9.368752e-05
4.036761e-05 9.375265e-05
4.048732e-05 9.382057e-05
4.061088e-05 9.389092e-05
4.073731e-05 9.396333e-05
4.086564e-05 9.403748e-05
4.099496e-05 9.411305e-05
4.112442e-05 9.418974e-05
4.125322e-05 9.426728e-05
4.138063e-05 9.434541e-05
4.150601e-05 9.442389e-05
4.162877e-05 9.450249e-05
4.174838e-05 9.458099e-05
4.186438e-05 9.465919e-05
4.197637e-05 9.473688e-05
4.208398e-05 9.481386e-05
4.218692e-05 9.488992e-05
4.228489e-05 9.496486e-05
4.237768e-05 9.503847e-05
4.246508e-05 9.511053e-05
4.254693e-05 9.518082e-05
4.262309e-05 9.524910e-05
4.269345e-05 9.531512e-05
4.275794e-05 9.537863e-05
4.281651e-05 9.543935e-05
4.286915e-05 9.549700e-05
4.291588e-05 9.555126e-05
4.295676e-05 9.560182e-05
4.299187e-05 9.564835e-05
4.302135e-05 9.569048e-05
4.304537e-05 9.572785e-05
4.306414e-05 9.576007e-05
4.307792e-05 9.578677e-05
4.308701e-05 9.580753e-05
4.309174e-05 9.582195e-05
4.309249e-05 9.582966e-05
4.308966e-05 9.583025e-05
4.308368e-05 9.582336e-05
4.307500e-05 9.580865e-05
4.306408e-05 9.578583e-05
4.305139e-05 9.575464e-05
4.303738e-05 9.571489e-05
4.302247e-05 9.566646e-05
4.300707e-05 9.560932e-05
4.299152e-05 9.554352e-05
4.297613e-05 9.546922e-05
4.296113e-05 9.538667e-05
4.294669e-05 9.529624e-05
4.293288e-05 9.519840e-05
4.291972e-05 9.509371e-05
4.290716e-05 9.498280e-05
4.289506e-05 9.486637e-05
4.288326e-05 9.474520e-05
4.287151e-05 9.462004e-05
4.285957e-05 9.449171e-05
4.284716e-05 9.436098e-05
4.283399e-05 9.422864e-05
4.281979e-05 9.409541e-05
4.280429e-05 9.396201e-05
4.278725e-05 9.382907e-05
4.276845e-05 9.369723e-05
4.274772e-05 9.356702e-05
4.272491e-05 9.343896e-05
4.269992e-05 9.331352e-05
4.267270e-05 9.319112e-05
4.264323e-05 9.307213e-05
4.261154e-05 9.295689e-05
4.257769e-05 9.284572e-05
4.254181e-05 9.273888e-05
4.250404e-05 9.263662e-05
4.246459e-05 9.253917e-05
4.242371e-05 9.244672e-05
4.238169e-05 9.235945e-05
4.233885e-05 9.227751e-05
4.229559e-05 9.220105e-05
4.225231e-05 9.213017e-05
4.220951e-05 9.206498e-05
4.216768e-05 9.200557e-05
4.212738e-05 9.195201e-05
4.208921e-05 9.190435e-05
4.205381e-05 9.186263e-05
4.202185e-05 9.182688e-05
4.199402e-05 9.179711e-05
4.197106e-05 9.177332e-05
4.195369e-05 9.175549e-05
4.194266e-05 9.174358e-05
4.193868e-05 9.173754e-05
4.194245e-05 9.173732e-05
4.195461e-05 9.174280e-05
4.197571e-05 9.175390e-05
4.200625e-05 9.177047e-05
4.204657e-05 9.179235e-05
4.209687e-05 9.181936e-05
4.215723e-05 9.185127e-05
4.222751e-05 9.188786e-05
4.230744e-05 9.192885e-05
4.239654e-05 9.197395e-05
4.249422e-05 9.202285e-05
4.259970e-05 9.207523e-05
4.271213e-05 9.213078e-05
4.283056e-05 9.218915e-05
4.295400e-05 9.225003e-05
4.308142e-05 9.231311e-05
4.321183e-05 9.237808e-05
4.334424e-05 9.244468e-05
4.347772e-05 9.251264e-05
4.361140e-05 9.258171e-05
4.374447e-05 9.265166e-05
4.387619e-05 9.272228e-05
4.400591e-05 9.279337e-05
4.413300e-05 9.286474e-05
4.425696e-05 9.293619e-05
4.437729e-05 9.300754e-05
4.449359e-05 9.307862e-05
4.460548e-05 9.314924e-05
4.471264e-05 9.321922e-05
4.481479e-05 9.328836e-05
4.491169e-05 9.335648e-05
4.500311e-05 9.342336e-05
4.508889e-05 9.348879e-05
4.516887e-05 9.355255e-05
4.524294e-05 9.361439e-05
4.531099e-05 9.367406e-05
4.537298e-05 9.373128e-05
4.542887e-05 9.378579e-05
4.547867e-05 9.383726e-05
4.552240e-05 9.388537e-05
4.556015e-05 9.392978e-05
4.559201e-05 9.397013e-05
4.561816e-05 9.400605e-05
4.563876e-05 9.403714e-05
4.565407e-05 9.406299e-05
4.566434e-05 9.408319e-05
4.566990e-05 9.409732e-05
4.567109e-05 9.410496e-05
4.566830e-05 9.410571e-05
4.566193e-05 9.409918e-05
4.565241e-05 9.408500e-05
4.564019e-05 9.406285e-05
4.562572e-05 9.403245e-05
4.560943e-05 9.399358e-05
4.559174e-05 9.394610e-05
4.557306e-05 9.388994e-05
4.555373e-05 9.382515e-05
4.553407e-05 9.375186e-05
4.551432e-05 9.367032e-05
4.549466e-05 9.358088e-05
4.547521e-05 9.348400e-05
4.545602e-05 9.338024e-05
4.543705e-05 9.327025e-05
4.541824e-05 9.315472e-05
4.539944e-05 9.303443e-05
4.538047e-05 9.291017e-05
4.536112e-05 9.278274e-05
4.534117e-05 9.265295e-05
4.532036e-05 9.252159e-05
4.529847e-05 9.238941e-05
4.527528e-05 9.225712e-05
4.525057e-05 9.212540e-05
4.522417e-05 9.199486e-05
4.519593e-05 9.186607e-05
4.516575e-05 9.173955e-05
4.513355e-05 9.161577e-05
4.509929e-05 9.149515e-05
4.506298e-05 9.137806e-05
4.502467e-05 9.126485e-05
4.498445e-05 9.115582e-05
4.494244e-05 9.105124e-05
4.489881e-05 9.095134e-05
4.485379e-05 9.085633e-05
4.480763e-05 9.076641e-05
4.476062e-05 9.068171e-05
4.471312e-05 9.060239e-05
4.466550e-05 9.052856e-05
4.461820e-05 9.046030e-05
4.457169e-05 9.039770e-05
4.452649e-05 9.034082e-05
4.448316e-05 9.028967e-05
4.444230e-05 9.024430e-05
4.440454e-05 9.020470e-05
4.437056e-05 9.017087e-05
4.434106e-05 9.014276e-05
4.431676e-05 9.012033e-05
4.429839e-05 9.010353e-05
4.428669e-05 9.009228e-05
4.428237e-05 9.008649e-05
4.428612e-05 9.008604e-05
4.429857e-05 9.009082e-05
4.432029e-05 9.010068e-05
4.435173e-05 9.011545e-05
4.439324e-05 9.013496e-05
4.444503e-05 9.015901e-05
4.450713e-05 9.018738e-05
4.457941e-05 9.021984e-05
4.466158e-05 9.025613e-05
4.475314e-05 9.029600e-05
4.485348e-05 9.033916e-05
4.496182e-05 9.038536e-05
4.507728e-05 9.043430e-05
4.519889e-05 9.048572e-05
4.532565e-05 9.053935e-05
4.545651e-05 9.059495e-05
4.559046e-05 9.065227e-05
4.572650e-05 9.071109e-05
4.586369e-05 9.077121e-05
4.600114e-05 9.083242e-05
4.613804e-05 9.089456e-05
4.627363e-05 9.095744e-05
4.640724e-05 9.102090e-05
4.653825e-05 9.108479e-05
4.666613e-05 9.114895e-05
4.679040e-05 9.121322e-05
4.691061e-05 9.127744e-05
4.702640e-05 9.134147e-05
4.713744e-05 9.140513e-05
4.724342e-05 9.146824e-05
4.734409e-05 9.153064e-05
4.743923e-05 9.159211e-05
4.752866e-05 9.165247e-05
4.761219e-05 9.171149e-05
4.768971e-05 9.176894e-05
4.776111e-05 9.182457e-05
4.782631e-05 9.187811e-05
4.788526e-05 9.192929e-05
4.793795e-05 9.197779e-05
4.798439e-05 9.202329e-05
4.802465e-05 9.206545e-05
4.805880e-05 9.210389e-05
4.808697e-05 9.213823e-05
4.810934e-05 9.216807e-05
4.812612e-05 9.219299e-05
4.813754e-05 9.221256e-05
4.814391e-05 9.222635e-05
4.814554e-05 9.223391e-05
4.814280e-05 9.223482e-05
4.813606e-05 9.222867e-05
4.812574e-05 9.221507e-05
4.811226e-05 9.219366e-05
4.809605e-05 9.216415e-05
4.807754e-05 9.212628e-05
4.805713e-05 9.207990e-05
4.803523e-05 9.202492e-05
4.801219e-05 9.196136e-05
4.798831e-05 9.188933e-05
4.796387e-05 9.180907e-05
4.793907e-05 9.172092e-05
4.791405e-05 9.162533e-05
4.788888e-05 9.152286e-05
4.786359e-05 9.141414e-05
4.783812e-05 9.129990e-05
4.781239e-05 9.118090e-05
4.778626e-05 9.105794e-05
4.775957e-05 9.093185e-05
4.773213e-05 9.080343e-05
4.770376e-05 9.067349e-05
4.767426e-05 9.054280e-05
4.764344e-05 9.041208e-05
4.761115e-05 9.028201e-05
4.757724e-05 9.015322e-05
4.754160e-05 9.002628e-05
4.750415e-05 8.990172e-05
4.746483e-05 8.978000e-05
4.742365e-05 8.966157e-05
4.738063e-05 8.954678e-05
4.733583e-05 8.943597e-05
4.728936e-05 8.932946e-05
4.724136e-05 8.922748e-05
4.719203e-05 8.913027e-05
4.714159e-05 8.903803e-05
4.709030e-05 8.895093e-05
4.703847e-05 8.886910e-05
4.698645e-05 8.879266e-05
4.693464e-05 8.872171e-05
4.688347e-05 8.865630e-05
4.683341e-05 8.859650e-05
4.678500e-05 8.854232e-05
4.673878e-05 8.849378e-05
4.669536e-05 8.845085e-05
4.665537e-05 8.841350e-05
4.661949e-05 8.838168e-05
4.658842e-05 8.835533e-05
4.656286e-05 8.833435e-05
4.654355e-05 8.831864e-05
4.653121e-05 8.830809e-05
4.652656e-05 8.830255e-05
4.653028e-05 8.830189e-05
4.654299e-05 8.830594e-05
4.656524e-05 8.831452e-05
4.659748e-05 8.832745e-05
4.664006e-05 8.834453e-05
4.669315e-05 8.836554e-05
4.675679e-05 8.839027e-05
4.683083e-05 8.841849e-05
4.691495e-05 8.844996e-05
4.700868e-05 8.848446e-05
4.711135e-05 8.852175e-05
4.722218e-05 8.856159e-05
4.734027e-05 8.860377e-05
4.746466e-05 8.864806e-05
4.759430e-05 8.869427e-05
4.772816e-05 8.874220e-05
4.786521e-05 8.879167e-05
4.800443e-05 8.884252e-05
4.814487e-05 8.889460e-05
4.828563e-05 8.894776e-05
4.842589e-05 8.900186e-05
4.856490e-05 8.905679e-05
4.870195e-05 8.911241e-05
4.883645e-05 8.916861e-05
4.896783e-05 8.922526e-05
4.909560e-05 8.928223e-05
4.921933e-05 8.933939e-05
4.933864e-05 8.939661e-05
4.945317e-05 8.945373e-05
4.956262e-05 8.951061e-05
4.966674e-05 8.956707e-05
4.976528e-05 8.962294e-05
4.985805e-05 8.967802e-05
4.994486e-05 8.973210e-05
5.002558e-05 8.978497e-05
5.010007e-05 8.983637e-05
5.016826e-05 8.988605e-05
5.023008e-05 8.993373e-05
5.028548e-05 8.997910e-05
5.033448e-05 9.002184e-05
5.037711e-05 9.006159e-05
5.041343e-05 9.009799e-05
5.044354e-05 9.013065e-05
5.046760e-05 9.015914e-05
5.048579e-05 9.018305e-05
5.049833e-05 9.020193e-05
5.050549e-05 9.021532e-05
5.050755e-05 9.022278e-05
5.050487e-05 9.022385e-05
5.049778e-05 9.021810e-05
5.048669e-05 9.020511e-05
5.047200e-05 9.018452e-05
5.045411e-05 9.015600e-05
5.043343e-05 9.011927e-05
5.041038e-05 9.007415e-05
5.038533e-05 9.002053e-05
5.035864e-05 8.995840e-05
5.033064e-05 8.988788e-05
5.030160e-05 8.980916e-05
5.027174e-05 8.972260e-05
5.024123e-05 8.962862e-05
5.021017e-05 8.952777e-05
5.017862e-05 8.942070e-05
5.014658e-05 8.930813e-05
5.011401e-05 8.919081e-05
5.008081e-05 8.906957e-05
5.004686e-05 8.894524e-05
5.001204e-05 8.881862e-05
4.997619e-05 8.869055e-05
4.993918e-05 8.856178e-05
4.990085e-05 8.843306e-05
4.986108e-05 8.830508e-05
4.981977e-05 8.817846e-05
4.977685e-05 8.805380e-05
4.973224e-05 8.793162e-05
4.968595e-05 8.781238e-05
4.963798e-05 8.769653e-05
4.958839e-05 8.758442e-05
4.953725e-05 8.747640e-05
4.948470e-05 8.737275e-05
4.943088e-05 8.727372e-05
4.937601e-05 8.717953e-05
4.932031e-05 8.709037e-05
4.926406e-05 8.700637e-05
4.920758e-05 8.692768e-05
4.915123e-05 8.685438e-05
4.909540e-05 8.678655e-05
4.904052e-05 8.672422e-05
4.898709e-05 8.666741e-05
4.893562e-05 8.661613e-05
4.888667e-05 8.657034e-05
4.884084e-05 8.652999e-05
4.879876e-05 8.649502e-05
4.876110e-05 8.646533e-05
4.872855e-05 8.644082e-05
4.870182e-05 8.642136e-05
4.868163e-05 8.640679e-05
4.866871e-05 8.639697e-05
4.866374e-05 8.639172e-05
4.866742e-05 8.639084e-05
4.868034e-05 8.639415e-05
4.870305e-05 8.640143e-05
4.873599e-05 8.641247e-05
4.877948e-05 8.642705e-05
4.883369e-05 8.644495e-05
4.889866e-05 8.646596e-05
4.897421e-05 8.648984e-05
4.906001e-05 8.651640e-05
4.915558e-05 8.654541e-05
4.926023e-05 8.657670e-05
4.937319e-05 8.661006e-05
4.949352e-05 8.664533e-05
4.962026e-05 8.668235e-05
4.975236e-05 8.672098e-05
4.988878e-05 8.676108e-05
5.002845e-05 8.680253e-05
5.017038e-05 8.684524e-05
5.031360e-05 8.688910e-05
5.045721e-05 8.693402e-05
5.060036e-05 8.697992e-05
5.074231e-05 8.702671e-05
5.088236e-05 8.707431e-05
5.101988e-05 8.712263e-05
5.115432e-05 8.717157e-05
5.128518e-05 8.722105e-05
5.141201e-05 8.727096e-05
5.153443e-05 8.732117e-05
5.165207e-05 8.737157e-05
5.176464e-05 8.742202e-05
5.187185e-05 8.747236e-05
5.197346e-05 8.752243e-05
5.206925e-05 8.757205e-05
5.215905e-05 8.762102e-05
5.224269e-05 8.766912e-05
5.232004e-05 8.771613e-05
5.239099e-05 8.776178e-05
5.245546e-05 8.780580e-05
5.251340e-05 8.784789e-05
5.256479e-05 8.788772e-05
5.260965e-05 8.792494e-05
5.264801e-05 8.795918e-05
5.267997e-05 8.799003e-05
5.270564e-05 8.801709e-05
5.272518e-05 8.803990e-05
5.273879e-05 8.805802e-05
5.274671e-05 8.807098e-05
5.274920e-05 8.807830e-05
5.274658e-05 8.807953e-05
5.273918e-05 8.807420e-05
5.272735e-05 8.806188e-05
5.271149e-05 8.804217e-05
5.269198e-05 8.801473e-05
5.266921e-05 8.797926e-05
5.264359e-05 8.793555e-05
5.261548e-05 8.788347e-05
5.258524e-05 8.782299e-05
5.255320e-05 8.775420e-05
5.251965e-05 8.767730e-05
5.248483e-05 8.759261e-05
5.244893e-05 8.750055e-05
5.241209e-05 8.740167e-05
5.237440e-05 8.729661e-05
5.233590e-05 8.718608e-05
5.229659e-05 8.707085e-05
5.225642e-05 8.695173e-05
5.221534e-05 8.682957e-05
5.217325e-05 8.670518e-05
5.213005e-05 8.657940e-05
5.208564e-05 8.645299e-05
5.203992e-05 8.632670e-05
5.199282e-05 8.620124e-05
5.194425e-05 8.607723e-05
5.189418e-05 8.595526e-05
5.184258e-05 8.583586e-05
5.178947e-05 8.571950e-05
5.173487e-05 8.560662e-05
5.167887e-05 8.549757e-05
5.162157e-05 8.539269e-05
5.156310e-05 8.529225e-05
5.150364e-05 8.519651e-05
5.144341e-05 8.510565e-05
5.138264e-05 8.501986e-05
5.132163e-05 8.493927e-05
5.126069e-05 8.486397e-05
5.120019e-05 8.479406e-05
5.114052e-05 8.472957e-05
5.108214e-05 8.467052e-05
5.102551e-05 8.461690e-05
5.097115e-05 8.456868e-05
5.091963e-05 8.452580e-05
5.087154e-05 8.448818e-05
5.082751e-05 8.445570e-05
5.078819e-05 8.442824e-05
5.075428e-05 8.440566e-05
5.072647e-05 8.438777e-05
5.070547e-05 8.437440e-05
5.069200e-05 8.436534e-05
5.068674e-05 8.436038e-05
5.069036e-05 8.435930e-05
5.070345e-05 8.436185e-05
5.072654e-05 8.436780e-05
5.076006e-05 8.437692e-05
5.080433e-05 8.438896e-05
5.085949e-05 8.440370e-05
5.092556e-05 8.442090e-05
5.100237e-05 8.444038e-05
5.108957e-05 8.446192e-05
5.118665e-05 8.448536e-05
5.129294e-05 8.451053e-05
5.140763e-05 8.453730e-05
5.152981e-05 8.456554e-05
5.165848e-05 8.459517e-05
5.179260e-05 8.462608e-05
5.193110e-05 8.465822e-05
5.207294e-05 8.469152e-05
5.221711e-05 8.472595e-05
5.236262e-05 8.476144e-05
5.250859e-05 8.479798e-05
5.265416e-05 8.483551e-05
5.279858e-05 8.487401e-05
5.294115e-05 8.491342e-05
5.308124e-05 8.495370e-05
5.321828e-05 8.499478e-05
5.335178e-05 8.503660e-05
5.348129e-05 8.507908e-05
5.360641e-05 8.512213e-05
5.372677e-05 8.516564e-05
5.384207e-05 8.520948e-05
5.395201e-05 8.525353e-05
5.405635e-05 8.529764e-05
5.415486e-05 8.534163e-05
5.424734e-05 8.538532e-05
5.433363e-05 8.542850e-05
5.441356e-05 8.547095e-05
5.448704e-05 8.551242e-05
5.455395e-05 8.555264e-05
5.461423e-05 8.559130e-05
5.466784e-05 8.562809e-05
5.471477e-05 8.566265e-05
5.475505e-05 8.569461e-05
5.478874e-05 8.572356e-05
5.481593e-05 8.574909e-05
5.483676e-05 8.577073e-05
5.485140e-05 8.578804e-05
5.486005e-05 8.580051e-05
5.486297e-05 8.580768e-05
5.486042e-05 8.580905e-05
5.485272e-05 8.580416e-05
5.484021e-05 8.579254e-05
5.482323e-05 8.577379e-05
5.480216e-05 8.574752e-05
5.477738e-05 8.571343e-05
5.474927e-05 8.567127e-05
5.471819e-05 8.562091e-05
5.468451e-05 8.556228e-05
5.464854e-05 8.549547e-05
5.461060e-05 8.542064e-05
5.457093e-05 8.533810e-05
5.452976e-05 8.524828e-05
5.448726e-05 8.515170e-05
5.444355e-05 8.504899e-05
5.439872e-05 8.494087e-05
5.435280e-05 8.482811e-05
5.430581e-05 8.471152e-05
5.425773e-05 8.459194e-05
5.420850e-05 8.447020e-05
5.415810e-05 8.434712e-05
5.410645e-05 8.422350e-05
5.405350e-05 8.410007e-05
5.399921e-05 8.397754e-05
5.394355e-05 8.385655e-05
5.388650e-05 8.373768e-05
5.382808e-05 8.362147e-05
5.376832e-05 8.350838e-05
5.370728e-05 8.339885e-05
5.364506e-05 8.329322e-05
5.358178e-05 8.319183e-05
5.351760e-05 8.309495e-05
5.345270e-05 8.300280e-05
5.338731e-05 8.291559e-05
5.332168e-05 8.283346e-05
5.325610e-05 8.275653e-05
5.319091e-05 8.268489e-05
5.312646e-05 8.261860e-05
5.306317e-05 8.255767e-05
5.300146e-05 8.250210e-05
5.294182e-05 8.245185e-05
5.288477e-05 8.240685e-05
5.283085e-05 8.236703e-05
5.278067e-05 8.233225e-05
5.273483e-05 8.230238e-05
5.269399e-05 8.227724e-05
5.265882e-05 8.225665e-05
5.263002e-05 8.224041e-05
5.260829e-05 8.222828e-05
5.259431e-05 8.222001e-05
5.258878e-05 8.221537e-05
5.259232e-05 8.221407e-05
5.260554e-05 8.221586e-05
5.262894e-05 8.222047e-05
5.266293e-05 8.222763e-05
5.270782e-05 8.223709e-05
5.276374e-05 8.224861e-05
5.283070e-05 8.226196e-05
5.290850e-05 8.227696e-05
5.299680e-05 8.229342e-05
5.309508e-05 8.231120e-05
5.320265e-05 8.233017e-05
5.331870e-05 8.235026e-05
5.344231e-05 8.237139e-05
5.357248e-05 8.239351e-05
5.370816e-05 8.241661e-05
5.384829e-05 8.244068e-05
5.399182e-05 8.246572e-05
5.413773e-05 8.249174e-05
5.428506e-05 8.251875e-05
5.443290e-05 8.254678e-05
5.458040e-05 8.257583e-05
5.472680e-05 8.260590e-05
5.487141e-05 8.263699e-05
5.501360e-05 8.266909e-05
5.515279e-05 8.270218e-05
5.528849e-05 8.273620e-05
5.542024e-05 8.277112e-05
5.554764e-05 8.280685e-05
5.567032e-05 8.284331e-05
5.578796e-05 8.288041e-05
5.590027e-05 8.291803e-05
5.600699e-05 8.295602e-05
5.610788e-05 8.299423e-05
5.620273e-05 8.303250e-05
5.629137e-05 8.307062e-05
5.637363e-05 8.310837e-05
5.644938e-05 8.314552e-05
5.651851e-05 8.318179e-05
5.658092e-05 8.321690e-05
5.663657e-05 8.325052e-05
5.668543e-05 8.328231e-05
5.672749e-05 8.331188e-05
5.676280e-05 8.333884e-05
5.679142e-05 8.336275e-05
5.681347e-05 8.338315e-05
5.682909e-05 8.339958e-05
5.683845e-05 8.341153e-05
5.684177e-05 8.341852e-05
5.683931e-05 8.342004e-05
5.683134e-05 8.341560e-05
5.681817e-05 8.340473e-05
5.680014e-05 8.338699e-05
5.677759e-05 8.336198e-05
5.675087e-05 8.332938e-05
5.672037e-05 8.328892e-05
5.668643e-05 8.324044e-05
5.664940e-05 8.318386e-05
5.660963e-05 8.311924e-05
5.656742e-05 8.304673e-05
5.652304e-05 8.296663e-05
5.647675e-05 8.287934e-05
5.642872e-05 8.278538e-05
5.637914e-05 8.268538e-05
5.632813e-05 8.258003e-05
5.627576e-05 8.247012e-05
5.622210e-05 8.235644e-05
5.616718e-05 8.223985e-05
5.611099e-05 8.212116e-05
5.605355e-05 8.200121e-05
5.599483e-05 8.188078e-05
5.593482e-05 8.176062e-05
5.587353e-05 8.164144e-05
5.581096e-05 8.152387e-05
5.574713e-05 8.140851e-05
5.568208e-05 8.129587e-05
5.561587e-05 8.118644e-05
5.554860e-05 8.108061e-05
5.548037e-05 8.097877e-05
5.541133e-05 8.088121e-05
5.534165e-05 8.078821e-05
5.527153e-05 8.069997e-05
5.520120e-05 8.061669e-05
5.513092e-05 8.053849e-05
5.506100e-05 8.046549e-05
5.499177e-05 8.039774e-05
5.492360e-05 8.033529e-05
5.485688e-05 8.027813e-05
5.479206e-05 8.022622e-05
5.472961e-05 8.017951e-05
5.467005e-05 8.013789e-05
5.461392e-05 8.010125e-05
5.456180e-05 8.006944e-05
5.451431e-05 8.004227e-05
5.447209e-05 8.001954e-05
5.443579e-05 8.000102e-05
5.440610e-05 7.998647e-05
5.438370e-05 7.997562e-05
5.436927e-05 7.996818e-05
5.436347e-05 7.996386e-05
5.436694e-05 7.996236e-05
5.438024e-05 7.996338e-05
5.440386e-05 7.996663e-05
5.443821e-05 7.997181e-05
5.448357e-05 7.997865e-05
5.454007e-05 7.998691e-05
5.460768e-05 7.999637e-05
5.468622e-05 8.000684e-05
5.477533e-05 8.001816e-05
5.487447e-05 8.003022e-05
5.498296e-05 8.004294e-05
5.509998e-05 8.005628e-05
5.522460e-05 8.007021e-05
5.535583e-05 8.008477e-05
5.549262e-05 8.009998e-05
5.563391e-05 8.011590e-05
5.577865e-05 8.013258e-05
5.592583e-05 8.015011e-05
5.607447e-05 8.016856e-05
5.622368e-05 8.018798e-05
5.637262e-05 8.020844e-05
5.652052e-05 8.022998e-05
5.666668e-05 8.025266e-05
5.681049e-05 8.027648e-05
5.695136e-05 8.030145e-05
5.708881e-05 8.032756e-05
5.722236e-05 8.035479e-05
5.735161e-05 8.038309e-05
5.747619e-05 8.041239e-05
5.759579e-05 8.044262e-05
5.771008e-05 8.047367e-05
5.781882e-05 8.050542e-05
5.792175e-05 8.053774e-05
5.801866e-05 8.057045e-05
5.810936e-05 8.060337e-05
5.819367e-05 8.063630e-05
5.827144e-05 8.066900e-05
5.834255e-05 8.070121e-05
5.840689e-05 8.073265e-05
5.846440e-05 8.076299e-05
5.851501e-05 8.079190e-05
5.855871e-05 8.081899e-05
5.859552e-05 8.084386e-05
5.862548e-05 8.086607e-05
5.864867e-05 8.088516e-05
5.866521e-05 8.090066e-05
5.867525e-05 8.091205e-05
5.867898e-05 8.091883e-05
5.867660e-05 8.092049e-05
5.866839e-05 8.091652e-05
5.865462e-05 8.090643e-05
5.863559e-05 8.088976e-05
5.861162e-05 8.086610e-05
5.858307e-05 8.083510e-05
5.855027e-05 8.079648e-05
5.851358e-05 8.075004e-05
5.847335e-05 8.069570e-05
5.842990e-05 8.063349e-05
5.838357e-05 8.056355e-05
5.833463e-05 8.048615e-05
5.828335e-05 8.040168e-05
5.822997e-05 8.031066e-05
5.817469e-05 8.021370e-05
5.811766e-05 8.011148e-05
5.805902e-05 8.000478e-05
5.799887e-05 7.989440e-05
5.793729e-05 7.978118e-05
5.787433e-05 7.966594e-05
5.781004e-05 7.954952e-05
5.774445e-05 7.943269e-05
5.767759e-05 7.931621e-05
5.760950e-05 7.920077e-05
5.754023e-05 7.908702e-05
5.746983e-05 7.897555e-05
5.739837e-05 7.886686e-05
5.732594e-05 7.876144e-05
5.725265e-05 7.865969e-05
5.717865e-05 7.856197e-05
5.710407e-05 7.846857e-05
5.702913e-05 7.837975e-05
5.695401e-05 7.829573e-05
5.687898e-05 7.821665e-05
5.680430e-05 7.814266e-05
5.673027e-05 7.807382e-05
5.665724e-05 7.801020e-05
5.658556e-05 7.795179e-05
5.651564e-05 7.789859e-05
5.644793e-05 7.785052e-05
5.638288e-05 7.780750e-05
5.632101e-05 7.776940e-05
5.626286e-05 7.773607e-05
5.620899e-05 7.770733e-05
5.616000e-05 7.768295e-05
5.611653e-05 7.766270e-05
5.607922e-05 7.764632e-05
5.604874e-05 7.763351e-05
5.602575e-05 7.762397e-05
5.601091e-05 7.761738e-05
5.600488e-05 7.761340e-05
5.600825e-05 7.761171e-05
5.602158e-05 7.761196e-05
5.604536e-05 7.761383e-05
5.607995e-05 7.761701e-05
5.612563e-05 7.762122e-05
5.618251e-05 7.762620e-05
5.625056e-05 7.763173e-05
5.632958e-05 7.763763e-05
5.641919e-05 7.764378e-05
5.651886e-05 7.765008e-05
5.662790e-05 7.765650e-05
5.674550e-05 7.766304e-05
5.687072e-05 7.766974e-05
5.700257e-05 7.767668e-05
5.714001e-05 7.768394e-05
5.728199e-05 7.769165e-05
5.742745e-05 7.769994e-05
5.757539e-05 7.770892e-05
5.772486e-05 7.771873e-05
5.787494e-05 7.772948e-05
5.802481e-05 7.774129e-05
5.817371e-05 7.775424e-05
5.832094e-05 7.776841e-05
5.846588e-05 7.778387e-05
5.860797e-05 7.780064e-05
5.874669e-05 7.781876e-05
5.888159e-05 7.783821e-05
5.901227e-05 7.785898e-05
5.913834e-05 7.788103e-05
5.925948e-05 7.790428e-05
5.937538e-05 7.792866e-05
5.948577e-05 7.795407e-05
5.959041e-05 7.798037e-05
5.968905e-05 7.800741e-05
5.978150e-05 7.803503e-05
5.986757e-05 7.806303e-05
5.994711e-05 7.809117e-05
6.001996e-05 7.811922e-05
6.008602e-05 7.814688e-05
6.014518e-05 7.817384e-05
6.019738e-05 7.819977e-05
6.024258e-05 7.822428e-05
6.028077e-05 7.824698e-05
6.031196e-05 7.826742e-05
6.033622e-05 7.828514e-05
6.035363e-05 7.829965e-05
6.036431e-05 7.831044e-05
6.036842e-05 7.831700e-05
6.036615e-05 7.831879e-05
6.035772e-05 7.831530e-05
6.034338e-05 7.830603e-05
6.032342e-05 7.829049e-05
6.029813e-05 7.826826e-05
6.026783e-05 7.823896e-05
6.023285e-05 7.820230e-05
6.019353e-05 7.815807e-05
6.015022e-05 7.810615e-05
6.010325e-05 7.804655e-05
6.005294e-05 7.797941e-05
5.999960e-05 7.790497e-05
5.994353e-05 7.782362e-05
5.988497e-05 7.773584e-05
5.982416e-05 7.764223e-05
5.976132e-05 7.754349e-05
5.969660e-05 7.744036e-05
5.963016e-05 7.733365e-05
5.956213e-05 7.722418e-05
5.949260e-05 7.711278e-05
5.942168e-05 7.700027e-05
5.934944e-05 7.688744e-05
5.927595e-05 7.677502e-05
5.920130e-05 7.666372e-05
5.912556e-05 7.655417e-05
5.904882e-05 7.644696e-05
5.897119e-05 7.634259e-05
5.889278e-05 7.624154e-05
5.881373e-05 7.614420e-05
5.873419e-05 7.605093e-05
5.865434e-05 7.596200e-05
5.857437e-05 7.587767e-05
5.849452e-05 7.579813e-05
5.841504e-05 7.572353e-05
5.833620e-05 7.565398e-05
5.825831e-05 7.558955e-05
5.818172e-05 7.553026e-05
5.810678e-05 7.547610e-05
5.803390e-05 7.542703e-05
5.796352e-05 7.538296e-05
5.789609e-05 7.534378e-05
5.783212e-05 7.530932e-05
5.777213e-05 7.527942e-05
5.771669e-05 7.525384e-05
5.766638e-05 7.523234e-05
5.762181e-05 7.521464e-05
5.758361e-05 7.520044e-05
5.755244e-05 7.518942e-05
5.752893e-05 7.518123e-05
5.751374e-05 7.517551e-05
5.750749e-05 7.517189e-05
5.751076e-05 7.517000e-05
5.752408e-05 7.516948e-05
5.754792e-05 7.516997e-05
5.758265e-05 7.517115e-05
5.762849e-05 7.517270e-05
5.768556e-05 7.517438e-05
5.775382e-05 7.517596e-05
5.783304e-05 7.517728e-05
5.792286e-05 7.517823e-05
5.802273e-05 7.517875e-05
5.813196e-05 7.517885e-05
5.824974e-05 7.517857e-05
5.837514e-05 7.517801e-05
5.850717e-05 7.517731e-05
5.864480e-05 7.517661e-05
5.878698e-05 7.517609e-05
5.893268e-05 7.517594e-05
5.908090e-05 7.517634e-05
5.923068e-05 7.517748e-05
5.938113e-05 7.517953e-05
5.953144e-05 7.518264e-05
5.968083e-05 7.518695e-05
5.982864e-05 7.519258e-05
5.997423e-05 7.519962e-05
6.011705e-05 7.520815e-05
6.025659e-05 7.521820e-05
6.039239e-05 7.522982e-05
6.052405e-05 7.524299e-05
6.065119e-05 7.525770e-05
6.077347e-05 7.527390e-05
6.089059e-05 7.529154e-05
6.100227e-05 7.531051e-05
6.110824e-05 7.533071e-05
6.120829e-05 7.535200e-05
6.130218e-05 7.537422e-05
6.138973e-05 7.539719e-05
6.147076e-05 7.542068e-05
6.154511e-05 7.544446e-05
6.161266e-05 7.546825e-05
6.167328e-05 7.549175e-05
6.172690e-05 7.551461e-05
6.177344e-05 7.553647e-05
6.181288e-05 7.555692e-05
6.184520e-05 7.557552e-05
6.187045e-05 7.559180e-05
6.188867e-05 7.560528e-05
6.189995e-05 7.561544e-05
6.190444e-05 7.562174e-05
6.190227e-05 7.562367e-05
6.189366e-05 7.562067e-05
6.187881e-05 7.561224e-05
6.185798e-05 7.559788e-05
6.183144e-05 7.557715e-05
6.179950e-05 7.554966e-05
6.176246e-05 7.551509e-05
6.172065e-05 7.547320e-05
6.167440e-05 7.542388e-05
6.162406e-05 7.536710e-05
6.156995e-05 7.530298e-05
6.151239e-05 7.523175e-05
6.145170e-05 7.515378e-05
6.138816e-05 7.506954e-05
6.132204e-05 7.497961e-05
6.125358e-05 7.488467e-05
6.118300e-05 7.478546e-05
6.111050e-05 7.468278e-05
6.103625e-05 7.457743e-05
6.096039e-05 7.447024e-05
6.088308e-05 7.436202e-05
6.080442e-05 7.425356e-05
6.072455e-05 7.414558e-05
6.064358e-05 7.403879e-05
6.056163e-05 7.393381e-05
6.047882e-05 7.383121e-05
6.039527e-05 7.373152e-05
6.031115e-05 7.363517e-05
6.022659e-05 7.354258e-05
6.014179e-05 7.345406e-05
6.005692e-05 7.336990e-05
5.997221e-05 7.329034e-05
5.988789e-05 7.321556e-05
5.980422e-05 7.314569e-05
5.972149e-05 7.308082e-05
5.964001e-05 7.302100e-05
5.956011e-05 7.296624e-05
5.948216e-05 7.291651e-05
5.940657e-05 7.287174e-05
5.933375e-05 7.283182e-05
5.926417e-05 7.279660e-05
5.919831e-05 7.276591e-05
5.913669e-05 7.273953e-05
5.907986e-05 7.271720e-05
5.902839e-05 7.269865e-05
5.898287e-05 7.268356e-05
5.894392e-05 7.267160e-05
5.891216e-05 7.266240e-05
5.888822e-05 7.265558e-05
5.887272e-05 7.265074e-05
5.886626e-05 7.264749e-05
5.886942e-05 7.264542e-05
5.888269e-05 7.264413e-05
5.890652e-05 7.264324e-05
5.894125e-05 7.264240e-05
5.898711e-05 7.264131e-05
5.904419e-05 7.263968e-05
5.911242e-05 7.263730e-05
5.919159e-05 7.263404e-05
5.928131e-05 7.262978e-05
5.938104e-05 7.262453e-05
5.949009e-05 7.261830e-05
5.960766e-05 7.261121e-05
5.973281e-05 7.260339e-05
5.986458e-05 7.259504e-05
6.000194e-05 7.258638e-05
6.014386e-05 7.257763e-05
6.028931e-05 7.256905e-05
6.043730e-05 7.256087e-05
6.058689e-05 7.255334e-05
6.073721e-05 7.254668e-05
6.088744e-05 7.254109e-05
6.103684e-05 7.253674e-05
6.118472e-05 7.253381e-05
6.133048e-05 7.253241e-05
6.147355e-05 7.253265e-05
6.161344e-05 7.253462e-05
6.174969e-05 7.253835e-05
6.188188e-05 7.254388e-05
6.200966e-05 7.255121e-05
6.213268e-05 7.256031e-05
6.225062e-05 7.257113e-05
6.236321e-05 7.258361e-05
6.247018e-05 7.259764e-05
6.257128e-05 7.261311e-05
6.266631e-05 7.262985e-05
6.275504e-05 7.264771e-05
6.283729e-05 7.266648e-05
6.291290e-05 7.268591e-05
6.298171e-05 7.270576e-05
6.304359e-05 7.272570e-05
6.309844e-05 7.274543e-05
6.314617e-05 7.276455e-05
6.318672e-05 7.278268e-05
6.322007e-05 7.279938e-05
6.324621e-05 7.281418e-05
6.326518e-05 7.282658e-05
6.327704e-05 7.283607e-05
6.328188e-05 7.284210e-05
6.327983e-05 7.284415e-05
6.327106e-05 7.284165e-05
6.325574e-05 7.283410e-05
6.323412e-05 7.282097e-05
6.320643e-05 7.280181e-05
6.317294e-05 7.277621e-05
6.313396e-05 7.274384e-05
6.308980e-05 7.270445e-05
6.304078e-05 7.265788e-05
6.298723e-05 7.260411e-05
6.292950e-05 7.254323e-05
6.286792e-05 7.247546e-05
6.280282e-05 7.240113e-05
6.273451e-05 7.232071e-05
6.266329e-05 7.223476e-05
6.258945e-05 7.214394e-05
6.251325e-05 7.204898e-05
6.243493e-05 7.195066e-05
6.235470e-05 7.184979e-05
6.227277e-05 7.174717e-05
6.218932e-05 7.164361e-05
6.210452e-05 7.153988e-05
6.201853e-05 7.143671e-05
6.193152e-05 7.133478e-05
6.184363e-05 7.123472e-05
6.175501e-05 7.113709e-05
6.166584e-05 7.104239e-05
6.157628e-05 7.095108e-05
6.148651e-05 7.086353e-05
6.139672e-05 7.078007e-05
6.130713e-05 7.070097e-05
6.121796e-05 7.062645e-05
6.112945e-05 7.055667e-05
6.104188e-05 7.049175e-05
6.095553e-05 7.043178e-05
6.087072e-05 7.037678e-05
6.078778e-05 7.032674e-05
6.070709e-05 7.028161e-05
6.062903e-05 7.024128e-05
6.055402e-05 7.020565e-05
6.048252e-05 7.017452e-05
6.041499e-05 7.014769e-05
6.035195e-05 7.012491e-05
6.029392e-05 7.010591e-05
6.024146e-05 7.009037e-05
6.019515e-05 7.007794e-05
6.015557e-05 7.006826e-05
6.012333e-05 7.006091e-05
6.009904e-05 7.005549e-05
6.008328e-05 7.005156e-05
6.007665e-05 7.004869e-05
6.007968e-05 7.004643e-05
6.009286e-05 7.004438e-05
6.011660e-05 7.004211e-05
6.015122e-05 7.003926e-05
6.019694e-05 7.003551e-05
6.025382e-05 7.003058e-05
6.032180e-05 7.002427e-05
6.040065e-05 7.001642e-05
6.048998e-05 7.000698e-05
6.058924e-05 6.999596e-05
6.069775e-05 6.998344e-05
6.081470e-05 6.996955e-05
6.093920e-05 6.995450e-05
6.107026e-05 6.993854e-05
6.120689e-05 6.992194e-05
6.134806e-05 6.990499e-05
6.149277e-05 6.988801e-05
6.164004e-05 6.987128e-05
6.178894e-05 6.985511e-05
6.193863e-05 6.983975e-05
6.208828e-05 6.982547e-05
6.223718e-05 6.981249e-05
6.238465e-05 6.980100e-05
6.253008e-05 6.979117e-05
6.267292e-05 6.978313e-05
6.281269e-05 6.977699e-05
6.294892e-05 6.977283e-05
6.308122e-05 6.977070e-05
6.320921e-05 6.977062e-05
6.333254e-05 6.977259e-05
6.345092e-05 6.977657e-05
6.356404e-05 6.978251e-05
6.367164e-05 6.979032e-05
6.377347e-05 6.979991e-05
6.386930e-05 6.981113e-05
6.395892e-05 6.982383e-05
6.404212e-05 6.983780e-05
6.411873e-05 6.985283e-05
6.418857e-05 6.986865e-05
6.425150e-05 6.988498e-05
6.430740e-05 6.990150e-05
6.435616e-05 6.991783e-05
6.439769e-05 6.993358e-05
6.443195e-05 6.994832e-05
6.445891e-05 6.996158e-05
6.447856e-05 6.997287e-05
6.449095e-05 6.998165e-05
6.449613e-05 6.998740e-05
6.449420e-05 6.998956e-05
6.448530e-05 6.998758e-05
6.446958e-05 6.998092e-05
6.444723e-05 6.996906e-05
6.441847e-05 6.995154e-05
6.438356e-05 6.992792e-05
6.434277e-05 6.989786e-05
6.429640e-05 6.986109e-05
6.424477e-05 6.981744e-05
6.418820e-05 6.976686e-05
6.412704e-05 6.970942e-05
6.406164e-05 6.964533e-05
6.399235e-05 6.957489e-05
6.391950e-05 6.949856e-05
6.384343e-05 6.941687e-05
6.376446e-05 6.933048e-05
6.368289e-05 6.924009e-05
6.359900e-05 6.914647e-05
6.351307e-05 6.905041e-05
6.342534e-05 6.895271e-05
6.333603e-05 6.885415e-05
6.324537e-05 6.875550e-05
6.315356e-05 6.865748e-05
6.306079e-05 6.856076e-05
6.296725e-05 6.846595e-05
6.287314e-05 6.837361e-05
6.277864e-05 6.828424e-05
6.268394e-05 6.819827e-05
6.258925e-05 6.811606e-05
6.249478e-05 6.803793e-05
6.240076e-05 6.796415e-05
6.230742e-05 6.789491e-05
6.221503e-05 6.783037e-05
6.212384e-05 6.777064e-05
6.203417e-05 6.771576e-05
6.194632e-05 6.766576e-05
6.186063e-05 6.762061e-05
6.177745e-05 6.758022e-05
6.169719e-05 6.754448e-05
6.162025e-05 6.751325e-05
6.154706e-05 6.748631e-05
6.147810e-05 6.746343e-05
6.141385e-05 6.744434e-05
6.135481e-05 6.742873e-05
6.130154e-05 6.741626e-05
6.125459e-05 6.740653e-05
6.121451e-05 6.739915e-05
6.118190e-05 6.739368e-05
6.115734e-05 6.738967e-05
6.114138e-05 6.738666e-05
6.113460e-05 6.738418e-05
6.113749e-05 6.738176e-05
6.115052e-05 6.737894e-05
6.117409e-05 6.737530e-05
6.120849e-05 6.737046e-05
6.125392e-05 6.736407e-05
6.131042e-05 6.735585e-05
6.137792e-05 6.734561e-05
6.145618e-05 6.733322e-05
6.154481e-05 6.731862e-05
6.164327e-05 6.730188e-05
6.175087e-05 6.728309e-05
6.186683e-05 6.726246e-05
6.199024e-05 6.724023e-05
6.212017e-05 6.721671e-05
6.225560e-05 6.719223e-05
6.239556e-05 6.716714e-05
6.253904e-05 6.714181e-05
6.268509e-05 6.711658e-05
6.283281e-05 6.709182e-05
6.298136e-05 6.706783e-05
6.312993e-05 6.704491e-05
6.327783e-05 6.702333e-05
6.342438e-05 6.700332e-05
6.356900e-05 6.698509e-05
6.371114e-05 6.696880e-05
6.385032e-05 6.695458e-05
6.398609e-05 6.694254e-05
6.411804e-05 6.693276e-05
6.424580e-05 6.692527e-05
6.436905e-05 6.692009e-05
6.448745e-05 6.691722e-05
6.460073e-05 6.691660e-05
6.470860e-05 6.691818e-05
6.481082e-05 6.692185e-05
6.490714e-05 6.692751e-05
6.499734e-05 6.693499e-05
6.508121e-05 6.694413e-05
6.515856e-05 6.695470e-05
6.522920e-05 6.696645e-05
6.529297e-05 6.697911e-05
6.534973e-05 6.699237e-05
6.539935e-05 6.700585e-05
6.544173e-05 6.701917e-05
6.547679e-05 6.703190e-05
6.550446e-05 6.704358e-05
6.552474e-05 6.705371e-05
6.553761e-05 6.706176e-05
6.554312e-05 6.706720e-05
6.554132e-05 6.706946e-05
6.553231e-05 6.706800e-05
6.551623e-05 6.706226e-05
6.549323e-05 6.705172e-05
6.546351e-05 6.703590e-05
6.542730e-05 6.701434e-05
6.538484e-05 6.698669e-05
6.533641e-05 6.695266e-05
6.528234e-05 6.691207e-05
6.522294e-05 6.686485e-05
6.515856e-05 6.681105e-05
6.508956e-05 6.675085e-05
6.501630e-05 6.668454e-05
6.493916e-05 6.661255e-05
6.485849e-05 6.653541e-05
6.477465e-05 6.645373e-05
6.468798e-05 6.636821e-05
6.459882e-05 6.627960e-05
6.450747e-05 6.618868e-05
6.441423e-05 6.609622e-05
6.431937e-05 6.600299e-05
6.422315e-05 6.590976e-05
6.412582e-05 6.581722e-05
6.402761e-05 6.572603e-05
6.392874e-05 6.563679e-05
6.382944e-05 6.555006e-05
6.372992e-05 6.546630e-05
6.363041e-05 6.538595e-05
6.353112e-05 6.530936e-05
6.343229e-05 6.523684e-05
6.333416e-05 6.516862e-05
6.323697e-05 6.510490e-05
6.314099e-05 6.504582e-05
6.304650e-05 6.499146e-05
6.295380e-05 6.494187e-05
6.286320e-05 6.489704e-05
6.277504e-05 6.485692e-05
6.268967e-05 6.482141e-05
6.260748e-05 6.479038e-05
6.252886e-05 6.476365e-05
6.245423e-05 6.474099e-05
6.238406e-05 6.472214e-05
6.231881e-05 6.470681e-05
6.225897e-05 6.469464e-05
6.220507e-05 6.468527e-05
6.215763e-05 6.467827e-05
6.211719e-05 6.467322e-05
6.208432e-05 6.466965e-05
6.205956e-05 6.466708e-05
6.204346e-05 6.466499e-05
6.203654e-05 6.466291e-05
6.203929e-05 6.466032e-05
6.205214e-05 6.465675e-05
6.207546e-05 6.465176e-05
6.210953e-05 6.464493e-05
6.215450e-05 6.463592e-05
6.221044e-05 6.462445e-05
6.227723e-05 6.461032e-05
6.235464e-05 6.459342e-05
6.244228e-05 6.457372e-05
6.253960e-05 6.455130e-05
6.264594e-05 6.452632e-05
6.276050e-05 6.449901e-05
6.288243e-05 6.446968e-05
6.301077e-05 6.443867e-05
6.314456e-05 6.440639e-05
6.328283e-05 6.437325e-05
6.342460e-05 6.433965e-05
6.356895e-05 6.430602e-05
6.371499e-05 6.427274e-05
6.386190e-05 6.424019e-05
6.400890e-05 6.420872e-05
6.415530e-05 6.417861e-05
6.430045e-05 6.415016e-05
6.444377e-05 6.412358e-05
6.458473e-05 6.409909e-05
6.472285e-05 6.407684e-05
6.485769e-05 6.405697e-05
6.498886e-05 6.403956e-05
6.511598e-05 6.402469e-05
6.523871e-05 6.401239e-05
6.535675e-05 6.400267e-05
6.546980e-05 6.399549e-05
6.557759e-05 6.399082e-05
6.567984e-05 6.398858e-05
6.577633e-05 6.398865e-05
6.586681e-05 6.399090e-05
6.595107e-05 6.399516e-05
6.602890e-05 6.400124e-05
6.610011e-05 6.400889e-05
6.616451e-05 6.401784e-05
6.622194e-05 6.402778e-05
6.627226e-05 6.403837e-05
6.631533e-05 6.404922e-05
6.635107e-05 6.405990e-05
6.637937e-05 6.406995e-05
6.640020e-05 6.407889e-05
6.641352e-05 6.408618e-05
6.641933e-05 6.409129e-05
6.641766e-05 6.409366e-05
6.640859e-05 6.409272e-05
6.639220e-05 6.408792e-05
6.636863e-05 6.407873e-05
6.633805e-05 6.406465e-05
6.630064e-05 6.404523e-05
6.625665e-05 6.402008e-05
6.620634e-05 6.398891e-05
6.615001e-05 6.395152e-05
6.608798e-05 6.390782e-05
6.602059e-05 6.385784e-05
6.594822e-05 6.380173e-05
6.587125e-05 6.373977e-05
6.579007e-05 6.367236e-05
6.570507e-05 6.360002e-05
6.561664e-05 6.352333e-05
6.552517e-05 6.344298e-05
6.543103e-05 6.335968e-05
6.533457e-05 6.327419e-05
6.523614e-05 6.318728e-05
6.513604e-05 6.309970e-05
6.503459e-05 6.301219e-05
6.493206e-05 6.292544e-05
6.482874e-05 6.284009e-05
6.472487e-05 6.275672e-05
6.462072e-05 6.267588e-05
6.451652e-05 6.259803e-05
6.441252e-05 6.252357e-05
6.430897e-05 6.245286e-05
6.420610e-05 6.238618e-05
6.410418e-05 6.232375e-05
6.400347e-05 6.226577e-05
6.390423e-05 6.221234e-05
6.380676e-05 6.216354e-05
6.371134e-05 6.211940e-05
6.361830e-05 6.207988e-05
6.352796e-05 6.204493e-05
6.344068e-05 6.201443e-05
6.335683e-05 6.198821e-05
6.327679e-05 6.196607e-05
6.320098e-05 6.194777e-05
6.312984e-05 6.193302e-05
6.306381e-05 6.192148e-05
6.300337e-05 6.191280e-05
6.294901e-05 6.190656e-05
6.290125e-05 6.190232e-05
6.286059e-05 6.189962e-05
6.282756e-05 6.189796e-05
6.280270e-05 6.189682e-05
6.278651e-05 6.189567e-05
6.277948e-05 6.189399e-05
6.278207e-05 6.189125e-05
6.279469e-05 6.188694e-05
6.281768e-05 6.188061e-05
6.285129e-05 6.187182e-05
6.289568e-05 6.186022e-05
6.295085e-05 6.184554e-05
6.301672e-05 6.182756e-05
6.309302e-05 6.180621e-05
6.317937e-05 6.178147e-05
6.327523e-05 6.175345e-05
6.337994e-05 6.172236e-05
6.349274e-05 6.168846e-05
6.361276e-05 6.165212e-05
6.373909e-05 6.161375e-05
6.387079e-05 6.157378e-05
6.400691e-05 6.153268e-05
6.414650e-05 6.149094e-05
6.428866e-05 6.144901e-05
6.443253e-05 6.140733e-05
6.457730e-05 6.136634e-05
6.472224e-05 6.132640e-05
6.486665e-05 6.128788e-05
6.500991e-05 6.125107e-05
6.515145e-05 6.121624e-05
6.529076e-05 6.118363e-05
6.542736e-05 6.115343e-05
6.556082e-05 6.112578e-05
6.569076e-05 6.110082e-05
6.581681e-05 6.107861e-05
6.593863e-05 6.105923e-05
6.605590e-05 6.104269e-05
6.616835e-05 6.102898e-05
6.627568e-05 6.101808e-05
6.637764e-05 6.100992e-05
6.647397e-05 6.100441e-05
6.656443e-05 6.100142e-05
6.664880e-05 6.100080e-05
6.672685e-05 6.100236e-05
6.679837e-05 6.100587e-05
6.686318e-05 6.101108e-05
6.692109e-05 6.101768e-05
6.697194e-05 6.102534e-05
6.701557e-05 6.103368e-05
6.705186e-05 6.104227e-05
6.708070e-05 6.105067e-05
6.710201e-05 6.105839e-05
6.711573e-05 6.106490e-05
6.712183e-05 6.106966e-05
6.712030e-05 6.107212e-05
6.711119e-05 6.107171e-05
6.709455e-05 6.106787e-05
6.707049e-05 6.106006e-05
6.703914e-05 6.104777e-05
6.700067e-05 6.103054e-05
6.695530e-05 6.100799e-05
6.690327e-05 6.097978e-05
6.684487e-05 6.094571e-05
6.678041e-05 6.090568e-05
6.671025e-05 6.085968e-05
6.663475e-05 6.080785e-05
6.655432e-05 6.075045e-05
6.646937e-05 6.068786e-05
6.638033e-05 6.062055e-05
6.628761e-05 6.054911e-05
6.619165e-05 6.047419e-05
6.609284e-05 6.039648e-05
6.599160e-05 6.031671e-05
6.588830e-05 6.023565e-05
6.578330e-05 6.015401e-05
6.567695e-05 6.007252e-05
6.556958e-05 5.999185e-05
6.546148e-05 5.991262e-05
6.535297e-05 5.983541e-05
6.524431e-05 5.976073e-05
6.513578e-05 5.968904e-05
6.502764e-05 5.962072e-05
6.492017e-05 5.955612e-05
6.481362e-05 5.949551e-05
6.470826e-05 5.943909e-05
6.460436e-05 5.938702e-05
6.450220e-05 5.933943e-05
6.440206e-05 5.929635e-05
6.430425e-05 5.925781e-05
6.420908e-05 5.922375e-05
6.411687e-05 5.919408e-05
6.402797e-05 5.916868e-05
6.394274e-05 5.914736e-05
6.386155e-05 5.912989e-05
6.378481e-05 5.911601e-05
6.371293e-05 5.910540e-05
6.364635e-05 5.909771e-05
6.358551e-05 5.909253e-05
6.353088e-05 5.908945e-05
6.348295e-05 5.908799e-05
6.344220e-05 5.908765e-05
6.340914e-05 5.908790e-05
6.338425e-05 5.908820e-05
6.336801e-05 5.908799e-05
6.336090e-05 5.908672e-05
6.336333e-05 5.908383e-05
6.337568e-05 5.907880e-05
6.339827e-05 5.907115e-05
6.343131e-05 5.906043e-05
6.347495e-05 5.904628e-05
6.352918e-05 5.902842e-05
6.359390e-05 5.900667e-05
6.366884e-05 5.898093e-05
6.375361e-05 5.895124e-05
6.384769e-05 5.891772e-05
6.395042e-05 5.888062e-05
6.406107e-05 5.884025e-05
6.417878e-05 5.879703e-05
6.430268e-05 5.875140e-05
6.443185e-05 5.870388e-05
6.456536e-05 5.865497e-05
6.470230e-05 5.860522e-05
6.484180e-05 5.855513e-05
6.498301e-05 5.850520e-05
6.512517e-05 5.845589e-05
6.526755e-05 5.840763e-05
6.540949e-05 5.836082e-05
6.555038e-05 5.831578e-05
6.568967e-05 5.827282e-05
6.582686e-05 5.823220e-05
6.596148e-05 5.819414e-05
6.609312e-05 5.815882e-05
6.622140e-05 5.812637e-05
6.634594e-05 5.809691e-05
6.646644e-05 5.807050e-05
6.658256e-05 5.804720e-05
6.669402e-05 5.802701e-05
6.680055e-05 5.800992e-05
6.690186e-05 5.799587e-05
6.699771e-05 5.798479e-05
6.708785e-05 5.797657e-05
6.717203e-05 5.797107e-05
6.725004e-05 5.796811e-05
6.732165e-05 5.796748e-05
6.738666e-05 5.796892e-05
6.744485e-05 5.797216e-05
6.749606e-05 5.797687e-05
6.754010e-05 5.798266e-05
6.757683e-05 5.798914e-05
6.760611e-05 5.799586e-05
6.762783e-05 5.800233e-05
6.764190e-05 5.800804e-05
6.764826e-05 5.801244e-05
6.764688e-05 5.801498e-05
6.763776e-05 5.801510e-05
6.762093e-05 5.801223e-05
6.759645e-05 5.800582e-05
6.756444e-05 5.799537e-05
6.752505e-05 5.798040e-05
6.747844e-05 5.796050e-05
6.742487e-05 5.793536e-05
6.736459e-05 5.790473e-05
6.729793e-05 5.786849e-05
6.722522e-05 5.782663e-05
6.714685e-05 5.777926e-05
6.706323e-05 5.772661e-05
6.697480e-05 5.766904e-05
6.688201e-05 5.760700e-05
6.678531e-05 5.754105e-05
6.668517e-05 5.747180e-05
6.658204e-05 5.739994e-05
6.647634e-05 5.732617e-05
6.636852e-05 5.725122e-05
6.625898e-05 5.717580e-05
6.614809e-05 5.710060e-05
6.603623e-05 5.702627e-05
6.592373e-05 5.695343e-05
6.581093e-05 5.688263e-05
6.569813e-05 5.681437e-05
6.558563e-05 5.674908e-05
6.547372e-05 5.668714e-05
6.536269e-05 5.662887e-05
6.525281e-05 5.657452e-05
6.514436e-05 5.652429e-05
6.503762e-05 5.647833e-05
6.493288e-05 5.643673e-05
6.483041e-05 5.639952e-05
6.473054e-05 5.636670e-05
6.463355e-05 5.633821e-05
6.453978e-05 5.631393e-05
6.444956e-05 5.629371e-05
6.436324e-05 5.627736e-05
6.428118e-05 5.626462e-05
6.420376e-05 5.625520e-05
6.413139e-05 5.624877e-05
6.406447e-05 5.624495e-05
6.400343e-05 5.624330e-05
6.394872e-05 5.624339e-05
6.390078e-05 5.624470e-05
6.386008e-05 5.624672e-05
6.382709e-05 5.624888e-05
6.380226e-05 5.625062e-05
6.378604e-05 5.625136e-05
6.377886e-05 5.625050e-05
6.378112e-05 5.624747e-05
6.379316e-05 5.624174e-05
6.381527e-05 5.623279e-05
6.384764e-05 5.622018e-05
6.389038e-05 5.620353e-05
6.394349e-05 5.618256e-05
6.400684e-05 5.615710e-05
6.408016e-05 5.612707e-05
6.416307e-05 5.609252e-05
6.425506e-05 5.605361e-05
6.435547e-05 5.601062e-05
6.446359e-05 5.596392e-05
6.457861e-05 5.591395e-05
6.469966e-05 5.586123e-05
6.482586e-05 5.580631e-05
6.495632e-05 5.574976e-05
6.509015e-05 5.569217e-05
6.522651e-05 5.563409e-05
6.536460e-05 5.557607e-05
6.550367e-05 5.551861e-05
6.564302e-05 5.546220e-05
6.578201e-05 5.540724e-05
6.592006e-05 5.535412e-05
6.605663e-05 5.530318e-05
6.619123e-05 5.525469e-05
6.632342e-05 5.520890e-05
6.645280e-05 5.516601e-05
6.657898e-05 5.512620e-05
6.670162e-05 5.508957e-05
6.682038e-05 5.505624e-05
6.693496e-05 5.502626e-05
6.704507e-05 5.499965e-05
6.715042e-05 5.497642e-05
6.725075e-05 5.495653e-05
6.734580e-05 5.493992e-05
6.743531e-05 5.492650e-05
6.751904e-05 5.491613e-05
6.759674e-05 5.490866e-05
6.766820e-05 5.490389e-05
6.773318e-05 5.490157e-05
6.779146e-05 5.490144e-05
6.784285e-05 5.490317e-05
6.788716e-05 5.490640e-05
6.792420e-05 5.491075e-05
6.795382e-05 5.491576e-05
6.797587e-05 5.492096e-05
6.799025e-05 5.492584e-05
6.799686e-05 5.492987e-05
6.799563e-05 5.493249e-05
6.798653e-05 5.493313e-05
6.796956e-05 5.493124e-05
6.794476e-05 5.492626e-05
6.791220e-05 5.491768e-05
6.787200e-05 5.490501e-05
6.782432e-05 5.488785e-05
6.776938e-05 5.486585e-05
6.770743e-05 5.483876e-05
6.763878e-05 5.480644e-05
6.756377e-05 5.476885e-05
6.748279e-05 5.472610e-05
6.739627e-05 5.467838e-05
6.730465e-05 5.462602e-05
6.720843e-05 5.456946e-05
6.710808e-05 5.450921e-05
6.700409e-05 5.444588e-05
6.689697e-05 5.438011e-05
6.678719e-05 5.431258e-05
6.667521e-05 5.424400e-05
6.656148e-05 5.417504e-05
6.644643e-05 5.410639e-05
6.633045e-05 5.403866e-05
6.621393e-05 5.397245e-05
6.609721e-05 5.390830e-05
6.598065e-05 5.384668e-05
6.586456e-05 5.378801e-05
6.574926e-05 5.373265e-05
6.563504e-05 5.368091e-05
6.552220e-05 5.363301e-05
6.541103e-05 5.358914e-05
6.530181e-05 5.354944e-05
6.519483e-05 5.351397e-05
6.509038e-05 5.348275e-05
6.498877e-05 5.345577e-05
6.489030e-05 5.343293e-05
6.479528e-05 5.341412e-05
6.470404e-05 5.339916e-05
6.461692e-05 5.338783e-05
6.453426e-05 5.337987e-05
6.445643e-05 5.337495e-05
6.438380e-05 5.337271e-05
6.431677e-05 5.337277e-05
6.425574e-05 5.337466e-05
6.420113e-05 5.337791e-05
6.415335e-05 5.338200e-05
6.411283e-05 5.338637e-05
6.408002e-05 5.339044e-05
6.405533e-05 5.339361e-05
6.403918e-05 5.339528e-05
6.403197e-05 5.339484e-05
6.403405e-05 5.339169e-05
6.404574e-05 5.338527e-05
6.406729e-05 5.337506e-05
6.409888e-05 5.336059e-05
6.414058e-05 5.334150e-05
6.419239e-05 5.331749e-05
6.425416e-05 5.328840e-05
6.432562e-05 5.325418e-05
6.440639e-05 5.321489e-05
6.449597e-05 5.317072e-05
6.459373e-05 5.312199e-05
6.469896e-05 5.306911e-05
6.481090e-05 5.301257e-05
6.492870e-05 5.295293e-05
6.505151e-05 5.289080e-05
6.517847e-05 5.282680e-05
6.530874e-05 5.276155e-05
6.544151e-05 5.269567e-05
6.557601e-05 5.262976e-05
6.571152e-05 5.256435e-05
6.584737e-05 5.249997e-05
6.598295e-05 5.243706e-05
6.611769e-05 5.237604e-05
6.625108e-05 5.231727e-05
6.638265e-05 5.226107e-05
6.651198e-05 5.220771e-05
6.663865e-05 5.215741e-05
6.676232e-05 5.211035e-05
6.688263e-05 5.206670e-05
6.699926e-05 5.202655e-05
6.711192e-05 5.198998e-05
6.722030e-05 5.195704e-05
6.732413e-05 5.192775e-05
6.742314e-05 5.190209e-05
6.751707e-05 5.188001e-05
6.760565e-05 5.186143e-05
6.768864e-05 5.184623e-05
6.776579e-05 5.183428e-05
6.783684e-05 5.182537e-05
6.790158e-05 5.181930e-05
6.795976e-05 5.181579e-05
6.801116e-05 5.181455e-05
6.805558e-05 5.181522e-05
6.809281e-05 5.181741e-05
6.812267e-05 5.182070e-05
6.814499e-05 5.182461e-05
6.815963e-05 5.182865e-05
6.816646e-05 5.183229e-05
6.816538e-05 5.183498e-05
6.815633e-05 5.183615e-05
6.813928e-05 5.183524e-05
6.811423e-05 5.183171e-05
6.808123e-05 5.182502e-05
6.804037e-05 5.181471e-05
6.799178e-05 5.180033e-05
6.793566e-05 5.178154e-05
6.787224e-05 5.175808e-05
6.780183e-05 5.172979e-05
6.772477e-05 5.169661e-05
6.764145e-05 5.165862e-05
6.755231e-05 5.161599e-05
6.745783e-05 5.156902e-05
6.735849e-05 5.151812e-05
6.725482e-05 5.146378e-05
6.714734e-05 5.140657e-05
6.703659e-05 5.134711e-05
6.692309e-05 5.128605e-05
6.680733e-05 5.122406e-05
6.668980e-05 5.116181e-05
6.657096e-05 5.109993e-05
6.645126e-05 5.103903e-05
6.633110e-05 5.097968e-05
6.621087e-05 5.092239e-05
6.609094e-05 5.086762e-05
6.597165e-05 5.081576e-05
6.585333e-05 5.076717e-05
6.573631e-05 5.072212e-05
6.562089e-05 5.068083e-05
6.550736e-05 5.064348e-05
6.539602e-05 5.061016e-05
6.528717e-05 5.058094e-05
6.518110e-05 5.055583e-05
6.507809e-05 5.053477e-05
6.497847e-05 5.051767e-05
6.488252e-05 5.050439e-05
6.479057e-05 5.049474e-05
6.470293e-05 5.048847e-05
6.461995e-05 5.048530e-05
6.454196e-05 5.048489e-05
6.446933e-05 5.048687e-05
6.440242e-05 5.049080e-05
6.434160e-05 5.049622e-05
6.428726e-05 5.050263e-05
6.423980e-05 5.050948e-05
6.419961e-05 5.051618e-05
6.416708e-05 5.052215e-05
6.414262e-05 5.052674e-05
6.412660e-05 5.052935e-05
6.411937e-05 5.052932e-05
6.412126e-05 5.052606e-05
6.413256e-05 5.051897e-05
6.415348e-05 5.050752e-05
6.418418e-05 5.049126e-05
6.422471e-05 5.046978e-05
6.427504e-05 5.044282e-05
6.433502e-05 5.041020e-05
6.440438e-05 5.037190e-05
6.448275e-05 5.032800e-05
6.456962e-05 5.027872e-05
6.466439e-05 5.022442e-05
6.476639e-05 5.016553e-05
6.487486e-05 5.010261e-05
6.498901e-05 5.003625e-05
6.510802e-05 4.996712e-05
6.523107e-05 4.989587e-05
6.535734e-05 4.982319e-05
6.548608e-05 4.974974e-05
6.561654e-05 4.967615e-05
6.574804e-05 4.960302e-05
6.587993e-05 4.953087e-05
6.601164e-05 4.946022e-05
6.614262e-05 4.939151e-05
6.627239e-05 4.932512e-05
6.640049e-05 4.926140e-05
6.652651e-05 4.920064e-05
6.665006e-05 4.914309e-05
6.677079e-05 4.908896e-05
6.688838e-05 4.903841e-05
6.700249e-05 4.899157e-05
6.711284e-05 4.894855e-05
6.721913e-05 4.890940e-05
6.732110e-05 4.887415e-05
6.741846e-05 4.884280e-05
6.751095e-05 4.881532e-05
6.759831e-05 4.879164e-05
6.768028e-05 4.877167e-05
6.775660e-05 4.875526e-05
6.782702e-05 4.874226e-05
6.789130e-05 4.873245e-05
6.794918e-05 4.872558e-05
6.800042e-05 4.872137e-05
6.804481e-05 4.871946e-05
6.808210e-05 4.871950e-05
6.811210e-05 4.872105e-05
6.813461e-05 4.872367e-05
6.814946e-05 4.872686e-05
6.815648e-05 4.873009e-05
6.815557e-05 4.873284e-05
6.814660e-05 4.873453e-05
6.812953e-05 4.873461e-05
6.810431e-05 4.873253e-05
6.807098e-05 4.872777e-05
6.802959e-05 4.871983e-05
6.798025e-05 4.870829e-05
6.792313e-05 4.869279e-05
6.785847e-05 4.867304e-05
6.778654e-05 4.864887e-05
6.770769e-05 4.862020e-05
6.762231e-05 4.858709e-05
6.753085e-05 4.854969e-05
6.743380e-05 4.850828e-05
6.733169e-05 4.846321e-05
6.722504e-05 4.841497e-05
6.711444e-05 4.836407e-05
6.700043e-05 4.831112e-05
6.688358e-05 4.825673e-05
6.676443e-05 4.820155e-05
6.664349e-05 4.814620e-05
6.652128e-05 4.809130e-05
6.639825e-05 4.803743e-05
6.627485e-05 4.798513e-05
6.615151e-05 4.793490e-05
6.602861e-05 4.788716e-05
6.590652e-05 4.784230e-05
6.578559e-05 4.780064e-05
6.566616e-05 4.776244e-05
6.554854e-05 4.772790e-05
6.543304e-05 4.769718e-05
6.531996e-05 4.767036e-05
6.520960e-05 4.764749e-05
6.510225e-05 4.762855e-05
6.499820e-05 4.761349e-05
6.489775e-05 4.760219e-05
6.480119e-05 4.759449e-05
6.470884e-05 4.759017e-05
6.462099e-05 4.758899e-05
6.453796e-05 4.759063e-05
6.446008e-05 4.759473e-05
6.438769e-05 4.760091e-05
6.432111e-05 4.760871e-05
6.426071e-05 4.761764e-05
6.420683e-05 4.762719e-05
6.415985e-05 4.763677e-05
6.412011e-05 4.764579e-05
6.408799e-05 4.765362e-05
6.406383e-05 4.765963e-05
6.404798e-05 4.766315e-05
6.404077e-05 4.766355e-05
6.404247e-05 4.766018e-05
6.405334e-05 4.765245e-05
6.407356e-05 4.763981e-05
6.410327e-05 4.762179e-05
6.414249e-05 4.759801e-05
6.419117e-05 4.756818e-05
6.424916e-05 4.753215e-05
6.431619e-05 4.748989e-05
6.439188e-05 4.744153e-05
6.447575e-05 4.738731e-05
6.456723e-05 4.732761e-05
6.466565e-05 4.726292e-05
6.477030e-05 4.719382e-05
6.488041e-05 4.712097e-05
6.499522e-05 4.704506e-05
6.511394e-05 4.696681e-05
6.523580e-05 4.688695e-05
6.536007e-05 4.680617e-05
6.548605e-05 4.672516e-05
6.561309e-05 4.664453e-05
6.574059e-05 4.656487e-05
6.586799e-05 4.648672e-05
6.599477e-05 4.641054e-05
6.612048e-05 4.633675e-05
6.624468e-05 4.626572e-05
6.636697e-05 4.619777e-05
6.648698e-05 4.613316e-05
6.660438e-05 4.607214e-05
6.671884e-05 4.601487e-05
6.683005e-05 4.596151e-05
6.693772e-05 4.591217e-05
6.704158e-05 4.586693e-05
6.714133e-05 4.582583e-05
6.723671e-05 4.578890e-05
6.732746e-05 4.575611e-05
6.741330e-05 4.572742e-05
6.749397e-05 4.570274e-05
6.756922e-05 4.568194e-05
6.763877e-05 4.566489e-05
6.770237e-05 4.565137e-05
6.775976e-05 4.564117e-05
6.781067e-05 4.563399e-05
6.785487e-05 4.562952e-05
6.789210e-05 4.562740e-05
6.792214e-05 4.562721e-05
6.794477e-05 4.562852e-05
6.795977e-05 4.563084e-05
6.796698e-05 4.563367e-05
6.796622e-05 4.563646e-05
6.795737e-05 4.563867e-05
6.794033e-05 4.563974e-05
6.791503e-05 4.563912e-05
6.788148e-05 4.563630e-05
6.783970e-05 4.563077e-05
6.778977e-05 4.562211e-05
6.773186e-05 4.560993e-05
6.766616e-05 4.559396e-05
6.759295e-05 4.557399e-05
6.751257e-05 4.554994e-05
6.742542e-05 4.552183e-05
6.733195e-05 4.548979e-05
6.723267e-05 4.545405e-05
6.712811e-05 4.541498e-05
6.701886e-05 4.537298e-05
6.690549e-05 4.532858e-05
6.678861e-05 4.528231e-05
6.666881e-05 4.523478e-05
6.654666e-05 4.518658e-05
6.642273e-05 4.513833e-05
6.629754e-05 4.509059e-05
6.617160e-05 4.504393e-05
6.604538e-05 4.499887e-05
6.591934e-05 4.495585e-05
6.579388e-05 4.491531e-05
6.566940e-05 4.487759e-05
6.554626e-05 4.484300e-05
6.542482e-05 4.481177e-05
6.530539e-05 4.478410e-05
6.518831e-05 4.476012e-05
6.507387e-05 4.473989e-05
6.496237e-05 4.472344e-05
6.485410e-05 4.471076e-05
6.474936e-05 4.470174e-05
6.464842e-05 4.469627e-05
6.455158e-05 4.469417e-05
6.445913e-05 4.469521e-05
6.437136e-05 4.469911e-05
6.428857e-05 4.470555e-05
6.421106e-05 4.471416e-05
6.413914e-05 4.472451e-05
6.407313e-05 4.473615e-05
6.401334e-05 4.474857e-05
6.396011e-05 4.476121e-05
6.391376e-05 4.477350e-05
6.387461e-05 4.478480e-05
6.384299e-05 4.479449e-05
6.381922e-05 4.480188e-05
6.380361e-05 4.480632e-05
6.379643e-05 4.480713e-05
6.379793e-05 4.480367e-05
6.380833e-05 4.479532e-05
6.382779e-05 4.478153e-05
6.385640e-05 4.476183e-05
6.389418e-05 4.473581e-05
6.394106e-05 4.470321e-05
6.399687e-05 4.466388e-05
6.406134e-05 4.461782e-05
6.413410e-05 4.456516e-05
6.421470e-05 4.450618e-05
6.430256e-05 4.444128e-05
6.439707e-05 4.437100e-05
6.449755e-05 4.429597e-05
6.460326e-05 4.421686e-05
6.471348e-05 4.413444e-05
6.482747e-05 4.404945e-05
6.494450e-05 4.396266e-05
6.506389e-05 4.387483e-05
6.518497e-05 4.378666e-05
6.530713e-05 4.369881e-05
6.542981e-05 4.361191e-05
6.555247e-05 4.352651e-05
6.567464e-05 4.344312e-05
6.579586e-05 4.336218e-05
6.591574e-05 4.328408e-05
6.603389e-05 4.320917e-05
6.614996e-05 4.313772e-05
6.626363e-05 4.307000e-05
6.637458e-05 4.300621e-05
6.648252e-05 4.294650e-05
6.658716e-05 4.289101e-05
6.668822e-05 4.283983e-05
6.678542e-05 4.279304e-05
6.687851e-05 4.275064e-05
6.696720e-05 4.271266e-05
6.705124e-05 4.267904e-05
6.713035e-05 4.264973e-05
6.720427e-05 4.262462e-05
6.727272e-05 4.260357e-05
6.733543e-05 4.258640e-05
6.739213e-05 4.257288e-05
6.744254e-05 4.256277e-05
6.748641e-05 4.255575e-05
6.752346e-05 4.255148e-05
6.755343e-05 4.254955e-05
6.757610e-05 4.254955e-05
6.759121e-05 4.255100e-05
6.759857e-05 4.255341e-05
6.759797e-05 4.255624e-05
6.758926e-05 4.255895e-05
6.757231e-05 4.256101e-05
6.754703e-05 4.256186e-05
6.751337e-05 4.256098e-05
6.747133e-05 4.255788e-05
6.742099e-05 4.255212e-05
6.736247e-05 4.254332e-05
6.729596e-05 4.253117e-05
6.722171e-05 4.251548e-05
6.714008e-05 4.249612e-05
6.705145e-05 4.247310e-05
6.695628e-05 4.244652e-05
6.685509e-05 4.241659e-05
6.674845e-05 4.238363e-05
6.663695e-05 4.234803e-05
6.652120e-05 4.231026e-05
6.640184e-05 4.227084e-05
6.627949e-05 4.223032e-05
6.615476e-05 4.218928e-05
6.602823e-05 4.214827e-05
6.590049e-05 4.210786e-05
6.577206e-05 4.206857e-05
6.564345e-05 4.203089e-05
6.551513e-05 4.199524e-05
6.538753e-05 4.196203e-05
6.526108e-05 4.193158e-05
6.513615e-05 4.190417e-05
6.501310e-05 4.188003e-05
6.489227e-05 4.185931e-05
6.477400e-05 4.184214e-05
6.465858e-05 4.182857e-05
6.454631e-05 4.181861e-05
6.443749e-05 4.181221e-05
6.433240e-05 4.180927e-05
6.423132e-05 4.180966e-05
6.413452e-05 4.181316e-05
6.404228e-05 4.181955e-05
6.395488e-05 4.182853e-05
6.387260e-05 4.183975e-05
6.379572e-05 4.185283e-05
6.372452e-05 4.186733e-05
6.365930e-05 4.188277e-05
6.360033e-05 4.189862e-05
6.354792e-05 4.191433e-05
6.350236e-05 4.192927e-05
6.346393e-05 4.194283e-05
6.343293e-05 4.195432e-05
6.340962e-05 4.196308e-05
6.339429e-05 4.196841e-05
6.338717e-05 4.196964e-05
6.338847e-05 4.196609e-05
6.339837e-05 4.195716e-05
6.341700e-05 4.194227e-05
6.344442e-05 4.192094e-05
6.348063e-05 4.189278e-05
6.352555e-05 4.185753e-05
6.357898e-05 4.181503e-05
6.364068e-05 4.176532e-05
6.371028e-05 4.170853e-05
6.378732e-05 4.164498e-05
6.387128e-05 4.157511e-05
6.396157e-05 4.149948e-05
6.405753e-05 4.141875e-05
6.415849e-05 4.133366e-05
6.426375e-05 4.124500e-05
6.437263e-05 4.115355e-05
6.448444e-05 4.106014e-05
6.459855e-05 4.096554e-05
6.471432e-05 4.087051e-05
6.483120e-05 4.077574e-05
6.494863e-05 4.068188e-05
6.506615e-05 4.058953e-05
6.518328e-05 4.049921e-05
6.529962e-05 4.041139e-05
6.541477e-05 4.032648e-05
6.552839e-05 4.024485e-05
6.564014e-05 4.016681e-05
6.574969e-05 4.009263e-05
6.585677e-05 4.002251e-05
6.596107e-05 3.995666e-05
6.606232e-05 3.989520e-05
6.616025e-05 3.983827e-05
6.625458e-05 3.978592e-05
6.634506e-05 3.973821e-05
6.643140e-05 3.969516e-05
6.651336e-05 3.965674e-05
6.659064e-05 3.962289e-05
6.666298e-05 3.959355e-05
6.673009e-05 3.956857e-05
6.679170e-05 3.954779e-05
6.684752e-05 3.953102e-05
6.689727e-05 3.951801e-05
6.694065e-05 3.950846e-05
6.697739e-05 3.950205e-05
6.700721e-05 3.949839e-05
6.702984e-05 3.949708e-05
6.704501e-05 3.949766e-05
6.705249e-05 3.949963e-05
6.705206e-05 3.950249e-05
6.704352e-05 3.950571e-05
6.702672e-05 3.950874e-05
6.700153e-05 3.951105e-05
6.696787e-05 3.951212e-05
6.692573e-05 3.951146e-05
6.687514e-05 3.950862e-05
6.681620e-05 3.950322e-05
6.674910e-05 3.949495e-05
6.667408e-05 3.948358e-05
6.659146e-05 3.946898e-05
6.650164e-05 3.945112e-05
6.640509e-05 3.943010e-05
6.630234e-05 3.940608e-05
6.619397e-05 3.937934e-05
6.608060e-05 3.935026e-05
6.596286e-05 3.931925e-05
6.584142e-05 3.928680e-05
6.571692e-05 3.925343e-05
6.559002e-05 3.921968e-05
6.546134e-05 3.918606e-05
6.533148e-05 3.915312e-05
6.520099e-05 3.912133e-05
6.507041e-05 3.909115e-05
6.494024e-05 3.906299e-05
6.481094e-05 3.903722e-05
6.468293e-05 3.901414e-05
6.455662e-05 3.899401e-05
6.443238e-05 3.897702e-05
6.431056e-05 3.896334e-05
6.419149e-05 3.895304e-05
6.407548e-05 3.894618e-05
6.396282e-05 3.894273e-05
6.385382e-05 3.894264e-05
6.374873e-05 3.894579e-05
6.364784e-05 3.895202e-05
6.355141e-05 3.896112e-05
6.345969e-05 3.897284e-05
6.337296e-05 3.898686e-05
6.329147e-05 3.900282e-05
6.321547e-05 3.902033e-05
6.314523e-05 3.903893e-05
6.308101e-05 3.905812e-05
6.302306e-05 3.907736e-05
6.297165e-05 3.909607e-05
6.292702e-05 3.911363e-05
6.288944e-05 3.912938e-05
6.285916e-05 3.914265e-05
6.283640e-05 3.915275e-05
6.282141e-05 3.915896e-05
6.281437e-05 3.916059e-05
6.281546e-05 3.915698e-05
6.282483e-05 3.914749e-05
6.284256e-05 3.913155e-05
6.286871e-05 3.910866e-05
6.290322e-05 3.907846e-05
6.294602e-05 3.904066e-05
6.299691e-05 3.899515e-05
6.305563e-05 3.894194e-05
6.312182e-05 3.888122e-05
6.319505e-05 3.881332e-05
6.327483e-05 3.873871e-05
6.336059e-05 3.865798e-05
6.345172e-05 3.857183e-05
6.354758e-05 3.848104e-05
6.364754e-05 3.838643e-05
6.375094e-05 3.828884e-05
6.385716e-05 3.818911e-05
6.396560e-05 3.808807e-05
6.407568e-05 3.798649e-05
6.418687e-05 3.788512e-05
6.429868e-05 3.778462e-05
6.441065e-05 3.768562e-05
6.452236e-05 3.758867e-05
6.463342e-05 3.749426e-05
6.474347e-05 3.740283e-05
6.485217e-05 3.731477e-05
6.495921e-05 3.723039e-05
6.506429e-05 3.714999e-05
6.516713e-05 3.707379e-05
6.526744e-05 3.700201e-05
6.536496e-05 3.693480e-05
6.545943e-05 3.687229e-05
6.555058e-05 3.681457e-05
6.563814e-05 3.676171e-05
6.572185e-05 3.671373e-05
6.580144e-05 3.667063e-05
6.587664e-05 3.663237e-05
6.594716e-05 3.659888e-05
6.601271e-05 3.657006e-05
6.607302e-05 3.654576e-05
6.612777e-05 3.652578e-05
6.617668e-05 3.650991e-05
6.621944e-05 3.649787e-05
6.625575e-05 3.648934e-05
6.628530e-05 3.648397e-05
6.630782e-05 3.648135e-05
6.632300e-05 3.648104e-05
6.633058e-05 3.648258e-05
6.633032e-05 3.648546e-05
6.632198e-05 3.648916e-05
6.630538e-05 3.649316e-05
6.628036e-05 3.649693e-05
6.624683e-05 3.649995e-05
6.620472e-05 3.650172e-05
6.615405e-05 3.650182e-05
6.609490e-05 3.649984e-05
6.602743e-05 3.649547e-05
6.595187e-05 3.648845e-05
6.586854e-05 3.647866e-05
6.577784e-05 3.646604e-05
6.568024e-05 3.645063e-05
6.557628e-05 3.643260e-05
6.546654e-05 3.641218e-05
6.535167e-05 3.638971e-05
6.523234e-05 3.636557e-05
6.510922e-05 3.634020e-05
6.498300e-05 3.631410e-05
6.485436e-05 3.628774e-05
6.472395e-05 3.626163e-05
6.459239e-05 3.623626e-05
6.446028e-05 3.621207e-05
6.432818e-05 3.618950e-05
6.419660e-05 3.616893e-05
6.406602e-05 3.615068e-05
6.393689e-05 3.613505e-05
6.380963e-05 3.612226e-05
6.368461e-05 3.611250e-05
6.356221e-05 3.610589e-05
6.344274e-05 3.610250e-05
6.332652e-05 3.610236e-05
6.321386e-05 3.610544e-05
6.310503e-05 3.611166e-05
6.300030e-05 3.612089e-05
6.289994e-05 3.613295e-05
6.280420e-05 3.614762e-05
6.271332e-05 3.616462e-05
6.262754e-05 3.618364e-05
6.254711e-05 3.620429e-05
6.247225e-05 3.622617e-05
6.240321e-05 3.624880e-05
6.234020e-05 3.627167e-05
6.228346e-05 3.629424e-05
6.223322e-05 3.631589e-05
6.218969e-05 3.633601e-05
6.215308e-05 3.635391e-05
6.212362e-05 3.636891e-05
6.210148e-05 3.638030e-05
6.208687e-05 3.638737e-05
6.207994e-05 3.638941e-05
6.208082e-05 3.638574e-05
6.208962e-05 3.637572e-05
6.210641e-05 3.635878e-05
6.213118e-05 3.633442e-05
6.216389e-05 3.630227e-05
6.220443e-05 3.626206e-05
6.225260e-05 3.621367e-05
6.230814e-05 3.615716e-05
6.237070e-05 3.609271e-05
6.243989e-05 3.602069e-05
6.251521e-05 3.594158e-05
6.259615e-05 3.585602e-05
6.268214e-05 3.576475e-05
6.277259e-05 3.566856e-05
6.286690e-05 3.556832e-05
6.296448e-05 3.546491e-05
6.306475e-05 3.535920e-05
6.316716e-05 3.525205e-05
6.327118e-05 3.514427e-05
6.337631e-05 3.503663e-05
6.348212e-05 3.492984e-05
6.358817e-05 3.482452e-05
6.369408e-05 3.472126e-05
6.379949e-05 3.462059e-05
6.390406e-05 3.452294e-05
6.400749e-05 3.442873e-05
6.410947e-05 3.433830e-05
6.420972e-05 3.425195e-05
6.430797e-05 3.416993e-05
6.440396e-05 3.409246e-05
6.449743e-05 3.401972e-05
6.458812e-05 3.395185e-05
6.467578e-05 3.388895e-05
6.476013e-05 3.383111e-05
6.484093e-05 3.377836e-05
6.491789e-05 3.373073e-05
6.499074e-05 3.368818e-05
6.505920e-05 3.365067e-05
6.512298e-05 3.361810e-05
6.518178e-05 3.359035e-05
6.523529e-05 3.356724e-05
6.528320e-05 3.354856e-05
6.532519e-05 3.353407e-05
6.536094e-05 3.352345e-05
6.539014e-05 3.351638e-05
6.541246e-05 3.351246e-05
6.542759e-05 3.351127e-05
6.543525e-05 3.351237e-05
6.543516e-05 3.351526e-05
6.542705e-05 3.351944e-05
6.541071e-05 3.352440e-05
6.538595e-05 3.352960e-05
6.535265e-05 3.353455e-05
6.531071e-05 3.353877e-05
6.526013e-05 3.354180e-05
6.520097e-05 3.354324e-05
6.513335e-05 3.354278e-05
6.505752e-05 3.354015e-05
6.497377e-05 3.353520e-05
6.488249e-05 3.352785e-05
6.478416e-05 3.351812e-05
6.467932e-05 3.350613e-05
6.456859e-05 3.349210e-05
6.445261e-05 3.347631e-05
6.433208e-05 3.345912e-05
6.420770e-05 3.344093e-05
6.408018e-05 3.342217e-05
6.395023e-05 3.340330e-05
6.381853e-05 3.338479e-05
6.368573e-05 3.336707e-05
6.355244e-05 3.335057e-05
6.341925e-05 3.333568e-05
6.328669e-05 3.332276e-05
6.315528e-05 3.331210e-05
6.302546e-05 3.330397e-05
6.289767e-05 3.329857e-05
6.277230e-05 3.329606e-05
6.264972e-05 3.329654e-05
6.253026e-05 3.330008e-05
6.241423e-05 3.330666e-05
6.230193e-05 3.331626e-05
6.219364e-05 3.332876e-05
6.208963e-05 3.334404e-05
6.199013e-05 3.336189e-05
6.189540e-05 3.338207e-05
6.180565e-05 3.340431e-05
6.172112e-05 3.342826e-05
6.164202e-05 3.345353e-05
6.156855e-05 3.347971e-05
6.150093e-05 3.350630e-05
6.143936e-05 3.353278e-05
6.138402e-05 3.355859e-05
6.133511e-05 3.358312e-05
6.129282e-05 3.360571e-05
6.125731e-05 3.362571e-05
6.122876e-05 3.364239e-05
6.120733e-05 3.365504e-05
6.119315e-05 3.366294e-05
6.118634e-05 3.366538e-05
6.118701e-05 3.366167e-05
6.119522e-05 3.365116e-05
6.121100e-05 3.363327e-05
6.123432e-05 3.360752e-05
6.126512e-05 3.357353e-05
6.130326e-05 3.353104e-05
6.134854e-05 3.347995e-05
6.140072e-05 3.342031e-05
6.145945e-05 3.335235e-05
6.152435e-05 3.327644e-05
6.159497e-05 3.319311e-05
6.167082e-05 3.310301e-05
6.175138e-05 3.300691e-05
6.183612e-05 3.290565e-05
6.192447e-05 3.280012e-05
6.201590e-05 3.269123e-05
6.210988e-05 3.257990e-05
6.220591e-05 3.246700e-05
6.230352e-05 3.235338e-05
6.240225e-05 3.223984e-05
6.250170e-05 3.212710e-05
6.260148e-05 3.201582e-05
6.270123e-05 3.190661e-05
6.280064e-05 3.180000e-05
6.289938e-05 3.169646e-05
6.299718e-05 3.159642e-05
6.309375e-05 3.150024e-05
6.318884e-05 3.140823e-05
6.328218e-05 3.132067e-05
6.337353e-05 3.123777e-05
6.346263e-05 3.115974e-05
6.354924e-05 3.108674e-05
6.363311e-05 3.101887e-05
6.371397e-05 3.095624e-05
6.379158e-05 3.089891e-05
6.386566e-05 3.084690e-05
6.393592e-05 3.080021e-05
6.400210e-05 3.075880e-05
6.406389e-05 3.072259e-05
6.412098e-05 3.069148e-05
6.417306e-05 3.066531e-05
6.421981e-05 3.064390e-05
6.426089e-05 3.062699e-05
6.429597e-05 3.061433e-05
6.432470e-05 3.060557e-05
6.434676e-05 3.060037e-05
6.436181e-05 3.059831e-05
6.436952e-05 3.059896e-05
6.436959e-05 3.060185e-05
6.436173e-05 3.060650e-05
6.434571e-05 3.061239e-05
6.432129e-05 3.061902e-05
6.428833e-05 3.062589e-05
6.424671e-05 3.063252e-05
6.419639e-05 3.063847e-05
6.413741e-05 3.064334e-05
6.406988e-05 3.064679e-05
6.399402e-05 3.064856e-05
6.391012e-05 3.064846e-05
6.381857e-05 3.064641e-05
6.371984e-05 3.064238e-05
6.361449e-05 3.063649e-05
6.350313e-05 3.062889e-05
6.338643e-05 3.061984e-05
6.326511e-05 3.060965e-05
6.313988e-05 3.059869e-05
6.301150e-05 3.058734e-05
6.288067e-05 3.057603e-05
6.274812e-05 3.056517e-05
6.261451e-05 3.055516e-05
6.248049e-05 3.054641e-05
6.234666e-05 3.053926e-05
6.221358e-05 3.053402e-05
6.208177e-05 3.053099e-05
6.195170e-05 3.053038e-05
6.182381e-05 3.053239e-05
6.169851e-05 3.053714e-05
6.157616e-05 3.054472e-05
6.145710e-05 3.055516e-05
6.134165e-05 3.056845e-05
6.123009e-05 3.058453e-05
6.112271e-05 3.060328e-05
6.101975e-05 3.062455e-05
6.092146e-05 3.064813e-05
6.082805e-05 3.067377e-05
6.073974e-05 3.070116e-05
6.065674e-05 3.072996e-05
6.057923e-05 3.075977e-05
6.050741e-05 3.079015e-05
6.044144e-05 3.082061e-05
6.038150e-05 3.085062e-05
6.032775e-05 3.087959e-05
6.028034e-05 3.090690e-05
6.023943e-05 3.093191e-05
6.020514e-05 3.095392e-05
6.017760e-05 3.097223e-05
6.015693e-05 3.098610e-05
6.014324e-05 3.099481e-05
6.013658e-05 3.099764e-05
6.013704e-05 3.099389e-05
6.014462e-05 3.098292e-05
6.015934e-05 3.096416e-05
6.018113e-05 3.093710e-05
6.020991e-05 3.090138e-05
6.024553e-05 3.085675e-05
6.028778e-05 3.080313e-05
6.033642e-05 3.074057e-05
6.039112e-05 3.066933e-05
6.045151e-05 3.058979e-05
6.051719e-05 3.050251e-05
6.058770e-05 3.040817e-05
6.066257e-05 3.030757e-05
6.074129e-05 3.020157e-05
6.082339e-05 3.009111e-05
6.090837e-05 2.997711e-05
6.099575e-05 2.986052e-05
6.108508e-05 2.974226e-05
6.117595e-05 2.962318e-05
6.126794e-05 2.950411e-05
6.136070e-05 2.938580e-05
6.145387e-05 2.926894e-05
6.154714e-05 2.915413e-05
6.164021e-05 2.904195e-05
6.173279e-05 2.893287e-05
6.182464e-05 2.882734e-05
6.191548e-05 2.872573e-05
6.200508e-05 2.862837e-05
6.209320e-05 2.853555e-05
6.217959e-05 2.844751e-05
6.226403e-05 2.836445e-05
6.234627e-05 2.828655e-05
6.242607e-05 2.821395e-05
6.250317e-05 2.814674e-05
6.257733e-05 2.808502e-05
6.264827e-05 2.802880e-05
6.271572e-05 2.797812e-05
6.277939e-05 2.793295e-05
6.283898e-05 2.789323e-05
6.289417e-05 2.785887e-05
6.294465e-05 2.782973e-05
6.299008e-05 2.780564e-05
6.303012e-05 2.778639e-05
6.306440e-05 2.777172e-05
6.309258e-05 2.776131e-05
6.311430e-05 2.775484e-05
6.312920e-05 2.775192e-05
6.313694e-05 2.775212e-05
6.313718e-05 2.775500e-05
6.312960e-05 2.776009e-05
6.311395e-05 2.776690e-05
6.308996e-05 2.777493e-05
6.305745e-05 2.778370e-05
6.301628e-05 2.779273e-05
6.296639e-05 2.780159e-05
6.290779e-05 2.780986e-05
6.284058e-05 2.781722e-05
6.276494e-05 2.782337e-05
6.268118e-05 2.782813e-05
6.258966e-05 2.783137e-05
6.249087e-05 2.783307e-05
6.238535e-05 2.783328e-05
6.227374e-05 2.783215e-05
6.215671e-05 2.782987e-05
6.203500e-05 2.782672e-05
6.190935e-05 2.782302e-05
6.178052e-05 2.781912e-05
6.164926e-05 2.781540e-05
6.151630e-05 2.781223e-05
6.138234e-05 2.780998e-05
6.124804e-05 2.780899e-05
6.111402e-05 2.780960e-05
6.098086e-05 2.781208e-05
6.084909e-05 2.781668e-05
6.071921e-05 2.782360e-05
6.059165e-05 2.783301e-05
6.046683e-05 2.784500e-05
6.034512e-05 2.785965e-05
6.022687e-05 2.787696e-05
6.011238e-05 2.789692e-05
6.000194e-05 2.791942e-05
5.989583e-05 2.794436e-05
5.979427e-05 2.797155e-05
5.969751e-05 2.800078e-05
5.960574e-05 2.803178e-05
5.951916e-05 2.806424e-05
5.943797e-05 2.809779e-05
5.936232e-05 2.813204e-05
5.929237e-05 2.816653e-05
5.922828e-05 2.820075e-05
5.917017e-05 2.823418e-05
5.911819e-05 2.826621e-05
5.907244e-05 2.829622e-05
5.903304e-05 2.832356e-05
5.900009e-05 2.834752e-05
5.897366e-05 2.836739e-05
5.895383e-05 2.838243e-05
5.894065e-05 2.839192e-05
5.893418e-05 2.839513e-05
5.893441e-05 2.839136e-05
5.894135e-05 2.837997e-05
5.895496e-05 2.836039e-05
5.897515e-05 2.833211e-05
5.900181e-05 2.829479e-05
5.903478e-05 2.824817e-05
5.907386e-05 2.819219e-05
5.911880e-05 2.812693e-05
5.916928e-05 2.805264e-05
5.922497e-05 2.796973e-05
5.928549e-05 2.787880e-05
5.935042e-05 2.778054e-05
5.941934e-05 2.767577e-05
5.949180e-05 2.756540e-05
5.956736e-05 2.745036e-05
5.964560e-05 2.733164e-05
5.972609e-05 2.721019e-05
5.980843e-05 2.708695e-05
5.989225e-05 2.696282e-05
5.997720e-05 2.683862e-05
6.006295e-05 2.671514e-05
6.014920e-05 2.659308e-05
6.023567e-05 2.647307e-05
6.032209e-05 2.635569e-05
6.040820e-05 2.624144e-05
6.049378e-05 2.613077e-05
6.057860e-05 2.602407e-05
6.066241e-05 2.592169e-05
6.074501e-05 2.582392e-05
6.082616e-05 2.573103e-05
6.090565e-05 2.564322e-05
6.098324e-05 2.556069e-05
6.105870e-05 2.548359e-05
6.113179e-05 2.541204e-05
6.120225e-05 2.534612e-05
6.126982e-05 2.528590e-05
6.133422e-05 2.523140e-05
6.139517e-05 2.518262e-05
6.145236e-05 2.513951e-05
6.150548e-05 2.510201e-05
6.155418e-05 2.507000e-05
6.159814e-05 2.504333e-05
6.163699e-05 2.502179e-05
6.167037e-05 2.500515e-05
6.169791e-05 2.499314e-05
6.171921e-05 2.498542e-05
6.173392e-05 2.498164e-05
6.174165e-05 2.498139e-05
6.174206e-05 2.498426e-05
6.173479e-05 2.498978e-05
6.171956e-05 2.499748e-05
6.169607e-05 2.500689e-05
6.166412e-05 2.501752e-05
6.162355e-05 2.502892e-05
6.157425e-05 2.504065e-05
6.151623e-05 2.505230e-05
6.144956e-05 2.506353e-05
6.137441e-05 2.507406e-05
6.129106e-05 2.508365e-05
6.119988e-05 2.509219e-05
6.110135e-05 2.509960e-05
6.099602e-05 2.510592e-05
6.088453e-05 2.511125e-05
6.076757e-05 2.511574e-05
6.064588e-05 2.511964e-05
6.052023e-05 2.512322e-05
6.039139e-05 2.512679e-05
6.026013e-05 2.513067e-05
6.012721e-05 2.513520e-05
5.999334e-05 2.514071e-05
5.985921e-05 2.514750e-05
5.972545e-05 2.515586e-05
5.959266e-05 2.516604e-05
5.946138e-05 2.517826e-05
5.933211e-05 2.519269e-05
5.920532e-05 2.520946e-05
5.908140e-05 2.522866e-05
5.896074e-05 2.525033e-05
5.884369e-05 2.527446e-05
5.873055e-05 2.530100e-05
5.862160e-05 2.532987e-05
5.851710e-05 2.536090e-05
5.841729e-05 2.539393e-05
5.832238e-05 2.542871e-05
5.823256e-05 2.546497e-05
5.814801e-05 2.550238e-05
5.806889e-05 2.554058e-05
5.799535e-05 2.557915e-05
5.792752e-05 2.561763e-05
5.786551e-05 2.565551e-05
5.780944e-05 2.569223e-05
5.775940e-05 2.572722e-05
5.771547e-05 2.575983e-05
5.767771e-05 2.578940e-05
5.764620e-05 2.581523e-05
5.762096e-05 2.583660e-05
5.760204e-05 2.585277e-05
5.758944e-05 2.586300e-05
5.758316e-05 2.586658e-05
5.758317e-05 2.586280e-05
5.758944e-05 2.585103e-05
5.760189e-05 2.583069e-05
5.762041e-05 2.580130e-05
5.764486e-05 2.576249e-05
5.767509e-05 2.571405e-05
5.771086e-05 2.565590e-05
5.775194e-05 2.558814e-05
5.779804e-05 2.551105e-05
5.784884e-05 2.542506e-05
5.790399e-05 2.533078e-05
5.796313e-05 2.522893e-05
5.802586e-05 2.512035e-05
5.809182e-05 2.500596e-05
5.816060e-05 2.488675e-05
5.823183e-05 2.476369e-05
5.830515e-05 2.463779e-05
5.838022e-05 2.450999e-05
5.845672e-05 2.438121e-05
5.853434e-05 2.425231e-05
5.861280e-05 2.412407e-05
5.869184e-05 2.399722e-05
5.877121e-05 2.387241e-05
5.885069e-05 2.375022e-05
5.893006e-05 2.363118e-05
5.900909e-05 2.351574e-05
5.908758e-05 2.340431e-05
5.916533e-05 2.329725e-05
5.924213e-05 2.319487e-05
5.931777e-05 2.309743e-05
5.939204e-05 2.300518e-05
5.946473e-05 2.291829e-05
5.953560e-05 2.283695e-05
5.960443e-05 2.276129e-05
5.967095e-05 2.269140e-05
5.973492e-05 2.262737e-05
5.979606e-05 2.256924e-05
5.985408e-05 2.251701e-05
5.990868e-05 2.247067e-05
5.995954e-05 2.243016e-05
6.000631e-05 2.239538e-05
6.004865e-05 2.236621e-05
6.008619e-05 2.234246e-05
6.011856e-05 2.232392e-05
6.014535e-05 2.231033e-05
6.016617e-05 2.230139e-05
6.018063e-05 2.229676e-05
6.018834e-05 2.229607e-05
6.018891e-05 2.229890e-05
6.018198e-05 2.230483e-05
6.016721e-05 2.231341e-05
6.014431e-05 2.232416e-05
6.011303e-05 2.233663e-05
6.007318e-05 2.235035e-05
6.002465e-05 2.236491e-05
5.996740e-05 2.237991e-05
5.990149e-05 2.239498e-05
5.982707e-05 2.240983e-05
5.974442e-05 2.242424e-05
5.965389e-05 2.243804e-05
5.955595e-05 2.245114e-05
5.945117e-05 2.246355e-05
5.934017e-05 2.247531e-05
5.922367e-05 2.248657e-05
5.910241e-05 2.249751e-05
5.897717e-05 2.250835e-05
5.884875e-05 2.251937e-05
5.871794e-05 2.253085e-05
5.858551e-05 2.254306e-05
5.845218e-05 2.255631e-05
5.831867e-05 2.257085e-05
5.818562e-05 2.258694e-05
5.805364e-05 2.260479e-05
5.792329e-05 2.262459e-05
5.779507e-05 2.264647e-05
5.766945e-05 2.267056e-05
5.754686e-05 2.269690e-05
5.742766e-05 2.272551e-05
5.731220e-05 2.275638e-05
5.720078e-05 2.278943e-05
5.709368e-05 2.282454e-05
5.699116e-05 2.286158e-05
5.689343e-05 2.290032e-05
5.680069e-05 2.294054e-05
5.671312e-05 2.298194e-05
5.663088e-05 2.302418e-05
5.655410e-05 2.306690e-05
5.648291e-05 2.310966e-05
5.641742e-05 2.315200e-05
5.635771e-05 2.319340e-05
5.630386e-05 2.323331e-05
5.625593e-05 2.327114e-05
5.621396e-05 2.330624e-05
5.617798e-05 2.333794e-05
5.614801e-05 2.336555e-05
5.612405e-05 2.338834e-05
5.610610e-05 2.340558e-05
5.609411e-05 2.341653e-05
5.608805e-05 2.342046e-05
5.608785e-05 2.341669e-05
5.609342e-05 2.340458e-05
5.610467e-05 2.338355e-05
5.612146e-05 2.335313e-05
5.614363e-05 2.331298e-05
5.617099e-05 2.326286e-05
5.620334e-05 2.320274e-05
5.624043e-05 2.313272e-05
5.628199e-05 2.305309e-05
5.632773e-05 2.296431e-05
5.637733e-05 2.286699e-05
5.643047e-05 2.276188e-05
5.648682e-05 2.264986e-05
5.654604e-05 2.253185e-05
5.660781e-05 2.240885e-05
5.667180e-05 2.228188e-05
5.673771e-05 2.215194e-05
5.680526e-05 2.202002e-05
5.687417e-05 2.188703e-05
5.694420e-05 2.175385e-05
5.701511e-05 2.162128e-05
5.708667e-05 2.149007e-05
5.715869e-05 2.136087e-05
5.723097e-05 2.123429e-05
5.730331e-05 2.111085e-05
5.737552e-05 2.099103e-05
5.744744e-05 2.087525e-05
5.751886e-05 2.076387e-05
5.758960e-05 2.065721e-05
5.765948e-05 2.055556e-05
5.772829e-05 2.045916e-05
5.779582e-05 2.036822e-05
5.786187e-05 2.028291e-05
5.792620e-05 2.020339e-05
5.798857e-05 2.012977e-05
5.804872e-05 2.006214e-05
5.810640e-05 2.000057e-05
5.816130e-05 1.994507e-05
5.821312e-05 1.989564e-05
5.826155e-05 1.985226e-05
5.830623e-05 1.981483e-05
5.834681e-05 1.978325e-05
5.838292e-05 1.975737e-05
5.841415e-05 1.973699e-05
5.844011e-05 1.972187e-05
5.846038e-05 1.971174e-05
5.847455e-05 1.970629e-05
5.848220e-05 1.970515e-05
5.848294e-05 1.970795e-05
5.847636e-05 1.971427e-05
5.846211e-05 1.972368e-05
5.843988e-05 1.973574e-05
5.840937e-05 1.975000e-05
5.837038e-05 1.976601e-05
5.832277e-05 1.978336e-05
5.826649e-05 1.980164e-05
5.820156e-05 1.982050e-05
5.812813e-05 1.983963e-05
5.804645e-05 1.985880e-05
5.795687e-05 1.987781e-05
5.785985e-05 1.989657e-05
5.775596e-05 1.991501e-05
5.764583e-05 1.993319e-05
5.753017e-05 1.995117e-05
5.740975e-05 1.996911e-05
5.728535e-05 1.998718e-05
5.715779e-05 2.000561e-05
5.702786e-05 2.002464e-05
5.689636e-05 2.004450e-05
5.676402e-05 2.006544e-05
5.663157e-05 2.008769e-05
5.649968e-05 2.011145e-05
5.636895e-05 2.013691e-05
5.623996e-05 2.016422e-05
5.611323e-05 2.019349e-05
5.598922e-05 2.022480e-05
5.586835e-05 2.025819e-05
5.575101e-05 2.029366e-05
5.563752e-05 2.033116e-05
5.552821e-05 2.037060e-05
5.542333e-05 2.041186e-05
5.532312e-05 2.045476e-05
5.522779e-05 2.049910e-05
5.513753e-05 2.054462e-05
5.505251e-05 2.059101e-05
5.497285e-05 2.063795e-05
5.489867e-05 2.068503e-05
5.483008e-05 2.073184e-05
5.476715e-05 2.077790e-05
5.470994e-05 2.082269e-05
5.465849e-05 2.086565e-05
5.461282e-05 2.090619e-05
5.457295e-05 2.094366e-05
5.453887e-05 2.097739e-05
5.451055e-05 2.100669e-05
5.448795e-05 2.103083e-05
5.447102e-05 2.104908e-05
5.445969e-05 2.106070e-05
5.445387e-05 2.106498e-05
5.445345e-05 2.106123e-05
5.445831e-05 2.104881e-05
5.446832e-05 2.102717e-05
5.448332e-05 2.099583e-05
5.450313e-05 2.095446e-05
5.452755e-05 2.090285e-05
5.455637e-05 2.084095e-05
5.458934e-05 2.076890e-05
5.462622e-05 2.068700e-05
5.466675e-05 2.059572e-05
5.471063e-05 2.049569e-05
5.475760e-05 2.038769e-05
5.480737e-05 2.027259e-05
5.485966e-05 2.015135e-05
5.491420e-05 2.002498e-05
5.497074e-05 1.989452e-05
5.502902e-05 1.976099e-05
5.508882e-05 1.962537e-05
5.514992e-05 1.948862e-05
5.521212e-05 1.935161e-05
5.527524e-05 1.921516e-05
5.533909e-05 1.908003e-05
5.540351e-05 1.894688e-05
5.546834e-05 1.881632e-05
5.553341e-05 1.868891e-05
5.559857e-05 1.856511e-05
5.566366e-05 1.844536e-05
5.572852e-05 1.833003e-05
5.579297e-05 1.821945e-05
5.585684e-05 1.811393e-05
5.591996e-05 1.801371e-05
5.598212e-05 1.791901e-05
5.604311e-05 1.783002e-05
5.610273e-05 1.774691e-05
5.616074e-05 1.766980e-05
5.621688e-05 1.759881e-05
5.627089e-05 1.753400e-05
5.632249e-05 1.747541e-05
5.637137e-05 1.742307e-05
5.641720e-05 1.737696e-05
5.645964e-05 1.733701e-05
5.649833e-05 1.730314e-05
5.653287e-05 1.727521e-05
5.656287e-05 1.725305e-05
5.658791e-05 1.723646e-05
5.660756e-05 1.722517e-05
5.662139e-05 1.721890e-05
5.662897e-05 1.721733e-05
5.662986e-05 1.722008e-05
5.662366e-05 1.722677e-05
5.660999e-05 1.723699e-05
5.658848e-05 1.725032e-05
5.655885e-05 1.726631e-05
5.652086e-05 1.728456e-05
5.647433e-05 1.730463e-05
5.641920e-05 1.732613e-05
5.635547e-05 1.734872e-05
5.628327e-05 1.737208e-05
5.620284e-05 1.739594e-05
5.611451e-05 1.742011e-05
5.601874e-05 1.744444e-05
5.591609e-05 1.746887e-05
5.580720e-05 1.749339e-05
5.569277e-05 1.751804e-05
5.557359e-05 1.754291e-05
5.545045e-05 1.756816e-05
5.532417e-05 1.759394e-05
5.519556e-05 1.762046e-05
5.506542e-05 1.764789e-05
5.493452e-05 1.767646e-05
5.480358e-05 1.770633e-05
5.467328e-05 1.773769e-05
5.454425e-05 1.777067e-05
5.441706e-05 1.780540e-05
5.429223e-05 1.784196e-05
5.417024e-05 1.788040e-05
5.405151e-05 1.792073e-05
5.393641e-05 1.796293e-05
5.382529e-05 1.800693e-05
5.371844e-05 1.805263e-05
5.361612e-05 1.809989e-05
5.351856e-05 1.814853e-05
5.342597e-05 1.819831e-05
5.333849e-05 1.824897e-05
5.325629e-05 1.830021e-05
5.317949e-05 1.835168e-05
5.310816e-05 1.840298e-05
5.304239e-05 1.845368e-05
5.298223e-05 1.850330e-05
5.292771e-05 1.855133e-05
5.287883e-05 1.859720e-05
5.283559e-05 1.864031e-05
5.279796e-05 1.868003e-05
5.276588e-05 1.871568e-05
5.273931e-05 1.874656e-05
5.271814e-05 1.877197e-05
5.270230e-05 1.879117e-05
5.269166e-05 1.880342e-05
5.268609e-05 1.880803e-05
5.268545e-05 1.880431e-05
5.268959e-05 1.879163e-05
5.269834e-05 1.876945e-05
5.271150e-05 1.873729e-05
5.272888e-05 1.869485e-05
5.275027e-05 1.864191e-05
5.277545e-05 1.857845e-05
5.280420e-05 1.850461e-05
5.283628e-05 1.842071e-05
5.287145e-05 1.832724e-05
5.290948e-05 1.822484e-05
5.295012e-05 1.811430e-05
5.299314e-05 1.799651e-05
5.303833e-05 1.787245e-05
5.308546e-05 1.774314e-05
5.313435e-05 1.760962e-05
5.318481e-05 1.747294e-05
5.323666e-05 1.733409e-05
5.328974e-05 1.719402e-05
5.334391e-05 1.705364e-05
5.339902e-05 1.691378e-05
5.345494e-05 1.677517e-05
5.351155e-05 1.663852e-05
5.356871e-05 1.650443e-05
5.362630e-05 1.637346e-05
5.368418e-05 1.624610e-05
5.374223e-05 1.612278e-05
5.380031e-05 1.600389e-05
5.385825e-05 1.588977e-05
5.391591e-05 1.578073e-05
5.397312e-05 1.567702e-05
5.402969e-05 1.557888e-05
5.408544e-05 1.548651e-05
5.414014e-05 1.540009e-05
5.419359e-05 1.531976e-05
5.424553e-05 1.524563e-05
5.429570e-05 1.517780e-05
5.434382e-05 1.511633e-05
5.438958e-05 1.506125e-05
5.443267e-05 1.501256e-05
5.447273e-05 1.497022e-05
5.450939e-05 1.493416e-05
5.454226e-05 1.490428e-05
5.457093e-05 1.488043e-05
5.459497e-05 1.486241e-05
5.461393e-05 1.485001e-05
5.462738e-05 1.484295e-05
5.463485e-05 1.484094e-05
5.463590e-05 1.484363e-05
5.463010e-05 1.485067e-05
5.461703e-05 1.486167e-05
5.459634e-05 1.487621e-05
5.456768e-05 1.489390e-05
5.453081e-05 1.491431e-05
5.448552e-05 1.493704e-05
5.443172e-05 1.496170e-05
5.436941e-05 1.498794e-05
5.429869e-05 1.501544e-05
5.421977e-05 1.504391e-05
5.413299e-05 1.507315e-05
5.403879e-05 1.510299e-05
5.393772e-05 1.513332e-05
5.383043e-05 1.516410e-05
5.371763e-05 1.519533e-05
5.360008e-05 1.522706e-05
5.347861e-05 1.525939e-05
5.335403e-05 1.529244e-05
5.322717e-05 1.532635e-05
5.309884e-05 1.536128e-05
5.296981e-05 1.539737e-05
5.284082e-05 1.543478e-05
5.271256e-05 1.547362e-05
5.258565e-05 1.551402e-05
5.246068e-05 1.555605e-05
5.233818e-05 1.559977e-05
5.221862e-05 1.564521e-05
5.210242e-05 1.569234e-05
5.198996e-05 1.574113e-05
5.188157e-05 1.579149e-05
5.177755e-05 1.584330e-05
5.167813e-05 1.589641e-05
5.158355e-05 1.595060e-05
5.149399e-05 1.600566e-05
5.140960e-05 1.606130e-05
5.133050e-05 1.611721e-05
5.125680e-05 1.617304e-05
5.118857e-05 1.622838e-05
5.112584e-05 1.628281e-05
5.106866e-05 1.633583e-05
5.101700e-05 1.638693e-05
5.097086e-05 1.643555e-05
5.093019e-05 1.648109e-05
5.089492e-05 1.652292e-05
5.086496e-05 1.656037e-05
5.084022e-05 1.659274e-05
5.082056e-05 1.661933e-05
5.080585e-05 1.663941e-05
5.079594e-05 1.665226e-05
5.079065e-05 1.665719e-05
5.078980e-05 1.665351e-05
5.079320e-05 1.664061e-05
5.080064e-05 1.661796e-05
5.081192e-05 1.658510e-05
5.082681e-05 1.654171e-05
5.084510e-05 1.648762e-05
5.086657e-05 1.642282e-05
5.089100e-05 1.634744e-05
5.091817e-05 1.626182e-05
5.094787e-05 1.616647e-05
5.097990e-05 1.606204e-05
5.101408e-05 1.594933e-05
5.105021e-05 1.582925e-05
5.108814e-05 1.570278e-05
5.112771e-05 1.557096e-05
5.116879e-05 1.543484e-05
5.121125e-05 1.529547e-05
5.125498e-05 1.515385e-05
5.129987e-05 1.501095e-05
5.134582e-05 1.486767e-05
5.139274e-05 1.472484e-05
5.144055e-05 1.458323e-05
5.148915e-05 1.444353e-05
5.153846e-05 1.430636e-05
5.158837e-05 1.417228e-05
5.163879e-05 1.404178e-05
5.168960e-05 1.391531e-05
5.174069e-05 1.379325e-05
5.179194e-05 1.367597e-05
5.184319e-05 1.356377e-05
5.189430e-05 1.345693e-05
5.194510e-05 1.335568e-05
5.199540e-05 1.326024e-05
5.204501e-05 1.317080e-05
5.209372e-05 1.308751e-05
5.214128e-05 1.301050e-05
5.218744e-05 1.293988e-05
5.223192e-05 1.287573e-05
5.227442e-05 1.281809e-05
5.231462e-05 1.276698e-05
5.235216e-05 1.272240e-05
5.238667e-05 1.268428e-05
5.241776e-05 1.265255e-05
5.244500e-05 1.262707e-05
5.246795e-05 1.260770e-05
5.248617e-05 1.259421e-05
5.249918e-05 1.258639e-05
5.250653e-05 1.258395e-05
5.250773e-05 1.258658e-05
5.250235e-05 1.259394e-05
5.248994e-05 1.260568e-05
5.247012e-05 1.262140e-05
5.244254e-05 1.264071e-05
5.240691e-05 1.266322e-05
5.236301e-05 1.268854e-05
5.231073e-05 1.271627e-05
5.225004e-05 1.274607e-05
5.218103e-05 1.277761e-05
5.210389e-05 1.281061e-05
5.201894e-05 1.284482e-05
5.192663e-05 1.288006e-05
5.182749e-05 1.291619e-05
5.172216e-05 1.295313e-05
5.161135e-05 1.299083e-05
5.149584e-05 1.302932e-05
5.137645e-05 1.306863e-05
5.125399e-05 1.310883e-05
5.112931e-05 1.315003e-05
5.100321e-05 1.319232e-05
5.087649e-05 1.323582e-05
5.074988e-05 1.328063e-05
5.062407e-05 1.332683e-05
5.049972e-05 1.337451e-05
5.037739e-05 1.342370e-05
5.025763e-05 1.347444e-05
5.014090e-05 1.352672e-05
5.002762e-05 1.358050e-05
4.991817e-05 1.363572e-05
4.981288e-05 1.369227e-05
4.971203e-05 1.375001e-05
4.961586e-05 1.380878e-05
4.952457e-05 1.386836e-05
4.943835e-05 1.392851e-05
4.935732e-05 1.398894e-05
4.928159e-05 1.404934e-05
4.921124e-05 1.410934e-05
4.914633e-05 1.416854e-05
4.908686e-05 1.422650e-05
4.903283e-05 1.428274e-05
4.898423e-05 1.433675e-05
4.894098e-05 1.438796e-05
4.890301e-05 1.443578e-05
4.887022e-05 1.447958e-05
4.884248e-05 1.451869e-05
4.881965e-05 1.455245e-05
4.880156e-05 1.458013e-05
4.878804e-05 1.460103e-05
4.877889e-05 1.461443e-05
4.877389e-05 1.461966e-05
4.877283e-05 1.461603e-05
4.877548e-05 1.460296e-05
4.878160e-05 1.457991e-05
4.879095e-05 1.454645e-05
4.880331e-05 1.450228e-05
4.881844e-05 1.444722e-05
4.883613e-05 1.438128e-05
4.885615e-05 1.430462e-05
4.887832e-05 1.421757e-05
4.890245e-05 1.412066e-05
4.892839e-05 1.401455e-05
4.895598e-05 1.390006e-05
4.898510e-05 1.377808e-05
4.901565e-05 1.364963e-05
4.904753e-05 1.351574e-05
4.908066e-05 1.337747e-05
4.911498e-05 1.323587e-05
4.915043e-05 1.309196e-05
4.918697e-05 1.294670e-05
4.922456e-05 1.280100e-05
4.926313e-05 1.265570e-05
4.930267e-05 1.251156e-05
4.934310e-05 1.236928e-05
4.938438e-05 1.222949e-05
4.942645e-05 1.209274e-05
4.946923e-05 1.195954e-05
4.951264e-05 1.183034e-05
4.955658e-05 1.170554e-05
4.960095e-05 1.158549e-05
4.964562e-05 1.147051e-05
4.969046e-05 1.136088e-05
4.973532e-05 1.125686e-05
4.978001e-05 1.115867e-05
4.982437e-05 1.106651e-05
4.986817e-05 1.098054e-05
4.991119e-05 1.090091e-05
4.995319e-05 1.082773e-05
4.999388e-05 1.076111e-05
5.003298e-05 1.070111e-05
5.007015e-05 1.064777e-05
5.010505e-05 1.060108e-05
5.013729e-05 1.056103e-05
5.016649e-05 1.052755e-05
5.019221e-05 1.050054e-05
5.021401e-05 1.047987e-05
5.023141e-05 1.046536e-05
5.024395e-05 1.045679e-05
5.025114e-05 1.045393e-05
5.025249e-05 1.045649e-05
5.024754e-05 1.046415e-05
5.023584e-05 1.047658e-05
5.021696e-05 1.049342e-05
5.019054e-05 1.051430e-05
5.015627e-05 1.053884e-05
5.011392e-05 1.056665e-05
5.006333e-05 1.059736e-05
5.000447e-05 1.063063e-05
4.993739e-05 1.066611e-05
4.986229e-05 1.070352e-05
4.977947e-05 1.074259e-05
4.968936e-05 1.078311e-05
4.959247e-05 1.082492e-05
4.948946e-05 1.086789e-05
4.938102e-05 1.091195e-05
4.926793e-05 1.095705e-05
4.915100e-05 1.100320e-05
4.903108e-05 1.105043e-05
4.890899e-05 1.109877e-05
4.878556e-05 1.114830e-05
4.866156e-05 1.119906e-05
4.853776e-05 1.125112e-05
4.841484e-05 1.130453e-05
4.829345e-05 1.135932e-05
4.817418e-05 1.141551e-05
4.805755e-05 1.147310e-05
4.794404e-05 1.153204e-05
4.783407e-05 1.159229e-05
4.772800e-05 1.165375e-05
4.762616e-05 1.171630e-05
4.752882e-05 1.177978e-05
4.743621e-05 1.184402e-05
4.734853e-05 1.190878e-05
4.726593e-05 1.197382e-05
4.718853e-05 1.203884e-05
4.711643e-05 1.210352e-05
4.704967e-05 1.216749e-05
4.698829e-05 1.223035e-05
4.693227e-05 1.229166e-05
4.688160e-05 1.235093e-05
4.683619e-05 1.240766e-05
4.679598e-05 1.246129e-05
4.676084e-05 1.251123e-05
4.673064e-05 1.255685e-05
4.670522e-05 1.259751e-05
4.668438e-05 1.263252e-05
4.666793e-05 1.266120e-05
4.665564e-05 1.268285e-05
4.664727e-05 1.269677e-05
4.664259e-05 1.270227e-05
4.664132e-05 1.269871e-05
4.664320e-05 1.268551e-05
4.664798e-05 1.266214e-05
4.665538e-05 1.262820e-05
4.666516e-05 1.258339e-05
4.667708e-05 1.252755e-05
4.669092e-05 1.246069e-05
4.670647e-05 1.238300e-05
4.672357e-05 1.229481e-05
4.674205e-05 1.219667e-05
4.676180e-05 1.208924e-05
4.678272e-05 1.197333e-05
4.680473e-05 1.184988e-05
4.682779e-05 1.171987e-05
4.685187e-05 1.158436e-05
4.687694e-05 1.144441e-05
4.690301e-05 1.130106e-05
4.693008e-05 1.115534e-05
4.695815e-05 1.100821e-05
4.698723e-05 1.086058e-05
4.701734e-05 1.071329e-05
4.704846e-05 1.056710e-05
4.708059e-05 1.042272e-05
4.711371e-05 1.028077e-05
4.714780e-05 1.014182e-05
4.718279e-05 1.000636e-05
4.721865e-05 9.874868e-06
4.725530e-05 9.747730e-06
4.729265e-05 9.625314e-06
4.733059e-05 9.507943e-06
4.736901e-05 9.395907e-06
4.740776e-05 9.289467e-06
4.744670e-05 9.188855e-06
4.748565e-05 9.094276e-06
4.752440e-05 9.005913e-06
4.756274e-05 8.923925e-06
4.760043e-05 8.848444e-06
4.763720e-05 8.779581e-06
4.767276e-05 8.717418e-06
4.770678e-05 8.662010e-06
4.773892e-05 8.613385e-06
4.776879e-05 8.571534e-06
4.779600e-05 8.536421e-06
4.782012e-05 8.507969e-06
4.784068e-05 8.486069e-06
4.785721e-05 8.470573e-06
4.786924e-05 8.461297e-06
4.787625e-05 8.458023e-06
4.787775e-05 8.460496e-06
4.787325e-05 8.468432e-06
4.786228e-05 8.481521e-06
4.784442e-05 8.499428e-06
4.781925e-05 8.521801e-06
4.778646e-05 8.548279e-06
4.774578e-05 8.578495e-06
4.769706e-05 8.612086e-06
4.764022e-05 8.648701e-06
4.757531e-05 8.688007e-06
4.750250e-05 8.729697e-06
4.742208e-05 8.773497e-06
4.733446e-05 8.819169e-06
4.724016e-05 8.866514e-06
4.713980e-05 8.915375e-06
4.703410e-05 8.965633e-06
4.692381e-05 9.017208e-06
4.680975e-05 9.070050e-06
4.669276e-05 9.124138e-06
4.657367e-05 9.179468e-06
4.645331e-05 9.236052e-06
4.633246e-05 9.293905e-06
4.621188e-05 9.353043e-06
4.609226e-05 9.413476e-06
4.597425e-05 9.475203e-06
4.585843e-05 9.538204e-06
4.574533e-05 9.602444e-06
4.563542e-05 9.667862e-06
4.552912e-05 9.734375e-06
4.542679e-05 9.801870e-06
4.532873e-05 9.870208e-06
4.523523e-05 9.939221e-06
4.514649e-05 1.000871e-05
4.506271e-05 1.007844e-05
4.498401e-05 1.014815e-05
4.491051e-05 1.021754e-05
4.484227e-05 1.028629e-05
4.477932e-05 1.035401e-05
4.472168e-05 1.042032e-05
4.466931e-05 1.048476e-05
4.462215e-05 1.054687e-05
4.458011e-05 1.060613e-05
4.454307e-05 1.066200e-05
4.451088e-05 1.071389e-05
4.448337e-05 1.076118e-05
4.446034e-05 1.080324e-05
4.444156e-05 1.083940e-05
4.442680e-05 1.086899e-05
4.441578e-05 1.089131e-05
4.440824e-05 1.090569e-05
4.440388e-05 1.091145e-05
4.440241e-05 1.090798e-05
4.440352e-05 1.089469e-05
4.440694e-05 1.087108e-05
4.441237e-05 1.083677e-05
4.441954e-05 1.079146e-05
4.442820e-05 1.073503e-05
4.443815e-05 1.066748e-05
4.444918e-05 1.058902e-05
4.446114e-05 1.049999e-05
4.447391e-05 1.040094e-05
4.448741e-05 1.029255e-05
4.450158e-05 1.017563e-05
4.451642e-05 1.005111e-05
4.453191e-05 9.919987e-06
4.454810e-05 9.783309e-06
4.456504e-05 9.642138e-06
4.458276e-05 9.497521e-06
4.460135e-05 9.350475e-06
4.462086e-05 9.201967e-06
4.464135e-05 9.052901e-06
4.466288e-05 8.904115e-06
4.468549e-05 8.756374e-06
4.470921e-05 8.610374e-06
4.473406e-05 8.466745e-06
4.476004e-05 8.326052e-06
4.478714e-05 8.188802e-06
4.481533e-05 8.055450e-06
4.484456e-05 7.926404e-06
4.487475e-05 7.802032e-06
4.490584e-05 7.682661e-06
4.493771e-05 7.568590e-06
4.497024e-05 7.460085e-06
4.500329e-05 7.357387e-06
4.503670e-05 7.260713e-06
4.507027e-05 7.170255e-06
4.510380e-05 7.086185e-06
4.513706e-05 7.008649e-06
4.516978e-05 6.937773e-06
4.520168e-05 6.873657e-06
4.523244e-05 6.816373e-06
4.526171e-05 6.765969e-06
4.528911e-05 6.722460e-06
4.531424e-05 6.685830e-06
4.533667e-05 6.656030e-06
4.535593e-05 6.632977e-06
4.537154e-05 6.616549e-06
4.538301e-05 6.606594e-06
4.538982e-05 6.602919e-06
4.539146e-05 6.605301e-06
4.538743e-05 6.613485e-06
4.537724e-05 6.627186e-06
4.536043e-05 6.646097e-06
4.533661e-05 6.669889e-06
4.530540e-05 6.698221e-06
4.526654e-05 6.730740e-06
4.521984e-05 6.767095e-06
4.516522e-05 6.806938e-06
4.510269e-05 6.849935e-06
4.503242e-05 6.895770e-06
4.495467e-05 6.944151e-06
4.486984e-05 6.994818e-06
4.477844e-05 7.047542e-06
4.468108e-05 7.102129e-06
4.457846e-05 7.158421e-06
4.447134e-05 7.216293e-06
4.436053e-05 7.275649e-06
4.424687e-05 7.336417e-06
4.413118e-05 7.398547e-06
4.401430e-05 7.462002e-06
4.389700e-05 7.526753e-06
4.378004e-05 7.592771e-06
4.366412e-05 7.660027e-06
4.354988e-05 7.728480e-06
4.343790e-05 7.798080e-06
4.332871e-05 7.868758e-06
4.322277e-05 7.940428e-06
4.312050e-05 8.012981e-06
4.302224e-05 8.086286e-06
4.292831e-05 8.160185e-06
4.283896e-05 8.234494e-06
4.275439e-05 8.309001e-06
4.267478e-05 8.383465e-06
4.260025e-05 8.457613e-06
4.253089e-05 8.531144e-06
4.246674e-05 8.603721e-06
4.240782e-05 8.674976e-06
4.235412e-05 8.744507e-06
4.230556e-05 8.811876e-06
4.226208e-05 8.876611e-06
4.222353e-05 8.938207e-06
4.218979e-05 8.996122e-06
4.216066e-05 9.049785e-06
4.213593e-05 9.098592e-06
4.211537e-05 9.141916e-06
4.209872e-05 9.179106e-06
4.208569e-05 9.209497e-06
4.207599e-05 9.232419e-06
4.206929e-05 9.247206e-06
4.206527e-05 9.253213e-06
4.206360e-05 9.249829e-06
4.206395e-05 9.236497e-06
4.206599e-05 9.212736e-06
4.206942e-05 9.178165e-06
4.207396e-05 9.132520e-06
4.207934e-05 9.075677e-06
4.208536e-05 9.007669e-06
4.209183e-05 8.928698e-06
4.209862e-05 8.839132e-06
4.210564e-05 8.739508e-06
4.211284e-05 8.630515e-06
4.212022e-05 8.512970e-06
4.212782e-05 8.387799e-06
4.213571e-05 8.256000e-06
4.214396e-05 8.118614e-06
4.215269e-05 7.976699e-06
4.216202e-05 7.831299e-06
4.217206e-05 7.683424e-06
4.218294e-05 7.534036e-06
4.219477e-05 7.384034e-06
4.220765e-05 7.234251e-06
4.222167e-05 7.085449e-06
4.223691e-05 6.938321e-06
4.225340e-05 6.793494e-06
4.227120e-05 6.651533e-06
4.229031e-05 6.512944e-06
4.231073e-05 6.378185e-06
4.233244e-05 6.247664e-06
4.235539e-05 6.121752e-06
4.237951e-05 6.000782e-06
4.240473e-05 5.885058e-06
4.243092e-05 5.774852e-06
4.245797e-05 5.670413e-06
4.248573e-05 5.571968e-06
4.251401e-05 5.479718e-06
4.254262e-05 5.393848e-06
4.257133e-05 5.314517e-06
4.259990e-05 5.241866e-06
4.262803e-05 5.176011e-06
4.265542e-05 5.117043e-06
4.268173e-05 5.065029e-06
4.270657e-05 5.020007e-06
4.272953e-05 4.981984e-06
4.275020e-05 4.950936e-06
4.276809e-05 4.926807e-06
4.278273e-05 4.909503e-06
4.279360e-05 4.898901e-06
4.280018e-05 4.894838e-06
4.280196e-05 4.897121e-06
4.279841e-05 4.905524e-06
4.278903e-05 4.919792e-06
4.277335e-05 4.939644e-06
4.275094e-05 4.964776e-06
4.272142e-05 4.994866e-06
4.268451e-05 5.029580e-06
4.264000e-05 5.068577e-06
4.258777e-05 5.111515e-06
4.252784e-05 5.158059e-06
4.246033e-05 5.207884e-06
4.238552e-05 5.260684e-06
4.230376e-05 5.316176e-06
4.221556e-05 5.374101e-06
4.212152e-05 5.434232e-06
4.202233e-05 5.496370e-06
4.191874e-05 5.560345e-06
4.181156e-05 5.626014e-06
4.170160e-05 5.693259e-06
4.158971e-05 5.761981e-06
4.147669e-05 5.832095e-06
4.136334e-05 5.903526e-06
4.125040e-05 5.976203e-06
4.113856e-05 6.050056e-06
4.102847e-05 6.125007e-06
4.092071e-05 6.200971e-06
4.081579e-05 6.277851e-06
4.071418e-05 6.355532e-06
4.061628e-05 6.433883e-06
4.052243e-05 6.512752e-06
4.043294e-05 6.591964e-06
4.034803e-05 6.671320e-06
4.026792e-05 6.750596e-06
4.019275e-05 6.829543e-06
4.012264e-05 6.907881e-06
4.005765e-05 6.985303e-06
3.999781e-05 7.061472e-06
3.994312e-05 7.136017e-06
3.989352e-05 7.208540e-06
3.984895e-05 7.278606e-06
3.980928e-05 7.345750e-06
3.977437e-05 7.409473e-06
3.974404e-05 7.469245e-06
3.971806e-05 7.524503e-06
3.969620e-05 7.574660e-06
3.967818e-05 7.619101e-06
3.966371e-05 7.657192e-06
3.965247e-05 7.688287e-06
3.964410e-05 7.711732e-06
3.963827e-05 7.726882e-06
3.963461e-05 7.733112e-06
3.963274e-05 7.729829e-06
3.963232e-05 7.716500e-06
3.963298e-05 7.692661e-06
3.963441e-05 7.657949e-06
3.963629e-05 7.612118e-06
3.963838e-05 7.555058e-06
3.964045e-05 7.486817e-06
3.964234e-05 7.407603e-06
3.964393e-05 7.317794e-06
3.964517e-05 7.217932e-06
3.964605e-05 7.108704e-06
3.964662e-05 6.990929e-06
3.964697e-05 6.865528e-06
3.964721e-05 6.733493e-06
3.964749e-05 6.595860e-06
3.964800e-05 6.453678e-06
3.964889e-05 6.307982e-06
3.965036e-05 6.159773e-06
3.965258e-05 6.010006e-06
3.965570e-05 5.859570e-06
3.965990e-05 5.709293e-06
3.966528e-05 5.559929e-06
3.967197e-05 5.412166e-06
3.968005e-05 5.266627e-06
3.968960e-05 5.123874e-06
3.970066e-05 4.984412e-06
3.971325e-05 4.848696e-06
3.972737e-05 4.717137e-06
3.974299e-05 4.590108e-06
3.976007e-05 4.467945e-06
3.977855e-05 4.350955e-06
3.979832e-05 4.239418e-06
3.981928e-05 4.133589e-06
3.984129e-05 4.033702e-06
3.986418e-05 3.939970e-06
3.988778e-05 3.852588e-06
3.991185e-05 3.771728e-06
3.993617e-05 3.697545e-06
3.996044e-05 3.630172e-06
3.998437e-05 3.569718e-06
4.000762e-05 3.516269e-06
4.002981e-05 3.469884e-06
4.005054e-05 3.430596e-06
4.006937e-05 3.398404e-06
4.008584e-05 3.373279e-06
4.009945e-05 3.355158e-06
4.010969e-05 3.343944e-06
4.011602e-05 3.339507e-06
4.011793e-05 3.341683e-06
4.011487e-05 3.350278e-06
4.010633e-05 3.365065e-06
4.009183e-05 3.385791e-06
4.007091e-05 3.412178e-06
4.004319e-05 3.443925e-06
4.000835e-05 3.480717e-06
3.996616e-05 3.522225e-06
3.991651e-05 3.568115e-06
3.985937e-05 3.618049e-06
3.979487e-05 3.671698e-06
3.972323e-05 3.728740e-06
3.964482e-05 3.788871e-06
3.956013e-05 3.851804e-06
3.946973e-05 3.917277e-06
3.937430e-05 3.985052e-06
3.927458e-05 4.054915e-06
3.917138e-05 4.126678e-06
3.906550e-05 4.200175e-06
3.895777e-05 4.275258e-06
3.884900e-05 4.351795e-06
3.873997e-05 4.429667e-06
3.863143e-05 4.508760e-06
3.852406e-05 4.588961e-06
3.841849e-05 4.670158e-06
3.831530e-05 4.752233e-06
3.821501e-05 4.835056e-06
3.811807e-05 4.918489e-06
3.802486e-05 5.002375e-06
3.793574e-05 5.086543e-06
3.785098e-05 5.170802e-06
3.777081e-05 5.254939e-06
3.769542e-05 5.338720e-06
3.762495e-05 5.421885e-06
3.755949e-05 5.504149e-06
3.749909e-05 5.585203e-06
3.744376e-05 5.664707e-06
3.739347e-05 5.742294e-06
3.734816e-05 5.817566e-06
3.730771e-05 5.890094e-06
3.727200e-05 5.959422e-06
3.724083e-05 6.025058e-06
3.721401e-05 6.086485e-06
3.719127e-05 6.143155e-06
3.717235e-05 6.194493e-06
3.715694e-05 6.239902e-06
3.714470e-05 6.278767e-06
3.713527e-05 6.310460e-06
3.712828e-05 6.334350e-06
3.712333e-05 6.349813e-06
3.712004e-05 6.356244e-06
3.711798e-05 6.353075e-06
3.711679e-05 6.339792e-06
3.711607e-05 6.315955e-06
3.711548e-05 6.281219e-06
3.711472e-05 6.235355e-06
3.711350e-05 6.178271e-06
3.711161e-05 6.110023e-06
3.710891e-05 6.030833e-06
3.710531e-05 5.941083e-06
3.710076e-05 5.841316e-06
3.709532e-05 5.732220e-06
3.708907e-05 5.614610e-06
3.708216e-05 5.489399e-06
3.707475e-05 5.357572e-06
3.706708e-05 5.220153e-06
3.705935e-05 5.078180e-06
3.705181e-05 4.932676e-06
3.704470e-05 4.784631e-06
3.703824e-05 4.634986e-06
3.703266e-05 4.484622e-06
3.702814e-05 4.334354e-06
3.702487e-05 4.184929e-06
3.702300e-05 4.037026e-06
3.702265e-05 3.891263e-06
3.702392e-05 3.748197e-06
3.702689e-05 3.608328e-06
3.703160e-05 3.472111e-06
3.703808e-05 3.339957e-06
3.704632e-05 3.212236e-06
3.705630e-05 3.089289e-06
3.706798e-05 2.971426e-06
3.708126e-05 2.858931e-06
3.709606e-05 2.752066e-06
3.711225e-05 2.651073e-06
3.712968e-05 2.556173e-06
3.714818e-05 2.467572e-06
3.716753e-05 2.385454e-06
3.718751e-05 2.309989e-06
3.720785e-05 2.241323e-06
3.722824e-05 2.179585e-06
3.724835e-05 2.124880e-06
3.726782e-05 2.077289e-06
3.728624e-05 2.036866e-06
3.730318e-05 2.003639e-06
3.731817e-05 1.977603e-06
3.733070e-05 1.958724e-06
3.734027e-05 1.946937e-06
3.734635e-05 1.942140e-06
3.734837e-05 1.944202e-06
3.734582e-05 1.952960e-06
3.733815e-05 1.968216e-06
3.732487e-05 1.989747e-06
3.730551e-05 2.017301e-06
3.727968e-05 2.050599e-06
3.724702e-05 2.089346e-06
3.720731e-05 2.133226e-06
3.716040e-05 2.181913e-06
3.710625e-05 2.235070e-06
3.704495e-05 2.292363e-06
3.697674e-05 2.353456e-06
3.690194e-05 2.418024e-06
3.682103e-05 2.485754e-06
3.673457e-05 2.556349e-06
3.664323e-05 2.629533e-06
3.654772e-05 2.705051e-06
3.644885e-05 2.782667e-06
3.634740e-05 2.862169e-06
3.624419e-05 2.943361e-06
3.614004e-05 3.026066e-06
3.603570e-05 3.110118e-06
3.593192e-05 3.195360e-06
3.582936e-05 3.281642e-06
3.572867e-05 3.368813e-06
3.563041e-05 3.456722e-06
3.553508e-05 3.545212e-06
3.544313e-05 3.634115e-06
3.535494e-05 3.723256e-06
3.527083e-05 3.812442e-06
3.519109e-05 3.901465e-06
3.511593e-05 3.990101e-06
3.504551e-05 4.078104e-06
3.497997e-05 4.165209e-06
3.491938e-05 4.251125e-06
3.486377e-05 4.335539e-06
3.481314e-05 4.418112e-06
3.476743e-05 4.498479e-06
3.472655e-05 4.576247e-06
3.469037e-05 4.650995e-06
3.465873e-05 4.722273e-06
3.463141e-05 4.789604e-06
3.460819e-05 4.852480e-06
3.458877e-05 4.910371e-06
3.457285e-05 4.962718e-06
3.456009e-05 5.008943e-06
3.455012e-05 5.048452e-06
3.454254e-05 5.080637e-06
3.453695e-05 5.104892e-06
3.453291e-05 5.120614e-06
3.452999e-05 5.127226e-06
3.452776e-05 5.124181e-06
3.452579e-05 5.110990e-06
3.452370e-05 5.087234e-06
3.452110e-05 5.052590e-06
3.451768e-05 5.006848e-06
3.451316e-05 4.949929e-06
3.450733e-05 4.881905e-06
3.450005e-05 4.803004e-06
3.449125e-05 4.713613e-06
3.448094e-05 4.614276e-06
3.446920e-05 4.505679e-06
3.445615e-05 4.388627e-06
3.444200e-05 4.264027e-06
3.442698e-05 4.132849e-06
3.441136e-05 3.996105e-06
3.439543e-05 3.854817e-06
3.437948e-05 3.709993e-06
3.436381e-05 3.562608e-06
3.434871e-05 3.413588e-06
3.433443e-05 3.263799e-06
3.432122e-05 3.114044e-06
3.430931e-05 2.965058e-06
3.429888e-05 2.817513e-06
3.429009e-05 2.672014e-06
3.428308e-05 2.529114e-06
3.427795e-05 2.389308e-06
3.427476e-05 2.253047e-06
3.427358e-05 2.120739e-06
3.427442e-05 1.992755e-06
3.427727e-05 1.869437e-06
3.428210e-05 1.751095e-06
3.428885e-05 1.638020e-06
3.429744e-05 1.530478e-06
3.430776e-05 1.428717e-06
3.431967e-05 1.332967e-06
3.433301e-05 1.243444e-06
3.434758e-05 1.160344e-06
3.436315e-05 1.083848e-06
3.437948e-05 1.014121e-06
3.439627e-05 9.513064e-07
3.441318e-05 8.955288e-07
3.442986e-05 8.468905e-07
3.444591e-05 8.054694e-07
3.446090e-05 7.713172e-07
3.447435e-05 7.444577e-07
3.448578e-05 7.248852e-07
3.449465e-05 7.125631e-07
3.450043e-05 7.074231e-07
3.450258e-05 7.093647e-07
3.450053e-05 7.182552e-07
3.449376e-05 7.339300e-07
3.448175e-05 7.561937e-07
3.446402e-05 7.848211e-07
3.444015e-05 8.195595e-07
3.440980e-05 8.601312e-07
3.437269e-05 9.062363e-07
3.432867e-05 9.575564e-07
3.427769e-05 1.013759e-06
3.421982e-05 1.074503e-06
3.415525e-05 1.139442e-06
3.408432e-05 1.208231e-06
3.400746e-05 1.280530e-06
3.392523e-05 1.356012e-06
3.383828e-05 1.434360e-06
3.374731e-05 1.515279e-06
3.365309e-05 1.598488e-06
3.355641e-05 1.683728e-06
3.345808e-05 1.770758e-06
3.335888e-05 1.859353e-06
3.325959e-05 1.949302e-06
3.316091e-05 2.040409e-06
3.306352e-05 2.132481e-06
3.296805e-05 2.225334e-06
3.287504e-05 2.318783e-06
3.278499e-05 2.412642e-06
3.269833e-05 2.506719e-06
3.261545e-05 2.600815e-06
3.253665e-05 2.694719e-06
3.246219e-05 2.788208e-06
3.239229e-05 2.881046e-06
3.232709e-05 2.972977e-06
3.226670e-05 3.063729e-06
3.221118e-05 3.153008e-06
3.216055e-05 3.240499e-06
3.211478e-05 3.325865e-06
3.207379e-05 3.408743e-06
3.203748e-05 3.488747e-06
3.200569e-05 3.565463e-06
3.197823e-05 3.638453e-06
3.195486e-05 3.707252e-06
3.193531e-05 3.771367e-06
3.191928e-05 3.830285e-06
3.190642e-05 3.883465e-06
3.189636e-05 3.930352e-06
3.188869e-05 3.970371e-06
3.188298e-05 4.002941e-06
3.187880e-05 4.027479e-06
3.187568e-05 4.043409e-06
3.187314e-05 4.050178e-06
3.187074e-05 4.047268e-06
3.186802e-05 4.034212e-06
3.186455e-05 4.010618e-06
3.185995e-05 3.976182e-06
3.185389e-05 3.930714e-06
3.184608e-05 3.874153e-06
3.183633e-05 3.806581e-06
3.182449e-05 3.728233e-06
3.181054e-05 3.639501e-06
3.179450e-05 3.540928e-06
3.177648e-05 3.433192e-06
3.175668e-05 3.317092e-06
3.173534e-05 3.193519e-06
3.171276e-05 3.063430e-06
3.168925e-05 2.927820e-06
3.166517e-05 2.787691e-06
3.164086e-05 2.644033e-06
3.161669e-05 2.497802e-06
3.159298e-05 2.349906e-06
3.157006e-05 2.201194e-06
3.154821e-05 2.052455e-06
3.152769e-05 1.904408e-06
3.150874e-05 1.757714e-06
3.149154e-05 1.612968e-06
3.147627e-05 1.470713e-06
3.146306e-05 1.331439e-06
3.145200e-05 1.195590e-06
3.144316e-05 1.063572e-06
3.143659e-05 9.357545e-07
3.143230e-05 8.124776e-07
3.143027e-05 6.940552e-07
3.143046e-05 5.807786e-07
3.143282e-05 4.729194e-07
3.143723e-05 3.707316e-07
3.144357e-05 2.744535e-07
3.145171e-05 1.843082e-07
3.146144e-05 1.005043e-07
3.147256e-05 2.323550e-08
3.148483e-05 -4.731997e-08
3.149795e-05 -1.110008e-07
3.151161e-05 -1.676638e-07
3.152545e-05 -2.171862e-07
3.153907e-05 -2.594669e-07
3.155206e-05 -2.944292e-07
3.156393e-05 -3.220223e-07
3.157420e-05 -3.422232e-07
3.158235e-05 -3.550382e-07
3.158783e-05 -3.605043e-07
3.159008e-05 -3.586901e-07
3.158855e-05 -3.496961e-07
3.158270e-05 -3.336557e-07
3.157200e-05 -3.107341e-07
3.155595e-05 -2.811285e-07
3.153414e-05 -2.450669e-07
3.150618e-05 -2.028063e-07
3.147181e-05 -1.546309e-07
3.143083e-05 -1.008490e-07
3.138319e-05 -4.178951e-08
3.132893e-05 2.220220e-08
3.126823e-05 9.076921e-08
3.120139e-05 1.635482e-07
3.112885e-05 2.401748e-07
3.105113e-05 3.202890e-07
3.096885e-05 4.035394e-07
3.088272e-05 4.895875e-07
3.079347e-05 5.781107e-07
3.070189e-05 6.688034e-07
3.060876e-05 7.613785e-07
3.051486e-05 8.555661e-07
3.042094e-05 9.511125e-07
3.032770e-05 1.047778e-06
3.023581e-05 1.145332e-06
3.014586e-05 1.243556e-06
3.005842e-05 1.342232e-06
2.997395e-05 1.441145e-06
2.989289e-05 1.540080e-06
2.981559e-05 1.638815e-06
2.974236e-05 1.737122e-06
2.967344e-05 1.834765e-06
2.960902e-05 1.931493e-06
2.954925e-05 2.027044e-06
2.949422e-05 2.121139e-06
2.944396e-05 2.213481e-06
2.939848e-05 2.303756e-06
2.935772e-05 2.391628e-06
2.932161e-05 2.476739e-06
2.928999e-05 2.558710e-06
2.926269e-05 2.637138e-06
2.923950e-05 2.711596e-06
2.922015e-05 2.781631e-06
2.920434e-05 2.846771e-06
2.919175e-05 2.906517e-06
2.918199e-05 2.960353e-06
2.917465e-05 3.007744e-06
2.916932e-05 3.048140e-06
2.916551e-05 3.080985e-06
2.916275e-05 3.105724e-06
2.916055e-05 3.121808e-06
2.915842e-05 3.128713e-06
2.915585e-05 3.125946e-06
2.915238e-05 3.113070e-06
2.914755e-05 3.089716e-06
2.914097e-05 3.055604e-06
2.913228e-05 3.010564e-06
2.912121e-05 2.954549e-06
2.910756e-05 2.887655e-06
2.909121e-05 2.810123e-06
2.907215e-05 2.722348e-06
2.905043e-05 2.624868e-06
2.902621e-05 2.518355e-06
2.899972e-05 2.403596e-06
2.897127e-05 2.281465e-06
2.894119e-05 2.152902e-06
2.890987e-05 2.018880e-06
2.887772e-05 1.880379e-06
2.884514e-05 1.738369e-06
2.881254e-05 1.593782e-06
2.878032e-05 1.447506e-06
2.874882e-05 1.300371e-06
2.871840e-05 1.153145e-06
2.868935e-05 1.006535e-06
2.866194e-05 8.611828e-07
2.863639e-05 7.176750e-07
2.861292e-05 5.765424e-07
2.859166e-05 4.382666e-07
2.857275e-05 3.032859e-07
2.855629e-05 1.720005e-07
2.854233e-05 4.477760e-08
2.853091e-05 -7.804419e-08
2.852203e-05 -1.961507e-07
2.851567e-05 -3.092488e-07
2.851178e-05 -4.170633e-07
2.851027e-05 -5.193350e-07
2.851103e-05 -6.158192e-07
2.851393e-05 -7.062841e-07
2.851880e-05 -7.905109e-07
2.852543e-05 -8.682940e-07
2.853359e-05 -9.394410e-07
2.854301e-05 -1.003774e-06
2.855336e-05 -1.061133e-06
2.856431e-05 -1.111373e-06
2.857547e-05 -1.154372e-06
2.858641e-05 -1.190027e-06
2.859666e-05 -1.218261e-06
2.860575e-05 -1.239023e-06
2.861314e-05 -1.252288e-06
2.861829e-05 -1.258062e-06
2.862064e-05 -1.256381e-06
2.861964e-05 -1.247314e-06
2.861473e-05 -1.230961e-06
2.860537e-05 -1.207459e-06
2.859106e-05 -1.176974e-06
2.857137e-05 -1.139710e-06
2.854591e-05 -1.095903e-06
2.851438e-05 -1.045818e-06
2.847659e-05 -9.897549e-07
2.843244e-05 -9.280368e-07
2.838198e-05 -8.610118e-07
2.832535e-05 -7.890465e-07
2.826284e-05 -7.125213e-07
2.819485e-05 -6.318245e-07
2.812190e-05 -5.473462e-07
2.804458e-05 -4.594732e-07
2.796357e-05 -3.685839e-07
2.787960e-05 -2.750436e-07
2.779342e-05 -1.792023e-07
2.770580e-05 -8.139214e-08
2.761751e-05 1.807250e-08
2.752927e-05 1.188950e-07
2.744179e-05 2.207946e-07
2.735569e-05 3.235045e-07
2.727159e-05 4.267691e-07
2.719000e-05 5.303408e-07
2.711140e-05 6.339772e-07
2.703620e-05 7.374378e-07
2.696475e-05 8.404813e-07
2.689732e-05 9.428627e-07
2.683417e-05 1.044331e-06
2.677546e-05 1.144625e-06
2.672132e-05 1.243475e-06
2.667183e-05 1.340598e-06
2.662700e-05 1.435694e-06
2.658682e-05 1.528450e-06
2.655122e-05 1.618533e-06
2.652009e-05 1.705593e-06
2.649327e-05 1.789257e-06
2.647056e-05 1.869133e-06
2.645171e-05 1.944808e-06
2.643645e-05 2.015846e-06
2.642444e-05 2.081791e-06
2.641532e-05 2.142167e-06
2.640869e-05 2.196477e-06
2.640412e-05 2.244212e-06
2.640112e-05 2.284850e-06
2.639922e-05 2.317861e-06
2.639791e-05 2.342717e-06
2.639664e-05 2.358902e-06
2.639491e-05 2.365918e-06
2.639218e-05 2.363305e-06
2.638797e-05 2.350652e-06
2.638180e-05 2.327616e-06
2.637326e-05 2.293942e-06
2.636198e-05 2.249480e-06
2.634769e-05 2.194200e-06
2.633019e-05 2.128208e-06
2.630938e-05 2.051753e-06
2.628526e-05 1.965228e-06
2.625793e-05 1.869169e-06
2.622759e-05 1.764236e-06
2.619451e-05 1.651202e-06
2.615903e-05 1.530924e-06
2.612156e-05 1.404317e-06
2.608254e-05 1.272332e-06
2.604242e-05 1.135925e-06
2.600168e-05 9.960377e-07
2.596077e-05 8.535800e-07
2.592013e-05 7.094144e-07
2.588018e-05 5.643486e-07
2.584128e-05 4.191306e-07
2.580380e-05 2.744473e-07
2.576802e-05 1.309259e-07
2.573421e-05 -1.086297e-08
2.570260e-05 -1.504000e-07
2.567338e-05 -2.872138e-07
2.564669e-05 -4.208739e-07
2.562266e-05 -5.509863e-07
2.560136e-05 -6.771881e-07
2.558285e-05 -7.991430e-07
2.556715e-05 -9.165376e-07
2.555425e-05 -1.029078e-06
2.554413e-05 -1.136486e-06
2.553670e-05 -1.238499e-06
2.553188e-05 -1.334866e-06
2.552954e-05 -1.425347e-06
2.552952e-05 -1.509714e-06
2.553164e-05 -1.587751e-06
2.553567e-05 -1.659251e-06
2.554134e-05 -1.724021e-06
2.554836e-05 -1.781883e-06
2.555638e-05 -1.832673e-06
2.556503e-05 -1.876245e-06
2.557389e-05 -1.912474e-06
2.558250e-05 -1.941254e-06
2.559036e-05 -1.962507e-06
2.559697e-05 -1.976177e-06
2.560178e-05 -1.982240e-06
2.560423e-05 -1.980698e-06
2.560375e-05 -1.971588e-06
2.559979e-05 -1.954978e-06
2.559181e-05 -1.930973e-06
2.557930e-05 -1.899712e-06
2.556179e-05 -1.861371e-06
2.553891e-05 -1.816163e-06
2.551033e-05 -1.764338e-06
2.547585e-05 -1.706181e-06
2.543535e-05 -1.642011e-06
2.538884e-05 -1.572178e-06
2.533648e-05 -1.497055e-06
2.527850e-05 -1.417041e-06
2.521530e-05 -1.332544e-06
2.514736e-05 -1.243985e-06
2.507526e-05 -1.151784e-06
2.499964e-05 -1.056358e-06
2.492122e-05 -9.581143e-07
2.484074e-05 -8.574458e-07
2.475893e-05 -7.547286e-07
2.467654e-05 -6.503204e-07
2.459429e-05 -5.445598e-07
2.451285e-05 -4.377673e-07
2.443284e-05 -3.302466e-07
2.435486e-05 -2.222871e-07
2.427940e-05 -1.141668e-07
2.420693e-05 -6.154871e-09
2.413784e-05 1.014849e-07
2.407247e-05 2.084914e-07
2.401109e-05 3.146034e-07
2.395392e-05 4.195566e-07
2.390111e-05 5.230810e-07
2.385278e-05 6.248991e-07
2.380899e-05 7.247236e-07
2.376974e-05 8.222551e-07
2.373500e-05 9.171811e-07
2.370467e-05 1.009174e-06
2.367863e-05 1.097889e-06
2.365670e-05 1.182965e-06
2.363865e-05 1.264022e-06
2.362422e-05 1.340661e-06
2.361309e-05 1.412463e-06
2.360492e-05 1.478993e-06
2.359931e-05 1.539795e-06
2.359584e-05 1.594398e-06
2.359403e-05 1.642318e-06
2.359339e-05 1.683060e-06
2.359341e-05 1.716126e-06
2.359353e-05 1.741017e-06
2.359321e-05 1.757248e-06
2.359188e-05 1.764353e-06
2.358901e-05 1.761902e-06
2.358407e-05 1.749514e-06
2.357658e-05 1.726874e-06
2.356610e-05 1.693751e-06
2.355227e-05 1.650016e-06
2.353480e-05 1.595656e-06
2.351351e-05 1.530787e-06
2.348831e-05 1.455664e-06
2.345923e-05 1.370681e-06
2.342639e-05 1.276364e-06
2.339002e-05 1.173364e-06
2.335045e-05 1.062434e-06
2.330807e-05 9.444104e-07
2.326334e-05 8.201847e-07
2.321674e-05 6.906793e-07
2.316880e-05 5.568228e-07
2.312003e-05 4.195285e-07
2.307094e-05 2.796775e-07
2.302203e-05 1.381057e-07
2.297374e-05 -4.404321e-09
2.292651e-05 -1.471278e-07
2.288071e-05 -2.893988e-07
2.283668e-05 -4.306087e-07
2.279473e-05 -5.702031e-07
2.275509e-05 -7.076768e-07
2.271800e-05 -8.425698e-07
2.268362e-05 -9.744612e-07
2.265210e-05 -1.102964e-06
2.262353e-05 -1.227722e-06
2.259799e-05 -1.348401e-06
2.257553e-05 -1.464690e-06
2.255614e-05 -1.576295e-06
2.253981e-05 -1.682937e-06
2.252649e-05 -1.784349e-06
2.251610e-05 -1.880275e-06
2.250853e-05 -1.970469e-06
2.250363e-05 -2.054695e-06
2.250123e-05 -2.132723e-06
2.250111e-05 -2.204336e-06
2.250302e-05 -2.269326e-06
2.250668e-05 -2.327497e-06
2.251175e-05 -2.378666e-06
2.251786e-05 -2.422666e-06
2.252461e-05 -2.459347e-06
2.253154e-05 -2.488577e-06
2.253816e-05 -2.510249e-06
2.254397e-05 -2.524280e-06
2.254842e-05 -2.530610e-06
2.255095e-05 -2.529213e-06
2.255100e-05 -2.520090e-06
2.254801e-05 -2.503280e-06
2.254143e-05 -2.478853e-06
2.253074e-05 -2.446920e-06
2.251549e-05 -2.407630e-06
2.249526e-05 -2.361173e-06
2.246973e-05 -2.307781e-06
2.243867e-05 -2.247725e-06
2.240195e-05 -2.181319e-06
2.235957e-05 -2.108911e-06
2.231164e-05 -2.030884e-06
2.225839e-05 -1.947647e-06
2.220019e-05 -1.859634e-06
2.213749e-05 -1.767291e-06
2.207084e-05 -1.671072e-06
2.200087e-05 -1.571429e-06
2.192827e-05 -1.468811e-06
2.185375e-05 -1.363653e-06
2.177803e-05 -1.256373e-06
2.170182e-05 -1.147371e-06
2.162583e-05 -1.037027e-06
2.155070e-05 -9.257000e-07
2.147705e-05 -8.137290e-07
2.140544e-05 -7.014367e-07
2.133637e-05 -5.891303e-07
2.127028e-05 -4.771049e-07
2.120754e-05 -3.656470e-07
2.114847e-05 -2.550362e-07
2.109333e-05 -1.455493e-07
2.104233e-05 -3.746290e-08
2.099560e-05 6.894433e-08
2.095325e-05 1.733890e-07
2.091531e-05 2.755808e-07
2.088177e-05 3.752205e-07
2.085258e-05 4.719982e-07
2.082763e-05 5.655919e-07
2.080677e-05 6.556656e-07
2.078979e-05 7.418685e-07
2.077647e-05 8.238342e-07
2.076649e-05 9.011799e-07
2.075954e-05 9.735061e-07
2.075523e-05 1.040397e-06
2.075316e-05 1.101422e-06
2.075285e-05 1.156134e-06
2.075382e-05 1.204079e-06
2.075554e-05 1.244790e-06
2.075747e-05 1.277799e-06
2.075903e-05 1.302641e-06
2.075965e-05 1.318864e-06
2.075874e-05 1.326033e-06
2.075573e-05 1.323752e-06
2.075008e-05 1.311671e-06
2.074129e-05 1.289503e-06
2.072891e-05 1.257042e-06
2.071257e-05 1.214181e-06
2.069199e-05 1.160923e-06
2.066698e-05 1.097395e-06
2.063747e-05 1.023857e-06
2.060352e-05 9.406993e-07
2.056527e-05 8.484413e-07
2.052301e-05 7.477185e-07
2.047708e-05 6.392650e-07
2.042794e-05 5.238921e-07
2.037609e-05 4.024639e-07
2.032208e-05 2.758726e-07
2.026647e-05 1.450153e-07
2.020984e-05 1.077398e-08
2.015274e-05 -1.260015e-07
2.009571e-05 -2.645047e-07
2.003926e-05 -4.039811e-07
1.998384e-05 -5.437315e-07
1.992988e-05 -6.831132e-07
1.987776e-05 -8.215382e-07
1.982779e-05 -9.584702e-07
1.978027e-05 -1.093419e-06
1.973543e-05 -1.225939e-06
1.969348e-05 -1.355620e-06
1.965457e-05 -1.482083e-06
1.961883e-05 -1.604978e-06
1.958635e-05 -1.723977e-06
1.955719e-05 -1.838771e-06
1.953137e-05 -1.949066e-06
1.950890e-05 -2.054584e-06
1.948973e-05 -2.155055e-06
1.947381e-05 -2.250219e-06
1.946103e-05 -2.339824e-06
1.945126e-05 -2.423624e-06
1.944435e-05 -2.501383e-06
1.944009e-05 -2.572869e-06
1.943824e-05 -2.637861e-06
1.943852e-05 -2.696147e-06
1.944062e-05 -2.747523e-06
1.944418e-05 -2.791803e-06
1.944879e-05 -2.828812e-06
1.945401e-05 -2.858395e-06
1.945937e-05 -2.880414e-06
1.946436e-05 -2.894757e-06
1.946843e-05 -2.901334e-06
1.947104e-05 -2.900086e-06
1.947162e-05 -2.890982e-06
1.946961e-05 -2.874026e-06
1.946445e-05 -2.849259e-06
1.945563e-05 -2.816761e-06
1.944268e-05 -2.776654e-06
1.942517e-05 -2.729105e-06
1.940278e-05 -2.674324e-06
1.937524e-05 -2.612572e-06
1.934243e-05 -2.544152e-06
1.930431e-05 -2.469412e-06
1.926097e-05 -2.388741e-06
1.921263e-05 -2.302563e-06
1.915962e-05 -2.211328e-06
1.910237e-05 -2.115511e-06
1.904140e-05 -2.015595e-06
1.897732e-05 -1.912070e-06
1.891078e-05 -1.805422e-06
1.884247e-05 -1.696127e-06
1.877308e-05 -1.584644e-06
1.870331e-05 -1.471414e-06
1.863383e-05 -1.356857e-06
1.856528e-05 -1.241368e-06
1.849824e-05 -1.125322e-06
1.843325e-05 -1.009073e-06
1.837079e-05 -8.929571e-07
1.831129e-05 -7.772940e-07
1.825511e-05 -6.623915e-07
1.820254e-05 -5.485473e-07
1.815383e-05 -4.360527e-07
1.810917e-05 -3.251954e-07
1.806868e-05 -2.162621e-07
1.803244e-05 -1.095411e-07
1.800048e-05 -5.324682e-09
1.797277e-05 9.608910e-08
1.794923e-05 1.943942e-07
1.792973e-05 2.892751e-07
1.791412e-05 3.804052e-07
1.790216e-05 4.674460e-07
1.789360e-05 5.500458e-07
1.788812e-05 6.278390e-07
1.788537e-05 7.004462e-07
1.788494e-05 7.674743e-07
1.788640e-05 8.285169e-07
1.788926e-05 8.831558e-07
1.789300e-05 9.309636e-07
1.789708e-05 9.715065e-07
1.790091e-05 1.004349e-06
1.790391e-05 1.029059e-06
1.790547e-05 1.045219e-06
1.790497e-05 1.052429e-06
1.790184e-05 1.050326e-06
1.789550e-05 1.038592e-06
1.788544e-05 1.016969e-06
1.787120e-05 9.852798e-07
1.785241e-05 9.434364e-07
1.782877e-05 8.914591e-07
1.780013e-05 8.294855e-07
1.776642e-05 7.577781e-07
1.772771e-05 6.767250e-07
1.768419e-05 5.868352e-07
1.763616e-05 4.887276e-07
1.758404e-05 3.831140e-07
1.752831e-05 2.707786e-07
1.746951e-05 1.525550e-07
1.740826e-05 2.930221e-08
1.734517e-05 -9.811695e-08
1.728086e-05 -2.288553e-07
1.721594e-05 -3.620966e-07
1.715100e-05 -4.970670e-07
1.708656e-05 -6.330421e-07
1.702315e-05 -7.693508e-07
1.696122e-05 -9.053758e-07
1.690117e-05 -1.040552e-06
1.684336e-05 -1.174362e-06
1.678811e-05 -1.306335e-06
1.673568e-05 -1.436037e-06
1.668629e-05 -1.563072e-06
1.664012e-05 -1.687071e-06
1.659733e-05 -1.807692e-06
1.655802e-05 -1.924611e-06
1.652226e-05 -2.037524e-06
1.649010e-05 -2.146141e-06
1.646156e-05 -2.250182e-06
1.643661e-05 -2.349375e-06
1.641520e-05 -2.443457e-06
1.639726e-05 -2.532172e-06
1.638266e-05 -2.615267e-06
1.637126e-05 -2.692495e-06
1.636286e-05 -2.763615e-06
1.635726e-05 -2.828391e-06
1.635417e-05 -2.886595e-06
1.635329e-05 -2.938007e-06
1.635428e-05 -2.982418e-06
1.635674e-05 -3.019632e-06
1.636024e-05 -3.049468e-06
1.636432e-05 -3.071760e-06
1.636846e-05 -3.086368e-06
1.637215e-05 -3.093170e-06
1.637483e-05 -3.092074e-06
1.637593e-05 -3.083019e-06
1.637490e-05 -3.065975e-06
1.637119e-05 -3.040952e-06
1.636427e-05 -3.007998e-06
1.635366e-05 -2.967208e-06
1.633893e-05 -2.918725e-06
1.631974e-05 -2.862740e-06
1.629583e-05 -2.799498e-06
1.626703e-05 -2.729293e-06
1.623330e-05 -2.652472e-06
1.619471e-05 -2.569428e-06
1.615144e-05 -2.480596e-06
1.610380e-05 -2.386447e-06
1.605219e-05 -2.287476e-06
1.599710e-05 -2.184199e-06
1.593912e-05 -2.077139e-06
1.587887e-05 -1.966819e-06
1.581700e-05 -1.853753e-06
1.575418e-05 -1.738440e-06
1.569108e-05 -1.621362e-06
1.562835e-05 -1.502975e-06
1.556659e-05 -1.383712e-06
1.550638e-05 -1.263980e-06
1.544822e-05 -1.144165e-06
1.539259e-05 -1.024629e-06
1.533989e-05 -9.057156e-07
1.529045e-05 -7.877538e-07
1.524456e-05 -6.710579e-07
1.520244e-05 -5.559327e-07
1.516427e-05 -4.426762e-07
1.513016e-05 -3.315821e-07
1.510016e-05 -2.229426e-07
1.507428e-05 -1.170509e-07
1.505248e-05 -1.420308e-08
1.503467e-05 8.529972e-08
1.502070e-05 1.811497e-07
1.501039e-05 2.730308e-07
1.500349e-05 3.606177e-07
1.499973e-05 4.435745e-07
1.499876e-05 5.215544e-07
1.500021e-05 5.941993e-07
1.500367e-05 6.611398e-07
1.500865e-05 7.219957e-07
1.501467e-05 7.763775e-07
1.502117e-05 8.238885e-07
1.502759e-05 8.641274e-07
1.503332e-05 8.966927e-07
1.503774e-05 9.211883e-07
1.504023e-05 9.372306e-07
1.504015e-05 9.444576e-07
1.503690e-05 9.425395e-07
1.502990e-05 9.311916e-07
1.501860e-05 9.101878e-07
1.500255e-05 8.793755e-07
1.498137e-05 8.386900e-07
1.495477e-05 7.881676e-07
1.492258e-05 7.279559e-07
1.488478e-05 6.583198e-07
1.484144e-05 5.796431e-07
1.479279e-05 4.924229e-07
1.473917e-05 3.972594e-07
1.468102e-05 2.948398e-07
1.461888e-05 1.859187e-07
1.455334e-05 7.129600e-08
1.448506e-05 -4.820503e-08
1.441470e-05 -1.717589e-07
1.434293e-05 -2.985559e-07
1.427041e-05 -4.278163e-07
1.419776e-05 -5.588012e-07
1.412556e-05 -6.908192e-07
1.405437e-05 -8.232293e-07
1.398467e-05 -9.554416e-07
1.391690e-05 -1.086915e-06
1.385144e-05 -1.217156e-06
1.378864e-05 -1.345709e-06
1.372879e-05 -1.472159e-06
1.367213e-05 -1.596122e-06
1.361886e-05 -1.717242e-06
1.356916e-05 -1.835183e-06
1.352315e-05 -1.949631e-06
1.348092e-05 -2.060286e-06
1.344253e-05 -2.166859e-06
1.340801e-05 -2.269073e-06
1.337736e-05 -2.366656e-06
1.335054e-05 -2.459342e-06
1.332749e-05 -2.546869e-06
1.330811e-05 -2.628979e-06
1.329226e-05 -2.705418e-06
1.327976e-05 -2.775933e-06
1.327041e-05 -2.840276e-06
1.326396e-05 -2.898203e-06
1.326011e-05 -2.949479e-06
1.325853e-05 -2.993873e-06
1.325883e-05 -3.031167e-06
1.326060e-05 -3.061155e-06
1.326338e-05 -3.083646e-06
1.326667e-05 -3.098469e-06
1.326996e-05 -3.105473e-06
1.327269e-05 -3.104534e-06
1.327432e-05 -3.095558e-06
1.327428e-05 -3.078483e-06
1.327202e-05 -3.053287e-06
1.326702e-05 -3.019987e-06
1.325879e-05 -2.978652e-06
1.324689e-05 -2.929398e-06
1.323098e-05 -2.872396e-06
1.321076e-05 -2.807876e-06
1.318608e-05 -2.736122e-06
1.315685e-05 -2.657478e-06
1.312313e-05 -2.572339e-06
1.308507e-05 -2.481152e-06
1.304296e-05 -2.384403e-06
1.299716e-05 -2.282611e-06
1.294815e-05 -2.176319e-06
1.289647e-05 -2.066082e-06
1.284270e-05 -1.952459e-06
1.278747e-05 -1.836001e-06
1.273143e-05 -1.717247e-06
1.267522e-05 -1.596713e-06
1.261944e-05 -1.474893e-06
1.256469e-05 -1.352255e-06
1.251151e-05 -1.229239e-06
1.246039e-05 -1.106259e-06
1.241177e-05 -9.837034e-07
1.236603e-05 -8.619391e-07
1.232350e-05 -7.413135e-07
1.228445e-05 -6.221572e-07
1.224907e-05 -5.047874e-07
1.221751e-05 -3.895114e-07
1.218988e-05 -2.766290e-07
1.216622e-05 -1.664353e-07
1.214652e-05 -5.922332e-08
1.213071e-05 4.471371e-08
1.211869e-05 1.450806e-07
1.211029e-05 2.415783e-07
1.210531e-05 3.339023e-07
1.210350e-05 4.217415e-07
1.210454e-05 5.047773e-07
1.210809e-05 5.826825e-07
1.211374e-05 6.551215e-07
1.212106e-05 7.217499e-07
1.212957e-05 7.822151e-07
1.213872e-05 8.361576e-07
1.214796e-05 8.832125e-07
1.215670e-05 9.230125e-07
1.216430e-05 9.551915e-07
1.217014e-05 9.793901e-07
1.217355e-05 9.952616e-07
1.217389e-05 1.002481e-06
1.217053e-05 1.000754e-06
1.216288e-05 9.898308e-07
1.215039e-05 9.695159e-07
1.213259e-05 9.396841e-07
1.210908e-05 9.002929e-07
1.207960e-05 8.513949e-07
1.204399e-05 7.931468e-07
1.200221e-05 7.258157e-07
1.195440e-05 6.497792e-07
1.190078e-05 5.655210e-07
1.184174e-05 4.736206e-07
1.177776e-05 3.747384e-07
1.170942e-05 2.695967e-07
1.163736e-05 1.589593e-07
1.156227e-05 4.361071e-08
1.148488e-05 -7.566366e-08
1.140589e-05 -1.980941e-07
1.132601e-05 -3.229402e-07
1.124590e-05 -4.495006e-07
1.116618e-05 -5.771188e-07
1.108745e-05 -7.051863e-07
1.101021e-05 -8.331425e-07
1.093494e-05 -9.604731e-07
1.086205e-05 -1.086707e-06
1.079192e-05 -1.211410e-06
1.072485e-05 -1.334184e-06
1.066111e-05 -1.454660e-06
1.060093e-05 -1.572493e-06
1.054448e-05 -1.687360e-06
1.049192e-05 -1.798953e-06
1.044335e-05 -1.906977e-06
1.039886e-05 -2.011150e-06
1.035848e-05 -2.111195e-06
1.032224e-05 -2.206840e-06
1.029010e-05 -2.297819e-06
1.026203e-05 -2.383865e-06
1.023792e-05 -2.464716e-06
1.021767e-05 -2.540109e-06
1.020112e-05 -2.609782e-06
1.018806e-05 -2.673476e-06
1.017826e-05 -2.730933e-06
1.017145e-05 -2.781900e-06
1.016730e-05 -2.826128e-06
1.016544e-05 -2.863377e-06
1.016547e-05 -2.893417e-06
1.016695e-05 -2.916031e-06
1.016938e-05 -2.931020e-06
1.017225e-05 -2.938203e-06
1.017504e-05 -2.937424e-06
1.017718e-05 -2.928557e-06
1.017813e-05 -2.911509e-06
1.017733e-05 -2.886223e-06
1.017427e-05 -2.852690e-06
1.016844e-05 -2.810948e-06
1.015942e-05 -2.761088e-06
1.014683e-05 -2.703260e-06
1.013038e-05 -2.637678e-06
1.010989e-05 -2.564616e-06
1.008527e-05 -2.484412e-06
1.005653e-05 -2.397464e-06
1.002381e-05 -2.304227e-06
9.987370e-06 -2.205202e-06
9.947542e-06 -2.100930e-06
9.904766e-06 -1.991980e-06
9.859546e-06 -1.878937e-06
9.812444e-06 -1.762392e-06
9.764052e-06 -1.642933e-06
9.714981e-06 -1.521134e-06
9.665835e-06 -1.397549e-06
9.617203e-06 -1.272705e-06
9.569642e-06 -1.147104e-06
9.523670e-06 -1.021216e-06
9.479754e-06 -8.954829e-07
9.438311e-06 -7.703187e-07
9.399699e-06 -6.461113e-07
9.364223e-06 -5.232264e-07
9.332127e-06 -4.020091e-07
9.303598e-06 -2.827883e-07
9.278771e-06 -1.658793e-07
9.257723e-06 -5.158701e-08
9.240479e-06 5.979148e-08
9.227012e-06 1.679642e-07
9.217247e-06 2.726420e-07
9.211054e-06 3.735364e-07
9.208257e-06 4.703583e-07
9.208631e-06 5.628157e-07
9.211902e-06 6.506128e-07
9.217747e-06 7.334490e-07
9.225798e-06 8.110184e-07
9.235637e-06 8.830085e-07
9.246803e-06 9.491014e-07
9.258790e-06 1.008973e-06
9.271050e-06 1.062295e-06
9.283002e-06 1.108736e-06
9.294026e-06 1.147964e-06
9.303480e-06 1.179649e-06
9.310704e-06 1.203469e-06
9.315028e-06 1.219117e-06
9.315787e-06 1.226304e-06
9.312337e-06 1.224775e-06
9.304066e-06 1.214313e-06
9.290420e-06 1.194755e-06
9.270919e-06 1.166003e-06
9.245175e-06 1.128039e-06
9.212913e-06 1.080929e-06
9.173987e-06 1.024840e-06
9.128388e-06 9.600394e-07
9.076249e-06 8.868980e-07
9.017846e-06 8.058843e-07
8.953585e-06 7.175553e-07
8.883989e-06 6.225420e-07
8.809674e-06 5.215322e-07
8.731332e-06 4.152510e-07
8.649698e-06 3.044416e-07
8.565531e-06 1.898467e-07
8.479589e-06 7.219319e-08
8.392614e-06 -4.782006e-08
8.305313e-06 -1.695315e-07
8.218347e-06 -2.923220e-07
8.132329e-06 -4.156175e-07
8.047814e-06 -5.388888e-07
7.965301e-06 -6.616494e-07
7.885232e-06 -7.834527e-07
7.807998e-06 -9.038873e-07
7.733933e-06 -1.022574e-06
7.663327e-06 -1.139158e-06
7.596423e-06 -1.253311e-06
7.533424e-06 -1.364718e-06
7.474492e-06 -1.473081e-06
7.419756e-06 -1.578114e-06
7.369308e-06 -1.679537e-06
7.323209e-06 -1.777077e-06
7.281488e-06 -1.870464e-06
7.244140e-06 -1.959430e-06
7.211130e-06 -2.043707e-06
7.182387e-06 -2.123028e-06
7.157806e-06 -2.197122e-06
7.137246e-06 -2.265720e-06
7.120525e-06 -2.328552e-06
7.107421e-06 -2.385346e-06
7.097670e-06 -2.435832e-06
7.090965e-06 -2.479746e-06
7.086955e-06 -2.516825e-06
7.085248e-06 -2.546817e-06
7.085409e-06 -2.569478e-06
7.086968e-06 -2.584582e-06
7.089424e-06 -2.591920e-06
7.092251e-06 -2.591304e-06
7.094905e-06 -2.582576e-06
7.096837e-06 -2.565610e-06
7.097505e-06 -2.540321e-06
7.096384e-06 -2.506667e-06
7.092984e-06 -2.464657e-06
7.086861e-06 -2.414359e-06
7.077640e-06 -2.355900e-06
7.065019e-06 -2.289476e-06
7.048790e-06 -2.215350e-06
7.028847e-06 -2.133855e-06
7.005189e-06 -2.045390e-06
6.977927e-06 -1.950415e-06
6.947276e-06 -1.849447e-06
6.913550e-06 -1.743045e-06
6.877151e-06 -1.631801e-06
6.838550e-06 -1.516330e-06
6.798273e-06 -1.397255e-06
6.756876e-06 -1.275195e-06
6.714937e-06 -1.150760e-06
6.673026e-06 -1.024537e-06
6.631702e-06 -8.970881e-07
6.591491e-06 -7.689446e-07
6.552882e-06 -6.406069e-07
6.516317e-06 -5.125429e-07
6.482187e-06 -3.851898e-07
6.450829e-06 -2.589559e-07
6.422525e-06 -1.342236e-07
6.397499e-06 -1.135184e-08
6.375919e-06 1.093203e-07
6.357899e-06 2.274703e-07
6.343502e-06 3.427893e-07
6.332733e-06 4.549791e-07
6.325550e-06 5.637499e-07
6.321859e-06 6.688174e-07
6.321517e-06 7.699012e-07
6.324329e-06 8.667226e-07
6.330053e-06 9.590033e-07
6.338400e-06 1.046464e-06
6.349031e-06 1.128823e-06
6.361557e-06 1.205796e-06
6.375547e-06 1.277096e-06
6.390519e-06 1.342432e-06
6.405951e-06 1.401510e-06
6.421278e-06 1.454033e-06
6.435897e-06 1.499704e-06
6.449173e-06 1.538228e-06
6.460446e-06 1.569313e-06
6.469036e-06 1.592675e-06
6.474258e-06 1.608046e-06
6.475432e-06 1.615178e-06
6.471899e-06 1.613850e-06
6.463037e-06 1.603884e-06
6.448282e-06 1.585149e-06
6.427149e-06 1.557575e-06
6.399250e-06 1.521164e-06
6.364316e-06 1.476000e-06
6.322209e-06 1.422258e-06
6.272936e-06 1.360206e-06
6.216651e-06 1.290205e-06
6.153657e-06 1.212707e-06
6.084391e-06 1.128245e-06
6.009412e-06 1.037420e-06
5.929376e-06 9.408804e-07
5.845014e-06 8.393119e-07
5.757103e-06 7.334131e-07
5.666444e-06 6.238818e-07
5.573837e-06 5.113998e-07
5.480062e-06 3.966218e-07
5.385862e-06 2.801674e-07
5.291935e-06 1.626162e-07
5.198924e-06 4.450607e-08
5.107416e-06 -7.366682e-08
5.017936e-06 -1.914458e-07
4.930952e-06 -3.084106e-07
4.846876e-06 -4.241731e-07
4.766067e-06 -5.383736e-07
4.688831e-06 -6.506763e-07
4.615432e-06 -7.607649e-07
4.546090e-06 -8.683389e-07
4.480985e-06 -9.731099e-07
4.420261e-06 -1.074799e-06
