# Supplementary material for: On the limitations of some popular numerical models of flagellated microswimmers: importance of long-range forces and flagellum waveform
Source: R Soc Open Sci. 2019 Jan 16;6(1):180745. doi: 10.1098/rsos.180745 (PMC6366169; doi:10.1098/rsos.180745)
Supplement: Data relative to Figures 5, 6, 8, 9, 10, 11, 12 [file rsos180745supp1.zip › DATA_FILES_1/Fig6RSM.txt]

-7.578460e-08 -1.046185e-07
-1.458518e-07 -2.061903e-07
-2.101057e-07 -3.044039e-07
-2.684892e-07 -3.989452e-07
-3.209844e-07 -4.894962e-07
-3.676145e-07 -5.757339e-07
-4.084453e-07 -6.573297e-07
-4.435874e-07 -7.339489e-07
-4.731996e-07 -8.052509e-07
-4.974906e-07 -8.708897e-07
-5.167223e-07 -9.305148e-07
-5.312109e-07 -9.837730e-07
-5.413280e-07 -1.030310e-06
-5.475006e-07 -1.069774e-06
-5.502084e-07 -1.101818e-06
-5.499810e-07 -1.126105e-06
-5.473919e-07 -1.142311e-06
-5.430505e-07 -1.150132e-06
-5.375932e-07 -1.149290e-06
-5.316703e-07 -1.139540e-06
-5.259332e-07 -1.120676e-06
-5.210178e-07 -1.092541e-06
-5.175280e-07 -1.055035e-06
-5.160176e-07 -1.008123e-06
-5.169729e-07 -9.518421e-07
-5.207949e-07 -8.863113e-07
-5.277851e-07 -8.117333e-07
-5.381335e-07 -7.283987e-07
-5.519106e-07 -6.366855e-07
-5.690647e-07 -5.370550e-07
-5.894245e-07 -4.300454e-07
-6.127069e-07 -3.162614e-07
-6.385300e-07 -1.963613e-07
-6.664289e-07 -7.104355e-08
-6.958758e-07 5.896869e-08
-7.262998e-07 1.929418e-07
-7.571074e-07 3.301452e-07
-7.877016e-07 4.698625e-07
-8.174991e-07 6.114007e-07
-8.459444e-07 7.540972e-07
-8.725217e-07 8.973238e-07
-8.967634e-07 1.040489e-06
-9.182566e-07 1.183041e-06
-9.366474e-07 1.324460e-06
-9.516424e-07 1.464267e-06
-9.630120e-07 1.602011e-06
-9.705885e-07 1.737274e-06
-9.742663e-07 1.869665e-06
-9.740015e-07 1.998814e-06
-9.698111e-07 2.124376e-06
-9.617717e-07 2.246023e-06
-9.500200e-07 2.363443e-06
-9.347514e-07 2.476340e-06
-9.162206e-07 2.584428e-06
-8.947416e-07 2.687434e-06
-8.706872e-07 2.785094e-06
-8.444897e-07 2.877150e-06
-8.166404e-07 2.963355e-06
-7.876888e-07 3.043465e-06
-7.582420e-07 3.117245e-06
-7.289620e-07 3.184464e-06
-7.005627e-07 3.244897e-06
-6.738055e-07 3.298324e-06
-6.494929e-07 3.344534e-06
-6.284596e-07 3.383321e-06
-6.115623e-07 3.414494e-06
-5.996661e-07 3.437871e-06
-5.936277e-07 3.453291e-06
-5.942763e-07 3.460614e-06
-6.023916e-07 3.459733e-06
-6.186789e-07 3.450573e-06
-6.437442e-07 3.433110e-06
-6.780681e-07 3.407368e-06
-7.219824e-07 3.373436e-06
-7.756508e-07 3.331469e-06
-8.390549e-07 3.281690e-06
-9.119886e-07 3.224399e-06
-9.940608e-07 3.159961e-06
-1.084708e-06 3.088807e-06
-1.183213e-06 3.011421e-06
-1.288735e-06 2.928329e-06
-1.400336e-06 2.840085e-06
-1.517016e-06 2.747259e-06
-1.637746e-06 2.650426e-06
-1.761494e-06 2.550147e-06
-1.887250e-06 2.446971e-06
-2.014048e-06 2.341421e-06
-2.140976e-06 2.233993e-06
-2.267189e-06 2.125154e-06
-2.391912e-06 2.015342e-06
-2.514442e-06 1.904968e-06
-2.634148e-06 1.794419e-06
-2.750468e-06 1.684059e-06
-2.862905e-06 1.574234e-06
-2.971024e-06 1.465275e-06
-3.074444e-06 1.357500e-06
-3.172838e-06 1.251222e-06
-3.265926e-06 1.146743e-06
-3.353474e-06 1.044366e-06
-3.435288e-06 9.443922e-07
-3.511215e-06 8.471228e-07
-3.581141e-06 7.528634e-07
-3.644990e-06 6.619243e-07
-3.702727e-06 5.746218e-07
-3.754354e-06 4.912797e-07
-3.799919e-06 4.122300e-07
-3.839512e-06 3.378133e-07
-3.873272e-06 2.683788e-07
-3.901386e-06 2.042844e-07
-3.924096e-06 1.458952e-07
-3.941695e-06 9.358269e-08
-3.954536e-06 4.772210e-08
-3.963021e-06 8.690097e-09
-3.967612e-06 -2.313889e-08
-3.968815e-06 -4.739681e-08
-3.967184e-06 -6.372708e-08
-3.963311e-06 -7.179043e-08
-3.957814e-06 -7.127167e-08
-3.951327e-06 -6.188730e-08
-3.944489e-06 -4.339392e-08
-3.937925e-06 -1.559728e-08
-3.932233e-06 2.163830e-08
-3.927963e-06 6.838042e-08
-3.925602e-06 1.246197e-07
-3.925558e-06 1.902619e-07
-3.928145e-06 2.651221e-07
-3.933568e-06 3.489214e-07
-3.941920e-06 4.412868e-07
-3.953177e-06 5.417545e-07
-3.967200e-06 6.497774e-07
-3.983742e-06 7.647351e-07
-4.002459e-06 8.859477e-07
-4.022930e-06 1.012691e-06
-4.044669e-06 1.144212e-06
-4.067151e-06 1.279744e-06
-4.089826e-06 1.418523e-06
-4.112139e-06 1.559800e-06
-4.133550e-06 1.702847e-06
-4.153543e-06 1.846971e-06
-4.171640e-06 1.991514e-06
-4.187408e-06 2.135859e-06
-4.200470e-06 2.279428e-06
-4.210501e-06 2.421686e-06
-4.217237e-06 2.562132e-06
-4.220475e-06 2.700307e-06
-4.220073e-06 2.835782e-06
-4.215948e-06 2.968159e-06
-4.208078e-06 3.097069e-06
-4.196501e-06 3.222166e-06
-4.181312e-06 3.343129e-06
-4.162666e-06 3.459653e-06
-4.140776e-06 3.571455e-06
-4.115912e-06 3.678264e-06
-4.088404e-06 3.779826e-06
-4.058641e-06 3.875900e-06
-4.027068e-06 3.966254e-06
-3.994190e-06 4.050669e-06
-3.960571e-06 4.128935e-06
-3.926831e-06 4.200853e-06
-3.893643e-06 4.266232e-06
-3.861735e-06 4.324887e-06
-3.831878e-06 4.376646e-06
-3.804886e-06 4.421343e-06
-3.781605e-06 4.458825e-06
-3.762901e-06 4.488948e-06
-3.749649e-06 4.511584e-06
-3.742713e-06 4.526622e-06
-3.742929e-06 4.533971e-06
-3.751082e-06 4.533569e-06
-3.767881e-06 4.525385e-06
-3.793931e-06 4.509427e-06
-3.829711e-06 4.485752e-06
-3.875548e-06 4.454465e-06
-3.931594e-06 4.415730e-06
-3.997820e-06 4.369772e-06
-4.074001e-06 4.316875e-06
-4.159725e-06 4.257382e-06
-4.254405e-06 4.191690e-06
-4.357297e-06 4.120239e-06
-4.467528e-06 4.043504e-06
-4.584132e-06 3.961986e-06
-4.706076e-06 3.876193e-06
-4.832299e-06 3.786636e-06
-4.961737e-06 3.693819e-06
-5.093351e-06 3.598228e-06
-5.226144e-06 3.500328e-06
-5.359178e-06 3.400560e-06
-5.491582e-06 3.299343e-06
-5.622555e-06 3.197066e-06
-5.751372e-06 3.094099e-06
-5.877380e-06 2.990792e-06
-5.999997e-06 2.887473e-06
-6.118707e-06 2.784460e-06
-6.233054e-06 2.682056e-06
-6.342641e-06 2.580559e-06
-6.447123e-06 2.480259e-06
-6.546203e-06 2.381444e-06
-6.639627e-06 2.284400e-06
-6.727186e-06 2.189418e-06
-6.808710e-06 2.096788e-06
-6.884065e-06 2.006810e-06
-6.953159e-06 1.919789e-06
-7.015936e-06 1.836038e-06
-7.072382e-06 1.755881e-06
-7.122523e-06 1.679651e-06
-7.166430e-06 1.607695e-06
-7.204220e-06 1.540370e-06
-7.236060e-06 1.478042e-06
-7.262168e-06 1.421091e-06
-7.282818e-06 1.369906e-06
-7.298336e-06 1.324881e-06
-7.309106e-06 1.286417e-06
-7.315563e-06 1.254913e-06
-7.318192e-06 1.230768e-06
-7.317526e-06 1.214370e-06
-7.314135e-06 1.206093e-06
-7.308616e-06 1.206287e-06
-7.301588e-06 1.215273e-06
-7.293673e-06 1.233332e-06
-7.285484e-06 1.260694e-06
-7.277608e-06 1.297529e-06
-7.270593e-06 1.343939e-06
-7.264924e-06 1.399941e-06
-7.261015e-06 1.465467e-06
-7.259189e-06 1.540350e-06
-7.259668e-06 1.624323e-06
-7.262566e-06 1.717020e-06
-7.267888e-06 1.817976e-06
-7.275525e-06 1.926637e-06
-7.285268e-06 2.042370e-06
-7.296815e-06 2.164474e-06
-7.309787e-06 2.292203e-06
-7.323744e-06 2.424776e-06
-7.338205e-06 2.561397e-06
-7.352668e-06 2.701271e-06
-7.366623e-06 2.843616e-06
-7.379573e-06 2.987676e-06
-7.391044e-06 3.132727e-06
-7.400597e-06 3.278085e-06
-7.407838e-06 3.423108e-06
-7.412422e-06 3.567197e-06
-7.414059e-06 3.709798e-06
-7.412512e-06 3.850398e-06
-7.407608e-06 3.988524e-06
-7.399229e-06 4.123740e-06
-7.387316e-06 4.255644e-06
-7.371869e-06 4.383867e-06
-7.352945e-06 4.508065e-06
-7.330659e-06 4.627923e-06
-7.305183e-06 4.743148e-06
-7.276747e-06 4.853466e-06
-7.245637e-06 4.958626e-06
-7.212196e-06 5.058392e-06
-7.176826e-06 5.152546e-06
-7.139987e-06 5.240884e-06
-7.102196e-06 5.323216e-06
-7.064026e-06 5.399367e-06
-7.026109e-06 5.469174e-06
-6.989129e-06 5.532484e-06
-6.953822e-06 5.589158e-06
-6.920969e-06 5.639069e-06
-6.891392e-06 5.682100e-06
-6.865944e-06 5.718146e-06
-6.845499e-06 5.747115e-06
-6.830937e-06 5.768931e-06
-6.823127e-06 5.783534e-06
-6.822910e-06 5.790883e-06
-6.831073e-06 5.790962e-06
-6.848324e-06 5.783781e-06
-6.875269e-06 5.769386e-06
-6.912381e-06 5.747858e-06
-6.959980e-06 5.719325e-06
-7.018211e-06 5.683958e-06
-7.087028e-06 5.641979e-06
-7.166191e-06 5.593660e-06
-7.255270e-06 5.539319e-06
-7.353654e-06 5.479316e-06
-7.460575e-06 5.414048e-06
-7.575134e-06 5.343938e-06
-7.696336e-06 5.269428e-06
-7.823121e-06 5.190965e-06
-7.954398e-06 5.108997e-06
-8.089078e-06 5.023963e-06
-8.226093e-06 4.936288e-06
-8.364421e-06 4.846378e-06
-8.503099e-06 4.754618e-06
-8.641233e-06 4.661373e-06
-8.778001e-06 4.566986e-06
-8.912659e-06 4.471784e-06
-9.044532e-06 4.376076e-06
-9.173020e-06 4.280157e-06
-9.297590e-06 4.184314e-06
-9.417769e-06 4.088822e-06
-9.533143e-06 3.993954e-06
-9.643350e-06 3.899981e-06
-9.748077e-06 3.807172e-06
-9.847054e-06 3.715798e-06
-9.940055e-06 3.626136e-06
-1.002689e-05 3.538469e-06
-1.010741e-05 3.453084e-06
-1.018151e-05 3.370283e-06
-1.024911e-05 3.290374e-06
-1.031018e-05 3.213680e-06
-1.036472e-05 3.140536e-06
-1.041279e-05 3.071290e-06
-1.045448e-05 3.006306e-06
-1.048994e-05 2.945962e-06
-1.051935e-05 2.890648e-06
-1.054298e-05 2.840767e-06
-1.056112e-05 2.796734e-06
-1.057414e-05 2.758971e-06
-1.058244e-05 2.727902e-06
-1.058649e-05 2.703954e-06
-1.058679e-05 2.687545e-06
-1.058389e-05 2.679083e-06
-1.057837e-05 2.678951e-06
-1.057083e-05 2.687508e-06
-1.056186e-05 2.705069e-06
-1.055207e-05 2.731901e-06
-1.054204e-05 2.768209e-06
-1.053231e-05 2.814125e-06
-1.052335e-05 2.869697e-06
-1.051559e-05 2.934879e-06
-1.050936e-05 3.009524e-06
-1.050489e-05 3.093379e-06
-1.050232e-05 3.186086e-06
-1.050169e-05 3.287181e-06
-1.050292e-05 3.396103e-06
-1.050583e-05 3.512208e-06
-1.051016e-05 3.634781e-06
-1.051559e-05 3.763052e-06
-1.052172e-05 3.896216e-06
-1.052811e-05 4.033452e-06
-1.053431e-05 4.173935e-06
-1.053986e-05 4.316855e-06
-1.054430e-05 4.461427e-06
-1.054721e-05 4.606902e-06
-1.054819e-05 4.752570e-06
-1.054688e-05 4.897768e-06
-1.054297e-05 5.041877e-06
-1.053620e-05 5.184327e-06
-1.052638e-05 5.324592e-06
-1.051335e-05 5.462189e-06
-1.049702e-05 5.596677e-06
-1.047736e-05 5.727651e-06
-1.045439e-05 5.854741e-06
-1.042819e-05 5.977610e-06
-1.039888e-05 6.095948e-06
-1.036666e-05 6.209472e-06
-1.033178e-05 6.317924e-06
-1.029453e-05 6.421070e-06
-1.025527e-05 6.518693e-06
-1.021442e-05 6.610601e-06
-1.017244e-05 6.696616e-06
-1.012987e-05 6.776580e-06
-1.008728e-05 6.850352e-06
-1.004532e-05 6.917804e-06
-1.000468e-05 6.978826e-06
-9.966092e-06 7.033323e-06
-9.930357e-06 7.081213e-06
-9.898297e-06 7.122427e-06
-9.870771e-06 7.156912e-06
-9.848655e-06 7.184627e-06
-9.832834e-06 7.205548e-06
-9.824178e-06 7.219666e-06
-9.823529e-06 7.226989e-06
-9.831672e-06 7.227548e-06
-9.849317e-06 7.221396e-06
-9.877062e-06 7.208612e-06
-9.915378e-06 7.189308e-06
-9.964575e-06 7.163627e-06
-1.002479e-05 7.131750e-06
-1.009596e-05 7.093897e-06
-1.017783e-05 7.050323e-06
-1.026995e-05 7.001322e-06
-1.037170e-05 6.947217e-06
-1.048228e-05 6.888359e-06
-1.060077e-05 6.825117e-06
-1.072615e-05 6.757873e-06
-1.085733e-05 6.687012e-06
-1.099321e-05 6.612917e-06
-1.113266e-05 6.535962e-06
-1.127460e-05 6.456508e-06
-1.141798e-05 6.374900e-06
-1.156183e-05 6.291465e-06
-1.170521e-05 6.206516e-06
-1.184730e-05 6.120348e-06
-1.198733e-05 6.033241e-06
-1.212461e-05 5.945465e-06
-1.225852e-05 5.857279e-06
-1.238852e-05 5.768937e-06
-1.251412e-05 5.680688e-06
-1.263488e-05 5.592779e-06
-1.275043e-05 5.505459e-06
-1.286044e-05 5.418978e-06
-1.296462e-05 5.333592e-06
-1.306274e-05 5.249562e-06
-1.315459e-05 5.167160e-06
-1.324000e-05 5.086666e-06
-1.331885e-05 5.008372e-06
-1.339104e-05 4.932582e-06
-1.345652e-05 4.859618e-06
-1.351527e-05 4.789812e-06
-1.356733e-05 4.723517e-06
-1.361278e-05 4.661101e-06
-1.365172e-05 4.602950e-06
-1.368435e-05 4.549464e-06
-1.371087e-05 4.501061e-06
-1.373158e-05 4.458173e-06
-1.374679e-05 4.421242e-06
-1.375691e-05 4.390716e-06
-1.376236e-05 4.367047e-06
-1.376363e-05 4.350685e-06
-1.376123e-05 4.342066e-06
-1.375573e-05 4.341610e-06
-1.374769e-05 4.349707e-06
-1.373771e-05 4.366710e-06
-1.372636e-05 4.392920e-06
-1.371421e-05 4.428574e-06
-1.370178e-05 4.473837e-06
-1.368957e-05 4.528784e-06
-1.367798e-05 4.593396e-06
-1.366737e-05 4.667545e-06
-1.365797e-05 4.750992e-06
-1.364995e-05 4.843387e-06
-1.364336e-05 4.944268e-06
-1.363817e-05 5.053074e-06
-1.363424e-05 5.169149e-06
-1.363135e-05 5.291764e-06
-1.362922e-05 5.420132e-06
-1.362749e-05 5.553426e-06
-1.362579e-05 5.690800e-06
-1.362371e-05 5.831404e-06
-1.362083e-05 5.974403e-06
-1.361675e-05 6.118986e-06
-1.361109e-05 6.264380e-06
-1.360349e-05 6.409853e-06
-1.359363e-05 6.554721e-06
-1.358124e-05 6.698350e-06
-1.356610e-05 6.840155e-06
-1.354803e-05 6.979598e-06
-1.352692e-05 7.116189e-06
-1.350270e-05 7.249482e-06
-1.347536e-05 7.379071e-06
-1.344495e-05 7.504588e-06
-1.341155e-05 7.625700e-06
-1.337533e-05 7.742107e-06
-1.333648e-05 7.853537e-06
-1.329527e-05 7.959747e-06
-1.325201e-05 8.060519e-06
-1.320708e-05 8.155662e-06
-1.316088e-05 8.245004e-06
-1.311391e-05 8.328398e-06
-1.306670e-05 8.405717e-06
-1.301985e-05 8.476852e-06
-1.297398e-05 8.541716e-06
-1.292982e-05 8.600239e-06
-1.288809e-05 8.652370e-06
-1.284960e-05 8.698072e-06
-1.281517e-05 8.737326e-06
-1.278566e-05 8.770130e-06
-1.276195e-05 8.796495e-06
-1.274492e-05 8.816448e-06
-1.273545e-05 8.830031e-06
-1.273437e-05 8.837304e-06
-1.274247e-05 8.838342e-06
-1.276044e-05 8.833239e-06
-1.278889e-05 8.822111e-06
-1.282828e-05 8.805097e-06
-1.287890e-05 8.782357e-06
-1.294089e-05 8.754082e-06
-1.301416e-05 8.720485e-06
-1.309846e-05 8.681809e-06
-1.319331e-05 8.638317e-06
-1.329806e-05 8.590298e-06
-1.341192e-05 8.538054e-06
-1.353393e-05 8.481899e-06
-1.366305e-05 8.422155e-06
-1.379818e-05 8.359143e-06
-1.393818e-05 8.293178e-06
-1.408192e-05 8.224569e-06
-1.422830e-05 8.153611e-06
-1.437624e-05 8.080588e-06
-1.452474e-05 8.005769e-06
-1.467288e-05 7.929411e-06
-1.481980e-05 7.851759e-06
-1.496471e-05 7.773050e-06
-1.510693e-05 7.693510e-06
-1.524580e-05 7.613363e-06
-1.538077e-05 7.532830e-06
-1.551135e-05 7.452130e-06
-1.563707e-05 7.371485e-06
-1.575757e-05 7.291121e-06
-1.587248e-05 7.211268e-06
-1.598151e-05 7.132166e-06
-1.608441e-05 7.054060e-06
-1.618095e-05 6.977210e-06
-1.627095e-05 6.901885e-06
-1.635427e-05 6.828370e-06
-1.643080e-05 6.756963e-06
-1.650046e-05 6.687981e-06
-1.656323e-05 6.621756e-06
-1.661910e-05 6.558643e-06
-1.666814e-05 6.499011e-06
-1.671045e-05 6.443254e-06
-1.674616e-05 6.391782e-06
-1.677549e-05 6.345025e-06
-1.679869e-05 6.303431e-06
-1.681605e-05 6.267459e-06
-1.682795e-05 6.237582e-06
-1.683478e-05 6.214276e-06
-1.683701e-05 6.198016e-06
-1.683513e-05 6.189272e-06
-1.682966e-05 6.188492e-06
-1.682116e-05 6.196102e-06
-1.681019e-05 6.212488e-06
-1.679732e-05 6.237983e-06
-1.678309e-05 6.272860e-06
-1.676802e-05 6.317313e-06
-1.675260e-05 6.371446e-06
-1.673722e-05 6.435263e-06
-1.672226e-05 6.508658e-06
-1.670796e-05 6.591407e-06
-1.669452e-05 6.683169e-06
-1.668200e-05 6.783488e-06
-1.667041e-05 6.891799e-06
-1.665965e-05 7.007441e-06
-1.664955e-05 7.129673e-06
-1.663986e-05 7.257693e-06
-1.663028e-05 7.390654e-06
-1.662049e-05 7.527689e-06
-1.661014e-05 7.667926e-06
-1.659884e-05 7.810507e-06
-1.658626e-05 7.954600e-06
-1.657204e-05 8.099408e-06
-1.655589e-05 8.244181e-06
-1.653751e-05 8.388217e-06
-1.651669e-05 8.530867e-06
-1.649322e-05 8.671534e-06
-1.646698e-05 8.809671e-06
-1.643786e-05 8.944782e-06
-1.640583e-05 9.076417e-06
-1.637091e-05 9.204172e-06
-1.633316e-05 9.327680e-06
-1.629269e-05 9.446615e-06
-1.624967e-05 9.560687e-06
-1.620433e-05 9.669636e-06
-1.615694e-05 9.773234e-06
-1.610782e-05 9.871285e-06
-1.605736e-05 9.963616e-06
-1.600598e-05 1.005008e-05
-1.595418e-05 1.013057e-05
-1.590250e-05 1.020497e-05
-1.585154e-05 1.027322e-05
-1.580194e-05 1.033527e-05
-1.575440e-05 1.039109e-05
-1.570968e-05 1.044068e-05
-1.566856e-05 1.048403e-05
-1.563187e-05 1.052119e-05
-1.560049e-05 1.055220e-05
-1.557526e-05 1.057712e-05
-1.555709e-05 1.059604e-05
-1.554684e-05 1.060904e-05
-1.554533e-05 1.061624e-05
-1.555335e-05 1.061775e-05
-1.557160e-05 1.061372e-05
-1.560065e-05 1.060428e-05
-1.564097e-05 1.058962e-05
-1.569285e-05 1.056990e-05
-1.575639e-05 1.054532e-05
-1.583152e-05 1.051610e-05
-1.591794e-05 1.048245e-05
-1.601519e-05 1.044462e-05
-1.612259e-05 1.040286e-05
-1.623933e-05 1.035741e-05
-1.636443e-05 1.030853e-05
-1.649684e-05 1.025650e-05
-1.663545e-05 1.020155e-05
-1.677910e-05 1.014395e-05
-1.692663e-05 1.008392e-05
-1.707693e-05 1.002171e-05
-1.722891e-05 9.957522e-06
-1.738156e-05 9.891578e-06
-1.753394e-05 9.824076e-06
-1.768518e-05 9.755211e-06
-1.783448e-05 9.685172e-06
-1.798113e-05 9.614145e-06
-1.812448e-05 9.542315e-06
-1.826396e-05 9.469870e-06
-1.839906e-05 9.397000e-06
-1.852932e-05 9.323899e-06
-1.865433e-05 9.250769e-06
-1.877375e-05 9.177822e-06
-1.888725e-05 9.105277e-06
-1.899457e-05 9.033367e-06
-1.909547e-05 8.962335e-06
-1.918975e-05 8.892441e-06
-1.927726e-05 8.823960e-06
-1.935785e-05 8.757184e-06
-1.943146e-05 8.692424e-06
-1.949801e-05 8.630010e-06
-1.955751e-05 8.570296e-06
-1.960997e-05 8.513656e-06
-1.965549e-05 8.460487e-06
-1.969417e-05 8.411207e-06
-1.972621e-05 8.366259e-06
-1.975181e-05 8.326103e-06
-1.977126e-05 8.291217e-06
-1.978490e-05 8.262092e-06
-1.979309e-05 8.239228e-06
-1.979627e-05 8.223128e-06
-1.979491e-05 8.214288e-06
-1.978950e-05 8.213188e-06
-1.978057e-05 8.220284e-06
-1.976865e-05 8.235995e-06
-1.975430e-05 8.260688e-06
-1.973804e-05 8.294667e-06
-1.972038e-05 8.338155e-06
-1.970179e-05 8.391286e-06
-1.968269e-05 8.454087e-06
-1.966343e-05 8.526473e-06
-1.964429e-05 8.608237e-06
-1.962546e-05 8.699048e-06
-1.960706e-05 8.798455e-06
-1.958911e-05 8.905896e-06
-1.957156e-05 9.020704e-06
-1.955427e-05 9.142129e-06
-1.953706e-05 9.269355e-06
-1.951967e-05 9.401522e-06
-1.950183e-05 9.537743e-06
-1.948323e-05 9.677127e-06
-1.946356e-05 9.818796e-06
-1.944251e-05 9.961897e-06
-1.941980e-05 1.010562e-05
-1.939514e-05 1.024919e-05
-1.936832e-05 1.039189e-05
-1.933913e-05 1.053307e-05
-1.930742e-05 1.067211e-05
-1.927309e-05 1.080846e-05
-1.923606e-05 1.094162e-05
-1.919634e-05 1.107114e-05
-1.915396e-05 1.119662e-05
-1.910899e-05 1.131769e-05
-1.906159e-05 1.143404e-05
-1.901193e-05 1.154538e-05
-1.896026e-05 1.165147e-05
-1.890685e-05 1.175209e-05
-1.885204e-05 1.184708e-05
-1.879623e-05 1.193628e-05
-1.873985e-05 1.201957e-05
-1.868340e-05 1.209687e-05
-1.862743e-05 1.216810e-05
-1.857253e-05 1.223323e-05
-1.851936e-05 1.229225e-05
-1.846862e-05 1.234518e-05
-1.842105e-05 1.239204e-05
-1.837745e-05 1.243290e-05
-1.833865e-05 1.246783e-05
-1.830549e-05 1.249694e-05
-1.827884e-05 1.252033e-05
-1.825959e-05 1.253815e-05
-1.824858e-05 1.255052e-05
-1.824666e-05 1.255762e-05
-1.825457e-05 1.255960e-05
-1.827303e-05 1.255665e-05
-1.830259e-05 1.254894e-05
-1.834370e-05 1.253668e-05
-1.839665e-05 1.252005e-05
-1.846153e-05 1.249925e-05
-1.853824e-05 1.247451e-05
-1.862650e-05 1.244601e-05
-1.872581e-05 1.241397e-05
-1.883548e-05 1.237860e-05
-1.895469e-05 1.234010e-05
-1.908245e-05 1.229868e-05
-1.921770e-05 1.225453e-05
-1.935930e-05 1.220785e-05
-1.950609e-05 1.215880e-05
-1.965690e-05 1.210757e-05
-1.981060e-05 1.205431e-05
-1.996610e-05 1.199919e-05
-2.012238e-05 1.194235e-05
-2.027846e-05 1.188394e-05
-2.043349e-05 1.182410e-05
-2.058666e-05 1.176297e-05
-2.073723e-05 1.170070e-05
-2.088457e-05 1.163744e-05
-2.102808e-05 1.157333e-05
-2.116723e-05 1.150855e-05
-2.130157e-05 1.144324e-05
-2.143067e-05 1.137760e-05
-2.155418e-05 1.131181e-05
-2.167175e-05 1.124608e-05
-2.178312e-05 1.118061e-05
-2.188803e-05 1.111565e-05
-2.198626e-05 1.105143e-05
-2.207765e-05 1.098822e-05
-2.216204e-05 1.092630e-05
-2.223933e-05 1.086599e-05
-2.230944e-05 1.080760e-05
-2.237235e-05 1.075150e-05
-2.242806e-05 1.069804e-05
-2.247663e-05 1.064765e-05
-2.251815e-05 1.060073e-05
-2.255277e-05 1.055775e-05
-2.258070e-05 1.051917e-05
-2.260217e-05 1.048549e-05
-2.261750e-05 1.045722e-05
-2.262702e-05 1.043488e-05
-2.263115e-05 1.041899e-05
-2.263031e-05 1.041009e-05
-2.262497e-05 1.040867e-05
-2.261563e-05 1.041523e-05
-2.260282e-05 1.043021e-05
-2.258703e-05 1.045401e-05
-2.256880e-05 1.048698e-05
-2.254861e-05 1.052935e-05
-2.252693e-05 1.058129e-05
-2.250416e-05 1.064286e-05
-2.248067e-05 1.071399e-05
-2.245674e-05 1.079448e-05
-2.243260e-05 1.088403e-05
-2.240838e-05 1.098218e-05
-2.238414e-05 1.108837e-05
-2.235985e-05 1.120195e-05
-2.233545e-05 1.132215e-05
-2.231077e-05 1.144814e-05
-2.228563e-05 1.157905e-05
-2.225980e-05 1.171399e-05
-2.223303e-05 1.185203e-05
-2.220505e-05 1.199230e-05
-2.217561e-05 1.213391e-05
-2.214447e-05 1.227604e-05
-2.211140e-05 1.241791e-05
-2.207622e-05 1.255879e-05
-2.203877e-05 1.269800e-05
-2.199893e-05 1.283493e-05
-2.195662e-05 1.296903e-05
-2.191182e-05 1.309978e-05
-2.186454e-05 1.322673e-05
-2.181484e-05 1.334950e-05
-2.176283e-05 1.346771e-05
-2.170866e-05 1.358106e-05
-2.165253e-05 1.368928e-05
-2.159469e-05 1.379215e-05
-2.153545e-05 1.388946e-05
-2.147514e-05 1.398105e-05
-2.141417e-05 1.406681e-05
-2.135299e-05 1.414664e-05
-2.129209e-05 1.422047e-05
-2.123202e-05 1.428828e-05
-2.117338e-05 1.435007e-05
-2.111683e-05 1.440586e-05
-2.106306e-05 1.445570e-05
-2.101281e-05 1.449968e-05
-2.096688e-05 1.453790e-05
-2.092609e-05 1.457049e-05
-2.089127e-05 1.459760e-05
-2.086329e-05 1.461938e-05
-2.084302e-05 1.463603e-05
-2.083131e-05 1.464774e-05
-2.082897e-05 1.465470e-05
-2.083676e-05 1.465715e-05
-2.085535e-05 1.465529e-05
-2.088531e-05 1.464934e-05
-2.092708e-05 1.463951e-05
-2.098091e-05 1.462603e-05
-2.104690e-05 1.460910e-05
-2.112494e-05 1.458891e-05
-2.121473e-05 1.456566e-05
-2.131575e-05 1.453952e-05
-2.142731e-05 1.451067e-05
-2.154858e-05 1.447926e-05
-2.167856e-05 1.444544e-05
-2.181618e-05 1.440933e-05
-2.196028e-05 1.437106e-05
-2.210970e-05 1.433075e-05
-2.226327e-05 1.428848e-05
-2.241984e-05 1.424437e-05
-2.257832e-05 1.419850e-05
-2.273766e-05 1.415096e-05
-2.289692e-05 1.410184e-05
-2.305521e-05 1.405124e-05
-2.321170e-05 1.399924e-05
-2.336569e-05 1.394594e-05
-2.351649e-05 1.389147e-05
-2.366352e-05 1.383592e-05
-2.380625e-05 1.377944e-05
-2.394420e-05 1.372216e-05
-2.407695e-05 1.366424e-05
-2.420411e-05 1.360584e-05
-2.432536e-05 1.354714e-05
-2.444038e-05 1.348835e-05
-2.454894e-05 1.342967e-05
-2.465078e-05 1.337135e-05
-2.474573e-05 1.331363e-05
-2.483362e-05 1.325679e-05
-2.491433e-05 1.320113e-05
-2.498776e-05 1.314698e-05
-2.505386e-05 1.309467e-05
-2.511263e-05 1.304459e-05
-2.516408e-05 1.299714e-05
-2.520829e-05 1.295276e-05
-2.524538e-05 1.291188e-05
-2.527553e-05 1.287502e-05
-2.529895e-05 1.284266e-05
-2.531591e-05 1.281534e-05
-2.532674e-05 1.279360e-05
-2.533179e-05 1.277798e-05
-2.533147e-05 1.276904e-05
-2.532623e-05 1.276732e-05
-2.531653e-05 1.277331e-05
-2.530285e-05 1.278751e-05
-2.528569e-05 1.281035e-05
-2.526555e-05 1.284218e-05
-2.524290e-05 1.288329e-05
-2.521819e-05 1.293387e-05
-2.519184e-05 1.299399e-05
-2.516420e-05 1.306361e-05
-2.513558e-05 1.314255e-05
-2.510621e-05 1.323052e-05
-2.507624e-05 1.332708e-05
-2.504579e-05 1.343166e-05
-2.501486e-05 1.354361e-05
-2.498342e-05 1.366216e-05
-2.495137e-05 1.378648e-05
-2.491856e-05 1.391569e-05
-2.488483e-05 1.404886e-05
-2.484997e-05 1.418509e-05
-2.481378e-05 1.432347e-05
-2.477605e-05 1.446310e-05
-2.473660e-05 1.460315e-05
-2.469523e-05 1.474283e-05
-2.465182e-05 1.488139e-05
-2.460623e-05 1.501816e-05
-2.455840e-05 1.515250e-05
-2.450827e-05 1.528387e-05
-2.445585e-05 1.541176e-05
-2.440117e-05 1.553571e-05
-2.434433e-05 1.565533e-05
-2.428544e-05 1.577028e-05
-2.422469e-05 1.588024e-05
-2.416229e-05 1.598497e-05
-2.409849e-05 1.608425e-05
-2.403362e-05 1.617790e-05
-2.396803e-05 1.626579e-05
-2.390212e-05 1.634781e-05
-2.383634e-05 1.642389e-05
-2.377119e-05 1.649401e-05
-2.370723e-05 1.655817e-05
-2.364506e-05 1.661640e-05
-2.358532e-05 1.666876e-05
-2.352871e-05 1.671535e-05
-2.347596e-05 1.675629e-05
-2.342786e-05 1.679174e-05
-2.338521e-05 1.682187e-05
-2.334886e-05 1.684688e-05
-2.331965e-05 1.686698e-05
-2.329844e-05 1.688240e-05
-2.328605e-05 1.689340e-05
-2.328331e-05 1.690022e-05
-2.329094e-05 1.690312e-05
-2.330961e-05 1.690236e-05
-2.333987e-05 1.689818e-05
-2.338214e-05 1.689083e-05
-2.343667e-05 1.688054e-05
-2.350355e-05 1.686752e-05
-2.358264e-05 1.685197e-05
-2.367364e-05 1.683404e-05
-2.377602e-05 1.681390e-05
-2.388910e-05 1.679167e-05
-2.401200e-05 1.676746e-05
-2.414375e-05 1.674135e-05
-2.428325e-05 1.671341e-05
-2.442936e-05 1.668369e-05
-2.458090e-05 1.665224e-05
-2.473669e-05 1.661910e-05
-2.489558e-05 1.658428e-05
-2.505648e-05 1.654782e-05
-2.521835e-05 1.650975e-05
-2.538023e-05 1.647009e-05
-2.554122e-05 1.642890e-05
-2.570051e-05 1.638620e-05
-2.585736e-05 1.634207e-05
-2.601111e-05 1.629657e-05
-2.616116e-05 1.624978e-05
-2.630697e-05 1.620180e-05
-2.644805e-05 1.615275e-05
-2.658398e-05 1.610274e-05
-2.671436e-05 1.605193e-05
-2.683885e-05 1.600047e-05
-2.695714e-05 1.594855e-05
-2.706896e-05 1.589637e-05
-2.717406e-05 1.584415e-05
-2.727225e-05 1.579212e-05
-2.736333e-05 1.574056e-05
-2.744717e-05 1.568975e-05
-2.752367e-05 1.564001e-05
-2.759274e-05 1.559169e-05
-2.765435e-05 1.554516e-05
-2.770850e-05 1.550082e-05
-2.775525e-05 1.545911e-05
-2.779468e-05 1.542050e-05
-2.782695e-05 1.538547e-05
-2.785224e-05 1.535455e-05
-2.787078e-05 1.532828e-05
-2.788287e-05 1.530721e-05
-2.788883e-05 1.529192e-05
-2.788904e-05 1.528298e-05
-2.788391e-05 1.528094e-05
-2.787387e-05 1.528636e-05
-2.785938e-05 1.529973e-05
-2.784091e-05 1.532151e-05
-2.781893e-05 1.535210e-05
-2.779389e-05 1.539181e-05
-2.776625e-05 1.544084e-05
-2.773640e-05 1.549931e-05
-2.770471e-05 1.556718e-05
-2.767149e-05 1.564430e-05
-2.763699e-05 1.573039e-05
-2.760139e-05 1.582501e-05
-2.756483e-05 1.592762e-05
-2.752737e-05 1.603755e-05
-2.748900e-05 1.615405e-05
-2.744968e-05 1.627626e-05
-2.740932e-05 1.640331e-05
-2.736781e-05 1.653427e-05
-2.732499e-05 1.666821e-05
-2.728071e-05 1.680422e-05
-2.723483e-05 1.694139e-05
-2.718719e-05 1.707887e-05
-2.713767e-05 1.721587e-05
-2.708617e-05 1.735163e-05
-2.703261e-05 1.748548e-05
-2.697695e-05 1.761677e-05
-2.691917e-05 1.774496e-05
-2.685931e-05 1.786954e-05
-2.679743e-05 1.799006e-05
-2.673364e-05 1.810613e-05
-2.666809e-05 1.821740e-05
-2.660097e-05 1.832360e-05
-2.653250e-05 1.842447e-05
-2.646297e-05 1.851982e-05
-2.639270e-05 1.860949e-05
-2.632204e-05 1.869336e-05
-2.625142e-05 1.877136e-05
-2.618127e-05 1.884344e-05
-2.611211e-05 1.890960e-05
-2.604448e-05 1.896988e-05
-2.597899e-05 1.902434e-05
-2.591627e-05 1.907309e-05
-2.585701e-05 1.911627e-05
-2.580195e-05 1.915404e-05
-2.575184e-05 1.918659e-05
-2.570749e-05 1.921416e-05
-2.566973e-05 1.923698e-05
-2.563939e-05 1.925533e-05
-2.561730e-05 1.926948e-05
-2.560429e-05 1.927972e-05
-2.560115e-05 1.928637e-05
-2.560860e-05 1.928971e-05
-2.562728e-05 1.929005e-05
-2.565773e-05 1.928766e-05
-2.570036e-05 1.928282e-05
-2.575541e-05 1.927576e-05
-2.582293e-05 1.926670e-05
-2.590281e-05 1.925583e-05
-2.599470e-05 1.924329e-05
-2.609809e-05 1.922922e-05
-2.621228e-05 1.921369e-05
-2.633640e-05 1.919675e-05
-2.646945e-05 1.917844e-05
-2.661036e-05 1.915877e-05
-2.675797e-05 1.913771e-05
-2.691109e-05 1.911524e-05
-2.706856e-05 1.909132e-05
-2.722923e-05 1.906592e-05
-2.739200e-05 1.903900e-05
-2.755583e-05 1.901053e-05
-2.771976e-05 1.898048e-05
-2.788290e-05 1.894883e-05
-2.804442e-05 1.891559e-05
-2.820360e-05 1.888077e-05
-2.835977e-05 1.884440e-05
-2.851231e-05 1.880653e-05
-2.866069e-05 1.876722e-05
-2.880442e-05 1.872656e-05
-2.894305e-05 1.868464e-05
-2.907620e-05 1.864160e-05
-2.920351e-05 1.859756e-05
-2.932465e-05 1.855270e-05
-2.943935e-05 1.850720e-05
-2.954734e-05 1.846125e-05
-2.964842e-05 1.841510e-05
-2.974238e-05 1.836899e-05
-2.982907e-05 1.832320e-05
-2.990836e-05 1.827806e-05
-2.998016e-05 1.823389e-05
-3.004440e-05 1.819106e-05
-3.010107e-05 1.814999e-05
-3.015020e-05 1.811111e-05
-3.019184e-05 1.807488e-05
-3.022611e-05 1.804182e-05
-3.025317e-05 1.801244e-05
-3.027323e-05 1.798730e-05
-3.028654e-05 1.796698e-05
-3.029339e-05 1.795207e-05
-3.029413e-05 1.794316e-05
-3.028912e-05 1.794082e-05
-3.027878e-05 1.794564e-05
-3.026353e-05 1.795813e-05
-3.024381e-05 1.797879e-05
-3.022006e-05 1.800803e-05
-3.019274e-05 1.804620e-05
-3.016226e-05 1.809352e-05
-3.012902e-05 1.815012e-05
-3.009338e-05 1.821601e-05
-3.005568e-05 1.829104e-05
-3.001616e-05 1.837495e-05
-2.997506e-05 1.846731e-05
-2.993252e-05 1.856759e-05
-2.988864e-05 1.867512e-05
-2.984348e-05 1.878916e-05
-2.979704e-05 1.890885e-05
-2.974927e-05 1.903330e-05
-2.970011e-05 1.916159e-05
-2.964948e-05 1.929277e-05
-2.959727e-05 1.942593e-05
-2.954339e-05 1.956016e-05
-2.948774e-05 1.969460e-05
-2.943024e-05 1.982845e-05
-2.937083e-05 1.996094e-05
-2.930949e-05 2.009140e-05
-2.924619e-05 2.021919e-05
-2.918096e-05 2.034376e-05
-2.911387e-05 2.046459e-05
-2.904500e-05 2.058126e-05
-2.897448e-05 2.069337e-05
-2.890249e-05 2.080059e-05
-2.882923e-05 2.090265e-05
-2.875495e-05 2.099932e-05
-2.867992e-05 2.109041e-05
-2.860449e-05 2.117578e-05
-2.852902e-05 2.125534e-05
-2.845392e-05 2.132905e-05
-2.837965e-05 2.139687e-05
-2.830672e-05 2.145884e-05
-2.823566e-05 2.151504e-05
-2.816707e-05 2.156555e-05
-2.810159e-05 2.161052e-05
-2.803989e-05 2.165014e-05
-2.798270e-05 2.168460e-05
-2.793076e-05 2.171414e-05
-2.788487e-05 2.173905e-05
-2.784583e-05 2.175961e-05
-2.781446e-05 2.177614e-05
-2.779157e-05 2.178896e-05
-2.777798e-05 2.179842e-05
-2.777445e-05 2.180487e-05
-2.778169e-05 2.180865e-05
-2.780032e-05 2.181009e-05
-2.783087e-05 2.180950e-05
-2.787371e-05 2.180717e-05
-2.792907e-05 2.180336e-05
-2.799701e-05 2.179830e-05
-2.807739e-05 2.179215e-05
-2.816986e-05 2.178505e-05
-2.827390e-05 2.177708e-05
-2.838880e-05 2.176830e-05
-2.851370e-05 2.175871e-05
-2.864761e-05 2.174827e-05
-2.878943e-05 2.173692e-05
-2.893802e-05 2.172459e-05
-2.909220e-05 2.171118e-05
-2.925081e-05 2.169658e-05
-2.941269e-05 2.168068e-05
-2.957677e-05 2.166339e-05
-2.974199e-05 2.164462e-05
-2.990740e-05 2.162427e-05
-3.007212e-05 2.160229e-05
-3.023532e-05 2.157862e-05
-3.039628e-05 2.155323e-05
-3.055431e-05 2.152612e-05
-3.070882e-05 2.149730e-05
-3.085926e-05 2.146680e-05
-3.100513e-05 2.143467e-05
-3.114599e-05 2.140099e-05
-3.128144e-05 2.136586e-05
-3.141112e-05 2.132940e-05
-3.153470e-05 2.129175e-05
-3.165187e-05 2.125307e-05
-3.176239e-05 2.121357e-05
-3.186601e-05 2.117345e-05
-3.196253e-05 2.113295e-05
-3.205176e-05 2.109235e-05
-3.213357e-05 2.105195e-05
-3.220784e-05 2.101209e-05
-3.227450e-05 2.097312e-05
-3.233349e-05 2.093546e-05
-3.238482e-05 2.089954e-05
-3.242852e-05 2.086583e-05
-3.246468e-05 2.083484e-05
-3.249342e-05 2.080710e-05
-3.251493e-05 2.078319e-05
-3.252941e-05 2.076369e-05
-3.253713e-05 2.074921e-05
-3.253839e-05 2.074035e-05
-3.253353e-05 2.073773e-05
-3.252292e-05 2.074193e-05
-3.250696e-05 2.075350e-05
-3.248606e-05 2.077296e-05
-3.246063e-05 2.080076e-05
-3.243111e-05 2.083724e-05
-3.239789e-05 2.088269e-05
-3.236138e-05 2.093724e-05
-3.232193e-05 2.100091e-05
-3.227987e-05 2.107359e-05
-3.223548e-05 2.115502e-05
-3.218901e-05 2.124481e-05
-3.214064e-05 2.134241e-05
-3.209050e-05 2.144717e-05
-3.203871e-05 2.155834e-05
-3.198529e-05 2.167509e-05
-3.193028e-05 2.179652e-05
-3.187365e-05 2.192169e-05
-3.181538e-05 2.204966e-05
-3.175542e-05 2.217952e-05
-3.169373e-05 2.231034e-05
-3.163026e-05 2.244127e-05
-3.156498e-05 2.257150e-05
-3.149787e-05 2.270027e-05
-3.142895e-05 2.282688e-05
-3.135823e-05 2.295073e-05
-3.128578e-05 2.307123e-05
-3.121169e-05 2.318791e-05
-3.113607e-05 2.330031e-05
-3.105908e-05 2.340808e-05
-3.098090e-05 2.351088e-05
-3.090175e-05 2.360845e-05
-3.082191e-05 2.370057e-05
-3.074165e-05 2.378708e-05
-3.066132e-05 2.386787e-05
-3.058129e-05 2.394285e-05
-3.050199e-05 2.401200e-05
-3.042385e-05 2.407533e-05
-3.034739e-05 2.413290e-05
-3.027315e-05 2.418481e-05
-3.020170e-05 2.423120e-05
-3.013369e-05 2.427224e-05
-3.006976e-05 2.430815e-05
-3.001064e-05 2.433918e-05
-2.995705e-05 2.436562e-05
-2.990978e-05 2.438778e-05
-2.986959e-05 2.440601e-05
-2.983730e-05 2.442065e-05
-2.981370e-05 2.443211e-05
-2.979958e-05 2.444076e-05
-2.979568e-05 2.444699e-05
-2.980268e-05 2.445118e-05
-2.982119e-05 2.445371e-05
-2.985172e-05 2.445492e-05
-2.989462e-05 2.445512e-05
-2.995012e-05 2.445459e-05
-3.001824e-05 2.445353e-05
-3.009883e-05 2.445212e-05
-3.019156e-05 2.445048e-05
-3.029589e-05 2.444866e-05
-3.041112e-05 2.444666e-05
-3.053636e-05 2.444443e-05
-3.067065e-05 2.444190e-05
-3.081289e-05 2.443892e-05
-3.096195e-05 2.443536e-05
-3.111665e-05 2.443105e-05
-3.127585e-05 2.442582e-05
-3.143839e-05 2.441949e-05
-3.160319e-05 2.441189e-05
-3.176924e-05 2.440287e-05
-3.193556e-05 2.439230e-05
-3.210129e-05 2.438006e-05
-3.226560e-05 2.436604e-05
-3.242777e-05 2.435018e-05
-3.258713e-05 2.433242e-05
-3.274306e-05 2.431275e-05
-3.289504e-05 2.429116e-05
-3.304255e-05 2.426767e-05
-3.318515e-05 2.424235e-05
-3.332243e-05 2.421526e-05
-3.345403e-05 2.418649e-05
-3.357961e-05 2.415619e-05
-3.369886e-05 2.412448e-05
-3.381151e-05 2.409155e-05
-3.391732e-05 2.405760e-05
-3.401605e-05 2.402286e-05
-3.410752e-05 2.398759e-05
-3.419157e-05 2.395208e-05
-3.426806e-05 2.391665e-05
-3.433689e-05 2.388168e-05
-3.439800e-05 2.384756e-05
-3.445135e-05 2.381472e-05
-3.449696e-05 2.378364e-05
-3.453489e-05 2.375483e-05
-3.456521e-05 2.372884e-05
-3.458809e-05 2.370623e-05
-3.460369e-05 2.368762e-05
-3.461225e-05 2.367362e-05
-3.461403e-05 2.366485e-05
-3.460934e-05 2.366195e-05
-3.459850e-05 2.366551e-05
-3.458188e-05 2.367613e-05
-3.455987e-05 2.369433e-05
-3.453285e-05 2.372057e-05
-3.450123e-05 2.375526e-05
-3.446540e-05 2.379867e-05
-3.442573e-05 2.385097e-05
-3.438260e-05 2.391221e-05
-3.433633e-05 2.398229e-05
-3.428723e-05 2.406097e-05
-3.423555e-05 2.414786e-05
-3.418152e-05 2.424244e-05
-3.412530e-05 2.434407e-05
-3.406705e-05 2.445200e-05
-3.400685e-05 2.456540e-05
-3.394478e-05 2.468337e-05
-3.388088e-05 2.480499e-05
-3.381517e-05 2.492932e-05
-3.374767e-05 2.505541e-05
-3.367838e-05 2.518238e-05
-3.360731e-05 2.530934e-05
-3.353448e-05 2.543550e-05
-3.345991e-05 2.556009e-05
-3.338364e-05 2.568243e-05
-3.330576e-05 2.580190e-05
-3.322634e-05 2.591793e-05
-3.314550e-05 2.603004e-05
-3.306340e-05 2.613779e-05
-3.298019e-05 2.624083e-05
-3.289609e-05 2.633885e-05
-3.281134e-05 2.643159e-05
-3.272621e-05 2.651885e-05
-3.264100e-05 2.660049e-05
-3.255605e-05 2.667640e-05
-3.247175e-05 2.674654e-05
-3.238850e-05 2.681090e-05
-3.230677e-05 2.686952e-05
-3.222706e-05 2.692249e-05
-3.214988e-05 2.696994e-05
-3.207583e-05 2.701204e-05
-3.200552e-05 2.704900e-05
-3.193959e-05 2.708109e-05
-3.187874e-05 2.710858e-05
-3.182369e-05 2.713182e-05
-3.177519e-05 2.715116e-05
-3.173400e-05 2.716698e-05
-3.170091e-05 2.717971e-05
-3.167668e-05 2.718975e-05
-3.166207e-05 2.719755e-05
-3.165780e-05 2.720354e-05
-3.166455e-05 2.720814e-05
-3.168288e-05 2.721176e-05
-3.171328e-05 2.721477e-05
-3.175610e-05 2.721749e-05
-3.181153e-05 2.722022e-05
-3.187959e-05 2.722318e-05
-3.196013e-05 2.722652e-05
-3.205280e-05 2.723034e-05
-3.215705e-05 2.723467e-05
-3.227219e-05 2.723946e-05
-3.239735e-05 2.724461e-05
-3.253156e-05 2.724999e-05
-3.267373e-05 2.725539e-05
-3.282274e-05 2.726062e-05
-3.297743e-05 2.726543e-05
-3.313665e-05 2.726957e-05
-3.329928e-05 2.727282e-05
-3.346425e-05 2.727495e-05
-3.363054e-05 2.727573e-05
-3.379719e-05 2.727497e-05
-3.396335e-05 2.727250e-05
-3.412821e-05 2.726818e-05
-3.429103e-05 2.726190e-05
-3.445115e-05 2.725356e-05
-3.460798e-05 2.724310e-05
-3.476096e-05 2.723050e-05
-3.490960e-05 2.721574e-05
-3.505344e-05 2.719886e-05
-3.519209e-05 2.717990e-05
-3.532515e-05 2.715894e-05
-3.545230e-05 2.713608e-05
-3.557321e-05 2.711145e-05
-3.568760e-05 2.708521e-05
-3.579522e-05 2.705755e-05
-3.589583e-05 2.702868e-05
-3.598922e-05 2.699886e-05
-3.607521e-05 2.696836e-05
-3.615365e-05 2.693750e-05
-3.622443e-05 2.690664e-05
-3.628744e-05 2.687617e-05
-3.634263e-05 2.684654e-05
-3.638999e-05 2.681820e-05
-3.642955e-05 2.679167e-05
-3.646135e-05 2.676751e-05
-3.648552e-05 2.674629e-05
-3.650219e-05 2.672863e-05
-3.651156e-05 2.671516e-05
-3.651386e-05 2.670651e-05
-3.650934e-05 2.670333e-05
-3.649831e-05 2.670625e-05
-3.648110e-05 2.671587e-05
-3.645805e-05 2.673274e-05
-3.642954e-05 2.675735e-05
-3.639593e-05 2.679012e-05
-3.635760e-05 2.683134e-05
-3.631492e-05 2.688122e-05
-3.626826e-05 2.693981e-05
-3.621794e-05 2.700704e-05
-3.616429e-05 2.708269e-05
-3.610759e-05 2.716639e-05
-3.604808e-05 2.725762e-05
-3.598598e-05 2.735577e-05
-3.592146e-05 2.746008e-05
-3.585469e-05 2.756974e-05
-3.578579e-05 2.768385e-05
-3.571484e-05 2.780150e-05
-3.564192e-05 2.792174e-05
-3.556711e-05 2.804364e-05
-3.549047e-05 2.816630e-05
-3.541204e-05 2.828886e-05
-3.533190e-05 2.841051e-05
-3.525012e-05 2.853049e-05
-3.516679e-05 2.864813e-05
-3.508201e-05 2.876280e-05
-3.499589e-05 2.887395e-05
-3.490859e-05 2.898111e-05
-3.482028e-05 2.908384e-05
-3.473115e-05 2.918181e-05
-3.464143e-05 2.927470e-05
-3.455136e-05 2.936229e-05
-3.446124e-05 2.944439e-05
-3.437137e-05 2.952086e-05
-3.428210e-05 2.959164e-05
-3.419381e-05 2.965669e-05
-3.410692e-05 2.971604e-05
-3.402188e-05 2.976975e-05
-3.393918e-05 2.981793e-05
-3.385935e-05 2.986075e-05
-3.378295e-05 2.989842e-05
-3.371058e-05 2.993118e-05
-3.364288e-05 2.995932e-05
-3.358052e-05 2.998319e-05
-3.352419e-05 3.000314e-05
-3.347464e-05 3.001959e-05
-3.343259e-05 3.003296e-05
-3.339880e-05 3.004372e-05
-3.337402e-05 3.005232e-05
-3.335898e-05 3.005924e-05
-3.335437e-05 3.006497e-05
-3.336083e-05 3.006996e-05
-3.337892e-05 3.007465e-05
-3.340909e-05 3.007944e-05
-3.345167e-05 3.008469e-05
-3.350684e-05 3.009067e-05
-3.357462e-05 3.009763e-05
-3.365482e-05 3.010571e-05
-3.374710e-05 3.011499e-05
-3.385092e-05 3.012544e-05
-3.396558e-05 3.013700e-05
-3.409022e-05 3.014952e-05
-3.422387e-05 3.016279e-05
-3.436548e-05 3.017656e-05
-3.451392e-05 3.019055e-05
-3.466806e-05 3.020446e-05
-3.482676e-05 3.021797e-05
-3.498892e-05 3.023080e-05
-3.515348e-05 3.024263e-05
-3.531943e-05 3.025320e-05
-3.548584e-05 3.026226e-05
-3.565186e-05 3.026958e-05
-3.581668e-05 3.027498e-05
-3.597959e-05 3.027829e-05
-3.613993e-05 3.027940e-05
-3.629710e-05 3.027819e-05
-3.645055e-05 3.027462e-05
-3.659980e-05 3.026864e-05
-3.674439e-05 3.026026e-05
-3.688391e-05 3.024950e-05
-3.701798e-05 3.023641e-05
-3.714625e-05 3.022107e-05
-3.726840e-05 3.020361e-05
-3.738414e-05 3.018415e-05
-3.749320e-05 3.016288e-05
-3.759534e-05 3.013998e-05
-3.769032e-05 3.011571e-05
-3.777796e-05 3.009033e-05
-3.785808e-05 3.006414e-05
-3.793055e-05 3.003750e-05
-3.799525e-05 3.001080e-05
-3.805209e-05 2.998447e-05
-3.810104e-05 2.995896e-05
-3.814209e-05 2.993481e-05
-3.817526e-05 2.991257e-05
-3.820064e-05 2.989281e-05
-3.821832e-05 2.987616e-05
-3.822847e-05 2.986326e-05
-3.823126e-05 2.985477e-05
-3.822694e-05 2.985133e-05
-3.821576e-05 2.985360e-05
-3.819801e-05 2.986218e-05
-3.817401e-05 2.987767e-05
-3.814410e-05 2.990055e-05
-3.810861e-05 2.993128e-05
-3.806793e-05 2.997018e-05
-3.802239e-05 3.001745e-05
-3.797235e-05 3.007320e-05
-3.791817e-05 3.013735e-05
-3.786016e-05 3.020971e-05
-3.779862e-05 3.028992e-05
-3.773384e-05 3.037749e-05
-3.766607e-05 3.047181e-05
-3.759552e-05 3.057214e-05
-3.752241e-05 3.067768e-05
-3.744690e-05 3.078754e-05
-3.736915e-05 3.090080e-05
-3.728928e-05 3.101654e-05
-3.720742e-05 3.113382e-05
-3.712369e-05 3.125176e-05
-3.703818e-05 3.136949e-05
-3.695102e-05 3.148621e-05
-3.686231e-05 3.160117e-05
-3.677220e-05 3.171369e-05
-3.668081e-05 3.182317e-05
-3.658830e-05 3.192906e-05
-3.649484e-05 3.203089e-05
-3.640063e-05 3.212824e-05
-3.630589e-05 3.222079e-05
-3.621085e-05 3.230824e-05
-3.611578e-05 3.239037e-05
-3.602098e-05 3.246701e-05
-3.592676e-05 3.253807e-05
-3.583348e-05 3.260347e-05
-3.574151e-05 3.266321e-05
-3.565128e-05 3.271733e-05
-3.556323e-05 3.276594e-05
-3.547784e-05 3.280917e-05
-3.539562e-05 3.284721e-05
-3.531713e-05 3.288031e-05
-3.524296e-05 3.290875e-05
-3.517372e-05 3.293287e-05
-3.511006e-05 3.295302e-05
-3.505266e-05 3.296962e-05
-3.500222e-05 3.298312e-05
-3.495946e-05 3.299400e-05
-3.492509e-05 3.300274e-05
-3.489985e-05 3.300987e-05
-3.488443e-05 3.301590e-05
-3.487949e-05 3.302134e-05
-3.488564e-05 3.302670e-05
-3.490342e-05 3.303245e-05
-3.493326e-05 3.303901e-05
-3.497546e-05 3.304675e-05
-3.503018e-05 3.305598e-05
-3.509743e-05 3.306692e-05
-3.517702e-05 3.307971e-05
-3.526859e-05 3.309440e-05
-3.537162e-05 3.311095e-05
-3.548539e-05 3.312924e-05
-3.560908e-05 3.314908e-05
-3.574172e-05 3.317019e-05
-3.588227e-05 3.319228e-05
-3.602963e-05 3.321499e-05
-3.618268e-05 3.323795e-05
-3.634031e-05 3.326079e-05
-3.650144e-05 3.328314e-05
-3.666501e-05 3.330464e-05
-3.683005e-05 3.332496e-05
-3.699564e-05 3.334380e-05
-3.716094e-05 3.336089e-05
-3.732516e-05 3.337599e-05
-3.748759e-05 3.338889e-05
-3.764758e-05 3.339943e-05
-3.780455e-05 3.340748e-05
-3.795795e-05 3.341295e-05
-3.810729e-05 3.341578e-05
-3.825213e-05 3.341592e-05
-3.839204e-05 3.341339e-05
-3.852664e-05 3.340822e-05
-3.865559e-05 3.340047e-05
-3.877856e-05 3.339023e-05
-3.889525e-05 3.337762e-05
-3.900537e-05 3.336280e-05
-3.910868e-05 3.334597e-05
-3.920493e-05 3.332733e-05
-3.929391e-05 3.330715e-05
-3.937543e-05 3.328573e-05
-3.944934e-05 3.326341e-05
-3.951550e-05 3.324056e-05
-3.957380e-05 3.321762e-05
-3.962416e-05 3.319504e-05
-3.966656e-05 3.317335e-05
-3.970099e-05 3.315310e-05
-3.972748e-05 3.313487e-05
-3.974611e-05 3.311929e-05
-3.975700e-05 3.310701e-05
-3.976030e-05 3.309869e-05
-3.975618e-05 3.309501e-05
-3.974489e-05 3.309661e-05
-3.972667e-05 3.310414e-05
-3.970180e-05 3.311818e-05
-3.967058e-05 3.313927e-05
-3.963335e-05 3.316785e-05
-3.959044e-05 3.320428e-05
-3.954220e-05 3.324880e-05
-3.948897e-05 3.330150e-05
-3.943110e-05 3.336235e-05
-3.936893e-05 3.343117e-05
-3.930278e-05 3.350761e-05
-3.923295e-05 3.359122e-05
-3.915974e-05 3.368138e-05
-3.908342e-05 3.377739e-05
-3.900422e-05 3.387843e-05
-3.892237e-05 3.398365e-05
-3.883808e-05 3.409214e-05
-3.875153e-05 3.420298e-05
-3.866291e-05 3.431524e-05
-3.857237e-05 3.442804e-05
-3.848008e-05 3.454053e-05
-3.838620e-05 3.465191e-05
-3.829088e-05 3.476145e-05
-3.819429e-05 3.486847e-05
-3.809662e-05 3.497238e-05
-3.799803e-05 3.507263e-05
-3.789874e-05 3.516878e-05
-3.779896e-05 3.526042e-05
-3.769893e-05 3.534723e-05
-3.759891e-05 3.542893e-05
-3.749917e-05 3.550532e-05
-3.740002e-05 3.557625e-05
-3.730178e-05 3.564163e-05
-3.720481e-05 3.570142e-05
-3.710948e-05 3.575564e-05
-3.701622e-05 3.580436e-05
-3.692546e-05 3.584770e-05
-3.683767e-05 3.588582e-05
-3.675335e-05 3.591896e-05
-3.667305e-05 3.594738e-05
-3.659733e-05 3.597141e-05
-3.652679e-05 3.599140e-05
-3.646206e-05 3.600777e-05
-3.640378e-05 3.602096e-05
-3.635263e-05 3.603147e-05
-3.630930e-05 3.603980e-05
-3.627448e-05 3.604651e-05
-3.624887e-05 3.605214e-05
-3.623311e-05 3.605725e-05
-3.622786e-05 3.606239e-05
-3.623369e-05 3.606811e-05
-3.625110e-05 3.607489e-05
-3.628050e-05 3.608320e-05
-3.632217e-05 3.609341e-05
-3.637626e-05 3.610584e-05
-3.644274e-05 3.612072e-05
-3.652144e-05 3.613818e-05
-3.661199e-05 3.615823e-05
-3.671386e-05 3.618083e-05
-3.682636e-05 3.620579e-05
-3.694867e-05 3.623287e-05
-3.707983e-05 3.626176e-05
-3.721884e-05 3.629208e-05
-3.736460e-05 3.632343e-05
-3.751604e-05 3.635536e-05
-3.767205e-05 3.638745e-05
-3.783158e-05 3.641925e-05
-3.799360e-05 3.645034e-05
-3.815716e-05 3.648035e-05
-3.832136e-05 3.650891e-05
-3.848536e-05 3.653570e-05
-3.864840e-05 3.656044e-05
-3.880979e-05 3.658289e-05
-3.896889e-05 3.660283e-05
-3.912511e-05 3.662012e-05
-3.927792e-05 3.663461e-05
-3.942684e-05 3.664622e-05
-3.957141e-05 3.665490e-05
-3.971123e-05 3.666061e-05
-3.984591e-05 3.666338e-05
-3.997509e-05 3.666323e-05
-4.009845e-05 3.666025e-05
-4.021567e-05 3.665454e-05
-4.032648e-05 3.664623e-05
-4.043059e-05 3.663550e-05
-4.052777e-05 3.662257e-05
-4.061779e-05 3.660766e-05
-4.070044e-05 3.659108e-05
-4.077553e-05 3.657315e-05
-4.084292e-05 3.655424e-05
-4.090247e-05 3.653477e-05
-4.095407e-05 3.651520e-05
-4.099768e-05 3.649604e-05
-4.103324e-05 3.647785e-05
-4.106076e-05 3.646121e-05
-4.108028e-05 3.644676e-05
-4.109187e-05 3.643514e-05
-4.109565e-05 3.642703e-05
-4.109176e-05 3.642311e-05
-4.108039e-05 3.642405e-05
-4.106175e-05 3.643049e-05
-4.103610e-05 3.644304e-05
-4.100370e-05 3.646226e-05
-4.096485e-05 3.648860e-05
-4.091987e-05 3.652244e-05
-4.086909e-05 3.656403e-05
-4.081285e-05 3.661351e-05
-4.075150e-05 3.667085e-05
-4.068538e-05 3.673588e-05
-4.061484e-05 3.680830e-05
-4.054021e-05 3.688765e-05
-4.046182e-05 3.697335e-05
-4.037997e-05 3.706469e-05
-4.029496e-05 3.716090e-05
-4.020706e-05 3.726111e-05
-4.011653e-05 3.736445e-05
-4.002360e-05 3.746999e-05
-3.992852e-05 3.757684e-05
-3.983150e-05 3.768412e-05
-3.973275e-05 3.779098e-05
-3.963247e-05 3.789664e-05
-3.953086e-05 3.800037e-05
-3.942814e-05 3.810152e-05
-3.932451e-05 3.819949e-05
-3.922020e-05 3.829377e-05
-3.911542e-05 3.838390e-05
-3.901042e-05 3.846951e-05
-3.890545e-05 3.855027e-05
-3.880079e-05 3.862594e-05
-3.869672e-05 3.869633e-05
-3.859357e-05 3.876130e-05
-3.849165e-05 3.882078e-05
-3.839132e-05 3.887476e-05
-3.829297e-05 3.892327e-05
-3.819700e-05 3.896641e-05
-3.810384e-05 3.900433e-05
-3.801396e-05 3.903722e-05
-3.792784e-05 3.906533e-05
-3.784601e-05 3.908898e-05
-3.776900e-05 3.910850e-05
-3.769741e-05 3.912430e-05
-3.763182e-05 3.913683e-05
-3.757287e-05 3.914657e-05
-3.752119e-05 3.915405e-05
-3.747744e-05 3.915982e-05
-3.744229e-05 3.916446e-05
-3.741639e-05 3.916857e-05
-3.740036e-05 3.917274e-05
-3.739482e-05 3.917757e-05
-3.740030e-05 3.918362e-05
-3.741728e-05 3.919142e-05
-3.744614e-05 3.920144e-05
-3.748713e-05 3.921409e-05
-3.754039e-05 3.922969e-05
-3.760589e-05 3.924845e-05
-3.768342e-05 3.927051e-05
-3.777263e-05 3.929587e-05
-3.787300e-05 3.932442e-05
-3.798383e-05 3.935596e-05
-3.810433e-05 3.939020e-05
-3.823357e-05 3.942676e-05
-3.837054e-05 3.946522e-05
-3.851421e-05 3.950510e-05
-3.866351e-05 3.954589e-05
-3.881736e-05 3.958711e-05
-3.897474e-05 3.962825e-05
-3.913465e-05 3.966883e-05
-3.929615e-05 3.970842e-05
-3.945838e-05 3.974660e-05
-3.962052e-05 3.978300e-05
-3.978183e-05 3.981730e-05
-3.994161e-05 3.984921e-05
-4.009926e-05 3.987849e-05
-4.025419e-05 3.990494e-05
-4.040589e-05 3.992841e-05
-4.055386e-05 3.994877e-05
-4.069767e-05 3.996594e-05
-4.083691e-05 3.997988e-05
-4.097119e-05 3.999057e-05
-4.110016e-05 3.999803e-05
-4.122348e-05 4.000232e-05
-4.134084e-05 4.000352e-05
-4.145194e-05 4.000175e-05
-4.155650e-05 3.999718e-05
-4.165428e-05 3.998999e-05
-4.174502e-05 3.998041e-05
-4.182850e-05 3.996872e-05
-4.190452e-05 3.995524e-05
-4.197290e-05 3.994033e-05
-4.203349e-05 3.992440e-05
-4.208616e-05 3.990791e-05
-4.213081e-05 3.989135e-05
-4.216738e-05 3.987529e-05
-4.219584e-05 3.986030e-05
-4.221617e-05 3.984702e-05
-4.222843e-05 3.983610e-05
-4.223268e-05 3.982823e-05
-4.222903e-05 3.982409e-05
-4.221762e-05 3.982435e-05
-4.219864e-05 3.982969e-05
-4.217229e-05 3.984071e-05
-4.213882e-05 3.985798e-05
-4.209849e-05 3.988199e-05
-4.205159e-05 3.991312e-05
-4.199845e-05 3.995165e-05
-4.193939e-05 3.999773e-05
-4.187477e-05 4.005136e-05
-4.180494e-05 4.011239e-05
-4.173026e-05 4.018053e-05
-4.165108e-05 4.025534e-05
-4.156778e-05 4.033627e-05
-4.148070e-05 4.042264e-05
-4.139017e-05 4.051367e-05
-4.129652e-05 4.060854e-05
-4.120005e-05 4.070636e-05
-4.110108e-05 4.080625e-05
-4.099987e-05 4.090732e-05
-4.089670e-05 4.100869e-05
-4.079183e-05 4.110955e-05
-4.068550e-05 4.120912e-05
-4.057796e-05 4.130669e-05
-4.046946e-05 4.140162e-05
-4.036024e-05 4.149332e-05
-4.025055e-05 4.158129e-05
-4.014065e-05 4.166510e-05
-4.003079e-05 4.174437e-05
-3.992125e-05 4.181881e-05
-3.981231e-05 4.188819e-05
-3.970428e-05 4.195232e-05
-3.959748e-05 4.201110e-05
-3.949223e-05 4.206448e-05
-3.938890e-05 4.211246e-05
-3.928787e-05 4.215509e-05
-3.918952e-05 4.219251e-05
-3.909429e-05 4.222487e-05
-3.900263e-05 4.225241e-05
-3.891501e-05 4.227541e-05
-3.883192e-05 4.229419e-05
-3.875390e-05 4.230915e-05
-3.868150e-05 4.232070e-05
-3.861529e-05 4.232935e-05
-3.855586e-05 4.233560e-05
-3.850384e-05 4.234002e-05
-3.845983e-05 4.234320e-05
-3.842446e-05 4.234577e-05
-3.839836e-05 4.234835e-05
-3.838212e-05 4.235157e-05
-3.837630e-05 4.235606e-05
-3.838141e-05 4.236242e-05
-3.839790e-05 4.237121e-05
-3.842612e-05 4.238291e-05
-3.846630e-05 4.239795e-05
-3.851855e-05 4.241666e-05
-3.858283e-05 4.243925e-05
-3.865893e-05 4.246584e-05
-3.874649e-05 4.249640e-05
-3.884500e-05 4.253081e-05
-3.895379e-05 4.256883e-05
-3.907206e-05 4.261010e-05
-3.919892e-05 4.265422e-05
-3.933339e-05 4.270067e-05
-3.947446e-05 4.274894e-05
-3.962109e-05 4.279846e-05
-3.977225e-05 4.284866e-05
-3.992693e-05 4.289899e-05
-4.008418e-05 4.294892e-05
-4.024307e-05 4.299795e-05
-4.040277e-05 4.304562e-05
-4.056249e-05 4.309151e-05
-4.072149e-05 4.313525e-05
-4.087912e-05 4.317651e-05
-4.103477e-05 4.321502e-05
-4.118788e-05 4.325055e-05
-4.133793e-05 4.328291e-05
-4.148444e-05 4.331195e-05
-4.162699e-05 4.333757e-05
-4.176517e-05 4.335968e-05
-4.189859e-05 4.337826e-05
-4.202689e-05 4.339330e-05
-4.214975e-05 4.340484e-05
-4.226683e-05 4.341295e-05
-4.237784e-05 4.341773e-05
-4.248250e-05 4.341932e-05
-4.258053e-05 4.341790e-05
-4.267167e-05 4.341368e-05
-4.275569e-05 4.340693e-05
-4.283238e-05 4.339795e-05
-4.290152e-05 4.338710e-05
-4.296294e-05 4.337476e-05
-4.301649e-05 4.336140e-05
-4.306204e-05 4.334750e-05
-4.309950e-05 4.333361e-05
-4.312878e-05 4.332033e-05
-4.314986e-05 4.330827e-05
-4.316274e-05 4.329810e-05
-4.316745e-05 4.329049e-05
-4.316405e-05 4.328614e-05
-4.315265e-05 4.328573e-05
-4.313338e-05 4.328993e-05
-4.310643e-05 4.329939e-05
-4.307200e-05 4.331466e-05
-4.303032e-05 4.333625e-05
-4.298167e-05 4.336457e-05
-4.292636e-05 4.339990e-05
-4.286469e-05 4.344242e-05
-4.279702e-05 4.349215e-05
-4.272371e-05 4.354896e-05
-4.264515e-05 4.361258e-05
-4.256171e-05 4.368261e-05
-4.247379e-05 4.375849e-05
-4.238177e-05 4.383958e-05
-4.228603e-05 4.392512e-05
-4.218696e-05 4.401431e-05
-4.208490e-05 4.410629e-05
-4.198022e-05 4.420017e-05
-4.187323e-05 4.429510e-05
-4.176427e-05 4.439022e-05
-4.165364e-05 4.448473e-05
-4.154163e-05 4.457787e-05
-4.142854e-05 4.466894e-05
-4.131464e-05 4.475731e-05
-4.120021e-05 4.484242e-05
-4.108553e-05 4.492378e-05
-4.097088e-05 4.500097e-05
-4.085654e-05 4.507364e-05
-4.074281e-05 4.514150e-05
-4.062997e-05 4.520434e-05
-4.051836e-05 4.526200e-05
-4.040828e-05 4.531439e-05
-4.030007e-05 4.536147e-05
-4.019409e-05 4.540328e-05
-4.009072e-05 4.543990e-05
-3.999034e-05 4.547146e-05
-3.989337e-05 4.549816e-05
-3.980025e-05 4.552025e-05
-3.971142e-05 4.553805e-05
-3.962737e-05 4.555190e-05
-3.954861e-05 4.556224e-05
-3.947565e-05 4.556951e-05
-3.940905e-05 4.557424e-05
-3.934936e-05 4.557698e-05
-3.929716e-05 4.557833e-05
-3.925304e-05 4.557892e-05
-3.921759e-05 4.557940e-05
-3.919138e-05 4.558043e-05
-3.917497e-05 4.558269e-05
-3.916890e-05 4.558683e-05
-3.917363e-05 4.559349e-05
-3.918958e-05 4.560323e-05
-3.921706e-05 4.561657e-05
-3.925628e-05 4.563395e-05
-3.930734e-05 4.565570e-05
-3.937017e-05 4.568204e-05
-3.944457e-05 4.571306e-05
-3.953018e-05 4.574873e-05
-3.962650e-05 4.578888e-05
-3.973286e-05 4.583324e-05
-3.984849e-05 4.588141e-05
-3.997253e-05 4.593291e-05
-4.010404e-05 4.598721e-05
-4.024202e-05 4.604370e-05
-4.038548e-05 4.610176e-05
-4.053342e-05 4.616078e-05
-4.068487e-05 4.622014e-05
-4.083890e-05 4.627924e-05
-4.099463e-05 4.633754e-05
-4.115125e-05 4.639453e-05
-4.130798e-05 4.644975e-05
-4.146414e-05 4.650277e-05
-4.161907e-05 4.655325e-05
-4.177218e-05 4.660086e-05
-4.192292e-05 4.664534e-05
-4.207081e-05 4.668648e-05
-4.221536e-05 4.672410e-05
-4.235616e-05 4.675806e-05
-4.249279e-05 4.678828e-05
-4.262488e-05 4.681468e-05
-4.275208e-05 4.683725e-05
-4.287404e-05 4.685601e-05
-4.299044e-05 4.687100e-05
-4.310098e-05 4.688231e-05
-4.320536e-05 4.689006e-05
-4.330330e-05 4.689441e-05
-4.339454e-05 4.689557e-05
-4.347881e-05 4.689378e-05
-4.355589e-05 4.688933e-05
-4.362555e-05 4.688256e-05
-4.368759e-05 4.687387e-05
-4.374184e-05 4.686368e-05
-4.378813e-05 4.685249e-05
-4.382633e-05 4.684083e-05
-4.385635e-05 4.682929e-05
-4.387811e-05 4.681850e-05
-4.389156e-05 4.680910e-05
-4.389671e-05 4.680178e-05
-4.389357e-05 4.679724e-05
-4.388221e-05 4.679616e-05
-4.386274e-05 4.679922e-05
-4.383527e-05 4.680707e-05
-4.380000e-05 4.682029e-05
-4.375712e-05 4.683939e-05
-4.370689e-05 4.686479e-05
-4.364959e-05 4.689681e-05
-4.358553e-05 4.693562e-05
-4.351505e-05 4.698128e-05
-4.343852e-05 4.703367e-05
-4.335635e-05 4.709256e-05
-4.326893e-05 4.715755e-05
-4.317669e-05 4.722812e-05
-4.308006e-05 4.730365e-05
-4.297945e-05 4.738341e-05
-4.287529e-05 4.746661e-05
-4.276800e-05 4.755242e-05
-4.265797e-05 4.763997e-05
-4.254558e-05 4.772844e-05
-4.243121e-05 4.781698e-05
-4.231520e-05 4.790481e-05
-4.219790e-05 4.799119e-05
-4.207964e-05 4.807544e-05
-4.196073e-05 4.815695e-05
-4.184149e-05 4.823517e-05
-4.172222e-05 4.830964e-05
-4.160322e-05 4.837994e-05
-4.148480e-05 4.844575e-05
-4.136727e-05 4.850680e-05
-4.125094e-05 4.856288e-05
-4.113612e-05 4.861387e-05
-4.102314e-05 4.865969e-05
-4.091235e-05 4.870032e-05
-4.080410e-05 4.873581e-05
-4.069875e-05 4.876628e-05
-4.059668e-05 4.879187e-05
-4.049831e-05 4.881281e-05
-4.040405e-05 4.882939e-05
-4.031433e-05 4.884192e-05
-4.022961e-05 4.885080e-05
-4.015037e-05 4.885648e-05
-4.007711e-05 4.885945e-05
-4.001034e-05 4.886025e-05
-3.995060e-05 4.885947e-05
-3.989841e-05 4.885774e-05
-3.985433e-05 4.885573e-05
-3.981891e-05 4.885412e-05
-3.979269e-05 4.885361e-05
-3.977618e-05 4.885490e-05
-3.976987e-05 4.885868e-05
-3.977420e-05 4.886559e-05
-3.978955e-05 4.887626e-05
-3.981619e-05 4.889120e-05
-3.985433e-05 4.891086e-05
-3.990401e-05 4.893558e-05
-3.996519e-05 4.896557e-05
-4.003763e-05 4.900092e-05
-4.012100e-05 4.904157e-05
-4.021478e-05 4.908732e-05
-4.031834e-05 4.913786e-05
-4.043094e-05 4.919276e-05
-4.055173e-05 4.925148e-05
-4.067981e-05 4.931342e-05
-4.081423e-05 4.937794e-05
-4.095402e-05 4.944435e-05
-4.109823e-05 4.951198e-05
-4.124592e-05 4.958015e-05
-4.139620e-05 4.964823e-05
-4.154823e-05 4.971560e-05
-4.170122e-05 4.978171e-05
-4.185443e-05 4.984606e-05
-4.200719e-05 4.990818e-05
-4.215888e-05 4.996770e-05
-4.230892e-05 5.002424e-05
-4.245678e-05 5.007753e-05
-4.260199e-05 5.012730e-05
-4.274407e-05 5.017337e-05
-4.288262e-05 5.021556e-05
-4.301724e-05 5.025377e-05
-4.314755e-05 5.028791e-05
-4.327320e-05 5.031793e-05
-4.339384e-05 5.034384e-05
-4.350916e-05 5.036565e-05
-4.361884e-05 5.038345e-05
-4.372258e-05 5.039734e-05
-4.382010e-05 5.040745e-05
-4.391110e-05 5.041398e-05
-4.399534e-05 5.041715e-05
-4.407255e-05 5.041725e-05
-4.414248e-05 5.041460e-05
-4.420493e-05 5.040957e-05
-4.425968e-05 5.040260e-05
-4.430655e-05 5.039415e-05
-4.434538e-05 5.038476e-05
-4.437602e-05 5.037501e-05
-4.439838e-05 5.036552e-05
-4.441236e-05 5.035693e-05
-4.441793e-05 5.034993e-05
-4.441506e-05 5.034521e-05
-4.440379e-05 5.034346e-05
-4.438417e-05 5.034537e-05
-4.435629e-05 5.035159e-05
-4.432030e-05 5.036270e-05
-4.427637e-05 5.037925e-05
-4.422473e-05 5.040165e-05
-4.416564e-05 5.043024e-05
-4.409941e-05 5.046521e-05
-4.402636e-05 5.050664e-05
-4.394688e-05 5.055443e-05
-4.386138e-05 5.060838e-05
-4.377029e-05 5.066811e-05
-4.367405e-05 5.073313e-05
-4.357314e-05 5.080284e-05
-4.346801e-05 5.087653e-05
-4.335914e-05 5.095345e-05
-4.324698e-05 5.103279e-05
-4.313198e-05 5.111372e-05
-4.301458e-05 5.119541e-05
-4.289519e-05 5.127706e-05
-4.277421e-05 5.135791e-05
-4.265203e-05 5.143723e-05
-4.252901e-05 5.151437e-05
-4.240551e-05 5.158874e-05
-4.228187e-05 5.165980e-05
-4.215842e-05 5.172711e-05
-4.203549e-05 5.179029e-05
-4.191340e-05 5.184901e-05
-4.179248e-05 5.190303e-05
-4.167304e-05 5.195216e-05
-4.155542e-05 5.199630e-05
-4.143994e-05 5.203539e-05
-4.132695e-05 5.206943e-05
-4.121679e-05 5.209848e-05
-4.110983e-05 5.212269e-05
-4.100644e-05 5.214223e-05
-4.090700e-05 5.215734e-05
-4.081193e-05 5.216834e-05
-4.072162e-05 5.217556e-05
-4.063653e-05 5.217944e-05
-4.055710e-05 5.218044e-05
-4.048379e-05 5.217909e-05
-4.041709e-05 5.217596e-05
-4.035749e-05 5.217166e-05
-4.030550e-05 5.216686e-05
-4.026162e-05 5.216226e-05
-4.022635e-05 5.215857e-05
-4.020020e-05 5.215651e-05
-4.018364e-05 5.215683e-05
-4.017712e-05 5.216023e-05
-4.018104e-05 5.216739e-05
-4.019573e-05 5.217894e-05
-4.022145e-05 5.219542e-05
-4.025836e-05 5.221729e-05
-4.030651e-05 5.224490e-05
-4.036581e-05 5.227844e-05
-4.043605e-05 5.231799e-05
-4.051687e-05 5.236348e-05
-4.060779e-05 5.241468e-05
-4.070820e-05 5.247123e-05
-4.081737e-05 5.253266e-05
-4.093450e-05 5.259839e-05
-4.105871e-05 5.266777e-05
-4.118909e-05 5.274009e-05
-4.132473e-05 5.281462e-05
-4.146471e-05 5.289063e-05
-4.160813e-05 5.296738e-05
-4.175414e-05 5.304418e-05
-4.190194e-05 5.312039e-05
-4.205076e-05 5.319539e-05
-4.219992e-05 5.326865e-05
-4.234876e-05 5.333967e-05
-4.249668e-05 5.340801e-05
-4.264313e-05 5.347329e-05
-4.278760e-05 5.353519e-05
-4.292962e-05 5.359343e-05
-4.306875e-05 5.364779e-05
-4.320457e-05 5.369807e-05
-4.333671e-05 5.374413e-05
-4.346478e-05 5.378588e-05
-4.358844e-05 5.382326e-05
-4.370735e-05 5.385622e-05
-4.382118e-05 5.388479e-05
-4.392962e-05 5.390902e-05
-4.403237e-05 5.392899e-05
-4.412912e-05 5.394482e-05
-4.421958e-05 5.395670e-05
-4.430349e-05 5.396483e-05
-4.438055e-05 5.396948e-05
-4.445053e-05 5.397095e-05
-4.451316e-05 5.396961e-05
-4.456823e-05 5.396587e-05
-4.461551e-05 5.396020e-05
-4.465482e-05 5.395311e-05
-4.468599e-05 5.394518e-05
-4.470886e-05 5.393702e-05
-4.472333e-05 5.392927e-05
-4.472930e-05 5.392261e-05
-4.472672e-05 5.391773e-05
-4.471557e-05 5.391532e-05
-4.469586e-05 5.391607e-05
-4.466767e-05 5.392064e-05
-4.463109e-05 5.392961e-05
-4.458626e-05 5.394354e-05
-4.453340e-05 5.396286e-05
-4.447273e-05 5.398792e-05
-4.440454e-05 5.401894e-05
-4.432918e-05 5.405599e-05
-4.424703e-05 5.409902e-05
-4.415850e-05 5.414784e-05
-4.406405e-05 5.420210e-05
-4.396415e-05 5.426134e-05
-4.385931e-05 5.432498e-05
-4.375002e-05 5.439236e-05
-4.363681e-05 5.446274e-05
-4.352017e-05 5.453533e-05
-4.340061e-05 5.460935e-05
-4.327860e-05 5.468398e-05
-4.315460e-05 5.475846e-05
-4.302908e-05 5.483204e-05
-4.290244e-05 5.490403e-05
-4.277509e-05 5.497380e-05
-4.264742e-05 5.504076e-05
-4.251981e-05 5.510442e-05
-4.239261e-05 5.516435e-05
-4.226618e-05 5.522017e-05
-4.214084e-05 5.527160e-05
-4.201695e-05 5.531841e-05
-4.189482e-05 5.536042e-05
-4.177480e-05 5.539756e-05
-4.165723e-05 5.542977e-05
-4.154243e-05 5.545710e-05
-4.143075e-05 5.547962e-05
-4.132255e-05 5.549749e-05
-4.121819e-05 5.551090e-05
-4.111803e-05 5.552014e-05
-4.102247e-05 5.552551e-05
-4.093190e-05 5.552741e-05
-4.084673e-05 5.552627e-05
-4.076737e-05 5.552259e-05
-4.069427e-05 5.551692e-05
-4.062787e-05 5.550987e-05
-4.056863e-05 5.550207e-05
-4.051701e-05 5.549422e-05
-4.047348e-05 5.548704e-05
-4.043849e-05 5.548127e-05
-4.041251e-05 5.547768e-05
-4.039596e-05 5.547703e-05
-4.038925e-05 5.548004e-05
-4.039274e-05 5.548741e-05
-4.040673e-05 5.549981e-05
-4.043143e-05 5.551778e-05
-4.046699e-05 5.554179e-05
-4.051342e-05 5.557218e-05
-4.057065e-05 5.560915e-05
-4.063843e-05 5.565277e-05
-4.071644e-05 5.570294e-05
-4.080419e-05 5.575940e-05
-4.090109e-05 5.582177e-05
-4.100646e-05 5.588952e-05
-4.111951e-05 5.596204e-05
-4.123942e-05 5.603861e-05
-4.136532e-05 5.611849e-05
-4.149633e-05 5.620088e-05
-4.163159e-05 5.628499e-05
-4.177024e-05 5.637005e-05
-4.191147e-05 5.645532e-05
-4.205453e-05 5.654010e-05
-4.219868e-05 5.662374e-05
-4.234326e-05 5.670565e-05
-4.248766e-05 5.678531e-05
-4.263130e-05 5.686224e-05
-4.277365e-05 5.693604e-05
-4.291423e-05 5.700634e-05
-4.305257e-05 5.707284e-05
-4.318826e-05 5.713529e-05
-4.332089e-05 5.719349e-05
-4.345008e-05 5.724725e-05
-4.357547e-05 5.729647e-05
-4.369671e-05 5.734106e-05
-4.381347e-05 5.738097e-05
-4.392543e-05 5.741620e-05
-4.403226e-05 5.744677e-05
-4.413365e-05 5.747275e-05
-4.422930e-05 5.749426e-05
-4.431890e-05 5.751144e-05
-4.440218e-05 5.752450e-05
-4.447884e-05 5.753368e-05
-4.454861e-05 5.753926e-05
-4.461121e-05 5.754161e-05
-4.466640e-05 5.754112e-05
-4.471394e-05 5.753825e-05
-4.475360e-05 5.753349e-05
-4.478518e-05 5.752741e-05
-4.480849e-05 5.752061e-05
-4.482339e-05 5.751372e-05
-4.482974e-05 5.750742e-05
-4.482745e-05 5.750240e-05
-4.481646e-05 5.749934e-05
-4.479675e-05 5.749893e-05
-4.476834e-05 5.750183e-05
-4.473129e-05 5.750864e-05
-4.468572e-05 5.751990e-05
-4.463181e-05 5.753607e-05
-4.456977e-05 5.755752e-05
-4.449988e-05 5.758446e-05
-4.442247e-05 5.761701e-05
-4.433792e-05 5.765513e-05
-4.424667e-05 5.769865e-05
-4.414919e-05 5.774726e-05
-4.404598e-05 5.780051e-05
-4.393756e-05 5.785787e-05
-4.382450e-05 5.791869e-05
-4.370734e-05 5.798228e-05
-4.358663e-05 5.804788e-05
-4.346291e-05 5.811473e-05
-4.333672e-05 5.818205e-05
-4.320856e-05 5.824910e-05
-4.307892e-05 5.831516e-05
-4.294826e-05 5.837957e-05
-4.281702e-05 5.844171e-05
-4.268563e-05 5.850104e-05
-4.255449e-05 5.855707e-05
-4.242399e-05 5.860941e-05
-4.229448e-05 5.865769e-05
-4.216634e-05 5.870165e-05
-4.203990e-05 5.874107e-05
-4.191551e-05 5.877583e-05
-4.179352e-05 5.880583e-05
-4.167425e-05 5.883107e-05
-4.155804e-05 5.885158e-05
-4.144523e-05 5.886749e-05
-4.133616e-05 5.887895e-05
-4.123119e-05 5.888620e-05
-4.113067e-05 5.888952e-05
-4.103496e-05 5.888926e-05
-4.094443e-05 5.888582e-05
-4.085947e-05 5.887967e-05
-4.078047e-05 5.887132e-05
-4.070783e-05 5.886136e-05
-4.064196e-05 5.885040e-05
-4.058328e-05 5.883913e-05
-4.053221e-05 5.882825e-05
-4.048918e-05 5.881852e-05
-4.045459e-05 5.881071e-05
-4.042887e-05 5.880559e-05
-4.041239e-05 5.880396e-05
-4.040551e-05 5.880657e-05
-4.040856e-05 5.881414e-05
-4.042179e-05 5.882734e-05
-4.044540e-05 5.884673e-05
-4.047948e-05 5.887279e-05
-4.052404e-05 5.890586e-05
-4.057899e-05 5.894615e-05
-4.064409e-05 5.899368e-05
-4.071901e-05 5.904836e-05
-4.080328e-05 5.910989e-05
-4.089634e-05 5.917786e-05
-4.099753e-05 5.925170e-05
-4.110612e-05 5.933074e-05
-4.122131e-05 5.941424e-05
-4.134229e-05 5.950139e-05
-4.146822e-05 5.959135e-05
-4.159829e-05 5.968329e-05
-4.173169e-05 5.977637e-05
-4.186766e-05 5.986981e-05
-4.200547e-05 5.996286e-05
-4.214445e-05 6.005484e-05
-4.228396e-05 6.014513e-05
-4.242342e-05 6.023315e-05
-4.256227e-05 6.031841e-05
-4.270003e-05 6.040046e-05
-4.283622e-05 6.047892e-05
-4.297041e-05 6.055345e-05
-4.310219e-05 6.062379e-05
-4.323116e-05 6.068969e-05
-4.335696e-05 6.075097e-05
-4.347923e-05 6.080749e-05
-4.359764e-05 6.085914e-05
-4.371185e-05 6.090586e-05
-4.382154e-05 6.094761e-05
-4.392638e-05 6.098442e-05
-4.402606e-05 6.101633e-05
-4.412028e-05 6.104343e-05
-4.420872e-05 6.106587e-05
-4.429108e-05 6.108380e-05
-4.436707e-05 6.109748e-05
-4.443638e-05 6.110717e-05
-4.449874e-05 6.111320e-05
-4.455387e-05 6.111596e-05
-4.460149e-05 6.111588e-05
-4.464136e-05 6.111347e-05
-4.467324e-05 6.110926e-05
-4.469692e-05 6.110385e-05
-4.471220e-05 6.109785e-05
-4.471891e-05 6.109194e-05
-4.471692e-05 6.108678e-05
-4.470613e-05 6.108308e-05
-4.468647e-05 6.108152e-05
-4.465794e-05 6.108273e-05
-4.462055e-05 6.108735e-05
-4.457440e-05 6.109591e-05
-4.451963e-05 6.110888e-05
-4.445643e-05 6.112663e-05
-4.438508e-05 6.114941e-05
-4.430589e-05 6.117735e-05
-4.421924e-05 6.121043e-05
-4.412559e-05 6.124850e-05
-4.402541e-05 6.129127e-05
-4.391924e-05 6.133836e-05
-4.380764e-05 6.138923e-05
-4.369119e-05 6.144329e-05
-4.357049e-05 6.149987e-05
-4.344612e-05 6.155825e-05
-4.331869e-05 6.161769e-05
-4.318875e-05 6.167747e-05
-4.305686e-05 6.173685e-05
-4.292355e-05 6.179517e-05
-4.278933e-05 6.185177e-05
-4.265466e-05 6.190607e-05
-4.252001e-05 6.195756e-05
-4.238580e-05 6.200578e-05
-4.225243e-05 6.205033e-05
-4.212031e-05 6.209091e-05
-4.198980e-05 6.212724e-05
-4.186126e-05 6.215916e-05
-4.173504e-05 6.218652e-05
-4.161149e-05 6.220929e-05
-4.149094e-05 6.222746e-05
-4.137372e-05 6.224110e-05
-4.126017e-05 6.225033e-05
-4.115062e-05 6.225535e-05
-4.104541e-05 6.225641e-05
-4.094486e-05 6.225380e-05
-4.084933e-05 6.224790e-05
-4.075917e-05 6.223914e-05
-4.067472e-05 6.222799e-05
-4.059635e-05 6.221501e-05
-4.052442e-05 6.220079e-05
-4.045931e-05 6.218597e-05
-4.040140e-05 6.217126e-05
-4.035106e-05 6.215740e-05
-4.030867e-05 6.214515e-05
-4.027460e-05 6.213531e-05
-4.024922e-05 6.212869e-05
-4.023287e-05 6.212609e-05
-4.022585e-05 6.212829e-05
-4.022845e-05 6.213603e-05
-4.024088e-05 6.214998e-05
-4.026330e-05 6.217073e-05
-4.029579e-05 6.219875e-05
-4.033833e-05 6.223439e-05
-4.039081e-05 6.227784e-05
-4.045300e-05 6.232913e-05
-4.052456e-05 6.238812e-05
-4.060507e-05 6.245451e-05
-4.069396e-05 6.252784e-05
-4.079063e-05 6.260751e-05
-4.089437e-05 6.269281e-05
-4.100445e-05 6.278295e-05
-4.112008e-05 6.287707e-05
-4.124050e-05 6.297430e-05
-4.136493e-05 6.307373e-05
-4.149262e-05 6.317450e-05
-4.162285e-05 6.327578e-05
-4.175494e-05 6.337679e-05
-4.188826e-05 6.347680e-05
-4.202221e-05 6.357515e-05
-4.215624e-05 6.367123e-05
-4.228984e-05 6.376452e-05
-4.242253e-05 6.385454e-05
-4.255386e-05 6.394088e-05
-4.268343e-05 6.402319e-05
-4.281083e-05 6.410116e-05
-4.293570e-05 6.417454e-05
-4.305767e-05 6.424312e-05
-4.317641e-05 6.430674e-05
-4.329157e-05 6.436528e-05
-4.340283e-05 6.441864e-05
-4.350986e-05 6.446678e-05
-4.361236e-05 6.450970e-05
-4.370999e-05 6.454743e-05
-4.380245e-05 6.458003e-05
-4.388941e-05 6.460763e-05
-4.397058e-05 6.463039e-05
-4.404563e-05 6.464851e-05
-4.411425e-05 6.466226e-05
-4.417615e-05 6.467196e-05
-4.423101e-05 6.467796e-05
-4.427856e-05 6.468069e-05
-4.431850e-05 6.468063e-05
-4.435058e-05 6.467831e-05
-4.437453e-05 6.467429e-05
-4.439013e-05 6.466921e-05
-4.439718e-05 6.466370e-05
-4.439550e-05 6.465844e-05
-4.438494e-05 6.465411e-05
-4.436542e-05 6.465139e-05
-4.433686e-05 6.465092e-05
-4.429927e-05 6.465333e-05
-4.425269e-05 6.465915e-05
-4.419725e-05 6.466888e-05
-4.413312e-05 6.468288e-05
-4.406054e-05 6.470142e-05
-4.397985e-05 6.472464e-05
-4.389140e-05 6.475256e-05
-4.379567e-05 6.478505e-05
-4.369315e-05 6.482185e-05
-4.358439e-05 6.486260e-05
-4.346999e-05 6.490682e-05
-4.335056e-05 6.495393e-05
-4.322673e-05 6.500330e-05
-4.309915e-05 6.505425e-05
-4.296843e-05 6.510609e-05
-4.283520e-05 6.515811e-05
-4.270004e-05 6.520962e-05
-4.256353e-05 6.525998e-05
-4.242620e-05 6.530858e-05
-4.228857e-05 6.535486e-05
-4.215112e-05 6.539833e-05
-4.201430e-05 6.543856e-05
-4.187855e-05 6.547519e-05
-4.174426e-05 6.550791e-05
-4.161184e-05 6.553650e-05
-4.148164e-05 6.556079e-05
-4.135404e-05 6.558067e-05
-4.122936e-05 6.559612e-05
-4.110795e-05 6.560716e-05
-4.099013e-05 6.561388e-05
-4.087623e-05 6.561641e-05
-4.076658e-05 6.561497e-05
-4.066148e-05 6.560982e-05
-4.056127e-05 6.560130e-05
-4.046625e-05 6.558979e-05
-4.037675e-05 6.557573e-05
-4.029311e-05 6.555963e-05
-4.021564e-05 6.554205e-05
-4.014467e-05 6.552362e-05
-4.008055e-05 6.550500e-05
-4.002360e-05 6.548690e-05
-3.997417e-05 6.547010e-05
-3.993257e-05 6.545538e-05
-3.989914e-05 6.544355e-05
-3.987420e-05 6.543545e-05
-3.985802e-05 6.543189e-05
-3.985089e-05 6.543367e-05
-3.985303e-05 6.544155e-05
-3.986462e-05 6.545621e-05
-3.988578e-05 6.547824e-05
-3.991656e-05 6.550813e-05
-3.995693e-05 6.554621e-05
-4.000675e-05 6.559267e-05
-4.006581e-05 6.564753e-05
-4.013378e-05 6.571064e-05
-4.021024e-05 6.578165e-05
-4.029466e-05 6.586009e-05
-4.038647e-05 6.594531e-05
-4.048501e-05 6.603658e-05
-4.058958e-05 6.613304e-05
-4.069948e-05 6.623381e-05
-4.081396e-05 6.633795e-05
-4.093232e-05 6.644454e-05
-4.105385e-05 6.655266e-05
-4.117789e-05 6.666144e-05
-4.130381e-05 6.677005e-05
-4.143101e-05 6.687774e-05
-4.155893e-05 6.698380e-05
-4.168707e-05 6.708761e-05
-4.181494e-05 6.718860e-05
-4.194210e-05 6.728628e-05
-4.206812e-05 6.738020e-05
-4.219262e-05 6.747000e-05
-4.231521e-05 6.755534e-05
-4.243554e-05 6.763594e-05
-4.255326e-05 6.771159e-05
-4.266804e-05 6.778209e-05
-4.277956e-05 6.784731e-05
-4.288748e-05 6.790713e-05
-4.299150e-05 6.796149e-05
-4.309128e-05 6.801037e-05
-4.318652e-05 6.805378e-05
-4.327690e-05 6.809177e-05
-4.336209e-05 6.812444e-05
-4.344177e-05 6.815194e-05
-4.351563e-05 6.817446e-05
-4.358332e-05 6.819223e-05
-4.364454e-05 6.820555e-05
-4.369896e-05 6.821477e-05
-4.374626e-05 6.822030e-05
-4.378614e-05 6.822259e-05
-4.381829e-05 6.822216e-05
-4.384244e-05 6.821956e-05
-4.385832e-05 6.821540e-05
-4.386568e-05 6.821032e-05
-4.386431e-05 6.820497e-05
-4.385403e-05 6.820003e-05
-4.383469e-05 6.819616e-05
-4.380621e-05 6.819401e-05
-4.376854e-05 6.819420e-05
-4.372171e-05 6.819727e-05
-4.366579e-05 6.820371e-05
-4.360094e-05 6.821391e-05
-4.352740e-05 6.822815e-05
-4.344548e-05 6.824658e-05
-4.335555e-05 6.826924e-05
-4.325806e-05 6.829603e-05
-4.315355e-05 6.832674e-05
-4.304258e-05 6.836101e-05
-4.292578e-05 6.839841e-05
-4.280378e-05 6.843841e-05
-4.267726e-05 6.848040e-05
-4.254689e-05 6.852375e-05
-4.241335e-05 6.856780e-05
-4.227729e-05 6.861189e-05
-4.213933e-05 6.865535e-05
-4.200009e-05 6.869759e-05
-4.186014e-05 6.873801e-05
-4.172003e-05 6.877611e-05
-4.158025e-05 6.881141e-05
-4.144130e-05 6.884351e-05
-4.130363e-05 6.887208e-05
-4.116765e-05 6.889684e-05
-4.103377e-05 6.891758e-05
-4.090237e-05 6.893416e-05
-4.077381e-05 6.894650e-05
-4.064844e-05 6.895458e-05
-4.052659e-05 6.895845e-05
-4.040858e-05 6.895821e-05
-4.029474e-05 6.895403e-05
-4.018536e-05 6.894614e-05
-4.008074e-05 6.893481e-05
-3.998120e-05 6.892040e-05
-3.988703e-05 6.890331e-05
-3.979852e-05 6.888401e-05
-3.971597e-05 6.886301e-05
-3.963966e-05 6.884091e-05
-3.956991e-05 6.881832e-05
-3.950699e-05 6.879596e-05
-3.945121e-05 6.877454e-05
-3.940285e-05 6.875486e-05
-3.936219e-05 6.873771e-05
-3.932952e-05 6.872393e-05
-3.930510e-05 6.871437e-05
-3.928916e-05 6.870987e-05
-3.928193e-05 6.871123e-05
-3.928360e-05 6.871922e-05
-3.929431e-05 6.873454e-05
-3.931413e-05 6.875778e-05
-3.934310e-05 6.878943e-05
-3.938116e-05 6.882982e-05
-3.942816e-05 6.887914e-05
-3.948389e-05 6.893738e-05
-3.954803e-05 6.900437e-05
-3.962017e-05 6.907977e-05
-3.969983e-05 6.916304e-05
-3.978645e-05 6.925352e-05
-3.987945e-05 6.935043e-05
-3.997816e-05 6.945289e-05
-4.008193e-05 6.955995e-05
-4.019008e-05 6.967066e-05
-4.030196e-05 6.978403e-05
-4.041691e-05 6.989912e-05
-4.053433e-05 7.001501e-05
-4.065363e-05 7.013085e-05
-4.077427e-05 7.024584e-05
-4.089573e-05 7.035925e-05
-4.101753e-05 7.047043e-05
-4.113923e-05 7.057877e-05
-4.126042e-05 7.068377e-05
-4.138069e-05 7.078495e-05
-4.149968e-05 7.088192e-05
-4.161703e-05 7.097433e-05
-4.173241e-05 7.106189e-05
-4.184547e-05 7.114433e-05
-4.195590e-05 7.122147e-05
-4.206338e-05 7.129314e-05
-4.216760e-05 7.135921e-05
-4.226823e-05 7.141961e-05
-4.236497e-05 7.147428e-05
-4.245749e-05 7.152322e-05
-4.254547e-05 7.156647e-05
-4.262859e-05 7.160410e-05
-4.270651e-05 7.163625e-05
-4.277891e-05 7.166307e-05
-4.284544e-05 7.168479e-05
-4.290577e-05 7.170170e-05
-4.295955e-05 7.171411e-05
-4.300644e-05 7.172241e-05
-4.304612e-05 7.172705e-05
-4.307824e-05 7.172851e-05
-4.310250e-05 7.172734e-05
-4.311859e-05 7.172412e-05
-4.312624e-05 7.171948e-05
-4.312519e-05 7.171406e-05
-4.311522e-05 7.170852e-05
-4.309614e-05 7.170352e-05
-4.306784e-05 7.169970e-05
-4.303023e-05 7.169767e-05
-4.298329e-05 7.169798e-05
-4.292709e-05 7.170112e-05
-4.286176e-05 7.170748e-05
-4.278750e-05 7.171736e-05
-4.270463e-05 7.173094e-05
-4.261352e-05 7.174826e-05
-4.251464e-05 7.176927e-05
-4.240850e-05 7.179377e-05
-4.229570e-05 7.182145e-05
-4.217689e-05 7.185190e-05
-4.205275e-05 7.188464e-05
-4.192398e-05 7.191911e-05
-4.179129e-05 7.195471e-05
-4.165539e-05 7.199082e-05
-4.151696e-05 7.202682e-05
-4.137669e-05 7.206208e-05
-4.123520e-05 7.209605e-05
-4.109311e-05 7.212816e-05
-4.095100e-05 7.215794e-05
-4.080939e-05 7.218495e-05
-4.066879e-05 7.220881e-05
-4.052967e-05 7.222922e-05
-4.039247e-05 7.224593e-05
-4.025760e-05 7.225875e-05
-4.012545e-05 7.226756e-05
-3.999639e-05 7.227231e-05
-3.987076e-05 7.227299e-05
-3.974889e-05 7.226968e-05
-3.963111e-05 7.226250e-05
-3.951770e-05 7.225162e-05
-3.940897e-05 7.223730e-05
-3.930521e-05 7.221983e-05
-3.920669e-05 7.219958e-05
-3.911369e-05 7.217698e-05
-3.902647e-05 7.215250e-05
-3.894530e-05 7.212668e-05
-3.887043e-05 7.210011e-05
-3.880212e-05 7.207346e-05
-3.874063e-05 7.204743e-05
-3.868621e-05 7.202277e-05
-3.863909e-05 7.200027e-05
-3.859952e-05 7.198075e-05
-3.856771e-05 7.196508e-05
-3.854389e-05 7.195410e-05
-3.852825e-05 7.194866e-05
-3.852096e-05 7.194960e-05
-3.852215e-05 7.195767e-05
-3.853194e-05 7.197359e-05
-3.855036e-05 7.199796e-05
-3.857741e-05 7.203126e-05
-3.861302e-05 7.207382e-05
-3.865704e-05 7.212582e-05
-3.870924e-05 7.218725e-05
-3.876932e-05 7.225790e-05
-3.883690e-05 7.233741e-05
-3.891151e-05 7.242523e-05
-3.899266e-05 7.252066e-05
-3.907979e-05 7.262288e-05
-3.917230e-05 7.273097e-05
-3.926958e-05 7.284396e-05
-3.937103e-05 7.296084e-05
-3.947603e-05 7.308060e-05
-3.958401e-05 7.320226e-05
-3.969440e-05 7.332487e-05
-3.980667e-05 7.344753e-05
-3.992033e-05 7.356942e-05
-4.003490e-05 7.368979e-05
-4.014994e-05 7.380795e-05
-4.026506e-05 7.392327e-05
-4.037985e-05 7.403522e-05
-4.049395e-05 7.414331e-05
-4.060703e-05 7.424712e-05
-4.071873e-05 7.434628e-05
-4.082875e-05 7.444048e-05
-4.093676e-05 7.452944e-05
-4.104246e-05 7.461295e-05
-4.114553e-05 7.469082e-05
-4.124567e-05 7.476292e-05
-4.134258e-05 7.482913e-05
-4.143592e-05 7.488941e-05
-4.152540e-05 7.494371e-05
-4.161068e-05 7.499207e-05
-4.169144e-05 7.503453e-05
-4.176734e-05 7.507120e-05
-4.183803e-05 7.510224e-05
-4.190317e-05 7.512785e-05
-4.196240e-05 7.514828e-05
-4.201535e-05 7.516383e-05
-4.206168e-05 7.517488e-05
-4.210101e-05 7.518185e-05
-4.213299e-05 7.518520e-05
-4.215728e-05 7.518546e-05
-4.217353e-05 7.518320e-05
-4.218144e-05 7.517901e-05
-4.218071e-05 7.517354e-05
-4.217108e-05 7.516742e-05
-4.215233e-05 7.516131e-05
-4.212430e-05 7.515583e-05
-4.208688e-05 7.515158e-05
-4.204000e-05 7.514913e-05
-4.198371e-05 7.514895e-05
-4.191812e-05 7.515146e-05
-4.184342e-05 7.515695e-05
-4.175989e-05 7.516562e-05
-4.166792e-05 7.517755e-05
-4.156796e-05 7.519270e-05
-4.146057e-05 7.521090e-05
-4.134634e-05 7.523189e-05
-4.122594e-05 7.525530e-05
-4.110009e-05 7.528067e-05
-4.096951e-05 7.530750e-05
-4.083495e-05 7.533522e-05
-4.069716e-05 7.536327e-05
-4.055685e-05 7.539105e-05
-4.041475e-05 7.541799e-05
-4.027151e-05 7.544356e-05
-4.012777e-05 7.546725e-05
-3.998415e-05 7.548861e-05
-3.984120e-05 7.550724e-05
-3.969943e-05 7.552278e-05
-3.955935e-05 7.553496e-05
-3.942141e-05 7.554356e-05
-3.928602e-05 7.554841e-05
-3.915358e-05 7.554943e-05
-3.902447e-05 7.554657e-05
-3.889901e-05 7.553985e-05
-3.877755e-05 7.552937e-05
-3.866039e-05 7.551526e-05
-3.854783e-05 7.549773e-05
-3.844013e-05 7.547703e-05
-3.833758e-05 7.545348e-05
-3.824042e-05 7.542747e-05
-3.814891e-05 7.539942e-05
-3.806328e-05 7.536985e-05
-3.798377e-05 7.533929e-05
-3.791060e-05 7.530837e-05
-3.784398e-05 7.527774e-05
-3.778413e-05 7.524813e-05
-3.773125e-05 7.522031e-05
-3.768554e-05 7.519507e-05
-3.764719e-05 7.517326e-05
-3.761636e-05 7.515574e-05
-3.759323e-05 7.514338e-05
-3.757793e-05 7.513703e-05
-3.757060e-05 7.513753e-05
-3.757131e-05 7.514566e-05
-3.758014e-05 7.516213e-05
-3.759710e-05 7.518754e-05
-3.762215e-05 7.522238e-05
-3.765519e-05 7.526696e-05
-3.769607e-05 7.532147e-05
-3.774456e-05 7.538586e-05
-3.780038e-05 7.545993e-05
-3.786315e-05 7.554328e-05
-3.793247e-05 7.563534e-05
-3.800786e-05 7.573538e-05
-3.808881e-05 7.584255e-05
-3.817479e-05 7.595590e-05
-3.826525e-05 7.607443e-05
-3.835964e-05 7.619708e-05
-3.845741e-05 7.632282e-05
-3.855804e-05 7.645062e-05
-3.866102e-05 7.657952e-05
-3.876587e-05 7.670858e-05
-3.887215e-05 7.683695e-05
-3.897943e-05 7.696386e-05
-3.908732e-05 7.708858e-05
-3.919544e-05 7.721049e-05
-3.930344e-05 7.732900e-05
-3.941098e-05 7.744363e-05
-3.951775e-05 7.755391e-05
-3.962342e-05 7.765948e-05
-3.972770e-05 7.775999e-05
-3.983029e-05 7.785516e-05
-3.993088e-05 7.794475e-05
-4.002919e-05 7.802856e-05
-4.012491e-05 7.810642e-05
-4.021775e-05 7.817823e-05
-4.030739e-05 7.824390e-05
-4.039351e-05 7.830338e-05
-4.047580e-05 7.835667e-05
-4.055391e-05 7.840381e-05
-4.062752e-05 7.844489e-05
-4.069626e-05 7.848004e-05
-4.075978e-05 7.850944e-05
-4.081770e-05 7.853332e-05
-4.086965e-05 7.855197e-05
-4.091524e-05 7.856573e-05
-4.095409e-05 7.857500e-05
-4.098582e-05 7.858022e-05
-4.101005e-05 7.858192e-05
-4.102641e-05 7.858061e-05
-4.103455e-05 7.857690e-05
-4.103414e-05 7.857140e-05
-4.102489e-05 7.856472e-05
-4.100654e-05 7.855751e-05
-4.097888e-05 7.855039e-05
-4.094177e-05 7.854395e-05
-4.089512e-05 7.853874e-05
-4.083894e-05 7.853525e-05
-4.077331e-05 7.853389e-05
-4.069841e-05 7.853497e-05
-4.061452e-05 7.853871e-05
-4.052201e-05 7.854520e-05
-4.042133e-05 7.855444e-05
-4.031305e-05 7.856628e-05
-4.019779e-05 7.858051e-05
-4.007622e-05 7.859679e-05
-3.994909e-05 7.861471e-05
-3.981716e-05 7.863380e-05
-3.968120e-05 7.865355e-05
-3.954200e-05 7.867343e-05
-3.940030e-05 7.869290e-05
-3.925685e-05 7.871143e-05
-3.911235e-05 7.872852e-05
-3.896748e-05 7.874371e-05
-3.882284e-05 7.875657e-05
-3.867904e-05 7.876674e-05
-3.853661e-05 7.877391e-05
-3.839606e-05 7.877782e-05
-3.825784e-05 7.877828e-05
-3.812241e-05 7.877516e-05
-3.799014e-05 7.876837e-05
-3.786141e-05 7.875791e-05
-3.773657e-05 7.874382e-05
-3.761594e-05 7.872620e-05
-3.749981e-05 7.870522e-05
-3.738848e-05 7.868109e-05
-3.728219e-05 7.865408e-05
-3.718120e-05 7.862454e-05
-3.708574e-05 7.859285e-05
-3.699604e-05 7.855946e-05
-3.691231e-05 7.852490e-05
-3.683473e-05 7.848971e-05
-3.676351e-05 7.845453e-05
-3.669881e-05 7.842003e-05
-3.664081e-05 7.838695e-05
-3.658966e-05 7.835606e-05
-3.654551e-05 7.832818e-05
-3.650851e-05 7.830415e-05
-3.647876e-05 7.828484e-05
-3.645640e-05 7.827114e-05
-3.644150e-05 7.826390e-05
-3.643415e-05 7.826397e-05
-3.643439e-05 7.827213e-05
-3.644224e-05 7.828909e-05
-3.645767e-05 7.831545e-05
-3.648062e-05 7.835170e-05
-3.651098e-05 7.839816e-05
-3.654858e-05 7.845497e-05
-3.659319e-05 7.852211e-05
-3.664455e-05 7.859934e-05
-3.670231e-05 7.868624e-05
-3.676608e-05 7.878222e-05
-3.683545e-05 7.888653e-05
-3.690995e-05 7.899828e-05
-3.698911e-05 7.911650e-05
-3.707243e-05 7.924014e-05
-3.715943e-05 7.936814e-05
-3.724963e-05 7.949942e-05
-3.734256e-05 7.963293e-05
-3.743777e-05 7.976766e-05
-3.753484e-05 7.990268e-05
-3.763337e-05 8.003709e-05
-3.773300e-05 8.017009e-05
-3.783335e-05 8.030095e-05
-3.793411e-05 8.042901e-05
-3.803494e-05 8.055368e-05
-3.813555e-05 8.067444e-05
-3.823563e-05 8.079082e-05
-3.833490e-05 8.090243e-05
-3.843308e-05 8.100890e-05
-3.852989e-05 8.110995e-05
-3.862503e-05 8.120531e-05
-3.871823e-05 8.129476e-05
-3.880921e-05 8.137813e-05
-3.889765e-05 8.145528e-05
-3.898327e-05 8.152611e-05
-3.906574e-05 8.159056e-05
-3.914474e-05 8.164860e-05
-3.921995e-05 8.170026e-05
-3.929101e-05 8.174561e-05
-3.935756e-05 8.178474e-05
-3.941924e-05 8.181783e-05
-3.947565e-05 8.184508e-05
-3.952641e-05 8.186675e-05
-3.957111e-05 8.188317e-05
-3.960935e-05 8.189472e-05
-3.964072e-05 8.190180e-05
-3.966481e-05 8.190492e-05
-3.968122e-05 8.190458e-05
-3.968956e-05 8.190136e-05
-3.968948e-05 8.189584e-05
-3.968063e-05 8.188863e-05
-3.966274e-05 8.188035e-05
-3.963555e-05 8.187162e-05
-3.959888e-05 8.186300e-05
-3.955262e-05 8.185505e-05
-3.949674e-05 8.184826e-05
-3.943131e-05 8.184303e-05
-3.935647e-05 8.183970e-05
-3.927251e-05 8.183849e-05
-3.917977e-05 8.183953e-05
-3.907873e-05 8.184282e-05
-3.896994e-05 8.184827e-05
-3.885403e-05 8.185568e-05
-3.873172e-05 8.186477e-05
-3.860376e-05 8.187517e-05
-3.847093e-05 8.188646e-05
-3.833405e-05 8.189818e-05
-3.819391e-05 8.190982e-05
-3.805131e-05 8.192091e-05
-3.790702e-05 8.193096e-05
-3.776177e-05 8.193952e-05
-3.761625e-05 8.194615e-05
-3.747111e-05 8.195047e-05
-3.732696e-05 8.195216e-05
-3.718435e-05 8.195093e-05
-3.704381e-05 8.194655e-05
-3.690581e-05 8.193887e-05
-3.677079e-05 8.192778e-05
-3.663915e-05 8.191321e-05
-3.651127e-05 8.189519e-05
-3.638747e-05 8.187377e-05
-3.626809e-05 8.184908e-05
-3.615340e-05 8.182130e-05
-3.604368e-05 8.179065e-05
-3.593916e-05 8.175743e-05
-3.584009e-05 8.172199e-05
-3.574666e-05 8.168473e-05
-3.565909e-05 8.164613e-05
-3.557753e-05 8.160669e-05
-3.550216e-05 8.156700e-05
-3.543313e-05 8.152768e-05
-3.537058e-05 8.148944e-05
-3.531462e-05 8.145300e-05
-3.526538e-05 8.141915e-05
-3.522296e-05 8.138871e-05
-3.518743e-05 8.136254e-05
-3.515888e-05 8.134152e-05
-3.513736e-05 8.132652e-05
-3.512291e-05 8.131842e-05
-3.511557e-05 8.131806e-05
-3.511533e-05 8.132622e-05
-3.512216e-05 8.134361e-05
-3.513601e-05 8.137084e-05
-3.515679e-05 8.140837e-05
-3.518436e-05 8.145654e-05
-3.521855e-05 8.151547e-05
-3.525914e-05 8.158511e-05
-3.530585e-05 8.166523e-05
-3.535839e-05 8.175539e-05
-3.541641e-05 8.185496e-05
-3.547951e-05 8.196317e-05
-3.554730e-05 8.207911e-05
-3.561936e-05 8.220179e-05
-3.569526e-05 8.233013e-05
-3.577457e-05 8.246303e-05
-3.585688e-05 8.259939e-05
-3.594178e-05 8.273814e-05
-3.602889e-05 8.287824e-05
-3.611785e-05 8.301874e-05
-3.620830e-05 8.315872e-05
-3.629991e-05 8.329736e-05
-3.639239e-05 8.343390e-05
-3.648543e-05 8.356767e-05
-3.657874e-05 8.369806e-05
-3.667206e-05 8.382454e-05
-3.676512e-05 8.394661e-05
-3.685765e-05 8.406387e-05
-3.694939e-05 8.417594e-05
-3.704007e-05 8.428251e-05
-3.712944e-05 8.438331e-05
-3.721721e-05 8.447809e-05
-3.730312e-05 8.456667e-05
-3.738686e-05 8.464890e-05
-3.746816e-05 8.472465e-05
-3.754669e-05 8.479384e-05
-3.762214e-05 8.485644e-05
-3.769418e-05 8.491244e-05
-3.776244e-05 8.496189e-05
-3.782657e-05 8.500488e-05
-3.788619e-05 8.504154e-05
-3.794090e-05 8.507206e-05
-3.799030e-05 8.509669e-05
-3.803396e-05 8.511571e-05
-3.807145e-05 8.512948e-05
-3.810235e-05 8.513841e-05
-3.812621e-05 8.514294e-05
-3.814261e-05 8.514357e-05
-3.815113e-05 8.514084e-05
-3.815137e-05 8.513532e-05
-3.814297e-05 8.512761e-05
-3.812559e-05 8.511829e-05
-3.809896e-05 8.510797e-05
-3.806286e-05 8.509721e-05
-3.801715e-05 8.508655e-05
-3.796177e-05 8.507648e-05
-3.789676e-05 8.506741e-05
-3.782225e-05 8.505968e-05
-3.773850e-05 8.505352e-05
-3.764587e-05 8.504910e-05
-3.754481e-05 8.504643e-05
-3.743588e-05 8.504547e-05
-3.731974e-05 8.504604e-05
-3.719711e-05 8.504791e-05
-3.706875e-05 8.505076e-05
-3.693549e-05 8.505421e-05
-3.679816e-05 8.505784e-05
-3.665758e-05 8.506121e-05
-3.651457e-05 8.506389e-05
-3.636994e-05 8.506542e-05
-3.622444e-05 8.506541e-05
-3.607878e-05 8.506346e-05
-3.593364e-05 8.505923e-05
-3.578964e-05 8.505242e-05
-3.564735e-05 8.504279e-05
-3.550731e-05 8.503015e-05
-3.537000e-05 8.501436e-05
-3.523587e-05 8.499533e-05
-3.510532e-05 8.497304e-05
-3.497872e-05 8.494752e-05
-3.485640e-05 8.491885e-05
-3.473867e-05 8.488717e-05
-3.462582e-05 8.485268e-05
-3.451809e-05 8.481562e-05
-3.441572e-05 8.477631e-05
-3.431890e-05 8.473509e-05
-3.422783e-05 8.469240e-05
-3.414268e-05 8.464870e-05
-3.406359e-05 8.460453e-05
-3.399069e-05 8.456047e-05
-3.392409e-05 8.451716e-05
-3.386390e-05 8.447530e-05
-3.381019e-05 8.443562e-05
-3.376303e-05 8.439893e-05
-3.372247e-05 8.436605e-05
-3.368854e-05 8.433784e-05
-3.366128e-05 8.431517e-05
-3.364068e-05 8.429893e-05
-3.362674e-05 8.428999e-05
-3.361943e-05 8.428920e-05
-3.361871e-05 8.429733e-05
-3.362450e-05 8.431509e-05
-3.363673e-05 8.434309e-05
-3.365526e-05 8.438178e-05
-3.367994e-05 8.443149e-05
-3.371060e-05 8.449233e-05
-3.374702e-05 8.456424e-05
-3.378894e-05 8.464698e-05
-3.383608e-05 8.474007e-05
-3.388812e-05 8.484288e-05
-3.394475e-05 8.495462e-05
-3.400559e-05 8.507436e-05
-3.407030e-05 8.520106e-05
-3.413851e-05 8.533365e-05
-3.420986e-05 8.547098e-05
-3.428400e-05 8.561196e-05
-3.436058e-05 8.575547e-05
-3.443929e-05 8.590046e-05
-3.451982e-05 8.604595e-05
-3.460186e-05 8.619101e-05
-3.468516e-05 8.633481e-05
-3.476943e-05 8.647656e-05
-3.485443e-05 8.661558e-05
-3.493991e-05 8.675124e-05
-3.502562e-05 8.688298e-05
-3.511132e-05 8.701033e-05
-3.519679e-05 8.713283e-05
-3.528177e-05 8.725011e-05
-3.536602e-05 8.736184e-05
-3.544929e-05 8.746772e-05
-3.553133e-05 8.756751e-05
-3.561187e-05 8.766100e-05
-3.569063e-05 8.774801e-05
-3.576733e-05 8.782841e-05
-3.584165e-05 8.790211e-05
-3.591328e-05 8.796904e-05
-3.598189e-05 8.802919e-05
-3.604713e-05 8.808258e-05
-3.610862e-05 8.812926e-05
-3.616597e-05 8.816937e-05
-3.621879e-05 8.820306e-05
-3.626665e-05 8.823056e-05
-3.630912e-05 8.825212e-05
-3.634573e-05 8.826808e-05
-3.637605e-05 8.827880e-05
-3.639960e-05 8.828473e-05
-3.641594e-05 8.828632e-05
-3.642460e-05 8.828410e-05
-3.642517e-05 8.827861e-05
-3.641723e-05 8.827041e-05
-3.640044e-05 8.826009e-05
-3.637446e-05 8.824822e-05
-3.633906e-05 8.823535e-05
-3.629405e-05 8.822202e-05
-3.623936e-05 8.820870e-05
-3.617500e-05 8.819582e-05
-3.610108e-05 8.818371e-05
-3.601784e-05 8.817264e-05
-3.592562e-05 8.816276e-05
-3.582489e-05 8.815415e-05
-3.571621e-05 8.814678e-05
-3.560024e-05 8.814051e-05
-3.547771e-05 8.813516e-05
-3.534941e-05 8.813044e-05
-3.521618e-05 8.812603e-05
-3.507886e-05 8.812157e-05
-3.493833e-05 8.811666e-05
-3.479542e-05 8.811091e-05
-3.465095e-05 8.810393e-05
-3.450570e-05 8.809534e-05
-3.436041e-05 8.808482e-05
-3.421576e-05 8.807205e-05
-3.407241e-05 8.805677e-05
-3.393094e-05 8.803878e-05
-3.379189e-05 8.801792e-05
-3.365575e-05 8.799407e-05
-3.352297e-05 8.796717e-05
-3.339396e-05 8.793723e-05
-3.326908e-05 8.790430e-05
-3.314866e-05 8.786848e-05
-3.303301e-05 8.782992e-05
-3.292238e-05 8.778884e-05
-3.281702e-05 8.774551e-05
-3.271714e-05 8.770023e-05
-3.262292e-05 8.765339e-05
-3.253452e-05 8.760541e-05
-3.245209e-05 8.755677e-05
-3.237574e-05 8.750802e-05
-3.230556e-05 8.745974e-05
-3.224163e-05 8.741258e-05
-3.218401e-05 8.736725e-05
-3.213272e-05 8.732448e-05
-3.208781e-05 8.728508e-05
-3.204925e-05 8.724986e-05
-3.201705e-05 8.721970e-05
-3.199116e-05 8.719547e-05
-3.197156e-05 8.717804e-05
-3.195817e-05 8.716830e-05
-3.195092e-05 8.716707e-05
-3.194972e-05 8.717515e-05
-3.195446e-05 8.719322e-05
-3.196501e-05 8.722189e-05
-3.198123e-05 8.726161e-05
-3.200295e-05 8.731268e-05
-3.202997e-05 8.737522e-05
-3.206209e-05 8.744916e-05
-3.209906e-05 8.753421e-05
-3.214064e-05 8.762992e-05
-3.218654e-05 8.773562e-05
-3.223649e-05 8.785050e-05
-3.229018e-05 8.797361e-05
-3.234731e-05 8.810391e-05
-3.240760e-05 8.824028e-05
-3.247073e-05 8.838158e-05
-3.253644e-05 8.852667e-05
-3.260444e-05 8.867444e-05
-3.267447e-05 8.882382e-05
-3.274629e-05 8.897380e-05
-3.281965e-05 8.912345e-05
-3.289434e-05 8.927189e-05
-3.297012e-05 8.941836e-05
-3.304678e-05 8.956215e-05
-3.312412e-05 8.970260e-05
-3.320192e-05 8.983917e-05
-3.327998e-05 8.997134e-05
-3.335808e-05 9.009866e-05
-3.343601e-05 9.022074e-05
-3.351353e-05 9.033724e-05
-3.359043e-05 9.044784e-05
-3.366645e-05 9.055229e-05
-3.374134e-05 9.065035e-05
-3.381484e-05 9.074185e-05
-3.388667e-05 9.082664e-05
-3.395652e-05 9.090458e-05
-3.402409e-05 9.097562e-05
-3.408904e-05 9.103970e-05
-3.415102e-05 9.109683e-05
-3.420965e-05 9.114706e-05
-3.426455e-05 9.119048e-05
-3.431529e-05 9.122722e-05
-3.436145e-05 9.125749e-05
-3.440257e-05 9.128151e-05
-3.443818e-05 9.129960e-05
-3.446781e-05 9.131209e-05
-3.449098e-05 9.131939e-05
-3.450719e-05 9.132195e-05
-3.451597e-05 9.132024e-05
-3.451686e-05 9.131479e-05
-3.450942e-05 9.130614e-05
-3.449326e-05 9.129485e-05
-3.446803e-05 9.128146e-05
-3.443344e-05 9.126653e-05
-3.438930e-05 9.125058e-05
-3.433549e-05 9.123406e-05
-3.427200e-05 9.121741e-05
-3.419892e-05 9.120097e-05
-3.411647e-05 9.118502e-05
-3.402500e-05 9.116973e-05
-3.392495e-05 9.115520e-05
-3.381690e-05 9.114143e-05
-3.370149e-05 9.112835e-05
-3.357949e-05 9.111579e-05
-3.345169e-05 9.110353e-05
-3.331895e-05 9.109128e-05
-3.318214e-05 9.107874e-05
-3.304214e-05 9.106557e-05
-3.289981e-05 9.105141e-05
-3.275600e-05 9.103593e-05
-3.261151e-05 9.101881e-05
-3.246709e-05 9.099974e-05
-3.232345e-05 9.097848e-05
-3.218125e-05 9.095479e-05
-3.204108e-05 9.092850e-05
-3.190350e-05 9.089948e-05
-3.176900e-05 9.086765e-05
-3.163804e-05 9.083299e-05
-3.151101e-05 9.079550e-05
-3.138829e-05 9.075527e-05
-3.127019e-05 9.071242e-05
-3.115701e-05 9.066712e-05
-3.104899e-05 9.061960e-05
-3.094637e-05 9.057013e-05
-3.084932e-05 9.051906e-05
-3.075803e-05 9.046675e-05
-3.067261e-05 9.041364e-05
-3.059318e-05 9.036024e-05
-3.051983e-05 9.030707e-05
-3.045262e-05 9.025474e-05
-3.039158e-05 9.020390e-05
-3.033672e-05 9.015525e-05
-3.028805e-05 9.010954e-05
-3.024553e-05 9.006756e-05
-3.020912e-05 9.003014e-05
-3.017874e-05 8.999813e-05
-3.015433e-05 8.997242e-05
-3.013579e-05 8.995387e-05
-3.012299e-05 8.994335e-05
-3.011583e-05 8.994170e-05
-3.011416e-05 8.994969e-05
-3.011782e-05 8.996801e-05
-3.012667e-05 8.999725e-05
-3.014052e-05 9.003786e-05
-3.015919e-05 9.009012e-05
-3.018249e-05 9.015414e-05
-3.021019e-05 9.022984e-05
-3.024210e-05 9.031693e-05
-3.027796e-05 9.041492e-05
-3.031756e-05 9.052314e-05
-3.036066e-05 9.064076e-05
-3.040700e-05 9.076682e-05
-3.045637e-05 9.090025e-05
-3.050851e-05 9.103994e-05
-3.056322e-05 9.118471e-05
-3.062027e-05 9.133342e-05
-3.067945e-05 9.148494e-05
-3.074056e-05 9.163818e-05
-3.080343e-05 9.179213e-05
-3.086785e-05 9.194584e-05
-3.093366e-05 9.209843e-05
-3.100068e-05 9.224910e-05
-3.106875e-05 9.239715e-05
-3.113768e-05 9.254192e-05
-3.120731e-05 9.268283e-05
-3.127745e-05 9.281937e-05
-3.134792e-05 9.295107e-05
-3.141852e-05 9.307753e-05
-3.148905e-05 9.319838e-05
-3.155930e-05 9.331332e-05
-3.162903e-05 9.342207e-05
-3.169802e-05 9.352437e-05
-3.176601e-05 9.362004e-05
-3.183272e-05 9.370891e-05
-3.189786e-05 9.379083e-05
-3.196113e-05 9.386572e-05
-3.202219e-05 9.393352e-05
-3.208069e-05 9.399420e-05
-3.213627e-05 9.404780e-05
-3.218851e-05 9.409437e-05
-3.223700e-05 9.413404e-05
-3.228130e-05 9.416697e-05
-3.232093e-05 9.419337e-05
-3.235542e-05 9.421352e-05
-3.238426e-05 9.422774e-05
-3.240696e-05 9.423639e-05
-3.242299e-05 9.423990e-05
-3.243186e-05 9.423871e-05
-3.243307e-05 9.423332e-05
-3.242615e-05 9.422425e-05
-3.241068e-05 9.421202e-05
-3.238628e-05 9.419718e-05
-3.235264e-05 9.418024e-05
-3.230951e-05 9.416171e-05
-3.225677e-05 9.414206e-05
-3.219436e-05 9.412169e-05
-3.212238e-05 9.410098e-05
-3.204102e-05 9.408020e-05
-3.195060e-05 9.405955e-05
-3.185158e-05 9.403915e-05
-3.174453e-05 9.401905e-05
-3.163010e-05 9.399919e-05
-3.150904e-05 9.397947e-05
-3.138219e-05 9.395970e-05
-3.125040e-05 9.393966e-05
-3.111456e-05 9.391909e-05
-3.097558e-05 9.389769e-05
-3.083434e-05 9.387517e-05
-3.069169e-05 9.385125e-05
-3.054845e-05 9.382565e-05
-3.040541e-05 9.379812e-05
-3.026327e-05 9.376843e-05
-3.012271e-05 9.373641e-05
-2.998433e-05 9.370191e-05
-2.984870e-05 9.366484e-05
-2.971631e-05 9.362515e-05
-2.958761e-05 9.358283e-05
-2.946302e-05 9.353793e-05
-2.934287e-05 9.349054e-05
-2.922750e-05 9.344081e-05
-2.911718e-05 9.338892e-05
-2.901216e-05 9.333512e-05
-2.891262e-05 9.327970e-05
-2.881875e-05 9.322299e-05
-2.873070e-05 9.316540e-05
-2.864855e-05 9.310736e-05
-2.857241e-05 9.304937e-05
-2.850232e-05 9.299197e-05
-2.843830e-05 9.293578e-05
-2.838036e-05 9.288143e-05
-2.832847e-05 9.282964e-05
-2.828257e-05 9.278114e-05
-2.824260e-05 9.273673e-05
-2.820845e-05 9.269723e-05
-2.818002e-05 9.266349e-05
-2.815716e-05 9.263638e-05
-2.813974e-05 9.261677e-05
-2.812759e-05 9.260552e-05
-2.812053e-05 9.260345e-05
-2.811839e-05 9.261133e-05
-2.812097e-05 9.262983e-05
-2.812808e-05 9.265954e-05
-2.813952e-05 9.270089e-05
-2.815508e-05 9.275416e-05
-2.817457e-05 9.281945e-05
-2.819777e-05 9.289665e-05
-2.822448e-05 9.298546e-05
-2.825452e-05 9.308539e-05
-2.828768e-05 9.319576e-05
-2.832377e-05 9.331571e-05
-2.836261e-05 9.344428e-05
-2.840403e-05 9.358039e-05
-2.844786e-05 9.372290e-05
-2.849395e-05 9.387065e-05
-2.854214e-05 9.402246e-05
-2.859230e-05 9.417720e-05
-2.864428e-05 9.433378e-05
-2.869797e-05 9.449116e-05
-2.875323e-05 9.464839e-05
-2.880994e-05 9.480459e-05
-2.886797e-05 9.495895e-05
-2.892720e-05 9.511075e-05
-2.898749e-05 9.525933e-05
-2.904870e-05 9.540410e-05
-2.911067e-05 9.554453e-05
-2.917326e-05 9.568015e-05
-2.923630e-05 9.581055e-05
-2.929959e-05 9.593535e-05
-2.936295e-05 9.605422e-05
-2.942616e-05 9.616688e-05
-2.948900e-05 9.627308e-05
-2.955124e-05 9.637258e-05
-2.961260e-05 9.646522e-05
-2.967280e-05 9.655084e-05
-2.973155e-05 9.662932e-05
-2.978851e-05 9.670060e-05
-2.984334e-05 9.676462e-05
-2.989566e-05 9.682140e-05
-2.994507e-05 9.687097e-05
-2.999115e-05 9.691342e-05
-3.003342e-05 9.694890e-05
-3.007143e-05 9.697760e-05
-3.010468e-05 9.699974e-05
-3.013263e-05 9.701563e-05
-3.015478e-05 9.702561e-05
-3.017058e-05 9.703005e-05
-3.017950e-05 9.702939e-05
-3.018102e-05 9.702408e-05
-3.017465e-05 9.701462e-05
-3.015993e-05 9.700150e-05
-3.013645e-05 9.698524e-05
-3.010386e-05 9.696635e-05
-3.006190e-05 9.694532e-05
-3.001040e-05 9.692259e-05
-2.994931e-05 9.689859e-05
-2.987867e-05 9.687367e-05
-2.979867e-05 9.684813e-05
-2.970963e-05 9.682220e-05
-2.961198e-05 9.679601e-05
-2.950630e-05 9.676963e-05
-2.939323e-05 9.674307e-05
-2.927355e-05 9.671625e-05
-2.914808e-05 9.668905e-05
-2.901770e-05 9.666128e-05
-2.888331e-05 9.663275e-05
-2.874583e-05 9.660320e-05
-2.860616e-05 9.657241e-05
-2.846516e-05 9.654013e-05
-2.832369e-05 9.650613e-05
-2.818251e-05 9.647022e-05
-2.804237e-05 9.643222e-05
-2.790394e-05 9.639197e-05
-2.776783e-05 9.634939e-05
-2.763462e-05 9.630440e-05
-2.750480e-05 9.625698e-05
-2.737881e-05 9.620715e-05
-2.725708e-05 9.615499e-05
-2.713993e-05 9.610061e-05
-2.702769e-05 9.604417e-05
-2.692062e-05 9.598588e-05
-2.681894e-05 9.592599e-05
-2.672284e-05 9.586480e-05
-2.663248e-05 9.580267e-05
-2.654796e-05 9.573999e-05
-2.646938e-05 9.567721e-05
-2.639679e-05 9.561483e-05
-2.633020e-05 9.555341e-05
-2.626960e-05 9.549354e-05
-2.621496e-05 9.543588e-05
-2.616621e-05 9.538112e-05
-2.612325e-05 9.533000e-05
-2.608596e-05 9.528331e-05
-2.605420e-05 9.524187e-05
-2.602780e-05 9.520651e-05
-2.600658e-05 9.517811e-05
-2.599034e-05 9.515751e-05
-2.597887e-05 9.514556e-05
-2.597195e-05 9.514308e-05
-2.596935e-05 9.515082e-05
-2.597084e-05 9.516944e-05
-2.597619e-05 9.519952e-05
-2.598517e-05 9.524147e-05
-2.599757e-05 9.529557e-05
-2.601317e-05 9.536188e-05
-2.603179e-05 9.544032e-05
-2.605323e-05 9.553055e-05
-2.607733e-05 9.563207e-05
-2.610393e-05 9.574420e-05
-2.613289e-05 9.586607e-05
-2.616410e-05 9.599671e-05
-2.619743e-05 9.613502e-05
-2.623279e-05 9.627987e-05
-2.627010e-05 9.643007e-05
-2.630927e-05 9.658446e-05
-2.635022e-05 9.674188e-05
-2.639290e-05 9.690125e-05
-2.643722e-05 9.706152e-05
-2.648313e-05 9.722173e-05
-2.653054e-05 9.738100e-05
-2.657939e-05 9.753851e-05
-2.662957e-05 9.769353e-05
-2.668101e-05 9.784540e-05
-2.673358e-05 9.799352e-05
-2.678718e-05 9.813736e-05
-2.684168e-05 9.827643e-05
-2.689692e-05 9.841031e-05
-2.695275e-05 9.853863e-05
-2.700900e-05 9.866103e-05
-2.706547e-05 9.877721e-05
-2.712195e-05 9.888692e-05
-2.717822e-05 9.898992e-05
-2.723401e-05 9.908601e-05
-2.728907e-05 9.917503e-05
-2.734310e-05 9.925684e-05
-2.739576e-05 9.933134e-05
-2.744673e-05 9.939848e-05
-2.749562e-05 9.945824e-05
-2.754202e-05 9.951063e-05
-2.758551e-05 9.955573e-05
-2.762563e-05 9.959364e-05
-2.766188e-05 9.962452e-05
-2.769376e-05 9.964859e-05
-2.772074e-05 9.966610e-05
-2.774226e-05 9.967736e-05
-2.775777e-05 9.968272e-05
-2.776671e-05 9.968259e-05
-2.776854e-05 9.967738e-05
-2.776274e-05 9.966755e-05
-2.774882e-05 9.965359e-05
-2.772633e-05 9.963598e-05
-2.769491e-05 9.961520e-05
-2.765427e-05 9.959173e-05
-2.760420e-05 9.956601e-05
-2.754462e-05 9.953846e-05
-2.747557e-05 9.950942e-05
-2.739722e-05 9.947922e-05
-2.730986e-05 9.944808e-05
-2.721392e-05 9.941619e-05
-2.710997e-05 9.938364e-05
-2.699867e-05 9.935046e-05
-2.688077e-05 9.931665e-05
-2.675712e-05 9.928210e-05
-2.662860e-05 9.924670e-05
-2.649613e-05 9.921030e-05
-2.636063e-05 9.917271e-05
-2.622301e-05 9.913375e-05
-2.608416e-05 9.909322e-05
-2.594493e-05 9.905095e-05
-2.580612e-05 9.900679e-05
-2.566846e-05 9.896060e-05
-2.553263e-05 9.891227e-05
-2.539927e-05 9.886175e-05
-2.526894e-05 9.880899e-05
-2.514213e-05 9.875400e-05
-2.501931e-05 9.869685e-05
-2.490085e-05 9.863761e-05
-2.478711e-05 9.857643e-05
-2.467839e-05 9.851348e-05
-2.457494e-05 9.844898e-05
-2.447696e-05 9.838320e-05
-2.438463e-05 9.831646e-05
-2.429809e-05 9.824911e-05
-2.421741e-05 9.818157e-05
-2.414266e-05 9.811427e-05
-2.407386e-05 9.804773e-05
-2.401101e-05 9.798249e-05
-2.395404e-05 9.791916e-05
-2.390289e-05 9.785838e-05
-2.385745e-05 9.780084e-05
-2.381757e-05 9.774728e-05
-2.378310e-05 9.769848e-05
-2.375383e-05 9.765524e-05
-2.372956e-05 9.761839e-05
-2.371005e-05 9.758878e-05
-2.369506e-05 9.756726e-05
-2.368431e-05 9.755466e-05
-2.367755e-05 9.755177e-05
-2.367449e-05 9.755934e-05
-2.367488e-05 9.757803e-05
-2.367845e-05 9.760837e-05
-2.368495e-05 9.765078e-05
-2.369414e-05 9.770551e-05
-2.370581e-05 9.777263e-05
-2.371977e-05 9.785202e-05
-2.373586e-05 9.794336e-05
-2.375394e-05 9.804613e-05
-2.377389e-05 9.815962e-05
-2.379563e-05 9.828299e-05
-2.381909e-05 9.841524e-05
-2.384422e-05 9.855527e-05
-2.387099e-05 9.870195e-05
-2.389939e-05 9.885409e-05
-2.392939e-05 9.901051e-05
-2.396101e-05 9.917008e-05
-2.399422e-05 9.933168e-05
-2.402904e-05 9.949428e-05
-2.406543e-05 9.965692e-05
-2.410338e-05 9.981870e-05
-2.414286e-05 9.997882e-05
-2.418383e-05 1.001365e-04
-2.422623e-05 1.002912e-04
-2.427000e-05 1.004421e-04
-2.431503e-05 1.005889e-04
-2.436124e-05 1.007309e-04
-2.440851e-05 1.008678e-04
-2.445669e-05 1.009992e-04
-2.450563e-05 1.011247e-04
-2.455516e-05 1.012440e-04
-2.460508e-05 1.013568e-04
-2.465518e-05 1.014630e-04
-2.470523e-05 1.015622e-04
-2.475495e-05 1.016543e-04
-2.480406e-05 1.017391e-04
-2.485225e-05 1.018166e-04
-2.489917e-05 1.018866e-04
-2.494445e-05 1.019492e-04
-2.498769e-05 1.020042e-04
-2.502845e-05 1.020518e-04
-2.506627e-05 1.020920e-04
-2.510064e-05 1.021250e-04
-2.513105e-05 1.021509e-04
-2.515694e-05 1.021699e-04
-2.517776e-05 1.021824e-04
-2.519293e-05 1.021887e-04
-2.520187e-05 1.021891e-04
-2.520400e-05 1.021840e-04
-2.519879e-05 1.021739e-04
-2.518571e-05 1.021591e-04
-2.516430e-05 1.021402e-04
-2.513416e-05 1.021176e-04
-2.509497e-05 1.020918e-04
-2.504650e-05 1.020632e-04
-2.498865e-05 1.020321e-04
-2.492143e-05 1.019991e-04
-2.484499e-05 1.019643e-04
-2.475962e-05 1.019281e-04
-2.466573e-05 1.018906e-04
-2.456387e-05 1.018520e-04
-2.445472e-05 1.018123e-04
-2.433902e-05 1.017716e-04
-2.421762e-05 1.017299e-04
-2.409140e-05 1.016869e-04
-2.396130e-05 1.016428e-04
-2.382825e-05 1.015973e-04
-2.369316e-05 1.015503e-04
-2.355694e-05 1.015017e-04
-2.342045e-05 1.014513e-04
-2.328447e-05 1.013990e-04
-2.314977e-05 1.013448e-04
-2.301703e-05 1.012886e-04
-2.288688e-05 1.012303e-04
-2.275988e-05 1.011699e-04
-2.263653e-05 1.011076e-04
-2.251728e-05 1.010433e-04
-2.240252e-05 1.009772e-04
-2.229258e-05 1.009094e-04
-2.218775e-05 1.008401e-04
-2.208828e-05 1.007697e-04
-2.199435e-05 1.006982e-04
-2.190611e-05 1.006262e-04
-2.182368e-05 1.005538e-04
-2.174712e-05 1.004817e-04
-2.167646e-05 1.004101e-04
-2.161170e-05 1.003396e-04
-2.155280e-05 1.002708e-04
-2.149966e-05 1.002042e-04
-2.145218e-05 1.001405e-04
-2.141020e-05 1.000804e-04
-2.137355e-05 1.000246e-04
-2.134201e-05 9.997384e-05
-2.131534e-05 9.992895e-05
-2.129328e-05 9.989074e-05
-2.127555e-05 9.986003e-05
-2.126185e-05 9.983767e-05
-2.125186e-05 9.982445e-05
-2.124528e-05 9.982118e-05
-2.124179e-05 9.982855e-05
-2.124107e-05 9.984723e-05
-2.124285e-05 9.987772e-05
-2.124684e-05 9.992044e-05
-2.125279e-05 9.997562e-05
-2.126049e-05 1.000433e-04
-2.126975e-05 1.001234e-04
-2.128044e-05 1.002155e-04
-2.129243e-05 1.003192e-04
-2.130566e-05 1.004336e-04
-2.132010e-05 1.005581e-04
-2.133573e-05 1.006915e-04
-2.135257e-05 1.008327e-04
-2.137066e-05 1.009807e-04
-2.139004e-05 1.011343e-04
-2.141079e-05 1.012922e-04
-2.143295e-05 1.014534e-04
-2.145659e-05 1.016166e-04
-2.148177e-05 1.017810e-04
-2.150852e-05 1.019455e-04
-2.153688e-05 1.021092e-04
-2.156686e-05 1.022714e-04
-2.159848e-05 1.024313e-04
-2.163170e-05 1.025881e-04
-2.166649e-05 1.027414e-04
-2.170281e-05 1.028905e-04
-2.174058e-05 1.030351e-04
-2.177970e-05 1.031745e-04
-2.182006e-05 1.033085e-04
-2.186152e-05 1.034367e-04
-2.190394e-05 1.035587e-04
-2.194713e-05 1.036743e-04
-2.199090e-05 1.037832e-04
-2.203501e-05 1.038851e-04
-2.207922e-05 1.039800e-04
-2.212325e-05 1.040676e-04
-2.216679e-05 1.041478e-04
-2.220951e-05 1.042205e-04
-2.225103e-05 1.042856e-04
-2.229096e-05 1.043430e-04
-2.232884e-05 1.043929e-04
-2.236423e-05 1.044353e-04
-2.239660e-05 1.044702e-04
-2.242543e-05 1.044979e-04
-2.245015e-05 1.045184e-04
-2.247020e-05 1.045321e-04
-2.248497e-05 1.045393e-04
-2.249387e-05 1.045402e-04
-2.249630e-05 1.045353e-04
-2.249170e-05 1.045248e-04
-2.247951e-05 1.045093e-04
-2.245925e-05 1.044892e-04
-2.243049e-05 1.044649e-04
-2.239289e-05 1.044368e-04
-2.234619e-05 1.044053e-04
-2.229027e-05 1.043710e-04
-2.222511e-05 1.043340e-04
-2.215085e-05 1.042948e-04
-2.206776e-05 1.042536e-04
-2.197624e-05 1.042107e-04
-2.187683e-05 1.041661e-04
-2.177020e-05 1.041201e-04
-2.165710e-05 1.040726e-04
-2.153837e-05 1.040238e-04
-2.141490e-05 1.039735e-04
-2.128763e-05 1.039218e-04
-2.115749e-05 1.038686e-04
-2.102540e-05 1.038137e-04
-2.089228e-05 1.037571e-04
-2.075899e-05 1.036988e-04
-2.062633e-05 1.036386e-04
-2.049505e-05 1.035765e-04
-2.036586e-05 1.035126e-04
-2.023936e-05 1.034467e-04
-2.011613e-05 1.033790e-04
-1.999667e-05 1.033095e-04
-1.988142e-05 1.032383e-04
-1.977075e-05 1.031655e-04
-1.966499e-05 1.030914e-04
-1.956443e-05 1.030161e-04
-1.946927e-05 1.029399e-04
-1.937971e-05 1.028631e-04
-1.929587e-05 1.027859e-04
-1.921784e-05 1.027089e-04
-1.914566e-05 1.026323e-04
-1.907935e-05 1.025567e-04
-1.901885e-05 1.024825e-04
-1.896410e-05 1.024103e-04
-1.891497e-05 1.023408e-04
-1.887133e-05 1.022744e-04
-1.883296e-05 1.022119e-04
-1.879966e-05 1.021540e-04
-1.877116e-05 1.021015e-04
-1.874718e-05 1.020551e-04
-1.872741e-05 1.020157e-04
-1.871152e-05 1.019840e-04
-1.869916e-05 1.019608e-04
-1.868997e-05 1.019471e-04
-1.868359e-05 1.019434e-04
-1.867967e-05 1.019506e-04
-1.867786e-05 1.019692e-04
-1.867784e-05 1.019997e-04
-1.867930e-05 1.020426e-04
-1.868199e-05 1.020980e-04
-1.868569e-05 1.021661e-04
-1.869022e-05 1.022465e-04
-1.869546e-05 1.023391e-04
-1.870133e-05 1.024433e-04
-1.870780e-05 1.025584e-04
-1.871489e-05 1.026834e-04
-1.872263e-05 1.028175e-04
-1.873112e-05 1.029595e-04
-1.874047e-05 1.031083e-04
-1.875078e-05 1.032628e-04
-1.876219e-05 1.034216e-04
-1.877482e-05 1.035838e-04
-1.878881e-05 1.037482e-04
-1.880426e-05 1.039138e-04
-1.882128e-05 1.040796e-04
-1.883994e-05 1.042447e-04
-1.886033e-05 1.044083e-04
-1.888247e-05 1.045698e-04
-1.890640e-05 1.047283e-04
-1.893211e-05 1.048834e-04
-1.895958e-05 1.050344e-04
-1.898877e-05 1.051809e-04
-1.901961e-05 1.053224e-04
-1.905201e-05 1.054585e-04
-1.908586e-05 1.055889e-04
-1.912101e-05 1.057132e-04
-1.915732e-05 1.058311e-04
-1.919460e-05 1.059424e-04
-1.923263e-05 1.060468e-04
-1.927118e-05 1.061441e-04
-1.930997e-05 1.062342e-04
-1.934872e-05 1.063168e-04
-1.938708e-05 1.063918e-04
-1.942470e-05 1.064593e-04
-1.946117e-05 1.065190e-04
-1.949605e-05 1.065710e-04
-1.952888e-05 1.066154e-04
-1.955914e-05 1.066522e-04
-1.958629e-05 1.066815e-04
-1.960976e-05 1.067035e-04
-1.962897e-05 1.067183e-04
-1.964329e-05 1.067263e-04
-1.965212e-05 1.067278e-04
-1.965484e-05 1.067230e-04
-1.965086e-05 1.067123e-04
-1.963961e-05 1.066961e-04
-1.962057e-05 1.066748e-04
-1.959329e-05 1.066488e-04
-1.955741e-05 1.066186e-04
-1.951264e-05 1.065844e-04
-1.945884e-05 1.065468e-04
-1.939597e-05 1.065061e-04
-1.932415e-05 1.064626e-04
-1.924362e-05 1.064166e-04
-1.915479e-05 1.063683e-04
-1.905819e-05 1.063180e-04
-1.895445e-05 1.062658e-04
-1.884434e-05 1.062118e-04
-1.872869e-05 1.061560e-04
-1.860840e-05 1.060986e-04
-1.848439e-05 1.060394e-04
-1.835761e-05 1.059786e-04
-1.822899e-05 1.059160e-04
-1.809943e-05 1.058517e-04
-1.796980e-05 1.057856e-04
-1.784091e-05 1.057178e-04
-1.771352e-05 1.056481e-04
-1.758831e-05 1.055766e-04
-1.746592e-05 1.055034e-04
-1.734689e-05 1.054286e-04
-1.723173e-05 1.053521e-04
-1.712087e-05 1.052743e-04
-1.701468e-05 1.051951e-04
-1.691347e-05 1.051149e-04
-1.681751e-05 1.050338e-04
-1.672701e-05 1.049521e-04
-1.664213e-05 1.048702e-04
-1.656298e-05 1.047882e-04
-1.648962e-05 1.047067e-04
-1.642208e-05 1.046260e-04
-1.636033e-05 1.045466e-04
-1.630430e-05 1.044690e-04
-1.625390e-05 1.043937e-04
-1.620896e-05 1.043214e-04
-1.616929e-05 1.042526e-04
-1.613467e-05 1.041879e-04
-1.610484e-05 1.041282e-04
-1.607948e-05 1.040741e-04
-1.605828e-05 1.040264e-04
-1.604086e-05 1.039858e-04
-1.602687e-05 1.039532e-04
-1.601589e-05 1.039294e-04
-1.600753e-05 1.039151e-04
-1.600138e-05 1.039111e-04
-1.599704e-05 1.039180e-04
-1.599414e-05 1.039365e-04
-1.599231e-05 1.039670e-04
-1.599125e-05 1.040099e-04
-1.599067e-05 1.040654e-04
-1.599036e-05 1.041335e-04
-1.599015e-05 1.042141e-04
-1.598992e-05 1.043068e-04
-1.598965e-05 1.044112e-04
-1.598933e-05 1.045264e-04
-1.598904e-05 1.046517e-04
-1.598887e-05 1.047860e-04
-1.598899e-05 1.049283e-04
-1.598955e-05 1.050774e-04
-1.599075e-05 1.052321e-04
-1.599278e-05 1.053914e-04
-1.599585e-05 1.055540e-04
-1.600013e-05 1.057190e-04
-1.600580e-05 1.058852e-04
-1.601303e-05 1.060517e-04
-1.602194e-05 1.062176e-04
-1.603265e-05 1.063822e-04
-1.604525e-05 1.065446e-04
-1.605980e-05 1.067043e-04
-1.607633e-05 1.068606e-04
-1.609486e-05 1.070130e-04
-1.611538e-05 1.071609e-04
-1.613783e-05 1.073040e-04
-1.616215e-05 1.074418e-04
-1.618826e-05 1.075740e-04
-1.621604e-05 1.077001e-04
-1.624534e-05 1.078200e-04
-1.627600e-05 1.079333e-04
-1.630782e-05 1.080397e-04
-1.634057e-05 1.081391e-04
-1.637399e-05 1.082313e-04
-1.640781e-05 1.083161e-04
-1.644169e-05 1.083932e-04
-1.647527e-05 1.084628e-04
-1.650816e-05 1.085245e-04
-1.653991e-05 1.085785e-04
-1.657007e-05 1.086248e-04
-1.659811e-05 1.086633e-04
-1.662349e-05 1.086941e-04
-1.664563e-05 1.087174e-04
-1.666392e-05 1.087334e-04
-1.667775e-05 1.087423e-04
-1.668648e-05 1.087442e-04
-1.668948e-05 1.087396e-04
-1.668613e-05 1.087287e-04
-1.667585e-05 1.087118e-04
-1.665810e-05 1.086895e-04
-1.663240e-05 1.086619e-04
-1.659836e-05 1.086296e-04
-1.655568e-05 1.085929e-04
-1.650419e-05 1.085522e-04
-1.644382e-05 1.085079e-04
-1.637469e-05 1.084602e-04
-1.629702e-05 1.084095e-04
-1.621118e-05 1.083561e-04
-1.611771e-05 1.083002e-04
-1.601723e-05 1.082419e-04
-1.591049e-05 1.081815e-04
-1.579832e-05 1.081190e-04
-1.568162e-05 1.080546e-04
-1.556131e-05 1.079883e-04
-1.543833e-05 1.079201e-04
-1.531362e-05 1.078501e-04
-1.518807e-05 1.077782e-04
-1.506256e-05 1.077046e-04
-1.493790e-05 1.076293e-04
-1.481483e-05 1.075522e-04
-1.469405e-05 1.074735e-04
-1.457617e-05 1.073932e-04
-1.446176e-05 1.073115e-04
-1.435130e-05 1.072284e-04
-1.424521e-05 1.071442e-04
-1.414387e-05 1.070589e-04
-1.404756e-05 1.069729e-04
-1.395654e-05 1.068863e-04
-1.387101e-05 1.067994e-04
-1.379110e-05 1.067126e-04
-1.371691e-05 1.066261e-04
-1.364848e-05 1.065404e-04
-1.358581e-05 1.064559e-04
-1.352885e-05 1.063730e-04
-1.347749e-05 1.062922e-04
-1.343160e-05 1.062141e-04
-1.339100e-05 1.061392e-04
-1.335546e-05 1.060682e-04
-1.332471e-05 1.060016e-04
-1.329844e-05 1.059402e-04
-1.327631e-05 1.058847e-04
-1.325795e-05 1.058358e-04
-1.324296e-05 1.057944e-04
-1.323090e-05 1.057610e-04
-1.322135e-05 1.057366e-04
-1.321384e-05 1.057218e-04
-1.320794e-05 1.057174e-04
-1.320320e-05 1.057241e-04
-1.319922e-05 1.057423e-04
-1.319560e-05 1.057727e-04
-1.319202e-05 1.058154e-04
-1.318817e-05 1.058708e-04
-1.318385e-05 1.059388e-04
-1.317889e-05 1.060192e-04
-1.317320e-05 1.061118e-04
-1.316678e-05 1.062160e-04
-1.315968e-05 1.063310e-04
-1.315201e-05 1.064560e-04
-1.314394e-05 1.065901e-04
-1.313567e-05 1.067321e-04
-1.312745e-05 1.068810e-04
-1.311954e-05 1.070355e-04
-1.311219e-05 1.071947e-04
-1.310567e-05 1.073572e-04
-1.310023e-05 1.075221e-04
-1.309611e-05 1.076883e-04
-1.309352e-05 1.078550e-04
-1.309264e-05 1.080211e-04
-1.309364e-05 1.081860e-04
-1.309665e-05 1.083490e-04
-1.310177e-05 1.085092e-04
-1.310908e-05 1.086662e-04
-1.311860e-05 1.088194e-04
-1.313037e-05 1.089683e-04
-1.314435e-05 1.091125e-04
-1.316052e-05 1.092515e-04
-1.317881e-05 1.093849e-04
-1.319911e-05 1.095125e-04
-1.322130e-05 1.096339e-04
-1.324523e-05 1.097488e-04
-1.327072e-05 1.098569e-04
-1.329756e-05 1.099581e-04
-1.332550e-05 1.100521e-04
-1.335427e-05 1.101387e-04
-1.338354e-05 1.102177e-04
-1.341297e-05 1.102891e-04
-1.344216e-05 1.103527e-04
-1.347069e-05 1.104085e-04
-1.349807e-05 1.104564e-04
-1.352379e-05 1.104965e-04
-1.354731e-05 1.105288e-04
-1.356804e-05 1.105534e-04
-1.358536e-05 1.105704e-04
-1.359864e-05 1.105800e-04
-1.360724e-05 1.105825e-04
-1.361051e-05 1.105780e-04
-1.360781e-05 1.105670e-04
-1.359854e-05 1.105496e-04
-1.358214e-05 1.105262e-04
-1.355810e-05 1.104972e-04
-1.352602e-05 1.104629e-04
-1.348558e-05 1.104238e-04
-1.343657e-05 1.103801e-04
-1.337893e-05 1.103323e-04
-1.331272e-05 1.102806e-04
-1.323816e-05 1.102254e-04
-1.315563e-05 1.101671e-04
-1.306560e-05 1.101057e-04
-1.296873e-05 1.100417e-04
-1.286573e-05 1.099751e-04
-1.275744e-05 1.099061e-04
-1.264474e-05 1.098349e-04
-1.252854e-05 1.097616e-04
-1.240979e-05 1.096863e-04
-1.228942e-05 1.096091e-04
-1.216832e-05 1.095300e-04
-1.204736e-05 1.094491e-04
-1.192735e-05 1.093665e-04
-1.180903e-05 1.092823e-04
-1.169310e-05 1.091967e-04
-1.158015e-05 1.091096e-04
-1.147075e-05 1.090213e-04
-1.136538e-05 1.089318e-04
-1.126444e-05 1.088415e-04
-1.116829e-05 1.087504e-04
-1.107721e-05 1.086588e-04
-1.099146e-05 1.085670e-04
-1.091119e-05 1.084752e-04
-1.083653e-05 1.083839e-04
-1.076756e-05 1.082932e-04
-1.070430e-05 1.082036e-04
-1.064671e-05 1.081155e-04
-1.059472e-05 1.080294e-04
-1.054821e-05 1.079458e-04
-1.050701e-05 1.078651e-04
-1.047089e-05 1.077880e-04
-1.043959e-05 1.077150e-04
-1.041281e-05 1.076467e-04
-1.039020e-05 1.075839e-04
-1.037138e-05 1.075272e-04
-1.035593e-05 1.074773e-04
-1.034341e-05 1.074350e-04
-1.033334e-05 1.074010e-04
-1.032524e-05 1.073760e-04
-1.031861e-05 1.073609e-04
-1.031298e-05 1.073561e-04
-1.030786e-05 1.073625e-04
-1.030281e-05 1.073805e-04
-1.029741e-05 1.074105e-04
-1.029131e-05 1.074530e-04
-1.028422e-05 1.075081e-04
-1.027590e-05 1.075757e-04
-1.026621e-05 1.076557e-04
-1.025508e-05 1.077478e-04
-1.024254e-05 1.078514e-04
-1.022868e-05 1.079658e-04
-1.021365e-05 1.080901e-04
-1.019770e-05 1.082235e-04
-1.018109e-05 1.083648e-04
-1.016412e-05 1.085129e-04
-1.014711e-05 1.086667e-04
-1.013041e-05 1.088251e-04
-1.011433e-05 1.089870e-04
-1.009919e-05 1.091513e-04
-1.008528e-05 1.093170e-04
-1.007288e-05 1.094832e-04
-1.006222e-05 1.096490e-04
-1.005351e-05 1.098137e-04
-1.004692e-05 1.099765e-04
-1.004260e-05 1.101368e-04
-1.004064e-05 1.102940e-04
-1.004113e-05 1.104475e-04
-1.004410e-05 1.105968e-04
-1.004958e-05 1.107415e-04
-1.005753e-05 1.108812e-04
-1.006792e-05 1.110156e-04
-1.008068e-05 1.111441e-04
-1.009568e-05 1.112666e-04
-1.011281e-05 1.113827e-04
-1.013189e-05 1.114922e-04
-1.015272e-05 1.115947e-04
-1.017508e-05 1.116902e-04
-1.019870e-05 1.117783e-04
-1.022326e-05 1.118589e-04
-1.024844e-05 1.119319e-04
-1.027383e-05 1.119972e-04
-1.029902e-05 1.120545e-04
-1.032353e-05 1.121040e-04
-1.034685e-05 1.121455e-04
-1.036843e-05 1.121791e-04
-1.038767e-05 1.122049e-04
-1.040396e-05 1.122229e-04
-1.041666e-05 1.122333e-04
-1.042509e-05 1.122363e-04
-1.042862e-05 1.122320e-04
-1.042658e-05 1.122208e-04
-1.041835e-05 1.122029e-04
-1.040335e-05 1.121786e-04
-1.038107e-05 1.121482e-04
-1.035106e-05 1.121121e-04
-1.031299e-05 1.120706e-04
-1.026664e-05 1.120242e-04
-1.021191e-05 1.119730e-04
-1.014886e-05 1.119175e-04
-1.007768e-05 1.118581e-04
-9.998726e-06 1.117950e-04
-9.912473e-06 1.117284e-04
-9.819538e-06 1.116588e-04
-9.720643e-06 1.115862e-04
-9.616599e-06 1.115110e-04
-9.508282e-06 1.114333e-04
-9.396605e-06 1.113533e-04
-9.282497e-06 1.112711e-04
-9.166881e-06 1.111869e-04
-9.050651e-06 1.111008e-04
-8.934664e-06 1.110130e-04
-8.819723e-06 1.109235e-04
-8.706569e-06 1.108325e-04
-8.595879e-06 1.107401e-04
-8.488260e-06 1.106465e-04
-8.384252e-06 1.105519e-04
-8.284325e-06 1.104564e-04
-8.188881e-06 1.103603e-04
-8.098260e-06 1.102637e-04
-8.012740e-06 1.101669e-04
-7.932536e-06 1.100702e-04
-7.857810e-06 1.099739e-04
-7.788667e-06 1.098783e-04
-7.725156e-06 1.097837e-04
-7.667276e-06 1.096906e-04
-7.614976e-06 1.095992e-04
-7.568150e-06 1.095102e-04
-7.526645e-06 1.094240e-04
-7.490261e-06 1.093410e-04
-7.458745e-06 1.092619e-04
-7.431802e-06 1.091872e-04
-7.409088e-06 1.091174e-04
-7.390220e-06 1.090534e-04
-7.374774e-06 1.089957e-04
-7.362289e-06 1.089450e-04
-7.352278e-06 1.089020e-04
-7.344227e-06 1.088675e-04
-7.337609e-06 1.088421e-04
-7.331891e-06 1.088265e-04
-7.326545e-06 1.088215e-04
-7.321061e-06 1.088275e-04
-7.314957e-06 1.088452e-04
-7.307800e-06 1.088749e-04
-7.299211e-06 1.089169e-04
-7.288885e-06 1.089715e-04
-7.276597e-06 1.090385e-04
-7.262210e-06 1.091178e-04
-7.245682e-06 1.092091e-04
-7.227062e-06 1.093117e-04
-7.206486e-06 1.094251e-04
-7.184168e-06 1.095484e-04
-7.160389e-06 1.096806e-04
-7.135483e-06 1.098206e-04
-7.109817e-06 1.099675e-04
-7.083784e-06 1.101201e-04
-7.057779e-06 1.102772e-04
-7.032195e-06 1.104379e-04
-7.007408e-06 1.106010e-04
-6.983770e-06 1.107656e-04
-6.961603e-06 1.109307e-04
-6.941197e-06 1.110957e-04
-6.922803e-06 1.112595e-04
-6.906638e-06 1.114217e-04
-6.892881e-06 1.115814e-04
-6.881672e-06 1.117382e-04
-6.873120e-06 1.118915e-04
-6.867295e-06 1.120407e-04
-6.864237e-06 1.121855e-04
-6.863952e-06 1.123255e-04
-6.866417e-06 1.124601e-04
-6.871576e-06 1.125892e-04
-6.879344e-06 1.127124e-04
-6.889602e-06 1.128293e-04
-6.902201e-06 1.129397e-04
-6.916960e-06 1.130433e-04
-6.933659e-06 1.131399e-04
-6.952043e-06 1.132293e-04
-6.971820e-06 1.133112e-04
-6.992653e-06 1.133856e-04
-7.014165e-06 1.134522e-04
-7.035932e-06 1.135109e-04
-7.057489e-06 1.135617e-04
-7.078323e-06 1.136045e-04
-7.097882e-06 1.136394e-04
-7.115574e-06 1.136662e-04
-7.130775e-06 1.136852e-04
-7.142833e-06 1.136963e-04
-7.151082e-06 1.136998e-04
-7.154849e-06 1.136957e-04
-7.153473e-06 1.136844e-04
-7.146313e-06 1.136660e-04
-7.132774e-06 1.136409e-04
-7.112318e-06 1.136093e-04
-7.084488e-06 1.135715e-04
-7.048927e-06 1.135278e-04
-7.005392e-06 1.134787e-04
-6.953771e-06 1.134244e-04
-6.894096e-06 1.133653e-04
-6.826544e-06 1.133018e-04
-6.751441e-06 1.132341e-04
-6.669256e-06 1.131626e-04
-6.580584e-06 1.130876e-04
-6.486132e-06 1.130094e-04
-6.386699e-06 1.129282e-04
-6.283145e-06 1.128442e-04
-6.176374e-06 1.127578e-04
-6.067304e-06 1.126690e-04
-5.956846e-06 1.125781e-04
-5.845888e-06 1.124854e-04
-5.735276e-06 1.123908e-04
-5.625804e-06 1.122947e-04
-5.518205e-06 1.121972e-04
-5.413146e-06 1.120985e-04
-5.311225e-06 1.119988e-04
-5.212969e-06 1.118982e-04
-5.118838e-06 1.117970e-04
-5.029222e-06 1.116954e-04
-4.944446e-06 1.115936e-04
-4.864773e-06 1.114920e-04
-4.790403e-06 1.113907e-04
-4.721479e-06 1.112902e-04
-4.658087e-06 1.111906e-04
-4.600256e-06 1.110925e-04
-4.547962e-06 1.109961e-04
-4.501129e-06 1.109018e-04
-4.459626e-06 1.108102e-04
-4.423273e-06 1.107217e-04
-4.391837e-06 1.106367e-04
-4.365036e-06 1.105559e-04
-4.342540e-06 1.104797e-04
-4.323972e-06 1.104088e-04
-4.308908e-06 1.103437e-04
-4.296887e-06 1.102852e-04
-4.287410e-06 1.102338e-04
-4.279947e-06 1.101903e-04
-4.273943e-06 1.101554e-04
-4.268832e-06 1.101297e-04
-4.264039e-06 1.101138e-04
-4.259000e-06 1.101085e-04
-4.253168e-06 1.101142e-04
-4.246035e-06 1.101314e-04
-4.237141e-06 1.101607e-04
-4.226092e-06 1.102021e-04
-4.212573e-06 1.102560e-04
-4.196360e-06 1.103221e-04
-4.177328e-06 1.104005e-04
-4.155455e-06 1.104906e-04
-4.130820e-06 1.105920e-04
-4.103603e-06 1.107040e-04
-4.074065e-06 1.108257e-04
-4.042543e-06 1.109563e-04
-4.009431e-06 1.110946e-04
-3.975161e-06 1.112397e-04
-3.940188e-06 1.113905e-04
-3.904975e-06 1.115458e-04
-3.869976e-06 1.117047e-04
-3.835626e-06 1.118660e-04
-3.802336e-06 1.120290e-04
-3.770481e-06 1.121926e-04
-3.740398e-06 1.123560e-04
-3.712386e-06 1.125185e-04
-3.686701e-06 1.126794e-04
-3.663560e-06 1.128381e-04
-3.643139e-06 1.129939e-04
-3.625576e-06 1.131464e-04
-3.610972e-06 1.132951e-04
-3.599392e-06 1.134394e-04
-3.590867e-06 1.135791e-04
-3.585397e-06 1.137137e-04
-3.582946e-06 1.138429e-04
-3.583448e-06 1.139662e-04
-3.586803e-06 1.140836e-04
-3.592879e-06 1.141945e-04
-3.601510e-06 1.142988e-04
-3.612491e-06 1.143962e-04
-3.625581e-06 1.144865e-04
-3.640498e-06 1.145695e-04
-3.656917e-06 1.146449e-04
-3.674469e-06 1.147127e-04
-3.692740e-06 1.147726e-04
-3.711267e-06 1.148246e-04
-3.729543e-06 1.148686e-04
-3.747017e-06 1.149045e-04
-3.763097e-06 1.149324e-04
-3.777156e-06 1.149522e-04
-3.788537e-06 1.149640e-04
-3.796568e-06 1.149679e-04
-3.800567e-06 1.149641e-04
-3.799860e-06 1.149527e-04
-3.793794e-06 1.149340e-04
-3.781759e-06 1.149081e-04
-3.763201e-06 1.148753e-04
-3.737646e-06 1.148359e-04
-3.704716e-06 1.147903e-04
-3.664149e-06 1.147387e-04
-3.615814e-06 1.146814e-04
-3.559722e-06 1.146190e-04
-3.496029e-06 1.145515e-04
-3.425042e-06 1.144796e-04
-3.347209e-06 1.144033e-04
-3.263108e-06 1.143233e-04
-3.173428e-06 1.142396e-04
-3.078950e-06 1.141527e-04
-2.980520e-06 1.140628e-04
-2.879025e-06 1.139702e-04
-2.775371e-06 1.138751e-04
-2.670455e-06 1.137779e-04
-2.565154e-06 1.136788e-04
-2.460301e-06 1.135779e-04
-2.356678e-06 1.134755e-04
-2.255008e-06 1.133718e-04
-2.155944e-06 1.132671e-04
-2.060074e-06 1.131615e-04
-1.967912e-06 1.130553e-04
-1.879903e-06 1.129488e-04
-1.796426e-06 1.128421e-04
-1.717789e-06 1.127355e-04
-1.644240e-06 1.126293e-04
-1.575962e-06 1.125239e-04
-1.513080e-06 1.124194e-04
-1.455659e-06 1.123163e-04
-1.403708e-06 1.122149e-04
-1.357182e-06 1.121156e-04
-1.315978e-06 1.120188e-04
-1.279943e-06 1.119249e-04
-1.248866e-06 1.118344e-04
-1.222488e-06 1.117477e-04
-1.200496e-06 1.116654e-04
-1.182525e-06 1.115880e-04
-1.168166e-06 1.115162e-04
-1.156959e-06 1.114503e-04
-1.148406e-06 1.113912e-04
-1.141969e-06 1.113394e-04
-1.137079e-06 1.112955e-04
-1.133144e-06 1.112603e-04
-1.129557e-06 1.112343e-04
-1.125706e-06 1.112182e-04
-1.120990e-06 1.112125e-04
-1.114833e-06 1.112179e-04
-1.106695e-06 1.112347e-04
-1.096095e-06 1.112634e-04
-1.082624e-06 1.113041e-04
-1.065959e-06 1.113570e-04
-1.045877e-06 1.114222e-04
-1.022265e-06 1.114992e-04
-9.951224e-07 1.115879e-04
-9.645601e-07 1.116877e-04
-9.307953e-07 1.117979e-04
-8.941398e-07 1.119176e-04
-8.549845e-07 1.120461e-04
-8.137817e-07 1.121823e-04
-7.710261e-07 1.123251e-04
-7.272361e-07 1.124736e-04
-6.829364e-07 1.126266e-04
-6.386431e-07 1.127831e-04
-5.948509e-07 1.129422e-04
-5.520245e-07 1.131028e-04
-5.105911e-07 1.132643e-04
-4.709364e-07 1.134256e-04
-4.334023e-07 1.135862e-04
-3.982863e-07 1.137453e-04
-3.658420e-07 1.139024e-04
-3.362792e-07 1.140567e-04
-3.097667e-07 1.142079e-04
-2.864340e-07 1.143555e-04
-2.663726e-07 1.144989e-04
-2.496381e-07 1.146378e-04
-2.362510e-07 1.147719e-04
-2.261982e-07 1.149006e-04
-2.194326e-07 1.150239e-04
-2.158735e-07 1.151412e-04
-2.154058e-07 1.152523e-04
-2.178786e-07 1.153569e-04
-2.231038e-07 1.154548e-04
-2.308538e-07 1.155457e-04
-2.408593e-07 1.156294e-04
-2.528074e-07 1.157057e-04
-2.663394e-07 1.157744e-04
-2.810489e-07 1.158353e-04
-2.964820e-07 1.158883e-04
-3.121368e-07 1.159332e-04
-3.274654e-07 1.159701e-04
-3.418774e-07 1.159989e-04
-3.547453e-07 1.160195e-04
-3.654109e-07 1.160319e-04
-3.731957e-07 1.160364e-04
-3.774119e-07 1.160328e-04
-3.773763e-07 1.160214e-04
-3.724263e-07 1.160023e-04
-3.619373e-07 1.159757e-04
-3.453419e-07 1.159419e-04
-3.221493e-07 1.159011e-04
-2.919647e-07 1.158536e-04
-2.545075e-07 1.157997e-04
-2.096265e-07 1.157397e-04
-1.573113e-07 1.156740e-04
-9.769888e-08 1.156030e-04
-3.107423e-08 1.155269e-04
4.213579e-08 1.154463e-04
1.213742e-07 1.153614e-04
2.059714e-07 1.152726e-04
2.951666e-07 1.151802e-04
3.881321e-07 1.150847e-04
4.839981e-07 1.149863e-04
5.818769e-07 1.148853e-04
6.808856e-07 1.147821e-04
7.801649e-07 1.146769e-04
8.788952e-07 1.145700e-04
9.763086e-07 1.144617e-04
1.071698e-06 1.143522e-04
1.164422e-06 1.142419e-04
1.253909e-06 1.141308e-04
1.339657e-06 1.140194e-04
1.421237e-06 1.139078e-04
1.498286e-06 1.137964e-04
1.570511e-06 1.136854e-04
1.637681e-06 1.135751e-04
1.699630e-06 1.134658e-04
1.756253e-06 1.133578e-04
1.807503e-06 1.132515e-04
1.853393e-06 1.131472e-04
1.893990e-06 1.130454e-04
1.929421e-06 1.129463e-04
1.959864e-06 1.128504e-04
1.985556e-06 1.127582e-04
2.006785e-06 1.126702e-04
2.023893e-06 1.125867e-04
2.037275e-06 1.125084e-04
2.047376e-06 1.124358e-04
2.054687e-06 1.123694e-04
2.059742e-06 1.123099e-04
2.063117e-06 1.122578e-04
2.065416e-06 1.122137e-04
2.067269e-06 1.121783e-04
2.069320e-06 1.121521e-04
2.072216e-06 1.121358e-04
2.076591e-06 1.121299e-04
2.083053e-06 1.121349e-04
2.092167e-06 1.121512e-04
2.104436e-06 1.121792e-04
2.120283e-06 1.122191e-04
2.140036e-06 1.122709e-04
2.163917e-06 1.123347e-04
2.192027e-06 1.124103e-04
2.224345e-06 1.124972e-04
2.260729e-06 1.125950e-04
2.300924e-06 1.127030e-04
2.344570e-06 1.128204e-04
2.391223e-06 1.129464e-04
2.440373e-06 1.130799e-04
2.491466e-06 1.132200e-04
2.543922e-06 1.133656e-04
2.597154e-06 1.135157e-04
2.650587e-06 1.136693e-04
2.703670e-06 1.138255e-04
2.755885e-06 1.139834e-04
2.806752e-06 1.141421e-04
2.855841e-06 1.143009e-04
2.902767e-06 1.144590e-04
2.947192e-06 1.146158e-04
2.988827e-06 1.147706e-04
3.027429e-06 1.149230e-04
3.062799e-06 1.150723e-04
3.094779e-06 1.152182e-04
3.123252e-06 1.153602e-04
3.148139e-06 1.154979e-04
3.169396e-06 1.156310e-04
3.187016e-06 1.157589e-04
3.201025e-06 1.158815e-04
3.211486e-06 1.159984e-04
3.218497e-06 1.161093e-04
3.222190e-06 1.162139e-04
3.222739e-06 1.163120e-04
3.220356e-06 1.164032e-04
3.215297e-06 1.164873e-04
3.207861e-06 1.165642e-04
3.198396e-06 1.166335e-04
3.187299e-06 1.166952e-04
3.175013e-06 1.167490e-04
3.162034e-06 1.167948e-04
3.148904e-06 1.168325e-04
3.136210e-06 1.168621e-04
3.124577e-06 1.168834e-04
3.114665e-06 1.168965e-04
3.107153e-06 1.169013e-04
3.102734e-06 1.168980e-04
3.102098e-06 1.168866e-04
3.105915e-06 1.168673e-04
3.114822e-06 1.168401e-04
3.129397e-06 1.168054e-04
3.150146e-06 1.167633e-04
3.177481e-06 1.167141e-04
3.211699e-06 1.166581e-04
3.252970e-06 1.165956e-04
3.301326e-06 1.165269e-04
3.356652e-06 1.164525e-04
3.418683e-06 1.163727e-04
3.487016e-06 1.162878e-04
3.561117e-06 1.161984e-04
3.640337e-06 1.161048e-04
3.723940e-06 1.160073e-04
3.811118e-06 1.159065e-04
3.901022e-06 1.158026e-04
3.992786e-06 1.156960e-04
4.085544e-06 1.155872e-04
4.178457e-06 1.154763e-04
4.270722e-06 1.153638e-04
4.361588e-06 1.152500e-04
4.450365e-06 1.151351e-04
4.536428e-06 1.150194e-04
4.619221e-06 1.149033e-04
4.698258e-06 1.147870e-04
4.773126e-06 1.146708e-04
4.843480e-06 1.145550e-04
4.909041e-06 1.144400e-04
4.969599e-06 1.143259e-04
5.025004e-06 1.142131e-04
5.075171e-06 1.141020e-04
5.120073e-06 1.139929e-04
5.159742e-06 1.138861e-04
5.194270e-06 1.137820e-04
5.223805e-06 1.136810e-04
5.248550e-06 1.135835e-04
5.268768e-06 1.134900e-04
5.284773e-06 1.134008e-04
5.296938e-06 1.133165e-04
5.305686e-06 1.132375e-04
5.311493e-06 1.131645e-04
5.314882e-06 1.130978e-04
5.316423e-06 1.130380e-04
5.316723e-06 1.129858e-04
5.316423e-06 1.129417e-04
5.316188e-06 1.129062e-04
5.316696e-06 1.128800e-04
5.318626e-06 1.128636e-04
5.322646e-06 1.128574e-04
5.329391e-06 1.128620e-04
5.339450e-06 1.128778e-04
5.353344e-06 1.129050e-04
5.371511e-06 1.129438e-04
5.394285e-06 1.129944e-04
5.421881e-06 1.130567e-04
5.454391e-06 1.131305e-04
5.491773e-06 1.132154e-04
5.533853e-06 1.133109e-04
5.580338e-06 1.134163e-04
5.630823e-06 1.135310e-04
5.684812e-06 1.136539e-04
5.741739e-06 1.137843e-04
5.800992e-06 1.139211e-04
5.861931e-06 1.140634e-04
5.923911e-06 1.142101e-04
5.986299e-06 1.143604e-04
6.048489e-06 1.145132e-04
6.109910e-06 1.146677e-04
6.170035e-06 1.148231e-04
6.228388e-06 1.149787e-04
6.284542e-06 1.151338e-04
6.338122e-06 1.152877e-04
6.388803e-06 1.154398e-04
6.436310e-06 1.155896e-04
6.480415e-06 1.157366e-04
6.520931e-06 1.158804e-04
6.557718e-06 1.160205e-04
6.590670e-06 1.161565e-04
6.619724e-06 1.162880e-04
6.644849e-06 1.164147e-04
6.666054e-06 1.165363e-04
6.683381e-06 1.166524e-04
6.696909e-06 1.167627e-04
6.706756e-06 1.168669e-04
6.713077e-06 1.169647e-04
6.716070e-06 1.170559e-04
6.715974e-06 1.171402e-04
6.713077e-06 1.172173e-04
6.707712e-06 1.172871e-04
6.700265e-06 1.173493e-04
6.691169e-06 1.174038e-04
6.680911e-06 1.174503e-04
6.670025e-06 1.174887e-04
6.659093e-06 1.175189e-04
6.648737e-06 1.175409e-04
6.639611e-06 1.175546e-04
6.632399e-06 1.175598e-04
6.627792e-06 1.175568e-04
6.626486e-06 1.175455e-04
6.629158e-06 1.175259e-04
6.636451e-06 1.174983e-04
6.648956e-06 1.174628e-04
6.667190e-06 1.174195e-04
6.691579e-06 1.173688e-04
6.722439e-06 1.173109e-04
6.759957e-06 1.172460e-04
6.804187e-06 1.171747e-04
6.855033e-06 1.170971e-04
6.912255e-06 1.170137e-04
6.975475e-06 1.169250e-04
7.044180e-06 1.168314e-04
7.117750e-06 1.167333e-04
7.195469e-06 1.166311e-04
7.276557e-06 1.165253e-04
7.360188e-06 1.164163e-04
7.445518e-06 1.163045e-04
7.531704e-06 1.161904e-04
7.617928e-06 1.160742e-04
7.703407e-06 1.159565e-04
7.787411e-06 1.158375e-04
7.869267e-06 1.157175e-04
7.948369e-06 1.155970e-04
8.024181e-06 1.154762e-04
8.096233e-06 1.153555e-04
8.164129e-06 1.152351e-04
8.227543e-06 1.151154e-04
8.286214e-06 1.149966e-04
8.339949e-06 1.148792e-04
8.388619e-06 1.147634e-04
8.432155e-06 1.146495e-04
8.470552e-06 1.145379e-04
8.503864e-06 1.144290e-04
8.532203e-06 1.143230e-04
8.555739e-06 1.142205e-04
8.574701e-06 1.141217e-04
8.589374e-06 1.140271e-04
8.600101e-06 1.139372e-04
8.607280e-06 1.138523e-04
8.611363e-06 1.137730e-04
8.612855e-06 1.136997e-04
8.612312e-06 1.136329e-04
8.610332e-06 1.135732e-04
8.607557e-06 1.135210e-04
8.604660e-06 1.134770e-04
8.602337e-06 1.134416e-04
8.601299e-06 1.134154e-04
8.602258e-06 1.133989e-04
8.605908e-06 1.133925e-04
8.612912e-06 1.133967e-04
8.623881e-06 1.134118e-04
8.639353e-06 1.134381e-04
8.659778e-06 1.134759e-04
8.685492e-06 1.135251e-04
8.716709e-06 1.135856e-04
8.753506e-06 1.136573e-04
8.795821e-06 1.137399e-04
8.843451e-06 1.138327e-04
8.896065e-06 1.139352e-04
8.953213e-06 1.140467e-04
9.014351e-06 1.141663e-04
9.078858e-06 1.142931e-04
9.146065e-06 1.144262e-04
9.215276e-06 1.145646e-04
9.285788e-06 1.147074e-04
9.356915e-06 1.148537e-04
9.427995e-06 1.150026e-04
9.498409e-06 1.151533e-04
9.567584e-06 1.153049e-04
9.634998e-06 1.154568e-04
9.700186e-06 1.156083e-04
9.762735e-06 1.157587e-04
9.822286e-06 1.159076e-04
9.878533e-06 1.160544e-04
9.931219e-06 1.161985e-04
9.980132e-06 1.163397e-04
1.002510e-05 1.164773e-04
1.006601e-05 1.166112e-04
1.010276e-05 1.167408e-04
1.013530e-05 1.168658e-04
1.016363e-05 1.169859e-04
1.018776e-05 1.171007e-04
1.020776e-05 1.172100e-04
1.022373e-05 1.173135e-04
1.023580e-05 1.174108e-04
1.024415e-05 1.175016e-04
1.024902e-05 1.175858e-04
1.025067e-05 1.176630e-04
1.024943e-05 1.177329e-04
1.024566e-05 1.177955e-04
1.023978e-05 1.178504e-04
1.023228e-05 1.178974e-04
1.022368e-05 1.179364e-04
1.021455e-05 1.179672e-04
1.020550e-05 1.179898e-04
1.019719e-05 1.180039e-04
1.019031e-05 1.180096e-04
1.018553e-05 1.180069e-04
1.018356e-05 1.179956e-04
1.018507e-05 1.179760e-04
1.019073e-05 1.179480e-04
1.020112e-05 1.179118e-04
1.021677e-05 1.178675e-04
1.023813e-05 1.178154e-04
1.026553e-05 1.177558e-04
1.029916e-05 1.176888e-04
1.033911e-05 1.176150e-04
1.038530e-05 1.175346e-04
1.043752e-05 1.174480e-04
1.049540e-05 1.173557e-04
1.055848e-05 1.172582e-04
1.062614e-05 1.171559e-04
1.069771e-05 1.170493e-04
1.077242e-05 1.169389e-04
1.084949e-05 1.168252e-04
1.092809e-05 1.167086e-04
1.100740e-05 1.165896e-04
1.108664e-05 1.164686e-04
1.116504e-05 1.163460e-04
1.124189e-05 1.162222e-04
1.131654e-05 1.160977e-04
1.138841e-05 1.159727e-04
1.145697e-05 1.158477e-04
1.152179e-05 1.157229e-04
1.158248e-05 1.155987e-04
1.163873e-05 1.154755e-04
1.169031e-05 1.153535e-04
1.173703e-05 1.152331e-04
1.177880e-05 1.151146e-04
1.181555e-05 1.149984e-04
1.184731e-05 1.148847e-04
1.187415e-05 1.147740e-04
1.189620e-05 1.146666e-04
1.191366e-05 1.145628e-04
1.192677e-05 1.144631e-04
1.193585e-05 1.143678e-04
1.194126e-05 1.142774e-04
1.194343e-05 1.141922e-04
1.194283e-05 1.141128e-04
1.194001e-05 1.140395e-04
1.193553e-05 1.139729e-04
1.193004e-05 1.139134e-04
1.192420e-05 1.138615e-04
1.191871e-05 1.138177e-04
1.191431e-05 1.137825e-04
1.191173e-05 1.137564e-04
1.191171e-05 1.137399e-04
1.191498e-05 1.137333e-04
1.192222e-05 1.137371e-04
1.193406e-05 1.137515e-04
1.195106e-05 1.137769e-04
1.197367e-05 1.138134e-04
1.200223e-05 1.138609e-04
1.203696e-05 1.139196e-04
1.207792e-05 1.139890e-04
1.212502e-05 1.140689e-04
1.217804e-05 1.141588e-04
1.223660e-05 1.142580e-04
1.230021e-05 1.143659e-04
1.236828e-05 1.144817e-04
1.244015e-05 1.146045e-04
1.251507e-05 1.147334e-04
1.259232e-05 1.148675e-04
1.267112e-05 1.150059e-04
1.275074e-05 1.151478e-04
1.283046e-05 1.152922e-04
1.290962e-05 1.154384e-04
1.298761e-05 1.155857e-04
1.306385e-05 1.157334e-04
1.313784e-05 1.158808e-04
1.320914e-05 1.160273e-04
1.327736e-05 1.161724e-04
1.334215e-05 1.163156e-04
1.340324e-05 1.164564e-04
1.346037e-05 1.165944e-04
1.351338e-05 1.167292e-04
1.356209e-05 1.168604e-04
1.360641e-05 1.169876e-04
1.364626e-05 1.171105e-04
1.368161e-05 1.172287e-04
1.371246e-05 1.173419e-04
1.373886e-05 1.174499e-04
1.376089e-05 1.175522e-04
1.377867e-05 1.176486e-04
1.379236e-05 1.177388e-04
1.380218e-05 1.178225e-04
1.380837e-05 1.178995e-04
1.381125e-05 1.179694e-04
1.381117e-05 1.180321e-04
1.380854e-05 1.180872e-04
1.380382e-05 1.181346e-04
1.379753e-05 1.181740e-04
1.379023e-05 1.182054e-04
1.378252e-05 1.182284e-04
1.377507e-05 1.182430e-04
1.376852e-05 1.182491e-04
1.376359e-05 1.182466e-04
1.376096e-05 1.182355e-04
1.376132e-05 1.182158e-04
1.376531e-05 1.181875e-04
1.377356e-05 1.181508e-04
1.378658e-05 1.181057e-04
1.380483e-05 1.180524e-04
1.382867e-05 1.179913e-04
1.385830e-05 1.179225e-04
1.389383e-05 1.178464e-04
1.393521e-05 1.177634e-04
1.398223e-05 1.176739e-04
1.403459e-05 1.175784e-04
1.409181e-05 1.174773e-04
1.415333e-05 1.173712e-04
1.421849e-05 1.172606e-04
1.428658e-05 1.171460e-04
1.435681e-05 1.170279e-04
1.442841e-05 1.169069e-04
1.450058e-05 1.167834e-04
1.457255e-05 1.166579e-04
1.464359e-05 1.165309e-04
1.471302e-05 1.164029e-04
1.478021e-05 1.162742e-04
1.484459e-05 1.161452e-04
1.490568e-05 1.160163e-04
1.496303e-05 1.158879e-04
1.501631e-05 1.157604e-04
1.506520e-05 1.156340e-04
1.510951e-05 1.155092e-04
1.514906e-05 1.153863e-04
1.518378e-05 1.152656e-04
1.521362e-05 1.151474e-04
1.523864e-05 1.150320e-04
1.525891e-05 1.149199e-04
1.527459e-05 1.148114e-04
1.528591e-05 1.147068e-04
1.529313e-05 1.146065e-04
1.529658e-05 1.145108e-04
1.529665e-05 1.144202e-04
1.529380e-05 1.143351e-04
1.528853e-05 1.142558e-04
1.528139e-05 1.141828e-04
1.527300e-05 1.141166e-04
1.526402e-05 1.140575e-04
1.525513e-05 1.140061e-04
1.524708e-05 1.139627e-04
1.524061e-05 1.139278e-04
1.523650e-05 1.139019e-04
1.523551e-05 1.138854e-04
1.523838e-05 1.138786e-04
1.524583e-05 1.138820e-04
1.525850e-05 1.138957e-04
1.527696e-05 1.139200e-04
1.530168e-05 1.139551e-04
1.533300e-05 1.140009e-04
1.537112e-05 1.140574e-04
1.541609e-05 1.141243e-04
1.546782e-05 1.142013e-04
1.552604e-05 1.142879e-04
1.559034e-05 1.143835e-04
1.566020e-05 1.144875e-04
1.573497e-05 1.145990e-04
1.581394e-05 1.147174e-04
1.589633e-05 1.148417e-04
1.598133e-05 1.149710e-04
1.606815e-05 1.151045e-04
1.615598e-05 1.152414e-04
1.624407e-05 1.153809e-04
1.633171e-05 1.155223e-04
1.641823e-05 1.156647e-04
1.650304e-05 1.158076e-04
1.658558e-05 1.159504e-04
1.666539e-05 1.160924e-04
1.674203e-05 1.162333e-04
1.681514e-05 1.163724e-04
1.688441e-05 1.165094e-04
1.694958e-05 1.166438e-04
1.701043e-05 1.167752e-04
1.706678e-05 1.169033e-04
1.711851e-05 1.170277e-04
1.716553e-05 1.171480e-04
1.720778e-05 1.172639e-04
1.724525e-05 1.173752e-04
1.727796e-05 1.174814e-04
1.730598e-05 1.175822e-04
1.732940e-05 1.176774e-04
1.734838e-05 1.177666e-04
1.736311e-05 1.178496e-04
1.737383e-05 1.179261e-04
1.738082e-05 1.179957e-04
1.738443e-05 1.180583e-04
1.738504e-05 1.181135e-04
1.738312e-05 1.181611e-04
1.737917e-05 1.182008e-04
1.737372e-05 1.182325e-04
1.736739e-05 1.182559e-04
1.736081e-05 1.182710e-04
1.735464e-05 1.182775e-04
1.734957e-05 1.182753e-04
1.734629e-05 1.182643e-04
1.734548e-05 1.182446e-04
1.734781e-05 1.182162e-04
1.735387e-05 1.181790e-04
1.736421e-05 1.181332e-04
1.737930e-05 1.180790e-04
1.739949e-05 1.180165e-04
1.742503e-05 1.179461e-04
1.745601e-05 1.178681e-04
1.749243e-05 1.177828e-04
1.753410e-05 1.176907e-04
1.758074e-05 1.175922e-04
1.763191e-05 1.174880e-04
1.768707e-05 1.173784e-04
1.774561e-05 1.172641e-04
1.780683e-05 1.171457e-04
1.786999e-05 1.170237e-04
1.793434e-05 1.168987e-04
1.799911e-05 1.167712e-04
1.806357e-05 1.166417e-04
1.812701e-05 1.165107e-04
1.818877e-05 1.163788e-04
1.824827e-05 1.162464e-04
1.830494e-05 1.161138e-04
1.835833e-05 1.159816e-04
1.840803e-05 1.158500e-04
1.845370e-05 1.157196e-04
1.849507e-05 1.155906e-04
1.853195e-05 1.154634e-04
1.856419e-05 1.153383e-04
1.859174e-05 1.152157e-04
1.861457e-05 1.150960e-04
1.863275e-05 1.149794e-04
1.864638e-05 1.148663e-04
1.865565e-05 1.147570e-04
1.866079e-05 1.146519e-04
1.866208e-05 1.145513e-04
1.865990e-05 1.144557e-04
1.865464e-05 1.143652e-04
1.864678e-05 1.142804e-04
1.863685e-05 1.142016e-04
1.862543e-05 1.141292e-04
1.861315e-05 1.140635e-04
1.860070e-05 1.140051e-04
1.858880e-05 1.139542e-04
1.857820e-05 1.139114e-04
1.856970e-05 1.138770e-04
1.856407e-05 1.138514e-04
1.856210e-05 1.138349e-04
1.856457e-05 1.138280e-04
1.857220e-05 1.138309e-04
1.858566e-05 1.138439e-04
1.860553e-05 1.138671e-04
1.863227e-05 1.139006e-04
1.866623e-05 1.139445e-04
1.870761e-05 1.139986e-04
1.875644e-05 1.140628e-04
1.881261e-05 1.141366e-04
1.887583e-05 1.142196e-04
1.894565e-05 1.143113e-04
1.902151e-05 1.144110e-04
1.910272e-05 1.145179e-04
1.918852e-05 1.146314e-04
1.927809e-05 1.147506e-04
1.937056e-05 1.148747e-04
1.946509e-05 1.150029e-04
1.956083e-05 1.151344e-04
1.965699e-05 1.152685e-04
1.975279e-05 1.154044e-04
1.984755e-05 1.155415e-04
1.994063e-05 1.156792e-04
2.003144e-05 1.158168e-04
2.011947e-05 1.159539e-04
2.020427e-05 1.160900e-04
2.028545e-05 1.162246e-04
2.036267e-05 1.163573e-04
2.043564e-05 1.164876e-04
2.050412e-05 1.166152e-04
2.056792e-05 1.167398e-04
2.062688e-05 1.168609e-04
2.068090e-05 1.169782e-04
2.072991e-05 1.170915e-04
2.077386e-05 1.172003e-04
2.081277e-05 1.173044e-04
2.084668e-05 1.174034e-04
2.087567e-05 1.174970e-04
2.089987e-05 1.175850e-04
2.091946e-05 1.176670e-04
2.093466e-05 1.177427e-04
2.094574e-05 1.178118e-04
2.095303e-05 1.178740e-04
2.095689e-05 1.179291e-04
2.095778e-05 1.179767e-04
2.095617e-05 1.180166e-04
2.095260e-05 1.180486e-04
2.094766e-05 1.180724e-04
2.094197e-05 1.180877e-04
2.093619e-05 1.180946e-04
2.093100e-05 1.180927e-04
2.092709e-05 1.180820e-04
2.092512e-05 1.180624e-04
2.092577e-05 1.180338e-04
2.092963e-05 1.179963e-04
2.093726e-05 1.179500e-04
2.094913e-05 1.178950e-04
2.096561e-05 1.178315e-04
2.098695e-05 1.177597e-04
2.101329e-05 1.176799e-04
2.104462e-05 1.175926e-04
2.108079e-05 1.174982e-04
2.112155e-05 1.173972e-04
2.116649e-05 1.172901e-04
2.121511e-05 1.171775e-04
2.126682e-05 1.170600e-04
2.132096e-05 1.169382e-04
2.137683e-05 1.168127e-04
2.143370e-05 1.166841e-04
2.149085e-05 1.165530e-04
2.154757e-05 1.164199e-04
2.160319e-05 1.162854e-04
2.165708e-05 1.161501e-04
2.170867e-05 1.160144e-04
2.175744e-05 1.158787e-04
2.180295e-05 1.157436e-04
2.184481e-05 1.156093e-04
2.188272e-05 1.154764e-04
2.191642e-05 1.153452e-04
2.194575e-05 1.152161e-04
2.197057e-05 1.150893e-04
2.199085e-05 1.149653e-04
2.200659e-05 1.148444e-04
2.201787e-05 1.147270e-04
2.202482e-05 1.146133e-04
2.202764e-05 1.145036e-04
2.202658e-05 1.143984e-04
2.202195e-05 1.142979e-04
2.201413e-05 1.142025e-04
2.200355e-05 1.141126e-04
2.199071e-05 1.140284e-04
2.197616e-05 1.139503e-04
2.196049e-05 1.138786e-04
2.194437e-05 1.138138e-04
2.192850e-05 1.137562e-04
2.191363e-05 1.137062e-04
2.190053e-05 1.136641e-04
2.189001e-05 1.136302e-04
2.188288e-05 1.136050e-04
2.187995e-05 1.135887e-04
2.188201e-05 1.135816e-04
2.188980e-05 1.135840e-04
2.190400e-05 1.135962e-04
2.192519e-05 1.136182e-04
2.195386e-05 1.136501e-04
2.199035e-05 1.136919e-04
2.203485e-05 1.137435e-04
2.208737e-05 1.138047e-04
2.214779e-05 1.138750e-04
2.221578e-05 1.139542e-04
2.229088e-05 1.140416e-04
2.237248e-05 1.141366e-04
2.245986e-05 1.142386e-04
2.255219e-05 1.143469e-04
2.264862e-05 1.144606e-04
2.274824e-05 1.145790e-04
2.285015e-05 1.147014e-04
2.295348e-05 1.148271e-04
2.305736e-05 1.149552e-04
2.316100e-05 1.150853e-04
2.326367e-05 1.152166e-04
2.336469e-05 1.153485e-04
2.346345e-05 1.154806e-04
2.355940e-05 1.156123e-04
2.365207e-05 1.157431e-04
2.374103e-05 1.158727e-04
2.382593e-05 1.160006e-04
2.390645e-05 1.161264e-04
2.398232e-05 1.162498e-04
2.405335e-05 1.163703e-04
2.411934e-05 1.164878e-04
2.418018e-05 1.166017e-04
2.423577e-05 1.167119e-04
2.428605e-05 1.168179e-04
2.433102e-05 1.169195e-04
2.437070e-05 1.170164e-04
2.440516e-05 1.171082e-04
2.443450e-05 1.171946e-04
2.445889e-05 1.172753e-04
2.447852e-05 1.173499e-04
2.449365e-05 1.174183e-04
2.450458e-05 1.174799e-04
2.451169e-05 1.175347e-04
2.451537e-05 1.175822e-04
2.451612e-05 1.176221e-04
2.451444e-05 1.176542e-04
2.451090e-05 1.176782e-04
2.450613e-05 1.176939e-04
2.450077e-05 1.177011e-04
2.449548e-05 1.176995e-04
2.449094e-05 1.176891e-04
2.448782e-05 1.176696e-04
2.448678e-05 1.176411e-04
2.448843e-05 1.176034e-04
2.449332e-05 1.175567e-04
2.450193e-05 1.175011e-04
2.451463e-05 1.174367e-04
2.453171e-05 1.173638e-04
2.455331e-05 1.172826e-04
2.457944e-05 1.171936e-04
2.461000e-05 1.170973e-04
2.464474e-05 1.169940e-04
2.468329e-05 1.168845e-04
2.472520e-05 1.167692e-04
2.476989e-05 1.166489e-04
2.481677e-05 1.165241e-04
2.486514e-05 1.163955e-04
2.491434e-05 1.162637e-04
2.496367e-05 1.161295e-04
2.501246e-05 1.159933e-04
2.506007e-05 1.158558e-04
2.510589e-05 1.157176e-04
2.514940e-05 1.155790e-04
2.519010e-05 1.154407e-04
2.522757e-05 1.153031e-04
2.526146e-05 1.151667e-04
2.529147e-05 1.150318e-04
2.531739e-05 1.148988e-04
2.533906e-05 1.147681e-04
2.535638e-05 1.146401e-04
2.536932e-05 1.145152e-04
2.537791e-05 1.143936e-04
2.538225e-05 1.142756e-04
2.538250e-05 1.141617e-04
2.537885e-05 1.140521e-04
2.537160e-05 1.139471e-04
2.536106e-05 1.138471e-04
2.534764e-05 1.137523e-04
2.533178e-05 1.136632e-04
2.531401e-05 1.135799e-04
2.529488e-05 1.135027e-04
2.527502e-05 1.134322e-04
2.525511e-05 1.133684e-04
2.523588e-05 1.133119e-04
2.521808e-05 1.132628e-04
2.520252e-05 1.132215e-04
2.519003e-05 1.131883e-04
2.518142e-05 1.131635e-04
2.517754e-05 1.131474e-04
2.517918e-05 1.131403e-04
2.518710e-05 1.131422e-04
2.520199e-05 1.131535e-04
2.522444e-05 1.131742e-04
2.525494e-05 1.132044e-04
2.529383e-05 1.132440e-04
2.534129e-05 1.132929e-04
2.539732e-05 1.133508e-04
2.546178e-05 1.134175e-04
2.553432e-05 1.134925e-04
2.561443e-05 1.135754e-04
2.570149e-05 1.136654e-04
2.579471e-05 1.137621e-04
2.589326e-05 1.138647e-04
2.599622e-05 1.139726e-04
2.610265e-05 1.140850e-04
2.621159e-05 1.142011e-04
2.632213e-05 1.143205e-04
2.643338e-05 1.144423e-04
2.654450e-05 1.145660e-04
2.665472e-05 1.146910e-04
2.676334e-05 1.148168e-04
2.686970e-05 1.149428e-04
2.697324e-05 1.150686e-04
2.707346e-05 1.151938e-04
2.716990e-05 1.153179e-04
2.726218e-05 1.154406e-04
2.734996e-05 1.155614e-04
2.743297e-05 1.156801e-04
2.751097e-05 1.157963e-04
2.758377e-05 1.159096e-04
2.765121e-05 1.160198e-04
2.771319e-05 1.161265e-04
2.776963e-05 1.162294e-04
2.782051e-05 1.163282e-04
2.786582e-05 1.164225e-04
2.790562e-05 1.165121e-04
2.794000e-05 1.165966e-04
2.796910e-05 1.166758e-04
2.799309e-05 1.167491e-04
2.801222e-05 1.168165e-04
2.802677e-05 1.168774e-04
2.803708e-05 1.169316e-04
2.804356e-05 1.169788e-04
2.804665e-05 1.170186e-04
2.804687e-05 1.170508e-04
2.804476e-05 1.170750e-04
2.804092e-05 1.170909e-04
2.803598e-05 1.170984e-04
2.803061e-05 1.170971e-04
2.802546e-05 1.170870e-04
2.802120e-05 1.170677e-04
2.801848e-05 1.170393e-04
2.801791e-05 1.170016e-04
2.802005e-05 1.169547e-04
2.802536e-05 1.168987e-04
2.803426e-05 1.168337e-04
2.804701e-05 1.167598e-04
2.806379e-05 1.166776e-04
2.808464e-05 1.165872e-04
2.810947e-05 1.164892e-04
2.813806e-05 1.163841e-04
2.817010e-05 1.162724e-04
2.820515e-05 1.161549e-04
2.824268e-05 1.160321e-04
2.828212e-05 1.159048e-04
2.832284e-05 1.157736e-04
2.836420e-05 1.156392e-04
2.840554e-05 1.155023e-04
2.844622e-05 1.153635e-04
2.848565e-05 1.152234e-04
2.852325e-05 1.150827e-04
2.855852e-05 1.149418e-04
2.859101e-05 1.148014e-04
2.862031e-05 1.146618e-04
2.864610e-05 1.145236e-04
2.866812e-05 1.143871e-04
2.868617e-05 1.142529e-04
2.870010e-05 1.141211e-04
2.870985e-05 1.139924e-04
2.871541e-05 1.138669e-04
2.871683e-05 1.137450e-04
2.871422e-05 1.136270e-04
2.870775e-05 1.135132e-04
2.869766e-05 1.134040e-04
2.868424e-05 1.132997e-04
2.866783e-05 1.132004e-04
2.864885e-05 1.131066e-04
2.862777e-05 1.130185e-04
2.860512e-05 1.129364e-04
2.858148e-05 1.128606e-04
2.855750e-05 1.127913e-04
2.853388e-05 1.127288e-04
2.851134e-05 1.126735e-04
2.849069e-05 1.126255e-04
2.847273e-05 1.125852e-04
2.845830e-05 1.125528e-04
2.844825e-05 1.125286e-04
2.844342e-05 1.125128e-04
2.844464e-05 1.125055e-04
2.845266e-05 1.125070e-04
2.846819e-05 1.125174e-04
2.849183e-05 1.125368e-04
2.852405e-05 1.125651e-04
2.856520e-05 1.126023e-04
2.861545e-05 1.126483e-04
2.867480e-05 1.127029e-04
2.874308e-05 1.127657e-04
2.881990e-05 1.128363e-04
2.890476e-05 1.129142e-04
2.899697e-05 1.129990e-04
2.909573e-05 1.130901e-04
2.920015e-05 1.131867e-04
2.930928e-05 1.132883e-04
2.942213e-05 1.133942e-04
2.953773e-05 1.135038e-04
2.965511e-05 1.136164e-04
2.977334e-05 1.137315e-04
2.989155e-05 1.138484e-04
3.000894e-05 1.139667e-04
3.012477e-05 1.140859e-04
3.023837e-05 1.142054e-04
3.034915e-05 1.143249e-04
3.045656e-05 1.144439e-04
3.056014e-05 1.145622e-04
3.065948e-05 1.146792e-04
3.075423e-05 1.147946e-04
3.084409e-05 1.149082e-04
3.092879e-05 1.150196e-04
3.100814e-05 1.151285e-04
3.108195e-05 1.152345e-04
3.115010e-05 1.153374e-04
3.121251e-05 1.154368e-04
3.126911e-05 1.155324e-04
3.131991e-05 1.156239e-04
3.136491e-05 1.157110e-04
3.140421e-05 1.157933e-04
3.143791e-05 1.158706e-04
3.146619e-05 1.159424e-04
3.148925e-05 1.160085e-04
3.150736e-05 1.160685e-04
3.152085e-05 1.161220e-04
3.153009e-05 1.161687e-04
3.153553e-05 1.162083e-04
3.153763e-05 1.162404e-04
3.153695e-05 1.162647e-04
3.153406e-05 1.162808e-04
3.152957e-05 1.162886e-04
3.152413e-05 1.162876e-04
3.151839e-05 1.162778e-04
3.151301e-05 1.162588e-04
3.150862e-05 1.162306e-04
3.150583e-05 1.161930e-04
3.150520e-05 1.161461e-04
3.150721e-05 1.160898e-04
3.151226e-05 1.160244e-04
3.152064e-05 1.159499e-04
3.153255e-05 1.158668e-04
3.154804e-05 1.157754e-04
3.156705e-05 1.156761e-04
3.158941e-05 1.155695e-04
3.161482e-05 1.154561e-04
3.164288e-05 1.153368e-04
3.167312e-05 1.152120e-04
3.170499e-05 1.150825e-04
3.173792e-05 1.149492e-04
3.177129e-05 1.148126e-04
3.180449e-05 1.146734e-04
3.183693e-05 1.145325e-04
3.186804e-05 1.143903e-04
3.189729e-05 1.142476e-04
3.192421e-05 1.141049e-04
3.194837e-05 1.139628e-04
3.196940e-05 1.138218e-04
3.198701e-05 1.136823e-04
3.200095e-05 1.135448e-04
3.201106e-05 1.134097e-04
3.201721e-05 1.132774e-04
3.201936e-05 1.131482e-04
3.201752e-05 1.130226e-04
3.201176e-05 1.129008e-04
3.200221e-05 1.127832e-04
3.198905e-05 1.126701e-04
3.197255e-05 1.125616e-04
3.195300e-05 1.124583e-04
3.193078e-05 1.123602e-04
3.190631e-05 1.122676e-04
3.188007e-05 1.121809e-04
3.185263e-05 1.121003e-04
3.182457e-05 1.120260e-04
3.179655e-05 1.119582e-04
3.176928e-05 1.118973e-04
3.174353e-05 1.118433e-04
3.172009e-05 1.117967e-04
3.169978e-05 1.117575e-04
3.168347e-05 1.117260e-04
3.167202e-05 1.117024e-04
3.166627e-05 1.116869e-04
3.166705e-05 1.116796e-04
3.167515e-05 1.116806e-04
3.169126e-05 1.116901e-04
3.171600e-05 1.117080e-04
3.174983e-05 1.117344e-04
3.179311e-05 1.117691e-04
3.184598e-05 1.118121e-04
3.190844e-05 1.118631e-04
3.198029e-05 1.119217e-04
3.206114e-05 1.119877e-04
3.215044e-05 1.120605e-04
3.224748e-05 1.121397e-04
3.235143e-05 1.122248e-04
3.246136e-05 1.123151e-04
3.257628e-05 1.124101e-04
3.269518e-05 1.125092e-04
3.281703e-05 1.126117e-04
3.294084e-05 1.127172e-04
3.306564e-05 1.128251e-04
3.319053e-05 1.129349e-04
3.331469e-05 1.130461e-04
3.343733e-05 1.131582e-04
3.355778e-05 1.132709e-04
3.367539e-05 1.133837e-04
3.378963e-05 1.134962e-04
3.389999e-05 1.136081e-04
3.400605e-05 1.137190e-04
3.410744e-05 1.138287e-04
3.420383e-05 1.139368e-04
3.429494e-05 1.140430e-04
3.438056e-05 1.141470e-04
3.446049e-05 1.142485e-04
3.453458e-05 1.143472e-04
3.460274e-05 1.144427e-04
3.466487e-05 1.145349e-04
3.472097e-05 1.146232e-04
3.477102e-05 1.147075e-04
3.481510e-05 1.147874e-04
3.485330e-05 1.148626e-04
3.488575e-05 1.149326e-04
3.491266e-05 1.149972e-04
3.493427e-05 1.150560e-04
3.495089e-05 1.151087e-04
3.496287e-05 1.151547e-04
3.497063e-05 1.151939e-04
3.497462e-05 1.152258e-04
3.497537e-05 1.152501e-04
3.497343e-05 1.152664e-04
3.496941e-05 1.152744e-04
3.496392e-05 1.152738e-04
3.495761e-05 1.152643e-04
3.495112e-05 1.152457e-04
3.494508e-05 1.152177e-04
3.494009e-05 1.151804e-04
3.493669e-05 1.151336e-04
3.493538e-05 1.150773e-04
3.493657e-05 1.150117e-04
3.494055e-05 1.149369e-04
3.494754e-05 1.148532e-04
3.495762e-05 1.147610e-04
3.497076e-05 1.146608e-04
3.498680e-05 1.145530e-04
3.500549e-05 1.144384e-04
3.502647e-05 1.143176e-04
3.504931e-05 1.141912e-04
3.507350e-05 1.140601e-04
3.509852e-05 1.139250e-04
3.512378e-05 1.137867e-04
3.514874e-05 1.136459e-04
3.517282e-05 1.135033e-04
3.519551e-05 1.133595e-04
3.521630e-05 1.132154e-04
3.523477e-05 1.130713e-04
3.525052e-05 1.129280e-04
3.526321e-05 1.127860e-04
3.527257e-05 1.126457e-04
3.527839e-05 1.125076e-04
3.528052e-05 1.123721e-04
3.527888e-05 1.122397e-04
3.527342e-05 1.121107e-04
3.526419e-05 1.119854e-04
3.525126e-05 1.118642e-04
3.523480e-05 1.117473e-04
3.521500e-05 1.116351e-04
3.519214e-05 1.115279e-04
3.516654e-05 1.114258e-04
3.513858e-05 1.113292e-04
3.510870e-05 1.112383e-04
3.507741e-05 1.111532e-04
3.504526e-05 1.110744e-04
3.501287e-05 1.110018e-04
3.498091e-05 1.109358e-04
3.495011e-05 1.108766e-04
3.492123e-05 1.108243e-04
3.489507e-05 1.107791e-04
3.487250e-05 1.107412e-04
3.485436e-05 1.107107e-04
3.484154e-05 1.106878e-04
3.483488e-05 1.106727e-04
3.483524e-05 1.106653e-04
3.484338e-05 1.106659e-04
3.486002e-05 1.106744e-04
3.488577e-05 1.106908e-04
3.492110e-05 1.107152e-04
3.496634e-05 1.107473e-04
3.502166e-05 1.107871e-04
3.508701e-05 1.108343e-04
3.516219e-05 1.108886e-04
3.524678e-05 1.109497e-04
3.534022e-05 1.110171e-04
3.544176e-05 1.110905e-04
3.555053e-05 1.111693e-04
3.566559e-05 1.112529e-04
3.578591e-05 1.113410e-04
3.591043e-05 1.114329e-04
3.603811e-05 1.115281e-04
3.616791e-05 1.116262e-04
3.629885e-05 1.117265e-04
3.643000e-05 1.118288e-04
3.656048e-05 1.119325e-04
3.668952e-05 1.120372e-04
3.681639e-05 1.121425e-04
3.694044e-05 1.122482e-04
3.706110e-05 1.123538e-04
3.717787e-05 1.124590e-04
3.729028e-05 1.125635e-04
3.739795e-05 1.126670e-04
3.750053e-05 1.127693e-04
3.759775e-05 1.128699e-04
3.768934e-05 1.129687e-04
3.777511e-05 1.130653e-04
3.785488e-05 1.131594e-04
3.792854e-05 1.132508e-04
3.799600e-05 1.133391e-04
3.805719e-05 1.134240e-04
3.811213e-05 1.135052e-04
3.816084e-05 1.135824e-04
3.820339e-05 1.136551e-04
3.823991e-05 1.137232e-04
3.827058e-05 1.137861e-04
3.829562e-05 1.138435e-04
3.831531e-05 1.138951e-04
3.832998e-05 1.139404e-04
3.834003e-05 1.139790e-04
3.834590e-05 1.140106e-04
3.834807e-05 1.140348e-04
3.834710e-05 1.140512e-04
3.834356e-05 1.140594e-04
3.833804e-05 1.140591e-04
3.833118e-05 1.140500e-04
3.832361e-05 1.140318e-04
3.831593e-05 1.140043e-04
3.830875e-05 1.139673e-04
3.830260e-05 1.139208e-04
3.829798e-05 1.138647e-04
3.829530e-05 1.137991e-04
3.829487e-05 1.137242e-04
3.829692e-05 1.136403e-04
3.830155e-05 1.135476e-04
3.830876e-05 1.134468e-04
3.831843e-05 1.133383e-04
3.833034e-05 1.132228e-04
3.834417e-05 1.131009e-04
3.835953e-05 1.129734e-04
3.837596e-05 1.128411e-04
3.839298e-05 1.127048e-04
3.841005e-05 1.125652e-04
3.842667e-05 1.124232e-04
3.844231e-05 1.122794e-04
3.845650e-05 1.121346e-04
3.846877e-05 1.119894e-04
3.847872e-05 1.118446e-04
3.848600e-05 1.117006e-04
3.849030e-05 1.115580e-04
3.849139e-05 1.114174e-04
3.848907e-05 1.112792e-04
3.848322e-05 1.111439e-04
3.847378e-05 1.110118e-04
3.846073e-05 1.108833e-04
3.844413e-05 1.107588e-04
3.842410e-05 1.106385e-04
3.840078e-05 1.105228e-04
3.837441e-05 1.104120e-04
3.834527e-05 1.103063e-04
3.831371e-05 1.102059e-04
3.828010e-05 1.101111e-04
3.824492e-05 1.100221e-04
3.820868e-05 1.099391e-04
3.817194e-05 1.098622e-04
3.813534e-05 1.097917e-04
3.809955e-05 1.097277e-04
3.806531e-05 1.096704e-04
3.803339e-05 1.096199e-04
3.800463e-05 1.095763e-04
3.797986e-05 1.095398e-04
3.795996e-05 1.095104e-04
3.794581e-05 1.094884e-04
3.793827e-05 1.094736e-04
3.793819e-05 1.094663e-04
3.794636e-05 1.094663e-04
3.796347e-05 1.094738e-04
3.799014e-05 1.094887e-04
3.802684e-05 1.095109e-04
3.807390e-05 1.095404e-04
3.813146e-05 1.095768e-04
3.819948e-05 1.096201e-04
3.827772e-05 1.096699e-04
3.836577e-05 1.097259e-04
3.846302e-05 1.097877e-04
3.856870e-05 1.098550e-04
3.868192e-05 1.099272e-04
3.880171e-05 1.100040e-04
3.892700e-05 1.100848e-04
3.905673e-05 1.101692e-04
3.918979e-05 1.102567e-04
3.932514e-05 1.103470e-04
3.946176e-05 1.104394e-04
3.959870e-05 1.105338e-04
3.973507e-05 1.106296e-04
3.987004e-05 1.107265e-04
4.000290e-05 1.108242e-04
4.013296e-05 1.109224e-04
4.025963e-05 1.110207e-04
4.038238e-05 1.111188e-04
4.050075e-05 1.112166e-04
4.061433e-05 1.113136e-04
4.072276e-05 1.114096e-04
4.082573e-05 1.115043e-04
4.092299e-05 1.115976e-04
4.101429e-05 1.116889e-04
4.109947e-05 1.117782e-04
4.117838e-05 1.118651e-04
4.125092e-05 1.119493e-04
4.131702e-05 1.120304e-04
4.137664e-05 1.121083e-04
4.142980e-05 1.121824e-04
4.147657e-05 1.122525e-04
4.151703e-05 1.123183e-04
4.155135e-05 1.123793e-04
4.157973e-05 1.124351e-04
4.160242e-05 1.124855e-04
4.161974e-05 1.125298e-04
4.163204e-05 1.125678e-04
4.163976e-05 1.125990e-04
4.164336e-05 1.126231e-04
4.164335e-05 1.126395e-04
4.164030e-05 1.126479e-04
4.163478e-05 1.126479e-04
4.162739e-05 1.126392e-04
4.161876e-05 1.126215e-04
4.160947e-05 1.125945e-04
4.160012e-05 1.125580e-04
4.159125e-05 1.125119e-04
4.158333e-05 1.124562e-04
4.157679e-05 1.123908e-04
4.157196e-05 1.123161e-04
4.156906e-05 1.122322e-04
4.156823e-05 1.121394e-04
4.156949e-05 1.120383e-04
4.157275e-05 1.119295e-04
4.157783e-05 1.118134e-04
4.158446e-05 1.116910e-04
4.159229e-05 1.115628e-04
4.160091e-05 1.114298e-04
4.160986e-05 1.112927e-04
4.161869e-05 1.111524e-04
4.162691e-05 1.110096e-04
4.163406e-05 1.108651e-04
4.163969e-05 1.107197e-04
4.164339e-05 1.105741e-04
4.164480e-05 1.104289e-04
4.164359e-05 1.102847e-04
4.163949e-05 1.101422e-04
4.163229e-05 1.100018e-04
4.162184e-05 1.098639e-04
4.160803e-05 1.097292e-04
4.159082e-05 1.095978e-04
4.157023e-05 1.094704e-04
4.154633e-05 1.093470e-04
4.151925e-05 1.092281e-04
4.148916e-05 1.091140e-04
4.145631e-05 1.090050e-04
4.142100e-05 1.089011e-04
4.138357e-05 1.088028e-04
4.134445e-05 1.087101e-04
4.130409e-05 1.086233e-04
4.126302e-05 1.085426e-04
4.122181e-05 1.084680e-04
4.118112e-05 1.083998e-04
4.114163e-05 1.083380e-04
4.110407e-05 1.082828e-04
4.106924e-05 1.082343e-04
4.103795e-05 1.081925e-04
4.101108e-05 1.081575e-04
4.098948e-05 1.081294e-04
4.097406e-05 1.081082e-04
4.096567e-05 1.080939e-04
4.096515e-05 1.080865e-04
4.097331e-05 1.080861e-04
4.099083e-05 1.080926e-04
4.101833e-05 1.081059e-04
4.105628e-05 1.081259e-04
4.110499e-05 1.081525e-04
4.116460e-05 1.081855e-04
4.123504e-05 1.082247e-04
4.131609e-05 1.082698e-04
4.140728e-05 1.083205e-04
4.150799e-05 1.083765e-04
4.161745e-05 1.084374e-04
4.173474e-05 1.085029e-04
4.185884e-05 1.085725e-04
4.198867e-05 1.086458e-04
4.212314e-05 1.087224e-04
4.226113e-05 1.088019e-04
4.240156e-05 1.088840e-04
4.254339e-05 1.089683e-04
4.268564e-05 1.090544e-04
4.282741e-05 1.091420e-04
4.296787e-05 1.092309e-04
4.310624e-05 1.093206e-04
4.324186e-05 1.094109e-04
4.337410e-05 1.095016e-04
4.350242e-05 1.095923e-04
4.362634e-05 1.096829e-04
4.374544e-05 1.097731e-04
4.385933e-05 1.098625e-04
4.396770e-05 1.099511e-04
4.407027e-05 1.100384e-04
4.416680e-05 1.101242e-04
4.425710e-05 1.102083e-04
4.434099e-05 1.102904e-04
4.441835e-05 1.103702e-04
4.448911e-05 1.104473e-04
4.455321e-05 1.105215e-04
4.461065e-05 1.105924e-04
4.466147e-05 1.106596e-04
4.470573e-05 1.107229e-04
4.474359e-05 1.107817e-04
4.477520e-05 1.108358e-04
4.480082e-05 1.108847e-04
4.482072e-05 1.109280e-04
4.483524e-05 1.109652e-04
4.484478e-05 1.109959e-04
4.484979e-05 1.110197e-04
4.485075e-05 1.110361e-04
4.484819e-05 1.110446e-04
4.484268e-05 1.110450e-04
4.483480e-05 1.110367e-04
4.482514e-05 1.110195e-04
4.481428e-05 1.109931e-04
4.480280e-05 1.109573e-04
4.479122e-05 1.109118e-04
4.478004e-05 1.108566e-04
4.476966e-05 1.107918e-04
4.476044e-05 1.107175e-04
4.475260e-05 1.106338e-04
4.474631e-05 1.105413e-04
4.474161e-05 1.104403e-04
4.473846e-05 1.103314e-04
4.473670e-05 1.102153e-04
4.473611e-05 1.100927e-04
4.473637e-05 1.099643e-04
4.473714e-05 1.098310e-04
4.473801e-05 1.096936e-04
4.473856e-05 1.095530e-04
4.473835e-05 1.094100e-04
4.473698e-05 1.092653e-04
4.473404e-05 1.091198e-04
4.472916e-05 1.089743e-04
4.472201e-05 1.088292e-04
4.471231e-05 1.086854e-04
4.469983e-05 1.085433e-04
4.468438e-05 1.084036e-04
4.466582e-05 1.082666e-04
4.464410e-05 1.081329e-04
4.461919e-05 1.080028e-04
4.459113e-05 1.078767e-04
4.456001e-05 1.077550e-04
4.452597e-05 1.076380e-04
4.448922e-05 1.075258e-04
4.445000e-05 1.074189e-04
4.440863e-05 1.073173e-04
4.436548e-05 1.072213e-04
4.432097e-05 1.071311e-04
4.427557e-05 1.070469e-04
4.422981e-05 1.069687e-04
4.418429e-05 1.068967e-04
4.413966e-05 1.068310e-04
4.409659e-05 1.067716e-04
4.405585e-05 1.067187e-04
4.401822e-05 1.066723e-04
4.398453e-05 1.066324e-04
4.395563e-05 1.065991e-04
4.393242e-05 1.065723e-04
4.391577e-05 1.065520e-04
4.390656e-05 1.065383e-04
4.390561e-05 1.065310e-04
4.391373e-05 1.065301e-04
4.393161e-05 1.065355e-04
4.395984e-05 1.065472e-04
4.399890e-05 1.065649e-04
4.404909e-05 1.065886e-04
4.411054e-05 1.066180e-04
4.418317e-05 1.066530e-04
4.426673e-05 1.066932e-04
4.436075e-05 1.067385e-04
4.446459e-05 1.067885e-04
4.457744e-05 1.068428e-04
4.469838e-05 1.069013e-04
4.482636e-05 1.069634e-04
4.496029e-05 1.070289e-04
4.509903e-05 1.070975e-04
4.524147e-05 1.071688e-04
4.538649e-05 1.072425e-04
4.553304e-05 1.073183e-04
4.568011e-05 1.073959e-04
4.582680e-05 1.074750e-04
4.597224e-05 1.075554e-04
4.611566e-05 1.076368e-04
4.625635e-05 1.077189e-04
4.639371e-05 1.078017e-04
4.652715e-05 1.078847e-04
4.665619e-05 1.079679e-04
4.678039e-05 1.080508e-04
4.689935e-05 1.081334e-04
4.701275e-05 1.082154e-04
4.712029e-05 1.082966e-04
4.722170e-05 1.083766e-04
4.731679e-05 1.084552e-04
4.740537e-05 1.085322e-04
4.748730e-05 1.086073e-04
4.756248e-05 1.086801e-04
4.763083e-05 1.087504e-04
4.769235e-05 1.088178e-04
4.774703e-05 1.088819e-04
4.779495e-05 1.089424e-04
4.783620e-05 1.089990e-04
4.787095e-05 1.090511e-04
4.789940e-05 1.090984e-04
4.792181e-05 1.091404e-04
4.793850e-05 1.091767e-04
4.794984e-05 1.092068e-04
4.795623e-05 1.092302e-04
4.795816e-05 1.092465e-04
4.795611e-05 1.092553e-04
4.795063e-05 1.092559e-04
4.794228e-05 1.092482e-04
4.793162e-05 1.092316e-04
4.791922e-05 1.092058e-04
4.790565e-05 1.091707e-04
4.789141e-05 1.091260e-04
4.787700e-05 1.090716e-04
4.786283e-05 1.090075e-04
4.784924e-05 1.089338e-04
4.783649e-05 1.088508e-04
4.782476e-05 1.087588e-04
4.781413e-05 1.086583e-04
4.780457e-05 1.085498e-04
4.779597e-05 1.084339e-04
4.778816e-05 1.083115e-04
4.778086e-05 1.081834e-04
4.777378e-05 1.080503e-04
4.776656e-05 1.079131e-04
4.775882e-05 1.077727e-04
4.775020e-05 1.076299e-04
4.774031e-05 1.074856e-04
4.772881e-05 1.073405e-04
4.771536e-05 1.071955e-04
4.769969e-05 1.070511e-04
4.768154e-05 1.069081e-04
4.766071e-05 1.067670e-04
4.763705e-05 1.066284e-04
4.761047e-05 1.064928e-04
4.758091e-05 1.063606e-04
4.754838e-05 1.062322e-04
4.751294e-05 1.061080e-04
4.747471e-05 1.059883e-04
4.743383e-05 1.058735e-04
4.739054e-05 1.057637e-04
4.734509e-05 1.056592e-04
4.729782e-05 1.055603e-04
4.724909e-05 1.054670e-04
4.719934e-05 1.053796e-04
4.714906e-05 1.052982e-04
4.709878e-05 1.052228e-04
4.704910e-05 1.051536e-04
4.700067e-05 1.050906e-04
4.695418e-05 1.050339e-04
4.691040e-05 1.049835e-04
4.687010e-05 1.049394e-04
4.683411e-05 1.049016e-04
4.680331e-05 1.048700e-04
4.677856e-05 1.048446e-04
4.676075e-05 1.048253e-04
4.675074e-05 1.048122e-04
4.674936e-05 1.048049e-04
4.675741e-05 1.048036e-04
4.677558e-05 1.048079e-04
4.680445e-05 1.048179e-04
4.684449e-05 1.048333e-04
4.689599e-05 1.048540e-04
4.695906e-05 1.048798e-04
4.703363e-05 1.049104e-04
4.711941e-05 1.049457e-04
4.721593e-05 1.049853e-04
4.732253e-05 1.050291e-04
4.743839e-05 1.050767e-04
4.756256e-05 1.051279e-04
4.769398e-05 1.051824e-04
4.783153e-05 1.052399e-04
4.797408e-05 1.053002e-04
4.812046e-05 1.053630e-04
4.826957e-05 1.054280e-04
4.842032e-05 1.054950e-04
4.857172e-05 1.055638e-04
4.872281e-05 1.056342e-04
4.887273e-05 1.057058e-04
4.902069e-05 1.057787e-04
4.916598e-05 1.058524e-04
4.930797e-05 1.059269e-04
4.944607e-05 1.060020e-04
4.957978e-05 1.060773e-04
4.970865e-05 1.061529e-04
4.983228e-05 1.062283e-04
4.995030e-05 1.063035e-04
5.006243e-05 1.063782e-04
5.016838e-05 1.064521e-04
5.026794e-05 1.065250e-04
5.036090e-05 1.065966e-04
5.044710e-05 1.066667e-04
5.052644e-05 1.067350e-04
5.059882e-05 1.068011e-04
5.066419e-05 1.068648e-04
5.072256e-05 1.069256e-04
5.077396e-05 1.069832e-04
5.081847e-05 1.070372e-04
5.085623e-05 1.070872e-04
5.088741e-05 1.071327e-04
5.091226e-05 1.071734e-04
5.093106e-05 1.072086e-04
5.094415e-05 1.072380e-04
5.095191e-05 1.072610e-04
5.095479e-05 1.072772e-04
5.095326e-05 1.072860e-04
5.094783e-05 1.072870e-04
5.093903e-05 1.072797e-04
5.092741e-05 1.072638e-04
5.091353e-05 1.072388e-04
5.089791e-05 1.072045e-04
5.088106e-05 1.071607e-04
5.086347e-05 1.071073e-04
5.084555e-05 1.070441e-04
5.082764e-05 1.069714e-04
5.081003e-05 1.068893e-04
5.079291e-05 1.067981e-04
5.077637e-05 1.066984e-04
5.076044e-05 1.065906e-04
5.074504e-05 1.064755e-04
5.073003e-05 1.063538e-04
5.071520e-05 1.062263e-04
5.070029e-05 1.060938e-04
5.068500e-05 1.059573e-04
5.066901e-05 1.058176e-04
5.065199e-05 1.056755e-04
5.063362e-05 1.055321e-04
5.061360e-05 1.053880e-04
5.059164e-05 1.052439e-04
5.056749e-05 1.051008e-04
5.054094e-05 1.049591e-04
5.051184e-05 1.048195e-04
5.048006e-05 1.046825e-04
5.044554e-05 1.045487e-04
5.040825e-05 1.044184e-04
5.036822e-05 1.042922e-04
5.032553e-05 1.041703e-04
5.028031e-05 1.040531e-04
5.023274e-05 1.039408e-04
5.018306e-05 1.038338e-04
5.013154e-05 1.037322e-04
5.007852e-05 1.036362e-04
5.002439e-05 1.035459e-04
4.996958e-05 1.034616e-04
4.991458e-05 1.033833e-04
4.985995e-05 1.033110e-04
4.980629e-05 1.032449e-04
4.975423e-05 1.031849e-04
4.970449e-05 1.031310e-04
4.965781e-05 1.030832e-04
4.961498e-05 1.030416e-04
4.957683e-05 1.030059e-04
4.954422e-05 1.029762e-04
4.951802e-05 1.029523e-04
4.949910e-05 1.029341e-04
4.948833e-05 1.029216e-04
4.948654e-05 1.029144e-04
4.949449e-05 1.029126e-04
4.951288e-05 1.029159e-04
4.954230e-05 1.029242e-04
4.958317e-05 1.029372e-04
4.963580e-05 1.029548e-04
4.970028e-05 1.029768e-04
4.977652e-05 1.030030e-04
4.986423e-05 1.030331e-04
4.996292e-05 1.030670e-04
5.007191e-05 1.031044e-04
5.019038e-05 1.031452e-04
5.031734e-05 1.031890e-04
5.045174e-05 1.032356e-04
5.059245e-05 1.032850e-04
5.073829e-05 1.033367e-04
5.088812e-05 1.033908e-04
5.104080e-05 1.034469e-04
5.119524e-05 1.035049e-04
5.135042e-05 1.035647e-04
5.150539e-05 1.036260e-04
5.165927e-05 1.036887e-04
5.181126e-05 1.037527e-04
5.196065e-05 1.038178e-04
5.210677e-05 1.038838e-04
5.224906e-05 1.039506e-04
5.238697e-05 1.040180e-04
5.252007e-05 1.040858e-04
5.264792e-05 1.041538e-04
5.277017e-05 1.042219e-04
5.288650e-05 1.042898e-04
5.299662e-05 1.043574e-04
5.310029e-05 1.044243e-04
5.319731e-05 1.044903e-04
5.328750e-05 1.045552e-04
5.337072e-05 1.046187e-04
5.344686e-05 1.046805e-04
5.351587e-05 1.047402e-04
5.357772e-05 1.047974e-04
5.363242e-05 1.048519e-04
5.368004e-05 1.049032e-04
5.372067e-05 1.049509e-04
5.375448e-05 1.049945e-04
5.378168e-05 1.050336e-04
5.380252e-05 1.050677e-04
5.381732e-05 1.050962e-04
5.382642e-05 1.051188e-04
5.383025e-05 1.051347e-04
5.382924e-05 1.051436e-04
5.382388e-05 1.051449e-04
5.381467e-05 1.051382e-04
5.380213e-05 1.051230e-04
5.378680e-05 1.050989e-04
5.376919e-05 1.050656e-04
5.374980e-05 1.050228e-04
5.372909e-05 1.049705e-04
5.370747e-05 1.049085e-04
5.368532e-05 1.048370e-04
5.366290e-05 1.047560e-04
5.364044e-05 1.046660e-04
5.361806e-05 1.045675e-04
5.359581e-05 1.044608e-04
5.357365e-05 1.043468e-04
5.355150e-05 1.042262e-04
5.352919e-05 1.040998e-04
5.350650e-05 1.039684e-04
5.348320e-05 1.038330e-04
5.345901e-05 1.036945e-04
5.343366e-05 1.035537e-04
5.340688e-05 1.034116e-04
5.337840e-05 1.032689e-04
5.334799e-05 1.031264e-04
5.331545e-05 1.029849e-04
5.328061e-05 1.028450e-04
5.324334e-05 1.027074e-04
5.320355e-05 1.025725e-04
5.316121e-05 1.024409e-04
5.311631e-05 1.023131e-04
5.306891e-05 1.021894e-04
5.301912e-05 1.020703e-04
5.296708e-05 1.019559e-04
5.291298e-05 1.018467e-04
5.285708e-05 1.017428e-04
5.279967e-05 1.016444e-04
5.274109e-05 1.015516e-04
5.268174e-05 1.014648e-04
5.262206e-05 1.013838e-04
5.256255e-05 1.013088e-04
5.250375e-05 1.012399e-04
5.244628e-05 1.011770e-04
5.239078e-05 1.011202e-04
5.233796e-05 1.010694e-04
5.228855e-05 1.010245e-04
5.224334e-05 1.009854e-04
5.220316e-05 1.009520e-04
5.216885e-05 1.009243e-04
5.214129e-05 1.009020e-04
5.212133e-05 1.008850e-04
5.210984e-05 1.008730e-04
5.210763e-05 1.008660e-04
5.211546e-05 1.008637e-04
5.213402e-05 1.008659e-04
5.216387e-05 1.008724e-04
5.220544e-05 1.008830e-04
5.225901e-05 1.008975e-04
5.232467e-05 1.009157e-04
5.240232e-05 1.009373e-04
5.249166e-05 1.009623e-04
5.259217e-05 1.009903e-04
5.270318e-05 1.010212e-04
5.282384e-05 1.010549e-04
5.295316e-05 1.010911e-04
5.309008e-05 1.011298e-04
5.323344e-05 1.011708e-04
5.338208e-05 1.012139e-04
5.353483e-05 1.012590e-04
5.369055e-05 1.013061e-04
5.384814e-05 1.013549e-04
5.400657e-05 1.014054e-04
5.416488e-05 1.014575e-04
5.432219e-05 1.015110e-04
5.447769e-05 1.015660e-04
5.463065e-05 1.016221e-04
5.478040e-05 1.016794e-04
5.492637e-05 1.017377e-04
5.506802e-05 1.017968e-04
5.520487e-05 1.018567e-04
5.533651e-05 1.019171e-04
5.546256e-05 1.019779e-04
5.558269e-05 1.020388e-04
5.569659e-05 1.020997e-04
5.580403e-05 1.021604e-04
5.590477e-05 1.022207e-04
5.599862e-05 1.022801e-04
5.608543e-05 1.023386e-04
5.616508e-05 1.023958e-04
5.623749e-05 1.024513e-04
5.630260e-05 1.025048e-04
5.636042e-05 1.025560e-04
5.641097e-05 1.026044e-04
5.645434e-05 1.026496e-04
5.649066e-05 1.026912e-04
5.652012e-05 1.027286e-04
5.654293e-05 1.027614e-04
5.655938e-05 1.027890e-04
5.656980e-05 1.028110e-04
5.657456e-05 1.028267e-04
5.657407e-05 1.028356e-04
5.656880e-05 1.028372e-04
5.655921e-05 1.028310e-04
5.654580e-05 1.028166e-04
5.652907e-05 1.027934e-04
5.650953e-05 1.027612e-04
5.648765e-05 1.027197e-04
5.646390e-05 1.026687e-04
5.643867e-05 1.026081e-04
5.641234e-05 1.025380e-04
5.638520e-05 1.024585e-04
5.635748e-05 1.023700e-04
5.632933e-05 1.022729e-04
5.630083e-05 1.021677e-04
5.627201e-05 1.020552e-04
5.624279e-05 1.019361e-04
5.621307e-05 1.018112e-04
5.618268e-05 1.016814e-04
5.615145e-05 1.015476e-04
5.611915e-05 1.014108e-04
5.608555e-05 1.012718e-04
5.605044e-05 1.011314e-04
5.601361e-05 1.009907e-04
5.597487e-05 1.008502e-04
5.593405e-05 1.007109e-04
5.589104e-05 1.005733e-04
5.584572e-05 1.004381e-04
5.579806e-05 1.003058e-04
5.574804e-05 1.001770e-04
5.569569e-05 1.000520e-04
5.564110e-05 9.993134e-05
5.558437e-05 9.981531e-05
5.552569e-05 9.970423e-05
5.546526e-05 9.959835e-05
5.540333e-05 9.949790e-05
5.534022e-05 9.940305e-05
5.527628e-05 9.931395e-05
5.521192e-05 9.923071e-05
5.514757e-05 9.915341e-05
5.508375e-05 9.908208e-05
5.502100e-05 9.901674e-05
5.495993e-05 9.895736e-05
5.490118e-05 9.890389e-05
5.484545e-05 9.885625e-05
5.479348e-05 9.881433e-05
5.474605e-05 9.877798e-05
5.470398e-05 9.874706e-05
5.466810e-05 9.872138e-05
5.463927e-05 9.870074e-05
5.461835e-05 9.868492e-05
5.460617e-05 9.867369e-05
5.460355e-05 9.866682e-05
5.461123e-05 9.866406e-05
5.462989e-05 9.866518e-05
5.466007e-05 9.866992e-05
5.470219e-05 9.867806e-05
5.475652e-05 9.868936e-05
5.482314e-05 9.870363e-05
5.490193e-05 9.872067e-05
5.499258e-05 9.874029e-05
5.509457e-05 9.876234e-05
5.520720e-05 9.878668e-05
5.532963e-05 9.881319e-05
5.546087e-05 9.884176e-05
5.559983e-05 9.887231e-05
5.574535e-05 9.890475e-05
5.589628e-05 9.893903e-05
5.605142e-05 9.897509e-05
5.620963e-05 9.901287e-05
5.636983e-05 9.905233e-05
5.653096e-05 9.909343e-05
5.669206e-05 9.913610e-05
5.685225e-05 9.918030e-05
5.701071e-05 9.922597e-05
5.716671e-05 9.927303e-05
5.731958e-05 9.932140e-05
5.746873e-05 9.937099e-05
5.761362e-05 9.942169e-05
5.775376e-05 9.947337e-05
5.788872e-05 9.952591e-05
5.801813e-05 9.957915e-05
5.814164e-05 9.963293e-05
5.825894e-05 9.968705e-05
5.836976e-05 9.974132e-05
5.847387e-05 9.979550e-05
5.857106e-05 9.984935e-05
5.866117e-05 9.990261e-05
5.874404e-05 9.995498e-05
5.881959e-05 1.000061e-04
5.888775e-05 1.000557e-04
5.894847e-05 1.001034e-04
5.900179e-05 1.001488e-04
5.904775e-05 1.001913e-04
5.908646e-05 1.002307e-04
5.911806e-05 1.002663e-04
5.914276e-05 1.002977e-04
5.916081e-05 1.003243e-04
5.917250e-05 1.003456e-04
5.917818e-05 1.003610e-04
5.917822e-05 1.003699e-04
5.917305e-05 1.003719e-04
5.916312e-05 1.003663e-04
5.914888e-05 1.003526e-04
5.913082e-05 1.003305e-04
5.910941e-05 1.002995e-04
5.908513e-05 1.002594e-04
5.905841e-05 1.002098e-04
5.902966e-05 1.001508e-04
5.899925e-05 1.000823e-04
5.896747e-05 1.000046e-04
5.893458e-05 9.991790e-05
5.890077e-05 9.982263e-05
5.886613e-05 9.971935e-05
5.883073e-05 9.960874e-05
5.879455e-05 9.949155e-05
5.875752e-05 9.936862e-05
5.871955e-05 9.924083e-05
5.868049e-05 9.910912e-05
5.864018e-05 9.897440e-05
5.859846e-05 9.883759e-05
5.855515e-05 9.869959e-05
5.851009e-05 9.856124e-05
5.846315e-05 9.842334e-05
5.841420e-05 9.828663e-05
5.836315e-05 9.815181e-05
5.830995e-05 9.801949e-05
5.825458e-05 9.789025e-05
5.819706e-05 9.776457e-05
5.813745e-05 9.764292e-05
5.807584e-05 9.752568e-05
5.801239e-05 9.741319e-05
5.794726e-05 9.730576e-05
5.788070e-05 9.720362e-05
5.781296e-05 9.710699e-05
5.774438e-05 9.701602e-05
5.767531e-05 9.693084e-05
5.760615e-05 9.685154e-05
5.753736e-05 9.677816e-05
5.746945e-05 9.671072e-05
5.740297e-05 9.664918e-05
5.733850e-05 9.659350e-05
5.727671e-05 9.654359e-05
5.721827e-05 9.649931e-05
5.716392e-05 9.646052e-05
5.711443e-05 9.642703e-05
5.707061e-05 9.639864e-05
5.703328e-05 9.637511e-05
5.700328e-05 9.635621e-05
5.698147e-05 9.634164e-05
5.696865e-05 9.633116e-05
5.696563e-05 9.632445e-05
5.697314e-05 9.632125e-05
5.699183e-05 9.632126e-05
5.702223e-05 9.632422e-05
5.706476e-05 9.632986e-05
5.711967e-05 9.633795e-05
5.718701e-05 9.634827e-05
5.726667e-05 9.636063e-05
5.735831e-05 9.637488e-05
5.746142e-05 9.639089e-05
5.757530e-05 9.640856e-05
5.769907e-05 9.642781e-05
5.783176e-05 9.644861e-05
5.797228e-05 9.647091e-05
5.811946e-05 9.649473e-05
5.827214e-05 9.652006e-05
5.842914e-05 9.654692e-05
5.858931e-05 9.657532e-05
5.875154e-05 9.660528e-05
5.891481e-05 9.663682e-05
5.907815e-05 9.666993e-05
5.924066e-05 9.670462e-05
5.940154e-05 9.674088e-05
5.956004e-05 9.677867e-05
5.971550e-05 9.681795e-05
5.986731e-05 9.685867e-05
6.001492e-05 9.690075e-05
6.015787e-05 9.694409e-05
6.029569e-05 9.698860e-05
6.042801e-05 9.703412e-05
6.055447e-05 9.708053e-05
6.067475e-05 9.712765e-05
6.078858e-05 9.717530e-05
6.089570e-05 9.722326e-05
6.099589e-05 9.727129e-05
6.108898e-05 9.731915e-05
6.117480e-05 9.736655e-05
6.125323e-05 9.741317e-05
6.132418e-05 9.745868e-05
6.138761e-05 9.750269e-05
6.144351e-05 9.754482e-05
6.149189e-05 9.758461e-05
6.153285e-05 9.762161e-05
6.156650e-05 9.765532e-05
6.159301e-05 9.768520e-05
6.161259e-05 9.771070e-05
6.162552e-05 9.773127e-05
6.163209e-05 9.774630e-05
6.163266e-05 9.775523e-05
6.162761e-05 9.775747e-05
6.161736e-05 9.775246e-05
6.160235e-05 9.773968e-05
6.158301e-05 9.771866e-05
6.155982e-05 9.768898e-05
6.153321e-05 9.765031e-05
6.150362e-05 9.760243e-05
6.147145e-05 9.754521e-05
6.143705e-05 9.747867e-05
6.140076e-05 9.740294e-05
6.136282e-05 9.731832e-05
6.132345e-05 9.722520e-05
6.128280e-05 9.712414e-05
6.124094e-05 9.701581e-05
6.119792e-05 9.690095e-05
6.115372e-05 9.678041e-05
6.110829e-05 9.665509e-05
6.106154e-05 9.652590e-05
6.101337e-05 9.639379e-05
6.096366e-05 9.625968e-05
6.091230e-05 9.612446e-05
6.085918e-05 9.598900e-05
6.080419e-05 9.585411e-05
6.074728e-05 9.572052e-05
6.068838e-05 9.558894e-05
6.062748e-05 9.545999e-05
6.056460e-05 9.533422e-05
6.049978e-05 9.521215e-05
6.043310e-05 9.509422e-05
6.036470e-05 9.498081e-05
6.029473e-05 9.487226e-05
6.022339e-05 9.476885e-05
6.015092e-05 9.467081e-05
6.007762e-05 9.457833e-05
6.000380e-05 9.449156e-05
5.992983e-05 9.441060e-05
5.985612e-05 9.433551e-05
5.978313e-05 9.426631e-05
5.971137e-05 9.420298e-05
5.964137e-05 9.414547e-05
5.957374e-05 9.409368e-05
5.950911e-05 9.404749e-05
5.944817e-05 9.400673e-05
5.939163e-05 9.397120e-05
5.934026e-05 9.394069e-05
5.929484e-05 9.391493e-05
5.925619e-05 9.389364e-05
5.922513e-05 9.387653e-05
5.920249e-05 9.386328e-05
5.918908e-05 9.385356e-05
5.918567e-05 9.384705e-05
5.919298e-05 9.384341e-05
5.921163e-05 9.384232e-05
5.924216e-05 9.384348e-05
5.928495e-05 9.384661e-05
5.934024e-05 9.385145e-05
5.940807e-05 9.385779e-05
5.948832e-05 9.386544e-05
5.958064e-05 9.387427e-05
5.968451e-05 9.388418e-05
5.979923e-05 9.389511e-05
5.992393e-05 9.390704e-05
6.005762e-05 9.391998e-05
6.019920e-05 9.393398e-05
6.034753e-05 9.394909e-05
6.050144e-05 9.396538e-05
6.065974e-05 9.398295e-05
6.082130e-05 9.400187e-05
6.098502e-05 9.402222e-05
6.114987e-05 9.404409e-05
6.131487e-05 9.406753e-05
6.147915e-05 9.409259e-05
6.164188e-05 9.411931e-05
6.180233e-05 9.414770e-05
6.195983e-05 9.417776e-05
6.211377e-05 9.420947e-05
6.226361e-05 9.424278e-05
6.240886e-05 9.427763e-05
6.254907e-05 9.431394e-05
6.268384e-05 9.435160e-05
6.281281e-05 9.439048e-05
6.293566e-05 9.443044e-05
6.305209e-05 9.447129e-05
6.316185e-05 9.451286e-05
6.326470e-05 9.455491e-05
6.336044e-05 9.459721e-05
6.344890e-05 9.463947e-05
6.352994e-05 9.468139e-05
6.360346e-05 9.472264e-05
6.366937e-05 9.476284e-05
6.372764e-05 9.480160e-05
6.377829e-05 9.483848e-05
6.382135e-05 9.487300e-05
6.385693e-05 9.490467e-05
6.388515e-05 9.493293e-05
6.390620e-05 9.495724e-05
6.392032e-05 9.497701e-05
6.392776e-05 9.499163e-05
6.392886e-05 9.500051e-05
6.392395e-05 9.500304e-05
6.391342e-05 9.499865e-05
6.389768e-05 9.498678e-05
6.387715e-05 9.496693e-05
6.385225e-05 9.493866e-05
6.382341e-05 9.490163e-05
6.379105e-05 9.485557e-05
6.375556e-05 9.480035e-05
6.371731e-05 9.473595e-05
6.367662e-05 9.466249e-05
6.363376e-05 9.458025e-05
6.358898e-05 9.448961e-05
6.354244e-05 9.439112e-05
6.349428e-05 9.428544e-05
6.344457e-05 9.417331e-05
6.339335e-05 9.405559e-05
6.334061e-05 9.393316e-05
6.328634e-05 9.380695e-05
6.323047e-05 9.367790e-05
6.317295e-05 9.354695e-05
6.311372e-05 9.341500e-05
6.305271e-05 9.328290e-05
6.298988e-05 9.315148e-05
6.292519e-05 9.302148e-05
6.285865e-05 9.289359e-05
6.279026e-05 9.276845e-05
6.272008e-05 9.264660e-05
6.264818e-05 9.252856e-05
6.257468e-05 9.241476e-05
6.249972e-05 9.230558e-05
6.242347e-05 9.220133e-05
6.234617e-05 9.210230e-05
6.226806e-05 9.200870e-05
6.218944e-05 9.192070e-05
6.211063e-05 9.183843e-05
6.203202e-05 9.176196e-05
6.195402e-05 9.169134e-05
6.187709e-05 9.162656e-05
6.180172e-05 9.156757e-05
6.172846e-05 9.151428e-05
6.165789e-05 9.146656e-05
6.159066e-05 9.142425e-05
6.152742e-05 9.138715e-05
6.146888e-05 9.135502e-05
6.141580e-05 9.132758e-05
6.136895e-05 9.130454e-05
6.132911e-05 9.128557e-05
6.129710e-05 9.127032e-05
6.127372e-05 9.125843e-05
6.125976e-05 9.124952e-05
6.125597e-05 9.124321e-05
6.126305e-05 9.123915e-05
6.128161e-05 9.123696e-05
6.131215e-05 9.123633e-05
6.135505e-05 9.123693e-05
6.141053e-05 9.123851e-05
6.147862e-05 9.124084e-05
6.155917e-05 9.124375e-05
6.165186e-05 9.124713e-05
6.175614e-05 9.125090e-05
6.187130e-05 9.125506e-05
6.199648e-05 9.125962e-05
6.213070e-05 9.126467e-05
6.227286e-05 9.127031e-05
6.242182e-05 9.127665e-05
6.257642e-05 9.128386e-05
6.273549e-05 9.129207e-05
6.289788e-05 9.130144e-05
6.306252e-05 9.131212e-05
6.322836e-05 9.132424e-05
6.339446e-05 9.133792e-05
6.355993e-05 9.135327e-05
6.372395e-05 9.137036e-05
6.388580e-05 9.138925e-05
6.404479e-05 9.140998e-05
6.420033e-05 9.143257e-05
6.435188e-05 9.145700e-05
6.449892e-05 9.148324e-05
6.464102e-05 9.151123e-05
6.477778e-05 9.154089e-05
6.490882e-05 9.157210e-05
6.503381e-05 9.160476e-05
6.515244e-05 9.163869e-05
6.526446e-05 9.167372e-05
6.536961e-05 9.170964e-05
6.546767e-05 9.174623e-05
6.555847e-05 9.178320e-05
6.564184e-05 9.182028e-05
6.571765e-05 9.185713e-05
6.578582e-05 9.189338e-05
6.584627e-05 9.192864e-05
6.589900e-05 9.196247e-05
6.594403e-05 9.199440e-05
6.598140e-05 9.202391e-05
6.601124e-05 9.205047e-05
6.603369e-05 9.207350e-05
6.604894e-05 9.209240e-05
6.605724e-05 9.210656e-05
6.605885e-05 9.211536e-05
6.605410e-05 9.211817e-05
6.604334e-05 9.211441e-05
6.602692e-05 9.210348e-05
6.600525e-05 9.208488e-05
6.597873e-05 9.205813e-05
6.594776e-05 9.202286e-05
6.591275e-05 9.197879e-05
6.587407e-05 9.192575e-05
6.583209e-05 9.186371e-05
6.578714e-05 9.179278e-05
6.573952e-05 9.171320e-05
6.568948e-05 9.162536e-05
6.563722e-05 9.152978e-05
6.558292e-05 9.142712e-05
6.552669e-05 9.131811e-05
6.546863e-05 9.120361e-05
6.540877e-05 9.108449e-05
6.534716e-05 9.096170e-05
6.528379e-05 9.083617e-05
6.521866e-05 9.070883e-05
6.515176e-05 9.058059e-05
6.508308e-05 9.045232e-05
6.501261e-05 9.032482e-05
6.494039e-05 9.019886e-05
6.486643e-05 9.007511e-05
6.479079e-05 8.995421e-05
6.471356e-05 8.983672e-05
6.463483e-05 8.972311e-05
6.455476e-05 8.961384e-05
6.447349e-05 8.950926e-05
6.439124e-05 8.940969e-05
6.430824e-05 8.931538e-05
6.422475e-05 8.922654e-05
6.414108e-05 8.914332e-05
6.405757e-05 8.906583e-05
6.397460e-05 8.899413e-05
6.389257e-05 8.892822e-05
6.381195e-05 8.886808e-05
6.373324e-05 8.881363e-05
6.365697e-05 8.876475e-05
6.358372e-05 8.872127e-05
6.351411e-05 8.868300e-05
6.344879e-05 8.864969e-05
6.338847e-05 8.862106e-05
6.333386e-05 8.859679e-05
6.328573e-05 8.857655e-05
6.324485e-05 8.855996e-05
6.321200e-05 8.854662e-05
6.318796e-05 8.853612e-05
6.317350e-05 8.852805e-05
6.316935e-05 8.852198e-05
6.317617e-05 8.851750e-05
6.319457e-05 8.851423e-05
6.322502e-05 8.851180e-05
6.326788e-05 8.850987e-05
6.332335e-05 8.850818e-05
6.339146e-05 8.850650e-05
6.347205e-05 8.850466e-05
6.356477e-05 8.850257e-05
6.366909e-05 8.850020e-05
6.378430e-05 8.849757e-05
6.390954e-05 8.849475e-05
6.404382e-05 8.849189e-05
6.418606e-05 8.848914e-05
6.433514e-05 8.848671e-05
6.448990e-05 8.848480e-05
6.464917e-05 8.848363e-05
6.481184e-05 8.848342e-05
6.497681e-05 8.848438e-05
6.514308e-05 8.848672e-05
6.530970e-05 8.849059e-05
6.547578e-05 8.849617e-05
6.564053e-05 8.850357e-05
6.580320e-05 8.851290e-05
6.596315e-05 8.852423e-05
6.611975e-05 8.853762e-05
6.627247e-05 8.855309e-05
6.642080e-05 8.857062e-05
6.656431e-05 8.859019e-05
6.670257e-05 8.861174e-05
6.683522e-05 8.863519e-05
6.696191e-05 8.866042e-05
6.708234e-05 8.868731e-05
6.719623e-05 8.871568e-05
6.730331e-05 8.874535e-05
6.740336e-05 8.877610e-05
6.749617e-05 8.880767e-05
6.758158e-05 8.883977e-05
6.765943e-05 8.887209e-05
6.772961e-05 8.890427e-05
6.779204e-05 8.893590e-05
6.784668e-05 8.896657e-05
6.789350e-05 8.899579e-05
6.793255e-05 8.902305e-05
6.796390e-05 8.904781e-05
6.798766e-05 8.906947e-05
6.800400e-05 8.908744e-05
6.801312e-05 8.910109e-05
6.801525e-05 8.910978e-05
6.801067e-05 8.911287e-05
6.799970e-05 8.910974e-05
6.798267e-05 8.909980e-05
6.795995e-05 8.908250e-05
6.793190e-05 8.905736e-05
6.789890e-05 8.902398e-05
6.786135e-05 8.898205e-05
6.781962e-05 8.893138e-05
6.777406e-05 8.887192e-05
6.772501e-05 8.880376e-05
6.767279e-05 8.872712e-05
6.761766e-05 8.864238e-05
6.755986e-05 8.855004e-05
6.749961e-05 8.845076e-05
6.743706e-05 8.834525e-05
6.737235e-05 8.823437e-05
6.730559e-05 8.811898e-05
6.723686e-05 8.800003e-05
6.716620e-05 8.787845e-05
6.709369e-05 8.775517e-05
6.701935e-05 8.763109e-05
6.694323e-05 8.750709e-05
6.686539e-05 8.738396e-05
6.678587e-05 8.726247e-05
6.670475e-05 8.714329e-05
6.662212e-05 8.702706e-05
6.653810e-05 8.691431e-05
6.645283e-05 8.680554e-05
6.636645e-05 8.670117e-05
6.627917e-05 8.660156e-05
6.619120e-05 8.650700e-05
6.610279e-05 8.641775e-05
6.601422e-05 8.633398e-05
6.592579e-05 8.625583e-05
6.583786e-05 8.618339e-05
6.575081e-05 8.611670e-05
6.566504e-05 8.605574e-05
6.558102e-05 8.600045e-05
6.549924e-05 8.595073e-05
6.542022e-05 8.590642e-05
6.534454e-05 8.586734e-05
6.527280e-05 8.583323e-05
6.520563e-05 8.580382e-05
6.514373e-05 8.577879e-05
6.508779e-05 8.575779e-05
6.503855e-05 8.574041e-05
6.499676e-05 8.572626e-05
6.496318e-05 8.571488e-05
6.493856e-05 8.570581e-05
6.492365e-05 8.569861e-05
6.491915e-05 8.569279e-05
6.492570e-05 8.568792e-05
6.494388e-05 8.568357e-05
6.497413e-05 8.567935e-05
6.501680e-05 8.567490e-05
6.507208e-05 8.566995e-05
6.513997e-05 8.566426e-05
6.522031e-05 8.565768e-05
6.531275e-05 8.565013e-05
6.541675e-05 8.564162e-05
6.553160e-05 8.563221e-05
6.565645e-05 8.562202e-05
6.579033e-05 8.561126e-05
6.593217e-05 8.560014e-05
6.608085e-05 8.558893e-05
6.623522e-05 8.557791e-05
6.639415e-05 8.556736e-05
6.655652e-05 8.555758e-05
6.672127e-05 8.554882e-05
6.688739e-05 8.554136e-05
6.705394e-05 8.553542e-05
6.722006e-05 8.553120e-05
6.738496e-05 8.552889e-05
6.754790e-05 8.552862e-05
6.770823e-05 8.553052e-05
6.786535e-05 8.553466e-05
6.801871e-05 8.554111e-05
6.816783e-05 8.554987e-05
6.831223e-05 8.556096e-05
6.845153e-05 8.557433e-05
6.858533e-05 8.558993e-05
6.871329e-05 8.560766e-05
6.883509e-05 8.562741e-05
6.895045e-05 8.564903e-05
6.905909e-05 8.567234e-05
6.916078e-05 8.569714e-05
6.925529e-05 8.572318e-05
6.934244e-05 8.575020e-05
6.942206e-05 8.577788e-05
6.949402e-05 8.580587e-05
6.955820e-05 8.583378e-05
6.961454e-05 8.586117e-05
6.966301e-05 8.588758e-05
6.970359e-05 8.591250e-05
6.973635e-05 8.593536e-05
6.976135e-05 8.595559e-05
6.977872e-05 8.597257e-05
6.978862e-05 8.598565e-05
6.979126e-05 8.599420e-05
6.978687e-05 8.599756e-05
6.977574e-05 8.599508e-05
6.975815e-05 8.598616e-05
6.973444e-05 8.597024e-05
6.970496e-05 8.594679e-05
6.967006e-05 8.591541e-05
6.963011e-05 8.587576e-05
6.958546e-05 8.582763e-05
6.953648e-05 8.577096e-05
6.948350e-05 8.570581e-05
6.942686e-05 8.563238e-05
6.936683e-05 8.555103e-05
6.930370e-05 8.546226e-05
6.923770e-05 8.536669e-05
6.916905e-05 8.526506e-05
6.909793e-05 8.515817e-05
6.902449e-05 8.504692e-05
6.894886e-05 8.493222e-05
6.887118e-05 8.481501e-05
6.879153e-05 8.469621e-05
6.871001e-05 8.457673e-05
6.862672e-05 8.445742e-05
6.854176e-05 8.433910e-05
6.845522e-05 8.422250e-05
6.836723e-05 8.410830e-05
6.827790e-05 8.399714e-05
6.818739e-05 8.388953e-05
6.809585e-05 8.378598e-05
6.800348e-05 8.368687e-05
6.791049e-05 8.359257e-05
6.781710e-05 8.350336e-05
6.772359e-05 8.341947e-05
6.763023e-05 8.334106e-05
6.753736e-05 8.326826e-05
6.744532e-05 8.320112e-05
6.735449e-05 8.313967e-05
6.726528e-05 8.308387e-05
6.717815e-05 8.303362e-05
6.709359e-05 8.298880e-05
6.701210e-05 8.294923e-05
6.693424e-05 8.291466e-05
6.686061e-05 8.288484e-05
6.679183e-05 8.285944e-05
6.672856e-05 8.283810e-05
6.667148e-05 8.282042e-05
6.662131e-05 8.280598e-05
6.657875e-05 8.279431e-05
6.654456e-05 8.278492e-05
6.651946e-05 8.277733e-05
6.650415e-05 8.277101e-05
6.649931e-05 8.276547e-05
6.650557e-05 8.276023e-05
6.652345e-05 8.275481e-05
6.655340e-05 8.274881e-05
6.659574e-05 8.274186e-05
6.665063e-05 8.273366e-05
6.671807e-05 8.272398e-05
6.679788e-05 8.271268e-05
6.688971e-05 8.269971e-05
6.699303e-05 8.268509e-05
6.710713e-05 8.266893e-05
6.723117e-05 8.265141e-05
6.736418e-05 8.263278e-05
6.750511e-05 8.261333e-05
6.765287e-05 8.259338e-05
6.780633e-05 8.257329e-05
6.796436e-05 8.255340e-05
6.812587e-05 8.253407e-05
6.828982e-05 8.251563e-05
6.845521e-05 8.249840e-05
6.862113e-05 8.248266e-05
6.878671e-05 8.246867e-05
6.895119e-05 8.245665e-05
6.911383e-05 8.244678e-05
6.927400e-05 8.243924e-05
6.943109e-05 8.243412e-05
6.958456e-05 8.243152e-05
6.973393e-05 8.243149e-05
6.987874e-05 8.243406e-05
7.001858e-05 8.243920e-05
7.015307e-05 8.244689e-05
7.028185e-05 8.245706e-05
7.040461e-05 8.246960e-05
7.052104e-05 8.248439e-05
7.063086e-05 8.250126e-05
7.073383e-05 8.252003e-05
7.082972e-05 8.254046e-05
7.091831e-05 8.256230e-05
7.099942e-05 8.258524e-05
7.107290e-05 8.260895e-05
7.113861e-05 8.263303e-05
7.119647e-05 8.265706e-05
7.124641e-05 8.268057e-05
7.128839e-05 8.270305e-05
7.132243e-05 8.272395e-05
7.134858e-05 8.274267e-05
7.136692e-05 8.275859e-05
7.137758e-05 8.277107e-05
7.138071e-05 8.277945e-05
7.137653e-05 8.278306e-05
7.136527e-05 8.278124e-05
7.134719e-05 8.277337e-05
7.132259e-05 8.275887e-05
7.129178e-05 8.273720e-05
7.125509e-05 8.270793e-05
7.121287e-05 8.267070e-05
7.116547e-05 8.262529e-05
7.111323e-05 8.257160e-05
7.105651e-05 8.250968e-05
7.099564e-05 8.243971e-05
7.093092e-05 8.236204e-05
7.086268e-05 8.227714e-05
7.079117e-05 8.218563e-05
7.071665e-05 8.208821e-05
7.063935e-05 8.198570e-05
7.055949e-05 8.187897e-05
7.047724e-05 8.176892e-05
7.039279e-05 8.165649e-05
7.030628e-05 8.154259e-05
7.021787e-05 8.142811e-05
7.012770e-05 8.131391e-05
7.003592e-05 8.120080e-05
6.994266e-05 8.108949e-05
6.984810e-05 8.098068e-05
6.975238e-05 8.087497e-05
6.965569e-05 8.077288e-05
6.955821e-05 8.067489e-05
6.946017e-05 8.058140e-05
6.936178e-05 8.049274e-05
6.926330e-05 8.040919e-05
6.916501e-05 8.033094e-05
6.906720e-05 8.025817e-05
6.897020e-05 8.019096e-05
6.887436e-05 8.012936e-05
6.878007e-05 8.007337e-05
6.868774e-05 8.002291e-05
6.859780e-05 7.997789e-05
6.851074e-05 7.993813e-05
6.842706e-05 7.990342e-05
6.834731e-05 7.987350e-05
6.827205e-05 7.984806e-05
6.820189e-05 7.982676e-05
6.813748e-05 7.980918e-05
6.807945e-05 7.979490e-05
6.802851e-05 7.978343e-05
6.798535e-05 7.977429e-05
6.795066e-05 7.976693e-05
6.792515e-05 7.976083e-05
6.790950e-05 7.975542e-05
6.790435e-05 7.975018e-05
6.791028e-05 7.974457e-05
6.792781e-05 7.973812e-05
6.795736e-05 7.973036e-05
6.799922e-05 7.972093e-05
6.805353e-05 7.970951e-05
6.812028e-05 7.969588e-05
6.819929e-05 7.967990e-05
6.829020e-05 7.966154e-05
6.839247e-05 7.964086e-05
6.850542e-05 7.961801e-05
6.862821e-05 7.959322e-05
6.875990e-05 7.956679e-05
6.889944e-05 7.953907e-05
6.904577e-05 7.951045e-05
6.919778e-05 7.948136e-05
6.935436e-05 7.945220e-05
6.951446e-05 7.942339e-05
6.967703e-05 7.939533e-05
6.984112e-05 7.936839e-05
7.000583e-05 7.934290e-05
7.017030e-05 7.931919e-05
7.033378e-05 7.929750e-05
7.049556e-05 7.927808e-05
7.065500e-05 7.926111e-05
7.081152e-05 7.924676e-05
7.096458e-05 7.923512e-05
7.111369e-05 7.922630e-05
7.125840e-05 7.922033e-05
7.139829e-05 7.921723e-05
7.153300e-05 7.921699e-05
7.166216e-05 7.921955e-05
7.178544e-05 7.922484e-05
7.190254e-05 7.923275e-05
7.201317e-05 7.924313e-05
7.211706e-05 7.925580e-05
7.221399e-05 7.927055e-05
7.230371e-05 7.928714e-05
7.238603e-05 7.930526e-05
7.246078e-05 7.932460e-05
7.252780e-05 7.934476e-05
7.258697e-05 7.936535e-05
7.263820e-05 7.938588e-05
7.268144e-05 7.940585e-05
7.271665e-05 7.942470e-05
7.274386e-05 7.944185e-05
7.276310e-05 7.945667e-05
7.277447e-05 7.946850e-05
7.277810e-05 7.947667e-05
7.277414e-05 7.948052e-05
7.276279e-05 7.947937e-05
7.274428e-05 7.947259e-05
7.271886e-05 7.945955e-05
7.268683e-05 7.943974e-05
7.264848e-05 7.941267e-05
7.260414e-05 7.937800e-05
7.255415e-05 7.933546e-05
7.249884e-05 7.928494e-05
7.243857e-05 7.922646e-05
7.237368e-05 7.916020e-05
7.230451e-05 7.908648e-05
7.223138e-05 7.900575e-05
7.215461e-05 7.891860e-05
7.207448e-05 7.882574e-05
7.199128e-05 7.872796e-05
7.190527e-05 7.862611e-05
7.181669e-05 7.852110e-05
7.172576e-05 7.841384e-05
7.163269e-05 7.830523e-05
7.153769e-05 7.819616e-05
7.144096e-05 7.808747e-05
7.134267e-05 7.797995e-05
7.124303e-05 7.787434e-05
7.114222e-05 7.777128e-05
7.104044e-05 7.767139e-05
7.093790e-05 7.757517e-05
7.083483e-05 7.748310e-05
7.073145e-05 7.739554e-05
7.062801e-05 7.731283e-05
7.052478e-05 7.723522e-05
7.042205e-05 7.716290e-05
7.032013e-05 7.709601e-05
7.021934e-05 7.703463e-05
7.012004e-05 7.697878e-05
7.002262e-05 7.692844e-05
6.992747e-05 7.688351e-05
6.983504e-05 7.684386e-05
6.974578e-05 7.680929e-05
6.966021e-05 7.677957e-05
6.957883e-05 7.675440e-05
6.950221e-05 7.673344e-05
6.943092e-05 7.671630e-05
6.936558e-05 7.670255e-05
6.930681e-05 7.669171e-05
6.925529e-05 7.668326e-05
6.921166e-05 7.667668e-05
6.917660e-05 7.667138e-05
6.915077e-05 7.666678e-05
6.913483e-05 7.666231e-05
6.912938e-05 7.665738e-05
6.913497e-05 7.665143e-05
6.915209e-05 7.664396e-05
6.918113e-05 7.663448e-05
6.922236e-05 7.662260e-05
6.927590e-05 7.660800e-05
6.934174e-05 7.659046e-05
6.941967e-05 7.656985e-05
6.950934e-05 7.654617e-05
6.961022e-05 7.651951e-05
6.972163e-05 7.649004e-05
6.984274e-05 7.645806e-05
6.997264e-05 7.642392e-05
7.011032e-05 7.638803e-05
7.025470e-05 7.635085e-05
7.040473e-05 7.631286e-05
7.055933e-05 7.627453e-05
7.071745e-05 7.623634e-05
7.087809e-05 7.619876e-05
7.104031e-05 7.616220e-05
7.120323e-05 7.612706e-05
7.136602e-05 7.609370e-05
7.152794e-05 7.606242e-05
7.168829e-05 7.603351e-05
7.184646e-05 7.600718e-05
7.200186e-05 7.598363e-05
7.215397e-05 7.596301e-05
7.230230e-05 7.594542e-05
7.244640e-05 7.593094e-05
7.258588e-05 7.591961e-05
7.272033e-05 7.591143e-05
7.284942e-05 7.590638e-05
7.297280e-05 7.590440e-05
7.309016e-05 7.590540e-05
7.320121e-05 7.590924e-05
7.330567e-05 7.591578e-05
7.340329e-05 7.592480e-05
7.349383e-05 7.593607e-05
7.357708e-05 7.594931e-05
7.365284e-05 7.596421e-05
7.372093e-05 7.598040e-05
7.378121e-05 7.599746e-05
7.383356e-05 7.601494e-05
7.387790e-05 7.603233e-05
7.391416e-05 7.604908e-05
7.394233e-05 7.606459e-05
7.396241e-05 7.607825e-05
7.397446e-05 7.608939e-05
7.397856e-05 7.609734e-05
7.397484e-05 7.610142e-05
7.396344e-05 7.610094e-05
7.394456e-05 7.609525e-05
7.391842e-05 7.608374e-05
7.388528e-05 7.606584e-05
7.384540e-05 7.604109e-05
7.379910e-05 7.600908e-05
7.374669e-05 7.596956e-05
7.368850e-05 7.592239e-05
7.362489e-05 7.586756e-05
7.355622e-05 7.580524e-05
7.348282e-05 7.573571e-05
7.340506e-05 7.565943e-05
7.332329e-05 7.557695e-05
7.323784e-05 7.548897e-05
7.314902e-05 7.539626e-05
7.305716e-05 7.529966e-05
7.296255e-05 7.520005e-05
7.286546e-05 7.509832e-05
7.276616e-05 7.499538e-05
7.266491e-05 7.489210e-05
7.256194e-05 7.478929e-05
7.245749e-05 7.468775e-05
7.235180e-05 7.458818e-05
7.224509e-05 7.449125e-05
7.213761e-05 7.439752e-05
7.202959e-05 7.430751e-05
7.192127e-05 7.422166e-05
7.181291e-05 7.414035e-05
7.170478e-05 7.406387e-05
7.159716e-05 7.399247e-05
7.149035e-05 7.392632e-05
7.138467e-05 7.386555e-05
7.128044e-05 7.381022e-05
7.117802e-05 7.376031e-05
7.107780e-05 7.371579e-05
7.098017e-05 7.367655e-05
7.088557e-05 7.364241e-05
7.079444e-05 7.361316e-05
7.070726e-05 7.358852e-05
7.062454e-05 7.356819e-05
7.054681e-05 7.355178e-05
7.047464e-05 7.353887e-05
7.040860e-05 7.352899e-05
7.034930e-05 7.352163e-05
7.029737e-05 7.351623e-05
7.025343e-05 7.351222e-05
7.021812e-05 7.350900e-05
7.019207e-05 7.350593e-05
7.017589e-05 7.350241e-05
7.017015e-05 7.349781e-05
7.017538e-05 7.349154e-05
7.019204e-05 7.348307e-05
7.022047e-05 7.347190e-05
7.026093e-05 7.345761e-05
7.031352e-05 7.343988e-05
7.037820e-05 7.341850e-05
7.045478e-05 7.339334e-05
7.054291e-05 7.336442e-05
7.064204e-05 7.333186e-05
7.075152e-05 7.329588e-05
7.087054e-05 7.325683e-05
7.099821e-05 7.321510e-05
7.113353e-05 7.317116e-05
7.127548e-05 7.312555e-05
7.142301e-05 7.307878e-05
7.157508e-05 7.303141e-05
7.173068e-05 7.298398e-05
7.188882e-05 7.293700e-05
7.204861e-05 7.289095e-05
7.220917e-05 7.284628e-05
7.236972e-05 7.280339e-05
7.252951e-05 7.276264e-05
7.268789e-05 7.272433e-05
7.284423e-05 7.268873e-05
7.299797e-05 7.265607e-05
7.314860e-05 7.262653e-05
7.329564e-05 7.260023e-05
7.343864e-05 7.257729e-05
7.357721e-05 7.255777e-05
7.371095e-05 7.254169e-05
7.383951e-05 7.252905e-05
7.396256e-05 7.251981e-05
7.407978e-05 7.251389e-05
7.419086e-05 7.251119e-05
7.429553e-05 7.251156e-05
7.439351e-05 7.251481e-05
7.448456e-05 7.252073e-05
7.456844e-05 7.252905e-05
7.464494e-05 7.253947e-05
7.471387e-05 7.255161e-05
7.477505e-05 7.256510e-05
7.482834e-05 7.257946e-05
7.487363e-05 7.259421e-05
7.491081e-05 7.260879e-05
7.493984e-05 7.262262e-05
7.496070e-05 7.263507e-05
7.497338e-05 7.264549e-05
7.497794e-05 7.265318e-05
7.497446e-05 7.265747e-05
7.496306e-05 7.265766e-05
7.494388e-05 7.265310e-05
7.491711e-05 7.264314e-05
7.488296e-05 7.262723e-05
7.484170e-05 7.260486e-05
7.479359e-05 7.257564e-05
7.473894e-05 7.253928e-05
7.467808e-05 7.249561e-05
7.461136e-05 7.244463e-05
7.453913e-05 7.238645e-05
7.446177e-05 7.232137e-05
7.437965e-05 7.224980e-05
7.429316e-05 7.217228e-05
7.420267e-05 7.208949e-05
7.410856e-05 7.200217e-05
7.401117e-05 7.191114e-05
7.391085e-05 7.181727e-05
7.380794e-05 7.172144e-05
7.370275e-05 7.162453e-05
7.359559e-05 7.152739e-05
7.348675e-05 7.143082e-05
7.337650e-05 7.133561e-05
7.326513e-05 7.124244e-05
7.315290e-05 7.115195e-05
7.304008e-05 7.106472e-05
7.292695e-05 7.098123e-05
7.281376e-05 7.090191e-05
7.270080e-05 7.082711e-05
7.258836e-05 7.075713e-05
7.247672e-05 7.069220e-05
7.236620e-05 7.063246e-05
7.225712e-05 7.057802e-05
7.214982e-05 7.052891e-05
7.204464e-05 7.048513e-05
7.194197e-05 7.044659e-05
7.184220e-05 7.041316e-05
7.174575e-05 7.038465e-05
7.165305e-05 7.036081e-05
7.156457e-05 7.034136e-05
7.148080e-05 7.032593e-05
7.140224e-05 7.031413e-05
7.132944e-05 7.030549e-05
7.126293e-05 7.029951e-05
7.120330e-05 7.029566e-05
7.115114e-05 7.029333e-05
7.110704e-05 7.029192e-05
7.107160e-05 7.029078e-05
7.104541e-05 7.028925e-05
7.102905e-05 7.028668e-05
7.102306e-05 7.028243e-05
7.102791e-05 7.027587e-05
7.104404e-05 7.026643e-05
7.107176e-05 7.025360e-05
7.111131e-05 7.023695e-05
7.116276e-05 7.021616e-05
7.122608e-05 7.019100e-05
7.130105e-05 7.016138e-05
7.138731e-05 7.012732e-05
7.148436e-05 7.008898e-05
7.159153e-05 7.004662e-05
7.170804e-05 7.000062e-05
7.183303e-05 6.995145e-05
7.196553e-05 6.989962e-05
7.210454e-05 6.984572e-05
7.224906e-05 6.979035e-05
7.239808e-05 6.973411e-05
7.255062e-05 6.967760e-05
7.270572e-05 6.962139e-05
7.286252e-05 6.956601e-05
7.302017e-05 6.951196e-05
7.317791e-05 6.945969e-05
7.333503e-05 6.940959e-05
7.349088e-05 6.936203e-05
7.364485e-05 6.931729e-05
7.379641e-05 6.927563e-05
7.394503e-05 6.923726e-05
7.409027e-05 6.920236e-05
7.423167e-05 6.917103e-05
7.436884e-05 6.914338e-05
7.450141e-05 6.911946e-05
7.462900e-05 6.909927e-05
7.475129e-05 6.908280e-05
7.486796e-05 6.906999e-05
7.497869e-05 6.906075e-05
7.508320e-05 6.905495e-05
7.518120e-05 6.905243e-05
7.527244e-05 6.905298e-05
7.535667e-05 6.905635e-05
7.543365e-05 6.906224e-05
7.550317e-05 6.907031e-05
7.556504e-05 6.908016e-05
7.561909e-05 6.909136e-05
7.566516e-05 6.910342e-05
7.570314e-05 6.911579e-05
7.573294e-05 6.912788e-05
7.575449e-05 6.913909e-05
7.576776e-05 6.914873e-05
7.577277e-05 6.915615e-05
7.576955e-05 6.916063e-05
7.575817e-05 6.916150e-05
7.573876e-05 6.915807e-05
7.571145e-05 6.914971e-05
7.567643e-05 6.913584e-05
7.563392e-05 6.911594e-05
7.558417e-05 6.908960e-05
7.552747e-05 6.905651e-05
7.546415e-05 6.901651e-05
7.539454e-05 6.896954e-05
7.531901e-05 6.891572e-05
7.523795e-05 6.885531e-05
7.515176e-05 6.878869e-05
7.506086e-05 6.871641e-05
7.496565e-05 6.863908e-05
7.486655e-05 6.855746e-05
7.476397e-05 6.847233e-05
7.465831e-05 6.838453e-05
7.454993e-05 6.829492e-05
7.443922e-05 6.820437e-05
7.432652e-05 6.811371e-05
7.421218e-05 6.802372e-05
7.409651e-05 6.793517e-05
7.397985e-05 6.784872e-05
7.386249e-05 6.776500e-05
7.374473e-05 6.768455e-05
7.362687e-05 6.760787e-05
7.350921e-05 6.753535e-05
7.339205e-05 6.746734e-05
7.327568e-05 6.740411e-05
7.316041e-05 6.734586e-05
7.304656e-05 6.729273e-05
7.293447e-05 6.724481e-05
7.282445e-05 6.720211e-05
7.271688e-05 6.716459e-05
7.261212e-05 6.713216e-05
7.251056e-05 6.710467e-05
7.241259e-05 6.708189e-05
7.231865e-05 6.706355e-05
7.222918e-05 6.704934e-05
7.214465e-05 6.703888e-05
7.206553e-05 6.703172e-05
7.199234e-05 6.702738e-05
7.192560e-05 6.702533e-05
7.186585e-05 6.702499e-05
7.181364e-05 6.702574e-05
7.176953e-05 6.702693e-05
7.173408e-05 6.702788e-05
7.170785e-05 6.702790e-05
7.169137e-05 6.702630e-05
7.168514e-05 6.702240e-05
7.168960e-05 6.701557e-05
7.170514e-05 6.700519e-05
7.173206e-05 6.699076e-05
7.177056e-05 6.697181e-05
7.182070e-05 6.694802e-05
7.188242e-05 6.691918e-05
7.195551e-05 6.688519e-05
7.203962e-05 6.684611e-05
7.213424e-05 6.680212e-05
7.223873e-05 6.675353e-05
7.235234e-05 6.670075e-05
7.247421e-05 6.664430e-05
7.260343e-05 6.658476e-05
7.273903e-05 6.652277e-05
7.288004e-05 6.645898e-05
7.302549e-05 6.639406e-05
7.317443e-05 6.632867e-05
7.332596e-05 6.626342e-05
7.347922e-05 6.619890e-05
7.363341e-05 6.613567e-05
7.378780e-05 6.607420e-05
7.394170e-05 6.601494e-05
7.409447e-05 6.595827e-05
7.424555e-05 6.590454e-05
7.439438e-05 6.585403e-05
7.454049e-05 6.580698e-05
7.468342e-05 6.576358e-05
7.482273e-05 6.572399e-05
7.495804e-05 6.568831e-05
7.508897e-05 6.565662e-05
7.521515e-05 6.562895e-05
7.533626e-05 6.560530e-05
7.545197e-05 6.558565e-05
7.556196e-05 6.556990e-05
7.566594e-05 6.555796e-05
7.576363e-05 6.554968e-05
7.585475e-05 6.554485e-05
7.593902e-05 6.554325e-05
7.601622e-05 6.554460e-05
7.608610e-05 6.554856e-05
7.614844e-05 6.555475e-05
7.620305e-05 6.556275e-05
7.624975e-05 6.557207e-05
7.628840e-05 6.558219e-05
7.631885e-05 6.559251e-05
7.634103e-05 6.560242e-05
7.635485e-05 6.561127e-05
7.636028e-05 6.561837e-05
7.635733e-05 6.562304e-05
7.634602e-05 6.562457e-05
7.632644e-05 6.562230e-05
7.629868e-05 6.561556e-05
7.626291e-05 6.560377e-05
7.621930e-05 6.558641e-05
7.616809e-05 6.556305e-05
7.610954e-05 6.553336e-05
7.604397e-05 6.549715e-05
7.597171e-05 6.545436e-05
7.589315e-05 6.540509e-05
7.580867e-05 6.534955e-05
7.571871e-05 6.528813e-05
7.562371e-05 6.522132e-05
7.552411e-05 6.514974e-05
7.542038e-05 6.507409e-05
7.531297e-05 6.499515e-05
7.520231e-05 6.491372e-05
7.508885e-05 6.483066e-05
7.497299e-05 6.474678e-05
7.485515e-05 6.466291e-05
7.473571e-05 6.457982e-05
7.461503e-05 6.449822e-05
7.449348e-05 6.441880e-05
7.437139e-05 6.434213e-05
7.424910e-05 6.426876e-05
7.412693e-05 6.419915e-05
7.400521e-05 6.413369e-05
7.388424e-05 6.407270e-05
7.376435e-05 6.401643e-05
7.364585e-05 6.396506e-05
7.352907e-05 6.391873e-05
7.341435e-05 6.387749e-05
7.330201e-05 6.384135e-05
7.319242e-05 6.381023e-05
7.308593e-05 6.378403e-05
7.298292e-05 6.376256e-05
7.288379e-05 6.374559e-05
7.278893e-05 6.373282e-05
7.269878e-05 6.372390e-05
7.261377e-05 6.371843e-05
7.253437e-05 6.371594e-05
7.246105e-05 6.371593e-05
7.239431e-05 6.371781e-05
7.233464e-05 6.372099e-05
7.228256e-05 6.372481e-05
7.223860e-05 6.372860e-05
7.220328e-05 6.373163e-05
7.217709e-05 6.373319e-05
7.216054e-05 6.373257e-05
7.215409e-05 6.372905e-05
7.215814e-05 6.372196e-05
7.217304e-05 6.371069e-05
7.219907e-05 6.369469e-05
7.223638e-05 6.367351e-05
7.228503e-05 6.364681e-05
7.234495e-05 6.361439e-05
7.241592e-05 6.357615e-05
7.249758e-05 6.353219e-05
7.258944e-05 6.348270e-05
7.269089e-05 6.342804e-05
7.280119e-05 6.336866e-05
7.291953e-05 6.330513e-05
7.304501e-05 6.323809e-05
7.317673e-05 6.316822e-05
7.331374e-05 6.309624e-05
7.345511e-05 6.302287e-05
7.359994e-05 6.294881e-05
7.374737e-05 6.287475e-05
7.389656e-05 6.280133e-05
7.404677e-05 6.272912e-05
7.419727e-05 6.265866e-05
7.434741e-05 6.259044e-05
7.449658e-05 6.252488e-05
7.464423e-05 6.246235e-05
7.478983e-05 6.240316e-05
7.493292e-05 6.234759e-05
7.507304e-05 6.229585e-05
7.520978e-05 6.224812e-05
7.534275e-05 6.220453e-05
7.547158e-05 6.216518e-05
7.559592e-05 6.213013e-05
7.571543e-05 6.209940e-05
7.582977e-05 6.207296e-05
7.593865e-05 6.205077e-05
7.604175e-05 6.203273e-05
7.613878e-05 6.201870e-05
7.622945e-05 6.200852e-05
7.631349e-05 6.200196e-05
7.639063e-05 6.199876e-05
7.646062e-05 6.199860e-05
7.652322e-05 6.200111e-05
7.657821e-05 6.200588e-05
7.662538e-05 6.201243e-05
7.666455e-05 6.202025e-05
7.669556e-05 6.202876e-05
7.671828e-05 6.203735e-05
7.673260e-05 6.204537e-05
7.673844e-05 6.205214e-05
7.673577e-05 6.205698e-05
7.672457e-05 6.205917e-05
7.670489e-05 6.205805e-05
7.667678e-05 6.205296e-05
7.664038e-05 6.204330e-05
7.659582e-05 6.202854e-05
7.654332e-05 6.200823e-05
7.648313e-05 6.198204e-05
7.641554e-05 6.194976e-05
7.634089e-05 6.191130e-05
7.625956e-05 6.186674e-05
7.617196e-05 6.181627e-05
7.607853e-05 6.176025e-05
7.597976e-05 6.169916e-05
7.587613e-05 6.163356e-05
7.576812e-05 6.156415e-05
7.565624e-05 6.149167e-05
7.554098e-05 6.141691e-05
7.542283e-05 6.134067e-05
7.530223e-05 6.126376e-05
7.517966e-05 6.118697e-05
7.505553e-05 6.111106e-05
7.493026e-05 6.103671e-05
7.480424e-05 6.096458e-05
7.467785e-05 6.089524e-05
7.455145e-05 6.082920e-05
7.442539e-05 6.076690e-05
7.430002e-05 6.070872e-05
7.417567e-05 6.065496e-05
7.405267e-05 6.060585e-05
7.393136e-05 6.056155e-05
7.381206e-05 6.052218e-05
7.369510e-05 6.048776e-05
7.358083e-05 6.045830e-05
7.346960e-05 6.043369e-05
7.336175e-05 6.041380e-05
7.325766e-05 6.039844e-05
7.315769e-05 6.038733e-05
7.306225e-05 6.038017e-05
7.297173e-05 6.037658e-05
7.288655e-05 6.037612e-05
7.280714e-05 6.037832e-05
7.273395e-05 6.038262e-05
7.266743e-05 6.038843e-05
7.260805e-05 6.039512e-05
7.255629e-05 6.040200e-05
7.251263e-05 6.040836e-05
7.247754e-05 6.041347e-05
7.245150e-05 6.041658e-05
7.243494e-05 6.041693e-05
7.242829e-05 6.041379e-05
7.243192e-05 6.040648e-05
7.244613e-05 6.039435e-05
7.247117e-05 6.037685e-05
7.250717e-05 6.035351e-05
7.255416e-05 6.032399e-05
7.261207e-05 6.028809e-05
7.268066e-05 6.024574e-05
7.275959e-05 6.019705e-05
7.284838e-05 6.014224e-05
7.294643e-05 6.008169e-05
7.305305e-05 6.001592e-05
7.316743e-05 5.994553e-05
7.328876e-05 5.987122e-05
7.341613e-05 5.979371e-05
7.354866e-05 5.971379e-05
7.368547e-05 5.963222e-05
7.382569e-05 5.954977e-05
7.396849e-05 5.946716e-05
7.411311e-05 5.938507e-05
7.425880e-05 5.930414e-05
7.440489e-05 5.922495e-05
7.455075e-05 5.914800e-05
7.469580e-05 5.907377e-05
7.483951e-05 5.900265e-05
7.498138e-05 5.893499e-05
7.512094e-05 5.887109e-05
7.525777e-05 5.881119e-05
7.539147e-05 5.875549e-05
7.552164e-05 5.870415e-05
7.564793e-05 5.865728e-05
7.576999e-05 5.861497e-05
7.588748e-05 5.857725e-05
7.600007e-05 5.854413e-05
7.610745e-05 5.851556e-05
7.620931e-05 5.849148e-05
7.630534e-05 5.847176e-05
7.639526e-05 5.845626e-05
7.647877e-05 5.844476e-05
7.655558e-05 5.843702e-05
7.662544e-05 5.843274e-05
7.668808e-05 5.843156e-05
7.674325e-05 5.843308e-05
7.679073e-05 5.843685e-05
7.683029e-05 5.844235e-05
7.686175e-05 5.844902e-05
7.688494e-05 5.845625e-05
7.689970e-05 5.846342e-05
7.690593e-05 5.846983e-05
7.690355e-05 5.847481e-05
7.689251e-05 5.847767e-05
7.687279e-05 5.847771e-05
7.684443e-05 5.847428e-05
7.680752e-05 5.846678e-05
7.676217e-05 5.845467e-05
7.670857e-05 5.843749e-05
7.664694e-05 5.841489e-05
7.657757e-05 5.838664e-05
7.650078e-05 5.835265e-05
7.641696e-05 5.831295e-05
7.632654e-05 5.826773e-05
7.622998e-05 5.821731e-05
7.612779e-05 5.816213e-05
7.602047e-05 5.810276e-05
7.590856e-05 5.803983e-05
7.579261e-05 5.797406e-05
7.567315e-05 5.790621e-05
7.555070e-05 5.783706e-05
7.542579e-05 5.776739e-05
7.529891e-05 5.769796e-05
7.517052e-05 5.762948e-05
7.504109e-05 5.756264e-05
7.491104e-05 5.749806e-05
7.478079e-05 5.743628e-05
7.465072e-05 5.737780e-05
7.452122e-05 5.732304e-05
7.439264e-05 5.727234e-05
7.426534e-05 5.722599e-05
7.413966e-05 5.718420e-05
7.401595e-05 5.714713e-05
7.389453e-05 5.711485e-05
7.377575e-05 5.708739e-05
7.365995e-05 5.706470e-05
7.354746e-05 5.704668e-05
7.343862e-05 5.703318e-05
7.333381e-05 5.702397e-05
7.323336e-05 5.701877e-05
7.313766e-05 5.701725e-05
7.304709e-05 5.701899e-05
7.296203e-05 5.702355e-05
7.288289e-05 5.703042e-05
7.281007e-05 5.703902e-05
7.274401e-05 5.704874e-05
7.268513e-05 5.705891e-05
7.263387e-05 5.706883e-05
7.259066e-05 5.707776e-05
7.255593e-05 5.708492e-05
7.253011e-05 5.708955e-05
7.251361e-05 5.709088e-05
7.250678e-05 5.708814e-05
7.250997e-05 5.708063e-05
7.252345e-05 5.706768e-05
7.254741e-05 5.704873e-05
7.258197e-05 5.702332e-05
7.262715e-05 5.699108e-05
7.268284e-05 5.695183e-05
7.274882e-05 5.690552e-05
7.282475e-05 5.685226e-05
7.291015e-05 5.679232e-05
7.300447e-05 5.672611e-05
7.310703e-05 5.665417e-05
7.321707e-05 5.657717e-05
7.333380e-05 5.649584e-05
7.345639e-05 5.641097e-05
7.358399e-05 5.632338e-05
7.371575e-05 5.623389e-05
7.385087e-05 5.614333e-05
7.398857e-05 5.605245e-05
7.412810e-05 5.596199e-05
7.426877e-05 5.587262e-05
7.440994e-05 5.578496e-05
7.455102e-05 5.569956e-05
7.469145e-05 5.561692e-05
7.483072e-05 5.553746e-05
7.496836e-05 5.546156e-05
7.510392e-05 5.538955e-05
7.523698e-05 5.532170e-05
7.536716e-05 5.525822e-05
7.549409e-05 5.519930e-05
7.561740e-05 5.514508e-05
7.573675e-05 5.509565e-05
7.585182e-05 5.505108e-05
7.596226e-05 5.501138e-05
7.606778e-05 5.497654e-05
7.616804e-05 5.494650e-05
7.626275e-05 5.492117e-05
7.635159e-05 5.490040e-05
7.643428e-05 5.488400e-05
7.651051e-05 5.487175e-05
7.657999e-05 5.486336e-05
7.664245e-05 5.485850e-05
7.669762e-05 5.485677e-05
7.674523e-05 5.485773e-05
7.678505e-05 5.486089e-05
7.681685e-05 5.486570e-05
7.684042e-05 5.487156e-05
7.685558e-05 5.487784e-05
7.686218e-05 5.488388e-05
7.686010e-05 5.488899e-05
7.684924e-05 5.489249e-05
7.682956e-05 5.489369e-05
7.680105e-05 5.489194e-05
7.676376e-05 5.488662e-05
7.671778e-05 5.487720e-05
7.666325e-05 5.486321e-05
7.660040e-05 5.484428e-05
7.652948e-05 5.482016e-05
7.645083e-05 5.479075e-05
7.636482e-05 5.475606e-05
7.627189e-05 5.471624e-05
7.617253e-05 5.467160e-05
7.606726e-05 5.462253e-05
7.595663e-05 5.456958e-05
7.584122e-05 5.451335e-05
7.572159e-05 5.445453e-05
7.559834e-05 5.439383e-05
7.547204e-05 5.433201e-05
7.534324e-05 5.426982e-05
7.521249e-05 5.420798e-05
7.508030e-05 5.414718e-05
7.494715e-05 5.408808e-05
7.481353e-05 5.403126e-05
7.467986e-05 5.397726e-05
7.454657e-05 5.392654e-05
7.441407e-05 5.387950e-05
7.428273e-05 5.383646e-05
7.415292e-05 5.379769e-05
7.402500e-05 5.376338e-05
7.389932e-05 5.373365e-05
7.377621e-05 5.370858e-05
7.365602e-05 5.368816e-05
7.353908e-05 5.367233e-05
7.342572e-05 5.366097e-05
7.331629e-05 5.365390e-05
7.321111e-05 5.365088e-05
7.311053e-05 5.365161e-05
7.301491e-05 5.365572e-05
7.292460e-05 5.366279e-05
7.283995e-05 5.367235e-05
7.276135e-05 5.368387e-05
7.268917e-05 5.369674e-05
7.262380e-05 5.371034e-05
7.256562e-05 5.372396e-05
7.251503e-05 5.373688e-05
7.247242e-05 5.374833e-05
7.243817e-05 5.375753e-05
7.241267e-05 5.376368e-05
7.239627e-05 5.376597e-05
7.238930e-05 5.376364e-05
7.239204e-05 5.375595e-05
7.240473e-05 5.374223e-05
7.242754e-05 5.372191e-05
7.246054e-05 5.369450e-05
7.250374e-05 5.365966e-05
7.255702e-05 5.361720e-05
7.262016e-05 5.356709e-05
7.269282e-05 5.350945e-05
7.277455e-05 5.344458e-05
7.286480e-05 5.337292e-05
7.296294e-05 5.329508e-05
7.306826e-05 5.321173e-05
7.318001e-05 5.312366e-05
7.329738e-05 5.303172e-05
7.341960e-05 5.293677e-05
7.354587e-05 5.283968e-05
7.367542e-05 5.274131e-05
7.380752e-05 5.264249e-05
7.394148e-05 5.254396e-05
7.407665e-05 5.244647e-05
7.421242e-05 5.235065e-05
7.434822e-05 5.225709e-05
7.448354e-05 5.216632e-05
7.461789e-05 5.207880e-05
7.475082e-05 5.199493e-05
7.488190e-05 5.191506e-05
7.501074e-05 5.183948e-05
7.513695e-05 5.176845e-05
7.526019e-05 5.170216e-05
7.538009e-05 5.164077e-05
7.549633e-05 5.158440e-05
7.560857e-05 5.153313e-05
7.571649e-05 5.148700e-05
7.581976e-05 5.144601e-05
7.591809e-05 5.141012e-05
7.601114e-05 5.137925e-05
7.609860e-05 5.135328e-05
7.618018e-05 5.133204e-05
7.625555e-05 5.131533e-05
7.632442e-05 5.130286e-05
7.638649e-05 5.129433e-05
7.644146e-05 5.128935e-05
7.648905e-05 5.128751e-05
7.652898e-05 5.128832e-05
7.656101e-05 5.129124e-05
7.658488e-05 5.129570e-05
7.660039e-05 5.130108e-05
7.660733e-05 5.130672e-05
7.660555e-05 5.131195e-05
7.659492e-05 5.131608e-05
7.657534e-05 5.131843e-05
7.654678e-05 5.131837e-05
7.650924e-05 5.131526e-05
7.646279e-05 5.130856e-05
7.640753e-05 5.129780e-05
7.634368e-05 5.128260e-05
7.627146e-05 5.126271e-05
7.619121e-05 5.123798e-05
7.610331e-05 5.120841e-05
7.600820e-05 5.117414e-05
7.590638e-05 5.113542e-05
7.579841e-05 5.109264e-05
7.568485e-05 5.104630e-05
7.556632e-05 5.099696e-05
7.544344e-05 5.094528e-05
7.531683e-05 5.089195e-05
7.518711e-05 5.083768e-05
7.505487e-05 5.078317e-05
7.492070e-05 5.072914e-05
7.478516e-05 5.067623e-05
7.464877e-05 5.062507e-05
7.451203e-05 5.057623e-05
7.437541e-05 5.053019e-05
7.423937e-05 5.048741e-05
7.410432e-05 5.044825e-05
7.397067e-05 5.041302e-05
7.383881e-05 5.038196e-05
7.370909e-05 5.035524e-05
7.358188e-05 5.033297e-05
7.345751e-05 5.031519e-05
7.333632e-05 5.030188e-05
7.321865e-05 5.029297e-05
7.310483e-05 5.028830e-05
7.299516e-05 5.028769e-05
7.288999e-05 5.029087e-05
7.278963e-05 5.029752e-05
7.269442e-05 5.030725e-05
7.260467e-05 5.031963e-05
7.252074e-05 5.033416e-05
7.244295e-05 5.035028e-05
7.237166e-05 5.036739e-05
7.230720e-05 5.038481e-05
7.224992e-05 5.040183e-05
7.220018e-05 5.041771e-05
7.215832e-05 5.043165e-05
7.212467e-05 5.044285e-05
7.209958e-05 5.045049e-05
7.208334e-05 5.045374e-05
7.207624e-05 5.045183e-05
7.207853e-05 5.044399e-05
7.209039e-05 5.042955e-05
7.211196e-05 5.040792e-05
7.214329e-05 5.037861e-05
7.218437e-05 5.034129e-05
7.223505e-05 5.029577e-05
7.229513e-05 5.024202e-05
7.236427e-05 5.018020e-05
7.244204e-05 5.011063e-05
7.252792e-05 5.003379e-05
7.262130e-05 4.995029e-05
7.272153e-05 4.986089e-05
7.282789e-05 4.976640e-05
7.293965e-05 4.966770e-05
7.305606e-05 4.956572e-05
7.317639e-05 4.946136e-05
7.329993e-05 4.935554e-05
7.342598e-05 4.924910e-05
7.355391e-05 4.914286e-05
7.368310e-05 4.903758e-05
7.381299e-05 4.893392e-05
7.394305e-05 4.883253e-05
7.407279e-05 4.873395e-05
7.420175e-05 4.863867e-05
7.432951e-05 4.854712e-05
7.445566e-05 4.845967e-05
7.457982e-05 4.837664e-05
7.470164e-05 4.829830e-05
7.482076e-05 4.822486e-05
7.493684e-05 4.815652e-05
7.504955e-05 4.809340e-05
7.515858e-05 4.803561e-05
7.526359e-05 4.798320e-05
7.536428e-05 4.793620e-05
7.546031e-05 4.789458e-05
7.555138e-05 4.785829e-05
7.563717e-05 4.782721e-05
7.571735e-05 4.780121e-05
7.579161e-05 4.778008e-05
7.585963e-05 4.776358e-05
7.592109e-05 4.775141e-05
7.597567e-05 4.774321e-05
7.602306e-05 4.773857e-05
7.606298e-05 4.773702e-05
7.609512e-05 4.773805e-05
7.611922e-05 4.774110e-05
7.613501e-05 4.774556e-05
7.614228e-05 4.775078e-05
7.614081e-05 4.775610e-05
7.613043e-05 4.776085e-05
7.611103e-05 4.776436e-05
7.608251e-05 4.776597e-05
7.604486e-05 4.776508e-05
7.599809e-05 4.776113e-05
7.594230e-05 4.775364e-05
7.587766e-05 4.774223e-05
7.580439e-05 4.772662e-05
7.572283e-05 4.770666e-05
7.563334e-05 4.768232e-05
7.553637e-05 4.765371e-05
7.543245e-05 4.762105e-05
7.532215e-05 4.758471e-05
7.520606e-05 4.754513e-05
7.508483e-05 4.750286e-05
7.495912e-05 4.745851e-05
7.482959e-05 4.741272e-05
7.469689e-05 4.736618e-05
7.456168e-05 4.731956e-05
7.442456e-05 4.727352e-05
7.428613e-05 4.722869e-05
7.414697e-05 4.718565e-05
7.400759e-05 4.714494e-05
7.386850e-05 4.710703e-05
7.373017e-05 4.707233e-05
7.359306e-05 4.704120e-05
7.345756e-05 4.701390e-05
7.332410e-05 4.699066e-05
7.319303e-05 4.697162e-05
7.306473e-05 4.695688e-05
7.293953e-05 4.694646e-05
7.281777e-05 4.694031e-05
7.269978e-05 4.693834e-05
7.258587e-05 4.694038e-05
7.247636e-05 4.694623e-05
7.237156e-05 4.695560e-05
7.227177e-05 4.696814e-05
7.217729e-05 4.698347e-05
7.208843e-05 4.700111e-05
7.200550e-05 4.702056e-05
7.192880e-05 4.704123e-05
7.185864e-05 4.706251e-05
7.179531e-05 4.708369e-05
7.173914e-05 4.710406e-05
7.169042e-05 4.712284e-05
7.164945e-05 4.713922e-05
7.161652e-05 4.715239e-05
7.159192e-05 4.716148e-05
7.157591e-05 4.716569e-05
7.156871e-05 4.716420e-05
7.157053e-05 4.715624e-05
7.158151e-05 4.714112e-05
7.160177e-05 4.711826e-05
7.163133e-05 4.708716e-05
7.167013e-05 4.704748e-05
7.171805e-05 4.699905e-05
7.177486e-05 4.694186e-05
7.184024e-05 4.687608e-05
7.191377e-05 4.680205e-05
7.199498e-05 4.672028e-05
7.208328e-05 4.663144e-05
7.217807e-05 4.653628e-05
7.227869e-05 4.643569e-05
7.238444e-05 4.633059e-05
7.249464e-05 4.622192e-05
7.260862e-05 4.611067e-05
7.272571e-05 4.599775e-05
7.284528e-05 4.588407e-05
7.296673e-05 4.577049e-05
7.308949e-05 4.565777e-05
7.321305e-05 4.554665e-05
7.333691e-05 4.543778e-05
7.346062e-05 4.533173e-05
7.358375e-05 4.522902e-05
7.370589e-05 4.513010e-05
7.382668e-05 4.503537e-05
7.394574e-05 4.494518e-05
7.406273e-05 4.485980e-05
7.417731e-05 4.477948e-05
7.428917e-05 4.470442e-05
7.439797e-05 4.463477e-05
7.450340e-05 4.457066e-05
7.460515e-05 4.451216e-05
7.470289e-05 4.445931e-05
7.479631e-05 4.441211e-05
7.488509e-05 4.437051e-05
7.496890e-05 4.433444e-05
7.504741e-05 4.430376e-05
7.512029e-05 4.427830e-05
7.518722e-05 4.425782e-05
7.524785e-05 4.424205e-05
7.530186e-05 4.423065e-05
7.534890e-05 4.422322e-05
7.538865e-05 4.421933e-05
7.542080e-05 4.421847e-05
7.544503e-05 4.422009e-05
7.546106e-05 4.422361e-05
7.546862e-05 4.422839e-05
7.546747e-05 4.423379e-05
7.545739e-05 4.423914e-05
7.543823e-05 4.424379e-05
7.540986e-05 4.424708e-05
7.537221e-05 4.424840e-05
7.532529e-05 4.424721e-05
7.526916e-05 4.424303e-05
7.520396e-05 4.423544e-05
7.512990e-05 4.422418e-05
7.504730e-05 4.420905e-05
7.495653e-05 4.419003e-05
7.485805e-05 4.416717e-05
7.475239e-05 4.414069e-05
7.464013e-05 4.411091e-05
7.452192e-05 4.407823e-05
7.439841e-05 4.404318e-05
7.427031e-05 4.400630e-05
7.413830e-05 4.396823e-05
7.400310e-05 4.392958e-05
7.386537e-05 4.389100e-05
7.372578e-05 4.385312e-05
7.358496e-05 4.381652e-05
7.344350e-05 4.378175e-05
7.330196e-05 4.374932e-05
7.316088e-05 4.371966e-05
7.302075e-05 4.369317e-05
7.288204e-05 4.367016e-05
7.274518e-05 4.365089e-05
7.261057e-05 4.363555e-05
7.247861e-05 4.362427e-05
7.234966e-05 4.361711e-05
7.222407e-05 4.361407e-05
7.210216e-05 4.361510e-05
7.198426e-05 4.362008e-05
7.187067e-05 4.362884e-05
7.176169e-05 4.364112e-05
7.165762e-05 4.365664e-05
7.155874e-05 4.367504e-05
7.146533e-05 4.369590e-05
7.137767e-05 4.371875e-05
7.129603e-05 4.374305e-05
7.122068e-05 4.376821e-05
7.115188e-05 4.379357e-05
7.108992e-05 4.381845e-05
7.103504e-05 4.384209e-05
7.098751e-05 4.386371e-05
7.094758e-05 4.388248e-05
7.091549e-05 4.389755e-05
7.089146e-05 4.390809e-05
7.087572e-05 4.391323e-05
7.086845e-05 4.391216e-05
7.086979e-05 4.390411e-05
7.087987e-05 4.388837e-05
7.089875e-05 4.386435e-05
7.092642e-05 4.383157e-05
7.096282e-05 4.378968e-05
7.100781e-05 4.373851e-05
7.106115e-05 4.367807e-05
7.112254e-05 4.360855e-05
7.119159e-05 4.353032e-05
7.126784e-05 4.344391e-05
7.135076e-05 4.335002e-05
7.143978e-05 4.324945e-05
7.153429e-05 4.314311e-05
7.163367e-05 4.303196e-05
7.173729e-05 4.291700e-05
7.184452e-05 4.279922e-05
7.195475e-05 4.267960e-05
7.206742e-05 4.255908e-05
7.218197e-05 4.243854e-05
7.229788e-05 4.231879e-05
7.241468e-05 4.220059e-05
7.253192e-05 4.208461e-05
7.264917e-05 4.197146e-05
7.276603e-05 4.186168e-05
7.288214e-05 4.175574e-05
7.299714e-05 4.165406e-05
7.311068e-05 4.155701e-05
7.322244e-05 4.146489e-05
7.333210e-05 4.137796e-05
7.343934e-05 4.129645e-05
7.354385e-05 4.122052e-05
7.364532e-05 4.115031e-05
7.374345e-05 4.108592e-05
7.383791e-05 4.102740e-05
7.392838e-05 4.097478e-05
7.401456e-05 4.092803e-05
7.409610e-05 4.088708e-05
7.417267e-05 4.085183e-05
7.424393e-05 4.082212e-05
7.430953e-05 4.079774e-05
7.436913e-05 4.077842e-05
7.442237e-05 4.076386e-05
7.446889e-05 4.075368e-05
7.450835e-05 4.074745e-05
7.454039e-05 4.074470e-05
7.456467e-05 4.074489e-05
7.458088e-05 4.074746e-05
7.458871e-05 4.075179e-05
7.458788e-05 4.075725e-05
7.457813e-05 4.076318e-05
7.455928e-05 4.076895e-05
7.453115e-05 4.077390e-05
7.449365e-05 4.077745e-05
7.444674e-05 4.077902e-05
7.439046e-05 4.077814e-05
7.432492e-05 4.077441e-05
7.425033e-05 4.076753e-05
7.416698e-05 4.075730e-05
7.407525e-05 4.074365e-05
7.397560e-05 4.072663e-05
7.386856e-05 4.070642e-05
7.375474e-05 4.068330e-05
7.363481e-05 4.065764e-05
7.350945e-05 4.062992e-05
7.337940e-05 4.060065e-05
7.324538e-05 4.057042e-05
7.310813e-05 4.053980e-05
7.296837e-05 4.050940e-05
7.282680e-05 4.047980e-05
7.268406e-05 4.045155e-05
7.254080e-05 4.042518e-05
7.239760e-05 4.040114e-05
7.225502e-05 4.037984e-05
7.211357e-05 4.036165e-05
7.197374e-05 4.034685e-05
7.183598e-05 4.033567e-05
7.170071e-05 4.032828e-05
7.156831e-05 4.032479e-05
7.143916e-05 4.032524e-05
7.131361e-05 4.032960e-05
7.119197e-05 4.033781e-05
7.107457e-05 4.034973e-05
7.096169e-05 4.036515e-05
7.085363e-05 4.038383e-05
7.075066e-05 4.040546e-05
7.065303e-05 4.042965e-05
7.056101e-05 4.045597e-05
7.047484e-05 4.048394e-05
7.039477e-05 4.051301e-05
7.032104e-05 4.054256e-05
7.025386e-05 4.057193e-05
7.019346e-05 4.060041e-05
7.014008e-05 4.062725e-05
7.009390e-05 4.065162e-05
7.005514e-05 4.067271e-05
7.002399e-05 4.068965e-05
7.000063e-05 4.070158e-05
6.998522e-05 4.070764e-05
6.997790e-05 4.070700e-05
6.997877e-05 4.069889e-05
6.998790e-05 4.068259e-05
7.000533e-05 4.065750e-05
7.003102e-05 4.062314e-05
7.006490e-05 4.057917e-05
7.010679e-05 4.052545e-05
7.015648e-05 4.046197e-05
7.021367e-05 4.038896e-05
7.027799e-05 4.030680e-05
7.034902e-05 4.021605e-05
7.042627e-05 4.011744e-05
7.050921e-05 4.001180e-05
7.059730e-05 3.990008e-05
7.068996e-05 3.978327e-05
7.078663e-05 3.966240e-05
7.088673e-05 3.953851e-05
7.098973e-05 3.941261e-05
7.109511e-05 3.928567e-05
7.120236e-05 3.915859e-05
7.131102e-05 3.903223e-05
7.142066e-05 3.890735e-05
7.153086e-05 3.878467e-05
7.164124e-05 3.866481e-05
7.175144e-05 3.854833e-05
7.186111e-05 3.843574e-05
7.196992e-05 3.832747e-05
7.207755e-05 3.822390e-05
7.218369e-05 3.812536e-05
7.228803e-05 3.803212e-05
7.239029e-05 3.794443e-05
7.249015e-05 3.786248e-05
7.258731e-05 3.778642e-05
7.268147e-05 3.771636e-05
7.277232e-05 3.765238e-05
7.285955e-05 3.759452e-05
7.294282e-05 3.754278e-05
7.302180e-05 3.749711e-05
7.309616e-05 3.745741e-05
7.316555e-05 3.742355e-05
7.322961e-05 3.739535e-05
7.328796e-05 3.737256e-05
7.334025e-05 3.735488e-05
7.338609e-05 3.734198e-05
7.342511e-05 3.733344e-05
7.345694e-05 3.732881e-05
7.348119e-05 3.732757e-05
7.349752e-05 3.732918e-05
7.350559e-05 3.733304e-05
7.350508e-05 3.733854e-05
7.349571e-05 3.734504e-05
7.347722e-05 3.735190e-05
7.344944e-05 3.735850e-05
7.341221e-05 3.736425e-05
7.336547e-05 3.736858e-05
7.330924e-05 3.737102e-05
7.324359e-05 3.737116e-05
7.316873e-05 3.736868e-05
7.308492e-05 3.736337e-05
7.299255e-05 3.735515e-05
7.289206e-05 3.734403e-05
7.278402e-05 3.733016e-05
7.266904e-05 3.731378e-05
7.254780e-05 3.729523e-05
7.242103e-05 3.727493e-05
7.228948e-05 3.725338e-05
7.215392e-05 3.723109e-05
7.201510e-05 3.720860e-05
7.187380e-05 3.718649e-05
7.173072e-05 3.716528e-05
7.158657e-05 3.714549e-05
7.144200e-05 3.712759e-05
7.129763e-05 3.711202e-05
7.115405e-05 3.709916e-05
7.101177e-05 3.708933e-05
7.087132e-05 3.708279e-05
7.073314e-05 3.707974e-05
7.059767e-05 3.708034e-05
7.046529e-05 3.708465e-05
7.033640e-05 3.709270e-05
7.021131e-05 3.710445e-05
7.009037e-05 3.711981e-05
6.997388e-05 3.713861e-05
6.986210e-05 3.716066e-05
6.975533e-05 3.718567e-05
6.965381e-05 3.721332e-05
6.955777e-05 3.724322e-05
6.946746e-05 3.727492e-05
6.938310e-05 3.730791e-05
6.930488e-05 3.734164e-05
6.923300e-05 3.737548e-05
6.916767e-05 3.740876e-05
6.910906e-05 3.744075e-05
6.905735e-05 3.747068e-05
6.901269e-05 3.749774e-05
6.897524e-05 3.752107e-05
6.894514e-05 3.753982e-05
6.892252e-05 3.755310e-05
6.890749e-05 3.756006e-05
6.890014e-05 3.755985e-05
6.890054e-05 3.755170e-05
6.890870e-05 3.753489e-05
6.892462e-05 3.750881e-05
6.894824e-05 3.747300e-05
6.897947e-05 3.742712e-05
6.901812e-05 3.737102e-05
6.906399e-05 3.730473e-05
6.911678e-05 3.722848e-05
6.917615e-05 3.714267e-05
6.924171e-05 3.704790e-05
6.931302e-05 3.694491e-05
6.938960e-05 3.683457e-05
6.947095e-05 3.671785e-05
6.955658e-05 3.659579e-05
6.964596e-05 3.646944e-05
6.973859e-05 3.633987e-05
6.983400e-05 3.620812e-05
6.993172e-05 3.607519e-05
7.003130e-05 3.594202e-05
7.013233e-05 3.580948e-05
7.023442e-05 3.567836e-05
7.033721e-05 3.554940e-05
7.044034e-05 3.542325e-05
7.054349e-05 3.530049e-05
7.064634e-05 3.518163e-05
7.074858e-05 3.506714e-05
7.084992e-05 3.495741e-05
7.095008e-05 3.485279e-05
7.104876e-05 3.475357e-05
7.114567e-05 3.466001e-05
7.124053e-05 3.457232e-05
7.133304e-05 3.449067e-05
7.142292e-05 3.441519e-05
7.150984e-05 3.434597e-05
7.159351e-05 3.428308e-05
7.167358e-05 3.422652e-05
7.174974e-05 3.417627e-05
7.182164e-05 3.413227e-05
7.188891e-05 3.409438e-05
7.195119e-05 3.406246e-05
7.200811e-05 3.403627e-05
7.205926e-05 3.401555e-05
7.210427e-05 3.399997e-05
7.214272e-05 3.398914e-05
7.217421e-05 3.398264e-05
7.219835e-05 3.397998e-05
7.221475e-05 3.398062e-05
7.222303e-05 3.398400e-05
7.222285e-05 3.398952e-05
7.221387e-05 3.399656e-05
7.219582e-05 3.400450e-05
7.216847e-05 3.401273e-05
7.213165e-05 3.402066e-05
7.208525e-05 3.402774e-05
7.202925e-05 3.403348e-05
7.196373e-05 3.403748e-05
7.188885e-05 3.403941e-05
7.180488e-05 3.403905e-05
7.171218e-05 3.403628e-05
7.161121e-05 3.403110e-05
7.150254e-05 3.402362e-05
7.138680e-05 3.401404e-05
7.126468e-05 3.400266e-05
7.113693e-05 3.398987e-05
7.100434e-05 3.397609e-05
7.086770e-05 3.396182e-05
7.072780e-05 3.394756e-05
7.058544e-05 3.393380e-05
7.044136e-05 3.392105e-05
7.029629e-05 3.390978e-05
7.015092e-05 3.390043e-05
7.000589e-05 3.389339e-05
6.986179e-05 3.388901e-05
6.971919e-05 3.388757e-05
6.957859e-05 3.388932e-05
6.944047e-05 3.389441e-05
6.930527e-05 3.390298e-05
6.917338e-05 3.391508e-05
6.904518e-05 3.393070e-05
6.892101e-05 3.394980e-05
6.880118e-05 3.397226e-05
6.868599e-05 3.399789e-05
6.857572e-05 3.402648e-05
6.847060e-05 3.405774e-05
6.837088e-05 3.409132e-05
6.827678e-05 3.412682e-05
6.818849e-05 3.416378e-05
6.810621e-05 3.420169e-05
6.803011e-05 3.423996e-05
6.796036e-05 3.427798e-05
6.789710e-05 3.431505e-05
6.784048e-05 3.435043e-05
6.779061e-05 3.438336e-05
6.774762e-05 3.441299e-05
6.771161e-05 3.443849e-05
6.768267e-05 3.445898e-05
6.766087e-05 3.447357e-05
6.764628e-05 3.448140e-05
6.763893e-05 3.448163e-05
6.763884e-05 3.447346e-05
6.764600e-05 3.445620e-05
6.766036e-05 3.442924e-05
6.768183e-05 3.439210e-05
6.771030e-05 3.434446e-05
6.774559e-05 3.428618e-05
6.778747e-05 3.421730e-05
6.783568e-05 3.413807e-05
6.788989e-05 3.404892e-05
6.794976e-05 3.395045e-05
6.801488e-05 3.384344e-05
6.808483e-05 3.372878e-05
6.815917e-05 3.360747e-05
6.823745e-05 3.348058e-05
6.831924e-05 3.334919e-05
6.840408e-05 3.321439e-05
6.849157e-05 3.307725e-05
6.858129e-05 3.293880e-05
6.867285e-05 3.279999e-05
6.876590e-05 3.266173e-05
6.886010e-05 3.252483e-05
6.895511e-05 3.239004e-05
6.905064e-05 3.225803e-05
6.914638e-05 3.212941e-05
6.924205e-05 3.200471e-05
6.933737e-05 3.188439e-05
6.943208e-05 3.176889e-05
6.952590e-05 3.165855e-05
6.961856e-05 3.155369e-05
6.970979e-05 3.145459e-05
6.979933e-05 3.136146e-05
6.988687e-05 3.127450e-05
6.997214e-05 3.119386e-05
7.005484e-05 3.111965e-05
7.013466e-05 3.105194e-05
7.021127e-05 3.099076e-05
7.028433e-05 3.093612e-05
7.035351e-05 3.088795e-05
7.041844e-05 3.084617e-05
7.047873e-05 3.081063e-05
7.053400e-05 3.078114e-05
7.058385e-05 3.075744e-05
7.062786e-05 3.073924e-05
7.066561e-05 3.072617e-05
7.069666e-05 3.071782e-05
7.072060e-05 3.071374e-05
7.073701e-05 3.071342e-05
7.074548e-05 3.071631e-05
7.074562e-05 3.072183e-05
7.073707e-05 3.072938e-05
7.071952e-05 3.073837e-05
7.069271e-05 3.074820e-05
7.065641e-05 3.075828e-05
7.061051e-05 3.076808e-05
7.055495e-05 3.077711e-05
7.048978e-05 3.078496e-05
7.041514e-05 3.079130e-05
7.033129e-05 3.079589e-05
7.023859e-05 3.079858e-05
7.013750e-05 3.079935e-05
7.002857e-05 3.079828e-05
6.991246e-05 3.079553e-05
6.978989e-05 3.079137e-05
6.966161e-05 3.078612e-05
6.952843e-05 3.078018e-05
6.939119e-05 3.077398e-05
6.925070e-05 3.076798e-05
6.910777e-05 3.076263e-05
6.896319e-05 3.075838e-05
6.881771e-05 3.075568e-05
6.867204e-05 3.075490e-05
6.852685e-05 3.075642e-05
6.838274e-05 3.076053e-05
6.824030e-05 3.076749e-05
6.810005e-05 3.077751e-05
6.796247e-05 3.079073e-05
6.782801e-05 3.080725e-05
6.769706e-05 3.082709e-05
6.757000e-05 3.085024e-05
6.744717e-05 3.087662e-05
6.732888e-05 3.090609e-05
6.721540e-05 3.093846e-05
6.710699e-05 3.097350e-05
6.700390e-05 3.101089e-05
6.690633e-05 3.105028e-05
6.681448e-05 3.109126e-05
6.672852e-05 3.113336e-05
6.664862e-05 3.117605e-05
6.657491e-05 3.121874e-05
6.650751e-05 3.126079e-05
6.644655e-05 3.130152e-05
6.639211e-05 3.134018e-05
6.634427e-05 3.137599e-05
6.630310e-05 3.140810e-05
6.626865e-05 3.143568e-05
6.624097e-05 3.145783e-05
6.622007e-05 3.147368e-05
6.620596e-05 3.148236e-05
6.619864e-05 3.148302e-05
6.619807e-05 3.147487e-05
6.620420e-05 3.145722e-05
6.621694e-05 3.142946e-05
6.623619e-05 3.139112e-05
6.626180e-05 3.134188e-05
6.629360e-05 3.128163e-05
6.633135e-05 3.121040e-05
6.637481e-05 3.112847e-05
6.642368e-05 3.103628e-05
6.647765e-05 3.093446e-05
6.653635e-05 3.082380e-05
6.659943e-05 3.070522e-05
6.666649e-05 3.057975e-05
6.673717e-05 3.044846e-05
6.681108e-05 3.031248e-05
6.688784e-05 3.017292e-05
6.696709e-05 3.003087e-05
6.704850e-05 2.988737e-05
6.713174e-05 2.974342e-05
6.721648e-05 2.959991e-05
6.730245e-05 2.945770e-05
6.738937e-05 2.931755e-05
6.747695e-05 2.918015e-05
6.756495e-05 2.904611e-05
6.765311e-05 2.891599e-05
6.774118e-05 2.879027e-05
6.782892e-05 2.866939e-05
6.791608e-05 2.855372e-05
6.800241e-05 2.844359e-05
6.808765e-05 2.833928e-05
6.817154e-05 2.824105e-05
6.825382e-05 2.814908e-05
6.833419e-05 2.806356e-05
6.841237e-05 2.798460e-05
6.848806e-05 2.791231e-05
6.856094e-05 2.784673e-05
6.863066e-05 2.778788e-05
6.869688e-05 2.773572e-05
6.875923e-05 2.769019e-05
6.881733e-05 2.765116e-05
6.887077e-05 2.761846e-05
6.891914e-05 2.759187e-05
6.896200e-05 2.757111e-05
6.899891e-05 2.755584e-05
6.902942e-05 2.754568e-05
6.905308e-05 2.754020e-05
6.906944e-05 2.753891e-05
6.907806e-05 2.754129e-05
6.907853e-05 2.754679e-05
6.907044e-05 2.755484e-05
6.905345e-05 2.756485e-05
6.902726e-05 2.757623e-05
6.899162e-05 2.758843e-05
6.894637e-05 2.760092e-05
6.889144e-05 2.761321e-05
6.882685e-05 2.762489e-05
6.875271e-05 2.763561e-05
6.866928e-05 2.764512e-05
6.857690e-05 2.765327e-05
6.847602e-05 2.766000e-05
6.836723e-05 2.766534e-05
6.825116e-05 2.766943e-05
6.812855e-05 2.767249e-05
6.800018e-05 2.767481e-05
6.786689e-05 2.767672e-05
6.772952e-05 2.767862e-05
6.758892e-05 2.768090e-05
6.744592e-05 2.768397e-05
6.730135e-05 2.768825e-05
6.715596e-05 2.769412e-05
6.701050e-05 2.770192e-05
6.686564e-05 2.771198e-05
6.672203e-05 2.772457e-05
6.658025e-05 2.773991e-05
6.644083e-05 2.775817e-05
6.630427e-05 2.777947e-05
6.617101e-05 2.780388e-05
6.604146e-05 2.783140e-05
6.591598e-05 2.786199e-05
6.579492e-05 2.789555e-05
6.567856e-05 2.793194e-05
6.556719e-05 2.797094e-05
6.546104e-05 2.801230e-05
6.536032e-05 2.805570e-05
6.526524e-05 2.810077e-05
6.517597e-05 2.814709e-05
6.509264e-05 2.819417e-05
6.501539e-05 2.824149e-05
6.494432e-05 2.828845e-05
6.487952e-05 2.833440e-05
6.482105e-05 2.837865e-05
6.476898e-05 2.842045e-05
6.472333e-05 2.845900e-05
6.468413e-05 2.849349e-05
6.465136e-05 2.852305e-05
6.462503e-05 2.854679e-05
6.460510e-05 2.856385e-05
6.459153e-05 2.857334e-05
6.458426e-05 2.857443e-05
6.458321e-05 2.856633e-05
6.458829e-05 2.854835e-05
6.459938e-05 2.851988e-05
6.461634e-05 2.848047e-05
6.463901e-05 2.842982e-05
6.466720e-05 2.836779e-05
6.470069e-05 2.829447e-05
6.473925e-05 2.821012e-05
6.478261e-05 2.811521e-05
6.483048e-05 2.801039e-05
6.488257e-05 2.789646e-05
6.493855e-05 2.777438e-05
6.499811e-05 2.764517e-05
6.506094e-05 2.750995e-05
6.512671e-05 2.736986e-05
6.519512e-05 2.722602e-05
6.526587e-05 2.707955e-05
6.533869e-05 2.693151e-05
6.541330e-05 2.678290e-05
6.548945e-05 2.663465e-05
6.556689e-05 2.648763e-05
6.564540e-05 2.634260e-05
6.572474e-05 2.620028e-05
6.580470e-05 2.606129e-05
6.588504e-05 2.592620e-05
6.596556e-05 2.579552e-05
6.604603e-05 2.566968e-05
6.612622e-05 2.554907e-05
6.620591e-05 2.543405e-05
6.628487e-05 2.532491e-05
6.636283e-05 2.522190e-05
6.643954e-05 2.512525e-05
6.651474e-05 2.503514e-05
6.658814e-05 2.495172e-05
6.665944e-05 2.487510e-05
6.672833e-05 2.480534e-05
6.679446e-05 2.474248e-05
6.685750e-05 2.468652e-05
6.691706e-05 2.463739e-05
6.697276e-05 2.459501e-05
6.702418e-05 2.455922e-05
6.707090e-05 2.452983e-05
6.711246e-05 2.450658e-05
6.714841e-05 2.448916e-05
6.717827e-05 2.447722e-05
6.720156e-05 2.447036e-05
6.721782e-05 2.446811e-05
6.722657e-05 2.446998e-05
6.722735e-05 2.447544e-05
6.721976e-05 2.448395e-05
6.720339e-05 2.449494e-05
6.717791e-05 2.450785e-05
6.714305e-05 2.452213e-05
6.709862e-05 2.453726e-05
6.704451e-05 2.455276e-05
6.698071e-05 2.456822e-05
6.690734e-05 2.458329e-05
6.682461e-05 2.459770e-05
6.673287e-05 2.461128e-05
6.663256e-05 2.462393e-05
6.652427e-05 2.463567e-05
6.640864e-05 2.464659e-05
6.628642e-05 2.465687e-05
6.615842e-05 2.466674e-05
6.602547e-05 2.467650e-05
6.588845e-05 2.468648e-05
6.574823e-05 2.469703e-05
6.560566e-05 2.470852e-05
6.546159e-05 2.472131e-05
6.531680e-05 2.473573e-05
6.517205e-05 2.475209e-05
6.502804e-05 2.477066e-05
6.488542e-05 2.479168e-05
6.474478e-05 2.481535e-05
6.460668e-05 2.484179e-05
6.447161e-05 2.487109e-05
6.434002e-05 2.490330e-05
6.421232e-05 2.493840e-05
6.408886e-05 2.497633e-05
6.396998e-05 2.501696e-05
6.385597e-05 2.506014e-05
6.374709e-05 2.510563e-05
6.364355e-05 2.515317e-05
6.354557e-05 2.520242e-05
6.345331e-05 2.525301e-05
6.336692e-05 2.530451e-05
6.328651e-05 2.535642e-05
6.321217e-05 2.540821e-05
6.314399e-05 2.545927e-05
6.308201e-05 2.550896e-05
6.302626e-05 2.555657e-05
6.297674e-05 2.560136e-05
6.293344e-05 2.564254e-05
6.289633e-05 2.567928e-05
6.286536e-05 2.571071e-05
6.284048e-05 2.573596e-05
6.282159e-05 2.575416e-05
6.280860e-05 2.576444e-05
6.280140e-05 2.576595e-05
6.279988e-05 2.575793e-05
6.280389e-05 2.573968e-05
6.281328e-05 2.571061e-05
6.282789e-05 2.567027e-05
6.284754e-05 2.561837e-05
6.287203e-05 2.555479e-05
6.290114e-05 2.547963e-05
6.293467e-05 2.539315e-05
6.297236e-05 2.529585e-05
6.301398e-05 2.518839e-05
6.305927e-05 2.507160e-05
6.310796e-05 2.494643e-05
6.315982e-05 2.481394e-05
6.321457e-05 2.467525e-05
6.327197e-05 2.453153e-05
6.333179e-05 2.438391e-05
6.339380e-05 2.423353e-05
6.345777e-05 2.408145e-05
6.352350e-05 2.392871e-05
6.359079e-05 2.377624e-05
6.365944e-05 2.362491e-05
6.372927e-05 2.347551e-05
6.380010e-05 2.332876e-05
6.387173e-05 2.318531e-05
6.394398e-05 2.304572e-05
6.401666e-05 2.291052e-05
6.408958e-05 2.278016e-05
6.416253e-05 2.265505e-05
6.423531e-05 2.253553e-05
6.430770e-05 2.242193e-05
6.437946e-05 2.231451e-05
6.445035e-05 2.221351e-05
6.452011e-05 2.211913e-05
6.458847e-05 2.203153e-05
6.465513e-05 2.195084e-05
6.471979e-05 2.187714e-05
6.478211e-05 2.181050e-05
6.484174e-05 2.175092e-05
6.489831e-05 2.169838e-05
6.495142e-05 2.165279e-05
6.500064e-05 2.161403e-05
6.504554e-05 2.158194e-05
6.508567e-05 2.155628e-05
6.512052e-05 2.153678e-05
6.514963e-05 2.152310e-05
6.517248e-05 2.151488e-05
6.518858e-05 2.151167e-05
6.519742e-05 2.151302e-05
6.519853e-05 2.151843e-05
6.519144e-05 2.152738e-05
6.517575e-05 2.153931e-05
6.515108e-05 2.155370e-05
6.511712e-05 2.157000e-05
6.507366e-05 2.158772e-05
6.502055e-05 2.160639e-05
6.495778e-05 2.162558e-05
6.488542e-05 2.164494e-05
6.480368e-05 2.166420e-05
6.471290e-05 2.168315e-05
6.461352e-05 2.170169e-05
6.450610e-05 2.171979e-05
6.439132e-05 2.173750e-05
6.426992e-05 2.175496e-05
6.414271e-05 2.177235e-05
6.401057e-05 2.178992e-05
6.387438e-05 2.180795e-05
6.373502e-05 2.182674e-05
6.359338e-05 2.184661e-05
6.345030e-05 2.186786e-05
6.330662e-05 2.189078e-05
6.316308e-05 2.191563e-05
6.302041e-05 2.194265e-05
6.287928e-05 2.197204e-05
6.274028e-05 2.200394e-05
6.260398e-05 2.203847e-05
6.247087e-05 2.207568e-05
6.234140e-05 2.211558e-05
6.221599e-05 2.215814e-05
6.209498e-05 2.220327e-05
6.197870e-05 2.225084e-05
6.186743e-05 2.230065e-05
6.176141e-05 2.235248e-05
6.166086e-05 2.240603e-05
6.156595e-05 2.246097e-05
6.147682e-05 2.251690e-05
6.139361e-05 2.257340e-05
6.131640e-05 2.262995e-05
6.124524e-05 2.268603e-05
6.118019e-05 2.274101e-05
6.112124e-05 2.279427e-05
6.106839e-05 2.284508e-05
6.102159e-05 2.289271e-05
6.098079e-05 2.293637e-05
6.094591e-05 2.297522e-05
6.091685e-05 2.300843e-05
6.089349e-05 2.303510e-05
6.087571e-05 2.305438e-05
6.086335e-05 2.306540e-05
6.085626e-05 2.306734e-05
6.085426e-05 2.305942e-05
6.085719e-05 2.304097e-05
6.086485e-05 2.301140e-05
6.087706e-05 2.297027e-05
6.089362e-05 2.291730e-05
6.091432e-05 2.285239e-05
6.093896e-05 2.277564e-05
6.096734e-05 2.268734e-05
6.099923e-05 2.258799e-05
6.103445e-05 2.247826e-05
6.107278e-05 2.235901e-05
6.111402e-05 2.223118e-05
6.115798e-05 2.209587e-05
6.120447e-05 2.195421e-05
6.125331e-05 2.180735e-05
6.130434e-05 2.165646e-05
6.135738e-05 2.150269e-05
6.141228e-05 2.134711e-05
6.146891e-05 2.119076e-05
6.152710e-05 2.103459e-05
6.158672e-05 2.087948e-05
6.164763e-05 2.072623e-05
6.170969e-05 2.057557e-05
6.177275e-05 2.042815e-05
6.183665e-05 2.028455e-05
6.190125e-05 2.014530e-05
6.196636e-05 2.001088e-05
6.203182e-05 1.988168e-05
6.209744e-05 1.975808e-05
6.216301e-05 1.964042e-05
6.222832e-05 1.952896e-05
6.229314e-05 1.942396e-05
6.235723e-05 1.932563e-05
6.242031e-05 1.923416e-05
6.248210e-05 1.914968e-05
6.254231e-05 1.907231e-05
6.260060e-05 1.900211e-05
6.265662e-05 1.893913e-05
6.270999e-05 1.888334e-05
6.276032e-05 1.883470e-05
6.280718e-05 1.879312e-05
6.285011e-05 1.875844e-05
6.288865e-05 1.873046e-05
6.292230e-05 1.870894e-05
6.295055e-05 1.869357e-05
6.297288e-05 1.868401e-05
6.298876e-05 1.867987e-05
6.299767e-05 1.868070e-05
6.299909e-05 1.868603e-05
6.299254e-05 1.869538e-05
6.297758e-05 1.870821e-05
6.295380e-05 1.872403e-05
6.292086e-05 1.874231e-05
6.287852e-05 1.876255e-05
6.282660e-05 1.878431e-05
6.276507e-05 1.880717e-05
6.269397e-05 1.883076e-05
6.261351e-05 1.885479e-05
6.252400e-05 1.887906e-05
6.242588e-05 1.890342e-05
6.231972e-05 1.892781e-05
6.220618e-05 1.895225e-05
6.208602e-05 1.897683e-05
6.196006e-05 1.900168e-05
6.182918e-05 1.902700e-05
6.169428e-05 1.905302e-05
6.155627e-05 1.907999e-05
6.141605e-05 1.910816e-05
6.127448e-05 1.913780e-05
6.113239e-05 1.916914e-05
6.099057e-05 1.920240e-05
6.084974e-05 1.923778e-05
6.071058e-05 1.927543e-05
6.057370e-05 1.931546e-05
6.043967e-05 1.935795e-05
6.030898e-05 1.940293e-05
6.018209e-05 1.945039e-05
6.005940e-05 1.950026e-05
5.994126e-05 1.955244e-05
5.982798e-05 1.960677e-05
5.971983e-05 1.966305e-05
5.961705e-05 1.972103e-05
5.951983e-05 1.978041e-05
5.942832e-05 1.984084e-05
5.934264e-05 1.990193e-05
5.926290e-05 1.996323e-05
5.918915e-05 2.002423e-05
5.912142e-05 2.008440e-05
5.905972e-05 2.014312e-05
5.900401e-05 2.019975e-05
5.895424e-05 2.025359e-05
5.891033e-05 2.030390e-05
5.887217e-05 2.034988e-05
5.883964e-05 2.039072e-05
5.881259e-05 2.042558e-05
5.879084e-05 2.045358e-05
5.877422e-05 2.047388e-05
5.876253e-05 2.048561e-05
5.875557e-05 2.048796e-05
5.875311e-05 2.048017e-05
5.875495e-05 2.046158e-05
5.876085e-05 2.043161e-05
5.877062e-05 2.038983e-05
5.878403e-05 2.033598e-05
5.880087e-05 2.026996e-05
5.882095e-05 2.019189e-05
5.884407e-05 2.010208e-05
5.887007e-05 2.000102e-05
5.889876e-05 1.988941e-05
5.893000e-05 1.976810e-05
5.896365e-05 1.963807e-05
5.899956e-05 1.950041e-05
5.903763e-05 1.935625e-05
5.907774e-05 1.920677e-05
5.911979e-05 1.905314e-05
5.916368e-05 1.889651e-05
5.920933e-05 1.873797e-05
5.925664e-05 1.857856e-05
5.930554e-05 1.841923e-05
5.935593e-05 1.826088e-05
5.940771e-05 1.810431e-05
5.946079e-05 1.795025e-05
5.951505e-05 1.779937e-05
5.957039e-05 1.765226e-05
5.962667e-05 1.750945e-05
5.968376e-05 1.737143e-05
5.974150e-05 1.723860e-05
5.979972e-05 1.711135e-05
5.985825e-05 1.699003e-05
5.991688e-05 1.687492e-05
5.997541e-05 1.676628e-05
6.003359e-05 1.666436e-05
6.009117e-05 1.656933e-05
6.014789e-05 1.648136e-05
6.020343e-05 1.640057e-05
6.025748e-05 1.632706e-05
6.030970e-05 1.626089e-05
6.035969e-05 1.620206e-05
6.040707e-05 1.615054e-05
6.045140e-05 1.610627e-05
6.049222e-05 1.606912e-05
6.052904e-05 1.603892e-05
6.056137e-05 1.601545e-05
6.058866e-05 1.599845e-05
6.061039e-05 1.598759e-05
6.062600e-05 1.598252e-05
6.063494e-05 1.598282e-05
6.063667e-05 1.598807e-05
6.063069e-05 1.599778e-05
6.061651e-05 1.601148e-05
6.059370e-05 1.602866e-05
6.056189e-05 1.604885e-05
6.052081e-05 1.607156e-05
6.047027e-05 1.609633e-05
6.041019e-05 1.612277e-05
6.034061e-05 1.615051e-05
6.026170e-05 1.617924e-05
6.017378e-05 1.620874e-05
6.007726e-05 1.623883e-05
5.997272e-05 1.626943e-05
5.986082e-05 1.630052e-05
5.974231e-05 1.633212e-05
5.961803e-05 1.636435e-05
5.948887e-05 1.639734e-05
5.935574e-05 1.643125e-05
5.921956e-05 1.646630e-05
5.908124e-05 1.650269e-05
5.894166e-05 1.654061e-05
5.880166e-05 1.658026e-05
5.866204e-05 1.662182e-05
5.852354e-05 1.666543e-05
5.838684e-05 1.671120e-05
5.825256e-05 1.675923e-05
5.812126e-05 1.680954e-05
5.799345e-05 1.686214e-05
5.786957e-05 1.691699e-05
5.775003e-05 1.697400e-05
5.763517e-05 1.703304e-05
5.752529e-05 1.709395e-05
5.742064e-05 1.715650e-05
5.732146e-05 1.722043e-05
5.722790e-05 1.728543e-05
5.714010e-05 1.735115e-05
5.705817e-05 1.741718e-05
5.698218e-05 1.748306e-05
5.691215e-05 1.754831e-05
5.684808e-05 1.761235e-05
5.678995e-05 1.767461e-05
5.673767e-05 1.773442e-05
5.669115e-05 1.779110e-05
5.665028e-05 1.784390e-05
5.661490e-05 1.789205e-05
5.658483e-05 1.793474e-05
5.655987e-05 1.797113e-05
5.653982e-05 1.800037e-05
5.652442e-05 1.802160e-05
5.651344e-05 1.803400e-05
5.650663e-05 1.803676e-05
5.650372e-05 1.802913e-05
5.650445e-05 1.801046e-05
5.650859e-05 1.798019e-05
5.651588e-05 1.793791e-05
5.652609e-05 1.788336e-05
5.653901e-05 1.781647e-05
5.655446e-05 1.773736e-05
5.657226e-05 1.764633e-05
5.659225e-05 1.754392e-05
5.661433e-05 1.743082e-05
5.663837e-05 1.730788e-05
5.666430e-05 1.717610e-05
5.669204e-05 1.703655e-05
5.672155e-05 1.689040e-05
5.675279e-05 1.673882e-05
5.678572e-05 1.658299e-05
5.682031e-05 1.642404e-05
5.685655e-05 1.626309e-05
5.689439e-05 1.610117e-05
5.693382e-05 1.593924e-05
5.697480e-05 1.577819e-05
5.701727e-05 1.561884e-05
5.706118e-05 1.546193e-05
5.710647e-05 1.530811e-05
5.715305e-05 1.515800e-05
5.720082e-05 1.501213e-05
5.724968e-05 1.487097e-05
5.729950e-05 1.473498e-05
5.735013e-05 1.460453e-05
5.740141e-05 1.447996e-05
5.745316e-05 1.436160e-05
5.750519e-05 1.424971e-05
5.755727e-05 1.414453e-05
5.760915e-05 1.404628e-05
5.766059e-05 1.395512e-05
5.771128e-05 1.387120e-05
5.776091e-05 1.379464e-05
5.780914e-05 1.372550e-05
5.785558e-05 1.366383e-05
5.789984e-05 1.360961e-05
5.794149e-05 1.356281e-05
5.798005e-05 1.352332e-05
5.801503e-05 1.349100e-05
5.804592e-05 1.346567e-05
5.807216e-05 1.344709e-05
5.809321e-05 1.343498e-05
5.810849e-05 1.342899e-05
5.811744e-05 1.342877e-05
5.811948e-05 1.343390e-05
5.811408e-05 1.344395e-05
5.810073e-05 1.345846e-05
5.807897e-05 1.347696e-05
5.804841e-05 1.349898e-05
5.800874e-05 1.352407e-05
5.795974e-05 1.355178e-05
5.790132e-05 1.358171e-05
5.783349e-05 1.361349e-05
5.775642e-05 1.364682e-05
5.767038e-05 1.368145e-05
5.757581e-05 1.371717e-05
5.747325e-05 1.375388e-05
5.736337e-05 1.379150e-05
5.724693e-05 1.383003e-05
5.712477e-05 1.386952e-05
5.699777e-05 1.391005e-05
5.686687e-05 1.395175e-05
5.673299e-05 1.399476e-05
5.659705e-05 1.403922e-05
5.645994e-05 1.408530e-05
5.632252e-05 1.413313e-05
5.618560e-05 1.418284e-05
5.604990e-05 1.423452e-05
5.591614e-05 1.428827e-05
5.578491e-05 1.434412e-05
5.565681e-05 1.440208e-05
5.553231e-05 1.446211e-05
5.541188e-05 1.452416e-05
5.529590e-05 1.458811e-05
5.518472e-05 1.465382e-05
5.507861e-05 1.472109e-05
5.497784e-05 1.478969e-05
5.488259e-05 1.485935e-05
5.479302e-05 1.492975e-05
5.470924e-05 1.500053e-05
5.463135e-05 1.507126e-05
5.455937e-05 1.514151e-05
5.449330e-05 1.521076e-05
5.443312e-05 1.527847e-05
5.437874e-05 1.534404e-05
5.433008e-05 1.540683e-05
5.428698e-05 1.546615e-05
5.424929e-05 1.552127e-05
5.421681e-05 1.557142e-05
5.418930e-05 1.561580e-05
5.416653e-05 1.565360e-05
5.414823e-05 1.568397e-05
5.413411e-05 1.570607e-05
5.412388e-05 1.571909e-05
5.411724e-05 1.572225e-05
5.411389e-05 1.571481e-05
5.411352e-05 1.569612e-05
5.411587e-05 1.566567e-05
5.412066e-05 1.562303e-05
5.412764e-05 1.556797e-05
5.413660e-05 1.550044e-05
5.414736e-05 1.542055e-05
5.415977e-05 1.532864e-05
5.417370e-05 1.522522e-05
5.418907e-05 1.511102e-05
5.420583e-05 1.498688e-05
5.422396e-05 1.485379e-05
5.424344e-05 1.471286e-05
5.426429e-05 1.456523e-05
5.428655e-05 1.441207e-05
5.431024e-05 1.425456e-05
5.433542e-05 1.409386e-05
5.436211e-05 1.393105e-05
5.439035e-05 1.376718e-05
5.442018e-05 1.360321e-05
5.445160e-05 1.344003e-05
5.448461e-05 1.327846e-05
5.451921e-05 1.311923e-05
5.455536e-05 1.296302e-05
5.459302e-05 1.281042e-05
5.463212e-05 1.266199e-05
5.467258e-05 1.251820e-05
5.471430e-05 1.237951e-05
5.475716e-05 1.224630e-05
5.480102e-05 1.211893e-05
5.484571e-05 1.199773e-05
5.489106e-05 1.188297e-05
5.493685e-05 1.177491e-05
5.498286e-05 1.167376e-05
5.502884e-05 1.157974e-05
5.507450e-05 1.149298e-05
5.511954e-05 1.141363e-05
5.516361e-05 1.134177e-05
5.520634e-05 1.127747e-05
5.524733e-05 1.122074e-05
5.528615e-05 1.117157e-05
5.532232e-05 1.112987e-05
5.535534e-05 1.109555e-05
5.538468e-05 1.106845e-05
5.540979e-05 1.104836e-05
5.543008e-05 1.103502e-05
5.544499e-05 1.102815e-05
5.545390e-05 1.102740e-05
5.545624e-05 1.103240e-05
5.545144e-05 1.104275e-05
5.543897e-05 1.105802e-05
5.541834e-05 1.107777e-05
5.538913e-05 1.110155e-05
5.535100e-05 1.112893e-05
5.530372e-05 1.115948e-05
5.524717e-05 1.119280e-05
5.518133e-05 1.122852e-05
5.510635e-05 1.126633e-05
5.502250e-05 1.130596e-05
5.493020e-05 1.134720e-05
5.482998e-05 1.138988e-05
5.472250e-05 1.143390e-05
5.460853e-05 1.147922e-05
5.448891e-05 1.152584e-05
5.436452e-05 1.157378e-05
5.423630e-05 1.162312e-05
5.410519e-05 1.167393e-05
5.397210e-05 1.172633e-05
5.383795e-05 1.178040e-05
5.370358e-05 1.183623e-05
5.356982e-05 1.189392e-05
5.343741e-05 1.195351e-05
5.330703e-05 1.201504e-05
5.317933e-05 1.207852e-05
5.305486e-05 1.214392e-05
5.293412e-05 1.221118e-05
5.281755e-05 1.228021e-05
5.270554e-05 1.235088e-05
5.259841e-05 1.242302e-05
5.249646e-05 1.249643e-05
5.239989e-05 1.257085e-05
5.230891e-05 1.264599e-05
5.222364e-05 1.272155e-05
5.214418e-05 1.279713e-05
5.207059e-05 1.287233e-05
5.200287e-05 1.294669e-05
5.194099e-05 1.301972e-05
5.188490e-05 1.309086e-05
5.183448e-05 1.315951e-05
5.178960e-05 1.322506e-05
5.175007e-05 1.328681e-05
5.171569e-05 1.334405e-05
5.168622e-05 1.339603e-05
5.166137e-05 1.344196e-05
5.164087e-05 1.348103e-05
5.162439e-05 1.351242e-05
5.161160e-05 1.353532e-05
5.160215e-05 1.354892e-05
5.159571e-05 1.355246e-05
5.159192e-05 1.354523e-05
5.159046e-05 1.352660e-05
5.159101e-05 1.349606e-05
5.159327e-05 1.345321e-05
5.159700e-05 1.339784e-05
5.160197e-05 1.332989e-05
5.160801e-05 1.324951e-05
5.161498e-05 1.315703e-05
5.162280e-05 1.305298e-05
5.163142e-05 1.293806e-05
5.164084e-05 1.281315e-05
5.165109e-05 1.267923e-05
5.166224e-05 1.253739e-05
5.167437e-05 1.238879e-05
5.168756e-05 1.223459e-05
5.170194e-05 1.207596e-05
5.171761e-05 1.191405e-05
5.173467e-05 1.174995e-05
5.175322e-05 1.158470e-05
5.177333e-05 1.141926e-05
5.179509e-05 1.125452e-05
5.181853e-05 1.109128e-05
5.184369e-05 1.093029e-05
5.187058e-05 1.077222e-05
5.189918e-05 1.061767e-05
5.192948e-05 1.046719e-05
5.196140e-05 1.032127e-05
5.199488e-05 1.018036e-05
5.202982e-05 1.004486e-05
5.206610e-05 9.915134e-06
5.210358e-05 9.791507e-06
5.214209e-05 9.674275e-06
5.218144e-05 9.563704e-06
5.222142e-05 9.460029e-06
5.226178e-05 9.363457e-06
5.230225e-05 9.274164e-06
5.234254e-05 9.192297e-06
5.238230e-05 9.117970e-06
5.242117e-05 9.051263e-06
5.245875e-05 8.992219e-06
5.249460e-05 8.940841e-06
5.252825e-05 8.897091e-06
5.255920e-05 8.860888e-06
5.258689e-05 8.832104e-06
5.261077e-05 8.810566e-06
5.263025e-05 8.796058e-06
5.264472e-05 8.788318e-06
5.265358e-05 8.787045e-06
5.265621e-05 8.791900e-06
5.265202e-05 8.802514e-06
5.264047e-05 8.818492e-06
5.262104e-05 8.839423e-06
5.259328e-05 8.864887e-06
5.255684e-05 8.894463e-06
5.251144e-05 8.927742e-06
5.245694e-05 8.964333e-06
5.239332e-05 9.003873e-06
5.232070e-05 9.046034e-06
5.223933e-05 9.090533e-06
5.214961e-05 9.137131e-06
5.205208e-05 9.185639e-06
5.194738e-05 9.235916e-06
5.183628e-05 9.287870e-06
5.171961e-05 9.341447e-06
5.159826e-05 9.396631e-06
5.147317e-05 9.453432e-06
5.134527e-05 9.511882e-06
5.121550e-05 9.572022e-06
5.108477e-05 9.633898e-06
5.095392e-05 9.697551e-06
5.082379e-05 9.763012e-06
5.069512e-05 9.830297e-06
5.056860e-05 9.899398e-06
5.044485e-05 9.970286e-06
5.032445e-05 1.004290e-05
5.020787e-05 1.011716e-05
5.009557e-05 1.019294e-05
4.998792e-05 1.027008e-05
4.988523e-05 1.034840e-05
4.978777e-05 1.042768e-05
4.969576e-05 1.050766e-05
4.960936e-05 1.058804e-05
4.952869e-05 1.066848e-05
4.945382e-05 1.074861e-05
4.938478e-05 1.082801e-05
4.932155e-05 1.090624e-05
4.926409e-05 1.098278e-05
4.921228e-05 1.105709e-05
4.916600e-05 1.112860e-05
4.912505e-05 1.119668e-05
4.908923e-05 1.126065e-05
4.905828e-05 1.131982e-05
4.903191e-05 1.137344e-05
4.900982e-05 1.142075e-05
4.899165e-05 1.146096e-05
4.897705e-05 1.149327e-05
4.896563e-05 1.151688e-05
4.895700e-05 1.153102e-05
4.895077e-05 1.153493e-05
4.894657e-05 1.152793e-05
4.894401e-05 1.150942e-05
4.894276e-05 1.147890e-05
4.894250e-05 1.143600e-05
4.894296e-05 1.138050e-05
4.894392e-05 1.131238e-05
4.894521e-05 1.123178e-05
4.894673e-05 1.113905e-05
4.894840e-05 1.103471e-05
4.895024e-05 1.091949e-05
4.895229e-05 1.079424e-05
4.895464e-05 1.065995e-05
4.895742e-05 1.051771e-05
4.896077e-05 1.036864e-05
4.896486e-05 1.021393e-05
4.896988e-05 1.005473e-05
4.897598e-05 9.892182e-06
4.898335e-05 9.727366e-06
4.899213e-05 9.561311e-06
4.900247e-05 9.394971e-06
4.901448e-05 9.229230e-06
4.902827e-05 9.064896e-06
4.904391e-05 8.902704e-06
4.906144e-05 8.743323e-06
4.908090e-05 8.587358e-06
4.910228e-05 8.435356e-06
4.912555e-05 8.287812e-06
4.915068e-05 8.145175e-06
4.917758e-05 8.007852e-06
4.920616e-05 7.876213e-06
4.923629e-05 7.750593e-06
4.926783e-05 7.631297e-06
4.930060e-05 7.518601e-06
4.933440e-05 7.412752e-06
4.936901e-05 7.313970e-06
4.940415e-05 7.222449e-06
4.943955e-05 7.138352e-06
4.947486e-05 7.061812e-06
4.950974e-05 6.992932e-06
4.954378e-05 6.931777e-06
4.957654e-05 6.878377e-06
4.960756e-05 6.832722e-06
4.963631e-05 6.794759e-06
4.966226e-05 6.764394e-06
4.968483e-05 6.741488e-06
4.970342e-05 6.725858e-06
4.971742e-05 6.717279e-06
4.972618e-05 6.715487e-06
4.972909e-05 6.720178e-06
4.972554e-05 6.731020e-06
4.971495e-05 6.747651e-06
4.969678e-05 6.769690e-06
4.967057e-05 6.796744e-06
4.963593e-05 6.828415e-06
4.959257e-05 6.864310e-06
4.954032e-05 6.904047e-06
4.947914e-05 6.947264e-06
4.940913e-05 6.993629e-06
4.933052e-05 7.042842e-06
4.924371e-05 7.094642e-06
4.914920e-05 7.148809e-06
4.904765e-05 7.205165e-06
4.893980e-05 7.263571e-06
4.882648e-05 7.323926e-06
4.870860e-05 7.386160e-06
4.858707e-05 7.450229e-06
4.846283e-05 7.516109e-06
4.833683e-05 7.583787e-06
4.820996e-05 7.653254e-06
4.808310e-05 7.724502e-06
4.795704e-05 7.797513e-06
4.783255e-05 7.872258e-06
4.771032e-05 7.948690e-06
4.759097e-05 8.026742e-06
4.747505e-05 8.106323e-06
4.736305e-05 8.187315e-06
4.725541e-05 8.269574e-06
4.715248e-05 8.352923e-06
4.705458e-05 8.437158e-06
4.696196e-05 8.522039e-06
4.687482e-05 8.607295e-06
4.679330e-05 8.692621e-06
4.671751e-05 8.777674e-06
4.664749e-05 8.862075e-06
4.658324e-05 8.945408e-06
4.652473e-05 9.027218e-06
4.647188e-05 9.107009e-06
4.642454e-05 9.184248e-06
4.638254e-05 9.258358e-06
4.634568e-05 9.328725e-06
4.631368e-05 9.394696e-06
4.628627e-05 9.455583e-06
4.626311e-05 9.510665e-06
4.624384e-05 9.559194e-06
4.622807e-05 9.600404e-06
4.621540e-05 9.633518e-06
4.620539e-05 9.657762e-06
4.619760e-05 9.672381e-06
4.619162e-05 9.676653e-06
4.618701e-05 9.669917e-06
4.618337e-05 9.651590e-06
4.618032e-05 9.621193e-06
4.617753e-05 9.578380e-06
4.617473e-05 9.522954e-06
4.617168e-05 9.454893e-06
4.616822e-05 9.374358e-06
4.616427e-05 9.281697e-06
4.615980e-05 9.177447e-06
4.615485e-05 9.062315e-06
4.614952e-05 8.937161e-06
4.614396e-05 8.802966e-06
4.613835e-05 8.660803e-06
4.613292e-05 8.511802e-06
4.612790e-05 8.357118e-06
4.612352e-05 8.197901e-06
4.612005e-05 8.035273e-06
4.611769e-05 7.870309e-06
4.611668e-05 7.704025e-06
4.611721e-05 7.537365e-06
4.611944e-05 7.371204e-06
4.612353e-05 7.206343e-06
4.612959e-05 7.043512e-06
4.613771e-05 6.883375e-06
4.614794e-05 6.726535e-06
4.616033e-05 6.573537e-06
4.617488e-05 6.424879e-06
4.619156e-05 6.281010e-06
4.621033e-05 6.142341e-06
4.623111e-05 6.009248e-06
4.625379e-05 5.882071e-06
4.627825e-05 5.761125e-06
4.630433e-05 5.646694e-06
4.633184e-05 5.539038e-06
4.636057e-05 5.438390e-06
4.639026e-05 5.344958e-06
4.642064e-05 5.258923e-06
4.645139e-05 5.180437e-06
4.648215e-05 5.109622e-06
4.651252e-05 5.046569e-06
4.654209e-05 4.991332e-06
4.657036e-05 4.943930e-06
4.659683e-05 4.904339e-06
4.662095e-05 4.872499e-06
4.664213e-05 4.848303e-06
4.665977e-05 4.831605e-06
4.667323e-05 4.822218e-06
4.668187e-05 4.819912e-06
4.668506e-05 4.824425e-06
4.668215e-05 4.835456e-06
4.667256e-05 4.852682e-06
4.665572e-05 4.875753e-06
4.663115e-05 4.904303e-06
4.659843e-05 4.937960e-06
4.655726e-05 4.976345e-06
4.650744e-05 5.019090e-06
4.644892e-05 5.065835e-06
4.638175e-05 5.116242e-06
4.630618e-05 5.169999e-06
4.622256e-05 5.226822e-06
4.613141e-05 5.286461e-06
4.603335e-05 5.348699e-06
4.592913e-05 5.413355e-06
4.581957e-05 5.480278e-06
4.570555e-05 5.549346e-06
4.558800e-05 5.620461e-06
4.546787e-05 5.693542e-06
4.534607e-05 5.768522e-06
4.522351e-05 5.845340e-06
4.510106e-05 5.923935e-06
4.497952e-05 6.004242e-06
4.485965e-05 6.086189e-06
4.474213e-05 6.169686e-06
4.462758e-05 6.254631e-06
4.451655e-05 6.340901e-06
4.440952e-05 6.428347e-06
4.430691e-05 6.516802e-06
4.420907e-05 6.606068e-06
4.411630e-05 6.695921e-06
4.402884e-05 6.786109e-06
4.394687e-05 6.876350e-06
4.387051e-05 6.966328e-06
4.379986e-05 7.055696e-06
4.373493e-05 7.144074e-06
4.367571e-05 7.231046e-06
4.362212e-05 7.316159e-06
4.357405e-05 7.398925e-06
4.353134e-05 7.478817e-06
4.349378e-05 7.555271e-06
4.346112e-05 7.627687e-06
4.343307e-05 7.695428e-06
4.340929e-05 7.757824e-06
4.338942e-05 7.814174e-06
4.337304e-05 7.863753e-06
4.335972e-05 7.905820e-06
4.334902e-05 7.939623e-06
4.334045e-05 7.964415e-06
4.333355e-05 7.979467e-06
4.332783e-05 7.984084e-06
4.332283e-05 7.977631e-06
4.331811e-05 7.959550e-06
4.331328e-05 7.929386e-06
4.330798e-05 7.886811e-06
4.330191e-05 7.831647e-06
4.329486e-05 7.763884e-06
4.328666e-05 7.683691e-06
4.327726e-05 7.591424e-06
4.326666e-05 7.487618e-06
4.325494e-05 7.372977e-06
4.324225e-05 7.248354e-06
4.322880e-05 7.114720e-06
4.321483e-05 6.973134e-06
4.320063e-05 6.824711e-06
4.318651e-05 6.670591e-06
4.317277e-05 6.511908e-06
4.315972e-05 6.349767e-06
4.314766e-05 6.185228e-06
4.313685e-05 6.019292e-06
4.312756e-05 5.852890e-06
4.312001e-05 5.686886e-06
4.311438e-05 5.522070e-06
4.311084e-05 5.359165e-06
4.310951e-05 5.198828e-06
4.311050e-05 5.041657e-06
4.311386e-05 4.888196e-06
4.311962e-05 4.738939e-06
4.312781e-05 4.594337e-06
4.313837e-05 4.454804e-06
4.315128e-05 4.320717e-06
4.316643e-05 4.192426e-06
4.318373e-05 4.070249e-06
4.320302e-05 3.954481e-06
4.322414e-05 3.845392e-06
4.324689e-05 3.743227e-06
4.327104e-05 3.648209e-06
4.329630e-05 3.560534e-06
4.332237e-05 3.480373e-06
4.334890e-05 3.407870e-06
4.337552e-05 3.343137e-06
4.340177e-05 3.286256e-06
4.342721e-05 3.237270e-06
4.345130e-05 3.196190e-06
4.347350e-05 3.162984e-06
4.349322e-05 3.137583e-06
4.350984e-05 3.119876e-06
4.352273e-05 3.109712e-06
4.353122e-05 3.106902e-06
4.353467e-05 3.111218e-06
4.353242e-05 3.122402e-06
4.352385e-05 3.140163e-06
4.350840e-05 3.164185e-06
4.348556e-05 3.194133e-06
4.345488e-05 3.229657e-06
4.341604e-05 3.270401e-06
4.336883e-05 3.316005e-06
4.331315e-05 3.366116e-06
4.324907e-05 3.420391e-06
4.317680e-05 3.478505e-06
4.309667e-05 3.540153e-06
4.300919e-05 3.605056e-06
4.291497e-05 3.672960e-06
4.281473e-05 3.743642e-06
4.270930e-05 3.816900e-06
4.259955e-05 3.892563e-06
4.248639e-05 3.970476e-06
4.237077e-05 4.050505e-06
4.225360e-05 4.132528e-06
4.213578e-05 4.216430e-06
4.201817e-05 4.302099e-06
4.190157e-05 4.389424e-06
4.178674e-05 4.478287e-06
4.167434e-05 4.568561e-06
4.156499e-05 4.660104e-06
4.145923e-05 4.752762e-06
4.135753e-05 4.846360e-06
4.126030e-05 4.940704e-06
4.116789e-05 5.035576e-06
4.108058e-05 5.130737e-06
4.099858e-05 5.225919e-06
4.092206e-05 5.320830e-06
4.085114e-05 5.415148e-06
4.078587e-05 5.508522e-06
4.072626e-05 5.600570e-06
4.067226e-05 5.690878e-06
4.062378e-05 5.778999e-06
4.058067e-05 5.864452e-06
4.054274e-05 5.946721e-06
4.050975e-05 6.025254e-06
4.048141e-05 6.099468e-06
4.045740e-05 6.168743e-06
4.043733e-05 6.232431e-06
4.042081e-05 6.289853e-06
4.040738e-05 6.340312e-06
4.039656e-05 6.383090e-06
4.038787e-05 6.417464e-06
4.038078e-05 6.442717e-06
4.037477e-05 6.458149e-06
4.036933e-05 6.463096e-06
4.036396e-05 6.456949e-06
4.035819e-05 6.439176e-06
4.035159e-05 6.409349e-06
4.034379e-05 6.367160e-06
4.033448e-05 6.312449e-06
4.032345e-05 6.245219e-06
4.031055e-05 6.165648e-06
4.029573e-05 6.074094e-06
4.027904e-05 5.971093e-06
4.026058e-05 5.857342e-06
4.024058e-05 5.733682e-06
4.021927e-05 5.601072e-06
4.019699e-05 5.460555e-06
4.017408e-05 5.313226e-06
4.015091e-05 5.160205e-06
4.012785e-05 5.002605e-06
4.010527e-05 4.841514e-06
4.008354e-05 4.677971e-06
4.006299e-05 4.512959e-06
4.004391e-05 4.347394e-06
4.002660e-05 4.182123e-06
4.001127e-05 4.017924e-06
3.999814e-05 3.855510e-06
3.998738e-05 3.695530e-06
3.997910e-05 3.538574e-06
3.997342e-05 3.385181e-06
3.997039e-05 3.235843e-06
3.997004e-05 3.091010e-06
3.997237e-05 2.951097e-06
3.997736e-05 2.816483e-06
3.998493e-05 2.687522e-06
3.999500e-05 2.564539e-06
4.000744e-05 2.447836e-06
4.002211e-05 2.337692e-06
4.003880e-05 2.234365e-06
4.005730e-05 2.138089e-06
4.007736e-05 2.049079e-06
4.009866e-05 1.967522e-06
4.012088e-05 1.893582e-06
4.014364e-05 1.827395e-06
4.016650e-05 1.769066e-06
4.018900e-05 1.718668e-06
4.021064e-05 1.676240e-06
4.023084e-05 1.641784e-06
4.024904e-05 1.615266e-06
4.026459e-05 1.596610e-06
4.027685e-05 1.585705e-06
4.028516e-05 1.582400e-06
4.028886e-05 1.586506e-06
4.028727e-05 1.597803e-06
4.027977e-05 1.616037e-06
4.026576e-05 1.640927e-06
4.024471e-05 1.672169e-06
4.021618e-05 1.709438e-06
4.017981e-05 1.752398e-06
4.013536e-05 1.800703e-06
4.008274e-05 1.854006e-06
4.002197e-05 1.911960e-06
3.995324e-05 1.974229e-06
3.987688e-05 2.040489e-06
3.979337e-05 2.110431e-06
3.970331e-05 2.183766e-06
3.960741e-05 2.260227e-06
3.950648e-05 2.339568e-06
3.940137e-05 2.421562e-06
3.929300e-05 2.506004e-06
3.918229e-05 2.592703e-06
3.907015e-05 2.681483e-06
3.895748e-05 2.772177e-06
3.884512e-05 2.864624e-06
3.873387e-05 2.958664e-06
3.862446e-05 3.054135e-06
3.851757e-05 3.150871e-06
3.841380e-05 3.248695e-06
3.831368e-05 3.347420e-06
3.821768e-05 3.446845e-06
3.812618e-05 3.546750e-06
3.803951e-05 3.646900e-06
3.795795e-05 3.747037e-06
3.788170e-05 3.846883e-06
3.781091e-05 3.946135e-06
3.774566e-05 4.044465e-06
3.768600e-05 4.141521e-06
3.763192e-05 4.236920e-06
3.758333e-05 4.330251e-06
3.754012e-05 4.421075e-06
3.750212e-05 4.508918e-06
3.746910e-05 4.593277e-06
3.744079e-05 4.673617e-06
3.741687e-05 4.749371e-06
3.739698e-05 4.819940e-06
3.738070e-05 4.884698e-06
3.736759e-05 4.942994e-06
3.735715e-05 4.994156e-06
3.734887e-05 5.037497e-06
3.734222e-05 5.072324e-06
3.733663e-05 5.097951e-06
3.733154e-05 5.113710e-06
3.732640e-05 5.118968e-06
3.732068e-05 5.113148e-06
3.731387e-05 5.095746e-06
3.730552e-05 5.066359e-06
3.729525e-05 5.024703e-06
3.728274e-05 4.970635e-06
3.726777e-05 4.904171e-06
3.725020e-05 4.825498e-06
3.723002e-05 4.734975e-06
3.720729e-05 4.633136e-06
3.718217e-05 4.520669e-06
3.715491e-05 4.398402e-06
3.712584e-05 4.267277e-06
3.709532e-05 4.128315e-06
3.706377e-05 3.982591e-06
3.703163e-05 3.831200e-06
3.699933e-05 3.675233e-06
3.696731e-05 3.515750e-06
3.693598e-05 3.353771e-06
3.690575e-05 3.190255e-06
3.687696e-05 3.026100e-06
3.684994e-05 2.862136e-06
3.682497e-05 2.699125e-06
3.680230e-05 2.537766e-06
3.678213e-05 2.378697e-06
3.676463e-05 2.222501e-06
3.674992e-05 2.069709e-06
3.673810e-05 1.920808e-06
3.672922e-05 1.776248e-06
3.672332e-05 1.636440e-06
3.672036e-05 1.501766e-06
3.672033e-05 1.372583e-06
3.672314e-05 1.249220e-06
3.672869e-05 1.131987e-06
3.673684e-05 1.021171e-06
3.674742e-05 9.170395e-07
3.676022e-05 8.198417e-07
3.677500e-05 7.298047e-07
3.679147e-05 6.471347e-07
3.680929e-05 5.720147e-07
3.682811e-05 5.046022e-07
3.684750e-05 4.450278e-07
3.686700e-05 3.933921e-07
3.688609e-05 3.497640e-07
3.690423e-05 3.141784e-07
3.692083e-05 2.866347e-07
3.693526e-05 2.670959e-07
3.694686e-05 2.554874e-07
3.695496e-05 2.516981e-07
3.695889e-05 2.555801e-07
3.695797e-05 2.669510e-07
3.695155e-05 2.855953e-07
3.693904e-05 3.112671e-07
3.691987e-05 3.436937e-07
3.689358e-05 3.825785e-07
3.685980e-05 4.276057e-07
3.681828e-05 4.784444e-07
3.676888e-05 5.347533e-07
3.671163e-05 5.961858e-07
3.664669e-05 6.623943e-07
3.657437e-05 7.330354e-07
3.649512e-05 8.077736e-07
3.640954e-05 8.862853e-07
3.631831e-05 9.682610e-07
3.622222e-05 1.053408e-06
3.612212e-05 1.141449e-06
3.601891e-05 1.232126e-06
3.591350e-05 1.325194e-06
3.580678e-05 1.420424e-06
3.569965e-05 1.517596e-06
3.559292e-05 1.616499e-06
3.548740e-05 1.716927e-06
3.538381e-05 1.818675e-06
3.528281e-05 1.921538e-06
3.518498e-05 2.025303e-06
3.509084e-05 2.129752e-06
3.500086e-05 2.234658e-06
3.491540e-05 2.339778e-06
3.483478e-05 2.444858e-06
3.475926e-05 2.549624e-06
3.468902e-05 2.653787e-06
3.462419e-05 2.757036e-06
3.456486e-05 2.859038e-06
3.451102e-05 2.959438e-06
3.446264e-05 3.057856e-06
3.441963e-05 3.153887e-06
3.438185e-05 3.247098e-06
3.434908e-05 3.337026e-06
3.432109e-05 3.423184e-06
3.429756e-05 3.505051e-06
3.427814e-05 3.582082e-06
3.426244e-05 3.653700e-06
3.425001e-05 3.719305e-06
3.424035e-05 3.778272e-06
3.423294e-05 3.829959e-06
3.422723e-05 3.873712e-06
3.422264e-05 3.908871e-06
3.421857e-05 3.934782e-06
3.421442e-05 3.950814e-06
3.420959e-05 3.956365e-06
3.420354e-05 3.950892e-06
3.419572e-05 3.933922e-06
3.418566e-05 3.905077e-06
3.417295e-05 3.864098e-06
3.415728e-05 3.810861e-06
3.413842e-05 3.745394e-06
3.411625e-05 3.667891e-06
3.409077e-05 3.578715e-06
3.406208e-05 3.478391e-06
3.403038e-05 3.367598e-06
3.399598e-05 3.247149e-06
3.395923e-05 3.117963e-06
3.392058e-05 2.981039e-06
3.388051e-05 2.837426e-06
3.383950e-05 2.688191e-06
3.379807e-05 2.534396e-06
3.375672e-05 2.377076e-06
3.371591e-05 2.217223e-06
3.367609e-05 2.055771e-06
3.363769e-05 1.893597e-06
3.360106e-05 1.731508e-06
3.356654e-05 1.570250e-06
3.353440e-05 1.410506e-06
3.350490e-05 1.252901e-06
3.347823e-05 1.098006e-06
3.345455e-05 9.463453e-07
3.343398e-05 7.983996e-07
3.341661e-05 6.546125e-07
3.340248e-05 5.153951e-07
3.339160e-05 3.811294e-07
3.338396e-05 2.521722e-07
3.337950e-05 1.288581e-07
3.337814e-05 1.150136e-08
3.337975e-05 -9.960257e-08
3.338418e-05 -2.041760e-07
3.339123e-05 -3.019591e-07
3.340068e-05 -3.927100e-07
3.341225e-05 -4.762062e-07
3.342563e-05 -5.522457e-07
3.344044e-05 -6.206492e-07
3.345629e-05 -6.812620e-07
3.347271e-05 -7.339562e-07
3.348920e-05 -7.786331e-07
3.350522e-05 -8.152254e-07
3.352017e-05 -8.436987e-07
3.353342e-05 -8.640532e-07
3.354431e-05 -8.763246e-07
3.355218e-05 -8.805846e-07
3.355633e-05 -8.769405e-07
3.355608e-05 -8.655352e-07
3.355077e-05 -8.465455e-07
3.353979e-05 -8.201811e-07
3.352256e-05 -7.866820e-07
3.349861e-05 -7.463167e-07
3.346754e-05 -6.993784e-07
3.342908e-05 -6.461826e-07
3.338309e-05 -5.870625e-07
3.332955e-05 -5.223652e-07
3.326862e-05 -4.524473e-07
3.320059e-05 -3.776699e-07
3.312588e-05 -2.983948e-07
3.304507e-05 -2.149794e-07
3.295882e-05 -1.277736e-07
3.286792e-05 -3.711617e-08
3.277318e-05 5.666693e-08
3.267549e-05 1.532642e-07
3.257574e-05 2.523787e-07
3.247482e-05 3.537275e-07
3.237359e-05 4.570400e-07
3.227287e-05 5.620561e-07
3.217345e-05 6.685236e-07
3.207603e-05 7.761957e-07
3.198126e-05 8.848274e-07
3.188971e-05 9.941735e-07
3.180189e-05 1.103985e-06
3.171824e-05 1.214008e-06
3.163912e-05 1.323978e-06
3.156483e-05 1.433623e-06
3.149561e-05 1.542655e-06
3.143162e-05 1.650773e-06
3.137299e-05 1.757660e-06
3.131976e-05 1.862979e-06
3.127193e-05 1.966376e-06
3.122943e-05 2.067472e-06
3.119215e-05 2.165869e-06
3.115992e-05 2.261143e-06
3.113251e-05 2.352845e-06
3.110964e-05 2.440502e-06
3.109097e-05 2.523613e-06
3.107613e-05 2.601653e-06
3.106467e-05 2.674071e-06
3.105612e-05 2.740294e-06
3.104995e-05 2.799728e-06
3.104560e-05 2.851762e-06
3.104248e-05 2.895775e-06
3.103996e-05 2.931143e-06
3.103742e-05 2.957250e-06
3.103422e-05 2.973497e-06
3.102974e-05 2.979323e-06
3.102337e-05 2.974216e-06
3.101456e-05 2.957736e-06
3.100282e-05 2.929534e-06
3.098772e-05 2.889374e-06
3.096894e-05 2.837152e-06
3.094626e-05 2.772910e-06
3.091957e-05 2.696847e-06
3.088888e-05 2.609325e-06
3.085433e-05 2.510865e-06
3.081616e-05 2.402131e-06
3.077472e-05 2.283917e-06
3.073043e-05 2.157119e-06
3.068379e-05 2.022709e-06
3.063533e-05 1.881705e-06
3.058561e-05 1.735144e-06
3.053519e-05 1.584056e-06
3.048464e-05 1.429444e-06
3.043449e-05 1.272271e-06
3.038524e-05 1.113445e-06
3.033735e-05 9.538131e-07
3.029124e-05 7.941627e-07
3.024728e-05 6.352177e-07
3.020579e-05 4.776430e-07
3.016706e-05 3.220488e-07
3.013132e-05 1.689934e-07
3.009875e-05 1.899011e-08
3.006951e-05 -1.274877e-07
3.004369e-05 -2.700020e-07
3.002139e-05 -4.081456e-07
3.000262e-05 -5.415378e-07
2.998740e-05 -6.698212e-07
2.997569e-05 -7.926587e-07
2.996741e-05 -9.097315e-07
2.996248e-05 -1.020737e-06
2.996074e-05 -1.125390e-06
2.996203e-05 -1.223419e-06
2.996612e-05 -1.314569e-06
2.997275e-05 -1.398602e-06
2.998162e-05 -1.475297e-06
2.999238e-05 -1.544454e-06
3.000463e-05 -1.605895e-06
3.001792e-05 -1.659465e-06
3.003176e-05 -1.705035e-06
3.004559e-05 -1.742507e-06
3.005884e-05 -1.771811e-06
3.007087e-05 -1.792911e-06
3.008102e-05 -1.805803e-06
3.008862e-05 -1.810518e-06
3.009298e-05 -1.807125e-06
3.009340e-05 -1.795725e-06
3.008922e-05 -1.776456e-06
3.007981e-05 -1.749490e-06
3.006459e-05 -1.715035e-06
3.004305e-05 -1.673329e-06
3.001480e-05 -1.624643e-06
2.997954e-05 -1.569274e-06
2.993711e-05 -1.507548e-06
2.988748e-05 -1.439811e-06
2.983077e-05 -1.366426e-06
2.976726e-05 -1.287772e-06
2.969735e-05 -1.204235e-06
2.962159e-05 -1.116205e-06
2.954063e-05 -1.024072e-06
2.945522e-05 -9.282187e-07
2.936617e-05 -8.290195e-07
2.927434e-05 -7.268370e-07
2.918059e-05 -6.220204e-07
2.908582e-05 -5.149044e-07
2.899085e-05 -4.058099e-07
2.889649e-05 -2.950453e-07
2.880351e-05 -1.829077e-07
2.871260e-05 -6.968555e-08
2.862439e-05 4.433869e-08
2.853944e-05 1.588862e-07
2.845824e-05 2.736788e-07
2.838121e-05 3.884366e-07
2.830870e-05 5.028755e-07
2.824100e-05 6.167044e-07
2.817832e-05 7.296236e-07
2.812081e-05 8.413221e-07
2.806858e-05 9.514762e-07
2.802164e-05 1.059748e-06
2.797998e-05 1.165781e-06
2.794351e-05 1.269205e-06
2.791209e-05 1.369626e-06
2.788553e-05 1.466633e-06
2.786356e-05 1.559790e-06
2.784589e-05 1.648641e-06
2.783215e-05 1.732707e-06
2.782193e-05 1.811486e-06
2.781476e-05 1.884454e-06
2.781012e-05 1.951065e-06
2.780746e-05 2.010759e-06
2.780618e-05 2.062959e-06
2.780566e-05 2.107079e-06
2.780523e-05 2.142534e-06
2.780423e-05 2.168745e-06
2.780199e-05 2.185153e-06
2.779786e-05 2.191233e-06
2.779120e-05 2.186510e-06
2.778144e-05 2.170577e-06
2.776806e-05 2.143116e-06
2.775062e-05 2.103915e-06
2.772880e-05 2.052889e-06
2.770237e-05 1.990094e-06
2.767125e-05 1.915735e-06
2.763546e-05 1.830172e-06
2.759517e-05 1.733917e-06
2.755067e-05 1.627619e-06
2.750234e-05 1.512051e-06
2.745066e-05 1.388081e-06
2.739618e-05 1.256651e-06
2.733950e-05 1.118746e-06
2.728123e-05 9.753670e-07
2.722201e-05 8.275098e-07
2.716244e-05 6.761436e-07
2.710312e-05 5.221967e-07
2.704460e-05 3.665460e-07
2.698740e-05 2.100116e-07
2.693196e-05 5.335352e-08
2.687872e-05 -1.027270e-07
2.682803e-05 -2.575852e-07
2.678020e-05 -4.106286e-07
2.673551e-05 -5.613135e-07
2.669416e-05 -7.091385e-07
2.665634e-05 -8.536399e-07
2.662218e-05 -9.943870e-07
2.659178e-05 -1.130977e-06
2.656519e-05 -1.263033e-06
2.654244e-05 -1.390197e-06
2.652351e-05 -1.512132e-06
2.650836e-05 -1.628514e-06
2.649690e-05 -1.739037e-06
2.648900e-05 -1.843406e-06
2.648451e-05 -1.941341e-06
2.648323e-05 -2.032573e-06
2.648490e-05 -2.116850e-06
2.648924e-05 -2.193935e-06
2.649591e-05 -2.263606e-06
2.650452e-05 -2.325661e-06
2.651463e-05 -2.379921e-06
2.652576e-05 -2.426227e-06
2.653736e-05 -2.464448e-06
2.654886e-05 -2.494482e-06
2.655962e-05 -2.516253e-06
2.656900e-05 -2.529720e-06
2.657631e-05 -2.534876e-06
2.658086e-05 -2.531745e-06
2.658196e-05 -2.520389e-06
2.657892e-05 -2.500907e-06
2.657111e-05 -2.473434e-06
2.655794e-05 -2.438142e-06
2.653890e-05 -2.395241e-06
2.651357e-05 -2.344975e-06
2.648163e-05 -2.287627e-06
2.644291e-05 -2.223509e-06
2.639735e-05 -2.152966e-06
2.634506e-05 -2.076369e-06
2.628629e-05 -1.994112e-06
2.622142e-05 -1.906603e-06
2.615098e-05 -1.814265e-06
2.607558e-05 -1.717524e-06
2.599597e-05 -1.616807e-06
2.591291e-05 -1.512536e-06
2.582726e-05 -1.405123e-06
2.573985e-05 -1.294968e-06
2.565154e-05 -1.182457e-06
2.556316e-05 -1.067959e-06
2.547550e-05 -9.518300e-07
2.538928e-05 -8.344116e-07
2.530519e-05 -7.160324e-07
2.522385e-05 -5.970114e-07
2.514579e-05 -4.776601e-07
2.507149e-05 -3.582850e-07
2.500136e-05 -2.391903e-07
2.493572e-05 -1.206801e-07
2.487483e-05 -3.061832e-09
2.481891e-05 1.133525e-07
2.476808e-05 2.282435e-07
2.472242e-05 3.412826e-07
2.468195e-05 4.521301e-07
2.464660e-05 5.604332e-07
2.461629e-05 6.658249e-07
2.459083e-05 7.679222e-07
2.457003e-05 8.663246e-07
2.455359e-05 9.606136e-07
2.454118e-05 1.050351e-06
2.453241e-05 1.135081e-06
2.452685e-05 1.214325e-06
2.452398e-05 1.287588e-06
2.452328e-05 1.354357e-06
2.452414e-05 1.414104e-06
2.452594e-05 1.466288e-06
2.452801e-05 1.510363e-06
2.452967e-05 1.545782e-06
2.453022e-05 1.572006e-06
2.452895e-05 1.588517e-06
2.452518e-05 1.594830e-06
2.451826e-05 1.590507e-06
2.450758e-05 1.575177e-06
2.449260e-05 1.548551e-06
2.447288e-05 1.510445e-06
2.444809e-05 1.460793e-06
2.441801e-05 1.399663e-06
2.438257e-05 1.327266e-06
2.434180e-05 1.243959e-06
2.429592e-05 1.150244e-06
2.424523e-05 1.046751e-06
2.419018e-05 9.342294e-07
2.413129e-05 8.135180e-07
2.406917e-05 6.855244e-07
2.400446e-05 5.511963e-07
2.393785e-05 4.114973e-07
2.387002e-05 2.673843e-07
2.380165e-05 1.197886e-07
2.373336e-05 -3.039795e-08
2.366578e-05 -1.823324e-07
2.359945e-05 -3.352264e-07
2.353489e-05 -4.883483e-07
2.347255e-05 -6.410225e-07
2.341283e-05 -7.926269e-07
2.335607e-05 -9.425883e-07
2.330258e-05 -1.090380e-06
2.325260e-05 -1.235513e-06
2.320634e-05 -1.377537e-06
2.316395e-05 -1.516028e-06
2.312556e-05 -1.650591e-06
2.309124e-05 -1.780852e-06
2.306104e-05 -1.906456e-06
2.303496e-05 -2.027064e-06
2.301299e-05 -2.142352e-06
2.299503e-05 -2.252008e-06
2.298101e-05 -2.355731e-06
2.297076e-05 -2.453231e-06
2.296410e-05 -2.544230e-06
2.296081e-05 -2.628459e-06
2.296060e-05 -2.705666e-06
2.296316e-05 -2.775608e-06
2.296810e-05 -2.838063e-06
2.297500e-05 -2.892824e-06
2.298338e-05 -2.939705e-06
2.299271e-05 -2.978543e-06
2.300242e-05 -3.009201e-06
2.301188e-05 -3.031569e-06
2.302045e-05 -3.045565e-06
2.302744e-05 -3.051142e-06
2.303217e-05 -3.048284e-06
2.303393e-05 -3.037013e-06
2.303205e-05 -3.017386e-06
2.302587e-05 -2.989501e-06
2.301480e-05 -2.953495e-06
2.299832e-05 -2.909547e-06
2.297599e-05 -2.857877e-06
2.294749e-05 -2.798747e-06
2.291260e-05 -2.732460e-06
2.287128e-05 -2.659357e-06
2.282359e-05 -2.579814e-06
2.276977e-05 -2.494238e-06
2.271017e-05 -2.403061e-06
2.264528e-05 -2.306734e-06
2.257572e-05 -2.205722e-06
2.250217e-05 -2.100491e-06
2.242540e-05 -1.991510e-06
2.234622e-05 -1.879240e-06
2.226545e-05 -1.764129e-06
2.218392e-05 -1.646612e-06
2.210244e-05 -1.527108e-06
2.202176e-05 -1.406019e-06
2.194261e-05 -1.283727e-06
2.186564e-05 -1.160601e-06
2.179145e-05 -1.036997e-06
2.172055e-05 -9.132559e-07
2.165341e-05 -7.897128e-07
2.159041e-05 -6.666944e-07
2.153186e-05 -5.445244e-07
2.147801e-05 -4.235250e-07
2.142904e-05 -3.040194e-07
2.138507e-05 -1.863346e-07
2.134614e-05 -7.080293e-08
2.131226e-05 4.223582e-08
2.128336e-05 1.524324e-07
2.125930e-05 2.594264e-07
2.123991e-05 3.628452e-07
2.122493e-05 4.623021e-07
2.121407e-05 5.573956e-07
2.120697e-05 6.477084e-07
2.120321e-05 7.328069e-07
2.120232e-05 8.122413e-07
2.120377e-05 8.855461e-07
2.120700e-05 9.522410e-07
2.121138e-05 1.011833e-06
2.121625e-05 1.063821e-06
2.122091e-05 1.107697e-06
2.122466e-05 1.142956e-06
2.122675e-05 1.169103e-06
2.122646e-05 1.185660e-06
2.122306e-05 1.192184e-06
2.121590e-05 1.188277e-06
2.120433e-05 1.173602e-06
2.118781e-05 1.147904e-06
2.116589e-05 1.111025e-06
2.113822e-05 1.062919e-06
2.110459e-05 1.003667e-06
2.106494e-05 9.334826e-07
2.101934e-05 8.527212e-07
2.096802e-05 7.618703e-07
2.091132e-05 6.615423e-07
2.084974e-05 5.524577e-07
2.078384e-05 4.354238e-07
2.071429e-05 3.113106e-07
2.064179e-05 1.810260e-07
2.056707e-05 4.549194e-08
2.049087e-05 -9.437668e-08
2.041392e-05 -2.376897e-07
2.033691e-05 -3.835945e-07
2.026050e-05 -5.312854e-07
2.018528e-05 -6.800083e-07
2.011182e-05 -8.290626e-07
2.004059e-05 -9.778006e-07
1.997205e-05 -1.125625e-06
1.990656e-05 -1.271984e-06
1.984446e-05 -1.416369e-06
1.978602e-05 -1.558307e-06
1.973147e-05 -1.697360e-06
1.968100e-05 -1.833115e-06
1.963475e-05 -1.965183e-06
1.959282e-05 -2.093197e-06
1.955528e-05 -2.216804e-06
1.952215e-05 -2.335668e-06
1.949342e-05 -2.449462e-06
1.946904e-05 -2.557870e-06
1.944893e-05 -2.660587e-06
1.943295e-05 -2.757315e-06
1.942095e-05 -2.847763e-06
1.941270e-05 -2.931653e-06
1.940795e-05 -3.008713e-06
1.940638e-05 -3.078685e-06
1.940764e-05 -3.141322e-06
1.941130e-05 -3.196394e-06
1.941690e-05 -3.243687e-06
1.942393e-05 -3.283008e-06
1.943182e-05 -3.314184e-06
1.943995e-05 -3.337070e-06
1.944768e-05 -3.351547e-06
1.945433e-05 -3.357526e-06
1.945922e-05 -3.354952e-06
1.946164e-05 -3.343803e-06
1.946091e-05 -3.324100e-06
1.945639e-05 -3.295899e-06
1.944746e-05 -3.259304e-06
1.943360e-05 -3.214461e-06
1.941435e-05 -3.161566e-06
1.938938e-05 -3.100860e-06
1.935846e-05 -3.032634e-06
1.932151e-05 -2.957224e-06
1.927859e-05 -2.875011e-06
1.922990e-05 -2.786414e-06
1.917577e-05 -2.691885e-06
1.911667e-05 -2.591905e-06
1.905317e-05 -2.486971e-06
1.898595e-05 -2.377592e-06
1.891573e-05 -2.264280e-06
1.884330e-05 -2.147541e-06
1.876945e-05 -2.027873e-06
1.869498e-05 -1.905760e-06
1.862068e-05 -1.781665e-06
1.854727e-05 -1.656035e-06
1.847546e-05 -1.529294e-06
1.840587e-05 -1.401850e-06
1.833909e-05 -1.274090e-06
1.827560e-05 -1.146389e-06
1.821586e-05 -1.019107e-06
1.816021e-05 -8.925920e-07
1.810895e-05 -7.671862e-07
1.806232e-05 -6.432255e-07
1.802047e-05 -5.210436e-07
1.798351e-05 -4.009736e-07
1.795146e-05 -2.833502e-07
1.792429e-05 -1.685125e-07
1.790192e-05 -5.680501e-08
1.788421e-05 5.142003e-08
1.787094e-05 1.558014e-07
1.786185e-05 2.559677e-07
1.785661e-05 3.515356e-07
1.785484e-05 4.421099e-07
1.785609e-05 5.272821e-07
1.785988e-05 6.066312e-07
1.786565e-05 6.797230e-07
1.787280e-05 7.461121e-07
1.788068e-05 8.053431e-07
1.788860e-05 8.569538e-07
1.789584e-05 9.004791e-07
1.790166e-05 9.354569e-07
1.790528e-05 9.614349e-07
1.790597e-05 9.779809e-07
1.790297e-05 9.846931e-07
1.789558e-05 9.812142e-07
1.788317e-05 9.672462e-07
1.786517e-05 9.425661e-07
1.784111e-05 9.070422e-07
1.781065e-05 8.606490e-07
1.777359e-05 8.034793e-07
1.772988e-05 7.357521e-07
1.767960e-05 6.578161e-07
1.762302e-05 5.701452e-07
1.756052e-05 4.733299e-07
1.749262e-05 3.680611e-07
1.741994e-05 2.551108e-07
1.734320e-05 1.353088e-07
1.726315e-05 9.519879e-09
1.718058e-05 -1.213788e-07
1.709628e-05 -2.565176e-07
1.701102e-05 -3.950504e-07
1.692556e-05 -5.361671e-07
1.684058e-05 -6.791019e-07
1.675674e-05 -8.231374e-07
1.667462e-05 -9.676068e-07
1.659476e-05 -1.111892e-06
1.651763e-05 -1.255424e-06
1.644363e-05 -1.397672e-06
1.637314e-05 -1.538149e-06
1.630644e-05 -1.676400e-06
1.624380e-05 -1.811999e-06
1.618542e-05 -1.944546e-06
1.613148e-05 -2.073662e-06
1.608208e-05 -2.198984e-06
1.603732e-05 -2.320167e-06
1.599725e-05 -2.436873e-06
1.596187e-05 -2.548777e-06
1.593115e-05 -2.655562e-06
1.590502e-05 -2.756916e-06
1.588338e-05 -2.852535e-06
1.586607e-05 -2.942120e-06
1.585290e-05 -3.025378e-06
1.584362e-05 -3.102025e-06
1.583793e-05 -3.171783e-06
1.583549e-05 -3.234385e-06
1.583591e-05 -3.289577e-06
1.583872e-05 -3.337119e-06
1.584342e-05 -3.376785e-06
1.584945e-05 -3.408372e-06
1.585622e-05 -3.431697e-06
1.586309e-05 -3.446604e-06
1.586938e-05 -3.452964e-06
1.587441e-05 -3.450682e-06
1.587748e-05 -3.439696e-06
1.587792e-05 -3.419983e-06
1.587506e-05 -3.391565e-06
1.586830e-05 -3.354508e-06
1.585711e-05 -3.308927e-06
1.584101e-05 -3.254990e-06
1.581965e-05 -3.192919e-06
1.579280e-05 -3.122990e-06
1.576036e-05 -3.045535e-06
1.572236e-05 -2.960937e-06
1.567897e-05 -2.869626e-06
1.563050e-05 -2.772075e-06
1.557739e-05 -2.668788e-06
1.552018e-05 -2.560297e-06
1.545951e-05 -2.447149e-06
1.539609e-05 -2.329898e-06
1.533066e-05 -2.209096e-06
1.526398e-05 -2.085288e-06
1.519684e-05 -1.959001e-06
1.512997e-05 -1.830745e-06
1.506409e-05 -1.701010e-06
1.499986e-05 -1.570261e-06
1.493791e-05 -1.438940e-06
1.487876e-05 -1.307469e-06
1.482291e-05 -1.176252e-06
1.477076e-05 -1.045672e-06
1.472266e-05 -9.160991e-07
1.467888e-05 -7.878926e-07
1.463962e-05 -6.614011e-07
1.460504e-05 -5.369669e-07
1.457521e-05 -4.149282e-07
1.455014e-05 -2.956215e-07
1.452979e-05 -1.793834e-07
1.451404e-05 -6.655269e-08
1.450273e-05 4.252770e-08
1.449563e-05 1.475094e-07
1.449245e-05 2.480373e-07
1.449285e-05 3.437480e-07
1.449641e-05 4.342694e-07
1.450268e-05 5.192198e-07
1.451114e-05 5.982080e-07
1.452120e-05 6.708332e-07
1.453225e-05 7.366861e-07
1.454360e-05 7.953502e-07
1.455455e-05 8.464049e-07
1.456434e-05 8.894283e-07
1.457220e-05 9.240030e-07
1.457735e-05 9.497224e-07
1.457901e-05 9.661994e-07
1.457641e-05 9.730767e-07
1.456883e-05 9.700387e-07
1.455562e-05 9.568259e-07
1.453619e-05 9.332488e-07
1.451009e-05 8.992033e-07
1.447695e-05 8.546841e-07
1.443659e-05 7.997958e-07
1.438896e-05 7.347605e-07
1.433419e-05 6.599203e-07
1.427254e-05 5.757338e-07
1.420444e-05 4.827671e-07
1.413046e-05 3.816796e-07
1.405126e-05 2.732049e-07
1.396760e-05 1.581299e-07
1.388028e-05 3.727329e-08
1.379014e-05 -8.853574e-08
1.369803e-05 -2.184756e-07
1.360476e-05 -3.517474e-07
1.351114e-05 -4.875863e-07
1.341789e-05 -6.252688e-07
1.332571e-05 -7.641171e-07
1.323523e-05 -9.035001e-07
1.314701e-05 -1.042833e-06
1.306156e-05 -1.181572e-06
1.297932e-05 -1.319217e-06
1.290067e-05 -1.455299e-06
1.282595e-05 -1.589382e-06
1.275543e-05 -1.721057e-06
1.268935e-05 -1.849936e-06
1.262789e-05 -1.975651e-06
1.257120e-05 -2.097847e-06
1.251939e-05 -2.216183e-06
1.247251e-05 -2.330327e-06
1.243060e-05 -2.439954e-06
1.239365e-05 -2.544744e-06
1.236160e-05 -2.644384e-06
1.233436e-05 -2.738563e-06
1.231181e-05 -2.826973e-06
1.229375e-05 -2.909311e-06
1.227997e-05 -2.985278e-06
1.227019e-05 -3.054580e-06
1.226407e-05 -3.116930e-06
1.226123e-05 -3.172051e-06
1.226124e-05 -3.219675e-06
1.226360e-05 -3.259549e-06
1.226776e-05 -3.291437e-06
1.227315e-05 -3.315120e-06
1.227912e-05 -3.330405e-06
1.228503e-05 -3.337125e-06
1.229018e-05 -3.335143e-06
1.229389e-05 -3.324357e-06
1.229549e-05 -3.304704e-06
1.229431e-05 -3.276167e-06
1.228975e-05 -3.238776e-06
1.228126e-05 -3.192615e-06
1.226836e-05 -3.137823e-06
1.225070e-05 -3.074602e-06
1.222801e-05 -3.003214e-06
1.220019e-05 -2.923983e-06
1.216723e-05 -2.837294e-06
1.212929e-05 -2.743587e-06
1.208665e-05 -2.643350e-06
1.203972e-05 -2.537114e-06
1.198900e-05 -2.425443e-06
1.193510e-05 -2.308919e-06
1.187869e-05 -2.188136e-06
1.182049e-05 -2.063691e-06
1.176122e-05 -1.936171e-06
1.170163e-05 -1.806150e-06
1.164243e-05 -1.674179e-06
1.158430e-05 -1.540789e-06
1.152789e-05 -1.406485e-06
1.147377e-05 -1.271743e-06
1.142247e-05 -1.137018e-06
1.137444e-05 -1.002739e-06
1.133007e-05 -8.693142e-07
1.128968e-05 -7.371340e-07
1.125353e-05 -6.065719e-07
1.122180e-05 -4.779885e-07
1.119460e-05 -3.517338e-07
1.117201e-05 -2.281502e-07
1.115401e-05 -1.075742e-07
1.114053e-05 9.660888e-09
1.113146e-05 1.232232e-07
1.112659e-05 2.327803e-07
1.112568e-05 3.379980e-07
1.112843e-05 4.385386e-07
1.113446e-05 5.340598e-07
1.114335e-05 6.242141e-07
1.115462e-05 7.086479e-07
1.116771e-05 7.870011e-07
1.118203e-05 8.589076e-07
1.119694e-05 9.239957e-07
1.121173e-05 9.818894e-07
1.122566e-05 1.032211e-06
1.123797e-05 1.074583e-06
1.124785e-05 1.108635e-06
1.125451e-05 1.134006e-06
1.125713e-05 1.150357e-06
1.125494e-05 1.157375e-06
1.124720e-05 1.154789e-06
1.123323e-05 1.142377e-06
1.121245e-05 1.119985e-06
1.118438e-05 1.087536e-06
1.114868e-05 1.045045e-06
1.110516e-05 9.926289e-07
1.105379e-05 9.305112e-07
1.099470e-05 8.590266e-07
1.092820e-05 7.786166e-07
1.085475e-05 6.898213e-07
1.077494e-05 5.932659e-07
1.068949e-05 4.896432e-07
1.059920e-05 3.796947e-07
1.050491e-05 2.641899e-07
1.040752e-05 1.439072e-07
1.030792e-05 1.961719e-08
1.020697e-05 -1.079311e-07
1.010550e-05 -2.380206e-07
1.000431e-05 -3.699730e-07
9.904113e-06 -5.031521e-07
9.805581e-06 -6.369650e-07
9.709311e-06 -7.708606e-07
9.615837e-06 -9.043275e-07
9.525633e-06 -1.036890e-06
9.439109e-06 -1.168104e-06
9.356620e-06 -1.297555e-06
9.278471e-06 -1.424848e-06
9.204915e-06 -1.549613e-06
9.136161e-06 -1.671490e-06
9.072374e-06 -1.790136e-06
9.013680e-06 -1.905215e-06
8.960163e-06 -2.016401e-06
8.911870e-06 -2.123369e-06
8.868809e-06 -2.225802e-06
8.830948e-06 -2.323381e-06
8.798214e-06 -2.415793e-06
8.770493e-06 -2.502721e-06
8.747622e-06 -2.583853e-06
8.729392e-06 -2.658876e-06
8.715544e-06 -2.727482e-06
8.705764e-06 -2.789364e-06
8.699686e-06 -2.844222e-06
8.696887e-06 -2.891764e-06
8.696891e-06 -2.931708e-06
8.699172e-06 -2.963785e-06
8.703152e-06 -2.987744e-06
8.708216e-06 -3.003355e-06
8.713715e-06 -3.010411e-06
8.718976e-06 -3.008735e-06
8.723320e-06 -2.998187e-06
8.726071e-06 -2.978662e-06
8.726577e-06 -2.950106e-06
8.724224e-06 -2.912511e-06
8.718462e-06 -2.865929e-06
8.708815e-06 -2.810474e-06
8.694905e-06 -2.746322e-06
8.676466e-06 -2.673722e-06
8.653355e-06 -2.592990e-06
8.625561e-06 -2.504511e-06
8.593206e-06 -2.408732e-06
8.556543e-06 -2.306158e-06
8.515945e-06 -2.197343e-06
8.471891e-06 -2.082878e-06
8.424949e-06 -1.963383e-06
8.375751e-06 -1.839488e-06
8.324975e-06 -1.711831e-06
8.273320e-06 -1.581042e-06
8.221488e-06 -1.447737e-06
8.170161e-06 -1.312509e-06
8.119991e-06 -1.175928e-06
8.071585e-06 -1.038534e-06
8.025496e-06 -9.008398e-07
7.982217e-06 -7.633273e-07
7.942178e-06 -6.264527e-07
7.905743e-06 -4.906470e-07
7.873209e-06 -3.563179e-07
7.844807e-06 -2.238533e-07
7.820700e-06 -9.362430e-08
7.800990e-06 3.401253e-08
7.785713e-06 1.587122e-07
7.774844e-06 2.801390e-07
7.768296e-06 3.979641e-07
7.765923e-06 5.118639e-07
7.767515e-06 6.215175e-07
7.772807e-06 7.266059e-07
7.781470e-06 8.268103e-07
7.793117e-06 9.218105e-07
7.807300e-06 1.011285e-06
7.823515e-06 1.094909e-06
7.841198e-06 1.172355e-06
7.859731e-06 1.243293e-06
7.878443e-06 1.307391e-06
7.896616e-06 1.364313e-06
7.913491e-06 1.413727e-06
7.928273e-06 1.455300e-06
7.940146e-06 1.488711e-06
7.948284e-06 1.513646e-06
7.951866e-06 1.529814e-06
7.950092e-06 1.536950e-06
7.942211e-06 1.534824e-06
7.927536e-06 1.523256e-06
7.905473e-06 1.502126e-06
7.875542e-06 1.471387e-06
7.837404e-06 1.431072e-06
7.790871e-06 1.381309e-06
7.735927e-06 1.322325e-06
7.672731e-06 1.254444e-06
7.601610e-06 1.178090e-06
7.523057e-06 1.093774e-06
7.437704e-06 1.002086e-06
7.346301e-06 9.036747e-07
7.249689e-06 7.992342e-07
7.148767e-06 6.894820e-07
7.044464e-06 5.751431e-07
6.937712e-06 4.569344e-07
6.829423e-06 3.355524e-07
6.720473e-06 2.116638e-07
6.611685e-06 8.589949e-08
6.503821e-06 -4.114821e-08
6.397580e-06 -1.689265e-07
6.293593e-06 -2.969206e-07
6.192422e-06 -4.246514e-07
6.094567e-06 -5.516717e-07
6.000466e-06 -6.775631e-07
5.910498e-06 -8.019313e-07
5.824988e-06 -9.244021e-07
5.744213e-06 -1.044618e-06
5.668401e-06 -1.162235e-06
5.597738e-06 -1.276919e-06
5.532369e-06 -1.388342e-06
5.472397e-06 -1.496183e-06
5.417889e-06 -1.600122e-06
5.368870e-06 -1.699841e-06
5.325329e-06 -1.795022e-06
5.287210e-06 -1.885345e-06
5.254418e-06 -1.970490e-06
5.226809e-06 -2.050134e-06
5.204193e-06 -2.123954e-06
5.186329e-06 -2.191625e-06
5.172922e-06 -2.252824e-06
5.163623e-06 -2.307229e-06
5.158030e-06 -2.354523e-06
5.155682e-06 -2.394398e-06
5.156069e-06 -2.426554e-06
5.158632e-06 -2.450706e-06
5.162768e-06 -2.466588e-06
5.167841e-06 -2.473955e-06
5.173192e-06 -2.472593e-06
5.178150e-06 -2.462318e-06
5.182046e-06 -2.442990e-06
5.184232e-06 -2.414512e-06
5.184098e-06 -2.376844e-06
5.181088e-06 -2.330004e-06
5.174724e-06 -2.274077e-06
5.164616e-06 -2.209217e-06
5.150484e-06 -2.135657e-06
5.132167e-06 -2.053705e-06
5.109632e-06 -1.963742e-06
5.082974e-06 -1.866224e-06
5.052415e-06 -1.761669e-06
5.018295e-06 -1.650652e-06
4.981058e-06 -1.533792e-06
4.941234e-06 -1.411739e-06
4.899417e-06 -1.285162e-06
4.856247e-06 -1.154737e-06
4.812384e-06 -1.021133e-06
4.768492e-06 -8.850071e-07
4.725218e-06 -7.469916e-07
4.683178e-06 -6.076931e-07
4.642946e-06 -4.676872e-07
4.605045e-06 -3.275173e-07
4.569939e-06 -1.876948e-07
4.538030e-06 -4.869995e-08
4.509656e-06 8.901559e-08
4.485089e-06 2.250275e-07
4.464537e-06 3.589347e-07
4.448141e-06 4.903574e-07
4.435981e-06 6.189334e-07
4.428074e-06 7.443163e-07
4.424374e-06 8.661724e-07
4.424776e-06 9.841787e-07
4.429114e-06 1.098021e-06
4.437162e-06 1.207390e-06
4.448633e-06 1.311984e-06
4.463181e-06 1.411505e-06
4.480402e-06 1.505654e-06
4.499830e-06 1.594138e-06
4.520941e-06 1.676662e-06
4.543154e-06 1.752933e-06
4.565833e-06 1.822657e-06
4.588287e-06 1.885541e-06
4.609781e-06 1.941294e-06
4.629536e-06 1.989628e-06
4.646740e-06 2.030259e-06
4.660561e-06 2.062912e-06
4.670153e-06 2.087325e-06
4.674680e-06 2.103255e-06
4.673330e-06 2.110482e-06
4.665337e-06 2.108824e-06
4.650006e-06 2.098140e-06
4.626737e-06 2.078347e-06
4.595049e-06 2.049423e-06
4.554602e-06 2.011424e-06
4.505219e-06 1.964488e-06
4.446898e-06 1.908841e-06
4.379813e-06 1.844800e-06
4.304320e-06 1.772766e-06
4.220938e-06 1.693223e-06
4.130333e-06 1.606720e-06
4.033294e-06 1.513862e-06
3.930699e-06 1.415292e-06
3.823489e-06 1.311674e-06
3.712634e-06 1.203675e-06
3.599106e-06 1.091958e-06
3.483858e-06 9.771638e-07
3.367801e-06 8.599060e-07
3.251796e-06 7.407664e-07
3.136638e-06 6.202910e-07
3.023056e-06 4.989909e-07
2.911712e-06 3.773425e-07
2.803195e-06 2.557911e-07
2.698030e-06 1.347537e-07
2.596679e-06 1.462225e-08
2.499543e-06 -1.042320e-07
2.406969e-06 -2.214548e-07
2.319255e-06 -3.367056e-07
2.236648e-06 -4.496541e-07
2.159355e-06 -5.599776e-07
2.087537e-06 -6.673581e-07
2.021319e-06 -7.714801e-07
1.960784e-06 -8.720288e-07
1.905978e-06 -9.686881e-07
1.856908e-06 -1.061140e-06
1.813536e-06 -1.149061e-06
1.775787e-06 -1.232128e-06
1.743536e-06 -1.310008e-06
1.716612e-06 -1.382368e-06
1.694793e-06 -1.448869e-06
1.677806e-06 -1.509172e-06
1.665320e-06 -1.562935e-06
1.656951e-06 -1.609818e-06
1.652259e-06 -1.649485e-06
1.650752e-06 -1.681608e-06
1.651888e-06 -1.705870e-06
1.655081e-06 -1.721967e-06
1.659712e-06 -1.729621e-06
1.665134e-06 -1.728575e-06
1.670688e-06 -1.718611e-06
1.675716e-06 -1.699545e-06
1.679575e-06 -1.671246e-06
1.681659e-06 -1.633636e-06
1.681413e-06 -1.586700e-06
1.678353e-06 -1.530494e-06
1.672082e-06 -1.465152e-06
1.662307e-06 -1.390888e-06
1.648848e-06 -1.307999e-06
1.631650e-06 -1.216865e-06
1.610780e-06 -1.117946e-06
1.586431e-06 -1.011773e-06
1.558908e-06 -8.989397e-07
1.528618e-06 -7.800896e-07
1.496050e-06 -6.559033e-07
1.461760e-06 -5.270838e-07
1.426345e-06 -3.943426e-07
1.390426e-06 -2.583878e-07
1.354626e-06 -1.199129e-07
1.319555e-06 2.041144e-08
1.285791e-06 1.619438e-07
1.253874e-06 3.040759e-07
1.224293e-06 4.462344e-07
1.197482e-06 5.878816e-07
1.173813e-06 7.285143e-07
1.153598e-06 8.676618e-07
1.137084e-06 1.004884e-06
1.124452e-06 1.139770e-06
1.115824e-06 1.271930e-06
1.111257e-06 1.400999e-06
1.110747e-06 1.526630e-06
1.114230e-06 1.648492e-06
1.121580e-06 1.766270e-06
1.132615e-06 1.879659e-06
1.147089e-06 1.988364e-06
1.164699e-06 2.092102e-06
1.185083e-06 2.190593e-06
1.207818e-06 2.283565e-06
1.232423e-06 2.370751e-06
1.258357e-06 2.451889e-06
1.285023e-06 2.526719e-06
1.311768e-06 2.594986e-06
1.337887e-06 2.656439e-06
1.362626e-06 2.710830e-06
1.385193e-06 2.757916e-06
1.404761e-06 2.797464e-06
1.420480e-06 2.829247e-06
1.431493e-06 2.853052e-06
1.436951e-06 2.868687e-06
1.436028e-06 2.875982e-06
1.427952e-06 2.874797e-06
1.412019e-06 2.865035e-06
1.387624e-06 2.846646e-06
1.354287e-06 2.819638e-06
1.311673e-06 2.784087e-06
1.259612e-06 2.740141e-06
1.198115e-06 2.688025e-06
1.127376e-06 2.628045e-06
1.047772e-06 2.560582e-06
9.598499e-07 2.486087e-06
8.643085e-07 2.405070e-06
7.619693e-07 2.318088e-06
6.537481e-07 2.225731e-06
5.406221e-07 2.128605e-06
4.235993e-07 2.027322e-06
3.036897e-07 1.922485e-06
1.818814e-07 1.814676e-06
5.912114e-08 1.704456e-06
-6.369908e-08 1.592355e-06
-1.857518e-07 1.478870e-06
-3.062790e-07 1.364469e-06
-4.245941e-07 1.249588e-06
-5.400809e-07 1.134638e-06
-6.521906e-07 1.020004e-06
-7.604403e-07 9.060494e-07
-8.644068e-07 7.931216e-07
-9.637226e-07 6.815537e-07
-1.058072e-06 5.716683e-07
-1.147186e-06 4.637803e-07
-1.230843e-06 3.582000e-07
