# Supplementary material for: On the limitations of some popular numerical models of flagellated microswimmers: importance of long-range forces and flagellum waveform
Source: R Soc Open Sci. 2019 Jan 16;6(1):180745. doi: 10.1098/rsos.180745 (PMC6366169; doi:10.1098/rsos.180745)
Supplement: Data relative to Figures 5, 6, 8, 9, 10, 11, 12 [file rsos180745supp1.zip › DATA_FILES_1/Fig8_middle.txt]

2.657125e-06 -2.272702e-08 -1.652457e-24 6.223400e-12
2.656044e-06 -2.499972e-07 0.000000e+00 1.481939e-11
2.656271e-06 -2.022520e-07 -1.469462e-07 1.445836e-11
2.656865e-06 -7.725338e-08 -2.377640e-07 1.314680e-11
2.657600e-06 7.725338e-08 -2.377640e-07 1.090003e-11
2.658194e-06 2.022520e-07 -1.469462e-07 8.518312e-12
2.658421e-06 2.499972e-07 -3.061616e-23 7.408274e-12
2.658194e-06 2.022520e-07 1.469462e-07 8.518312e-12
2.657600e-06 7.725338e-08 2.377640e-07 1.090003e-11
2.656865e-06 -7.725338e-08 2.377640e-07 1.314680e-11
2.656271e-06 -2.022520e-07 1.469462e-07 1.445836e-11
2.812791e-06 -2.505903e-07 0.000000e+00 4.839268e-12
2.813110e-06 -2.028456e-07 -1.469462e-07 5.812229e-12
2.813947e-06 -7.784843e-08 -2.377640e-07 6.998066e-12
2.814981e-06 7.665660e-08 -2.377640e-07 6.705729e-12
2.815818e-06 2.016538e-07 -1.469462e-07 4.890724e-12
2.816138e-06 2.493985e-07 -3.061616e-23 3.424813e-12
2.815818e-06 2.016538e-07 1.469462e-07 4.890724e-12
2.814981e-06 7.665660e-08 2.377640e-07 6.705729e-12
2.813947e-06 -7.784843e-08 2.377640e-07 6.998066e-12
2.813110e-06 -2.028456e-07 1.469462e-07 5.812229e-12
2.969286e-06 -2.517861e-07 0.000000e+00 4.410632e-12
2.969745e-06 -2.040425e-07 -1.469463e-07 5.356867e-12
2.970949e-06 -7.904833e-08 -2.377641e-07 6.567089e-12
2.972436e-06 7.545300e-08 -2.377641e-07 6.407033e-12
2.973639e-06 2.004472e-07 -1.469463e-07 4.779344e-12
2.974099e-06 2.481908e-07 -3.061617e-23 3.449779e-12
2.973639e-06 2.004472e-07 1.469463e-07 4.779344e-12
2.972436e-06 7.545300e-08 2.377641e-07 6.407033e-12
2.970949e-06 -7.904833e-08 2.377641e-07 6.567089e-12
2.969745e-06 -2.040425e-07 1.469463e-07 5.356867e-12
3.125525e-06 -2.535913e-07 0.000000e+00 4.033742e-12
3.126172e-06 -2.058500e-07 -1.469463e-07 4.997673e-12
3.127867e-06 -8.086146e-08 -2.377641e-07 6.236355e-12
3.129962e-06 7.363284e-08 -2.377641e-07 6.151903e-12
3.131657e-06 1.986213e-07 -1.469463e-07 4.662058e-12
3.132305e-06 2.463627e-07 -3.061617e-23 3.446736e-12
3.131657e-06 1.986213e-07 1.469463e-07 4.662058e-12
3.129962e-06 7.363284e-08 2.377641e-07 6.151903e-12
3.127867e-06 -8.086146e-08 2.377641e-07 6.236355e-12
3.126172e-06 -2.058500e-07 1.469463e-07 4.997673e-12
3.281743e-06 -2.560156e-07 0.000000e+00 3.818120e-12
3.282580e-06 -2.082772e-07 -1.469463e-07 4.811407e-12
3.284773e-06 -8.329640e-08 -2.377641e-07 6.084579e-12
3.287484e-06 7.118832e-08 -2.377641e-07 6.044758e-12
3.289677e-06 1.961691e-07 -1.469463e-07 4.624380e-12
3.290514e-06 2.439075e-07 -3.061617e-23 3.466217e-12
3.289677e-06 1.961691e-07 1.469463e-07 4.624380e-12
3.287484e-06 7.118832e-08 2.377641e-07 6.044758e-12
3.284773e-06 -8.329640e-08 2.377641e-07 6.084579e-12
3.282580e-06 -2.082772e-07 1.469463e-07 4.811407e-12
3.437938e-06 -2.590660e-07 0.000000e+00 3.697223e-12
3.438968e-06 -2.113314e-07 -1.469463e-07 4.716968e-12
3.441665e-06 -8.636045e-08 -2.377641e-07 6.020376e-12
3.444998e-06 6.811210e-08 -2.377641e-07 6.009176e-12
3.447694e-06 1.930830e-07 -1.469463e-07 4.625384e-12
3.448724e-06 2.408177e-07 -3.061617e-23 3.496820e-12
3.447694e-06 1.930830e-07 1.469463e-07 4.625384e-12
3.444998e-06 6.811210e-08 2.377641e-07 6.009176e-12
3.441665e-06 -8.636045e-08 2.377641e-07 6.020376e-12
3.438968e-06 -2.113314e-07 1.469463e-07 4.716968e-12
3.594111e-06 -2.627490e-07 0.000000e+00 3.637791e-12
3.595335e-06 -2.150189e-07 -1.469463e-07 4.679740e-12
3.598540e-06 -9.006000e-08 -2.377641e-07 6.008660e-12
3.602501e-06 6.439772e-08 -2.377641e-07 6.015604e-12
3.605705e-06 1.893566e-07 -1.469463e-07 4.648542e-12
3.606929e-06 2.370867e-07 -3.061617e-23 3.533349e-12
3.605705e-06 1.893566e-07 1.469463e-07 4.648542e-12
3.602501e-06 6.439772e-08 2.377641e-07 6.015604e-12
3.598540e-06 -9.006000e-08 2.377641e-07 6.008660e-12
3.595335e-06 -2.150189e-07 1.469463e-07 4.679740e-12
3.750259e-06 -2.670700e-07 0.000000e+00 3.617722e-12
3.751679e-06 -2.193453e-07 -1.469463e-07 4.679183e-12
3.755396e-06 -9.440058e-08 -2.377641e-07 6.030936e-12
3.759990e-06 6.003960e-08 -2.377641e-07 6.049464e-12
3.763706e-06 1.849843e-07 -1.469463e-07 4.686365e-12
3.765126e-06 2.327090e-07 -3.061617e-23 3.574196e-12
3.763706e-06 1.849843e-07 1.469463e-07 4.686365e-12
3.759990e-06 6.003960e-08 2.377641e-07 6.049464e-12
3.755396e-06 -9.440058e-08 2.377641e-07 6.030936e-12
3.751679e-06 -2.193453e-07 1.469463e-07 4.679183e-12
3.906382e-06 -2.720335e-07 0.000000e+00 3.623460e-12
3.907998e-06 -2.243152e-07 -1.469463e-07 4.703135e-12
3.912230e-06 -9.938683e-08 -2.377641e-07 6.076637e-12
3.917462e-06 5.503308e-08 -2.377641e-07 6.102682e-12
3.921694e-06 1.799614e-07 -1.469463e-07 4.735045e-12
3.923310e-06 2.276798e-07 -3.061617e-23 3.619044e-12
3.921694e-06 1.799614e-07 1.469463e-07 4.735045e-12
3.917462e-06 5.503308e-08 2.377641e-07 6.102682e-12
3.912230e-06 -9.938683e-08 2.377641e-07 6.076637e-12
3.907998e-06 -2.243152e-07 1.469463e-07 4.703135e-12
4.062477e-06 -2.776435e-07 0.000000e+00 3.646537e-12
4.064291e-06 -2.299322e-07 -1.469463e-07 4.744016e-12
4.069041e-06 -1.050225e-07 -2.377641e-07 6.139135e-12
4.074913e-06 4.937438e-08 -2.377641e-07 6.170193e-12
4.079663e-06 1.742841e-07 -1.469463e-07 4.792261e-12
4.081478e-06 2.219953e-07 -3.061617e-23 3.667812e-12
4.079663e-06 1.742841e-07 1.469463e-07 4.792261e-12
4.074913e-06 4.937438e-08 2.377641e-07 6.170193e-12
4.069041e-06 -1.050225e-07 2.377641e-07 6.139135e-12
4.064291e-06 -2.299322e-07 1.469463e-07 4.744016e-12
4.218543e-06 -2.839026e-07 0.000000e+00 3.681492e-12
4.220556e-06 -2.361993e-07 -1.469463e-07 4.796873e-12
4.225826e-06 -1.113104e-07 -2.377641e-07 6.213982e-12
4.232341e-06 4.306065e-08 -2.377641e-07 6.248532e-12
4.237611e-06 1.679495e-07 -1.469463e-07 4.856367e-12
4.239624e-06 2.156528e-07 -3.061617e-23 3.720345e-12
4.237611e-06 1.679495e-07 1.469463e-07 4.856367e-12
4.232341e-06 4.306065e-08 2.377641e-07 6.248532e-12
4.225826e-06 -1.113104e-07 2.377641e-07 6.213982e-12
4.220556e-06 -2.361993e-07 1.469463e-07 4.796873e-12
4.374579e-06 -2.908129e-07 0.000000e+00 3.724686e-12
4.376791e-06 -2.431184e-07 -1.469463e-07 4.858322e-12
4.382583e-06 -1.182526e-07 -2.377641e-07 6.298028e-12
4.389742e-06 3.608993e-08 -2.377641e-07 6.335163e-12
4.395534e-06 1.609557e-07 -1.469463e-07 4.926075e-12
4.397746e-06 2.086502e-07 -3.061617e-23 3.776367e-12
4.395534e-06 1.609557e-07 1.469463e-07 4.926075e-12
4.389742e-06 3.608993e-08 2.377641e-07 6.335163e-12
4.382583e-06 -1.182526e-07 2.377641e-07 6.298028e-12
4.376791e-06 -2.431184e-07 1.469463e-07 4.858322e-12
4.530584e-06 -2.983754e-07 0.000000e+00 3.773618e-12
4.532995e-06 -2.506906e-07 -1.469463e-07 4.925960e-12
4.539309e-06 -1.258501e-07 -2.377641e-07 6.388930e-12
4.547113e-06 2.846118e-08 -2.377641e-07 6.428138e-12
4.553426e-06 1.533016e-07 -1.469463e-07 5.000306e-12
4.555838e-06 2.009864e-07 -3.061617e-23 3.835517e-12
4.553426e-06 1.533016e-07 1.469463e-07 5.000306e-12
4.547113e-06 2.846118e-08 2.377641e-07 6.428138e-12
4.539309e-06 -1.258501e-07 2.377641e-07 6.388930e-12
4.532995e-06 -2.506906e-07 1.469463e-07 4.925960e-12
4.686556e-06 -3.065904e-07 0.000000e+00 3.826510e-12
4.689166e-06 -2.589161e-07 -1.469463e-07 4.998012e-12
4.696001e-06 -1.341031e-07 -2.377641e-07 6.484876e-12
4.704450e-06 2.017427e-08 -2.377641e-07 6.525891e-12
4.711285e-06 1.449873e-07 -1.469463e-07 5.078130e-12
4.713896e-06 1.926616e-07 -3.061617e-23 3.897380e-12
4.711285e-06 1.449873e-07 1.469463e-07 5.078130e-12
4.704450e-06 2.017427e-08 2.377641e-07 6.525891e-12
4.696001e-06 -1.341031e-07 2.377641e-07 6.484876e-12
4.689166e-06 -2.589161e-07 1.469463e-07 4.998012e-12
4.842494e-06 -3.154572e-07 0.000000e+00 3.882058e-12
4.845303e-06 -2.677942e-07 -1.469463e-07 5.073118e-12
4.852659e-06 -1.430108e-07 -2.377641e-07 6.584408e-12
4.861751e-06 1.123000e-08 -2.377641e-07 6.627121e-12
4.869106e-06 1.360134e-07 -1.469463e-07 5.158720e-12
4.871916e-06 1.836764e-07 -3.061617e-23 3.961519e-12
4.869106e-06 1.360134e-07 1.469463e-07 5.158720e-12
4.861751e-06 1.123000e-08 2.377641e-07 6.627121e-12
4.852659e-06 -1.430108e-07 2.377641e-07 6.584408e-12
4.845303e-06 -2.677942e-07 1.469463e-07 5.073118e-12
4.998397e-06 -3.249742e-07 0.000000e+00 3.939270e-12
5.001404e-06 -2.773233e-07 -1.469463e-07 5.150195e-12
5.009279e-06 -1.525716e-07 -2.377641e-07 6.686315e-12
5.019012e-06 1.630068e-09 -2.377641e-07 6.730715e-12
5.026886e-06 1.263818e-07 -1.469463e-07 5.241335e-12
5.029894e-06 1.740327e-07 -3.061617e-23 4.027496e-12
5.026886e-06 1.263818e-07 1.469463e-07 5.241335e-12
5.019012e-06 1.630068e-09 2.377641e-07 6.730715e-12
5.009279e-06 -1.525716e-07 2.377641e-07 6.686315e-12
5.001404e-06 -2.773233e-07 1.469463e-07 5.150195e-12
5.154263e-06 -3.351390e-07 0.000000e+00 3.997363e-12
5.157468e-06 -2.875010e-07 -1.469463e-07 5.228353e-12
5.165859e-06 -1.627829e-07 -2.377641e-07 6.789559e-12
5.176231e-06 -8.622914e-09 -2.377641e-07 6.835699e-12
5.184621e-06 1.160951e-07 -1.469463e-07 5.325302e-12
5.187826e-06 1.637332e-07 -3.061617e-23 4.094885e-12
5.184621e-06 1.160951e-07 1.469463e-07 5.325302e-12
5.176231e-06 -8.622914e-09 2.377641e-07 6.835699e-12
5.165859e-06 -1.627829e-07 2.377641e-07 6.789559e-12
5.157468e-06 -2.875010e-07 1.469463e-07 5.228353e-12
5.310092e-06 -3.459483e-07 0.000000e+00 4.055697e-12
5.313493e-06 -2.983239e-07 -1.469463e-07 5.306832e-12
5.322398e-06 -1.736414e-07 -2.377641e-07 6.893232e-12
5.333404e-06 -1.952542e-08 -2.377641e-07 6.941205e-12
5.342308e-06 1.051570e-07 -1.469463e-07 5.410003e-12
5.345709e-06 1.527815e-07 -3.061617e-23 4.163273e-12
5.342308e-06 1.051570e-07 1.469463e-07 5.410003e-12
5.333404e-06 -1.952542e-08 2.377641e-07 6.941205e-12
5.322398e-06 -1.736414e-07 2.377641e-07 6.893232e-12
5.313493e-06 -2.983239e-07 1.469463e-07 5.306832e-12
5.465883e-06 -3.573979e-07 0.000000e+00 4.113731e-12
5.469479e-06 -3.097878e-07 -1.469463e-07 5.384974e-12
5.478892e-06 -1.851427e-07 -2.377641e-07 6.996520e-12
5.490528e-06 -3.107300e-08 -2.377641e-07 7.046444e-12
5.499942e-06 9.357203e-08 -1.469463e-07 5.494868e-12
5.503538e-06 1.411822e-07 -3.061617e-23 4.232270e-12
5.499942e-06 9.357203e-08 1.469463e-07 5.494868e-12
5.490528e-06 -3.107300e-08 2.377641e-07 7.046444e-12
5.478892e-06 -1.851427e-07 2.377641e-07 6.996520e-12
5.469479e-06 -3.097878e-07 1.469463e-07 5.384974e-12
5.621635e-06 -3.694827e-07 0.000000e+00 4.170996e-12
5.625423e-06 -3.218875e-07 -1.469463e-07 5.462186e-12
5.635342e-06 -1.972816e-07 -2.377641e-07 7.098681e-12
5.647602e-06 -4.326032e-08 -2.377641e-07 7.150690e-12
5.657520e-06 8.134555e-08 -1.469463e-07 5.579368e-12
5.661309e-06 1.289408e-07 -3.061617e-23 4.301507e-12
5.657520e-06 8.134555e-08 1.469463e-07 5.579368e-12
5.647602e-06 -4.326032e-08 2.377641e-07 7.150690e-12
5.635342e-06 -1.972816e-07 2.377641e-07 7.098681e-12
5.625423e-06 -3.218875e-07 1.469463e-07 5.462186e-12
5.777347e-06 -3.821968e-07 0.000000e+00 4.227070e-12
5.781326e-06 -3.346171e-07 -1.469463e-07 5.537931e-12
5.791744e-06 -2.100520e-07 -2.377641e-07 7.199029e-12
5.804622e-06 -5.608112e-08 -2.377641e-07 7.253272e-12
5.815040e-06 6.848396e-08 -1.469463e-07 5.663008e-12
5.819020e-06 1.160636e-07 -3.061617e-23 4.370635e-12
5.815040e-06 6.848396e-08 1.469463e-07 5.663008e-12
5.804622e-06 -5.608112e-08 2.377641e-07 7.253272e-12
5.791744e-06 -2.100520e-07 2.377641e-07 7.199029e-12
5.781326e-06 -3.346171e-07 1.469463e-07 5.537931e-12
5.933018e-06 -3.955332e-07 0.000000e+00 4.281572e-12
5.937186e-06 -3.479697e-07 -1.469463e-07 5.611711e-12
5.948098e-06 -2.234469e-07 -2.377641e-07 7.296923e-12
5.961586e-06 -6.952826e-08 -2.377641e-07 7.353556e-12
5.972498e-06 5.499455e-08 -1.469463e-07 5.745323e-12
5.976666e-06 1.025580e-07 -3.061617e-23 4.439324e-12
5.972498e-06 5.499455e-08 1.469463e-07 5.745323e-12
5.961586e-06 -6.952826e-08 2.377641e-07 7.353556e-12
5.948098e-06 -2.234469e-07 2.377641e-07 7.296923e-12
5.937186e-06 -3.479697e-07 1.469463e-07 5.611711e-12
6.088649e-06 -4.094844e-07 0.000000e+00 4.334148e-12
6.093003e-06 -3.619376e-07 -1.469463e-07 5.683058e-12
6.104402e-06 -2.374584e-07 -2.377641e-07 7.391760e-12
6.118492e-06 -8.359369e-08 -2.377641e-07 7.450948e-12
6.129891e-06 4.088548e-08 -1.469463e-07 5.825874e-12
6.134245e-06 8.843229e-08 -3.061617e-23 4.507264e-12
6.129891e-06 4.088548e-08 1.469463e-07 5.825874e-12
6.118492e-06 -8.359369e-08 2.377641e-07 7.450948e-12
6.104402e-06 -2.374584e-07 2.377641e-07 7.391760e-12
6.093003e-06 -3.619376e-07 1.469463e-07 5.683058e-12
6.244239e-06 -4.240418e-07 0.000000e+00 4.384465e-12
6.248776e-06 -3.765121e-07 -1.469463e-07 5.751531e-12
6.260654e-06 -2.520778e-07 -2.377641e-07 7.482965e-12
6.275337e-06 -9.826848e-08 -2.377641e-07 7.544879e-12
6.287216e-06 2.616584e-08 -1.469463e-07 5.904243e-12
6.291753e-06 7.369552e-08 -3.061617e-23 4.574161e-12
6.287216e-06 2.616584e-08 1.469463e-07 5.904243e-12
6.275337e-06 -9.826848e-08 2.377641e-07 7.544879e-12
6.260654e-06 -2.520778e-07 2.377641e-07 7.482965e-12
6.248776e-06 -3.765121e-07 1.469463e-07 5.751531e-12
6.399787e-06 -4.391959e-07 0.000000e+00 4.432210e-12
6.404505e-06 -3.916837e-07 -1.469463e-07 5.816710e-12
6.416855e-06 -2.672953e-07 -2.377641e-07 7.569989e-12
6.432120e-06 -1.135428e-07 -2.377641e-07 7.634809e-12
6.444470e-06 1.084559e-08 -1.469463e-07 5.980037e-12
6.449188e-06 5.835774e-08 -3.061617e-23 4.639736e-12
6.444470e-06 1.084559e-08 1.469463e-07 5.980037e-12
6.432120e-06 -1.135428e-07 2.377641e-07 7.634809e-12
6.416855e-06 -2.672953e-07 2.377641e-07 7.569989e-12
6.404505e-06 -3.916837e-07 1.469463e-07 5.816710e-12
6.555295e-06 -4.549365e-07 0.000000e+00 4.477083e-12
6.560189e-06 -4.074422e-07 -1.469463e-07 5.878191e-12
6.573002e-06 -2.831006e-07 -2.377641e-07 7.652306e-12
6.588840e-06 -1.294060e-07 -2.377641e-07 7.720218e-12
6.601653e-06 -5.064397e-09 -1.469463e-07 6.052877e-12
6.606547e-06 4.242986e-08 -3.061617e-23 4.703726e-12
6.601653e-06 -5.064397e-09 1.469463e-07 6.052877e-12
6.588840e-06 -1.294060e-07 2.377641e-07 7.720218e-12
6.573002e-06 -2.831006e-07 2.377641e-07 7.652306e-12
6.560189e-06 -4.074422e-07 1.469463e-07 5.878191e-12
6.710762e-06 -4.712524e-07 0.000000e+00 4.518795e-12
6.715830e-06 -4.237763e-07 -1.469463e-07 5.935587e-12
6.729096e-06 -2.994823e-07 -2.377641e-07 7.729406e-12
6.745494e-06 -1.458464e-07 -2.377641e-07 7.800608e-12
6.758760e-06 -2.155240e-08 -1.469463e-07 6.122402e-12
6.763827e-06 2.592370e-08 -3.061617e-23 4.765881e-12
6.758760e-06 -2.155240e-08 1.469463e-07 6.122402e-12
6.745494e-06 -1.458464e-07 2.377641e-07 7.800608e-12
6.729096e-06 -2.994823e-07 2.377641e-07 7.729406e-12
6.715830e-06 -4.237763e-07 1.469463e-07 5.935587e-12
6.866190e-06 -4.881318e-07 0.000000e+00 4.557071e-12
6.871426e-06 -4.406741e-07 -1.469463e-07 5.988521e-12
6.885136e-06 -3.164282e-07 -2.377641e-07 7.800800e-12
6.902081e-06 -1.628517e-07 -2.377641e-07 7.875498e-12
6.915791e-06 -3.860581e-08 -1.469463e-07 6.188269e-12
6.921027e-06 8.851911e-09 -3.061617e-23 4.825966e-12
6.915791e-06 -3.860581e-08 1.469463e-07 6.188269e-12
6.902081e-06 -1.628517e-07 2.377641e-07 7.875498e-12
6.885136e-06 -3.164282e-07 2.377641e-07 7.800800e-12
6.871426e-06 -4.406741e-07 1.469463e-07 5.988521e-12
7.021577e-06 -5.055618e-07 0.000000e+00 4.591642e-12
7.026979e-06 -4.581226e-07 -1.469463e-07 6.036631e-12
7.041121e-06 -3.339251e-07 -2.377641e-07 7.866011e-12
7.058601e-06 -1.804086e-07 -2.377641e-07 7.944423e-12
7.072743e-06 -5.621117e-08 -1.469463e-07 6.250148e-12
7.078145e-06 -8.771961e-09 -3.061617e-23 4.883756e-12
7.072743e-06 -5.621117e-08 1.469463e-07 6.250148e-12
7.058601e-06 -1.804086e-07 2.377641e-07 7.944423e-12
7.041121e-06 -3.339251e-07 2.377641e-07 7.866011e-12
7.026979e-06 -4.581226e-07 1.469463e-07 6.036631e-12
7.176927e-06 -5.235287e-07 0.000000e+00 4.622249e-12
7.182490e-06 -4.761081e-07 -1.469463e-07 6.079564e-12
7.197052e-06 -3.519593e-07 -2.377641e-07 7.924577e-12
7.215053e-06 -1.985030e-07 -2.377641e-07 8.006935e-12
7.229616e-06 -7.435415e-08 -1.469463e-07 6.307723e-12
7.235178e-06 -2.693353e-08 -3.061617e-23 4.939039e-12
7.229616e-06 -7.435415e-08 1.469463e-07 6.307723e-12
7.215053e-06 -1.985030e-07 2.377641e-07 8.006935e-12
7.197052e-06 -3.519593e-07 2.377641e-07 7.924577e-12
7.182490e-06 -4.761081e-07 1.469463e-07 6.079564e-12
7.332240e-06 -5.420182e-07 0.000000e+00 4.648642e-12
7.337958e-06 -4.946162e-07 -1.469463e-07 6.116976e-12
7.352930e-06 -3.705160e-07 -2.377641e-07 7.976051e-12
7.371436e-06 -2.171198e-07 -2.377641e-07 8.062599e-12
7.386408e-06 -9.301961e-08 -1.469463e-07 6.360692e-12
7.392126e-06 -4.561757e-08 -3.061617e-23 4.991617e-12
7.386408e-06 -9.301961e-08 1.469463e-07 6.360692e-12
7.371436e-06 -2.171198e-07 2.377641e-07 8.062599e-12
7.352930e-06 -3.705160e-07 2.377641e-07 7.976051e-12
7.337958e-06 -4.946162e-07 1.469463e-07 6.116976e-12
7.487517e-06 -5.610150e-07 0.000000e+00 4.670576e-12
7.493387e-06 -5.136314e-07 -1.469463e-07 6.148534e-12
7.508754e-06 -3.895797e-07 -2.377641e-07 8.019997e-12
7.527750e-06 -2.362433e-07 -2.377641e-07 8.110998e-12
7.543118e-06 -1.121916e-07 -1.469463e-07 6.408769e-12
7.548988e-06 -6.480801e-08 -3.061617e-23 5.041303e-12
7.543118e-06 -1.121916e-07 1.469463e-07 6.408769e-12
7.527750e-06 -2.362433e-07 2.377641e-07 8.110998e-12
7.508754e-06 -3.895797e-07 2.377641e-07 8.019997e-12
7.493387e-06 -5.136314e-07 1.469463e-07 6.148534e-12
7.642760e-06 -5.805029e-07 0.000000e+00 4.687815e-12
7.648776e-06 -5.331377e-07 -1.469463e-07 6.173912e-12
7.664526e-06 -4.091340e-07 -2.377641e-07 8.055989e-12
7.683995e-06 -2.558569e-07 -2.377641e-07 8.151723e-12
7.699745e-06 -1.318532e-07 -1.469463e-07 6.451680e-12
7.705761e-06 -8.448798e-08 -3.061617e-23 5.087921e-12
7.699745e-06 -1.318532e-07 1.469463e-07 6.451680e-12
7.683995e-06 -2.558569e-07 2.377641e-07 8.151723e-12
7.664526e-06 -4.091340e-07 2.377641e-07 8.055989e-12
7.648776e-06 -5.331377e-07 1.469463e-07 6.173912e-12
7.797971e-06 -6.004652e-07 0.000000e+00 4.700128e-12
7.804128e-06 -5.531181e-07 -1.469463e-07 6.192795e-12
7.820247e-06 -4.291617e-07 -2.377641e-07 8.083614e-12
7.840171e-06 -2.759433e-07 -2.377641e-07 8.184384e-12
7.856290e-06 -1.519869e-07 -1.469463e-07 6.489163e-12
7.862447e-06 -1.046398e-07 -3.061617e-23 5.131309e-12
7.856290e-06 -1.519869e-07 1.469463e-07 6.489163e-12
7.840171e-06 -2.759433e-07 2.377641e-07 8.184384e-12
7.820247e-06 -4.291617e-07 2.377641e-07 8.083614e-12
7.804128e-06 -5.531181e-07 1.469463e-07 6.192795e-12
7.953152e-06 -6.208842e-07 0.000000e+00 4.707292e-12
7.959444e-06 -5.735549e-07 -1.469463e-07 6.204872e-12
7.975917e-06 -4.496450e-07 -2.377641e-07 8.102472e-12
7.996278e-06 -2.964841e-07 -2.377641e-07 8.208601e-12
8.012751e-06 -1.725743e-07 -1.469463e-07 6.520975e-12
8.019043e-06 -1.252449e-07 -3.061617e-23 5.171319e-12
8.012751e-06 -1.725743e-07 1.469463e-07 6.520975e-12
7.996278e-06 -2.964841e-07 2.377641e-07 8.208601e-12
7.975917e-06 -4.496450e-07 2.377641e-07 8.102472e-12
7.959444e-06 -5.735549e-07 1.469463e-07 6.204872e-12
8.108305e-06 -6.417415e-07 0.000000e+00 4.709091e-12
8.114727e-06 -5.944295e-07 -1.469463e-07 6.209844e-12
8.131538e-06 -4.705652e-07 -2.377641e-07 8.112171e-12
8.152319e-06 -3.174604e-07 -2.377641e-07 8.224009e-12
8.169130e-06 -1.935961e-07 -1.469463e-07 6.546883e-12
8.175552e-06 -1.462841e-07 -3.061617e-23 5.207813e-12
8.169130e-06 -1.935961e-07 1.469463e-07 6.546883e-12
8.152319e-06 -3.174604e-07 2.377641e-07 8.224009e-12
8.131538e-06 -4.705652e-07 2.377641e-07 8.112171e-12
8.114727e-06 -5.944295e-07 1.469463e-07 6.209844e-12
8.263434e-06 -6.630178e-07 0.000000e+00 4.705312e-12
8.269979e-06 -6.157227e-07 -1.469463e-07 6.207417e-12
8.287113e-06 -4.919026e-07 -2.377641e-07 8.112330e-12
8.308293e-06 -3.388526e-07 -2.377641e-07 8.230258e-12
8.325427e-06 -2.150325e-07 -1.469463e-07 6.566672e-12
8.331972e-06 -1.677374e-07 -3.061617e-23 5.240672e-12
8.325427e-06 -2.150325e-07 1.469463e-07 6.566672e-12
8.308293e-06 -3.388526e-07 2.377641e-07 8.230258e-12
8.287113e-06 -4.919026e-07 2.377641e-07 8.112330e-12
8.269979e-06 -6.157227e-07 1.469463e-07 6.207417e-12
8.418541e-06 -6.846932e-07 0.000000e+00 4.695753e-12
8.425203e-06 -6.374145e-07 -1.469463e-07 6.197305e-12
8.442644e-06 -5.136371e-07 -2.377641e-07 8.102580e-12
8.464201e-06 -3.606399e-07 -2.377641e-07 8.227008e-12
8.481642e-06 -2.368626e-07 -1.469463e-07 6.580144e-12
8.488304e-06 -1.895839e-07 -3.061617e-23 5.269789e-12
8.481642e-06 -2.368626e-07 1.469463e-07 6.580144e-12
8.464201e-06 -3.606399e-07 2.377641e-07 8.227008e-12
8.442644e-06 -5.136371e-07 2.377641e-07 8.102580e-12
8.425203e-06 -6.374145e-07 1.469463e-07 6.197305e-12
8.573630e-06 -7.067470e-07 0.000000e+00 4.680214e-12
8.580402e-06 -6.594840e-07 -1.469463e-07 6.179230e-12
8.598132e-06 -5.357477e-07 -2.377641e-07 8.082562e-12
8.620047e-06 -3.828013e-07 -2.377641e-07 8.213940e-12
8.637777e-06 -2.590651e-07 -1.469463e-07 6.587116e-12
8.644549e-06 -2.118020e-07 -3.061617e-23 5.295074e-12
8.637777e-06 -2.590651e-07 1.469463e-07 6.587116e-12
8.620047e-06 -3.828013e-07 2.377641e-07 8.213940e-12
8.598132e-06 -5.357477e-07 2.377641e-07 8.082562e-12
8.580402e-06 -6.594840e-07 1.469463e-07 6.179230e-12
8.728703e-06 -7.291577e-07 0.000000e+00 4.658504e-12
8.735579e-06 -6.819097e-07 -1.469463e-07 6.152921e-12
8.753580e-06 -5.582126e-07 -2.377641e-07 8.051928e-12
8.775831e-06 -4.053147e-07 -2.377641e-07 8.190744e-12
8.793832e-06 -2.816177e-07 -1.469463e-07 6.587425e-12
8.800708e-06 -2.343696e-07 -3.061617e-23 5.316455e-12
8.793832e-06 -2.816177e-07 1.469463e-07 6.587425e-12
8.775831e-06 -4.053147e-07 2.377641e-07 8.190744e-12
8.753580e-06 -5.582126e-07 2.377641e-07 8.051928e-12
8.735579e-06 -6.819097e-07 1.469463e-07 6.152921e-12
8.883764e-06 -7.519033e-07 0.000000e+00 4.630438e-12
8.890737e-06 -7.046694e-07 -1.469463e-07 6.118114e-12
8.908991e-06 -5.810095e-07 -2.377641e-07 8.010341e-12
8.931555e-06 -4.281574e-07 -2.377641e-07 8.157130e-12
8.949810e-06 -3.044975e-07 -1.469463e-07 6.580929e-12
8.956782e-06 -2.572636e-07 -3.061617e-23 5.333877e-12
8.949810e-06 -3.044975e-07 1.469463e-07 6.580929e-12
8.931555e-06 -4.281574e-07 2.377641e-07 8.157130e-12
8.908991e-06 -5.810095e-07 2.377641e-07 8.010341e-12
8.890737e-06 -7.046694e-07 1.469463e-07 6.118114e-12
9.038818e-06 -7.749606e-07 0.000000e+00 4.595834e-12
9.045880e-06 -7.277400e-07 -1.469463e-07 6.074555e-12
9.064369e-06 -6.041150e-07 -2.377641e-07 7.957475e-12
9.087223e-06 -4.513060e-07 -2.377641e-07 8.112823e-12
9.105712e-06 -3.276809e-07 -1.469463e-07 6.567506e-12
9.112774e-06 -2.804604e-07 -3.061617e-23 5.347306e-12
9.105712e-06 -3.276809e-07 1.469463e-07 6.567506e-12
9.087223e-06 -4.513060e-07 2.377641e-07 8.112823e-12
9.064369e-06 -6.041150e-07 2.377641e-07 7.957475e-12
9.045880e-06 -7.277400e-07 1.469463e-07 6.074555e-12
9.193868e-06 -7.983062e-07 0.000000e+00 4.554522e-12
9.201012e-06 -7.510980e-07 -1.469463e-07 6.021994e-12
9.219716e-06 -6.275053e-07 -2.377641e-07 7.893017e-12
9.242836e-06 -4.747364e-07 -2.377641e-07 8.057569e-12
9.261540e-06 -3.511437e-07 -1.469463e-07 6.547058e-12
9.268684e-06 -3.039354e-07 -3.061617e-23 5.356732e-12
9.261540e-06 -3.511437e-07 1.469463e-07 6.547058e-12
9.242836e-06 -4.747364e-07 2.377641e-07 8.057569e-12
9.219716e-06 -6.275053e-07 2.377641e-07 7.893017e-12
9.201012e-06 -7.510980e-07 1.469463e-07 6.021994e-12
9.348918e-06 -8.219158e-07 0.000000e+00 4.506333e-12
9.356137e-06 -7.747189e-07 -1.469463e-07 5.960190e-12
9.375037e-06 -6.511560e-07 -2.377641e-07 7.816662e-12
9.398397e-06 -4.984237e-07 -2.377641e-07 7.991131e-12
9.417297e-06 -3.748607e-07 -1.469463e-07 6.519516e-12
9.424516e-06 -3.276638e-07 -3.061617e-23 5.362166e-12
9.417297e-06 -3.748607e-07 1.469463e-07 6.519516e-12
9.398397e-06 -4.984237e-07 2.377641e-07 7.991131e-12
9.375037e-06 -6.511560e-07 2.377641e-07 7.816662e-12
9.356137e-06 -7.747189e-07 1.469463e-07 5.960190e-12
9.503974e-06 -8.457643e-07 0.000000e+00 4.451109e-12
9.511260e-06 -7.985777e-07 -1.469463e-07 5.888909e-12
9.530334e-06 -6.750416e-07 -2.377641e-07 7.728123e-12
9.553911e-06 -5.223426e-07 -2.377641e-07 7.913294e-12
9.572985e-06 -3.988064e-07 -1.469463e-07 6.484836e-12
9.580271e-06 -3.516198e-07 -3.061617e-23 5.363646e-12
9.572985e-06 -3.988064e-07 1.469463e-07 6.484836e-12
9.553911e-06 -5.223426e-07 2.377641e-07 7.913294e-12
9.530334e-06 -6.750416e-07 2.377641e-07 7.728123e-12
9.511260e-06 -7.985777e-07 1.469463e-07 5.888909e-12
9.659039e-06 -8.698261e-07 0.000000e+00 4.388695e-12
9.666384e-06 -8.226486e-07 -1.469463e-07 5.807926e-12
9.685612e-06 -6.991364e-07 -2.377641e-07 7.627122e-12
9.709379e-06 -5.464668e-07 -2.377641e-07 7.823869e-12
9.728607e-06 -4.229546e-07 -1.469463e-07 6.443011e-12
9.735952e-06 -3.757771e-07 -3.061617e-23 5.361241e-12
9.728607e-06 -4.229546e-07 1.469463e-07 6.443011e-12
9.709379e-06 -5.464668e-07 2.377641e-07 7.823869e-12
9.685612e-06 -6.991364e-07 2.377641e-07 7.627122e-12
9.666384e-06 -8.226486e-07 1.469463e-07 5.807926e-12
9.814119e-06 -8.940749e-07 0.000000e+00 4.318945e-12
9.821514e-06 -8.469053e-07 -1.469463e-07 5.717022e-12
9.840875e-06 -7.234137e-07 -2.377641e-07 7.513396e-12
9.864806e-06 -5.707698e-07 -2.377641e-07 7.722691e-12
9.884167e-06 -4.472782e-07 -1.469463e-07 6.394067e-12
9.891562e-06 -4.001086e-07 -3.061617e-23 5.355047e-12
9.884167e-06 -4.472782e-07 1.469463e-07 6.394067e-12
9.864806e-06 -5.707698e-07 2.377641e-07 7.722691e-12
9.840875e-06 -7.234137e-07 2.377641e-07 7.513396e-12
9.821514e-06 -8.469053e-07 1.469463e-07 5.717022e-12
9.969219e-06 -9.184836e-07 0.000000e+00 4.241720e-12
9.976657e-06 -8.713206e-07 -1.469463e-07 5.615987e-12
9.996128e-06 -7.478465e-07 -2.377641e-07 7.386697e-12
1.002020e-05 -5.952240e-07 -2.377641e-07 7.609627e-12
1.003967e-05 -4.717498e-07 -1.469463e-07 6.338073e-12
1.004710e-05 -4.245869e-07 -3.061617e-23 5.345198e-12
1.003967e-05 -4.717498e-07 1.469463e-07 6.338073e-12
1.002020e-05 -5.952240e-07 2.377641e-07 7.609627e-12
9.996128e-06 -7.478465e-07 2.377641e-07 7.386697e-12
9.976657e-06 -8.713206e-07 1.469463e-07 5.615987e-12
1.012434e-05 -9.430246e-07 0.000000e+00 4.156886e-12
1.013182e-05 -8.958670e-07 -1.469463e-07 5.504616e-12
1.015137e-05 -7.724068e-07 -2.377641e-07 7.246794e-12
1.017555e-05 -6.198015e-07 -2.377641e-07 7.484576e-12
1.019511e-05 -4.963413e-07 -1.469463e-07 6.275143e-12
1.020258e-05 -4.491837e-07 -3.061617e-23 5.331864e-12
1.019511e-05 -4.963413e-07 1.469463e-07 6.275143e-12
1.017555e-05 -6.198015e-07 2.377641e-07 7.484576e-12
1.015137e-05 -7.724068e-07 2.377641e-07 7.246794e-12
1.013182e-05 -8.958670e-07 1.469463e-07 5.504616e-12
1.027950e-05 -9.676697e-07 0.000000e+00 4.064319e-12
1.028700e-05 -9.205161e-07 -1.469463e-07 5.382717e-12
1.030662e-05 -7.970662e-07 -2.377641e-07 7.093472e-12
1.033088e-05 -6.444737e-07 -2.377641e-07 7.347478e-12
1.035050e-05 -5.210239e-07 -1.469463e-07 6.205446e-12
1.035800e-05 -4.738702e-07 -3.061617e-23 5.315257e-12
1.035050e-05 -5.210239e-07 1.469463e-07 6.205446e-12
1.033088e-05 -6.444737e-07 2.377641e-07 7.347478e-12
1.030662e-05 -7.970662e-07 2.377641e-07 7.093472e-12
1.028700e-05 -9.205161e-07 1.469463e-07 5.382717e-12
1.043469e-05 -9.923901e-07 0.000000e+00 3.963900e-12
1.044220e-05 -9.452389e-07 -1.469463e-07 5.250100e-12
1.046187e-05 -8.217957e-07 -2.377641e-07 6.926537e-12
1.048618e-05 -6.692115e-07 -2.377641e-07 7.198317e-12
1.050585e-05 -5.457683e-07 -1.469463e-07 6.129209e-12
1.051336e-05 -4.986172e-07 -3.061617e-23 5.295635e-12
1.050585e-05 -5.457683e-07 1.469463e-07 6.129209e-12
1.048618e-05 -6.692115e-07 2.377641e-07 7.198317e-12
1.046187e-05 -8.217957e-07 2.377641e-07 6.926537e-12
1.044220e-05 -9.452389e-07 1.469463e-07 5.250100e-12
1.058992e-05 -1.017156e-06 0.000000e+00 3.855520e-12
1.059744e-05 -9.700061e-07 -1.469463e-07 5.106589e-12
1.061713e-05 -8.465658e-07 -2.377641e-07 6.745815e-12
1.064146e-05 -6.939851e-07 -2.377641e-07 7.037130e-12
1.066114e-05 -5.705448e-07 -1.469463e-07 6.046728e-12
1.066866e-05 -5.233948e-07 -3.061617e-23 5.273305e-12
1.066114e-05 -5.705448e-07 1.469463e-07 6.046728e-12
1.064146e-05 -6.939851e-07 2.377641e-07 7.037130e-12
1.061713e-05 -8.465658e-07 2.377641e-07 6.745815e-12
1.059744e-05 -9.700061e-07 1.469463e-07 5.106589e-12
1.082392e-05 -5.481725e-07 0.000000e+00 5.248627e-12
1.081640e-05 -5.953229e-07 1.469463e-07 5.958381e-12
1.079672e-05 -7.187642e-07 2.377641e-07 6.864020e-12
1.077240e-05 -8.713461e-07 2.377641e-07 6.551160e-12
1.075272e-05 -9.947874e-07 1.469463e-07 4.952011e-12
1.074520e-05 -1.041938e-06 3.061617e-23 3.739078e-12
1.075272e-05 -9.947874e-07 -1.469463e-07 4.952011e-12
1.077240e-05 -8.713461e-07 -2.377641e-07 6.551160e-12
1.079672e-05 -7.187642e-07 -2.377641e-07 6.864020e-12
1.081640e-05 -5.953229e-07 -1.469463e-07 5.958381e-12
1.097913e-05 -5.729196e-07 0.000000e+00 5.222023e-12
1.097162e-05 -6.200718e-07 1.469463e-07 5.864633e-12
1.095198e-05 -7.435181e-07 2.377641e-07 6.679165e-12
1.092769e-05 -8.961060e-07 2.377641e-07 6.342453e-12
1.090804e-05 -1.019552e-06 1.469463e-07 4.786205e-12
1.090054e-05 -1.066704e-06 3.061617e-23 3.614482e-12
1.090804e-05 -1.019552e-06 -1.469463e-07 4.786205e-12
1.092769e-05 -8.961060e-07 -2.377641e-07 6.342453e-12
1.095198e-05 -7.435181e-07 -2.377641e-07 6.679165e-12
1.097162e-05 -6.200718e-07 -1.469463e-07 5.864633e-12
1.113430e-05 -5.976045e-07 0.000000e+00 5.193977e-12
1.112681e-05 -6.447601e-07 1.469463e-07 5.766057e-12
1.110722e-05 -7.682152e-07 2.377641e-07 6.482838e-12
1.108300e-05 -9.208142e-07 2.377641e-07 6.119614e-12
1.106341e-05 -1.044269e-06 1.469463e-07 4.609018e-12
1.105593e-05 -1.091425e-06 3.061617e-23 3.481648e-12
1.106341e-05 -1.044269e-06 -1.469463e-07 4.609018e-12
1.108300e-05 -9.208142e-07 -2.377641e-07 6.119614e-12
1.110722e-05 -7.682152e-07 -2.377641e-07 6.482838e-12
1.112681e-05 -6.447601e-07 -1.469463e-07 5.766057e-12
1.128943e-05 -6.221954e-07 0.000000e+00 5.165044e-12
1.128197e-05 -6.693559e-07 1.469463e-07 5.663347e-12
1.126246e-05 -7.928240e-07 2.377641e-07 6.275426e-12
1.123835e-05 -9.454388e-07 2.377641e-07 5.882601e-12
1.121884e-05 -1.068907e-06 1.469463e-07 4.420306e-12
1.121139e-05 -1.116067e-06 3.061617e-23 3.340507e-12
1.121884e-05 -1.068907e-06 -1.469463e-07 4.420306e-12
1.123835e-05 -9.454388e-07 -2.377641e-07 5.882601e-12
1.126246e-05 -7.928240e-07 -2.377641e-07 6.275426e-12
1.128197e-05 -6.693559e-07 -1.469463e-07 5.663347e-12
1.144452e-05 -6.466599e-07 0.000000e+00 5.135850e-12
1.143711e-05 -6.938269e-07 1.469463e-07 5.557334e-12
1.141771e-05 -8.173118e-07 2.377641e-07 6.057463e-12
1.139373e-05 -9.699476e-07 2.377641e-07 5.631432e-12
1.137432e-05 -1.093433e-06 1.469463e-07 4.219931e-12
1.136691e-05 -1.140600e-06 3.061617e-23 3.190997e-12
1.137432e-05 -1.093433e-06 -1.469463e-07 4.219931e-12
1.139373e-05 -9.699476e-07 -2.377641e-07 5.631432e-12
1.141771e-05 -8.173118e-07 -2.377641e-07 6.057463e-12
1.143711e-05 -6.938269e-07 -1.469463e-07 5.557334e-12
1.159959e-05 -6.709652e-07 0.000000e+00 5.107101e-12
1.159223e-05 -7.181403e-07 1.469463e-07 5.449010e-12
1.157296e-05 -8.416461e-07 2.377641e-07 5.829663e-12
1.154915e-05 -9.943077e-07 2.377641e-07 5.366190e-12
1.152988e-05 -1.117814e-06 1.469463e-07 4.007770e-12
1.152252e-05 -1.164989e-06 3.061617e-23 3.033076e-12
1.152988e-05 -1.117814e-06 -1.469463e-07 4.007770e-12
1.154915e-05 -9.943077e-07 -2.377641e-07 5.366190e-12
1.157296e-05 -8.416461e-07 -2.377641e-07 5.829663e-12
1.159223e-05 -7.181403e-07 -1.469463e-07 5.449010e-12
1.175464e-05 -6.950782e-07 0.000000e+00 5.079584e-12
1.174734e-05 -7.422627e-07 1.469463e-07 5.339551e-12
1.172823e-05 -8.657934e-07 2.377641e-07 5.592976e-12
1.170461e-05 -1.018486e-06 2.377641e-07 5.087053e-12
1.168550e-05 -1.142017e-06 1.469463e-07 3.783707e-12
1.167820e-05 -1.189201e-06 3.061617e-23 2.866716e-12
1.168550e-05 -1.142017e-06 -1.469463e-07 3.783707e-12
1.170461e-05 -1.018486e-06 -2.377641e-07 5.087053e-12
1.172823e-05 -8.657934e-07 -2.377641e-07 5.592976e-12
1.174734e-05 -7.422627e-07 -1.469463e-07 5.339551e-12
1.190966e-05 -7.189651e-07 0.000000e+00 5.054169e-12
1.190244e-05 -7.661606e-07 1.469463e-07 5.230338e-12
1.188351e-05 -8.897202e-07 2.377641e-07 5.348653e-12
1.186012e-05 -1.042448e-06 2.377641e-07 4.794323e-12
1.184120e-05 -1.166008e-06 1.469463e-07 3.547636e-12
1.183397e-05 -1.213203e-06 3.061617e-23 2.691914e-12
1.184120e-05 -1.166008e-06 -1.469463e-07 3.547636e-12
1.186012e-05 -1.042448e-06 -2.377641e-07 4.794323e-12
1.188351e-05 -8.897202e-07 -2.377641e-07 5.348653e-12
1.190244e-05 -7.661606e-07 -1.469463e-07 5.230338e-12
1.206467e-05 -7.425919e-07 0.000000e+00 5.031810e-12
1.205753e-05 -7.897999e-07 1.469463e-07 5.122980e-12
1.203882e-05 -9.133921e-07 2.377641e-07 5.098336e-12
1.201569e-05 -1.066161e-06 2.377641e-07 4.488475e-12
1.199699e-05 -1.189753e-06 1.469463e-07 3.299466e-12
1.198984e-05 -1.236961e-06 3.061617e-23 2.508693e-12
1.199699e-05 -1.189753e-06 -1.469463e-07 3.299466e-12
1.201569e-05 -1.066161e-06 -2.377641e-07 4.488475e-12
1.203882e-05 -9.133921e-07 -2.377641e-07 5.098336e-12
1.205753e-05 -7.897999e-07 -1.469463e-07 5.122980e-12
1.221967e-05 -7.659242e-07 0.000000e+00 5.013542e-12
1.221261e-05 -8.131462e-07 1.469463e-07 5.019343e-12
1.219415e-05 -9.367748e-07 2.377641e-07 4.844187e-12
1.217132e-05 -1.089588e-06 2.377641e-07 4.170241e-12
1.215286e-05 -1.213217e-06 1.469463e-07 3.039116e-12
1.214581e-05 -1.260439e-06 3.061617e-23 2.317123e-12
1.215286e-05 -1.213217e-06 -1.469463e-07 3.039116e-12
1.217132e-05 -1.089588e-06 -2.377641e-07 4.170241e-12
1.219415e-05 -9.367748e-07 -2.377641e-07 4.844187e-12
1.221261e-05 -8.131462e-07 -1.469463e-07 5.019343e-12
1.237466e-05 -7.889273e-07 0.000000e+00 5.000479e-12
1.236771e-05 -8.361645e-07 1.469463e-07 4.921557e-12
1.234951e-05 -9.598332e-07 2.377641e-07 4.589042e-12
1.232702e-05 -1.112696e-06 2.377641e-07 3.840725e-12
1.230883e-05 -1.236365e-06 1.469463e-07 2.766526e-12
1.230188e-05 -1.283602e-06 3.061617e-23 2.117332e-12
1.230883e-05 -1.236365e-06 -1.469463e-07 2.766526e-12
1.232702e-05 -1.112696e-06 -2.377641e-07 3.840725e-12
1.234951e-05 -9.598332e-07 -2.377641e-07 4.589042e-12
1.236771e-05 -8.361645e-07 -1.469463e-07 4.921557e-12
1.252964e-05 -8.115659e-07 0.000000e+00 4.993801e-12
1.252280e-05 -8.588198e-07 1.469463e-07 4.832032e-12
1.250491e-05 -9.825320e-07 2.377641e-07 4.336630e-12
1.248279e-05 -1.135449e-06 2.377641e-07 3.501624e-12
1.246489e-05 -1.259161e-06 1.469463e-07 2.481654e-12
1.245805e-05 -1.306415e-06 3.061617e-23 1.909546e-12
1.246489e-05 -1.259161e-06 -1.469463e-07 2.481654e-12
1.248279e-05 -1.135449e-06 -2.377641e-07 3.501624e-12
1.250491e-05 -9.825320e-07 -2.377641e-07 4.336630e-12
1.252280e-05 -8.588198e-07 -1.469463e-07 4.832032e-12
1.268463e-05 -8.338048e-07 0.000000e+00 4.994742e-12
1.267791e-05 -8.810765e-07 1.469463e-07 4.753444e-12
1.266034e-05 -1.004836e-06 2.377641e-07 4.091835e-12
1.263863e-05 -1.157810e-06 2.377641e-07 3.155575e-12
1.262106e-05 -1.281569e-06 1.469463e-07 2.184493e-12
1.261435e-05 -1.328841e-06 3.061617e-23 1.694154e-12
1.262106e-05 -1.281569e-06 -1.469463e-07 2.184493e-12
1.263863e-05 -1.157810e-06 -2.377641e-07 3.155575e-12
1.266034e-05 -1.004836e-06 -2.377641e-07 4.091835e-12
1.267791e-05 -8.810765e-07 -1.469463e-07 4.753444e-12
1.283961e-05 -8.556080e-07 0.000000e+00 5.004578e-12
1.283304e-05 -9.028989e-07 1.469463e-07 4.688706e-12
1.281582e-05 -1.026708e-06 2.377641e-07 3.860996e-12
1.279455e-05 -1.179744e-06 2.377641e-07 2.806806e-12
1.277733e-05 -1.303554e-06 1.469463e-07 1.875085e-12
1.277076e-05 -1.350844e-06 3.061617e-23 1.471839e-12
1.277733e-05 -1.303554e-06 -1.469463e-07 1.875085e-12
1.279455e-05 -1.179744e-06 -2.377641e-07 2.806806e-12
1.281582e-05 -1.026708e-06 -2.377641e-07 3.860996e-12
1.283304e-05 -9.028989e-07 -1.469463e-07 4.688706e-12
1.299461e-05 -8.769397e-07 0.000000e+00 5.024597e-12
1.298818e-05 -9.242508e-07 1.469463e-07 4.640909e-12
1.297135e-05 -1.048113e-06 2.377641e-07 3.652197e-12
1.295055e-05 -1.201215e-06 2.377641e-07 2.462313e-12
1.293372e-05 -1.325077e-06 1.469463e-07 1.553579e-12
1.292729e-05 -1.372388e-06 3.061617e-23 1.243872e-12
1.293372e-05 -1.325077e-06 -1.469463e-07 1.553579e-12
1.295055e-05 -1.201215e-06 -2.377641e-07 2.462313e-12
1.297135e-05 -1.048113e-06 -2.377641e-07 3.652197e-12
1.298818e-05 -9.242508e-07 -1.469463e-07 4.640909e-12
1.314961e-05 -8.977636e-07 0.000000e+00 5.056084e-12
1.314334e-05 -9.450959e-07 1.469463e-07 4.613226e-12
1.312693e-05 -1.069013e-06 2.377641e-07 3.475398e-12
1.310664e-05 -1.222184e-06 2.377641e-07 2.134045e-12
1.309022e-05 -1.346102e-06 1.469463e-07 1.220359e-12
1.308395e-05 -1.393434e-06 3.061617e-23 1.012818e-12
1.309022e-05 -1.346102e-06 -1.469463e-07 1.220359e-12
1.310664e-05 -1.222184e-06 -2.377641e-07 2.134045e-12
1.312693e-05 -1.069013e-06 -2.377641e-07 3.475398e-12
1.314334e-05 -9.450959e-07 -1.469463e-07 4.613226e-12
1.330463e-05 -9.180430e-07 0.000000e+00 5.100283e-12
1.329853e-05 -9.653975e-07 1.469463e-07 4.608790e-12
1.328256e-05 -1.089373e-06 2.377641e-07 3.342186e-12
1.326282e-05 -1.242615e-06 2.377641e-07 1.842703e-12
1.324685e-05 -1.366591e-06 1.469463e-07 8.765287e-13
1.324075e-05 -1.413945e-06 3.061617e-23 7.845421e-13
1.324685e-05 -1.366591e-06 -1.469463e-07 8.765287e-13
1.326282e-05 -1.242615e-06 -2.377641e-07 1.842703e-12
1.328256e-05 -1.089373e-06 -2.377641e-07 3.342186e-12
1.329853e-05 -9.653975e-07 -1.469463e-07 4.608790e-12
1.345966e-05 -9.377413e-07 0.000000e+00 5.158375e-12
1.345374e-05 -9.851187e-07 1.469463e-07 4.630539e-12
1.343824e-05 -1.109154e-06 2.377641e-07 3.264834e-12
1.341909e-05 -1.262471e-06 2.377641e-07 1.622640e-12
1.340359e-05 -1.386507e-06 1.469463e-07 5.263806e-13
1.339767e-05 -1.433884e-06 3.061617e-23 5.747025e-13
1.340359e-05 -1.386507e-06 -1.469463e-07 5.263806e-13
1.341909e-05 -1.262471e-06 -2.377641e-07 1.622640e-12
1.343824e-05 -1.109154e-06 -2.377641e-07 3.264834e-12
1.345374e-05 -9.851187e-07 -1.469463e-07 4.630539e-12
1.361471e-05 -9.568215e-07 0.000000e+00 5.231446e-12
1.360898e-05 -1.004223e-06 1.469463e-07 4.681062e-12
1.359399e-05 -1.128320e-06 2.377641e-07 3.254547e-12
1.357546e-05 -1.281713e-06 2.377641e-07 1.521153e-12
1.356046e-05 -1.405811e-06 1.469463e-07 2.073689e-13
1.355474e-05 -1.453212e-06 3.061617e-23 4.296115e-13
1.356046e-05 -1.405811e-06 -1.469463e-07 2.073689e-13
1.357546e-05 -1.281713e-06 -2.377641e-07 1.521153e-12
1.359399e-05 -1.128320e-06 -2.377641e-07 3.254547e-12
1.360898e-05 -1.004223e-06 -1.469463e-07 4.681062e-12
1.376977e-05 -9.752465e-07 0.000000e+00 5.320462e-12
1.376425e-05 -1.022672e-06 1.469463e-07 4.762451e-12
1.374979e-05 -1.146833e-06 2.377641e-07 3.319273e-12
1.373192e-05 -1.300304e-06 2.377641e-07 1.577230e-12
1.371746e-05 -1.424465e-06 1.469463e-07 3.073370e-13
1.371194e-05 -1.471890e-06 3.061617e-23 4.396094e-13
1.371746e-05 -1.424465e-06 -1.469463e-07 3.073370e-13
1.373192e-05 -1.300304e-06 -2.377641e-07 1.577230e-12
1.374979e-05 -1.146833e-06 -2.377641e-07 3.319273e-12
1.376425e-05 -1.022672e-06 -1.469463e-07 4.762451e-12
1.392486e-05 -9.929790e-07 0.000000e+00 5.426249e-12
1.391955e-05 -1.040429e-06 1.469463e-07 4.876196e-12
1.390566e-05 -1.164654e-06 2.377641e-07 3.462050e-12
1.388848e-05 -1.318205e-06 2.377641e-07 1.790285e-12
1.387459e-05 -1.442430e-06 1.469463e-07 6.787862e-13
1.386928e-05 -1.489880e-06 3.061617e-23 6.096716e-13
1.387459e-05 -1.442430e-06 -1.469463e-07 6.787862e-13
1.388848e-05 -1.318205e-06 -2.377641e-07 1.790285e-12
1.390566e-05 -1.164654e-06 -2.377641e-07 3.462050e-12
1.391955e-05 -1.040429e-06 -1.469463e-07 4.876196e-12
1.407997e-05 -1.009982e-06 0.000000e+00 5.549474e-12
1.407489e-05 -1.057456e-06 1.469463e-07 5.023139e-12
1.406159e-05 -1.181747e-06 2.377641e-07 3.680812e-12
1.404515e-05 -1.335378e-06 2.377641e-07 2.125744e-12
1.403185e-05 -1.459668e-06 1.469463e-07 1.082629e-12
1.402677e-05 -1.507143e-06 3.061617e-23 8.577065e-13
1.403185e-05 -1.459668e-06 -1.469463e-07 1.082629e-12
1.404515e-05 -1.335378e-06 -2.377641e-07 2.125744e-12
1.406159e-05 -1.181747e-06 -2.377641e-07 3.680812e-12
1.407489e-05 -1.057456e-06 -1.469463e-07 5.023139e-12
1.423510e-05 -1.026217e-06 0.000000e+00 5.690641e-12
1.423026e-05 -1.073716e-06 1.469463e-07 5.203482e-12
1.421758e-05 -1.198072e-06 2.377641e-07 3.969690e-12
1.420191e-05 -1.351784e-06 2.377641e-07 2.546100e-12
1.418924e-05 -1.476140e-06 1.469463e-07 1.503163e-12
1.418440e-05 -1.523639e-06 3.061617e-23 1.140746e-12
1.418924e-05 -1.476140e-06 -1.469463e-07 1.503163e-12
1.420191e-05 -1.351784e-06 -2.377641e-07 2.546100e-12
1.421758e-05 -1.198072e-06 -2.377641e-07 3.969690e-12
1.423026e-05 -1.073716e-06 -1.469463e-07 5.203482e-12
1.439025e-05 -1.041647e-06 0.000000e+00 5.850089e-12
1.438566e-05 -1.089171e-06 1.469463e-07 5.416863e-12
1.437364e-05 -1.213592e-06 2.377641e-07 4.320921e-12
1.435878e-05 -1.367385e-06 2.377641e-07 3.025224e-12
1.434676e-05 -1.491806e-06 1.469463e-07 1.937734e-12
1.434217e-05 -1.539330e-06 3.061617e-23 1.444004e-12
1.434676e-05 -1.491806e-06 -1.469463e-07 1.937734e-12
1.435878e-05 -1.367385e-06 -2.377641e-07 3.025224e-12
1.437364e-05 -1.213592e-06 -2.377641e-07 4.320921e-12
1.438566e-05 -1.089171e-06 -1.469463e-07 5.416863e-12
1.454542e-05 -1.056235e-06 0.000000e+00 6.027998e-12
1.454109e-05 -1.103784e-06 1.469463e-07 5.662455e-12
1.452975e-05 -1.228269e-06 2.377641e-07 4.726495e-12
1.451575e-05 -1.382141e-06 2.377641e-07 3.547316e-12
1.450441e-05 -1.506626e-06 1.469463e-07 2.385491e-12
1.450008e-05 -1.554175e-06 3.061617e-23 1.761837e-12
1.450441e-05 -1.506626e-06 -1.469463e-07 2.385491e-12
1.451575e-05 -1.382141e-06 -2.377641e-07 3.547316e-12
1.452975e-05 -1.228269e-06 -2.377641e-07 4.726495e-12
1.454109e-05 -1.103784e-06 -1.469463e-07 5.662455e-12
1.470061e-05 -1.069942e-06 0.000000e+00 6.224401e-12
1.469655e-05 -1.117515e-06 1.469463e-07 5.939091e-12
1.468593e-05 -1.242063e-06 2.377641e-07 5.179125e-12
1.467281e-05 -1.396014e-06 2.377641e-07 4.103023e-12
1.466220e-05 -1.520562e-06 1.469463e-07 2.846043e-12
1.465814e-05 -1.568135e-06 3.061617e-23 2.091708e-12
1.466220e-05 -1.520562e-06 -1.469463e-07 2.846043e-12
1.467281e-05 -1.396014e-06 -2.377641e-07 4.103023e-12
1.468593e-05 -1.242063e-06 -2.377641e-07 5.179125e-12
1.469655e-05 -1.117515e-06 -1.469463e-07 5.939091e-12
1.485581e-05 -1.082731e-06 0.000000e+00 6.439200e-12
1.485204e-05 -1.130328e-06 1.469463e-07 6.245386e-12
1.484217e-05 -1.254937e-06 2.377641e-07 5.672630e-12
1.482998e-05 -1.408964e-06 2.377641e-07 4.686661e-12
1.482011e-05 -1.533574e-06 1.469463e-07 3.319154e-12
1.481634e-05 -1.581170e-06 3.061617e-23 2.432308e-12
1.482011e-05 -1.533574e-06 -1.469463e-07 3.319154e-12
1.482998e-05 -1.408964e-06 -2.377641e-07 4.686661e-12
1.484217e-05 -1.254937e-06 -2.377641e-07 5.672630e-12
1.485204e-05 -1.130328e-06 -1.469463e-07 6.245386e-12
1.501103e-05 -1.094564e-06 0.000000e+00 6.672185e-12
1.500756e-05 -1.142184e-06 1.469463e-07 6.579836e-12
1.499847e-05 -1.266853e-06 2.377641e-07 6.201969e-12
1.498723e-05 -1.420952e-06 2.377641e-07 5.294629e-12
1.497814e-05 -1.545621e-06 1.469463e-07 3.804646e-12
1.497467e-05 -1.593241e-06 3.061617e-23 2.782876e-12
1.497814e-05 -1.545621e-06 -1.469463e-07 3.804646e-12
1.498723e-05 -1.420952e-06 -2.377641e-07 5.294629e-12
1.499847e-05 -1.266853e-06 -2.377641e-07 6.201969e-12
1.500756e-05 -1.142184e-06 -1.469463e-07 6.579836e-12
1.516626e-05 -1.105404e-06 0.000000e+00 6.923054e-12
1.516310e-05 -1.153045e-06 1.469463e-07 6.940904e-12
1.515482e-05 -1.277771e-06 2.377641e-07 6.763102e-12
1.514459e-05 -1.431940e-06 2.377641e-07 5.924531e-12
1.513631e-05 -1.556665e-06 1.469463e-07 4.302364e-12
1.513314e-05 -1.604306e-06 3.061617e-23 3.142926e-12
1.513631e-05 -1.556665e-06 -1.469463e-07 4.302364e-12
1.514459e-05 -1.431940e-06 -2.377641e-07 5.924531e-12
1.515482e-05 -1.277771e-06 -2.377641e-07 6.763102e-12
1.516310e-05 -1.153045e-06 -1.469463e-07 6.940904e-12
1.532150e-05 -1.115214e-06 0.000000e+00 7.191427e-12
1.531866e-05 -1.162875e-06 1.469463e-07 7.327076e-12
1.531122e-05 -1.287653e-06 2.377641e-07 7.352805e-12
1.530202e-05 -1.441888e-06 2.377641e-07 6.574698e-12
1.529459e-05 -1.566666e-06 1.469463e-07 4.812158e-12
1.529174e-05 -1.614327e-06 3.061617e-23 3.512114e-12
1.529459e-05 -1.566666e-06 -1.469463e-07 4.812158e-12
1.530202e-05 -1.441888e-06 -2.377641e-07 6.574698e-12
1.531122e-05 -1.287653e-06 -2.377641e-07 7.352805e-12
1.531866e-05 -1.162875e-06 -1.469463e-07 7.327076e-12
1.547674e-05 -1.123955e-06 0.000000e+00 7.476872e-12
1.547423e-05 -1.171635e-06 1.469463e-07 7.736902e-12
1.546767e-05 -1.296462e-06 2.377641e-07 7.968500e-12
1.545955e-05 -1.450757e-06 2.377641e-07 7.243907e-12
1.545298e-05 -1.575584e-06 1.469463e-07 5.333879e-12
1.545047e-05 -1.623264e-06 3.061617e-23 3.890180e-12
1.545298e-05 -1.575584e-06 -1.469463e-07 5.333879e-12
1.545955e-05 -1.450757e-06 -2.377641e-07 7.243907e-12
1.546767e-05 -1.296462e-06 -2.377641e-07 7.968500e-12
1.547423e-05 -1.171635e-06 -1.469463e-07 7.736902e-12
1.563198e-05 -1.131590e-06 0.000000e+00 7.778912e-12
1.562982e-05 -1.179287e-06 1.469463e-07 8.169016e-12
1.562415e-05 -1.304158e-06 2.377641e-07 8.608103e-12
1.561715e-05 -1.458508e-06 2.377641e-07 7.931218e-12
1.561148e-05 -1.583380e-06 1.469463e-07 5.867368e-12
1.560932e-05 -1.631076e-06 3.061617e-23 4.276910e-12
1.561148e-05 -1.583380e-06 -1.469463e-07 5.867368e-12
1.561715e-05 -1.458508e-06 -2.377641e-07 7.931218e-12
1.562415e-05 -1.304158e-06 -2.377641e-07 8.608103e-12
1.562982e-05 -1.179287e-06 -1.469463e-07 8.169016e-12
1.578721e-05 -1.138083e-06 0.000000e+00 8.097045e-12
1.578541e-05 -1.185795e-06 1.469463e-07 8.622148e-12
1.578067e-05 -1.310705e-06 2.377641e-07 9.269908e-12
1.577482e-05 -1.465103e-06 2.377641e-07 8.635875e-12
1.577008e-05 -1.590013e-06 1.469463e-07 6.412462e-12
1.576827e-05 -1.637724e-06 3.061617e-23 4.672116e-12
1.577008e-05 -1.590013e-06 -1.469463e-07 6.412462e-12
1.577482e-05 -1.465103e-06 -2.377641e-07 8.635875e-12
1.578067e-05 -1.310705e-06 -2.377641e-07 9.269908e-12
1.578541e-05 -1.185795e-06 -1.469463e-07 8.622148e-12
1.594243e-05 -1.143397e-06 0.000000e+00 8.430748e-12
1.594099e-05 -1.191121e-06 1.469463e-07 9.095123e-12
1.593722e-05 -1.316064e-06 2.377641e-07 9.952494e-12
1.593255e-05 -1.470502e-06 2.377641e-07 9.357239e-12
1.592878e-05 -1.595445e-06 1.469463e-07 6.968985e-12
1.592734e-05 -1.643169e-06 3.061617e-23 5.075630e-12
1.592878e-05 -1.595445e-06 -1.469463e-07 6.968985e-12
1.593255e-05 -1.470502e-06 -2.377641e-07 9.357239e-12
1.593722e-05 -1.316064e-06 -2.377641e-07 9.952494e-12
1.594099e-05 -1.191121e-06 -1.469463e-07 9.095123e-12
1.609762e-05 -1.147494e-06 0.000000e+00 8.779493e-12
1.609656e-05 -1.195228e-06 1.469463e-07 9.586859e-12
1.609378e-05 -1.320197e-06 2.377641e-07 1.065466e-11
1.609035e-05 -1.474667e-06 2.377641e-07 1.009475e-11
1.608757e-05 -1.599636e-06 1.469463e-07 7.536752e-12
1.608650e-05 -1.647370e-06 3.061617e-23 5.487290e-12
1.608757e-05 -1.599636e-06 -1.469463e-07 7.536752e-12
1.609035e-05 -1.474667e-06 -2.377641e-07 1.009475e-11
1.609378e-05 -1.320197e-06 -2.377641e-07 1.065466e-11
1.609656e-05 -1.195228e-06 -1.469463e-07 9.586859e-12
1.625279e-05 -1.150339e-06 0.000000e+00 9.142746e-12
1.625211e-05 -1.198080e-06 1.469463e-07 1.009636e-11
1.625036e-05 -1.323068e-06 2.377641e-07 1.137536e-11
1.624818e-05 -1.477561e-06 2.377641e-07 1.084791e-11
1.624643e-05 -1.602548e-06 1.469463e-07 8.115565e-12
1.624575e-05 -1.650289e-06 3.061617e-23 5.906941e-12
1.624643e-05 -1.602548e-06 -1.469463e-07 8.115565e-12
1.624818e-05 -1.477561e-06 -2.377641e-07 1.084791e-11
1.625036e-05 -1.323068e-06 -2.377641e-07 1.137536e-11
1.625211e-05 -1.198080e-06 -1.469463e-07 1.009636e-11
1.640791e-05 -1.151895e-06 0.000000e+00 9.519977e-12
1.640764e-05 -1.199640e-06 1.469463e-07 1.062271e-11
1.640693e-05 -1.324638e-06 2.377641e-07 1.211369e-11
1.640606e-05 -1.479144e-06 2.377641e-07 1.161622e-11
1.640535e-05 -1.604142e-06 1.469463e-07 8.705216e-12
1.640508e-05 -1.651887e-06 3.061617e-23 6.334427e-12
1.640535e-05 -1.604142e-06 -1.469463e-07 8.705216e-12
1.640606e-05 -1.479144e-06 -2.377641e-07 1.161622e-11
1.640693e-05 -1.324638e-06 -2.377641e-07 1.211369e-11
1.640764e-05 -1.199640e-06 -1.469463e-07 1.062271e-11
1.656298e-05 -1.152127e-06 0.000000e+00 9.910661e-12
1.656312e-05 -1.199873e-06 1.469463e-07 1.116505e-11
1.656349e-05 -1.324872e-06 2.377641e-07 1.286881e-11
1.656396e-05 -1.479380e-06 2.377641e-07 1.239925e-11
1.656434e-05 -1.604379e-06 1.469463e-07 9.305483e-12
1.656448e-05 -1.652125e-06 3.061617e-23 6.769596e-12
1.656434e-05 -1.604379e-06 -1.469463e-07 9.305483e-12
1.656396e-05 -1.479380e-06 -2.377641e-07 1.239925e-11
1.656349e-05 -1.324872e-06 -2.377641e-07 1.286881e-11
1.656312e-05 -1.199873e-06 -1.469463e-07 1.116505e-11
1.671798e-05 -1.151000e-06 0.000000e+00 1.031428e-11
1.671855e-05 -1.198742e-06 1.469463e-07 1.172258e-11
1.672004e-05 -1.323733e-06 2.377641e-07 1.363998e-11
1.672187e-05 -1.478231e-06 2.377641e-07 1.319653e-11
1.672336e-05 -1.603222e-06 1.469463e-07 9.916133e-12
1.672393e-05 -1.650964e-06 3.061617e-23 7.212290e-12
1.672336e-05 -1.603222e-06 -1.469463e-07 9.916133e-12
1.672187e-05 -1.478231e-06 -2.377641e-07 1.319653e-11
1.672004e-05 -1.323733e-06 -2.377641e-07 1.363998e-11
1.671855e-05 -1.198742e-06 -1.469463e-07 1.172258e-11
1.687292e-05 -1.148478e-06 0.000000e+00 1.073032e-11
1.687392e-05 -1.196213e-06 1.469463e-07 1.229457e-11
1.687654e-05 -1.321185e-06 2.377641e-07 1.442650e-11
1.687979e-05 -1.475660e-06 2.377641e-07 1.400762e-11
1.688242e-05 -1.600632e-06 1.469463e-07 1.053692e-11
1.688342e-05 -1.648367e-06 3.061617e-23 7.662350e-12
1.688242e-05 -1.600632e-06 -1.469463e-07 1.053692e-11
1.687979e-05 -1.475660e-06 -2.377641e-07 1.400762e-11
1.687654e-05 -1.321185e-06 -2.377641e-07 1.442650e-11
1.687392e-05 -1.196213e-06 -1.469463e-07 1.229457e-11
1.702776e-05 -1.144527e-06 0.000000e+00 1.115828e-11
1.702921e-05 -1.192251e-06 1.469463e-07 1.288031e-11
1.703300e-05 -1.317193e-06 2.377641e-07 1.522769e-11
1.703769e-05 -1.471631e-06 2.377641e-07 1.483209e-11
1.704149e-05 -1.596573e-06 1.469463e-07 1.116759e-11
1.704294e-05 -1.644297e-06 3.061617e-23 8.119616e-12
1.704149e-05 -1.596573e-06 -1.469463e-07 1.116759e-11
1.703769e-05 -1.471631e-06 -2.377641e-07 1.483209e-11
1.703300e-05 -1.317193e-06 -2.377641e-07 1.522769e-11
1.702921e-05 -1.192251e-06 -1.469463e-07 1.288031e-11
1.718251e-05 -1.139113e-06 0.000000e+00 1.159767e-11
1.718441e-05 -1.186821e-06 1.469463e-07 1.347914e-11
1.718940e-05 -1.311722e-06 2.377641e-07 1.604293e-11
1.719557e-05 -1.466107e-06 2.377641e-07 1.566946e-11
1.720056e-05 -1.591007e-06 1.469463e-07 1.180786e-11
1.720246e-05 -1.638715e-06 3.061617e-23 8.583920e-12
1.720056e-05 -1.591007e-06 -1.469463e-07 1.180786e-11
1.719557e-05 -1.466107e-06 -2.377641e-07 1.566946e-11
1.718940e-05 -1.311722e-06 -2.377641e-07 1.604293e-11
1.718441e-05 -1.186821e-06 -1.469463e-07 1.347914e-11
1.733714e-05 -1.132204e-06 0.000000e+00 1.204800e-11
1.733951e-05 -1.179890e-06 1.469463e-07 1.409041e-11
1.734572e-05 -1.304736e-06 2.377641e-07 1.687160e-11
1.735340e-05 -1.459053e-06 2.377641e-07 1.651929e-11
1.735961e-05 -1.583899e-06 1.469463e-07 1.245747e-11
1.736199e-05 -1.631586e-06 3.061617e-23 9.055093e-12
1.735961e-05 -1.583899e-06 -1.469463e-07 1.245747e-11
1.735340e-05 -1.459053e-06 -2.377641e-07 1.651929e-11
1.734572e-05 -1.304736e-06 -2.377641e-07 1.687160e-11
1.733951e-05 -1.179890e-06 -1.469463e-07 1.409041e-11
1.749163e-05 -1.123765e-06 0.000000e+00 1.250879e-11
1.749448e-05 -1.171426e-06 1.469463e-07 1.471351e-11
1.750195e-05 -1.296203e-06 2.377641e-07 1.771308e-11
1.751117e-05 -1.450435e-06 2.377641e-07 1.738109e-11
1.751864e-05 -1.575212e-06 1.469463e-07 1.311610e-11
1.752149e-05 -1.622873e-06 3.061617e-23 9.532962e-12
1.751864e-05 -1.575212e-06 -1.469463e-07 1.311610e-11
1.751117e-05 -1.450435e-06 -2.377641e-07 1.738109e-11
1.750195e-05 -1.296203e-06 -2.377641e-07 1.771308e-11
1.749448e-05 -1.171426e-06 -1.469463e-07 1.471351e-11
1.764598e-05 -1.113765e-06 0.000000e+00 1.297958e-11
1.764932e-05 -1.161394e-06 1.469463e-07 1.534785e-11
1.765806e-05 -1.286088e-06 2.377641e-07 1.856679e-11
1.766887e-05 -1.440218e-06 2.377641e-07 1.825439e-11
1.767761e-05 -1.564912e-06 1.469463e-07 1.378345e-11
1.768095e-05 -1.612541e-06 3.061617e-23 1.001735e-11
1.767761e-05 -1.564912e-06 -1.469463e-07 1.378345e-11
1.766887e-05 -1.440218e-06 -2.377641e-07 1.825439e-11
1.765806e-05 -1.286088e-06 -2.377641e-07 1.856679e-11
1.764932e-05 -1.161394e-06 -1.469463e-07 1.534785e-11
1.780017e-05 -1.102173e-06 0.000000e+00 1.345988e-11
1.780400e-05 -1.149764e-06 1.469463e-07 1.599284e-11
1.781405e-05 -1.274360e-06 2.377641e-07 1.943212e-11
1.782646e-05 -1.428369e-06 2.377641e-07 1.913869e-11
1.783651e-05 -1.552965e-06 1.469463e-07 1.445920e-11
1.784034e-05 -1.600556e-06 3.061617e-23 1.050807e-11
1.783651e-05 -1.552965e-06 -1.469463e-07 1.445920e-11
1.782646e-05 -1.428369e-06 -2.377641e-07 1.913869e-11
1.781405e-05 -1.274360e-06 -2.377641e-07 1.943212e-11
1.780400e-05 -1.149764e-06 -1.469463e-07 1.599284e-11
1.795417e-05 -1.088957e-06 0.000000e+00 1.394925e-11
1.795851e-05 -1.136504e-06 1.469463e-07 1.664791e-11
1.796988e-05 -1.260986e-06 2.377641e-07 2.030848e-11
1.798394e-05 -1.414854e-06 2.377641e-07 2.003347e-11
1.799531e-05 -1.539335e-06 1.469463e-07 1.514302e-11
1.799966e-05 -1.586883e-06 3.061617e-23 1.100493e-11
1.799531e-05 -1.539335e-06 -1.469463e-07 1.514302e-11
1.798394e-05 -1.414854e-06 -2.377641e-07 2.003347e-11
1.796988e-05 -1.260986e-06 -2.377641e-07 2.030848e-11
1.795851e-05 -1.136504e-06 -1.469463e-07 1.664791e-11
1.810796e-05 -1.074087e-06 0.000000e+00 1.444721e-11
1.811282e-05 -1.121585e-06 1.469463e-07 1.731251e-11
1.812555e-05 -1.245935e-06 2.377641e-07 2.119527e-11
1.814128e-05 -1.399641e-06 2.377641e-07 2.093821e-11
1.815400e-05 -1.523991e-06 1.469463e-07 1.583456e-11
1.815887e-05 -1.571489e-06 3.061617e-23 1.150775e-11
1.815400e-05 -1.523991e-06 -1.469463e-07 1.583456e-11
1.814128e-05 -1.399641e-06 -2.377641e-07 2.093821e-11
1.812555e-05 -1.245935e-06 -2.377641e-07 2.119527e-11
1.811282e-05 -1.121585e-06 -1.469463e-07 1.731251e-11
1.826153e-05 -1.057534e-06 0.000000e+00 1.495331e-11
1.826692e-05 -1.104975e-06 1.469463e-07 1.798607e-11
1.828102e-05 -1.229177e-06 2.377641e-07 2.209188e-11
1.829846e-05 -1.382699e-06 2.377641e-07 2.185237e-11
1.831256e-05 -1.506901e-06 1.469463e-07 1.653347e-11
1.831795e-05 -1.554342e-06 3.061617e-23 1.201633e-11
1.831256e-05 -1.506901e-06 -1.469463e-07 1.653347e-11
1.829846e-05 -1.382699e-06 -2.377641e-07 2.185237e-11
1.828102e-05 -1.229177e-06 -2.377641e-07 2.209188e-11
1.826692e-05 -1.104975e-06 -1.469463e-07 1.798607e-11
1.841486e-05 -1.039271e-06 0.000000e+00 1.546710e-11
1.842078e-05 -1.086648e-06 1.469463e-07 1.866804e-11
1.843629e-05 -1.210682e-06 2.377641e-07 2.299771e-11
1.845545e-05 -1.363998e-06 2.377641e-07 2.277538e-11
1.847096e-05 -1.488032e-06 1.469463e-07 1.723937e-11
1.847688e-05 -1.535409e-06 3.061617e-23 1.253046e-11
1.847096e-05 -1.488032e-06 -1.469463e-07 1.723937e-11
1.845545e-05 -1.363998e-06 -2.377641e-07 2.277538e-11
1.843629e-05 -1.210682e-06 -2.377641e-07 2.299771e-11
1.842078e-05 -1.086648e-06 -1.469463e-07 1.866804e-11
1.856792e-05 -1.019268e-06 0.000000e+00 1.598810e-11
1.857439e-05 -1.066574e-06 1.469463e-07 1.935787e-11
1.859131e-05 -1.190422e-06 2.377641e-07 2.391212e-11
1.861224e-05 -1.343507e-06 2.377641e-07 2.370669e-11
1.862917e-05 -1.467356e-06 1.469463e-07 1.795189e-11
1.863563e-05 -1.514661e-06 3.061617e-23 1.304995e-11
1.862917e-05 -1.467356e-06 -1.469463e-07 1.795189e-11
1.861224e-05 -1.343507e-06 -2.377641e-07 2.370669e-11
1.859131e-05 -1.190422e-06 -2.377641e-07 2.391212e-11
1.857439e-05 -1.066574e-06 -1.469463e-07 1.935787e-11
1.872069e-05 -9.974994e-07 0.000000e+00 1.651588e-11
1.872771e-05 -1.044727e-06 1.469463e-07 2.005501e-11
1.874608e-05 -1.168369e-06 2.377641e-07 2.483450e-11
1.876879e-05 -1.321199e-06 2.377641e-07 2.464570e-11
1.878717e-05 -1.444841e-06 1.469463e-07 1.867063e-11
1.879419e-05 -1.492068e-06 3.061617e-23 1.357457e-11
1.878717e-05 -1.444841e-06 -1.469463e-07 1.867063e-11
1.876879e-05 -1.321199e-06 -2.377641e-07 2.464570e-11
1.874608e-05 -1.168369e-06 -2.377641e-07 2.483450e-11
1.872771e-05 -1.044727e-06 -1.469463e-07 2.005501e-11
1.887314e-05 -9.739397e-07 0.000000e+00 1.704997e-11
1.888072e-05 -1.021080e-06 1.469463e-07 2.075891e-11
1.890056e-05 -1.144495e-06 2.377641e-07 2.576419e-11
1.892509e-05 -1.297045e-06 2.377641e-07 2.559181e-11
1.894493e-05 -1.420460e-06 1.469463e-07 1.939520e-11
1.895251e-05 -1.467600e-06 3.061617e-23 1.410412e-11
1.894493e-05 -1.420460e-06 -1.469463e-07 1.939520e-11
1.892509e-05 -1.297045e-06 -2.377641e-07 2.559181e-11
1.890056e-05 -1.144495e-06 -2.377641e-07 2.576419e-11
1.888072e-05 -1.021080e-06 -1.469463e-07 2.075891e-11
1.902526e-05 -9.485639e-07 0.000000e+00 1.758991e-11
1.903340e-05 -9.956094e-07 1.469463e-07 2.146901e-11
1.905473e-05 -1.118776e-06 2.377641e-07 2.670057e-11
1.908110e-05 -1.271019e-06 2.377641e-07 2.654440e-11
1.910243e-05 -1.394185e-06 1.469463e-07 2.012517e-11
1.911057e-05 -1.441231e-06 3.061617e-23 1.463837e-11
1.910243e-05 -1.394185e-06 -1.469463e-07 2.012517e-11
1.908110e-05 -1.271019e-06 -2.377641e-07 2.654440e-11
1.905473e-05 -1.118776e-06 -2.377641e-07 2.670057e-11
1.903340e-05 -9.956094e-07 -1.469463e-07 2.146901e-11
1.917700e-05 -9.213482e-07 0.000000e+00 1.813525e-11
1.918573e-05 -9.682904e-07 1.469463e-07 2.218477e-11
1.920856e-05 -1.091187e-06 2.377641e-07 2.764296e-11
1.923679e-05 -1.243095e-06 2.377641e-07 2.750284e-11
1.925963e-05 -1.365991e-06 1.469463e-07 2.086013e-11
1.926835e-05 -1.412933e-06 3.061617e-23 1.517710e-11
1.925963e-05 -1.365991e-06 -1.469463e-07 2.086013e-11
1.923679e-05 -1.243095e-06 -2.377641e-07 2.750284e-11
1.920856e-05 -1.091187e-06 -2.377641e-07 2.764296e-11
1.918573e-05 -9.682904e-07 -1.469463e-07 2.218477e-11
1.932836e-05 -8.922701e-07 0.000000e+00 1.868551e-11
1.933767e-05 -9.391002e-07 1.469463e-07 2.290561e-11
1.936203e-05 -1.061703e-06 2.377641e-07 2.859070e-11
1.939214e-05 -1.213249e-06 2.377641e-07 2.846649e-11
1.941651e-05 -1.335852e-06 1.469463e-07 2.159963e-11
1.942581e-05 -1.382682e-06 3.061617e-23 1.572008e-11
1.941651e-05 -1.335852e-06 -1.469463e-07 2.159963e-11
1.939214e-05 -1.213249e-06 -2.377641e-07 2.846649e-11
1.936203e-05 -1.061703e-06 -2.377641e-07 2.859070e-11
1.933767e-05 -9.391002e-07 -1.469463e-07 2.290561e-11
1.947930e-05 -8.613079e-07 0.000000e+00 1.924024e-11
1.948920e-05 -9.080171e-07 1.469463e-07 2.363099e-11
1.951510e-05 -1.030303e-06 2.377641e-07 2.954311e-11
1.954712e-05 -1.181457e-06 2.377641e-07 2.943468e-11
1.957303e-05 -1.303743e-06 1.469463e-07 2.234325e-11
1.958292e-05 -1.350452e-06 3.061617e-23 1.626708e-11
1.957303e-05 -1.303743e-06 -1.469463e-07 2.234325e-11
1.954712e-05 -1.181457e-06 -2.377641e-07 2.943468e-11
1.951510e-05 -1.030303e-06 -2.377641e-07 2.954311e-11
1.948920e-05 -9.080171e-07 -1.469463e-07 2.363099e-11
1.962979e-05 -8.284413e-07 0.000000e+00 1.979897e-11
1.964028e-05 -8.750202e-07 1.469463e-07 2.436033e-11
1.966775e-05 -9.969654e-07 2.377641e-07 3.049950e-11
1.970170e-05 -1.147698e-06 2.377641e-07 3.040675e-11
1.972917e-05 -1.269643e-06 1.469463e-07 2.309052e-11
1.973966e-05 -1.316222e-06 3.061617e-23 1.681786e-11
1.972917e-05 -1.269643e-06 -1.469463e-07 2.309052e-11
1.970170e-05 -1.147698e-06 -2.377641e-07 3.040675e-11
1.966775e-05 -9.969654e-07 -2.377641e-07 3.049950e-11
1.964028e-05 -8.750202e-07 -1.469463e-07 2.436033e-11
1.977981e-05 -7.936511e-07 0.000000e+00 2.036123e-11
1.979090e-05 -8.400903e-07 1.469463e-07 2.509307e-11
1.981994e-05 -9.616698e-07 2.377641e-07 3.145918e-11
1.985584e-05 -1.111950e-06 2.377641e-07 3.138202e-11
1.988488e-05 -1.233530e-06 1.469463e-07 2.384098e-11
1.989598e-05 -1.279969e-06 3.061617e-23 1.737218e-11
1.988488e-05 -1.233530e-06 -1.469463e-07 2.384098e-11
1.985584e-05 -1.111950e-06 -2.377641e-07 3.138202e-11
1.981994e-05 -9.616698e-07 -2.377641e-07 3.145918e-11
1.979090e-05 -8.400903e-07 -1.469463e-07 2.509307e-11
1.992932e-05 -7.569192e-07 0.000000e+00 2.092655e-11
1.994102e-05 -8.032091e-07 1.469463e-07 2.582862e-11
1.997165e-05 -9.243975e-07 2.377641e-07 3.242143e-11
2.000952e-05 -1.074195e-06 2.377641e-07 3.235977e-11
2.004015e-05 -1.195383e-06 1.469463e-07 2.459416e-11
2.005185e-05 -1.241673e-06 3.061617e-23 1.792978e-11
2.004015e-05 -1.195383e-06 -1.469463e-07 2.459416e-11
2.000952e-05 -1.074195e-06 -2.377641e-07 3.235977e-11
1.997165e-05 -9.243975e-07 -2.377641e-07 3.242143e-11
1.994102e-05 -8.032091e-07 -1.469463e-07 2.582862e-11
2.007829e-05 -7.182289e-07 0.000000e+00 2.149445e-11
2.009061e-05 -7.643596e-07 1.469463e-07 2.656642e-11
2.012284e-05 -8.851311e-07 2.377641e-07 3.338555e-11
2.016269e-05 -1.034413e-06 2.377641e-07 3.333933e-11
2.019493e-05 -1.155185e-06 1.469463e-07 2.534959e-11
2.020724e-05 -1.201315e-06 3.061617e-23 1.849043e-11
2.019493e-05 -1.155185e-06 -1.469463e-07 2.534959e-11
2.016269e-05 -1.034413e-06 -2.377641e-07 3.333933e-11
2.012284e-05 -8.851311e-07 -2.377641e-07 3.338555e-11
2.009061e-05 -7.643596e-07 -1.469463e-07 2.656642e-11
2.022670e-05 -6.775647e-07 0.000000e+00 2.206446e-11
2.023963e-05 -7.235261e-07 1.469463e-07 2.730589e-11
2.027349e-05 -8.438544e-07 2.377641e-07 3.435081e-11
2.031533e-05 -9.925884e-07 2.377641e-07 3.431995e-11
2.034919e-05 -1.112917e-06 1.469463e-07 2.610678e-11
2.036212e-05 -1.158878e-06 3.061617e-23 1.905385e-11
2.034919e-05 -1.112917e-06 -1.469463e-07 2.610678e-11
2.031533e-05 -9.925884e-07 -2.377641e-07 3.431995e-11
2.027349e-05 -8.438544e-07 -2.377641e-07 3.435081e-11
2.023963e-05 -7.235261e-07 -1.469463e-07 2.730589e-11
2.037452e-05 -6.349125e-07 0.000000e+00 2.263611e-11
2.038807e-05 -6.806943e-07 1.469463e-07 2.804643e-11
2.042355e-05 -8.005526e-07 2.377641e-07 3.531649e-11
2.046741e-05 -9.487056e-07 2.377641e-07 3.530093e-11
2.050289e-05 -1.068564e-06 1.469463e-07 2.686523e-11
2.051644e-05 -1.114346e-06 3.061617e-23 1.961980e-11
2.050289e-05 -1.068564e-06 -1.469463e-07 2.686523e-11
2.046741e-05 -9.487056e-07 -2.377641e-07 3.530093e-11
2.042355e-05 -8.005526e-07 -2.377641e-07 3.531649e-11
2.038807e-05 -6.806943e-07 -1.469463e-07 2.804643e-11
2.052170e-05 -5.902593e-07 0.000000e+00 2.320891e-11
2.053588e-05 -6.358512e-07 1.469463e-07 2.878747e-11
2.057300e-05 -7.552121e-07 2.377641e-07 3.628183e-11
2.061888e-05 -9.027504e-07 2.377641e-07 3.628153e-11
2.065600e-05 -1.022111e-06 1.469463e-07 2.762446e-11
2.067018e-05 -1.067703e-06 3.061617e-23 2.018800e-11
2.065600e-05 -1.022111e-06 -1.469463e-07 2.762446e-11
2.061888e-05 -9.027504e-07 -2.377641e-07 3.628153e-11
2.057300e-05 -7.552121e-07 -2.377641e-07 3.628183e-11
2.053588e-05 -6.358512e-07 -1.469463e-07 2.878747e-11
2.066822e-05 -5.435938e-07 0.000000e+00 2.378239e-11
2.068303e-05 -5.889851e-07 1.469463e-07 2.952842e-11
2.072180e-05 -7.078211e-07 2.377641e-07 3.724612e-11
2.076972e-05 -8.547105e-07 2.377641e-07 3.726101e-11
2.080849e-05 -9.735465e-07 1.469463e-07 2.838395e-11
2.082330e-05 -1.018938e-06 3.061617e-23 2.075818e-11
2.080849e-05 -9.735465e-07 -1.469463e-07 2.838395e-11
2.076972e-05 -8.547105e-07 -2.377641e-07 3.726101e-11
2.072180e-05 -7.078211e-07 -2.377641e-07 3.724612e-11
2.068303e-05 -5.889851e-07 -1.469463e-07 2.952842e-11
2.081405e-05 -4.949059e-07 0.000000e+00 2.435606e-11
2.082949e-05 -5.400860e-07 1.469463e-07 3.026869e-11
2.086991e-05 -6.583690e-07 2.377641e-07 3.820859e-11
2.091988e-05 -8.045748e-07 2.377641e-07 3.823863e-11
2.096031e-05 -9.228579e-07 1.469463e-07 2.914319e-11
2.097575e-05 -9.680379e-07 3.061617e-23 2.133008e-11
2.096031e-05 -9.228579e-07 -1.469463e-07 2.914319e-11
2.091988e-05 -8.045748e-07 -2.377641e-07 3.823863e-11
2.086991e-05 -6.583690e-07 -2.377641e-07 3.820859e-11
2.082949e-05 -5.400860e-07 -1.469463e-07 3.026869e-11
2.095915e-05 -4.441869e-07 0.000000e+00 2.492944e-11
2.097523e-05 -4.891449e-07 1.469463e-07 3.100768e-11
2.101731e-05 -6.068467e-07 2.377641e-07 3.916851e-11
2.106934e-05 -7.523340e-07 2.377641e-07 3.921363e-11
2.111142e-05 -8.700358e-07 1.469463e-07 2.990168e-11
2.112750e-05 -9.149938e-07 3.061617e-23 2.190340e-11
2.111142e-05 -8.700358e-07 -1.469463e-07 2.990168e-11
2.106934e-05 -7.523340e-07 -2.377641e-07 3.921363e-11
2.101731e-05 -6.068467e-07 -2.377641e-07 3.916851e-11
2.097523e-05 -4.891449e-07 -1.469463e-07 3.100768e-11
2.110349e-05 -3.914295e-07 0.000000e+00 2.550205e-11
2.112021e-05 -4.361546e-07 1.469463e-07 3.174480e-11
2.116396e-05 -5.532466e-07 2.377641e-07 4.012512e-11
2.121804e-05 -6.979801e-07 2.377641e-07 4.018527e-11
2.126180e-05 -8.150721e-07 1.469463e-07 3.065890e-11
2.127851e-05 -8.597972e-07 3.061617e-23 2.247787e-11
2.126180e-05 -8.150721e-07 -1.469463e-07 3.065890e-11
2.121804e-05 -6.979801e-07 -2.377641e-07 4.018527e-11
2.116396e-05 -5.532466e-07 -2.377641e-07 4.012512e-11
2.112021e-05 -4.361546e-07 -1.469463e-07 3.174480e-11
2.124704e-05 -3.366281e-07 0.000000e+00 2.607341e-11
2.126439e-05 -3.811093e-07 1.469463e-07 3.247947e-11
2.130982e-05 -4.975627e-07 2.377641e-07 4.107766e-11
2.136597e-05 -6.415069e-07 2.377641e-07 4.115279e-11
2.141140e-05 -7.579602e-07 1.469463e-07 3.141432e-11
2.142875e-05 -8.024415e-07 3.061617e-23 2.305321e-11
2.141140e-05 -7.579602e-07 -1.469463e-07 3.141432e-11
2.136597e-05 -6.415069e-07 -2.377641e-07 4.115279e-11
2.130982e-05 -4.975627e-07 -2.377641e-07 4.107766e-11
2.126439e-05 -3.811093e-07 -1.469463e-07 3.247947e-11
2.138976e-05 -2.797783e-07 0.000000e+00 2.664304e-11
2.140775e-05 -3.240045e-07 1.469463e-07 3.321108e-11
2.145485e-05 -4.397904e-07 2.377641e-07 4.202539e-11
2.151308e-05 -5.829096e-07 2.377641e-07 4.211543e-11
2.156018e-05 -6.986955e-07 1.469463e-07 3.216742e-11
2.157817e-05 -7.429217e-07 3.061617e-23 2.362911e-11
2.156018e-05 -6.986955e-07 -1.469463e-07 3.216742e-11
2.151308e-05 -5.829096e-07 -2.377641e-07 4.211543e-11
2.145485e-05 -4.397904e-07 -2.377641e-07 4.202539e-11
2.140775e-05 -3.240045e-07 -1.469463e-07 3.321108e-11
2.153162e-05 -2.208772e-07 0.000000e+00 2.721047e-11
2.155025e-05 -2.648375e-07 1.469463e-07 3.393906e-11
2.159903e-05 -3.799269e-07 2.377641e-07 4.296755e-11
2.165933e-05 -5.221852e-07 2.377641e-07 4.307243e-11
2.170810e-05 -6.372746e-07 1.469463e-07 3.291768e-11
2.172674e-05 -6.812348e-07 3.061617e-23 2.420527e-11
2.170810e-05 -6.372746e-07 -1.469463e-07 3.291768e-11
2.165933e-05 -5.221852e-07 -2.377641e-07 4.307243e-11
2.159903e-05 -3.799269e-07 -2.377641e-07 4.296755e-11
2.155025e-05 -2.648375e-07 -1.469463e-07 3.393906e-11
2.167258e-05 -1.599237e-07 0.000000e+00 2.777521e-11
2.169186e-05 -2.036068e-07 1.469463e-07 3.466281e-11
2.174231e-05 -3.179706e-07 2.377641e-07 4.390340e-11
2.180468e-05 -4.593321e-07 2.377641e-07 4.402304e-11
2.185514e-05 -5.736960e-07 1.469463e-07 3.366458e-11
2.187441e-05 -6.173791e-07 3.061617e-23 2.478141e-11
2.185514e-05 -5.736960e-07 -1.469463e-07 3.366458e-11
2.180468e-05 -4.593321e-07 -2.377641e-07 4.402304e-11
2.174231e-05 -3.179706e-07 -2.377641e-07 4.390340e-11
2.169186e-05 -2.036068e-07 -1.469463e-07 3.466281e-11
2.181262e-05 -9.691769e-08 0.000000e+00 2.833680e-11
2.183253e-05 -1.403126e-07 1.469463e-07 3.538176e-11
2.188466e-05 -2.539219e-07 2.377641e-07 4.483218e-11
2.194910e-05 -3.943507e-07 2.377641e-07 4.496651e-11
2.200124e-05 -5.079600e-07 1.469463e-07 3.440758e-11
2.202115e-05 -5.513549e-07 3.061617e-23 2.535720e-11
2.200124e-05 -5.079600e-07 -1.469463e-07 3.440758e-11
2.194910e-05 -3.943507e-07 -2.377641e-07 4.496651e-11
2.188466e-05 -2.539219e-07 -2.377641e-07 4.483218e-11
2.183253e-05 -1.403126e-07 -1.469463e-07 3.538176e-11
2.195169e-05 -3.186100e-08 0.000000e+00 2.889476e-11
2.197224e-05 -7.495661e-08 1.469463e-07 3.609531e-11
2.202605e-05 -1.877824e-07 2.377641e-07 4.575315e-11
2.209256e-05 -3.272427e-07 2.377641e-07 4.590209e-11
2.214637e-05 -4.400684e-07 1.469463e-07 3.514616e-11
2.216692e-05 -4.831640e-07 3.061617e-23 2.593235e-11
2.214637e-05 -4.400684e-07 -1.469463e-07 3.514616e-11
2.209256e-05 -3.272427e-07 -2.377641e-07 4.590209e-11
2.202605e-05 -1.877824e-07 -2.377641e-07 4.575315e-11
2.197224e-05 -7.495661e-08 -1.469463e-07 3.609531e-11
2.208976e-05 3.524323e-08 0.000000e+00 2.944864e-11
2.211095e-05 -7.542071e-09 1.469463e-07 3.680290e-11
2.216643e-05 -1.195554e-07 2.377641e-07 4.666558e-11
2.223501e-05 -2.580116e-07 2.377641e-07 4.682902e-11
2.229049e-05 -3.700249e-07 1.469463e-07 3.587980e-11
2.231168e-05 -4.128102e-07 3.061617e-23 2.650653e-11
2.229049e-05 -3.700249e-07 -1.469463e-07 3.587980e-11
2.223501e-05 -2.580116e-07 -2.377641e-07 4.682902e-11
2.216643e-05 -1.195554e-07 -2.377641e-07 4.666558e-11
2.211095e-05 -7.542071e-09 -1.469463e-07 3.680290e-11
2.222680e-05 1.043903e-07 0.000000e+00 2.999797e-11
2.224863e-05 6.192628e-08 1.469463e-07 3.750396e-11
2.230578e-05 -4.924602e-08 2.377641e-07 4.756873e-11
2.237641e-05 -1.866626e-07 2.377641e-07 4.774658e-11
2.243356e-05 -2.978349e-07 1.469463e-07 3.660797e-11
2.245539e-05 -3.402989e-07 3.061617e-23 2.707942e-11
2.243356e-05 -2.978349e-07 -1.469463e-07 3.660797e-11
2.237641e-05 -1.866626e-07 -2.377641e-07 4.774658e-11
2.230578e-05 -4.924602e-08 -2.377641e-07 4.756873e-11
2.224863e-05 6.192628e-08 -1.469463e-07 3.750396e-11
2.236278e-05 1.755741e-07 0.000000e+00 3.054230e-11
2.238524e-05 1.334422e-07 1.469463e-07 3.819792e-11
2.244405e-05 2.313938e-08 2.377641e-07 4.846188e-11
2.251674e-05 -1.132024e-07 2.377641e-07 4.865403e-11
2.257555e-05 -2.235052e-07 1.469463e-07 3.733015e-11
2.259801e-05 -2.656371e-07 3.061617e-23 2.765071e-11
2.257555e-05 -2.235052e-07 -1.469463e-07 3.733015e-11
2.251674e-05 -1.132024e-07 -2.377641e-07 4.865403e-11
2.244405e-05 2.313938e-08 -2.377641e-07 4.846188e-11
2.238524e-05 1.334422e-07 -1.469463e-07 3.819792e-11
2.249766e-05 2.487869e-07 0.000000e+00 3.108118e-11
2.252076e-05 2.069979e-07 1.469463e-07 3.888422e-11
2.258122e-05 9.759269e-08 2.377641e-07 4.934432e-11
2.265595e-05 -3.763956e-08 2.377641e-07 4.955065e-11
2.271641e-05 -1.470447e-07 1.469463e-07 3.804584e-11
2.273950e-05 -1.888338e-07 3.061617e-23 2.822007e-11
2.271641e-05 -1.470447e-07 -1.469463e-07 3.804584e-11
2.265595e-05 -3.763956e-08 -2.377641e-07 4.955065e-11
2.258122e-05 9.759269e-08 -2.377641e-07 4.934432e-11
2.252076e-05 2.069979e-07 -1.469463e-07 3.888422e-11
2.263141e-05 3.240196e-07 0.000000e+00 3.161418e-11
2.265513e-05 2.825841e-07 1.469463e-07 3.956233e-11
2.271724e-05 1.741043e-07 2.377641e-07 5.021535e-11
2.279401e-05 4.001589e-08 2.377641e-07 5.043573e-11
2.285611e-05 -6.846389e-08 1.469463e-07 3.875450e-11
2.287984e-05 -1.098995e-07 3.061617e-23 2.878716e-11
2.285611e-05 -6.846389e-08 -1.469463e-07 3.875450e-11
2.279401e-05 4.001589e-08 -2.377641e-07 5.043573e-11
2.271724e-05 1.741043e-07 -2.377641e-07 5.021535e-11
2.265513e-05 2.825841e-07 -1.469463e-07 3.956233e-11
2.276400e-05 4.012616e-07 0.000000e+00 3.214085e-11
2.278835e-05 3.601900e-07 1.469463e-07 4.023170e-11
2.285209e-05 2.526629e-07 2.377641e-07 5.107427e-11
2.293088e-05 1.197523e-07 2.377641e-07 5.130857e-11
2.299462e-05 1.222525e-08 1.469463e-07 3.945565e-11
2.301897e-05 -2.884641e-08 3.061617e-23 2.935165e-11
2.299462e-05 1.222525e-08 -1.469463e-07 3.945565e-11
2.293088e-05 1.197523e-07 -2.377641e-07 5.130857e-11
2.285209e-05 2.526629e-07 -2.377641e-07 5.107427e-11
2.278835e-05 3.601900e-07 -1.469463e-07 4.023170e-11
2.289540e-05 4.805008e-07 0.000000e+00 3.266077e-11
2.292036e-05 4.398033e-07 1.469463e-07 4.089180e-11
2.298573e-05 3.332560e-07 2.377641e-07 5.192040e-11
2.306652e-05 2.015562e-07 2.377641e-07 5.216848e-11
2.313189e-05 9.500888e-08 1.469463e-07 4.014876e-11
2.315686e-05 5.431142e-08 3.061617e-23 2.991320e-11
2.313189e-05 9.500888e-08 -1.469463e-07 4.014876e-11
2.306652e-05 2.015562e-07 -2.377641e-07 5.216848e-11
2.298573e-05 3.332560e-07 -2.377641e-07 5.192040e-11
2.292036e-05 4.398033e-07 -1.469463e-07 4.089180e-11
2.302557e-05 5.617236e-07 0.000000e+00 3.317353e-11
2.305115e-05 5.214104e-07 1.469463e-07 4.154211e-11
2.311813e-05 4.158691e-07 2.377641e-07 5.275308e-11
2.320092e-05 2.854129e-07 2.377641e-07 5.301478e-11
2.326789e-05 1.798716e-07 1.469463e-07 4.083336e-11
2.329348e-05 1.395584e-07 3.061617e-23 3.047147e-11
2.326789e-05 1.798716e-07 -1.469463e-07 4.083336e-11
2.320092e-05 2.854129e-07 -2.377641e-07 5.301478e-11
2.311813e-05 4.158691e-07 -2.377641e-07 5.275308e-11
2.305115e-05 5.214104e-07 -1.469463e-07 4.154211e-11
2.315448e-05 6.449153e-07 0.000000e+00 3.367872e-11
2.318067e-05 6.049962e-07 1.469463e-07 4.218213e-11
2.324925e-05 5.004867e-07 2.377641e-07 5.357165e-11
2.333402e-05 3.713058e-07 2.377641e-07 5.384681e-11
2.340259e-05 2.667963e-07 1.469463e-07 4.150894e-11
2.342879e-05 2.268772e-07 3.061617e-23 3.102612e-11
2.340259e-05 2.667963e-07 -1.469463e-07 4.150894e-11
2.333402e-05 3.713058e-07 -2.377641e-07 5.384681e-11
2.324925e-05 5.004867e-07 -2.377641e-07 5.357165e-11
2.318067e-05 6.049962e-07 -1.469463e-07 4.218213e-11
2.328211e-05 7.300595e-07 0.000000e+00 3.417595e-11
2.330891e-05 6.905441e-07 1.469463e-07 4.281136e-11
2.337907e-05 5.870915e-07 2.377641e-07 5.437549e-11
2.346579e-05 4.592170e-07 2.377641e-07 5.466394e-11
2.353595e-05 3.557644e-07 1.469463e-07 4.217503e-11
2.356275e-05 3.162490e-07 3.061617e-23 3.157680e-11
2.353595e-05 3.557644e-07 -1.469463e-07 4.217503e-11
2.346579e-05 4.592170e-07 -2.377641e-07 5.466394e-11
2.337907e-05 5.870915e-07 -2.377641e-07 5.437549e-11
2.330891e-05 6.905441e-07 -1.469463e-07 4.281136e-11
2.340843e-05 8.171385e-07 0.000000e+00 3.466483e-11
2.343582e-05 7.780361e-07 1.469463e-07 4.342933e-11
2.350755e-05 6.756649e-07 2.377641e-07 5.516397e-11
2.359622e-05 5.491270e-07 2.377641e-07 5.546552e-11
2.366795e-05 4.467557e-07 1.469463e-07 4.283115e-11
2.369534e-05 4.076534e-07 3.061617e-23 3.212316e-11
2.366795e-05 4.467557e-07 -1.469463e-07 4.283115e-11
2.359622e-05 5.491270e-07 -2.377641e-07 5.546552e-11
2.350755e-05 6.756649e-07 -2.377641e-07 5.516397e-11
2.343582e-05 7.780361e-07 -1.469463e-07 4.342933e-11
2.353340e-05 9.061334e-07 0.000000e+00 3.514499e-11
2.356139e-05 8.674531e-07 1.469463e-07 4.403556e-11
2.363467e-05 7.661868e-07 2.377641e-07 5.593650e-11
2.372525e-05 6.410148e-07 2.377641e-07 5.625097e-11
2.379853e-05 5.397485e-07 1.469463e-07 4.347685e-11
2.382652e-05 5.010682e-07 3.061617e-23 3.266486e-11
2.379853e-05 5.397485e-07 -1.469463e-07 4.347685e-11
2.372525e-05 6.410148e-07 -2.377641e-07 5.625097e-11
2.363467e-05 7.661868e-07 -2.377641e-07 5.593650e-11
2.356139e-05 8.674531e-07 -1.469463e-07 4.403556e-11
2.365700e-05 9.970240e-07 0.000000e+00 3.561606e-11
2.368558e-05 9.587745e-07 1.469463e-07 4.462959e-11
2.376040e-05 8.586360e-07 2.377641e-07 5.669249e-11
2.385287e-05 7.348580e-07 2.377641e-07 5.701967e-11
2.392769e-05 6.347195e-07 1.469463e-07 4.411166e-11
2.395626e-05 5.964700e-07 3.061617e-23 3.320153e-11
2.392769e-05 6.347195e-07 -1.469463e-07 4.411166e-11
2.385287e-05 7.348580e-07 -2.377641e-07 5.701967e-11
2.376040e-05 8.586360e-07 -2.377641e-07 5.669249e-11
2.368558e-05 9.587745e-07 -1.469463e-07 4.462959e-11
2.377921e-05 1.089789e-06 0.000000e+00 3.607770e-11
2.380837e-05 1.051978e-06 1.469463e-07 4.521100e-11
2.388470e-05 9.529896e-07 2.377641e-07 5.743138e-11
2.397905e-05 8.306329e-07 2.377641e-07 5.777107e-11
2.405538e-05 7.316442e-07 1.469463e-07 4.473514e-11
2.408453e-05 6.938338e-07 3.061617e-23 3.373284e-11
2.405538e-05 7.316442e-07 -1.469463e-07 4.473514e-11
2.397905e-05 8.306329e-07 -2.377641e-07 5.777107e-11
2.388470e-05 9.529896e-07 -2.377641e-07 5.743138e-11
2.380837e-05 1.051978e-06 -1.469463e-07 4.521100e-11
2.390000e-05 1.184405e-06 0.000000e+00 3.652958e-11
2.392973e-05 1.147042e-06 1.469463e-07 4.577936e-11
2.400755e-05 1.049224e-06 2.377641e-07 5.815262e-11
2.410375e-05 9.283143e-07 2.377641e-07 5.850462e-11
2.418158e-05 8.304964e-07 1.469463e-07 4.534686e-11
2.421130e-05 7.931332e-07 3.061617e-23 3.425841e-11
2.418158e-05 8.304964e-07 -1.469463e-07 4.534686e-11
2.410375e-05 9.283143e-07 -2.377641e-07 5.850462e-11
2.400755e-05 1.049224e-06 -2.377641e-07 5.815262e-11
2.392973e-05 1.147042e-06 -1.469463e-07 4.577936e-11
2.401935e-05 1.280849e-06 0.000000e+00 3.697135e-11
2.404964e-05 1.243940e-06 1.469463e-07 4.633426e-11
2.412894e-05 1.147313e-06 2.377641e-07 5.885571e-11
2.422696e-05 1.027876e-06 2.377641e-07 5.921978e-11
2.430625e-05 9.312487e-07 1.469463e-07 4.594640e-11
2.433654e-05 8.943405e-07 3.061617e-23 3.477790e-11
2.430625e-05 9.312487e-07 -1.469463e-07 4.594640e-11
2.422696e-05 1.027876e-06 -2.377641e-07 5.921978e-11
2.412894e-05 1.147313e-06 -2.377641e-07 5.885571e-11
2.404964e-05 1.243940e-06 -1.469463e-07 4.633426e-11
2.413723e-05 1.379095e-06 0.000000e+00 3.740273e-11
2.416807e-05 1.342649e-06 1.469463e-07 4.687531e-11
2.424882e-05 1.247232e-06 2.377641e-07 5.954014e-11
2.434864e-05 1.129290e-06 2.377641e-07 5.991606e-11
2.442939e-05 1.033873e-06 1.469463e-07 4.653335e-11
2.446023e-05 9.974264e-07 3.061617e-23 3.529096e-11
2.442939e-05 1.033873e-06 -1.469463e-07 4.653335e-11
2.434864e-05 1.129290e-06 -2.377641e-07 5.991606e-11
2.424882e-05 1.247232e-06 -2.377641e-07 5.954014e-11
2.416807e-05 1.342649e-06 -1.469463e-07 4.687531e-11
2.425362e-05 1.479118e-06 0.000000e+00 3.782341e-11
2.428501e-05 1.443141e-06 1.469463e-07 4.740214e-11
2.436719e-05 1.348951e-06 2.377641e-07 6.020544e-11
2.446877e-05 1.232527e-06 2.377641e-07 6.059298e-11
2.455095e-05 1.138338e-06 1.469463e-07 4.710732e-11
2.458234e-05 1.102361e-06 3.061617e-23 3.579724e-11
2.455095e-05 1.138338e-06 -1.469463e-07 4.710732e-11
2.446877e-05 1.232527e-06 -2.377641e-07 6.059298e-11
2.436719e-05 1.348951e-06 -2.377641e-07 6.020544e-11
2.428501e-05 1.443141e-06 -1.469463e-07 4.740214e-11
2.436850e-05 1.580890e-06 0.000000e+00 3.823312e-11
2.440043e-05 1.545388e-06 1.469463e-07 4.791439e-11
2.448401e-05 1.452444e-06 2.377641e-07 6.085116e-11
2.458733e-05 1.337558e-06 2.377641e-07 6.125006e-11
2.467091e-05 1.244613e-06 1.469463e-07 4.766792e-11
2.470284e-05 1.209112e-06 3.061617e-23 3.629637e-11
2.467091e-05 1.244613e-06 -1.469463e-07 4.766792e-11
2.458733e-05 1.337558e-06 -2.377641e-07 6.125006e-11
2.448401e-05 1.452444e-06 -2.377641e-07 6.085116e-11
2.440043e-05 1.545388e-06 -1.469463e-07 4.791439e-11
2.448186e-05 1.684383e-06 0.000000e+00 3.863158e-11
2.451431e-05 1.649363e-06 1.469463e-07 4.841173e-11
2.459928e-05 1.557679e-06 2.377641e-07 6.147686e-11
2.470430e-05 1.444351e-06 2.377641e-07 6.188689e-11
2.478926e-05 1.352667e-06 1.469463e-07 4.821477e-11
2.482172e-05 1.317647e-06 3.061617e-23 3.678802e-11
2.478926e-05 1.352667e-06 -1.469463e-07 4.821477e-11
2.470430e-05 1.444351e-06 -2.377641e-07 6.188689e-11
2.459928e-05 1.557679e-06 -2.377641e-07 6.147686e-11
2.451431e-05 1.649363e-06 -1.469463e-07 4.841173e-11
2.459367e-05 1.789569e-06 0.000000e+00 3.901856e-11
2.462664e-05 1.755036e-06 1.469463e-07 4.889384e-11
2.471296e-05 1.664627e-06 2.377641e-07 6.208215e-11
2.481966e-05 1.552875e-06 2.377641e-07 6.250305e-11
2.490598e-05 1.462466e-06 1.469463e-07 4.874754e-11
2.493895e-05 1.427932e-06 3.061617e-23 3.727184e-11
2.490598e-05 1.462466e-06 -1.469463e-07 4.874754e-11
2.481966e-05 1.552875e-06 -2.377641e-07 6.250305e-11
2.471296e-05 1.664627e-06 -2.377641e-07 6.208215e-11
2.462664e-05 1.755036e-06 -1.469463e-07 4.889384e-11
2.470392e-05 1.896418e-06 0.000000e+00 3.939381e-11
2.473740e-05 1.862377e-06 1.469463e-07 4.936042e-11
2.482505e-05 1.773256e-06 2.377641e-07 6.266664e-11
2.493339e-05 1.663096e-06 2.377641e-07 6.309816e-11
2.502104e-05 1.573975e-06 1.469463e-07 4.926587e-11
2.505452e-05 1.539933e-06 3.061617e-23 3.774748e-11
2.502104e-05 1.573975e-06 -1.469463e-07 4.926587e-11
2.493339e-05 1.663096e-06 -2.377641e-07 6.309816e-11
2.482505e-05 1.773256e-06 -2.377641e-07 6.266664e-11
2.473740e-05 1.862377e-06 -1.469463e-07 4.936042e-11
2.481259e-05 2.004898e-06 0.000000e+00 3.975711e-11
2.484657e-05 1.971354e-06 1.469463e-07 4.981119e-11
2.493552e-05 1.883533e-06 2.377641e-07 6.322999e-11
2.504547e-05 1.774980e-06 2.377641e-07 6.367186e-11
2.513442e-05 1.687159e-06 1.469463e-07 4.976945e-11
2.516840e-05 1.653614e-06 3.061617e-23 3.821460e-11
2.513442e-05 1.687159e-06 -1.469463e-07 4.976945e-11
2.504547e-05 1.774980e-06 -2.377641e-07 6.367186e-11
2.493552e-05 1.883533e-06 -2.377641e-07 6.322999e-11
2.484657e-05 1.971354e-06 -1.469463e-07 4.981119e-11
2.491968e-05 2.114979e-06 0.000000e+00 4.010826e-11
2.495414e-05 2.081935e-06 1.469463e-07 5.024588e-11
2.504437e-05 1.995425e-06 2.377641e-07 6.377186e-11
2.515590e-05 1.888492e-06 2.377641e-07 6.422382e-11
2.524613e-05 1.801982e-06 1.469463e-07 5.025796e-11
2.528059e-05 1.768938e-06 3.061617e-23 3.867287e-11
2.524613e-05 1.801982e-06 -1.469463e-07 5.025796e-11
2.515590e-05 1.888492e-06 -2.377641e-07 6.422382e-11
2.504437e-05 1.995425e-06 -2.377641e-07 6.377186e-11
2.495414e-05 2.081935e-06 -1.469463e-07 5.024588e-11
2.502517e-05 2.226629e-06 0.000000e+00 4.044707e-11
2.506011e-05 2.194089e-06 1.469463e-07 5.066426e-11
2.515158e-05 2.108898e-06 2.377641e-07 6.429194e-11
2.526465e-05 2.003597e-06 2.377641e-07 6.475374e-11
2.535613e-05 1.918407e-06 1.469463e-07 5.073110e-11
2.539107e-05 1.885867e-06 3.061617e-23 3.912196e-11
2.535613e-05 1.918407e-06 -1.469463e-07 5.073110e-11
2.526465e-05 2.003597e-06 -2.377641e-07 6.475374e-11
2.515158e-05 2.108898e-06 -2.377641e-07 6.429194e-11
2.506011e-05 2.194089e-06 -1.469463e-07 5.066426e-11
2.512904e-05 2.339814e-06 0.000000e+00 4.077338e-11
2.516445e-05 2.307781e-06 1.469463e-07 5.106609e-11
2.525714e-05 2.223919e-06 2.377641e-07 6.478997e-11
2.537172e-05 2.120259e-06 2.377641e-07 6.526133e-11
2.546441e-05 2.036397e-06 1.469463e-07 5.118861e-11
2.549982e-05 2.004364e-06 3.061617e-23 3.956154e-11
2.546441e-05 2.036397e-06 -1.469463e-07 5.118861e-11
2.537172e-05 2.120259e-06 -2.377641e-07 6.526133e-11
2.525714e-05 2.223919e-06 -2.377641e-07 6.478997e-11
2.516445e-05 2.307781e-06 -1.469463e-07 5.106609e-11
2.523131e-05 2.454502e-06 0.000000e+00 4.108701e-11
2.526717e-05 2.422979e-06 1.469463e-07 5.145118e-11
2.536105e-05 2.340451e-06 2.377641e-07 6.526569e-11
2.547710e-05 2.238440e-06 2.377641e-07 6.574634e-11
2.557098e-05 2.155912e-06 1.469463e-07 5.163022e-11
2.560684e-05 2.124389e-06 3.061617e-23 3.999129e-11
2.557098e-05 2.155912e-06 -1.469463e-07 5.163022e-11
2.547710e-05 2.238440e-06 -2.377641e-07 6.574634e-11
2.536105e-05 2.340451e-06 -2.377641e-07 6.526569e-11
2.526717e-05 2.422979e-06 -1.469463e-07 5.145118e-11
2.533194e-05 2.570658e-06 0.000000e+00 4.138784e-11
2.536824e-05 2.539647e-06 1.469463e-07 5.181934e-11
2.546329e-05 2.458458e-06 2.377641e-07 6.571887e-11
2.558077e-05 2.358103e-06 2.377641e-07 6.620855e-11
2.567581e-05 2.276915e-06 1.469463e-07 5.205569e-11
2.571212e-05 2.245904e-06 3.061617e-23 4.041091e-11
2.567581e-05 2.276915e-06 -1.469463e-07 5.205569e-11
2.558077e-05 2.358103e-06 -2.377641e-07 6.620855e-11
2.546329e-05 2.458458e-06 -2.377641e-07 6.571887e-11
2.536824e-05 2.539647e-06 -1.469463e-07 5.181934e-11
2.543095e-05 2.688249e-06 0.000000e+00 4.167573e-11
2.546768e-05 2.657751e-06 1.469463e-07 5.217040e-11
2.556386e-05 2.577905e-06 2.377641e-07 6.614931e-11
2.568274e-05 2.479211e-06 2.377641e-07 6.664775e-11
2.577891e-05 2.399365e-06 1.469463e-07 5.246478e-11
2.581565e-05 2.368867e-06 3.061617e-23 4.082010e-11
2.577891e-05 2.399365e-06 -1.469463e-07 5.246478e-11
2.568274e-05 2.479211e-06 -2.377641e-07 6.664775e-11
2.556386e-05 2.577905e-06 -2.377641e-07 6.614931e-11
2.546768e-05 2.657751e-06 -1.469463e-07 5.217040e-11
2.552832e-05 2.807240e-06 0.000000e+00 4.195058e-11
2.556548e-05 2.777255e-06 1.469463e-07 5.250421e-11
2.566276e-05 2.698755e-06 2.377641e-07 6.655684e-11
2.578300e-05 2.601724e-06 2.377641e-07 6.706376e-11
2.588027e-05 2.523223e-06 1.469463e-07 5.285729e-11
2.591743e-05 2.493239e-06 3.061617e-23 4.121854e-11
2.588027e-05 2.523223e-06 -1.469463e-07 5.285729e-11
2.578300e-05 2.601724e-06 -2.377641e-07 6.706376e-11
2.566276e-05 2.698755e-06 -2.377641e-07 6.655684e-11
2.556548e-05 2.777255e-06 -1.469463e-07 5.250421e-11
2.562407e-05 2.927596e-06 0.000000e+00 4.221229e-11
2.566163e-05 2.898126e-06 1.469463e-07 5.282066e-11
2.575998e-05 2.820971e-06 2.377641e-07 6.694129e-11
2.588154e-05 2.725603e-06 2.377641e-07 6.745645e-11
2.597989e-05 2.648449e-06 1.469463e-07 5.323302e-11
2.601746e-05 2.618979e-06 3.061617e-23 4.160597e-11
2.597989e-05 2.648449e-06 -1.469463e-07 5.323302e-11
2.588154e-05 2.725603e-06 -2.377641e-07 6.745645e-11
2.575998e-05 2.820971e-06 -2.377641e-07 6.694129e-11
2.566163e-05 2.898126e-06 -1.469463e-07 5.282066e-11
2.571818e-05 3.049282e-06 0.000000e+00 4.246077e-11
2.575614e-05 3.020325e-06 1.469463e-07 5.311962e-11
2.585553e-05 2.944516e-06 2.377641e-07 6.730255e-11
2.597838e-05 2.850811e-06 2.377641e-07 6.782567e-11
2.607777e-05 2.775002e-06 1.469463e-07 5.359179e-11
2.611573e-05 2.746045e-06 3.061617e-23 4.198210e-11
2.607777e-05 2.775002e-06 -1.469463e-07 5.359179e-11
2.597838e-05 2.850811e-06 -2.377641e-07 6.782567e-11
2.585553e-05 2.944516e-06 -2.377641e-07 6.730255e-11
2.575614e-05 3.020325e-06 -1.469463e-07 5.311962e-11
2.581066e-05 3.172263e-06 0.000000e+00 4.269597e-11
2.584900e-05 3.143819e-06 1.469463e-07 5.340101e-11
2.594940e-05 3.069352e-06 2.377641e-07 6.764050e-11
2.607350e-05 2.977307e-06 2.377641e-07 6.817134e-11
2.617390e-05 2.902840e-06 1.469463e-07 5.393345e-11
2.621225e-05 2.874397e-06 3.061617e-23 4.234666e-11
2.617390e-05 2.902840e-06 -1.469463e-07 5.393345e-11
2.607350e-05 2.977307e-06 -2.377641e-07 6.817134e-11
2.594940e-05 3.069352e-06 -2.377641e-07 6.764050e-11
2.584900e-05 3.143819e-06 -1.469463e-07 5.340101e-11
2.590151e-05 3.296502e-06 0.000000e+00 4.291783e-11
2.594023e-05 3.268570e-06 1.469463e-07 5.366475e-11
2.604161e-05 3.195443e-06 2.377641e-07 6.795508e-11
2.616692e-05 3.105052e-06 2.377641e-07 6.849338e-11
2.626830e-05 3.031924e-06 1.469463e-07 5.425785e-11
2.630702e-05 3.003992e-06 3.061617e-23 4.269940e-11
2.626830e-05 3.031924e-06 -1.469463e-07 5.425785e-11
2.616692e-05 3.105052e-06 -2.377641e-07 6.849338e-11
2.604161e-05 3.195443e-06 -2.377641e-07 6.795508e-11
2.594023e-05 3.268570e-06 -1.469463e-07 5.366475e-11
2.599074e-05 3.421966e-06 0.000000e+00 4.312631e-11
2.602983e-05 3.394543e-06 1.469463e-07 5.391078e-11
2.613215e-05 3.322749e-06 2.377641e-07 6.824622e-11
2.625863e-05 3.234007e-06 2.377641e-07 6.879173e-11
2.636096e-05 3.162213e-06 1.469463e-07 5.456486e-11
2.640005e-05 3.134790e-06 3.061617e-23 4.304008e-11
2.636096e-05 3.162213e-06 -1.469463e-07 5.456486e-11
2.625863e-05 3.234007e-06 -2.377641e-07 6.879173e-11
2.613215e-05 3.322749e-06 -2.377641e-07 6.824622e-11
2.602983e-05 3.394543e-06 -1.469463e-07 5.391078e-11
2.607836e-05 3.548617e-06 0.000000e+00 4.332139e-11
2.611780e-05 3.521701e-06 1.469463e-07 5.413907e-11
2.622104e-05 3.451234e-06 2.377641e-07 6.851388e-11
2.634866e-05 3.364131e-06 2.377641e-07 6.906637e-11
2.645190e-05 3.293664e-06 1.469463e-07 5.485438e-11
2.649134e-05 3.266748e-06 3.061617e-23 4.336846e-11
2.645190e-05 3.293664e-06 -1.469463e-07 5.485438e-11
2.634866e-05 3.364131e-06 -2.377641e-07 6.906637e-11
2.622104e-05 3.451234e-06 -2.377641e-07 6.851388e-11
2.611780e-05 3.521701e-06 -1.469463e-07 5.413907e-11
2.616438e-05 3.676422e-06 0.000000e+00 4.350306e-11
2.620415e-05 3.650009e-06 1.469463e-07 5.434959e-11
2.630828e-05 3.580860e-06 2.377641e-07 6.875805e-11
2.643700e-05 3.495387e-06 2.377641e-07 6.931729e-11
2.654113e-05 3.426237e-06 1.469463e-07 5.512631e-11
2.658090e-05 3.399825e-06 3.061617e-23 4.368431e-11
2.654113e-05 3.426237e-06 -1.469463e-07 5.512631e-11
2.643700e-05 3.495387e-06 -2.377641e-07 6.931729e-11
2.630828e-05 3.580860e-06 -2.377641e-07 6.875805e-11
2.620415e-05 3.650009e-06 -1.469463e-07 5.434959e-11
2.624880e-05 3.805343e-06 0.000000e+00 4.367132e-11
2.628891e-05 3.779430e-06 1.469463e-07 5.454234e-11
2.639389e-05 3.711589e-06 2.377641e-07 6.897875e-11
2.652367e-05 3.627733e-06 2.377641e-07 6.954451e-11
2.662866e-05 3.559892e-06 1.469463e-07 5.538057e-11
2.666876e-05 3.533979e-06 3.061617e-23 4.398744e-11
2.662866e-05 3.559892e-06 -1.469463e-07 5.538057e-11
2.652367e-05 3.627733e-06 -2.377641e-07 6.954451e-11
2.639389e-05 3.711589e-06 -2.377641e-07 6.897875e-11
2.628891e-05 3.779430e-06 -1.469463e-07 5.454234e-11
2.633165e-05 3.935347e-06 0.000000e+00 4.382618e-11
2.637207e-05 3.909929e-06 1.469463e-07 5.471732e-11
2.647788e-05 3.843385e-06 2.377641e-07 6.917599e-11
2.660868e-05 3.761131e-06 2.377641e-07 6.974806e-11
2.671449e-05 3.694587e-06 1.469463e-07 5.561711e-11
2.675491e-05 3.669169e-06 3.061617e-23 4.427764e-11
2.671449e-05 3.694587e-06 -1.469463e-07 5.561711e-11
2.660868e-05 3.761131e-06 -2.377641e-07 6.974806e-11
2.647788e-05 3.843385e-06 -2.377641e-07 6.917599e-11
2.637207e-05 3.909929e-06 -1.469463e-07 5.471732e-11
2.641293e-05 4.066397e-06 0.000000e+00 4.396767e-11
2.645365e-05 4.041470e-06 1.469463e-07 5.487456e-11
2.656027e-05 3.976209e-06 2.377641e-07 6.934982e-11
2.669205e-05 3.895543e-06 2.377641e-07 6.992800e-11
2.679866e-05 3.830282e-06 1.469463e-07 5.583588e-11
2.683938e-05 3.805355e-06 3.061617e-23 4.455474e-11
2.679866e-05 3.830282e-06 -1.469463e-07 5.583588e-11
2.669205e-05 3.895543e-06 -2.377641e-07 6.992800e-11
2.656027e-05 3.976209e-06 -2.377641e-07 6.934982e-11
2.645365e-05 4.041470e-06 -1.469463e-07 5.487456e-11
2.649267e-05 4.198460e-06 0.000000e+00 4.409583e-11
2.653368e-05 4.174017e-06 1.469463e-07 5.501410e-11
2.664106e-05 4.110026e-06 2.377641e-07 6.950032e-11
2.677379e-05 4.030928e-06 2.377641e-07 7.008440e-11
2.688117e-05 3.966937e-06 1.469463e-07 5.603685e-11
2.692218e-05 3.942495e-06 3.061617e-23 4.481855e-11
2.688117e-05 3.966937e-06 -1.469463e-07 5.603685e-11
2.677379e-05 4.030928e-06 -2.377641e-07 7.008440e-11
2.664106e-05 4.110026e-06 -2.377641e-07 6.950032e-11
2.653368e-05 4.174017e-06 -1.469463e-07 5.501410e-11
2.657087e-05 4.331500e-06 0.000000e+00 4.421070e-11
2.661217e-05 4.307536e-06 1.469463e-07 5.513598e-11
2.672029e-05 4.244798e-06 2.377641e-07 6.962756e-11
2.685392e-05 4.167250e-06 2.377641e-07 7.021737e-11
2.696204e-05 4.104512e-06 1.469463e-07 5.622000e-11
2.700334e-05 4.080548e-06 3.061617e-23 4.506894e-11
2.696204e-05 4.104512e-06 -1.469463e-07 5.622000e-11
2.685392e-05 4.167250e-06 -2.377641e-07 7.021737e-11
2.672029e-05 4.244798e-06 -2.377641e-07 6.962756e-11
2.661217e-05 4.307536e-06 -1.469463e-07 5.513598e-11
2.664757e-05 4.465484e-06 0.000000e+00 4.431234e-11
2.668914e-05 4.441993e-06 1.469463e-07 5.524027e-11
2.679796e-05 4.380490e-06 2.377641e-07 6.973165e-11
2.693248e-05 4.304469e-06 2.377641e-07 7.032701e-11
2.704130e-05 4.242967e-06 1.469463e-07 5.638535e-11
2.708287e-05 4.219476e-06 3.061617e-23 4.530575e-11
2.704130e-05 4.242967e-06 -1.469463e-07 5.638535e-11
2.693248e-05 4.304469e-06 -2.377641e-07 7.032701e-11
2.679796e-05 4.380490e-06 -2.377641e-07 6.973165e-11
2.668914e-05 4.441993e-06 -1.469463e-07 5.524027e-11
2.672279e-05 4.600378e-06 0.000000e+00 4.440082e-11
2.676461e-05 4.577351e-06 1.469463e-07 5.532705e-11
2.687412e-05 4.517066e-06 2.377641e-07 6.981269e-11
2.700947e-05 4.442549e-06 2.377641e-07 7.041345e-11
2.711897e-05 4.382264e-06 1.469463e-07 5.653290e-11
2.716080e-05 4.359237e-06 3.061617e-23 4.552887e-11
2.711897e-05 4.382264e-06 -1.469463e-07 5.653290e-11
2.700947e-05 4.442549e-06 -2.377641e-07 7.041345e-11
2.687412e-05 4.517066e-06 -2.377641e-07 6.981269e-11
2.676461e-05 4.577351e-06 -1.469463e-07 5.532705e-11
2.679654e-05 4.736149e-06 0.000000e+00 4.447622e-11
2.683861e-05 4.713579e-06 1.469463e-07 5.539640e-11
2.694877e-05 4.654490e-06 2.377641e-07 6.987083e-11
2.708492e-05 4.581453e-06 2.377641e-07 7.047684e-11
2.719507e-05 4.522364e-06 1.469463e-07 5.666269e-11
2.723715e-05 4.499794e-06 3.061617e-23 4.573818e-11
2.719507e-05 4.522364e-06 -1.469463e-07 5.666269e-11
2.708492e-05 4.581453e-06 -2.377641e-07 7.047684e-11
2.694877e-05 4.654490e-06 -2.377641e-07 6.987083e-11
2.683861e-05 4.713579e-06 -1.469463e-07 5.539640e-11
2.686886e-05 4.872764e-06 0.000000e+00 4.453862e-11
2.691117e-05 4.850643e-06 1.469463e-07 5.544843e-11
2.702194e-05 4.792729e-06 2.377641e-07 6.990621e-11
2.715887e-05 4.721143e-06 2.377641e-07 7.051733e-11
2.726964e-05 4.663229e-06 1.469463e-07 5.677477e-11
2.731195e-05 4.641108e-06 3.061617e-23 4.593359e-11
2.726964e-05 4.663229e-06 -1.469463e-07 5.677477e-11
2.715887e-05 4.721143e-06 -2.377641e-07 7.051733e-11
2.702194e-05 4.792729e-06 -2.377641e-07 6.990621e-11
2.691117e-05 4.850643e-06 -1.469463e-07 5.544843e-11
2.693976e-05 5.010190e-06 0.000000e+00 4.458811e-11
2.698230e-05 4.988509e-06 1.469463e-07 5.548324e-11
2.709367e-05 4.931746e-06 2.377641e-07 6.991898e-11
2.723133e-05 4.861584e-06 2.377641e-07 7.053511e-11
2.734270e-05 4.804821e-06 1.469463e-07 5.686918e-11
2.738524e-05 4.783140e-06 3.061617e-23 4.611501e-11
2.734270e-05 4.804821e-06 -1.469463e-07 5.686918e-11
2.723133e-05 4.861584e-06 -2.377641e-07 7.053511e-11
2.709367e-05 4.931746e-06 -2.377641e-07 6.991898e-11
2.698230e-05 4.988509e-06 -1.469463e-07 5.548324e-11
2.700929e-05 5.148396e-06 0.000000e+00 4.462479e-11
2.705205e-05 5.127145e-06 1.469463e-07 5.550096e-11
2.716398e-05 5.071509e-06 2.377641e-07 6.990931e-11
2.730234e-05 5.002740e-06 2.377641e-07 7.053035e-11
2.741428e-05 4.947105e-06 1.469463e-07 5.694600e-11
2.745704e-05 4.925854e-06 3.061617e-23 4.628237e-11
2.741428e-05 4.947105e-06 -1.469463e-07 5.694600e-11
2.730234e-05 5.002740e-06 -2.377641e-07 7.053035e-11
2.716398e-05 5.071509e-06 -2.377641e-07 6.990931e-11
2.705205e-05 5.127145e-06 -1.469463e-07 5.550096e-11
2.707747e-05 5.287350e-06 0.000000e+00 4.464877e-11
2.712043e-05 5.266520e-06 1.469463e-07 5.550171e-11
2.723291e-05 5.211986e-06 2.377641e-07 6.987740e-11
2.737194e-05 5.144577e-06 2.377641e-07 7.050325e-11
2.748441e-05 5.090043e-06 1.469463e-07 5.700532e-11
2.752738e-05 5.069213e-06 3.061617e-23 4.643564e-11
2.748441e-05 5.090043e-06 -1.469463e-07 5.700532e-11
2.737194e-05 5.144577e-06 -2.377641e-07 7.050325e-11
2.723291e-05 5.211986e-06 -2.377641e-07 6.987740e-11
2.712043e-05 5.266520e-06 -1.469463e-07 5.550171e-11
2.714433e-05 5.427023e-06 0.000000e+00 4.466017e-11
2.718749e-05 5.406602e-06 1.469463e-07 5.548563e-11
2.730048e-05 5.353142e-06 2.377641e-07 6.982342e-11
2.744015e-05 5.287061e-06 2.377641e-07 7.045402e-11
2.755314e-05 5.233600e-06 1.469463e-07 5.704722e-11
2.759630e-05 5.213180e-06 3.061617e-23 4.657476e-11
2.755314e-05 5.233600e-06 -1.469463e-07 5.704722e-11
2.744015e-05 5.287061e-06 -2.377641e-07 7.045402e-11
2.730048e-05 5.353142e-06 -2.377641e-07 6.982342e-11
2.718749e-05 5.406602e-06 -1.469463e-07 5.548563e-11
2.720991e-05 5.567383e-06 0.000000e+00 4.465911e-11
2.725326e-05 5.547362e-06 1.469463e-07 5.545286e-11
2.736674e-05 5.494947e-06 2.377641e-07 6.974758e-11
2.750701e-05 5.430158e-06 2.377641e-07 7.038288e-11
2.762049e-05 5.377742e-06 1.469463e-07 5.707182e-11
2.766383e-05 5.357721e-06 3.061617e-23 4.669972e-11
2.762049e-05 5.377742e-06 -1.469463e-07 5.707182e-11
2.750701e-05 5.430158e-06 -2.377641e-07 7.038288e-11
2.736674e-05 5.494947e-06 -2.377641e-07 6.974758e-11
2.725326e-05 5.547362e-06 -1.469463e-07 5.545286e-11
2.727425e-05 5.708402e-06 0.000000e+00 4.464570e-11
2.731777e-05 5.688769e-06 1.469463e-07 5.540356e-11
2.743171e-05 5.637369e-06 2.377641e-07 6.965009e-11
2.757255e-05 5.573835e-06 2.377641e-07 7.029006e-11
2.768650e-05 5.522435e-06 1.469463e-07 5.707924e-11
2.773002e-05 5.502802e-06 3.061617e-23 4.681051e-11
2.768650e-05 5.522435e-06 -1.469463e-07 5.707924e-11
2.757255e-05 5.573835e-06 -2.377641e-07 7.029006e-11
2.743171e-05 5.637369e-06 -2.377641e-07 6.965009e-11
2.731777e-05 5.688769e-06 -1.469463e-07 5.540356e-11
2.733737e-05 5.850050e-06 0.000000e+00 4.462008e-11
2.738106e-05 5.830793e-06 1.469463e-07 5.533787e-11
2.749544e-05 5.780377e-06 2.377641e-07 6.953117e-11
2.763683e-05 5.718060e-06 2.377641e-07 7.017579e-11
2.775121e-05 5.667645e-06 1.469463e-07 5.706959e-11
2.779490e-05 5.648388e-06 3.061617e-23 4.690714e-11
2.775121e-05 5.667645e-06 -1.469463e-07 5.706959e-11
2.763683e-05 5.718060e-06 -2.377641e-07 7.017579e-11
2.749544e-05 5.780377e-06 -2.377641e-07 6.953117e-11
2.738106e-05 5.830793e-06 -1.469463e-07 5.533787e-11
2.739932e-05 5.992300e-06 0.000000e+00 4.458238e-11
2.744317e-05 5.973407e-06 1.469463e-07 5.525597e-11
2.755797e-05 5.923943e-06 2.377641e-07 6.939103e-11
2.769987e-05 5.862803e-06 2.377641e-07 7.004030e-11
2.781466e-05 5.813339e-06 1.469463e-07 5.704303e-11
2.785851e-05 5.794446e-06 3.061617e-23 4.698963e-11
2.781466e-05 5.813339e-06 -1.469463e-07 5.704303e-11
2.769987e-05 5.862803e-06 -2.377641e-07 7.004030e-11
2.755797e-05 5.923943e-06 -2.377641e-07 6.939103e-11
2.744317e-05 5.973407e-06 -1.469463e-07 5.525597e-11
2.746015e-05 6.135124e-06 0.000000e+00 4.453274e-11
2.750415e-05 6.116581e-06 1.469463e-07 5.515802e-11
2.761933e-05 6.068036e-06 2.377641e-07 6.922991e-11
2.776171e-05 6.008031e-06 2.377641e-07 6.988386e-11
2.787690e-05 5.959486e-06 1.469463e-07 5.699970e-11
2.792090e-05 5.940944e-06 3.061617e-23 4.705802e-11
2.787690e-05 5.959486e-06 -1.469463e-07 5.699970e-11
2.776171e-05 6.008031e-06 -2.377641e-07 6.988386e-11
2.761933e-05 6.068036e-06 -2.377641e-07 6.922991e-11
2.750415e-05 6.116581e-06 -1.469463e-07 5.515802e-11
2.751988e-05 6.278495e-06 0.000000e+00 4.447129e-11
2.756402e-05 6.260290e-06 1.469463e-07 5.504419e-11
2.767958e-05 6.212629e-06 2.377641e-07 6.904804e-11
2.782241e-05 6.153717e-06 2.377641e-07 6.970670e-11
2.793797e-05 6.106056e-06 1.469463e-07 5.693974e-11
2.798211e-05 6.087851e-06 3.061617e-23 4.711235e-11
2.793797e-05 6.106056e-06 -1.469463e-07 5.693974e-11
2.782241e-05 6.153717e-06 -2.377641e-07 6.970670e-11
2.767958e-05 6.212629e-06 -2.377641e-07 6.904804e-11
2.756402e-05 6.260290e-06 -1.469463e-07 5.504419e-11
2.757857e-05 6.422387e-06 0.000000e+00 4.439819e-11
2.762284e-05 6.404506e-06 1.469463e-07 5.491467e-11
2.773874e-05 6.357693e-06 2.377641e-07 6.884565e-11
2.788201e-05 6.299829e-06 2.377641e-07 6.950908e-11
2.799791e-05 6.253016e-06 1.469463e-07 5.686334e-11
2.804218e-05 6.235135e-06 3.061617e-23 4.715269e-11
2.799791e-05 6.253016e-06 -1.469463e-07 5.686334e-11
2.788201e-05 6.299829e-06 -2.377641e-07 6.950908e-11
2.773874e-05 6.357693e-06 -2.377641e-07 6.884565e-11
2.762284e-05 6.404506e-06 -1.469463e-07 5.491467e-11
2.763626e-05 6.566774e-06 0.000000e+00 4.431359e-11
2.768065e-05 6.549203e-06 1.469463e-07 5.476962e-11
2.779688e-05 6.503202e-06 2.377641e-07 6.862299e-11
2.794055e-05 6.446341e-06 2.377641e-07 6.929127e-11
2.805677e-05 6.400339e-06 1.469463e-07 5.677065e-11
2.810117e-05 6.382768e-06 3.061617e-23 4.717912e-11
2.805677e-05 6.400339e-06 -1.469463e-07 5.677065e-11
2.794055e-05 6.446341e-06 -2.377641e-07 6.929127e-11
2.779688e-05 6.503202e-06 -2.377641e-07 6.862299e-11
2.768065e-05 6.549203e-06 -1.469463e-07 5.476962e-11
2.769299e-05 6.711632e-06 0.000000e+00 4.421762e-11
2.773750e-05 6.694356e-06 1.469463e-07 5.460923e-11
2.785403e-05 6.649128e-06 2.377641e-07 6.838029e-11
2.799807e-05 6.593223e-06 2.377641e-07 6.905353e-11
2.811460e-05 6.547995e-06 1.469463e-07 5.666187e-11
2.815911e-05 6.530720e-06 3.061617e-23 4.719173e-11
2.811460e-05 6.547995e-06 -1.469463e-07 5.666187e-11
2.799807e-05 6.593223e-06 -2.377641e-07 6.905353e-11
2.785403e-05 6.649128e-06 -2.377641e-07 6.838029e-11
2.773750e-05 6.694356e-06 -1.469463e-07 5.460923e-11
2.774882e-05 6.856936e-06 0.000000e+00 4.411044e-11
2.779344e-05 6.839941e-06 1.469463e-07 5.443368e-11
2.791025e-05 6.795447e-06 2.377641e-07 6.811781e-11
2.805464e-05 6.740450e-06 2.377641e-07 6.879611e-11
2.817145e-05 6.695957e-06 1.469463e-07 5.653717e-11
2.821607e-05 6.678962e-06 3.061617e-23 4.719061e-11
2.817145e-05 6.695957e-06 -1.469463e-07 5.653717e-11
2.805464e-05 6.740450e-06 -2.377641e-07 6.879611e-11
2.791025e-05 6.795447e-06 -2.377641e-07 6.811781e-11
2.779344e-05 6.839941e-06 -1.469463e-07 5.443368e-11
2.780378e-05 7.002662e-06 0.000000e+00 4.399220e-11
2.784850e-05 6.985932e-06 1.469463e-07 5.424317e-11
2.796558e-05 6.942133e-06 2.377641e-07 6.783578e-11
2.811029e-05 6.887995e-06 2.377641e-07 6.851929e-11
2.822737e-05 6.844196e-06 1.469463e-07 5.639675e-11
2.827208e-05 6.827466e-06 3.061617e-23 4.717589e-11
2.822737e-05 6.844196e-06 -1.469463e-07 5.639675e-11
2.811029e-05 6.887995e-06 -2.377641e-07 6.851929e-11
2.796558e-05 6.942133e-06 -2.377641e-07 6.783578e-11
2.784850e-05 6.985932e-06 -1.469463e-07 5.424317e-11
2.785794e-05 7.148787e-06 0.000000e+00 4.386306e-11
2.790275e-05 7.132307e-06 1.469463e-07 5.403788e-11
2.802007e-05 7.089162e-06 2.377641e-07 6.753445e-11
2.816508e-05 7.035832e-06 2.377641e-07 6.822333e-11
2.828240e-05 6.992687e-06 1.469463e-07 5.624080e-11
2.832721e-05 6.976207e-06 3.061617e-23 4.714770e-11
2.828240e-05 6.992687e-06 -1.469463e-07 5.624080e-11
2.816508e-05 7.035832e-06 -2.377641e-07 6.822333e-11
2.802007e-05 7.089162e-06 -2.377641e-07 6.753445e-11
2.790275e-05 7.132307e-06 -1.469463e-07 5.403788e-11
2.791134e-05 7.295288e-06 0.000000e+00 4.372318e-11
2.795623e-05 7.279042e-06 1.469463e-07 5.381800e-11
2.807378e-05 7.236509e-06 2.377641e-07 6.721406e-11
2.821906e-05 7.183936e-06 2.377641e-07 6.790850e-11
2.833661e-05 7.141403e-06 1.469463e-07 5.606955e-11
2.838150e-05 7.125156e-06 3.061617e-23 4.710616e-11
2.833661e-05 7.141403e-06 -1.469463e-07 5.606955e-11
2.821906e-05 7.183936e-06 -2.377641e-07 6.790850e-11
2.807378e-05 7.236509e-06 -2.377641e-07 6.721406e-11
2.795623e-05 7.279042e-06 -1.469463e-07 5.381800e-11
2.796403e-05 7.442144e-06 0.000000e+00 4.357270e-11
2.800900e-05 7.426115e-06 1.469463e-07 5.358372e-11
2.812675e-05 7.384152e-06 2.377641e-07 6.687487e-11
2.827229e-05 7.332282e-06 2.377641e-07 6.757505e-11
2.839004e-05 7.290319e-06 1.469463e-07 5.588318e-11
2.843501e-05 7.274290e-06 3.061617e-23 4.705144e-11
2.839004e-05 7.290319e-06 -1.469463e-07 5.588318e-11
2.827229e-05 7.332282e-06 -2.377641e-07 6.757505e-11
2.812675e-05 7.384152e-06 -2.377641e-07 6.687487e-11
2.800900e-05 7.426115e-06 -1.469463e-07 5.358372e-11
2.801607e-05 7.589332e-06 0.000000e+00 4.341180e-11
2.806111e-05 7.573505e-06 1.469463e-07 5.333523e-11
2.817905e-05 7.532067e-06 2.377641e-07 6.651711e-11
2.832482e-05 7.480847e-06 2.377641e-07 6.722326e-11
2.844275e-05 7.439410e-06 1.469463e-07 5.568192e-11
2.848780e-05 7.423582e-06 3.061617e-23 4.698369e-11
2.844275e-05 7.439410e-06 -1.469463e-07 5.568192e-11
2.832482e-05 7.480847e-06 -2.377641e-07 6.722326e-11
2.817905e-05 7.532067e-06 -2.377641e-07 6.651711e-11
2.806111e-05 7.573505e-06 -1.469463e-07 5.333523e-11
2.806751e-05 7.736832e-06 0.000000e+00 4.324063e-11
2.811262e-05 7.721188e-06 1.469463e-07 5.307273e-11
2.823072e-05 7.680232e-06 2.377641e-07 6.614103e-11
2.837670e-05 7.629608e-06 2.377641e-07 6.685339e-11
2.849480e-05 7.588652e-06 1.469463e-07 5.546599e-11
2.853991e-05 7.573009e-06 3.061617e-23 4.690308e-11
2.849480e-05 7.588652e-06 -1.469463e-07 5.546599e-11
2.837670e-05 7.629608e-06 -2.377641e-07 6.685339e-11
2.823072e-05 7.680232e-06 -2.377641e-07 6.614103e-11
2.811262e-05 7.721188e-06 -1.469463e-07 5.307273e-11
2.811841e-05 7.884622e-06 0.000000e+00 4.305935e-11
2.816358e-05 7.869145e-06 1.469463e-07 5.279642e-11
2.828183e-05 7.828626e-06 2.377641e-07 6.574687e-11
2.842799e-05 7.778542e-06 2.377641e-07 6.646570e-11
2.854624e-05 7.738022e-06 1.469463e-07 5.523562e-11
2.859141e-05 7.722546e-06 3.061617e-23 4.680981e-11
2.854624e-05 7.738022e-06 -1.469463e-07 5.523562e-11
2.842799e-05 7.778542e-06 -2.377641e-07 6.646570e-11
2.828183e-05 7.828626e-06 -2.377641e-07 6.574687e-11
2.816358e-05 7.869145e-06 -1.469463e-07 5.279642e-11
2.816882e-05 8.032682e-06 0.000000e+00 4.286813e-11
2.821404e-05 8.017354e-06 1.469463e-07 5.250647e-11
2.833242e-05 7.977226e-06 2.377641e-07 6.533487e-11
2.847875e-05 7.927625e-06 2.377641e-07 6.606045e-11
2.859714e-05 7.887497e-06 1.469463e-07 5.499102e-11
2.864235e-05 7.872169e-06 3.061617e-23 4.670406e-11
2.859714e-05 7.887497e-06 -1.469463e-07 5.499102e-11
2.847875e-05 7.927625e-06 -2.377641e-07 6.606045e-11
2.833242e-05 7.977226e-06 -2.377641e-07 6.533487e-11
2.821404e-05 8.017354e-06 -1.469463e-07 5.250647e-11
2.821880e-05 8.180992e-06 0.000000e+00 4.266713e-11
2.826406e-05 8.165796e-06 1.469463e-07 5.220310e-11
2.838256e-05 8.126012e-06 2.377641e-07 6.490526e-11
2.852904e-05 8.076837e-06 2.377641e-07 6.563790e-11
2.864754e-05 8.037053e-06 1.469463e-07 5.473245e-11
2.869280e-05 8.021857e-06 3.061617e-23 4.658603e-11
2.864754e-05 8.037053e-06 -1.469463e-07 5.473245e-11
2.852904e-05 8.076837e-06 -2.377641e-07 6.563790e-11
2.838256e-05 8.126012e-06 -2.377641e-07 6.490526e-11
2.826406e-05 8.165796e-06 -1.469463e-07 5.220310e-11
2.826841e-05 8.329531e-06 0.000000e+00 4.245651e-11
2.831371e-05 8.314449e-06 1.469463e-07 5.188649e-11
2.843231e-05 8.274962e-06 2.377641e-07 6.445829e-11
2.857891e-05 8.226155e-06 2.377641e-07 6.519832e-11
2.869751e-05 8.186669e-06 1.469463e-07 5.446012e-11
2.874281e-05 8.171586e-06 3.061617e-23 4.645594e-11
2.869751e-05 8.186669e-06 -1.469463e-07 5.446012e-11
2.857891e-05 8.226155e-06 -2.377641e-07 6.519832e-11
2.843231e-05 8.274962e-06 -2.377641e-07 6.445829e-11
2.831371e-05 8.314449e-06 -1.469463e-07 5.188649e-11
2.831771e-05 8.478281e-06 0.000000e+00 4.223646e-11
2.836304e-05 8.463294e-06 1.469463e-07 5.155686e-11
2.848173e-05 8.424057e-06 2.377641e-07 6.399420e-11
2.862843e-05 8.375558e-06 2.377641e-07 6.474195e-11
2.874711e-05 8.336321e-06 1.469463e-07 5.417430e-11
2.879244e-05 8.321334e-06 3.061617e-23 4.631401e-11
2.874711e-05 8.336321e-06 -1.469463e-07 5.417430e-11
2.862843e-05 8.375558e-06 -2.377641e-07 6.474195e-11
2.848173e-05 8.424057e-06 -2.377641e-07 6.399420e-11
2.836304e-05 8.463294e-06 -1.469463e-07 5.155686e-11
2.836676e-05 8.627221e-06 0.000000e+00 4.200714e-11
2.841212e-05 8.612311e-06 1.469463e-07 5.121439e-11
2.853087e-05 8.573276e-06 2.377641e-07 6.351321e-11
2.867765e-05 8.525025e-06 2.377641e-07 6.426905e-11
2.879640e-05 8.485990e-06 1.469463e-07 5.387522e-11
2.884176e-05 8.471080e-06 3.061617e-23 4.616047e-11
2.879640e-05 8.485990e-06 -1.469463e-07 5.387522e-11
2.867765e-05 8.525025e-06 -2.377641e-07 6.426905e-11
2.853087e-05 8.573276e-06 -2.377641e-07 6.351321e-11
2.841212e-05 8.612311e-06 -1.469463e-07 5.121439e-11
2.841562e-05 8.776332e-06 0.000000e+00 4.176873e-11
2.846100e-05 8.761480e-06 1.469463e-07 5.085928e-11
2.857980e-05 8.722597e-06 2.377641e-07 6.301557e-11
2.872664e-05 8.674536e-06 2.377641e-07 6.377988e-11
2.884544e-05 8.635653e-06 1.469463e-07 5.356313e-11
2.889081e-05 8.620801e-06 3.061617e-23 4.599557e-11
2.884544e-05 8.635653e-06 -1.469463e-07 5.356313e-11
2.872664e-05 8.674536e-06 -2.377641e-07 6.377988e-11
2.857980e-05 8.722597e-06 -2.377641e-07 6.301557e-11
2.846100e-05 8.761480e-06 -1.469463e-07 5.085928e-11
2.846435e-05 8.925595e-06 0.000000e+00 4.152141e-11
2.850974e-05 8.910782e-06 1.469463e-07 5.049176e-11
2.862857e-05 8.872003e-06 2.377641e-07 6.250151e-11
2.877546e-05 8.824068e-06 2.377641e-07 6.327470e-11
2.889429e-05 8.785289e-06 1.469463e-07 5.323830e-11
2.893968e-05 8.770476e-06 3.061617e-23 4.581955e-11
2.889429e-05 8.785289e-06 -1.469463e-07 5.323830e-11
2.877546e-05 8.824068e-06 -2.377641e-07 6.327470e-11
2.862857e-05 8.872003e-06 -2.377641e-07 6.250151e-11
2.850974e-05 8.910782e-06 -1.469463e-07 5.049176e-11
2.851301e-05 9.074989e-06 0.000000e+00 4.126537e-11
2.855841e-05 9.060197e-06 1.469463e-07 5.011201e-11
2.867726e-05 9.021471e-06 2.377641e-07 6.197127e-11
2.882417e-05 8.973602e-06 2.377641e-07 6.275377e-11
2.894302e-05 8.934876e-06 1.469463e-07 5.290099e-11
2.898841e-05 8.920084e-06 3.061617e-23 4.563268e-11
2.894302e-05 8.934876e-06 -1.469463e-07 5.290099e-11
2.882417e-05 8.973602e-06 -2.377641e-07 6.275377e-11
2.867726e-05 9.021471e-06 -2.377641e-07 6.197127e-11
2.855841e-05 9.060197e-06 -1.469463e-07 5.011201e-11
2.903708e-05 9.069603e-06 0.000000e+00 4.543521e-11
2.899168e-05 9.084394e-06 -1.469463e-07 5.255146e-11
2.887283e-05 9.123117e-06 -2.377641e-07 6.221733e-11
2.872592e-05 9.170981e-06 -2.377641e-07 6.142507e-11
2.860707e-05 9.209705e-06 -1.469463e-07 4.972027e-11
2.856167e-05 9.224496e-06 -3.061617e-23 4.100078e-11
2.860707e-05 9.209705e-06 1.469463e-07 4.972027e-11
2.872592e-05 9.170981e-06 2.377641e-07 6.142507e-11
2.887283e-05 9.123117e-06 2.377641e-07 6.221733e-11
2.899168e-05 9.084394e-06 1.469463e-07 5.255146e-11
2.908574e-05 9.219011e-06 0.000000e+00 4.522744e-11
2.904035e-05 9.233820e-06 -1.469463e-07 5.219000e-11
2.892151e-05 9.272591e-06 -2.377641e-07 6.166566e-11
2.877462e-05 9.320514e-06 -2.377641e-07 6.086318e-11
2.865579e-05 9.359285e-06 -1.469463e-07 4.931674e-11
2.861040e-05 9.374094e-06 -3.061617e-23 4.072786e-11
2.865579e-05 9.359285e-06 1.469463e-07 4.931674e-11
2.877462e-05 9.320514e-06 2.377641e-07 6.086318e-11
2.892151e-05 9.272591e-06 2.377641e-07 6.166566e-11
2.904035e-05 9.233820e-06 1.469463e-07 5.219000e-11
2.913446e-05 9.368288e-06 0.000000e+00 4.500966e-11
2.908908e-05 9.383135e-06 -1.469463e-07 5.181688e-11
2.897027e-05 9.422004e-06 -2.377641e-07 6.109901e-11
2.882342e-05 9.470049e-06 -2.377641e-07 6.028582e-11
2.870462e-05 9.508918e-06 -1.469463e-07 4.890164e-11
2.865924e-05 9.523765e-06 -3.061617e-23 4.044680e-11
2.870462e-05 9.508918e-06 1.469463e-07 4.890164e-11
2.882342e-05 9.470049e-06 2.377641e-07 6.028582e-11
2.897027e-05 9.422004e-06 2.377641e-07 6.109901e-11
2.908908e-05 9.383135e-06 1.469463e-07 5.181688e-11
2.918329e-05 9.517412e-06 0.000000e+00 4.478215e-11
2.913793e-05 9.532316e-06 -1.469463e-07 5.143240e-11
2.901918e-05 9.571335e-06 -2.377641e-07 6.051766e-11
2.887239e-05 9.619565e-06 -2.377641e-07 5.969325e-11
2.875364e-05 9.658584e-06 -1.469463e-07 4.847522e-11
2.870828e-05 9.673487e-06 -3.061617e-23 4.015781e-11
2.875364e-05 9.658584e-06 1.469463e-07 4.847522e-11
2.887239e-05 9.619565e-06 2.377641e-07 5.969325e-11
2.901918e-05 9.571335e-06 2.377641e-07 6.051766e-11
2.913793e-05 9.532316e-06 1.469463e-07 5.143240e-11
2.923232e-05 9.666360e-06 0.000000e+00 4.454522e-11
2.918699e-05 9.681341e-06 -1.469463e-07 5.103686e-11
2.906830e-05 9.720561e-06 -2.377641e-07 5.992188e-11
2.892159e-05 9.769040e-06 -2.377641e-07 5.908573e-11
2.880290e-05 9.808260e-06 -1.469463e-07 4.803771e-11
2.875757e-05 9.823240e-06 -3.061617e-23 3.986111e-11
2.880290e-05 9.808260e-06 1.469463e-07 4.803771e-11
2.892159e-05 9.769040e-06 2.377641e-07 5.908573e-11
2.906830e-05 9.720561e-06 2.377641e-07 5.992188e-11
2.918699e-05 9.681341e-06 1.469463e-07 5.103686e-11
2.928160e-05 9.815111e-06 0.000000e+00 4.429921e-11
2.923629e-05 9.830188e-06 -1.469463e-07 5.063057e-11
2.911769e-05 9.869661e-06 -2.377641e-07 5.931197e-11
2.897109e-05 9.918452e-06 -2.377641e-07 5.846351e-11
2.885248e-05 9.957925e-06 -1.469463e-07 4.758935e-11
2.880718e-05 9.973003e-06 -3.061617e-23 3.955693e-11
2.885248e-05 9.957925e-06 1.469463e-07 4.758935e-11
2.897109e-05 9.918452e-06 2.377641e-07 5.846351e-11
2.911769e-05 9.869661e-06 2.377641e-07 5.931197e-11
2.923629e-05 9.830188e-06 1.469463e-07 5.063057e-11
2.933119e-05 9.963641e-06 0.000000e+00 4.404444e-11
2.928592e-05 9.978835e-06 -1.469463e-07 5.021385e-11
2.916742e-05 1.001861e-05 -2.377641e-07 5.868820e-11
2.902094e-05 1.006778e-05 -2.377641e-07 5.782686e-11
2.890244e-05 1.010756e-05 -1.469463e-07 4.713042e-11
2.885718e-05 1.012275e-05 -3.061617e-23 3.924552e-11
2.890244e-05 1.010756e-05 1.469463e-07 4.713042e-11
2.902094e-05 1.006778e-05 2.377641e-07 5.782686e-11
2.916742e-05 1.001861e-05 2.377641e-07 5.868820e-11
2.928592e-05 9.978835e-06 1.469463e-07 5.021385e-11
2.938116e-05 1.011193e-05 0.000000e+00 4.378125e-11
2.933594e-05 1.012726e-05 -1.469463e-07 4.978704e-11
2.921756e-05 1.016739e-05 -2.377641e-07 5.805089e-11
2.907123e-05 1.021700e-05 -2.377641e-07 5.717608e-11
2.895285e-05 1.025714e-05 -1.469463e-07 4.666118e-11
2.890763e-05 1.027247e-05 -3.061617e-23 3.892712e-11
2.895285e-05 1.025714e-05 1.469463e-07 4.666118e-11
2.907123e-05 1.021700e-05 2.377641e-07 5.717608e-11
2.921756e-05 1.016739e-05 2.377641e-07 5.805089e-11
2.933594e-05 1.012726e-05 1.469463e-07 4.978704e-11
2.943157e-05 1.025995e-05 0.000000e+00 4.350999e-11
2.938640e-05 1.027543e-05 -1.469463e-07 4.935049e-11
2.926816e-05 1.031598e-05 -2.377641e-07 5.740035e-11
2.912201e-05 1.036609e-05 -2.377641e-07 5.651146e-11
2.900376e-05 1.040663e-05 -1.469463e-07 4.618192e-11
2.895860e-05 1.042212e-05 -3.061617e-23 3.860201e-11
2.900376e-05 1.040663e-05 1.469463e-07 4.618192e-11
2.912201e-05 1.036609e-05 2.377641e-07 5.651146e-11
2.926816e-05 1.031598e-05 2.377641e-07 5.740035e-11
2.938640e-05 1.027543e-05 1.469463e-07 4.935049e-11
2.948249e-05 1.040768e-05 0.000000e+00 4.323105e-11
2.943738e-05 1.042334e-05 -1.469463e-07 4.890456e-11
2.931930e-05 1.046434e-05 -2.377641e-07 5.673693e-11
2.917334e-05 1.051503e-05 -2.377641e-07 5.583332e-11
2.905526e-05 1.055603e-05 -1.469463e-07 4.569294e-11
2.901015e-05 1.057169e-05 -3.061617e-23 3.827047e-11
2.905526e-05 1.055603e-05 1.469463e-07 4.569294e-11
2.917334e-05 1.051503e-05 2.377641e-07 5.583332e-11
2.931930e-05 1.046434e-05 2.377641e-07 5.673693e-11
2.943738e-05 1.042334e-05 1.469463e-07 4.890456e-11
2.953398e-05 1.055509e-05 0.000000e+00 4.294480e-11
2.948894e-05 1.057095e-05 -1.469463e-07 4.844964e-11
2.937104e-05 1.061246e-05 -2.377641e-07 5.606097e-11
2.922530e-05 1.066378e-05 -2.377641e-07 5.514198e-11
2.910740e-05 1.070530e-05 -1.469463e-07 4.519458e-11
2.906236e-05 1.072115e-05 -3.061617e-23 3.793280e-11
2.910740e-05 1.070530e-05 1.469463e-07 4.519458e-11
2.922530e-05 1.066378e-05 2.377641e-07 5.514198e-11
2.937104e-05 1.061246e-05 2.377641e-07 5.606097e-11
2.948894e-05 1.057095e-05 1.469463e-07 4.844964e-11
2.958611e-05 1.070216e-05 0.000000e+00 4.265164e-11
2.954115e-05 1.071823e-05 -1.469463e-07 4.798613e-11
2.942344e-05 1.076031e-05 -2.377641e-07 5.537285e-11
2.927795e-05 1.081233e-05 -2.377641e-07 5.443780e-11
2.916025e-05 1.085441e-05 -1.469463e-07 4.468717e-11
2.911529e-05 1.087048e-05 -3.061617e-23 3.758931e-11
2.916025e-05 1.085441e-05 1.469463e-07 4.468717e-11
2.927795e-05 1.081233e-05 2.377641e-07 5.443780e-11
2.942344e-05 1.076031e-05 2.377641e-07 5.537285e-11
2.954115e-05 1.071823e-05 1.469463e-07 4.798613e-11
2.963893e-05 1.084886e-05 0.000000e+00 4.235199e-11
2.959406e-05 1.086517e-05 -1.469463e-07 4.751445e-11
2.947658e-05 1.090787e-05 -2.377641e-07 5.467298e-11
2.933136e-05 1.096064e-05 -2.377641e-07 5.372117e-11
2.921388e-05 1.100334e-05 -1.469463e-07 4.417110e-11
2.916901e-05 1.101965e-05 -3.061617e-23 3.724036e-11
2.921388e-05 1.100334e-05 1.469463e-07 4.417110e-11
2.933136e-05 1.096064e-05 2.377641e-07 5.372117e-11
2.947658e-05 1.090787e-05 2.377641e-07 5.467298e-11
2.959406e-05 1.086517e-05 1.469463e-07 4.751445e-11
2.969252e-05 1.099516e-05 0.000000e+00 4.204628e-11
2.964774e-05 1.101173e-05 -1.469463e-07 4.703506e-11
2.953050e-05 1.105509e-05 -2.377641e-07 5.396178e-11
2.938559e-05 1.110870e-05 -2.377641e-07 5.299248e-11
2.926835e-05 1.115206e-05 -1.469463e-07 4.364674e-11
2.922357e-05 1.116863e-05 -3.061617e-23 3.688630e-11
2.926835e-05 1.115206e-05 1.469463e-07 4.364674e-11
2.938559e-05 1.110870e-05 2.377641e-07 5.299248e-11
2.953050e-05 1.105509e-05 2.377641e-07 5.396178e-11
2.964774e-05 1.101173e-05 1.469463e-07 4.703506e-11
2.974693e-05 1.114104e-05 0.000000e+00 4.173496e-11
2.970226e-05 1.115788e-05 -1.469463e-07 4.654842e-11
2.958529e-05 1.120197e-05 -2.377641e-07 5.323972e-11
2.944071e-05 1.125646e-05 -2.377641e-07 5.225219e-11
2.932374e-05 1.130054e-05 -1.469463e-07 4.311454e-11
2.927906e-05 1.131738e-05 -3.061617e-23 3.652753e-11
2.932374e-05 1.130054e-05 1.469463e-07 4.311454e-11
2.944071e-05 1.125646e-05 2.377641e-07 5.225219e-11
2.958529e-05 1.120197e-05 2.377641e-07 5.323972e-11
2.970226e-05 1.115788e-05 1.469463e-07 4.654842e-11
2.980224e-05 1.128647e-05 0.000000e+00 4.141851e-11
2.975767e-05 1.130360e-05 -1.469463e-07 4.605505e-11
2.964100e-05 1.134846e-05 -2.377641e-07 5.250729e-11
2.949678e-05 1.140390e-05 -2.377641e-07 5.150077e-11
2.938010e-05 1.144875e-05 -1.469463e-07 4.257495e-11
2.933554e-05 1.146589e-05 -3.061617e-23 3.616446e-11
2.938010e-05 1.144875e-05 1.469463e-07 4.257495e-11
2.949678e-05 1.140390e-05 2.377641e-07 5.150077e-11
2.964100e-05 1.134846e-05 2.377641e-07 5.250729e-11
2.975767e-05 1.130360e-05 1.469463e-07 4.605505e-11
2.985849e-05 1.143141e-05 0.000000e+00 4.109741e-11
2.981404e-05 1.144885e-05 -1.469463e-07 4.555548e-11
2.969769e-05 1.149453e-05 -2.377641e-07 5.176505e-11
2.955386e-05 1.155099e-05 -2.377641e-07 5.073874e-11
2.943751e-05 1.159666e-05 -1.469463e-07 4.202847e-11
2.939306e-05 1.161411e-05 -3.061617e-23 3.579755e-11
2.943751e-05 1.159666e-05 1.469463e-07 4.202847e-11
2.955386e-05 1.155099e-05 2.377641e-07 5.073874e-11
2.969769e-05 1.149453e-05 2.377641e-07 5.176505e-11
2.981404e-05 1.144885e-05 1.469463e-07 4.555548e-11
2.991575e-05 1.157583e-05 0.000000e+00 4.077219e-11
2.987144e-05 1.159361e-05 -1.469463e-07 4.505028e-11
2.975543e-05 1.164015e-05 -2.377641e-07 5.101357e-11
2.961203e-05 1.169769e-05 -2.377641e-07 4.996667e-11
2.949602e-05 1.174423e-05 -1.469463e-07 4.147564e-11
2.945171e-05 1.176201e-05 -3.061617e-23 3.542726e-11
2.949602e-05 1.174423e-05 1.469463e-07 4.147564e-11
2.961203e-05 1.169769e-05 2.377641e-07 4.996667e-11
2.975543e-05 1.164015e-05 2.377641e-07 5.101357e-11
2.987144e-05 1.159361e-05 1.469463e-07 4.505028e-11
2.997408e-05 1.171970e-05 0.000000e+00 4.044338e-11
2.992991e-05 1.173783e-05 -1.469463e-07 4.454006e-11
2.981427e-05 1.178530e-05 -2.377641e-07 5.025349e-11
2.967134e-05 1.184397e-05 -2.377641e-07 4.918518e-11
2.955570e-05 1.189144e-05 -1.469463e-07 4.091704e-11
2.951153e-05 1.190957e-05 -3.061617e-23 3.505412e-11
2.955570e-05 1.189144e-05 1.469463e-07 4.091704e-11
2.967134e-05 1.184397e-05 2.377641e-07 4.918518e-11
2.981427e-05 1.178530e-05 2.377641e-07 5.025349e-11
2.992991e-05 1.173783e-05 1.469463e-07 4.454006e-11
3.003354e-05 1.186298e-05 0.000000e+00 4.011155e-11
2.998953e-05 1.188148e-05 -1.469463e-07 4.402547e-11
2.987429e-05 1.192992e-05 -2.377641e-07 4.948552e-11
2.973186e-05 1.198979e-05 -2.377641e-07 4.839495e-11
2.961662e-05 1.203823e-05 -1.469463e-07 4.035332e-11
2.957261e-05 1.205673e-05 -3.061617e-23 3.467868e-11
2.961662e-05 1.203823e-05 1.469463e-07 4.035332e-11
2.973186e-05 1.198979e-05 2.377641e-07 4.839495e-11
2.987429e-05 1.192992e-05 2.377641e-07 4.948552e-11
2.998953e-05 1.188148e-05 1.469463e-07 4.402547e-11
3.009420e-05 1.200564e-05 0.000000e+00 3.977730e-11
3.005035e-05 1.202453e-05 -1.469463e-07 4.350721e-11
2.993555e-05 1.207399e-05 -2.377641e-07 4.871041e-11
2.979364e-05 1.213512e-05 -2.377641e-07 4.759673e-11
2.967884e-05 1.218457e-05 -1.469463e-07 3.978515e-11
2.963499e-05 1.220346e-05 -3.061617e-23 3.430153e-11
2.967884e-05 1.218457e-05 1.469463e-07 3.978515e-11
2.979364e-05 1.213512e-05 2.377641e-07 4.759673e-11
2.993555e-05 1.207399e-05 2.377641e-07 4.871041e-11
3.005035e-05 1.202453e-05 1.469463e-07 4.350721e-11
3.015610e-05 1.214765e-05 0.000000e+00 3.944124e-11
3.011242e-05 1.216694e-05 -1.469463e-07 4.298601e-11
2.999809e-05 1.221746e-05 -2.377641e-07 4.792899e-11
2.985676e-05 1.227991e-05 -2.377641e-07 4.679133e-11
2.974242e-05 1.233043e-05 -1.469463e-07 3.921330e-11
2.969875e-05 1.234973e-05 -3.061617e-23 3.392331e-11
2.974242e-05 1.233043e-05 1.469463e-07 3.921330e-11
2.985676e-05 1.227991e-05 2.377641e-07 4.679133e-11
2.999809e-05 1.221746e-05 2.377641e-07 4.792899e-11
3.011242e-05 1.216694e-05 1.469463e-07 4.298601e-11
3.021930e-05 1.228895e-05 0.000000e+00 3.910403e-11
3.017582e-05 1.230867e-05 -1.469463e-07 4.246267e-11
3.006198e-05 1.236031e-05 -2.377641e-07 4.714217e-11
2.992127e-05 1.242413e-05 -2.377641e-07 4.597966e-11
2.980743e-05 1.247576e-05 -1.469463e-07 3.863857e-11
2.976395e-05 1.249548e-05 -3.061617e-23 3.354470e-11
2.980743e-05 1.247576e-05 1.469463e-07 3.863857e-11
2.992127e-05 1.242413e-05 2.377641e-07 4.597966e-11
3.006198e-05 1.236031e-05 2.377641e-07 4.714217e-11
3.017582e-05 1.230867e-05 1.469463e-07 4.246267e-11
3.028386e-05 1.242952e-05 0.000000e+00 3.876636e-11
3.024058e-05 1.244968e-05 -1.469463e-07 4.193804e-11
3.012728e-05 1.250247e-05 -2.377641e-07 4.635095e-11
2.998722e-05 1.256772e-05 -2.377641e-07 4.516271e-11
2.987392e-05 1.262051e-05 -1.469463e-07 3.806185e-11
2.983064e-05 1.264068e-05 -3.061617e-23 3.316643e-11
2.987392e-05 1.262051e-05 1.469463e-07 3.806185e-11
2.998722e-05 1.256772e-05 2.377641e-07 4.516271e-11
3.012728e-05 1.250247e-05 2.377641e-07 4.635095e-11
3.024058e-05 1.244968e-05 1.469463e-07 4.193804e-11
3.034984e-05 1.256930e-05 0.000000e+00 3.842894e-11
3.030678e-05 1.258993e-05 -1.469463e-07 4.141303e-11
3.019404e-05 1.264392e-05 -2.377641e-07 4.555642e-11
3.005469e-05 1.271066e-05 -2.377641e-07 4.434158e-11
2.994195e-05 1.276465e-05 -1.469463e-07 3.748411e-11
2.989889e-05 1.278527e-05 -3.061617e-23 3.278929e-11
2.994195e-05 1.276465e-05 1.469463e-07 3.748411e-11
3.005469e-05 1.271066e-05 2.377641e-07 4.434158e-11
3.019404e-05 1.264392e-05 2.377641e-07 4.555642e-11
3.030678e-05 1.258993e-05 1.469463e-07 4.141303e-11
3.041728e-05 1.270826e-05 0.000000e+00 3.809252e-11
3.037445e-05 1.272936e-05 -1.469463e-07 4.088862e-11
3.026232e-05 1.278460e-05 -2.377641e-07 4.475977e-11
3.012372e-05 1.285288e-05 -2.377641e-07 4.351746e-11
3.001158e-05 1.290812e-05 -1.469463e-07 3.690640e-11
2.996875e-05 1.292922e-05 -3.061617e-23 3.241411e-11
3.001158e-05 1.290812e-05 1.469463e-07 3.690640e-11
3.012372e-05 1.285288e-05 2.377641e-07 4.351746e-11
3.026232e-05 1.278460e-05 2.377641e-07 4.475977e-11
3.037445e-05 1.272936e-05 1.469463e-07 4.088862e-11
3.048624e-05 1.284635e-05 0.000000e+00 3.775791e-11
3.044366e-05 1.286794e-05 -1.469463e-07 4.036584e-11
3.033217e-05 1.292447e-05 -2.377641e-07 4.396230e-11
3.019436e-05 1.299434e-05 -2.377641e-07 4.269169e-11
3.008288e-05 1.305087e-05 -1.469463e-07 3.632985e-11
3.004029e-05 1.307246e-05 -3.061617e-23 3.204180e-11
3.008288e-05 1.305087e-05 1.469463e-07 3.632985e-11
3.019436e-05 1.299434e-05 2.377641e-07 4.269169e-11
3.033217e-05 1.292447e-05 2.377641e-07 4.396230e-11
3.044366e-05 1.286794e-05 1.469463e-07 4.036584e-11
3.055677e-05 1.298352e-05 0.000000e+00 3.742591e-11
3.051445e-05 1.300562e-05 -1.469463e-07 3.984580e-11
3.040364e-05 1.306348e-05 -2.377641e-07 4.316546e-11
3.026668e-05 1.313500e-05 -2.377641e-07 4.186572e-11
3.015588e-05 1.319286e-05 -1.469463e-07 3.575570e-11
3.011356e-05 1.321496e-05 -3.061617e-23 3.167330e-11
3.015588e-05 1.319286e-05 1.469463e-07 3.575570e-11
3.026668e-05 1.313500e-05 2.377641e-07 4.186572e-11
3.040364e-05 1.306348e-05 2.377641e-07 4.316546e-11
3.051445e-05 1.300562e-05 1.469463e-07 3.984580e-11
3.062891e-05 1.311972e-05 0.000000e+00 3.709740e-11
3.058687e-05 1.314235e-05 -1.469463e-07 3.932969e-11
3.047679e-05 1.320158e-05 -2.377641e-07 4.237080e-11
3.034073e-05 1.327479e-05 -2.377641e-07 4.104117e-11
3.023065e-05 1.333402e-05 -1.469463e-07 3.518530e-11
3.018861e-05 1.335664e-05 -3.061617e-23 3.130963e-11
3.023065e-05 1.333402e-05 1.469463e-07 3.518530e-11
3.034073e-05 1.327479e-05 2.377641e-07 4.104117e-11
3.047679e-05 1.320158e-05 2.377641e-07 4.237080e-11
3.058687e-05 1.314235e-05 1.469463e-07 3.932969e-11
3.070272e-05 1.325491e-05 0.000000e+00 3.677327e-11
3.066097e-05 1.327807e-05 -1.469463e-07 3.881876e-11
3.055166e-05 1.333871e-05 -2.377641e-07 4.158003e-11
3.041655e-05 1.341366e-05 -2.377641e-07 4.021980e-11
3.030725e-05 1.347430e-05 -1.469463e-07 3.462009e-11
3.026549e-05 1.349747e-05 -3.061617e-23 3.095187e-11
3.030725e-05 1.347430e-05 1.469463e-07 3.462009e-11
3.041655e-05 1.341366e-05 2.377641e-07 4.021980e-11
3.055166e-05 1.333871e-05 2.377641e-07 4.158003e-11
3.066097e-05 1.327807e-05 1.469463e-07 3.881876e-11
3.077823e-05 1.338902e-05 0.000000e+00 3.645447e-11
3.073679e-05 1.341274e-05 -1.469463e-07 3.831436e-11
3.062830e-05 1.347482e-05 -2.377641e-07 4.079502e-11
3.049420e-05 1.355157e-05 -2.377641e-07 3.940355e-11
3.038571e-05 1.361365e-05 -1.469463e-07 3.406165e-11
3.034427e-05 1.363737e-05 -3.061617e-23 3.060116e-11
3.038571e-05 1.361365e-05 1.469463e-07 3.406165e-11
3.049420e-05 1.355157e-05 2.377641e-07 3.940355e-11
3.062830e-05 1.347482e-05 2.377641e-07 4.079502e-11
3.073679e-05 1.341274e-05 1.469463e-07 3.831436e-11
3.085550e-05 1.352201e-05 0.000000e+00 3.614197e-11
3.081438e-05 1.354629e-05 -1.469463e-07 3.781790e-11
3.070675e-05 1.360986e-05 -2.377641e-07 4.001781e-11
3.057372e-05 1.368844e-05 -2.377641e-07 3.859457e-11
3.046609e-05 1.375200e-05 -1.469463e-07 3.351165e-11
3.042498e-05 1.377628e-05 -3.061617e-23 3.025873e-11
3.046609e-05 1.375200e-05 1.469463e-07 3.351165e-11
3.057372e-05 1.368844e-05 2.377641e-07 3.859457e-11
3.070675e-05 1.360986e-05 2.377641e-07 4.001781e-11
3.081438e-05 1.354629e-05 1.469463e-07 3.781790e-11
3.093455e-05 1.365382e-05 0.000000e+00 3.583678e-11
3.089378e-05 1.367868e-05 -1.469463e-07 3.733090e-11
3.078706e-05 1.374376e-05 -2.377641e-07 3.925059e-11
3.065515e-05 1.382421e-05 -2.377641e-07 3.779518e-11
3.054843e-05 1.388930e-05 -1.469463e-07 3.297193e-11
3.050767e-05 1.391416e-05 -3.061617e-23 2.992583e-11
3.054843e-05 1.388930e-05 1.469463e-07 3.297193e-11
3.065515e-05 1.382421e-05 2.377641e-07 3.779518e-11
3.078706e-05 1.374376e-05 2.377641e-07 3.925059e-11
3.089378e-05 1.367868e-05 1.469463e-07 3.733090e-11
3.101543e-05 1.378439e-05 0.000000e+00 3.553997e-11
3.097503e-05 1.380984e-05 -1.469463e-07 3.685493e-11
3.086927e-05 1.387647e-05 -2.377641e-07 3.849579e-11
3.073854e-05 1.395883e-05 -2.377641e-07 3.700795e-11
3.063278e-05 1.402547e-05 -1.469463e-07 3.244443e-11
3.059239e-05 1.405092e-05 -3.061617e-23 2.960382e-11
3.063278e-05 1.402547e-05 1.469463e-07 3.244443e-11
3.073854e-05 1.395883e-05 2.377641e-07 3.700795e-11
3.086927e-05 1.387647e-05 2.377641e-07 3.849579e-11
3.097503e-05 1.380984e-05 1.469463e-07 3.685493e-11
3.109817e-05 1.391366e-05 0.000000e+00 3.525259e-11
3.105816e-05 1.393971e-05 -1.469463e-07 3.639166e-11
3.095341e-05 1.400792e-05 -2.377641e-07 3.775598e-11
3.082394e-05 1.409224e-05 -2.377641e-07 3.623566e-11
3.071919e-05 1.416044e-05 -1.469463e-07 3.193123e-11
3.067918e-05 1.418650e-05 -3.061617e-23 2.929408e-11
3.071919e-05 1.416044e-05 1.469463e-07 3.193123e-11
3.082394e-05 1.409224e-05 2.377641e-07 3.623566e-11
3.095341e-05 1.400792e-05 2.377641e-07 3.775598e-11
3.105816e-05 1.393971e-05 1.469463e-07 3.639166e-11
3.118282e-05 1.404157e-05 0.000000e+00 3.497579e-11
3.114321e-05 1.406824e-05 -1.469463e-07 3.594284e-11
3.103953e-05 1.413805e-05 -2.377641e-07 3.703397e-11
3.091136e-05 1.422435e-05 -2.377641e-07 3.548133e-11
3.080768e-05 1.429417e-05 -1.469463e-07 3.143455e-11
3.076807e-05 1.432083e-05 -3.061617e-23 2.899809e-11
3.080768e-05 1.429417e-05 1.469463e-07 3.143455e-11
3.091136e-05 1.422435e-05 2.377641e-07 3.548133e-11
3.103953e-05 1.413805e-05 2.377641e-07 3.703397e-11
3.114321e-05 1.406824e-05 1.469463e-07 3.594284e-11
3.126939e-05 1.416806e-05 0.000000e+00 3.471068e-11
3.123021e-05 1.419535e-05 -1.469463e-07 3.551030e-11
3.112764e-05 1.426680e-05 -2.377641e-07 3.633275e-11
3.100086e-05 1.435511e-05 -2.377641e-07 3.474824e-11
3.089829e-05 1.442656e-05 -1.469463e-07 3.095674e-11
3.085911e-05 1.445385e-05 -3.061617e-23 2.871734e-11
3.089829e-05 1.442656e-05 1.469463e-07 3.095674e-11
3.100086e-05 1.435511e-05 2.377641e-07 3.474824e-11
3.112764e-05 1.426680e-05 2.377641e-07 3.633275e-11
3.123021e-05 1.419535e-05 1.469463e-07 3.551030e-11
3.135792e-05 1.429306e-05 0.000000e+00 3.445843e-11
3.131919e-05 1.432098e-05 -1.469463e-07 3.509592e-11
3.121779e-05 1.439409e-05 -2.377641e-07 3.565555e-11
3.109246e-05 1.448445e-05 -2.377641e-07 3.403992e-11
3.099106e-05 1.455755e-05 -1.469463e-07 3.050026e-11
3.095234e-05 1.458547e-05 -3.061617e-23 2.845341e-11
3.099106e-05 1.455755e-05 1.469463e-07 3.050026e-11
3.109246e-05 1.448445e-05 2.377641e-07 3.403992e-11
3.121779e-05 1.439409e-05 2.377641e-07 3.565555e-11
3.131919e-05 1.432098e-05 1.469463e-07 3.509592e-11
3.144843e-05 1.441651e-05 0.000000e+00 3.422024e-11
3.141017e-05 1.444507e-05 -1.469463e-07 3.470165e-11
3.131000e-05 1.451985e-05 -2.377641e-07 3.500577e-11
3.118619e-05 1.461228e-05 -2.377641e-07 3.336015e-11
3.108603e-05 1.468706e-05 -1.469463e-07 3.006769e-11
3.104777e-05 1.471562e-05 -3.061617e-23 2.820787e-11
3.108603e-05 1.468706e-05 1.469463e-07 3.006769e-11
3.118619e-05 1.461228e-05 2.377641e-07 3.336015e-11
3.131000e-05 1.451985e-05 2.377641e-07 3.500577e-11
3.141017e-05 1.444507e-05 1.469463e-07 3.470165e-11
3.154095e-05 1.453833e-05 0.000000e+00 3.399728e-11
3.150318e-05 1.456754e-05 -1.469463e-07 3.432949e-11
3.140430e-05 1.464402e-05 -2.377641e-07 3.438700e-11
3.128208e-05 1.473855e-05 -2.377641e-07 3.271294e-11
3.118321e-05 1.481502e-05 -1.469463e-07 2.966173e-11
3.114544e-05 1.484423e-05 -3.061617e-23 2.798237e-11
3.118321e-05 1.481502e-05 1.469463e-07 2.966173e-11
3.128208e-05 1.473855e-05 2.377641e-07 3.271294e-11
3.140430e-05 1.464402e-05 2.377641e-07 3.438700e-11
3.150318e-05 1.456754e-05 1.469463e-07 3.432949e-11
3.163549e-05 1.465846e-05 0.000000e+00 3.379076e-11
3.159824e-05 1.468833e-05 -1.469463e-07 3.398148e-11
3.150071e-05 1.476652e-05 -2.377641e-07 3.380302e-11
3.138016e-05 1.486316e-05 -2.377641e-07 3.210253e-11
3.128263e-05 1.494135e-05 -1.469463e-07 2.928512e-11
3.124538e-05 1.497122e-05 -3.061617e-23 2.777853e-11
3.128263e-05 1.494135e-05 1.469463e-07 2.928512e-11
3.138016e-05 1.486316e-05 2.377641e-07 3.210253e-11
3.150071e-05 1.476652e-05 2.377641e-07 3.380302e-11
3.159824e-05 1.468833e-05 1.469463e-07 3.398148e-11
3.173207e-05 1.477683e-05 0.000000e+00 3.360187e-11
3.169536e-05 1.480736e-05 -1.469463e-07 3.365967e-11
3.159924e-05 1.488727e-05 -2.377641e-07 3.325773e-11
3.148043e-05 1.498605e-05 -2.377641e-07 3.153336e-11
3.138431e-05 1.506597e-05 -1.469463e-07 2.894069e-11
3.134760e-05 1.509649e-05 -3.061617e-23 2.759800e-11
3.138431e-05 1.506597e-05 1.469463e-07 2.894069e-11
3.148043e-05 1.498605e-05 2.377641e-07 3.153336e-11
3.159924e-05 1.488727e-05 2.377641e-07 3.325773e-11
3.169536e-05 1.480736e-05 1.469463e-07 3.365967e-11
3.183071e-05 1.489337e-05 0.000000e+00 3.343178e-11
3.179456e-05 1.492456e-05 -1.469463e-07 3.336613e-11
3.169991e-05 1.500621e-05 -2.377641e-07 3.275513e-11
3.158293e-05 1.510714e-05 -2.377641e-07 3.100997e-11
3.148828e-05 1.518879e-05 -1.469463e-07 2.863127e-11
3.145213e-05 1.521998e-05 -3.061617e-23 2.744241e-11
3.148828e-05 1.518879e-05 1.469463e-07 2.863127e-11
3.158293e-05 1.510714e-05 2.377641e-07 3.100997e-11
3.169991e-05 1.500621e-05 2.377641e-07 3.275513e-11
3.179456e-05 1.492456e-05 1.469463e-07 3.336613e-11
3.193142e-05 1.500800e-05 0.000000e+00 3.328167e-11
3.189585e-05 1.503986e-05 -1.469463e-07 3.310288e-11
3.180274e-05 1.512325e-05 -2.377641e-07 3.229928e-11
3.168765e-05 1.522634e-05 -2.377641e-07 3.053704e-11
3.159454e-05 1.530974e-05 -1.469463e-07 2.835967e-11
3.155897e-05 1.534159e-05 -3.061617e-23 2.731336e-11
3.159454e-05 1.530974e-05 1.469463e-07 2.835967e-11
3.168765e-05 1.522634e-05 2.377641e-07 3.053704e-11
3.180274e-05 1.512325e-05 2.377641e-07 3.229928e-11
3.189585e-05 1.503986e-05 1.469463e-07 3.310288e-11
3.203420e-05 1.512065e-05 0.000000e+00 3.315265e-11
3.199924e-05 1.515317e-05 -1.469463e-07 3.287192e-11
3.190773e-05 1.523832e-05 -2.377641e-07 3.189422e-11
3.179462e-05 1.534357e-05 -2.377641e-07 3.011920e-11
3.170310e-05 1.542872e-05 -1.469463e-07 2.812865e-11
3.166815e-05 1.546125e-05 -3.061617e-23 2.721238e-11
3.170310e-05 1.542872e-05 1.469463e-07 2.812865e-11
3.179462e-05 1.534357e-05 2.377641e-07 3.011920e-11
3.190773e-05 1.523832e-05 2.377641e-07 3.189422e-11
3.199924e-05 1.515317e-05 1.469463e-07 3.287192e-11
3.213905e-05 1.523124e-05 0.000000e+00 3.304582e-11
3.210473e-05 1.526443e-05 -1.469463e-07 3.267517e-11
3.201489e-05 1.535134e-05 -2.377641e-07 3.154392e-11
3.190383e-05 1.545876e-05 -2.377641e-07 2.976103e-11
3.181398e-05 1.554566e-05 -1.469463e-07 2.794088e-11
3.177966e-05 1.557885e-05 -3.061617e-23 2.714097e-11
3.181398e-05 1.554566e-05 1.469463e-07 2.794088e-11
3.190383e-05 1.545876e-05 2.377641e-07 2.976103e-11
3.201489e-05 1.535134e-05 2.377641e-07 3.154392e-11
3.210473e-05 1.526443e-05 1.469463e-07 3.267517e-11
3.224598e-05 1.533969e-05 0.000000e+00 3.296220e-11
3.221233e-05 1.537356e-05 -1.469463e-07 3.251445e-11
3.212421e-05 1.546222e-05 -2.377641e-07 3.125217e-11
3.201529e-05 1.557180e-05 -2.377641e-07 2.946689e-11
3.192717e-05 1.566046e-05 -1.469463e-07 2.779884e-11
3.189351e-05 1.569433e-05 -3.061617e-23 2.710051e-11
3.192717e-05 1.566046e-05 1.469463e-07 2.779884e-11
3.201529e-05 1.557180e-05 2.377641e-07 2.946689e-11
3.212421e-05 1.546222e-05 2.377641e-07 3.125217e-11
3.221233e-05 1.537356e-05 1.469463e-07 3.251445e-11
3.235499e-05 1.544594e-05 0.000000e+00 3.290275e-11
3.232202e-05 1.548047e-05 -1.469463e-07 3.239146e-11
3.223569e-05 1.557088e-05 -2.377641e-07 3.102251e-11
3.212900e-05 1.568263e-05 -2.377641e-07 2.924086e-11
3.204268e-05 1.577304e-05 -1.469463e-07 2.770482e-11
3.200970e-05 1.580757e-05 -3.061617e-23 2.709228e-11
3.204268e-05 1.577304e-05 1.469463e-07 2.770482e-11
3.212900e-05 1.568263e-05 2.377641e-07 2.924086e-11
3.223569e-05 1.557088e-05 2.377641e-07 3.102251e-11
3.232202e-05 1.548047e-05 1.469463e-07 3.239146e-11
3.246605e-05 1.554989e-05 0.000000e+00 3.286837e-11
3.243380e-05 1.558509e-05 -1.469463e-07 3.230774e-11
3.234934e-05 1.567724e-05 -2.377641e-07 3.085814e-11
3.224494e-05 1.579115e-05 -2.377641e-07 2.908658e-11
3.216049e-05 1.588330e-05 -1.469463e-07 2.766086e-11
3.212823e-05 1.591850e-05 -3.061617e-23 2.711744e-11
3.216049e-05 1.588330e-05 1.469463e-07 2.766086e-11
3.224494e-05 1.579115e-05 2.377641e-07 2.908658e-11
3.234934e-05 1.567724e-05 2.377641e-07 3.085814e-11
3.243380e-05 1.558509e-05 1.469463e-07 3.230774e-11
3.257918e-05 1.565148e-05 0.000000e+00 3.285986e-11
3.254765e-05 1.568734e-05 -1.469463e-07 3.226465e-11
3.246513e-05 1.578123e-05 -2.377641e-07 3.076181e-11
3.236312e-05 1.589728e-05 -2.377641e-07 2.900713e-11
3.228060e-05 1.599116e-05 -1.469463e-07 2.766867e-11
3.224908e-05 1.602703e-05 -3.061617e-23 2.717700e-11
3.228060e-05 1.599116e-05 1.469463e-07 2.766867e-11
3.236312e-05 1.589728e-05 2.377641e-07 2.900713e-11
3.246513e-05 1.578123e-05 2.377641e-07 3.076181e-11
3.254765e-05 1.568734e-05 1.469463e-07 3.226465e-11
3.269434e-05 1.575062e-05 0.000000e+00 3.287793e-11
3.266358e-05 1.578714e-05 -1.469463e-07 3.226336e-11
3.258305e-05 1.588275e-05 -2.377641e-07 3.073579e-11
3.248352e-05 1.600092e-05 -2.377641e-07 2.900499e-11
3.240299e-05 1.609653e-05 -1.469463e-07 2.772964e-11
3.237224e-05 1.613305e-05 -3.061617e-23 2.727181e-11
3.240299e-05 1.609653e-05 1.469463e-07 2.772964e-11
3.248352e-05 1.600092e-05 2.377641e-07 2.900499e-11
3.258305e-05 1.588275e-05 2.377641e-07 3.073579e-11
3.266358e-05 1.578714e-05 1.469463e-07 3.226336e-11
3.281151e-05 1.584724e-05 0.000000e+00 3.292316e-11
3.278155e-05 1.588441e-05 -1.469463e-07 3.230479e-11
3.270309e-05 1.598172e-05 -2.377641e-07 3.078172e-11
3.260611e-05 1.610200e-05 -2.377641e-07 2.908186e-11
3.252766e-05 1.619931e-05 -1.469463e-07 2.784475e-11
3.249769e-05 1.623648e-05 -3.061617e-23 2.740256e-11
3.252766e-05 1.619931e-05 1.469463e-07 2.784475e-11
3.260611e-05 1.610200e-05 2.377641e-07 2.908186e-11
3.270309e-05 1.598172e-05 2.377641e-07 3.078172e-11
3.278155e-05 1.588441e-05 1.469463e-07 3.230479e-11
3.293069e-05 1.594125e-05 0.000000e+00 3.299606e-11
3.290154e-05 1.597906e-05 -1.469463e-07 3.238962e-11
3.282522e-05 1.607806e-05 -2.377641e-07 3.090064e-11
3.273088e-05 1.620042e-05 -2.377641e-07 2.923870e-11
3.265456e-05 1.629942e-05 -1.469463e-07 2.801462e-11
3.262541e-05 1.633723e-05 -3.061617e-23 2.756976e-11
3.265456e-05 1.629942e-05 1.469463e-07 2.801462e-11
3.273088e-05 1.620042e-05 2.377641e-07 2.923870e-11
3.282522e-05 1.607806e-05 2.377641e-07 3.090064e-11
3.290154e-05 1.597906e-05 1.469463e-07 3.238962e-11
3.305183e-05 1.603257e-05 0.000000e+00 3.309698e-11
3.302352e-05 1.607102e-05 -1.469463e-07 3.251828e-11
3.294941e-05 1.617168e-05 -2.377641e-07 3.109291e-11
3.285780e-05 1.629610e-05 -2.377641e-07 2.947561e-11
3.278368e-05 1.639675e-05 -1.469463e-07 2.823944e-11
3.275537e-05 1.643520e-05 -3.061617e-23 2.777371e-11
3.278368e-05 1.639675e-05 1.469463e-07 2.823944e-11
3.285780e-05 1.629610e-05 2.377641e-07 2.947561e-11
3.294941e-05 1.617168e-05 2.377641e-07 3.109291e-11
3.302352e-05 1.607102e-05 1.469463e-07 3.251828e-11
3.317492e-05 1.612114e-05 0.000000e+00 3.322617e-11
3.314747e-05 1.616021e-05 -1.469463e-07 3.269094e-11
3.307563e-05 1.626250e-05 -2.377641e-07 3.135824e-11
3.298683e-05 1.638894e-05 -2.377641e-07 2.979193e-11
3.291499e-05 1.649123e-05 -1.469463e-07 2.851898e-11
3.288754e-05 1.653030e-05 -3.061617e-23 2.801456e-11
3.291499e-05 1.649123e-05 1.469463e-07 2.851898e-11
3.298683e-05 1.638894e-05 2.377641e-07 2.979193e-11
3.307563e-05 1.626250e-05 2.377641e-07 3.135824e-11
3.314747e-05 1.616021e-05 1.469463e-07 3.269094e-11
3.329990e-05 1.620686e-05 0.000000e+00 3.338373e-11
3.327335e-05 1.624655e-05 -1.469463e-07 3.290748e-11
3.320385e-05 1.635044e-05 -2.377641e-07 3.169567e-11
3.311794e-05 1.647886e-05 -2.377641e-07 3.018620e-11
3.304844e-05 1.658276e-05 -1.469463e-07 2.885264e-11
3.302189e-05 1.662244e-05 -3.061617e-23 2.829225e-11
3.304844e-05 1.658276e-05 1.469463e-07 2.885264e-11
3.311794e-05 1.647886e-05 2.377641e-07 3.018620e-11
3.320385e-05 1.635044e-05 2.377641e-07 3.169567e-11
3.327335e-05 1.624655e-05 1.469463e-07 3.290748e-11
3.342675e-05 1.628967e-05 0.000000e+00 3.356966e-11
3.340112e-05 1.632995e-05 -1.469463e-07 3.316753e-11
3.333403e-05 1.643542e-05 -2.377641e-07 3.210363e-11
3.325109e-05 1.656578e-05 -2.377641e-07 3.065628e-11
3.318400e-05 1.667125e-05 -1.469463e-07 2.923944e-11
3.315837e-05 1.671153e-05 -3.061617e-23 2.860656e-11
3.318400e-05 1.667125e-05 1.469463e-07 2.923944e-11
3.325109e-05 1.656578e-05 2.377641e-07 3.065628e-11
3.333403e-05 1.643542e-05 2.377641e-07 3.210363e-11
3.340112e-05 1.632995e-05 1.469463e-07 3.316753e-11
3.355542e-05 1.636947e-05 0.000000e+00 3.378380e-11
3.353074e-05 1.641034e-05 -1.469463e-07 3.347049e-11
3.346612e-05 1.651734e-05 -2.377641e-07 3.258002e-11
3.338624e-05 1.664960e-05 -2.377641e-07 3.119943e-11
3.332162e-05 1.675660e-05 -1.469463e-07 2.967807e-11
3.329693e-05 1.679747e-05 -3.061617e-23 2.895708e-11
3.332162e-05 1.675660e-05 1.469463e-07 2.967807e-11
3.338624e-05 1.664960e-05 2.377641e-07 3.119943e-11
3.346612e-05 1.651734e-05 2.377641e-07 3.258002e-11
3.353074e-05 1.641034e-05 1.469463e-07 3.347049e-11
3.368587e-05 1.644621e-05 0.000000e+00 3.402588e-11
3.366215e-05 1.648765e-05 -1.469463e-07 3.381547e-11
3.360007e-05 1.659614e-05 -2.377641e-07 3.312224e-11
3.352333e-05 1.673025e-05 -2.377641e-07 3.181237e-11
3.346125e-05 1.683874e-05 -1.469463e-07 3.016691e-11
3.343753e-05 1.688018e-05 -3.061617e-23 2.934327e-11
3.346125e-05 1.683874e-05 1.469463e-07 3.016691e-11
3.352333e-05 1.673025e-05 2.377641e-07 3.181237e-11
3.360007e-05 1.659614e-05 2.377641e-07 3.312224e-11
3.366215e-05 1.648765e-05 1.469463e-07 3.381547e-11
3.381804e-05 1.651980e-05 0.000000e+00 3.429551e-11
3.379532e-05 1.656180e-05 -1.469463e-07 3.420140e-11
3.373584e-05 1.667174e-05 -2.377641e-07 3.372730e-11
3.366231e-05 1.680763e-05 -2.377641e-07 3.249144e-11
3.360283e-05 1.691757e-05 -1.469463e-07 3.070410e-11
3.358011e-05 1.695957e-05 -3.061617e-23 2.976441e-11
3.360283e-05 1.691757e-05 1.469463e-07 3.070410e-11
3.366231e-05 1.680763e-05 2.377641e-07 3.249144e-11
3.373584e-05 1.667174e-05 2.377641e-07 3.372730e-11
3.379532e-05 1.656180e-05 1.469463e-07 3.420140e-11
3.395187e-05 1.659018e-05 0.000000e+00 3.459218e-11
3.393017e-05 1.663270e-05 -1.469463e-07 3.462700e-11
3.387336e-05 1.674405e-05 -2.377641e-07 3.439188e-11
3.380313e-05 1.688167e-05 -2.377641e-07 3.323269e-11
3.374631e-05 1.699302e-05 -1.469463e-07 3.128757e-11
3.372461e-05 1.703554e-05 -3.061617e-23 3.021968e-11
3.374631e-05 1.699302e-05 1.469463e-07 3.128757e-11
3.380313e-05 1.688167e-05 2.377641e-07 3.323269e-11
3.387336e-05 1.674405e-05 2.377641e-07 3.439188e-11
3.393017e-05 1.663270e-05 1.469463e-07 3.462700e-11
3.408732e-05 1.665726e-05 0.000000e+00 3.491528e-11
3.406666e-05 1.670030e-05 -1.469463e-07 3.509080e-11
3.401257e-05 1.681299e-05 -2.377641e-07 3.511244e-11
3.394571e-05 1.695229e-05 -2.377641e-07 3.403195e-11
3.389163e-05 1.706498e-05 -1.469463e-07 3.191508e-11
3.387097e-05 1.710803e-05 -3.061617e-23 3.070812e-11
3.389163e-05 1.706498e-05 1.469463e-07 3.191508e-11
3.394571e-05 1.695229e-05 2.377641e-07 3.403195e-11
3.401257e-05 1.681299e-05 2.377641e-07 3.511244e-11
3.406666e-05 1.670030e-05 1.469463e-07 3.509080e-11
3.422431e-05 1.672098e-05 0.000000e+00 3.526407e-11
3.420471e-05 1.676452e-05 -1.469463e-07 3.559119e-11
3.415341e-05 1.687851e-05 -2.377641e-07 3.588526e-11
3.409000e-05 1.701940e-05 -2.377641e-07 3.488496e-11
3.403870e-05 1.713339e-05 -1.469463e-07 3.258428e-11
3.401911e-05 1.717693e-05 -3.061617e-23 3.122871e-11
3.403870e-05 1.713339e-05 1.469463e-07 3.258428e-11
3.409000e-05 1.701940e-05 2.377641e-07 3.488496e-11
3.415341e-05 1.687851e-05 2.377641e-07 3.588526e-11
3.420471e-05 1.676452e-05 1.469463e-07 3.559119e-11
3.436278e-05 1.678127e-05 0.000000e+00 3.563775e-11
3.434427e-05 1.682528e-05 -1.469463e-07 3.612642e-11
3.429581e-05 1.694051e-05 -2.377641e-07 3.670654e-11
3.423592e-05 1.708294e-05 -2.377641e-07 3.578743e-11
3.418747e-05 1.719816e-05 -1.469463e-07 3.329273e-11
3.416896e-05 1.724218e-05 -3.061617e-23 3.178031e-11
3.418747e-05 1.719816e-05 1.469463e-07 3.329273e-11
3.423592e-05 1.708294e-05 2.377641e-07 3.578743e-11
3.429581e-05 1.694051e-05 2.377641e-07 3.670654e-11
3.434427e-05 1.682528e-05 1.469463e-07 3.612642e-11
3.450265e-05 1.683806e-05 0.000000e+00 3.603544e-11
3.448525e-05 1.688253e-05 -1.469463e-07 3.669467e-11
3.443970e-05 1.699893e-05 -2.377641e-07 3.757245e-11
3.438340e-05 1.714282e-05 -2.377641e-07 3.673508e-11
3.433784e-05 1.725922e-05 -1.469463e-07 3.403795e-11
3.432045e-05 1.730368e-05 -3.061617e-23 3.236173e-11
3.433784e-05 1.725922e-05 1.469463e-07 3.403795e-11
3.438340e-05 1.714282e-05 2.377641e-07 3.673508e-11
3.443970e-05 1.699893e-05 2.377641e-07 3.757245e-11
3.448525e-05 1.688253e-05 1.469463e-07 3.669467e-11
3.464386e-05 1.689130e-05 0.000000e+00 3.645617e-11
3.462759e-05 1.693619e-05 -1.469463e-07 3.729401e-11
3.458500e-05 1.705371e-05 -2.377641e-07 3.847917e-11
3.453235e-05 1.719897e-05 -2.377641e-07 3.772373e-11
3.448975e-05 1.731649e-05 -1.469463e-07 3.481742e-11
3.447348e-05 1.736138e-05 -3.061617e-23 3.297174e-11
3.448975e-05 1.731649e-05 1.469463e-07 3.481742e-11
3.453235e-05 1.719897e-05 2.377641e-07 3.772373e-11
3.458500e-05 1.705371e-05 2.377641e-07 3.847917e-11
3.462759e-05 1.693619e-05 1.469463e-07 3.729401e-11
3.478633e-05 1.694092e-05 0.000000e+00 3.689891e-11
3.477121e-05 1.698621e-05 -1.469463e-07 3.792247e-11
3.473162e-05 1.710478e-05 -2.377641e-07 3.942292e-11
3.468269e-05 1.725133e-05 -2.377641e-07 3.874932e-11
3.464311e-05 1.736990e-05 -1.469463e-07 3.562866e-11
3.462798e-05 1.741519e-05 -3.061617e-23 3.360904e-11
3.464311e-05 1.736990e-05 1.469463e-07 3.562866e-11
3.468269e-05 1.725133e-05 2.377641e-07 3.874932e-11
3.473162e-05 1.710478e-05 2.377641e-07 3.942292e-11
3.477121e-05 1.698621e-05 1.469463e-07 3.792247e-11
3.492998e-05 1.698686e-05 0.000000e+00 3.736261e-11
3.491602e-05 1.703253e-05 -1.469463e-07 3.857805e-11
3.487949e-05 1.715207e-05 -2.377641e-07 4.040005e-11
3.483434e-05 1.729983e-05 -2.377641e-07 3.980791e-11
3.479781e-05 1.741938e-05 -1.469463e-07 3.646922e-11
3.478386e-05 1.746504e-05 -3.061617e-23 3.427235e-11
3.479781e-05 1.741938e-05 1.469463e-07 3.646922e-11
3.483434e-05 1.729983e-05 2.377641e-07 3.980791e-11
3.487949e-05 1.715207e-05 2.377641e-07 4.040005e-11
3.491602e-05 1.703253e-05 1.469463e-07 3.857805e-11
3.507471e-05 1.702907e-05 0.000000e+00 3.784615e-11
3.506194e-05 1.707508e-05 -1.469463e-07 3.925874e-11
3.502852e-05 1.719553e-05 -2.377641e-07 4.140700e-11
3.498721e-05 1.734441e-05 -2.377641e-07 4.089574e-11
3.495378e-05 1.746486e-05 -1.469463e-07 3.733667e-11
3.494102e-05 1.751087e-05 -3.061617e-23 3.496035e-11
3.495378e-05 1.746486e-05 1.469463e-07 3.733667e-11
3.498721e-05 1.734441e-05 2.377641e-07 4.089574e-11
3.502852e-05 1.719553e-05 2.377641e-07 4.140700e-11
3.506194e-05 1.707508e-05 1.469463e-07 3.925874e-11
3.522045e-05 1.706750e-05 0.000000e+00 3.834841e-11
3.520889e-05 1.711382e-05 -1.469463e-07 3.996252e-11
3.517861e-05 1.723510e-05 -2.377641e-07 4.244034e-11
3.514119e-05 1.738501e-05 -2.377641e-07 4.200924e-11
3.511091e-05 1.750629e-05 -1.469463e-07 3.822868e-11
3.509935e-05 1.755261e-05 -3.061617e-23 3.567171e-11
3.511091e-05 1.750629e-05 1.469463e-07 3.822868e-11
3.514119e-05 1.738501e-05 2.377641e-07 4.200924e-11
3.517861e-05 1.723510e-05 2.377641e-07 4.244034e-11
3.520889e-05 1.711382e-05 1.469463e-07 3.996252e-11
3.536710e-05 1.710209e-05 0.000000e+00 3.886824e-11
3.535676e-05 1.714871e-05 -1.469463e-07 4.068741e-11
3.532967e-05 1.727074e-05 -2.377641e-07 4.349679e-11
3.529619e-05 1.742157e-05 -2.377641e-07 4.314500e-11
3.526911e-05 1.754360e-05 -1.469463e-07 3.914297e-11
3.525876e-05 1.759022e-05 -3.061617e-23 3.640513e-11
3.526911e-05 1.754360e-05 1.469463e-07 3.914297e-11
3.529619e-05 1.742157e-05 2.377641e-07 4.314500e-11
3.532967e-05 1.727074e-05 2.377641e-07 4.349679e-11
3.535676e-05 1.714871e-05 1.469463e-07 4.068741e-11
3.551458e-05 1.713281e-05 0.000000e+00 3.940448e-11
3.550546e-05 1.717968e-05 -1.469463e-07 4.143145e-11
3.548161e-05 1.730238e-05 -2.377641e-07 4.457323e-11
3.545212e-05 1.745405e-05 -2.377641e-07 4.429979e-11
3.542826e-05 1.757675e-05 -1.469463e-07 4.007735e-11
3.541915e-05 1.762362e-05 -3.061617e-23 3.715930e-11
3.542826e-05 1.757675e-05 1.469463e-07 4.007735e-11
3.545212e-05 1.745405e-05 2.377641e-07 4.429979e-11
3.548161e-05 1.730238e-05 2.377641e-07 4.457323e-11
3.550546e-05 1.717968e-05 1.469463e-07 4.143145e-11
3.566277e-05 1.715960e-05 0.000000e+00 3.995598e-11
3.565491e-05 1.720670e-05 -1.469463e-07 4.219274e-11
3.563431e-05 1.732999e-05 -2.377641e-07 4.566669e-11
3.560886e-05 1.748239e-05 -2.377641e-07 4.547058e-11
3.558827e-05 1.760568e-05 -1.469463e-07 4.102972e-11
3.558040e-05 1.765277e-05 -3.061617e-23 3.793295e-11
3.558827e-05 1.760568e-05 1.469463e-07 4.102972e-11
3.560886e-05 1.748239e-05 2.377641e-07 4.547058e-11
3.563431e-05 1.732999e-05 2.377641e-07 4.566669e-11
3.565491e-05 1.720670e-05 1.469463e-07 4.219274e-11
3.581160e-05 1.718244e-05 0.000000e+00 4.052160e-11
3.580499e-05 1.722973e-05 -1.469463e-07 4.296942e-11
3.578769e-05 1.735353e-05 -2.377641e-07 4.677437e-11
3.576631e-05 1.750655e-05 -2.377641e-07 4.665451e-11
3.574901e-05 1.763035e-05 -1.469463e-07 4.199807e-11
3.574241e-05 1.767763e-05 -3.061617e-23 3.872482e-11
3.574901e-05 1.763035e-05 1.469463e-07 4.199807e-11
3.576631e-05 1.750655e-05 2.377641e-07 4.665451e-11
3.578769e-05 1.735353e-05 2.377641e-07 4.677437e-11
3.580499e-05 1.722973e-05 1.469463e-07 4.296942e-11
3.596094e-05 1.720129e-05 0.000000e+00 4.110024e-11
3.595561e-05 1.724873e-05 -1.469463e-07 4.375971e-11
3.594163e-05 1.737295e-05 -2.377641e-07 4.789361e-11
3.592436e-05 1.752649e-05 -2.377641e-07 4.784891e-11
3.591039e-05 1.765071e-05 -1.469463e-07 4.298047e-11
3.590505e-05 1.769815e-05 -3.061617e-23 3.953369e-11
3.591039e-05 1.765071e-05 1.469463e-07 4.298047e-11
3.592436e-05 1.752649e-05 2.377641e-07 4.784891e-11
3.594163e-05 1.737295e-05 2.377641e-07 4.789361e-11
3.595561e-05 1.724873e-05 1.469463e-07 4.375971e-11
3.611072e-05 1.721611e-05 0.000000e+00 4.169079e-11
3.610666e-05 1.726369e-05 -1.469463e-07 4.456189e-11
3.609603e-05 1.738823e-05 -2.377641e-07 4.902194e-11
3.608290e-05 1.754218e-05 -2.377641e-07 4.905126e-11
3.607227e-05 1.766673e-05 -1.469463e-07 4.397512e-11
3.606821e-05 1.771430e-05 -3.061617e-23 4.035837e-11
3.607227e-05 1.766673e-05 1.469463e-07 4.397512e-11
3.608290e-05 1.754218e-05 2.377641e-07 4.905126e-11
3.609603e-05 1.738823e-05 2.377641e-07 4.902194e-11
3.610666e-05 1.726369e-05 1.469463e-07 4.456189e-11
3.626081e-05 1.722689e-05 0.000000e+00 4.229222e-11
3.625803e-05 1.727455e-05 -1.469463e-07 4.537433e-11
3.625078e-05 1.739934e-05 -2.377641e-07 5.015703e-11
3.624181e-05 1.755359e-05 -2.377641e-07 5.025923e-11
3.623455e-05 1.767838e-05 -1.469463e-07 4.498029e-11
3.623178e-05 1.772605e-05 -3.061617e-23 4.119771e-11
3.623455e-05 1.767838e-05 1.469463e-07 4.498029e-11
3.624181e-05 1.755359e-05 2.377641e-07 5.025923e-11
3.625078e-05 1.739934e-05 2.377641e-07 5.015703e-11
3.625803e-05 1.727455e-05 1.469463e-07 4.537433e-11
3.641111e-05 1.723360e-05 0.000000e+00 4.290351e-11
3.640963e-05 1.728132e-05 -1.469463e-07 4.619550e-11
3.640576e-05 1.740626e-05 -2.377641e-07 5.129672e-11
3.640098e-05 1.756069e-05 -2.377641e-07 5.147066e-11
3.639711e-05 1.768563e-05 -1.469463e-07 4.599437e-11
3.639563e-05 1.773336e-05 -3.061617e-23 4.205061e-11
3.639711e-05 1.768563e-05 1.469463e-07 4.599437e-11
3.640098e-05 1.756069e-05 2.377641e-07 5.147066e-11
3.640576e-05 1.740626e-05 2.377641e-07 5.129672e-11
3.640963e-05 1.728132e-05 1.469463e-07 4.619550e-11
3.656152e-05 1.723622e-05 0.000000e+00 4.352373e-11
3.656134e-05 1.728396e-05 -1.469463e-07 4.702393e-11
3.656087e-05 1.740896e-05 -2.377641e-07 5.243899e-11
3.656029e-05 1.756347e-05 -2.377641e-07 5.268351e-11
3.655982e-05 1.768847e-05 -1.469463e-07 4.701583e-11
3.655964e-05 1.773621e-05 -3.061617e-23 4.291600e-11
3.655982e-05 1.768847e-05 1.469463e-07 4.701583e-11
3.656029e-05 1.756347e-05 2.377641e-07 5.268351e-11
3.656087e-05 1.740896e-05 2.377641e-07 5.243899e-11
3.656134e-05 1.728396e-05 1.469463e-07 4.702393e-11
3.671192e-05 1.723474e-05 0.000000e+00 4.415197e-11
3.671305e-05 1.728247e-05 -1.469463e-07 4.785828e-11
3.671599e-05 1.740744e-05 -2.377641e-07 5.358199e-11
3.671962e-05 1.756190e-05 -2.377641e-07 5.389595e-11
3.672256e-05 1.768687e-05 -1.469463e-07 4.804326e-11
3.672368e-05 1.773460e-05 -3.061617e-23 4.379287e-11
3.672256e-05 1.768687e-05 1.469463e-07 4.804326e-11
3.671962e-05 1.756190e-05 2.377641e-07 5.389595e-11
3.671599e-05 1.740744e-05 2.377641e-07 5.358199e-11
3.671305e-05 1.728247e-05 1.469463e-07 4.785828e-11
3.686222e-05 1.722915e-05 0.000000e+00 4.478741e-11
3.686464e-05 1.727684e-05 -1.469463e-07 4.869728e-11
3.687100e-05 1.740168e-05 -2.377641e-07 5.472402e-11
3.687886e-05 1.755598e-05 -2.377641e-07 5.510628e-11
3.688521e-05 1.768082e-05 -1.469463e-07 4.907534e-11
3.688764e-05 1.772851e-05 -3.061617e-23 4.468026e-11
3.688521e-05 1.768082e-05 1.469463e-07 4.907534e-11
3.687886e-05 1.755598e-05 2.377641e-07 5.510628e-11
3.687100e-05 1.740168e-05 2.377641e-07 5.472402e-11
3.686464e-05 1.727684e-05 1.469463e-07 4.869728e-11
3.701229e-05 1.721946e-05 0.000000e+00 4.542929e-11
3.701602e-05 1.726706e-05 -1.469463e-07 4.953980e-11
3.702579e-05 1.739167e-05 -2.377641e-07 5.586355e-11
3.703787e-05 1.754571e-05 -2.377641e-07 5.631296e-11
3.704765e-05 1.767033e-05 -1.469463e-07 5.011087e-11
3.705138e-05 1.771792e-05 -3.061617e-23 4.557728e-11
3.704765e-05 1.767033e-05 1.469463e-07 5.011087e-11
3.703787e-05 1.754571e-05 2.377641e-07 5.631296e-11
3.702579e-05 1.739167e-05 2.377641e-07 5.586355e-11
3.701602e-05 1.726706e-05 1.469463e-07 4.953980e-11
3.716203e-05 1.720565e-05 0.000000e+00 4.607696e-11
3.716706e-05 1.725313e-05 -1.469463e-07 5.038481e-11
3.718025e-05 1.737743e-05 -2.377641e-07 5.699917e-11
3.719655e-05 1.753107e-05 -2.377641e-07 5.751461e-11
3.720974e-05 1.765538e-05 -1.469463e-07 5.114874e-11
3.721478e-05 1.770286e-05 -3.061617e-23 4.648307e-11
3.720974e-05 1.765538e-05 1.469463e-07 5.114874e-11
3.719655e-05 1.753107e-05 2.377641e-07 5.751461e-11
3.718025e-05 1.737743e-05 2.377641e-07 5.699917e-11
3.716706e-05 1.725313e-05 1.469463e-07 5.038481e-11
3.731132e-05 1.718773e-05 0.000000e+00 4.672981e-11
3.731766e-05 1.723506e-05 -1.469463e-07 5.123138e-11
3.733426e-05 1.735895e-05 -2.377641e-07 5.812968e-11
3.735477e-05 1.751209e-05 -2.377641e-07 5.871000e-11
3.737137e-05 1.763598e-05 -1.469463e-07 5.218798e-11
3.737771e-05 1.768331e-05 -3.061617e-23 4.739688e-11
3.737137e-05 1.763598e-05 1.469463e-07 5.218798e-11
3.735477e-05 1.751209e-05 2.377641e-07 5.871000e-11
3.733426e-05 1.735895e-05 2.377641e-07 5.812968e-11
3.731766e-05 1.723506e-05 1.469463e-07 5.123138e-11
3.746006e-05 1.716572e-05 0.000000e+00 4.738738e-11
3.746770e-05 1.721286e-05 -1.469463e-07 5.207875e-11
3.748770e-05 1.733625e-05 -2.377641e-07 5.925401e-11
3.751241e-05 1.748876e-05 -2.377641e-07 5.989807e-11
3.753241e-05 1.761215e-05 -1.469463e-07 5.322769e-11
3.754005e-05 1.765929e-05 -3.061617e-23 4.831798e-11
3.753241e-05 1.761215e-05 1.469463e-07 5.322769e-11
3.751241e-05 1.748876e-05 2.377641e-07 5.989807e-11
3.748770e-05 1.733625e-05 2.377641e-07 5.925401e-11
3.746770e-05 1.721286e-05 1.469463e-07 5.207875e-11
3.760814e-05 1.713963e-05 0.000000e+00 4.804926e-11
3.761707e-05 1.718654e-05 -1.469463e-07 5.292625e-11
3.764045e-05 1.730933e-05 -2.377641e-07 6.037125e-11
3.766935e-05 1.746111e-05 -2.377641e-07 6.107792e-11
3.769273e-05 1.758391e-05 -1.469463e-07 5.426714e-11
3.770166e-05 1.763081e-05 -3.061617e-23 4.924576e-11
3.769273e-05 1.758391e-05 1.469463e-07 5.426714e-11
3.766935e-05 1.746111e-05 2.377641e-07 6.107792e-11
3.764045e-05 1.730933e-05 2.377641e-07 6.037125e-11
3.761707e-05 1.718654e-05 1.469463e-07 5.292625e-11
3.775545e-05 1.710948e-05 0.000000e+00 4.871521e-11
3.776566e-05 1.715612e-05 -1.469463e-07 5.377336e-11
3.779241e-05 1.727823e-05 -2.377641e-07 6.148069e-11
3.782547e-05 1.742916e-05 -2.377641e-07 6.224883e-11
3.785222e-05 1.755126e-05 -1.469463e-07 5.530569e-11
3.786243e-05 1.759790e-05 -3.061617e-23 5.017967e-11
3.785222e-05 1.755126e-05 1.469463e-07 5.530569e-11
3.782547e-05 1.742916e-05 2.377641e-07 6.224883e-11
3.779241e-05 1.727823e-05 2.377641e-07 6.148069e-11
3.776566e-05 1.715612e-05 1.469463e-07 5.377336e-11
3.790187e-05 1.707529e-05 0.000000e+00 4.938506e-11
3.791337e-05 1.712163e-05 -1.469463e-07 5.461974e-11
3.794346e-05 1.724296e-05 -2.377641e-07 6.258178e-11
3.798065e-05 1.739292e-05 -2.377641e-07 6.341024e-11
3.801074e-05 1.751425e-05 -1.469463e-07 5.634284e-11
3.802223e-05 1.756059e-05 -3.061617e-23 5.111926e-11
3.801074e-05 1.751425e-05 1.469463e-07 5.634284e-11
3.798065e-05 1.739292e-05 2.377641e-07 6.341024e-11
3.794346e-05 1.724296e-05 2.377641e-07 6.258178e-11
3.791337e-05 1.712163e-05 1.469463e-07 5.461974e-11
3.804731e-05 1.703709e-05 0.000000e+00 5.005882e-11
3.806007e-05 1.708310e-05 -1.469463e-07 5.546516e-11
3.809348e-05 1.720355e-05 -2.377641e-07 6.367418e-11
3.813478e-05 1.735244e-05 -2.377641e-07 6.456179e-11
3.816818e-05 1.747289e-05 -1.469463e-07 5.737827e-11
3.818094e-05 1.751890e-05 -3.061617e-23 5.206419e-11
3.816818e-05 1.747289e-05 1.469463e-07 5.737827e-11
3.813478e-05 1.735244e-05 2.377641e-07 6.456179e-11
3.809348e-05 1.720355e-05 2.377641e-07 6.367418e-11
3.806007e-05 1.708310e-05 1.469463e-07 5.546516e-11
3.819166e-05 1.699491e-05 0.000000e+00 5.073662e-11
3.820568e-05 1.704055e-05 -1.469463e-07 5.630961e-11
3.824237e-05 1.716005e-05 -2.377641e-07 6.475774e-11
3.828773e-05 1.730775e-05 -2.377641e-07 6.570334e-11
3.832443e-05 1.742724e-05 -1.469463e-07 5.841176e-11
3.833844e-05 1.747288e-05 -3.061617e-23 5.301424e-11
3.832443e-05 1.742724e-05 1.469463e-07 5.841176e-11
3.828773e-05 1.730775e-05 2.377641e-07 6.570334e-11
3.824237e-05 1.716005e-05 2.377641e-07 6.475774e-11
3.820568e-05 1.704055e-05 1.469463e-07 5.630961e-11
3.833481e-05 1.694879e-05 0.000000e+00 5.141878e-11
3.835007e-05 1.699403e-05 -1.469463e-07 5.715324e-11
3.839002e-05 1.711248e-05 -2.377641e-07 6.583254e-11
3.843940e-05 1.725888e-05 -2.377641e-07 6.683493e-11
3.847935e-05 1.737733e-05 -1.469463e-07 5.944331e-11
3.849461e-05 1.742257e-05 -3.061617e-23 5.396930e-11
3.847935e-05 1.737733e-05 1.469463e-07 5.944331e-11
3.843940e-05 1.725888e-05 2.377641e-07 6.683493e-11
3.839002e-05 1.711248e-05 2.377641e-07 6.583254e-11
3.835007e-05 1.699403e-05 1.469463e-07 5.715324e-11
3.847666e-05 1.689877e-05 0.000000e+00 5.210577e-11
3.849315e-05 1.694358e-05 -1.469463e-07 5.799643e-11
3.853631e-05 1.706089e-05 -2.377641e-07 6.689888e-11
3.858967e-05 1.720590e-05 -2.377641e-07 6.795687e-11
3.863284e-05 1.732321e-05 -1.469463e-07 6.047310e-11
3.864932e-05 1.736802e-05 -3.061617e-23 5.492944e-11
3.863284e-05 1.732321e-05 1.469463e-07 6.047310e-11
3.858967e-05 1.720590e-05 2.377641e-07 6.795687e-11
3.853631e-05 1.706089e-05 2.377641e-07 6.689888e-11
3.849315e-05 1.694358e-05 1.469463e-07 5.799643e-11
3.861711e-05 1.684490e-05 0.000000e+00 5.279829e-11
3.863481e-05 1.688925e-05 -1.469463e-07 5.883976e-11
3.868116e-05 1.700534e-05 -2.377641e-07 6.795735e-11
3.873844e-05 1.714884e-05 -2.377641e-07 6.906971e-11
3.878478e-05 1.726493e-05 -1.469463e-07 6.150151e-11
3.880248e-05 1.730927e-05 -3.061617e-23 5.589491e-11
3.878478e-05 1.726493e-05 1.469463e-07 6.150151e-11
3.873844e-05 1.714884e-05 2.377641e-07 6.906971e-11
3.868116e-05 1.700534e-05 2.377641e-07 6.795735e-11
3.863481e-05 1.688925e-05 1.469463e-07 5.883976e-11
3.875607e-05 1.678722e-05 0.000000e+00 5.349725e-11
3.877497e-05 1.683107e-05 -1.469463e-07 5.968409e-11
3.882444e-05 1.694586e-05 -2.377641e-07 6.900882e-11
3.888559e-05 1.708776e-05 -2.377641e-07 7.017432e-11
3.893507e-05 1.720255e-05 -1.469463e-07 6.252920e-11
3.895396e-05 1.724640e-05 -3.061617e-23 5.686615e-11
3.893507e-05 1.720255e-05 1.469463e-07 6.252920e-11
3.888559e-05 1.708776e-05 2.377641e-07 7.017432e-11
3.882444e-05 1.694586e-05 2.377641e-07 6.900882e-11
3.877497e-05 1.683107e-05 1.469463e-07 5.968409e-11
3.889344e-05 1.672579e-05 0.000000e+00 5.420383e-11
3.891351e-05 1.676911e-05 -1.469463e-07 6.053056e-11
3.896607e-05 1.688253e-05 -2.377641e-07 7.005449e-11
3.903103e-05 1.702272e-05 -2.377641e-07 7.127188e-11
3.908359e-05 1.713613e-05 -1.469463e-07 6.355710e-11
3.910367e-05 1.717945e-05 -3.061617e-23 5.784388e-11
3.908359e-05 1.713613e-05 1.469463e-07 6.355710e-11
3.903103e-05 1.702272e-05 2.377641e-07 7.127188e-11
3.896607e-05 1.688253e-05 2.377641e-07 7.005449e-11
3.891351e-05 1.676911e-05 1.469463e-07 6.053056e-11
3.902912e-05 1.666067e-05 0.000000e+00 5.491949e-11
3.905036e-05 1.670343e-05 -1.469463e-07 6.138063e-11
3.910595e-05 1.681539e-05 -2.377641e-07 7.109594e-11
3.917466e-05 1.695378e-05 -2.377641e-07 7.236397e-11
3.923025e-05 1.706574e-05 -1.469463e-07 6.458651e-11
3.925148e-05 1.710850e-05 -3.061617e-23 5.882914e-11
3.923025e-05 1.706574e-05 1.469463e-07 6.458651e-11
3.917466e-05 1.695378e-05 2.377641e-07 7.236397e-11
3.910595e-05 1.681539e-05 2.377641e-07 7.109594e-11
3.905036e-05 1.670343e-05 1.469463e-07 6.138063e-11
3.916304e-05 1.659191e-05 0.000000e+00 5.564601e-11
3.918541e-05 1.663409e-05 -1.469463e-07 6.223614e-11
3.924398e-05 1.674452e-05 -2.377641e-07 7.213520e-11
3.931637e-05 1.688102e-05 -2.377641e-07 7.345265e-11
3.937494e-05 1.699145e-05 -1.469463e-07 6.561915e-11
3.939731e-05 1.703363e-05 -3.061617e-23 5.982334e-11
3.937494e-05 1.699145e-05 1.469463e-07 6.561915e-11
3.931637e-05 1.688102e-05 2.377641e-07 7.345265e-11
3.924398e-05 1.674452e-05 2.377641e-07 7.213520e-11
3.918541e-05 1.663409e-05 1.469463e-07 6.223614e-11
3.929510e-05 1.651958e-05 0.000000e+00 5.638556e-11
3.931858e-05 1.656115e-05 -1.469463e-07 6.309934e-11
3.938007e-05 1.666998e-05 -2.377641e-07 7.317479e-11
3.945608e-05 1.680450e-05 -2.377641e-07 7.454051e-11
3.951757e-05 1.691333e-05 -1.469463e-07 6.665726e-11
3.954106e-05 1.695490e-05 -3.061617e-23 6.082844e-11
3.951757e-05 1.691333e-05 1.469463e-07 6.665726e-11
3.945608e-05 1.680450e-05 2.377641e-07 7.454051e-11
3.938007e-05 1.666998e-05 2.377641e-07 7.317479e-11
3.931858e-05 1.656115e-05 1.469463e-07 6.309934e-11
3.942522e-05 1.644374e-05 0.000000e+00 5.714070e-11
3.944980e-05 1.648468e-05 -1.469463e-07 6.397300e-11
3.951415e-05 1.659184e-05 -2.377641e-07 7.421788e-11
3.959370e-05 1.672430e-05 -2.377641e-07 7.563085e-11
3.965805e-05 1.683146e-05 -1.469463e-07 6.770381e-11
3.968263e-05 1.687239e-05 -3.061617e-23 6.184704e-11
3.965805e-05 1.683146e-05 1.469463e-07 6.770381e-11
3.959370e-05 1.672430e-05 2.377641e-07 7.563085e-11
3.951415e-05 1.659184e-05 2.377641e-07 7.421788e-11
3.944980e-05 1.648468e-05 1.469463e-07 6.397300e-11
3.955332e-05 1.636448e-05 0.000000e+00 5.791451e-11
3.957897e-05 1.640475e-05 -1.469463e-07 6.486046e-11
3.964613e-05 1.651018e-05 -2.377641e-07 7.526838e-11
3.972913e-05 1.664049e-05 -2.377641e-07 7.672780e-11
3.979629e-05 1.674592e-05 -1.469463e-07 6.876262e-11
3.982194e-05 1.678619e-05 -3.061617e-23 6.288269e-11
3.979629e-05 1.674592e-05 1.469463e-07 6.876262e-11
3.972913e-05 1.664049e-05 2.377641e-07 7.672780e-11
3.964613e-05 1.651018e-05 2.377641e-07 7.526838e-11
3.957897e-05 1.640475e-05 1.469463e-07 6.486046e-11
3.967934e-05 1.628185e-05 0.000000e+00 5.871059e-11
3.970603e-05 1.632143e-05 -1.469463e-07 6.576575e-11
3.977592e-05 1.642507e-05 -2.377641e-07 7.633112e-11
3.986231e-05 1.655317e-05 -2.377641e-07 7.783663e-11
3.993220e-05 1.665681e-05 -1.469463e-07 6.983874e-11
3.995890e-05 1.669639e-05 -3.061617e-23 6.394016e-11
3.993220e-05 1.665681e-05 1.469463e-07 6.983874e-11
3.986231e-05 1.655317e-05 2.377641e-07 7.783663e-11
3.977592e-05 1.642507e-05 2.377641e-07 7.633112e-11
3.970603e-05 1.632143e-05 1.469463e-07 6.576575e-11
3.980319e-05 1.619593e-05 0.000000e+00 5.953316e-11
3.983091e-05 1.623481e-05 -1.469463e-07 6.669371e-11
3.990347e-05 1.633660e-05 -2.377641e-07 7.741214e-11
3.999316e-05 1.646241e-05 -2.377641e-07 7.896407e-11
4.006571e-05 1.656419e-05 -1.469463e-07 7.093890e-11
4.009343e-05 1.660307e-05 -3.061617e-23 6.502597e-11
4.006571e-05 1.656419e-05 1.469463e-07 7.093890e-11
3.999316e-05 1.646241e-05 2.377641e-07 7.896407e-11
3.990347e-05 1.633660e-05 2.377641e-07 7.741214e-11
3.983091e-05 1.623481e-05 1.469463e-07 6.669371e-11
3.992482e-05 1.610681e-05 0.000000e+00 6.038713e-11
3.995353e-05 1.614496e-05 -1.469463e-07 6.765020e-11
4.002869e-05 1.624484e-05 -2.377641e-07 7.851899e-11
4.012159e-05 1.636830e-05 -2.377641e-07 8.011885e-11
4.019675e-05 1.646818e-05 -1.469463e-07 7.207213e-11
4.022546e-05 1.650633e-05 -3.061617e-23 6.614914e-11
4.019675e-05 1.646818e-05 1.469463e-07 7.207213e-11
4.012159e-05 1.636830e-05 2.377641e-07 8.011885e-11
4.002869e-05 1.624484e-05 2.377641e-07 7.851899e-11
3.995353e-05 1.614496e-05 1.469463e-07 6.765020e-11
4.004416e-05 1.601456e-05 0.000000e+00 6.127819e-11
4.007383e-05 1.605197e-05 -1.469463e-07 6.864226e-11
4.015152e-05 1.614989e-05 -2.377641e-07 7.966124e-11
4.024756e-05 1.627093e-05 -2.377641e-07 8.131240e-11
4.032525e-05 1.636885e-05 -1.469463e-07 7.325081e-11
4.035492e-05 1.640626e-05 -3.061617e-23 6.732234e-11
4.032525e-05 1.636885e-05 1.469463e-07 7.325081e-11
4.024756e-05 1.627093e-05 2.377641e-07 8.131240e-11
4.015152e-05 1.614989e-05 2.377641e-07 7.966124e-11
4.007383e-05 1.605197e-05 1.469463e-07 6.864226e-11
4.016115e-05 1.591927e-05 0.000000e+00 6.221287e-11
4.019176e-05 1.595590e-05 -1.469463e-07 6.967848e-11
4.027191e-05 1.605183e-05 -2.377641e-07 8.085122e-11
4.037098e-05 1.617039e-05 -2.377641e-07 8.256007e-11
4.045113e-05 1.626632e-05 -1.469463e-07 7.449215e-11
4.048175e-05 1.630295e-05 -3.061617e-23 6.856356e-11
4.045113e-05 1.626632e-05 1.469463e-07 7.449215e-11
4.037098e-05 1.617039e-05 2.377641e-07 8.256007e-11
4.027191e-05 1.605183e-05 2.377641e-07 8.085122e-11
4.019176e-05 1.595590e-05 1.469463e-07 6.967848e-11
4.027574e-05 1.582101e-05 0.000000e+00 6.319869e-11
4.030727e-05 1.585687e-05 -1.469463e-07 7.076940e-11
4.038980e-05 1.595074e-05 -2.377641e-07 8.210505e-11
4.049182e-05 1.606678e-05 -2.377641e-07 8.388282e-11
4.057435e-05 1.616066e-05 -1.469463e-07 7.582057e-11
4.060588e-05 1.619652e-05 -3.061617e-23 6.989882e-11
4.057435e-05 1.616066e-05 1.469463e-07 7.582057e-11
4.049182e-05 1.606678e-05 2.377641e-07 8.388282e-11
4.038980e-05 1.595074e-05 2.377641e-07 8.210505e-11
4.030727e-05 1.585687e-05 1.469463e-07 7.076940e-11
4.038788e-05 1.571987e-05 0.000000e+00 6.424434e-11
4.042029e-05 1.575494e-05 -1.469463e-07 7.192826e-11
4.050514e-05 1.584673e-05 -2.377641e-07 8.344441e-11
4.061001e-05 1.596020e-05 -2.377641e-07 8.530988e-11
4.069486e-05 1.605199e-05 -1.469463e-07 7.727132e-11
4.072727e-05 1.608705e-05 -3.061617e-23 7.136621e-11
4.069486e-05 1.605199e-05 1.469463e-07 7.727132e-11
4.061001e-05 1.596020e-05 2.377641e-07 8.530988e-11
4.050514e-05 1.584673e-05 2.377641e-07 8.344441e-11
4.042029e-05 1.575494e-05 1.469463e-07 7.192826e-11
4.049753e-05 1.561595e-05 0.000000e+00 6.536010e-11
4.053080e-05 1.565020e-05 -1.469463e-07 7.317219e-11
4.061788e-05 1.573988e-05 -2.377641e-07 8.489922e-11
4.072551e-05 1.585073e-05 -2.377641e-07 8.688316e-11
4.081260e-05 1.594040e-05 -1.469463e-07 7.889624e-11
4.084586e-05 1.597466e-05 -3.061617e-23 7.302246e-11
4.081260e-05 1.594040e-05 1.469463e-07 7.889624e-11
4.072551e-05 1.585073e-05 2.377641e-07 8.688316e-11
4.061788e-05 1.573988e-05 2.377641e-07 8.489922e-11
4.053080e-05 1.565020e-05 1.469463e-07 7.317219e-11
4.060465e-05 1.550932e-05 0.000000e+00 6.655903e-11
4.063874e-05 1.554275e-05 -1.469463e-07 7.452456e-11
4.072798e-05 1.563028e-05 -2.377641e-07 8.651234e-11
4.083828e-05 1.573848e-05 -2.377641e-07 8.866426e-11
4.092752e-05 1.582600e-05 -1.469463e-07 8.077314e-11
4.096161e-05 1.585944e-05 -3.061617e-23 7.495334e-11
4.092752e-05 1.582600e-05 1.469463e-07 8.077314e-11
4.083828e-05 1.573848e-05 2.377641e-07 8.866426e-11
4.072798e-05 1.563028e-05 2.377641e-07 8.651234e-11
4.063874e-05 1.554275e-05 1.469463e-07 7.452456e-11
4.070920e-05 1.540008e-05 0.000000e+00 6.785994e-11
4.074409e-05 1.543268e-05 -1.469463e-07 7.601981e-11
4.083541e-05 1.551804e-05 -2.377641e-07 8.834790e-11
4.094829e-05 1.562354e-05 -2.377641e-07 9.074665e-11
4.103961e-05 1.570889e-05 -1.469463e-07 8.302131e-11
4.107449e-05 1.574150e-05 -3.061617e-23 7.729079e-11
4.103961e-05 1.570889e-05 1.469463e-07 8.302131e-11
4.094829e-05 1.562354e-05 2.377641e-07 9.074665e-11
4.083541e-05 1.551804e-05 2.377641e-07 8.834790e-11
4.074409e-05 1.543268e-05 1.469463e-07 7.601981e-11
4.081116e-05 1.528831e-05 0.000000e+00 6.929509e-11
4.084681e-05 1.532007e-05 -1.469463e-07 7.771377e-11
4.094013e-05 1.540323e-05 -2.377641e-07 9.050714e-11
4.105549e-05 1.550602e-05 -2.377641e-07 9.327731e-11
4.114882e-05 1.558918e-05 -1.469463e-07 8.582833e-11
4.118446e-05 1.562094e-05 -3.061617e-23 8.024194e-11
4.114882e-05 1.558918e-05 1.469463e-07 8.582833e-11
4.105549e-05 1.550602e-05 2.377641e-07 9.327731e-11
4.094013e-05 1.540323e-05 2.377641e-07 9.050714e-11
4.084681e-05 1.532007e-05 1.469463e-07 7.771377e-11
4.091049e-05 1.517410e-05 0.000000e+00 7.093023e-11
4.094688e-05 1.520502e-05 -1.469463e-07 7.970755e-11
4.104213e-05 1.528596e-05 -2.377641e-07 9.316018e-11
4.115987e-05 1.538601e-05 -2.377641e-07 9.649713e-11
4.125512e-05 1.546696e-05 -1.469463e-07 8.949766e-11
4.129151e-05 1.549788e-05 -3.061617e-23 8.413950e-11
4.125512e-05 1.546696e-05 1.469463e-07 8.949766e-11
4.115987e-05 1.538601e-05 2.377641e-07 9.649713e-11
4.104213e-05 1.528596e-05 2.377641e-07 9.316018e-11
4.094688e-05 1.520502e-05 1.469463e-07 7.970755e-11
4.100718e-05 1.505755e-05 0.000000e+00 7.291653e-11
4.104427e-05 1.508762e-05 -1.469463e-07 8.220424e-11
4.114138e-05 1.516633e-05 -2.377641e-07 9.661370e-11
4.126140e-05 1.526363e-05 -2.377641e-07 1.008202e-10
4.135851e-05 1.534234e-05 -1.469463e-07 9.453612e-11
4.139560e-05 1.537241e-05 -3.061617e-23 8.953157e-11
4.135851e-05 1.534234e-05 1.469463e-07 9.453612e-11
4.126140e-05 1.526363e-05 2.377641e-07 1.008202e-10
4.114138e-05 1.516633e-05 2.377641e-07 9.661370e-11
4.104427e-05 1.508762e-05 1.469463e-07 8.220424e-11
4.110122e-05 1.493874e-05 0.000000e+00 7.562945e-11
4.113898e-05 1.496795e-05 -1.469463e-07 8.565240e-11
4.123786e-05 1.504442e-05 -2.377641e-07 1.014661e-10
4.136008e-05 1.513895e-05 -2.377641e-07 1.069985e-10
4.145895e-05 1.521543e-05 -1.469463e-07 1.018180e-10
4.149672e-05 1.524464e-05 -3.061617e-23 9.734157e-11
4.145895e-05 1.521543e-05 1.469463e-07 1.018180e-10
4.136008e-05 1.513895e-05 2.377641e-07 1.069985e-10
4.123786e-05 1.504442e-05 2.377641e-07 1.014661e-10
4.113898e-05 1.496795e-05 1.469463e-07 8.565240e-11
4.119258e-05 1.481775e-05 0.000000e+00 7.998871e-11
4.123099e-05 1.484611e-05 -1.469463e-07 9.105765e-11
4.133157e-05 1.492034e-05 -2.377641e-07 1.089199e-10
4.145588e-05 1.501209e-05 -2.377641e-07 1.164369e-10
4.155646e-05 1.508632e-05 -1.469463e-07 1.128880e-10
4.159487e-05 1.511468e-05 -3.061617e-23 1.091588e-10
4.155646e-05 1.508632e-05 1.469463e-07 1.128880e-10
4.145588e-05 1.501209e-05 2.377641e-07 1.164369e-10
4.133157e-05 1.492034e-05 2.377641e-07 1.089199e-10
4.123099e-05 1.484611e-05 1.469463e-07 9.105765e-11
4.128127e-05 1.469469e-05 0.000000e+00 8.872856e-11
4.132030e-05 1.472219e-05 -1.469463e-07 1.013347e-10
4.142250e-05 1.479417e-05 -2.377641e-07 1.221560e-10
4.154881e-05 1.488315e-05 -2.377641e-07 1.323838e-10
4.165101e-05 1.495513e-05 -1.469463e-07 1.308935e-10
4.169004e-05 1.498262e-05 -3.061617e-23 1.280484e-10
4.165101e-05 1.495513e-05 1.469463e-07 1.308935e-10
4.154881e-05 1.488315e-05 2.377641e-07 1.323838e-10
4.142250e-05 1.479417e-05 2.377641e-07 1.221560e-10
4.132030e-05 1.472219e-05 1.469463e-07 1.013347e-10
4.136803e-05 1.456853e-05 0.000000e+00 1.049336e-10
4.140751e-05 1.459538e-05 -1.469441e-07 1.184633e-10
4.151087e-05 1.466567e-05 -2.377605e-07 1.417994e-10
4.163864e-05 1.475255e-05 -2.377605e-07 1.555819e-10
4.174201e-05 1.482284e-05 -1.469441e-07 1.578604e-10
4.178149e-05 1.484969e-05 -3.061571e-23 1.568198e-10
4.174201e-05 1.482284e-05 1.469441e-07 1.578604e-10
4.163864e-05 1.475255e-05 2.377605e-07 1.555819e-10
4.151087e-05 1.466567e-05 2.377605e-07 1.417994e-10
4.140751e-05 1.459538e-05 1.469441e-07 1.184633e-10
4.145279e-05 1.443935e-05 0.000000e+00 1.876233e-10
4.149256e-05 1.446576e-05 -1.469442e-07 2.244833e-10
4.159669e-05 1.453492e-05 -2.377607e-07 2.988585e-10
4.172539e-05 1.462041e-05 -2.377607e-07 3.704275e-10
4.182952e-05 1.468956e-05 -1.469442e-07 4.204060e-10
4.186929e-05 1.471598e-05 -3.061572e-23 4.383293e-10
4.182952e-05 1.468956e-05 1.469442e-07 4.204060e-10
4.172539e-05 1.462041e-05 2.377607e-07 3.704275e-10
4.159669e-05 1.453492e-05 2.377607e-07 2.988585e-10
4.149256e-05 1.446576e-05 1.469442e-07 2.244833e-10
4.164211e-05 1.456509e-05 -8.871567e-24 1.316086e-10
