# Supplementary material for: On the limitations of some popular numerical models of flagellated microswimmers: importance of long-range forces and flagellum waveform
Source: R Soc Open Sci. 2019 Jan 16;6(1):180745. doi: 10.1098/rsos.180745 (PMC6366169; doi:10.1098/rsos.180745)
Supplement: Data relative to Figures 5, 6, 8, 9, 10, 11, 12 [file rsos180745supp1.zip › DATA_FILES_1/Fig8_top.txt]

2.499892e-06 -2.272702e-08 -1.652457e-24 5.989031e-13
2.498812e-06 -2.499972e-07 0.000000e+00 1.489413e-12
2.499039e-06 -2.022520e-07 -1.469462e-07 1.740924e-12
2.499633e-06 -7.725338e-08 -2.377640e-07 1.736975e-12
2.500367e-06 7.725338e-08 -2.377640e-07 1.192960e-12
2.500961e-06 2.022520e-07 -1.469462e-07 1.270810e-12
2.501188e-06 2.499972e-07 -3.061616e-23 1.136163e-12
2.500961e-06 2.022520e-07 1.469462e-07 1.270810e-12
2.500367e-06 7.725338e-08 2.377640e-07 1.192960e-12
2.499633e-06 -7.725338e-08 2.377640e-07 1.736975e-12
2.499039e-06 -2.022520e-07 1.469462e-07 1.740924e-12
2.655558e-06 -2.505903e-07 0.000000e+00 3.896538e-12
2.655878e-06 -2.028456e-07 -1.469462e-07 4.379027e-12
2.656714e-06 -7.784843e-08 -2.377640e-07 4.823358e-12
2.657749e-06 7.665660e-08 -2.377640e-07 4.744067e-12
2.658586e-06 2.016538e-07 -1.469462e-07 3.984044e-12
2.658905e-06 2.493985e-07 -3.061616e-23 3.339481e-12
2.658586e-06 2.016538e-07 1.469462e-07 3.984044e-12
2.657749e-06 7.665660e-08 2.377640e-07 4.744067e-12
2.656714e-06 -7.784843e-08 2.377640e-07 4.823358e-12
2.655878e-06 -2.028456e-07 1.469462e-07 4.379027e-12
2.812053e-06 -2.517861e-07 0.000000e+00 4.745828e-12
2.812513e-06 -2.040425e-07 -1.469463e-07 5.659449e-12
2.813716e-06 -7.904833e-08 -2.377641e-07 6.891296e-12
2.815203e-06 7.545300e-08 -2.377641e-07 6.840577e-12
2.816407e-06 2.004472e-07 -1.469463e-07 5.413037e-12
2.816866e-06 2.481908e-07 -3.061617e-23 4.300437e-12
2.816407e-06 2.004472e-07 1.469463e-07 5.413037e-12
2.815203e-06 7.545300e-08 2.377641e-07 6.840577e-12
2.813716e-06 -7.904833e-08 2.377641e-07 6.891296e-12
2.812513e-06 -2.040425e-07 1.469463e-07 5.659449e-12
2.968292e-06 -2.535913e-07 0.000000e+00 5.359029e-12
2.968939e-06 -2.058500e-07 -1.469463e-07 6.666865e-12
2.970634e-06 -8.086146e-08 -2.377641e-07 8.381469e-12
2.972729e-06 7.363284e-08 -2.377641e-07 8.360864e-12
2.974424e-06 1.986213e-07 -1.469463e-07 6.493262e-12
2.975072e-06 2.463627e-07 -3.061617e-23 4.983238e-12
2.974424e-06 1.986213e-07 1.469463e-07 6.493262e-12
2.972729e-06 7.363284e-08 2.377641e-07 8.360864e-12
2.970634e-06 -8.086146e-08 2.377641e-07 8.381469e-12
2.968939e-06 -2.058500e-07 1.469463e-07 6.666865e-12
3.124510e-06 -2.560156e-07 0.000000e+00 5.894455e-12
3.125347e-06 -2.082772e-07 -1.469463e-07 7.495833e-12
3.127540e-06 -8.329640e-08 -2.377641e-07 9.563778e-12
3.130251e-06 7.118832e-08 -2.377641e-07 9.561325e-12
3.132444e-06 1.961691e-07 -1.469463e-07 7.359476e-12
3.133282e-06 2.439075e-07 -3.061617e-23 5.548248e-12
3.132444e-06 1.961691e-07 1.469463e-07 7.359476e-12
3.130251e-06 7.118832e-08 2.377641e-07 9.561325e-12
3.127540e-06 -8.329640e-08 2.377641e-07 9.563778e-12
3.125347e-06 -2.082772e-07 1.469463e-07 7.495833e-12
3.280706e-06 -2.590660e-07 0.000000e+00 6.366324e-12
3.281736e-06 -2.113314e-07 -1.469463e-07 8.194351e-12
3.284432e-06 -8.636045e-08 -2.377641e-07 1.053588e-11
3.287765e-06 6.811210e-08 -2.377641e-07 1.054464e-11
3.290461e-06 1.930830e-07 -1.469463e-07 8.079197e-12
3.291491e-06 2.408177e-07 -3.061617e-23 6.034147e-12
3.290461e-06 1.930830e-07 1.469463e-07 8.079197e-12
3.287765e-06 6.811210e-08 2.377641e-07 1.054464e-11
3.284432e-06 -8.636045e-08 2.377641e-07 1.053588e-11
3.281736e-06 -2.113314e-07 1.469463e-07 8.194351e-12
3.436879e-06 -2.627490e-07 0.000000e+00 6.781939e-12
3.438102e-06 -2.150189e-07 -1.469463e-07 8.792049e-12
3.441307e-06 -9.006000e-08 -2.377641e-07 1.135403e-11
3.445268e-06 6.439772e-08 -2.377641e-07 1.137011e-11
3.448472e-06 1.893566e-07 -1.469463e-07 8.690458e-12
3.449696e-06 2.370867e-07 -3.061617e-23 6.458382e-12
3.448472e-06 1.893566e-07 1.469463e-07 8.690458e-12
3.445268e-06 6.439772e-08 2.377641e-07 1.137011e-11
3.441307e-06 -9.006000e-08 2.377641e-07 1.135403e-11
3.438102e-06 -2.150189e-07 1.469463e-07 8.792049e-12
3.593027e-06 -2.670700e-07 0.000000e+00 7.148736e-12
3.594446e-06 -2.193453e-07 -1.469463e-07 9.309720e-12
3.598163e-06 -9.440058e-08 -2.377641e-07 1.205477e-11
3.602757e-06 6.003960e-08 -2.377641e-07 1.207603e-11
3.606474e-06 1.849843e-07 -1.469463e-07 9.218405e-12
3.607893e-06 2.327090e-07 -3.061617e-23 6.833314e-12
3.606474e-06 1.849843e-07 1.469463e-07 9.218405e-12
3.602757e-06 6.003960e-08 2.377641e-07 1.207603e-11
3.598163e-06 -9.440058e-08 2.377641e-07 1.205477e-11
3.594446e-06 -2.193453e-07 1.469463e-07 9.309720e-12
3.749149e-06 -2.720335e-07 0.000000e+00 7.473914e-12
3.750765e-06 -2.243152e-07 -1.469463e-07 9.762846e-12
3.754998e-06 -9.938683e-08 -2.377641e-07 1.266340e-11
3.760229e-06 5.503308e-08 -2.377641e-07 1.268864e-11
3.764461e-06 1.799614e-07 -1.469463e-07 9.680646e-12
3.766078e-06 2.276798e-07 -3.061617e-23 7.168166e-12
3.764461e-06 1.799614e-07 1.469463e-07 9.680646e-12
3.760229e-06 5.503308e-08 2.377641e-07 1.268864e-11
3.754998e-06 -9.938683e-08 2.377641e-07 1.266340e-11
3.750765e-06 -2.243152e-07 1.469463e-07 9.762846e-12
3.905244e-06 -2.776435e-07 0.000000e+00 7.763842e-12
3.907058e-06 -2.299322e-07 -1.469463e-07 1.016322e-11
3.911809e-06 -1.050225e-07 -2.377641e-07 1.319818e-11
3.917680e-06 4.937438e-08 -2.377641e-07 1.322674e-11
3.922431e-06 1.742841e-07 -1.469463e-07 1.008995e-11
3.924245e-06 2.219953e-07 -3.061617e-23 7.469893e-12
3.922431e-06 1.742841e-07 1.469463e-07 1.008995e-11
3.917680e-06 4.937438e-08 2.377641e-07 1.322674e-11
3.911809e-06 -1.050225e-07 2.377641e-07 1.319818e-11
3.907058e-06 -2.299322e-07 1.469463e-07 1.016322e-11
4.061310e-06 -2.839026e-07 0.000000e+00 8.023907e-12
4.063323e-06 -2.361993e-07 -1.469463e-07 1.051998e-11
4.068594e-06 -1.113104e-07 -2.377641e-07 1.367270e-11
4.075108e-06 4.306065e-08 -2.377641e-07 1.370420e-11
4.080379e-06 1.679495e-07 -1.469463e-07 1.045582e-11
4.082392e-06 2.156528e-07 -3.061617e-23 7.743815e-12
4.080379e-06 1.679495e-07 1.469463e-07 1.045582e-11
4.075108e-06 4.306065e-08 2.377641e-07 1.370420e-11
4.068594e-06 -1.113104e-07 2.377641e-07 1.367270e-11
4.063323e-06 -2.361993e-07 1.469463e-07 1.051998e-11
4.217346e-06 -2.908129e-07 0.000000e+00 8.258570e-12
4.219558e-06 -2.431184e-07 -1.469463e-07 1.084023e-11
4.225350e-06 -1.182526e-07 -2.377641e-07 1.409730e-11
4.232509e-06 3.608993e-08 -2.377641e-07 1.413150e-11
4.238301e-06 1.609557e-07 -1.469463e-07 1.078550e-11
4.240513e-06 2.086502e-07 -3.061617e-23 7.994080e-12
4.238301e-06 1.609557e-07 1.469463e-07 1.078550e-11
4.232509e-06 3.608993e-08 2.377641e-07 1.413150e-11
4.225350e-06 -1.182526e-07 2.377641e-07 1.409730e-11
4.219558e-06 -2.431184e-07 1.469463e-07 1.084023e-11
4.373351e-06 -2.983754e-07 0.000000e+00 8.471485e-12
4.375763e-06 -2.506906e-07 -1.469463e-07 1.112961e-11
4.382076e-06 -1.258501e-07 -2.377641e-07 1.447995e-11
4.389880e-06 2.846118e-08 -2.377641e-07 1.451670e-11
4.396193e-06 1.533016e-07 -1.469463e-07 1.108458e-11
4.398605e-06 2.009864e-07 -3.061617e-23 8.223973e-12
4.396193e-06 1.533016e-07 1.469463e-07 1.108458e-11
4.389880e-06 2.846118e-08 2.377641e-07 1.451670e-11
4.382076e-06 -1.258501e-07 2.377641e-07 1.447995e-11
4.375763e-06 -2.506906e-07 1.469463e-07 1.112961e-11
4.529323e-06 -3.065904e-07 0.000000e+00 8.665624e-12
4.531934e-06 -2.589161e-07 -1.469463e-07 1.139255e-11
4.538769e-06 -1.341031e-07 -2.377641e-07 1.482688e-11
4.547217e-06 2.017427e-08 -2.377641e-07 1.486609e-11
4.554052e-06 1.449873e-07 -1.469463e-07 1.135748e-11
4.556663e-06 1.926616e-07 -3.061617e-23 8.436136e-12
4.554052e-06 1.449873e-07 1.469463e-07 1.135748e-11
4.547217e-06 2.017427e-08 2.377641e-07 1.486609e-11
4.538769e-06 -1.341031e-07 2.377641e-07 1.482688e-11
4.531934e-06 -2.589161e-07 1.469463e-07 1.139255e-11
4.685261e-06 -3.154572e-07 0.000000e+00 8.843396e-12
4.688071e-06 -2.677942e-07 -1.469463e-07 1.163262e-11
4.695426e-06 -1.430108e-07 -2.377641e-07 1.514303e-11
4.704518e-06 1.123000e-08 -2.377641e-07 1.518462e-11
4.711874e-06 1.360134e-07 -1.469463e-07 1.160767e-11
4.714683e-06 1.836764e-07 -3.061617e-23 8.632719e-12
4.711874e-06 1.360134e-07 1.469463e-07 1.160767e-11
4.704518e-06 1.123000e-08 2.377641e-07 1.518462e-11
4.695426e-06 -1.430108e-07 2.377641e-07 1.514303e-11
4.688071e-06 -2.677942e-07 1.469463e-07 1.163262e-11
4.841164e-06 -3.249742e-07 0.000000e+00 9.006752e-12
4.844172e-06 -2.773233e-07 -1.469463e-07 1.185265e-11
4.852046e-06 -1.525716e-07 -2.377641e-07 1.543232e-11
4.861779e-06 1.630068e-09 -2.377641e-07 1.547621e-11
4.869654e-06 1.263818e-07 -1.469463e-07 1.183797e-11
4.872661e-06 1.740327e-07 -3.061617e-23 8.815485e-12
4.869654e-06 1.263818e-07 1.469463e-07 1.183797e-11
4.861779e-06 1.630068e-09 2.377641e-07 1.547621e-11
4.852046e-06 -1.525716e-07 2.377641e-07 1.543232e-11
4.844172e-06 -2.773233e-07 1.469463e-07 1.185265e-11
4.997030e-06 -3.351390e-07 0.000000e+00 9.157267e-12
5.000235e-06 -2.875010e-07 -1.469463e-07 1.205492e-11
5.008626e-06 -1.627829e-07 -2.377641e-07 1.569787e-11
5.018998e-06 -8.622914e-09 -2.377641e-07 1.574403e-11
5.027389e-06 1.160951e-07 -1.469463e-07 1.205064e-11
5.030594e-06 1.637332e-07 -3.061617e-23 8.985887e-12
5.027389e-06 1.160951e-07 1.469463e-07 1.205064e-11
5.018998e-06 -8.622914e-09 2.377641e-07 1.574403e-11
5.008626e-06 -1.627829e-07 2.377641e-07 1.569787e-11
5.000235e-06 -2.875010e-07 1.469463e-07 1.205492e-11
5.152860e-06 -3.459483e-07 0.000000e+00 9.296212e-12
5.156261e-06 -2.983239e-07 -1.469463e-07 1.224128e-11
5.165165e-06 -1.736414e-07 -2.377641e-07 1.594221e-11
5.176171e-06 -1.952542e-08 -2.377641e-07 1.599061e-11
5.185075e-06 1.051570e-07 -1.469463e-07 1.224750e-11
5.188476e-06 1.527815e-07 -3.061617e-23 9.145133e-12
5.185075e-06 1.051570e-07 1.469463e-07 1.224750e-11
5.176171e-06 -1.952542e-08 2.377641e-07 1.599061e-11
5.165165e-06 -1.736414e-07 2.377641e-07 1.594221e-11
5.156261e-06 -2.983239e-07 1.469463e-07 1.224128e-11
5.308650e-06 -3.573979e-07 0.000000e+00 9.424612e-12
5.312246e-06 -3.097878e-07 -1.469463e-07 1.241319e-11
5.321660e-06 -1.851427e-07 -2.377641e-07 1.616737e-11
5.333296e-06 -3.107300e-08 -2.377641e-07 1.621799e-11
5.342709e-06 9.357203e-08 -1.469463e-07 1.243006e-11
5.346305e-06 1.411822e-07 -3.061617e-23 9.294225e-12
5.342709e-06 9.357203e-08 1.469463e-07 1.243006e-11
5.333296e-06 -3.107300e-08 2.377641e-07 1.621799e-11
5.321660e-06 -1.851427e-07 2.377641e-07 1.616737e-11
5.312246e-06 -3.097878e-07 1.469463e-07 1.241319e-11
5.464402e-06 -3.694827e-07 0.000000e+00 9.543292e-12
5.468191e-06 -3.218875e-07 -1.469463e-07 1.257187e-11
5.478109e-06 -1.972816e-07 -2.377641e-07 1.637499e-11
5.490369e-06 -4.326032e-08 -2.377641e-07 1.642783e-11
5.500288e-06 8.134555e-08 -1.469463e-07 1.259952e-11
5.504076e-06 1.289408e-07 -3.061617e-23 9.433997e-12
5.500288e-06 8.134555e-08 1.469463e-07 1.259952e-11
5.490369e-06 -4.326032e-08 2.377641e-07 1.642783e-11
5.478109e-06 -1.972816e-07 2.377641e-07 1.637499e-11
5.468191e-06 -3.218875e-07 1.469463e-07 1.257187e-11
5.620114e-06 -3.821968e-07 0.000000e+00 9.652913e-12
5.624093e-06 -3.346171e-07 -1.469463e-07 1.271827e-11
5.634512e-06 -2.100520e-07 -2.377641e-07 1.656639e-11
5.647389e-06 -5.608112e-08 -2.377641e-07 1.662145e-11
5.657807e-06 6.848396e-08 -1.469463e-07 1.275689e-11
5.661787e-06 1.160636e-07 -3.061617e-23 9.565142e-12
5.657807e-06 6.848396e-08 1.469463e-07 1.275689e-11
5.647389e-06 -5.608112e-08 2.377641e-07 1.662145e-11
5.634512e-06 -2.100520e-07 2.377641e-07 1.656639e-11
5.624093e-06 -3.346171e-07 1.469463e-07 1.271827e-11
5.775785e-06 -3.955332e-07 0.000000e+00 9.754004e-12
5.779953e-06 -3.479697e-07 -1.469463e-07 1.285316e-11
5.790865e-06 -2.234469e-07 -2.377641e-07 1.674264e-11
5.804353e-06 -6.952826e-08 -2.377641e-07 1.679996e-11
5.815265e-06 5.499455e-08 -1.469463e-07 1.290298e-11
5.819433e-06 1.025580e-07 -3.061617e-23 9.688236e-12
5.815265e-06 5.499455e-08 1.469463e-07 1.290298e-11
5.804353e-06 -6.952826e-08 2.377641e-07 1.679996e-11
5.790865e-06 -2.234469e-07 2.377641e-07 1.674264e-11
5.779953e-06 -3.479697e-07 1.469463e-07 1.285316e-11
5.931416e-06 -4.094844e-07 0.000000e+00 9.846985e-12
5.935770e-06 -3.619376e-07 -1.469463e-07 1.297716e-11
5.947169e-06 -2.374584e-07 -2.377641e-07 1.690459e-11
5.961259e-06 -8.359369e-08 -2.377641e-07 1.696420e-11
5.972658e-06 4.088548e-08 -1.469463e-07 1.303843e-11
5.977012e-06 8.843229e-08 -3.061617e-23 9.803754e-12
5.972658e-06 4.088548e-08 1.469463e-07 1.303843e-11
5.961259e-06 -8.359369e-08 2.377641e-07 1.696420e-11
5.947169e-06 -2.374584e-07 2.377641e-07 1.690459e-11
5.935770e-06 -3.619376e-07 1.469463e-07 1.297716e-11
6.087006e-06 -4.240418e-07 0.000000e+00 9.932186e-12
6.091543e-06 -3.765121e-07 -1.469463e-07 1.309077e-11
6.103422e-06 -2.520778e-07 -2.377641e-07 1.705293e-11
6.118104e-06 -9.826848e-08 -2.377641e-07 1.711489e-11
6.129983e-06 2.616584e-08 -1.469463e-07 1.316380e-11
6.134520e-06 7.369552e-08 -3.061617e-23 9.912090e-12
6.129983e-06 2.616584e-08 1.469463e-07 1.316380e-11
6.118104e-06 -9.826848e-08 2.377641e-07 1.711489e-11
6.103422e-06 -2.520778e-07 2.377641e-07 1.705293e-11
6.091543e-06 -3.765121e-07 1.469463e-07 1.309077e-11
6.242555e-06 -4.391959e-07 0.000000e+00 1.000986e-11
6.247272e-06 -3.916837e-07 -1.469463e-07 1.319437e-11
6.259622e-06 -2.672953e-07 -2.377641e-07 1.718820e-11
6.274888e-06 -1.135428e-07 -2.377641e-07 1.725257e-11
6.287238e-06 1.084559e-08 -1.469463e-07 1.327949e-11
6.291955e-06 5.835774e-08 -3.061617e-23 1.001356e-11
6.287238e-06 1.084559e-08 1.469463e-07 1.327949e-11
6.274888e-06 -1.135428e-07 2.377641e-07 1.725257e-11
6.259622e-06 -2.672953e-07 2.377641e-07 1.718820e-11
6.247272e-06 -3.916837e-07 1.469463e-07 1.319437e-11
6.398062e-06 -4.549365e-07 0.000000e+00 1.008021e-11
6.402957e-06 -4.074422e-07 -1.469463e-07 1.328826e-11
6.415769e-06 -2.831006e-07 -2.377641e-07 1.731082e-11
6.431607e-06 -1.294060e-07 -2.377641e-07 1.737767e-11
6.444420e-06 -5.064397e-09 -1.469463e-07 1.338587e-11
6.449314e-06 4.242986e-08 -3.061617e-23 1.010843e-11
6.444420e-06 -5.064397e-09 1.469463e-07 1.338587e-11
6.431607e-06 -1.294060e-07 2.377641e-07 1.737767e-11
6.415769e-06 -2.831006e-07 2.377641e-07 1.731082e-11
6.402957e-06 -4.074422e-07 1.469463e-07 1.328826e-11
6.553530e-06 -4.712524e-07 0.000000e+00 1.014338e-11
6.558597e-06 -4.237763e-07 -1.469463e-07 1.337266e-11
6.571863e-06 -2.994823e-07 -2.377641e-07 1.742110e-11
6.588261e-06 -1.458464e-07 -2.377641e-07 1.749054e-11
6.601527e-06 -2.155240e-08 -1.469463e-07 1.348318e-11
6.606595e-06 2.592370e-08 -3.061617e-23 1.019691e-11
6.601527e-06 -2.155240e-08 1.469463e-07 1.348318e-11
6.588261e-06 -1.458464e-07 2.377641e-07 1.749054e-11
6.571863e-06 -2.994823e-07 2.377641e-07 1.742110e-11
6.558597e-06 -4.237763e-07 1.469463e-07 1.337266e-11
6.708957e-06 -4.881318e-07 0.000000e+00 1.019947e-11
6.714193e-06 -4.406741e-07 -1.469463e-07 1.344773e-11
6.727903e-06 -3.164282e-07 -2.377641e-07 1.751929e-11
6.744849e-06 -1.628517e-07 -2.377641e-07 1.759142e-11
6.758558e-06 -3.860581e-08 -1.469463e-07 1.357165e-11
6.763795e-06 8.851911e-09 -3.061617e-23 1.027916e-11
6.758558e-06 -3.860581e-08 1.469463e-07 1.357165e-11
6.744849e-06 -1.628517e-07 2.377641e-07 1.759142e-11
6.727903e-06 -3.164282e-07 2.377641e-07 1.751929e-11
6.714193e-06 -4.406741e-07 1.469463e-07 1.344773e-11
6.864345e-06 -5.055618e-07 0.000000e+00 1.024854e-11
6.869746e-06 -4.581226e-07 -1.469463e-07 1.351360e-11
6.883888e-06 -3.339251e-07 -2.377641e-07 1.760556e-11
6.901369e-06 -1.804086e-07 -2.377641e-07 1.768050e-11
6.915511e-06 -5.621117e-08 -1.469463e-07 1.365142e-11
6.920912e-06 -8.771961e-09 -3.061617e-23 1.035531e-11
6.915511e-06 -5.621117e-08 1.469463e-07 1.365142e-11
6.901369e-06 -1.804086e-07 2.377641e-07 1.768050e-11
6.883888e-06 -3.339251e-07 2.377641e-07 1.760556e-11
6.869746e-06 -4.581226e-07 1.469463e-07 1.351360e-11
7.019694e-06 -5.235287e-07 0.000000e+00 1.029065e-11
7.025257e-06 -4.761081e-07 -1.469463e-07 1.357033e-11
7.039820e-06 -3.519593e-07 -2.377641e-07 1.768002e-11
7.057820e-06 -1.985030e-07 -2.377641e-07 1.775790e-11
7.072383e-06 -7.435415e-08 -1.469463e-07 1.372259e-11
7.077946e-06 -2.693353e-08 -3.061617e-23 1.042546e-11
7.072383e-06 -7.435415e-08 1.469463e-07 1.372259e-11
7.057820e-06 -1.985030e-07 2.377641e-07 1.775790e-11
7.039820e-06 -3.519593e-07 2.377641e-07 1.768002e-11
7.025257e-06 -4.761081e-07 1.469463e-07 1.357033e-11
7.175007e-06 -5.420182e-07 0.000000e+00 1.032580e-11
7.180726e-06 -4.946162e-07 -1.469463e-07 1.361796e-11
7.195697e-06 -3.705160e-07 -2.377641e-07 1.774272e-11
7.214203e-06 -2.171198e-07 -2.377641e-07 1.782368e-11
7.229175e-06 -9.301961e-08 -1.469463e-07 1.378525e-11
7.234894e-06 -4.561757e-08 -3.061617e-23 1.048968e-11
7.229175e-06 -9.301961e-08 1.469463e-07 1.378525e-11
7.214203e-06 -2.171198e-07 2.377641e-07 1.782368e-11
7.195697e-06 -3.705160e-07 2.377641e-07 1.774272e-11
7.180726e-06 -4.946162e-07 1.469463e-07 1.361796e-11
7.330284e-06 -5.610150e-07 0.000000e+00 1.035398e-11
7.336154e-06 -5.136314e-07 -1.469463e-07 1.365648e-11
7.351522e-06 -3.895797e-07 -2.377641e-07 1.779369e-11
7.370517e-06 -2.362433e-07 -2.377641e-07 1.787789e-11
7.385885e-06 -1.121916e-07 -1.469463e-07 1.383944e-11
7.391755e-06 -6.480801e-08 -3.061617e-23 1.054801e-11
7.385885e-06 -1.121916e-07 1.469463e-07 1.383944e-11
7.370517e-06 -2.362433e-07 2.377641e-07 1.787789e-11
7.351522e-06 -3.895797e-07 2.377641e-07 1.779369e-11
7.336154e-06 -5.136314e-07 1.469463e-07 1.365648e-11
7.485527e-06 -5.805029e-07 0.000000e+00 1.037517e-11
7.491543e-06 -5.331377e-07 -1.469463e-07 1.368589e-11
7.507293e-06 -4.091340e-07 -2.377641e-07 1.783291e-11
7.526762e-06 -2.558569e-07 -2.377641e-07 1.792052e-11
7.542512e-06 -1.318532e-07 -1.469463e-07 1.388518e-11
7.548528e-06 -8.448798e-08 -3.061617e-23 1.060048e-11
7.542512e-06 -1.318532e-07 1.469463e-07 1.388518e-11
7.526762e-06 -2.558569e-07 2.377641e-07 1.792052e-11
7.507293e-06 -4.091340e-07 2.377641e-07 1.783291e-11
7.491543e-06 -5.331377e-07 1.469463e-07 1.368589e-11
7.640738e-06 -6.004652e-07 0.000000e+00 1.038935e-11
7.646895e-06 -5.531181e-07 -1.469463e-07 1.370613e-11
7.663014e-06 -4.291617e-07 -2.377641e-07 1.786033e-11
7.682938e-06 -2.759433e-07 -2.377641e-07 1.795154e-11
7.699057e-06 -1.519869e-07 -1.469463e-07 1.392245e-11
7.705214e-06 -1.046398e-07 -3.061617e-23 1.064711e-11
7.699057e-06 -1.519869e-07 1.469463e-07 1.392245e-11
7.682938e-06 -2.759433e-07 2.377641e-07 1.795154e-11
7.663014e-06 -4.291617e-07 2.377641e-07 1.786033e-11
7.646895e-06 -5.531181e-07 1.469463e-07 1.370613e-11
7.795919e-06 -6.208842e-07 0.000000e+00 1.039645e-11
7.802211e-06 -5.735549e-07 -1.469463e-07 1.371715e-11
7.818684e-06 -4.496450e-07 -2.377641e-07 1.787590e-11
7.839046e-06 -2.964841e-07 -2.377641e-07 1.797089e-11
7.855519e-06 -1.725743e-07 -1.469463e-07 1.395124e-11
7.861811e-06 -1.252449e-07 -3.061617e-23 1.068789e-11
7.855519e-06 -1.725743e-07 1.469463e-07 1.395124e-11
7.839046e-06 -2.964841e-07 2.377641e-07 1.797089e-11
7.818684e-06 -4.496450e-07 2.377641e-07 1.787590e-11
7.802211e-06 -5.735549e-07 1.469463e-07 1.371715e-11
7.951073e-06 -6.417415e-07 0.000000e+00 1.039643e-11
7.957494e-06 -5.944295e-07 -1.469463e-07 1.371888e-11
7.974306e-06 -4.705652e-07 -2.377641e-07 1.787950e-11
7.995086e-06 -3.174604e-07 -2.377641e-07 1.797850e-11
8.011898e-06 -1.935961e-07 -1.469463e-07 1.397151e-11
8.018319e-06 -1.462841e-07 -3.061617e-23 1.072282e-11
8.011898e-06 -1.935961e-07 1.469463e-07 1.397151e-11
7.995086e-06 -3.174604e-07 2.377641e-07 1.797850e-11
7.974306e-06 -4.705652e-07 2.377641e-07 1.787950e-11
7.957494e-06 -5.944295e-07 1.469463e-07 1.371888e-11
8.106202e-06 -6.630178e-07 0.000000e+00 1.038921e-11
8.112746e-06 -6.157227e-07 -1.469463e-07 1.371122e-11
8.129881e-06 -4.919026e-07 -2.377641e-07 1.787105e-11
8.151060e-06 -3.388526e-07 -2.377641e-07 1.797427e-11
8.168194e-06 -2.150325e-07 -1.469463e-07 1.398322e-11
8.174739e-06 -1.677374e-07 -3.061617e-23 1.075189e-11
8.168194e-06 -2.150325e-07 1.469463e-07 1.398322e-11
8.151060e-06 -3.388526e-07 2.377641e-07 1.797427e-11
8.129881e-06 -4.919026e-07 2.377641e-07 1.787105e-11
8.112746e-06 -6.157227e-07 1.469463e-07 1.371122e-11
8.261309e-06 -6.846932e-07 0.000000e+00 1.037472e-11
8.267970e-06 -6.374145e-07 -1.469463e-07 1.369407e-11
8.285411e-06 -5.136371e-07 -2.377641e-07 1.785041e-11
8.306969e-06 -3.606399e-07 -2.377641e-07 1.795811e-11
8.324409e-06 -2.368626e-07 -1.469463e-07 1.398630e-11
8.331071e-06 -1.895839e-07 -3.061617e-23 1.077505e-11
8.324409e-06 -2.368626e-07 1.469463e-07 1.398630e-11
8.306969e-06 -3.606399e-07 2.377641e-07 1.795811e-11
8.285411e-06 -5.136371e-07 2.377641e-07 1.785041e-11
8.267970e-06 -6.374145e-07 1.469463e-07 1.369407e-11
8.416397e-06 -7.067470e-07 0.000000e+00 1.035289e-11
8.423169e-06 -6.594840e-07 -1.469463e-07 1.366734e-11
8.440899e-06 -5.357477e-07 -2.377641e-07 1.781746e-11
8.462814e-06 -3.828013e-07 -2.377641e-07 1.792989e-11
8.480544e-06 -2.590651e-07 -1.469463e-07 1.398070e-11
8.487316e-06 -2.118020e-07 -3.061617e-23 1.079230e-11
8.480544e-06 -2.590651e-07 1.469463e-07 1.398070e-11
8.462814e-06 -3.828013e-07 2.377641e-07 1.792989e-11
8.440899e-06 -5.357477e-07 2.377641e-07 1.781746e-11
8.423169e-06 -6.594840e-07 1.469463e-07 1.366734e-11
8.571470e-06 -7.291577e-07 0.000000e+00 1.032365e-11
8.578346e-06 -6.819097e-07 -1.469463e-07 1.363092e-11
8.596347e-06 -5.582126e-07 -2.377641e-07 1.777206e-11
8.618598e-06 -4.053147e-07 -2.377641e-07 1.788950e-11
8.636599e-06 -2.816177e-07 -1.469463e-07 1.396635e-11
8.643475e-06 -2.343696e-07 -3.061617e-23 1.080360e-11
8.636599e-06 -2.816177e-07 1.469463e-07 1.396635e-11
8.618598e-06 -4.053147e-07 2.377641e-07 1.788950e-11
8.596347e-06 -5.582126e-07 2.377641e-07 1.777206e-11
8.578346e-06 -6.819097e-07 1.469463e-07 1.363092e-11
8.726532e-06 -7.519033e-07 0.000000e+00 1.028689e-11
8.733504e-06 -7.046694e-07 -1.469463e-07 1.358468e-11
8.751759e-06 -5.810095e-07 -2.377641e-07 1.771406e-11
8.774322e-06 -4.281574e-07 -2.377641e-07 1.783681e-11
8.792577e-06 -3.044975e-07 -1.469463e-07 1.394318e-11
8.799550e-06 -2.572636e-07 -3.061617e-23 1.080892e-11
8.792577e-06 -3.044975e-07 1.469463e-07 1.394318e-11
8.774322e-06 -4.281574e-07 2.377641e-07 1.783681e-11
8.751759e-06 -5.810095e-07 2.377641e-07 1.771406e-11
8.733504e-06 -7.046694e-07 1.469463e-07 1.358468e-11
8.881585e-06 -7.749606e-07 0.000000e+00 1.024255e-11
8.888647e-06 -7.277400e-07 -1.469463e-07 1.352850e-11
8.907136e-06 -6.041150e-07 -2.377641e-07 1.764331e-11
8.929990e-06 -4.513060e-07 -2.377641e-07 1.777168e-11
8.948479e-06 -3.276809e-07 -1.469463e-07 1.391113e-11
8.955541e-06 -2.804604e-07 -3.061617e-23 1.080824e-11
8.948479e-06 -3.276809e-07 1.469463e-07 1.391113e-11
8.929990e-06 -4.513060e-07 2.377641e-07 1.777168e-11
8.907136e-06 -6.041150e-07 2.377641e-07 1.764331e-11
8.888647e-06 -7.277400e-07 1.469463e-07 1.352850e-11
9.036635e-06 -7.983062e-07 0.000000e+00 1.019054e-11
9.043779e-06 -7.510980e-07 -1.469463e-07 1.346227e-11
9.062483e-06 -6.275053e-07 -2.377641e-07 1.755964e-11
9.085603e-06 -4.747364e-07 -2.377641e-07 1.769398e-11
9.104307e-06 -3.511437e-07 -1.469463e-07 1.387012e-11
9.111452e-06 -3.039354e-07 -3.061617e-23 1.080151e-11
9.104307e-06 -3.511437e-07 1.469463e-07 1.387012e-11
9.085603e-06 -4.747364e-07 2.377641e-07 1.769398e-11
9.062483e-06 -6.275053e-07 2.377641e-07 1.755964e-11
9.043779e-06 -7.510980e-07 1.469463e-07 1.346227e-11
9.191686e-06 -8.219158e-07 0.000000e+00 1.013077e-11
9.198904e-06 -7.747189e-07 -1.469463e-07 1.338587e-11
9.217804e-06 -6.511560e-07 -2.377641e-07 1.746292e-11
9.241165e-06 -4.984237e-07 -2.377641e-07 1.760358e-11
9.260064e-06 -3.748607e-07 -1.469463e-07 1.382009e-11
9.267283e-06 -3.276638e-07 -3.061617e-23 1.078874e-11
9.260064e-06 -3.748607e-07 1.469463e-07 1.382009e-11
9.241165e-06 -4.984237e-07 2.377641e-07 1.760358e-11
9.217804e-06 -6.511560e-07 2.377641e-07 1.746292e-11
9.198904e-06 -7.747189e-07 1.469463e-07 1.338587e-11
9.346741e-06 -8.457643e-07 0.000000e+00 1.006316e-11
9.354027e-06 -7.985777e-07 -1.469463e-07 1.329916e-11
9.373101e-06 -6.750416e-07 -2.377641e-07 1.735297e-11
9.396678e-06 -5.223426e-07 -2.377641e-07 1.750034e-11
9.415752e-06 -3.988064e-07 -1.469463e-07 1.376098e-11
9.423038e-06 -3.516198e-07 -3.061617e-23 1.076989e-11
9.415752e-06 -3.988064e-07 1.469463e-07 1.376098e-11
9.396678e-06 -5.223426e-07 2.377641e-07 1.750034e-11
9.373101e-06 -6.750416e-07 2.377641e-07 1.735297e-11
9.354027e-06 -7.985777e-07 1.469463e-07 1.329916e-11
9.501807e-06 -8.698261e-07 0.000000e+00 9.987617e-12
9.509151e-06 -8.226486e-07 -1.469463e-07 1.320202e-11
9.528379e-06 -6.991364e-07 -2.377641e-07 1.722963e-11
9.552147e-06 -5.464668e-07 -2.377641e-07 1.738414e-11
9.571375e-06 -4.229546e-07 -1.469463e-07 1.369273e-11
9.578719e-06 -3.757771e-07 -3.061617e-23 1.074496e-11
9.571375e-06 -4.229546e-07 1.469463e-07 1.369273e-11
9.552147e-06 -5.464668e-07 2.377641e-07 1.738414e-11
9.528379e-06 -6.991364e-07 2.377641e-07 1.722963e-11
9.509151e-06 -8.226486e-07 1.469463e-07 1.320202e-11
9.656887e-06 -8.940749e-07 0.000000e+00 9.904068e-12
9.664282e-06 -8.469053e-07 -1.469463e-07 1.309433e-11
9.683642e-06 -7.234137e-07 -2.377641e-07 1.709277e-11
9.707574e-06 -5.707698e-07 -2.377641e-07 1.725486e-11
9.726934e-06 -4.472782e-07 -1.469463e-07 1.361530e-11
9.734329e-06 -4.001086e-07 -3.061617e-23 1.071394e-11
9.726934e-06 -4.472782e-07 1.469463e-07 1.361530e-11
9.707574e-06 -5.707698e-07 2.377641e-07 1.725486e-11
9.683642e-06 -7.234137e-07 2.377641e-07 1.709277e-11
9.664282e-06 -8.469053e-07 1.469463e-07 1.309433e-11
9.811987e-06 -9.184836e-07 0.000000e+00 9.812431e-12
9.819424e-06 -8.713206e-07 -1.469463e-07 1.297598e-11
9.838895e-06 -7.478465e-07 -2.377641e-07 1.694222e-11
9.862963e-06 -5.952240e-07 -2.377641e-07 1.711236e-11
9.882434e-06 -4.717498e-07 -1.469463e-07 1.352865e-11
9.889872e-06 -4.245869e-07 -3.061617e-23 1.067685e-11
9.882434e-06 -4.717498e-07 1.469463e-07 1.352865e-11
9.862963e-06 -5.952240e-07 2.377641e-07 1.711236e-11
9.838895e-06 -7.478465e-07 2.377641e-07 1.694222e-11
9.819424e-06 -8.713206e-07 1.469463e-07 1.297598e-11
9.967112e-06 -9.430246e-07 0.000000e+00 9.712629e-12
9.974583e-06 -8.958670e-07 -1.469463e-07 1.284684e-11
9.994142e-06 -7.724068e-07 -2.377641e-07 1.677783e-11
1.001832e-05 -6.198015e-07 -2.377641e-07 1.695655e-11
1.003788e-05 -4.963413e-07 -1.469463e-07 1.343275e-11
1.004535e-05 -4.491837e-07 -3.061617e-23 1.063371e-11
1.003788e-05 -4.963413e-07 1.469463e-07 1.343275e-11
1.001832e-05 -6.198015e-07 2.377641e-07 1.695655e-11
9.994142e-06 -7.724068e-07 2.377641e-07 1.677783e-11
9.974583e-06 -8.958670e-07 1.469463e-07 1.284684e-11
1.012227e-05 -9.676697e-07 0.000000e+00 9.604586e-12
1.012976e-05 -9.205161e-07 -1.469463e-07 1.270680e-11
1.014939e-05 -7.970662e-07 -2.377641e-07 1.659947e-11
1.017364e-05 -6.444737e-07 -2.377641e-07 1.678731e-11
1.019327e-05 -5.210239e-07 -1.469463e-07 1.332760e-11
1.020077e-05 -4.738702e-07 -3.061617e-23 1.058453e-11
1.019327e-05 -5.210239e-07 1.469463e-07 1.332760e-11
1.017364e-05 -6.444737e-07 2.377641e-07 1.678731e-11
1.014939e-05 -7.970662e-07 2.377641e-07 1.659947e-11
1.012976e-05 -9.205161e-07 1.469463e-07 1.270680e-11
1.027746e-05 -9.923901e-07 0.000000e+00 9.488232e-12
1.028497e-05 -9.452389e-07 -1.469463e-07 1.255575e-11
1.030464e-05 -8.217957e-07 -2.377641e-07 1.640700e-11
1.032895e-05 -6.692115e-07 -2.377641e-07 1.660457e-11
1.034861e-05 -5.457683e-07 -1.469463e-07 1.321317e-11
1.035612e-05 -4.986172e-07 -3.061617e-23 1.052938e-11
1.034861e-05 -5.457683e-07 1.469463e-07 1.321317e-11
1.032895e-05 -6.692115e-07 2.377641e-07 1.660457e-11
1.030464e-05 -8.217957e-07 2.377641e-07 1.640700e-11
1.028497e-05 -9.452389e-07 1.469463e-07 1.255575e-11
1.043269e-05 -1.017156e-06 0.000000e+00 9.363499e-12
1.044021e-05 -9.700061e-07 -1.469463e-07 1.239359e-11
1.045989e-05 -8.465658e-07 -2.377641e-07 1.620028e-11
1.048423e-05 -6.939851e-07 -2.377641e-07 1.640822e-11
1.050391e-05 -5.705448e-07 -1.469463e-07 1.308950e-11
1.051143e-05 -5.233948e-07 -3.061617e-23 1.046832e-11
1.050391e-05 -5.705448e-07 1.469463e-07 1.308950e-11
1.048423e-05 -6.939851e-07 2.377641e-07 1.640822e-11
1.045989e-05 -8.465658e-07 2.377641e-07 1.620028e-11
1.044021e-05 -9.700061e-07 1.469463e-07 1.239359e-11
1.066669e-05 -5.481725e-07 0.000000e+00 1.040141e-11
1.065917e-05 -5.953229e-07 1.469463e-07 1.295661e-11
1.063949e-05 -7.187642e-07 2.377641e-07 1.619821e-11
1.061517e-05 -8.713461e-07 2.377641e-07 1.597919e-11
1.059549e-05 -9.947874e-07 1.469463e-07 1.222020e-11
1.058797e-05 -1.041938e-06 3.061617e-23 9.230323e-12
1.059549e-05 -9.947874e-07 -1.469463e-07 1.222020e-11
1.061517e-05 -8.713461e-07 -2.377641e-07 1.597919e-11
1.063949e-05 -7.187642e-07 -2.377641e-07 1.619821e-11
1.065917e-05 -5.953229e-07 -1.469463e-07 1.295661e-11
1.082189e-05 -5.729196e-07 0.000000e+00 1.032877e-11
1.081439e-05 -6.200718e-07 1.469463e-07 1.281457e-11
1.079474e-05 -7.435181e-07 2.377641e-07 1.597447e-11
1.077046e-05 -8.961060e-07 2.377641e-07 1.574363e-11
1.075081e-05 -1.019552e-06 1.469463e-07 1.203550e-11
1.074330e-05 -1.066704e-06 3.061617e-23 9.088645e-12
1.075081e-05 -1.019552e-06 -1.469463e-07 1.203550e-11
1.077046e-05 -8.961060e-07 -2.377641e-07 1.574363e-11
1.079474e-05 -7.435181e-07 -2.377641e-07 1.597447e-11
1.081439e-05 -6.200718e-07 -1.469463e-07 1.281457e-11
1.097706e-05 -5.976045e-07 0.000000e+00 1.025052e-11
1.096958e-05 -6.447601e-07 1.469463e-07 1.266344e-11
1.094999e-05 -7.682152e-07 2.377641e-07 1.573699e-11
1.092577e-05 -9.208142e-07 2.377641e-07 1.549349e-11
1.090618e-05 -1.044269e-06 1.469463e-07 1.183939e-11
1.089870e-05 -1.091425e-06 3.061617e-23 8.938411e-12
1.090618e-05 -1.044269e-06 -1.469463e-07 1.183939e-11
1.092577e-05 -9.208142e-07 -2.377641e-07 1.549349e-11
1.094999e-05 -7.682152e-07 -2.377641e-07 1.573699e-11
1.096958e-05 -6.447601e-07 -1.469463e-07 1.266344e-11
1.113219e-05 -6.221954e-07 0.000000e+00 1.016681e-11
1.112474e-05 -6.693559e-07 1.469463e-07 1.250333e-11
1.110523e-05 -7.928240e-07 2.377641e-07 1.548573e-11
1.108112e-05 -9.454388e-07 2.377641e-07 1.522868e-11
1.106161e-05 -1.068907e-06 1.469463e-07 1.163180e-11
1.105415e-05 -1.116067e-06 3.061617e-23 8.779570e-12
1.106161e-05 -1.068907e-06 -1.469463e-07 1.163180e-11
1.108112e-05 -9.454388e-07 -2.377641e-07 1.522868e-11
1.110523e-05 -7.928240e-07 -2.377641e-07 1.548573e-11
1.112474e-05 -6.693559e-07 -1.469463e-07 1.250333e-11
1.128729e-05 -6.466599e-07 0.000000e+00 1.007781e-11
1.127988e-05 -6.938269e-07 1.469463e-07 1.233437e-11
1.126048e-05 -8.173118e-07 2.377641e-07 1.522070e-11
1.123649e-05 -9.699476e-07 2.377641e-07 1.494913e-11
1.121709e-05 -1.093433e-06 1.469463e-07 1.141264e-11
1.120968e-05 -1.140600e-06 3.061617e-23 8.612078e-12
1.121709e-05 -1.093433e-06 -1.469463e-07 1.141264e-11
1.123649e-05 -9.699476e-07 -2.377641e-07 1.494913e-11
1.126048e-05 -8.173118e-07 -2.377641e-07 1.522070e-11
1.127988e-05 -6.938269e-07 -1.469463e-07 1.233437e-11
1.144236e-05 -6.709652e-07 0.000000e+00 9.983724e-12
1.143500e-05 -7.181403e-07 1.469463e-07 1.215674e-11
1.141573e-05 -8.416461e-07 2.377641e-07 1.494194e-11
1.139191e-05 -9.943077e-07 2.377641e-07 1.465476e-11
1.137264e-05 -1.117814e-06 1.469463e-07 1.118185e-11
1.136528e-05 -1.164989e-06 3.061617e-23 8.435898e-12
1.137264e-05 -1.117814e-06 -1.469463e-07 1.118185e-11
1.139191e-05 -9.943077e-07 -2.377641e-07 1.465476e-11
1.141573e-05 -8.416461e-07 -2.377641e-07 1.494194e-11
1.143500e-05 -7.181403e-07 -1.469463e-07 1.215674e-11
1.159741e-05 -6.950782e-07 0.000000e+00 9.884798e-12
1.159011e-05 -7.422627e-07 1.469463e-07 1.197063e-11
1.157100e-05 -8.657934e-07 2.377641e-07 1.464949e-11
1.154738e-05 -1.018486e-06 2.377641e-07 1.434553e-11
1.152827e-05 -1.142017e-06 1.469463e-07 1.093937e-11
1.152097e-05 -1.189201e-06 3.061617e-23 8.250996e-12
1.152827e-05 -1.142017e-06 -1.469463e-07 1.093937e-11
1.154738e-05 -1.018486e-06 -2.377641e-07 1.434553e-11
1.157100e-05 -8.657934e-07 -2.377641e-07 1.464949e-11
1.159011e-05 -7.422627e-07 -1.469463e-07 1.197063e-11
1.175243e-05 -7.189651e-07 0.000000e+00 9.781307e-12
1.174520e-05 -7.661606e-07 1.469463e-07 1.177630e-11
1.172628e-05 -8.897202e-07 2.377641e-07 1.434345e-11
1.170289e-05 -1.042448e-06 2.377641e-07 1.402142e-11
1.168397e-05 -1.166008e-06 1.469463e-07 1.068516e-11
1.167674e-05 -1.213203e-06 3.061617e-23 8.057348e-12
1.168397e-05 -1.166008e-06 -1.469463e-07 1.068516e-11
1.170289e-05 -1.042448e-06 -2.377641e-07 1.402142e-11
1.172628e-05 -8.897202e-07 -2.377641e-07 1.434345e-11
1.174520e-05 -7.661606e-07 -1.469463e-07 1.177630e-11
1.190744e-05 -7.425919e-07 0.000000e+00 9.673570e-12
1.190029e-05 -7.897999e-07 1.469463e-07 1.157403e-11
1.188159e-05 -9.133921e-07 2.377641e-07 1.402395e-11
1.185846e-05 -1.066161e-06 2.377641e-07 1.368241e-11
1.183975e-05 -1.189753e-06 1.469463e-07 1.041916e-11
1.183261e-05 -1.236961e-06 3.061617e-23 7.854934e-12
1.183975e-05 -1.189753e-06 -1.469463e-07 1.041916e-11
1.185846e-05 -1.066161e-06 -2.377641e-07 1.368241e-11
1.188159e-05 -9.133921e-07 -2.377641e-07 1.402395e-11
1.190029e-05 -7.897999e-07 -1.469463e-07 1.157403e-11
1.206243e-05 -7.659242e-07 0.000000e+00 9.561949e-12
1.205538e-05 -8.131462e-07 1.469463e-07 1.136419e-11
1.203692e-05 -9.367748e-07 2.377641e-07 1.369116e-11
1.201409e-05 -1.089588e-06 2.377641e-07 1.332853e-11
1.199563e-05 -1.213217e-06 1.469463e-07 1.014136e-11
1.198857e-05 -1.260439e-06 3.061617e-23 7.643743e-12
1.199563e-05 -1.213217e-06 -1.469463e-07 1.014136e-11
1.201409e-05 -1.089588e-06 -2.377641e-07 1.332853e-11
1.203692e-05 -9.367748e-07 -2.377641e-07 1.369116e-11
1.205538e-05 -8.131462e-07 -1.469463e-07 1.136419e-11
1.221742e-05 -7.889273e-07 0.000000e+00 9.446859e-12
1.221047e-05 -8.361645e-07 1.469463e-07 1.114719e-11
1.219228e-05 -9.598332e-07 2.377641e-07 1.334530e-11
1.216979e-05 -1.112696e-06 2.377641e-07 1.295982e-11
1.215159e-05 -1.236365e-06 1.469463e-07 9.851741e-12
1.214464e-05 -1.283602e-06 3.061617e-23 7.423774e-12
1.215159e-05 -1.236365e-06 -1.469463e-07 9.851741e-12
1.216979e-05 -1.112696e-06 -2.377641e-07 1.295982e-11
1.219228e-05 -9.598332e-07 -2.377641e-07 1.334530e-11
1.221047e-05 -8.361645e-07 -1.469463e-07 1.114719e-11
1.237241e-05 -8.115659e-07 0.000000e+00 9.328767e-12
1.236557e-05 -8.588198e-07 1.469463e-07 1.092350e-11
1.234768e-05 -9.825320e-07 2.377641e-07 1.298665e-11
1.232555e-05 -1.135449e-06 2.377641e-07 1.257635e-11
1.230766e-05 -1.259161e-06 1.469463e-07 9.550306e-12
1.230082e-05 -1.306415e-06 3.061617e-23 7.195034e-12
1.230766e-05 -1.259161e-06 -1.469463e-07 9.550306e-12
1.232555e-05 -1.135449e-06 -2.377641e-07 1.257635e-11
1.234768e-05 -9.825320e-07 -2.377641e-07 1.298665e-11
1.236557e-05 -8.588198e-07 -1.469463e-07 1.092350e-11
1.252739e-05 -8.338048e-07 0.000000e+00 9.208201e-12
1.252068e-05 -8.810765e-07 1.469463e-07 1.069372e-11
1.250311e-05 -1.004836e-06 2.377641e-07 1.261556e-11
1.248140e-05 -1.157810e-06 2.377641e-07 1.217824e-11
1.246383e-05 -1.281569e-06 1.469463e-07 9.237074e-12
1.245711e-05 -1.328841e-06 3.061617e-23 6.957540e-12
1.246383e-05 -1.281569e-06 -1.469463e-07 9.237074e-12
1.248140e-05 -1.157810e-06 -2.377641e-07 1.217824e-11
1.250311e-05 -1.004836e-06 -2.377641e-07 1.261556e-11
1.252068e-05 -8.810765e-07 -1.469463e-07 1.069372e-11
1.268238e-05 -8.556080e-07 0.000000e+00 9.085756e-12
1.267581e-05 -9.028989e-07 1.469463e-07 1.045848e-11
1.265859e-05 -1.026708e-06 2.377641e-07 1.223247e-11
1.263731e-05 -1.179744e-06 2.377641e-07 1.176565e-11
1.262010e-05 -1.303554e-06 1.469463e-07 8.912085e-12
1.261353e-05 -1.350844e-06 3.061617e-23 6.711322e-12
1.262010e-05 -1.303554e-06 -1.469463e-07 8.912085e-12
1.263731e-05 -1.179744e-06 -2.377641e-07 1.176565e-11
1.265859e-05 -1.026708e-06 -2.377641e-07 1.223247e-11
1.267581e-05 -9.028989e-07 -1.469463e-07 1.045848e-11
1.283737e-05 -8.769397e-07 0.000000e+00 8.962096e-12
1.283095e-05 -9.242508e-07 1.469463e-07 1.021859e-11
1.281412e-05 -1.048113e-06 2.377641e-07 1.183791e-11
1.279332e-05 -1.201215e-06 2.377641e-07 1.133880e-11
1.277649e-05 -1.325077e-06 1.469463e-07 8.575401e-12
1.277006e-05 -1.372388e-06 3.061617e-23 6.456424e-12
1.277649e-05 -1.325077e-06 -1.469463e-07 8.575401e-12
1.279332e-05 -1.201215e-06 -2.377641e-07 1.133880e-11
1.281412e-05 -1.048113e-06 -2.377641e-07 1.183791e-11
1.283095e-05 -9.242508e-07 -1.469463e-07 1.021859e-11
1.299238e-05 -8.977636e-07 0.000000e+00 8.837965e-12
1.298611e-05 -9.450959e-07 1.469463e-07 9.974917e-12
1.296970e-05 -1.069013e-06 2.377641e-07 1.143255e-11
1.294941e-05 -1.222184e-06 2.377641e-07 1.089797e-11
1.293299e-05 -1.346102e-06 1.469463e-07 8.227115e-12
1.292672e-05 -1.393434e-06 3.061617e-23 6.192904e-12
1.293299e-05 -1.346102e-06 -1.469463e-07 8.227115e-12
1.294941e-05 -1.222184e-06 -2.377641e-07 1.089797e-11
1.296970e-05 -1.069013e-06 -2.377641e-07 1.143255e-11
1.298611e-05 -9.450959e-07 -1.469463e-07 9.974917e-12
1.314740e-05 -9.180430e-07 0.000000e+00 8.714186e-12
1.314130e-05 -9.653975e-07 1.469463e-07 9.728519e-12
1.312533e-05 -1.089373e-06 2.377641e-07 1.101718e-11
1.310558e-05 -1.242615e-06 2.377641e-07 1.044352e-11
1.308961e-05 -1.366591e-06 1.469463e-07 7.867352e-12
1.308351e-05 -1.413945e-06 3.061617e-23 5.920842e-12
1.308961e-05 -1.366591e-06 -1.469463e-07 7.867352e-12
1.310558e-05 -1.242615e-06 -2.377641e-07 1.044352e-11
1.312533e-05 -1.089373e-06 -2.377641e-07 1.101718e-11
1.314130e-05 -9.653975e-07 -1.469463e-07 9.728519e-12
1.330243e-05 -9.377413e-07 0.000000e+00 8.591676e-12
1.329651e-05 -9.851187e-07 1.469463e-07 9.480598e-12
1.328101e-05 -1.109154e-06 2.377641e-07 1.059281e-11
1.326186e-05 -1.262471e-06 2.377641e-07 9.975934e-12
1.324636e-05 -1.386507e-06 1.469463e-07 7.496284e-12
1.324044e-05 -1.433884e-06 3.061617e-23 5.640340e-12
1.324636e-05 -1.386507e-06 -1.469463e-07 7.496284e-12
1.326186e-05 -1.262471e-06 -2.377641e-07 9.975934e-12
1.328101e-05 -1.109154e-06 -2.377641e-07 1.059281e-11
1.329651e-05 -9.851187e-07 -1.469463e-07 9.480598e-12
1.345747e-05 -9.568215e-07 0.000000e+00 8.471442e-12
1.345175e-05 -1.004223e-06 1.469463e-07 9.232549e-12
1.343676e-05 -1.128320e-06 2.377641e-07 1.016065e-11
1.341822e-05 -1.281713e-06 2.377641e-07 9.495809e-12
1.340323e-05 -1.405811e-06 1.469463e-07 7.114135e-12
1.339750e-05 -1.453212e-06 3.061617e-23 5.351531e-12
1.340323e-05 -1.405811e-06 -1.469463e-07 7.114135e-12
1.341822e-05 -1.281713e-06 -2.377641e-07 9.495809e-12
1.343676e-05 -1.128320e-06 -2.377641e-07 1.016065e-11
1.345175e-05 -1.004223e-06 -1.469463e-07 9.232549e-12
1.361254e-05 -9.752465e-07 0.000000e+00 8.354589e-12
1.360702e-05 -1.022672e-06 1.469463e-07 8.985977e-12
1.359256e-05 -1.146833e-06 2.377641e-07 9.722212e-12
1.357469e-05 -1.300304e-06 2.377641e-07 9.003929e-12
1.356023e-05 -1.424465e-06 1.469463e-07 6.721203e-12
1.355471e-05 -1.471890e-06 3.061617e-23 5.054584e-12
1.356023e-05 -1.424465e-06 -1.469463e-07 6.721203e-12
1.357469e-05 -1.300304e-06 -2.377641e-07 9.003929e-12
1.359256e-05 -1.146833e-06 -2.377641e-07 9.722212e-12
1.360702e-05 -1.022672e-06 -1.469463e-07 8.985977e-12
1.376763e-05 -9.929790e-07 0.000000e+00 8.242323e-12
1.376232e-05 -1.040429e-06 1.469463e-07 8.742729e-12
1.374843e-05 -1.164654e-06 2.377641e-07 9.279363e-12
1.373125e-05 -1.318205e-06 2.377641e-07 8.501311e-12
1.371736e-05 -1.442430e-06 1.469463e-07 6.317881e-12
1.371205e-05 -1.489880e-06 3.061617e-23 4.749720e-12
1.371736e-05 -1.442430e-06 -1.469463e-07 6.317881e-12
1.373125e-05 -1.318205e-06 -2.377641e-07 8.501311e-12
1.374843e-05 -1.164654e-06 -2.377641e-07 9.279363e-12
1.376232e-05 -1.040429e-06 -1.469463e-07 8.742729e-12
1.392274e-05 -1.009982e-06 0.000000e+00 8.135948e-12
1.391766e-05 -1.057456e-06 1.469463e-07 8.504919e-12
1.390436e-05 -1.181747e-06 2.377641e-07 8.834431e-12
1.388791e-05 -1.335378e-06 2.377641e-07 7.989286e-12
1.387461e-05 -1.459668e-06 1.469463e-07 5.904697e-12
1.386953e-05 -1.507143e-06 3.061617e-23 4.437230e-12
1.387461e-05 -1.459668e-06 -1.469463e-07 5.904697e-12
1.388791e-05 -1.335378e-06 -2.377641e-07 7.989286e-12
1.390436e-05 -1.181747e-06 -2.377641e-07 8.834431e-12
1.391766e-05 -1.057456e-06 -1.469463e-07 8.504919e-12
1.407786e-05 -1.026217e-06 0.000000e+00 8.036867e-12
1.407302e-05 -1.073716e-06 1.469463e-07 8.274953e-12
1.406035e-05 -1.198072e-06 2.377641e-07 8.390327e-12
1.404468e-05 -1.351784e-06 2.377641e-07 7.469618e-12
1.403200e-05 -1.476140e-06 1.469463e-07 5.482362e-12
1.402716e-05 -1.523639e-06 3.061617e-23 4.117501e-12
1.403200e-05 -1.476140e-06 -1.469463e-07 5.482362e-12
1.404468e-05 -1.351784e-06 -2.377641e-07 7.469618e-12
1.406035e-05 -1.198072e-06 -2.377641e-07 8.390327e-12
1.407302e-05 -1.073716e-06 -1.469463e-07 8.274953e-12
1.423301e-05 -1.041647e-06 0.000000e+00 7.946570e-12
1.422842e-05 -1.089171e-06 1.469463e-07 8.055547e-12
1.421640e-05 -1.213592e-06 2.377641e-07 7.950705e-12
1.420155e-05 -1.367385e-06 2.377641e-07 6.944681e-12
1.418953e-05 -1.491806e-06 1.469463e-07 5.051862e-12
1.418493e-05 -1.539330e-06 3.061617e-23 3.791059e-12
1.418953e-05 -1.491806e-06 -1.469463e-07 5.051862e-12
1.420155e-05 -1.367385e-06 -2.377641e-07 6.944681e-12
1.421640e-05 -1.213592e-06 -2.377641e-07 7.950705e-12
1.422842e-05 -1.089171e-06 -1.469463e-07 8.055547e-12
1.438818e-05 -1.056235e-06 0.000000e+00 7.866627e-12
1.438385e-05 -1.103784e-06 1.469463e-07 7.849742e-12
1.437252e-05 -1.228269e-06 2.377641e-07 7.520160e-12
1.435851e-05 -1.382141e-06 2.377641e-07 6.417719e-12
1.434718e-05 -1.506626e-06 1.469463e-07 4.614589e-12
1.434285e-05 -1.554175e-06 3.061617e-23 3.458645e-12
1.434718e-05 -1.506626e-06 -1.469463e-07 4.614589e-12
1.435851e-05 -1.382141e-06 -2.377641e-07 6.417719e-12
1.437252e-05 -1.228269e-06 -2.377641e-07 7.520160e-12
1.438385e-05 -1.103784e-06 -1.469463e-07 7.849742e-12
1.454337e-05 -1.069942e-06 0.000000e+00 7.798668e-12
1.453932e-05 -1.117515e-06 1.469463e-07 7.660893e-12
1.452870e-05 -1.242063e-06 2.377641e-07 7.104463e-12
1.451558e-05 -1.396014e-06 2.377641e-07 5.893245e-12
1.450496e-05 -1.520562e-06 1.469463e-07 4.172572e-12
1.450091e-05 -1.568135e-06 3.061617e-23 3.121334e-12
1.450496e-05 -1.520562e-06 -1.469463e-07 4.172572e-12
1.451558e-05 -1.396014e-06 -2.377641e-07 5.893245e-12
1.452870e-05 -1.242063e-06 -2.377641e-07 7.104463e-12
1.453932e-05 -1.117515e-06 -1.469463e-07 7.660893e-12
1.469858e-05 -1.082731e-06 0.000000e+00 7.744365e-12
1.469481e-05 -1.130328e-06 1.469463e-07 7.492640e-12
1.468494e-05 -1.254937e-06 2.377641e-07 6.710829e-12
1.467274e-05 -1.408964e-06 2.377641e-07 5.377645e-12
1.466287e-05 -1.533574e-06 1.469463e-07 3.728872e-12
1.465910e-05 -1.581170e-06 3.061617e-23 2.780747e-12
1.466287e-05 -1.533574e-06 -1.469463e-07 3.728872e-12
1.467274e-05 -1.408964e-06 -2.377641e-07 5.377645e-12
1.468494e-05 -1.254937e-06 -2.377641e-07 6.710829e-12
1.469481e-05 -1.130328e-06 -1.469463e-07 7.492640e-12
1.485380e-05 -1.094564e-06 0.000000e+00 7.705395e-12
1.485033e-05 -1.142184e-06 1.469463e-07 7.348849e-12
1.484124e-05 -1.266853e-06 2.377641e-07 6.348155e-12
1.483000e-05 -1.420952e-06 2.377641e-07 4.880084e-12
1.482091e-05 -1.545621e-06 1.469463e-07 3.288289e-12
1.481744e-05 -1.593241e-06 3.061617e-23 2.439453e-12
1.482091e-05 -1.545621e-06 -1.469463e-07 3.288289e-12
1.483000e-05 -1.420952e-06 -2.377641e-07 4.880084e-12
1.484124e-05 -1.266853e-06 -2.377641e-07 6.348155e-12
1.485033e-05 -1.142184e-06 -1.469463e-07 7.348849e-12
1.500903e-05 -1.105404e-06 0.000000e+00 7.683414e-12
1.500587e-05 -1.153045e-06 1.469463e-07 7.233506e-12
1.499759e-05 -1.277771e-06 2.377641e-07 6.027157e-12
1.498735e-05 -1.431940e-06 2.377641e-07 4.413809e-12
1.497907e-05 -1.556665e-06 1.469463e-07 2.858673e-12
1.497591e-05 -1.604306e-06 3.061617e-23 2.101741e-12
1.497907e-05 -1.556665e-06 -1.469463e-07 2.858673e-12
1.498735e-05 -1.431940e-06 -2.377641e-07 4.413809e-12
1.499759e-05 -1.277771e-06 -2.377641e-07 6.027157e-12
1.500587e-05 -1.153045e-06 -1.469463e-07 7.233506e-12
1.516427e-05 -1.115214e-06 0.000000e+00 7.680015e-12
1.516143e-05 -1.162875e-06 1.469463e-07 7.150584e-12
1.515399e-05 -1.287653e-06 2.377641e-07 5.760244e-12
1.514479e-05 -1.441888e-06 2.377641e-07 3.997784e-12
1.513735e-05 -1.566666e-06 1.469463e-07 2.453379e-12
1.513451e-05 -1.614327e-06 3.061617e-23 1.775215e-12
1.513735e-05 -1.566666e-06 -1.469463e-07 2.453379e-12
1.514479e-05 -1.441888e-06 -2.377641e-07 3.997784e-12
1.515399e-05 -1.287653e-06 -2.377641e-07 5.760244e-12
1.516143e-05 -1.162875e-06 -1.469463e-07 7.150584e-12
1.531951e-05 -1.123955e-06 0.000000e+00 7.696687e-12
1.531700e-05 -1.171635e-06 1.469463e-07 7.103859e-12
1.531043e-05 -1.296462e-06 2.377641e-07 5.560896e-12
1.530231e-05 -1.450757e-06 2.377641e-07 3.658060e-12
1.529575e-05 -1.575584e-06 1.469463e-07 2.095585e-12
1.529324e-05 -1.623264e-06 3.061617e-23 1.474111e-12
1.529575e-05 -1.575584e-06 -1.469463e-07 2.095585e-12
1.530231e-05 -1.450757e-06 -2.377641e-07 3.658060e-12
1.531043e-05 -1.296462e-06 -2.377641e-07 5.560896e-12
1.531700e-05 -1.171635e-06 -1.469463e-07 7.103859e-12
1.547475e-05 -1.131590e-06 0.000000e+00 7.734774e-12
1.547259e-05 -1.179287e-06 1.469463e-07 7.096713e-12
1.546692e-05 -1.304158e-06 2.377641e-07 5.442403e-12
1.545991e-05 -1.458508e-06 2.377641e-07 3.426964e-12
1.545425e-05 -1.583380e-06 1.469463e-07 1.824016e-12
1.545208e-05 -1.631076e-06 3.061617e-23 1.225625e-12
1.545425e-05 -1.583380e-06 -1.469463e-07 1.824016e-12
1.545991e-05 -1.458508e-06 -2.377641e-07 3.426964e-12
1.546692e-05 -1.304158e-06 -2.377641e-07 5.442403e-12
1.547259e-05 -1.179287e-06 -1.469463e-07 7.096713e-12
1.562998e-05 -1.138083e-06 0.000000e+00 7.795438e-12
1.562817e-05 -1.185795e-06 1.469463e-07 7.131933e-12
1.562344e-05 -1.310705e-06 2.377641e-07 5.415989e-12
1.561759e-05 -1.465103e-06 2.377641e-07 3.337022e-12
1.561285e-05 -1.590013e-06 1.469463e-07 1.692265e-12
1.561104e-05 -1.637724e-06 3.061617e-23 1.076540e-12
1.561285e-05 -1.590013e-06 -1.469463e-07 1.692265e-12
1.561759e-05 -1.465103e-06 -2.377641e-07 3.337022e-12
1.562344e-05 -1.310705e-06 -2.377641e-07 5.415989e-12
1.562817e-05 -1.185795e-06 -1.469463e-07 7.131933e-12
1.578520e-05 -1.143397e-06 0.000000e+00 7.879629e-12
1.578376e-05 -1.191121e-06 1.469463e-07 7.211549e-12
1.577998e-05 -1.316064e-06 2.377641e-07 5.488830e-12
1.577532e-05 -1.470502e-06 2.377641e-07 3.409090e-12
1.577155e-05 -1.595445e-06 1.469463e-07 1.743506e-12
1.577011e-05 -1.643169e-06 3.061617e-23 1.078655e-12
1.577155e-05 -1.595445e-06 -1.469463e-07 1.743506e-12
1.577532e-05 -1.470502e-06 -2.377641e-07 3.409090e-12
1.577998e-05 -1.316064e-06 -2.377641e-07 5.488830e-12
1.578376e-05 -1.191121e-06 -1.469463e-07 7.211549e-12
1.594039e-05 -1.147494e-06 0.000000e+00 7.988057e-12
1.593933e-05 -1.195228e-06 1.469463e-07 7.336721e-12
1.593655e-05 -1.320197e-06 2.377641e-07 5.662758e-12
1.593311e-05 -1.474667e-06 2.377641e-07 3.642560e-12
1.593033e-05 -1.599636e-06 1.469463e-07 1.973168e-12
1.592927e-05 -1.647370e-06 3.061617e-23 1.239353e-12
1.593033e-05 -1.599636e-06 -1.469463e-07 1.973168e-12
1.593311e-05 -1.474667e-06 -2.377641e-07 3.642560e-12
1.593655e-05 -1.320197e-06 -2.377641e-07 5.662758e-12
1.593933e-05 -1.195228e-06 -1.469463e-07 7.336721e-12
1.609555e-05 -1.150339e-06 0.000000e+00 8.121184e-12
1.609488e-05 -1.198080e-06 1.469463e-07 7.507710e-12
1.609312e-05 -1.323068e-06 2.377641e-07 5.934270e-12
1.609095e-05 -1.477561e-06 2.377641e-07 4.017491e-12
1.608919e-05 -1.602548e-06 1.469463e-07 2.337226e-12
1.608852e-05 -1.650289e-06 3.061617e-23 1.515445e-12
1.608919e-05 -1.602548e-06 -1.469463e-07 2.337226e-12
1.609095e-05 -1.477561e-06 -2.377641e-07 4.017491e-12
1.609312e-05 -1.323068e-06 -2.377641e-07 5.934270e-12
1.609488e-05 -1.198080e-06 -1.469463e-07 7.507710e-12
1.625067e-05 -1.151895e-06 0.000000e+00 8.279222e-12
1.625040e-05 -1.199640e-06 1.469463e-07 7.723930e-12
1.624970e-05 -1.324638e-06 2.377641e-07 6.295787e-12
1.624883e-05 -1.479144e-06 2.377641e-07 4.505879e-12
1.624812e-05 -1.604142e-06 1.469463e-07 2.790248e-12
1.624785e-05 -1.651887e-06 3.061617e-23 1.861529e-12
1.624812e-05 -1.604142e-06 -1.469463e-07 2.790248e-12
1.624883e-05 -1.479144e-06 -2.377641e-07 4.505879e-12
1.624970e-05 -1.324638e-06 -2.377641e-07 6.295787e-12
1.625040e-05 -1.199640e-06 -1.469463e-07 7.723930e-12
1.640574e-05 -1.152127e-06 0.000000e+00 8.462137e-12
1.640589e-05 -1.199873e-06 1.469463e-07 7.984061e-12
1.640626e-05 -1.324872e-06 2.377641e-07 6.737494e-12
1.640673e-05 -1.479380e-06 2.377641e-07 5.081427e-12
1.640710e-05 -1.604379e-06 1.469463e-07 3.301461e-12
1.640725e-05 -1.652125e-06 3.061617e-23 2.249910e-12
1.640710e-05 -1.604379e-06 -1.469463e-07 3.301461e-12
1.640673e-05 -1.479380e-06 -2.377641e-07 5.081427e-12
1.640626e-05 -1.324872e-06 -2.377641e-07 6.737494e-12
1.640589e-05 -1.199873e-06 -1.469463e-07 7.984061e-12
1.656075e-05 -1.151000e-06 0.000000e+00 8.669676e-12
1.656132e-05 -1.198742e-06 1.469463e-07 8.286211e-12
1.656280e-05 -1.323733e-06 2.377641e-07 7.249021e-12
1.656464e-05 -1.478231e-06 2.377641e-07 5.723445e-12
1.656613e-05 -1.603222e-06 1.469463e-07 3.852584e-12
1.656670e-05 -1.650964e-06 3.061617e-23 2.665853e-12
1.656613e-05 -1.603222e-06 -1.469463e-07 3.852584e-12
1.656464e-05 -1.478231e-06 -2.377641e-07 5.723445e-12
1.656280e-05 -1.323733e-06 -2.377641e-07 7.249021e-12
1.656132e-05 -1.198742e-06 -1.469463e-07 8.286211e-12
1.671568e-05 -1.148478e-06 0.000000e+00 8.901385e-12
1.671669e-05 -1.196213e-06 1.469463e-07 8.628086e-12
1.671931e-05 -1.321185e-06 2.377641e-07 7.820573e-12
1.672256e-05 -1.475660e-06 2.377641e-07 6.416887e-12
1.672518e-05 -1.600632e-06 1.469463e-07 4.432892e-12
1.672619e-05 -1.648367e-06 3.061617e-23 3.101435e-12
1.672518e-05 -1.600632e-06 -1.469463e-07 4.432892e-12
1.672256e-05 -1.475660e-06 -2.377641e-07 6.416887e-12
1.671931e-05 -1.321185e-06 -2.377641e-07 7.820573e-12
1.671669e-05 -1.196213e-06 -1.469463e-07 8.628086e-12
1.687053e-05 -1.144527e-06 0.000000e+00 9.156643e-12
1.687198e-05 -1.192251e-06 1.469463e-07 9.007153e-12
1.687577e-05 -1.317193e-06 2.377641e-07 8.443503e-12
1.688046e-05 -1.471631e-06 2.377641e-07 7.151098e-12
1.688425e-05 -1.596573e-06 1.469463e-07 5.035890e-12
1.688570e-05 -1.644297e-06 3.061617e-23 3.552154e-12
1.688425e-05 -1.596573e-06 -1.469463e-07 5.035890e-12
1.688046e-05 -1.471631e-06 -2.377641e-07 7.151098e-12
1.687577e-05 -1.317193e-06 -2.377641e-07 8.443503e-12
1.687198e-05 -1.192251e-06 -1.469463e-07 9.007153e-12
1.702527e-05 -1.139113e-06 0.000000e+00 9.434693e-12
1.702718e-05 -1.186821e-06 1.469463e-07 9.420783e-12
1.703217e-05 -1.311722e-06 2.377641e-07 9.110470e-12
1.703834e-05 -1.466107e-06 2.377641e-07 7.918530e-12
1.704333e-05 -1.591007e-06 1.469463e-07 5.657451e-12
1.704523e-05 -1.638715e-06 3.061617e-23 4.015282e-12
1.704333e-05 -1.591007e-06 -1.469463e-07 5.657451e-12
1.703834e-05 -1.466107e-06 -2.377641e-07 7.918530e-12
1.703217e-05 -1.311722e-06 -2.377641e-07 9.110470e-12
1.702718e-05 -1.186821e-06 -1.469463e-07 9.420783e-12
1.717990e-05 -1.132204e-06 0.000000e+00 9.734674e-12
1.718228e-05 -1.179890e-06 1.469463e-07 9.866353e-12
1.718849e-05 -1.304736e-06 2.377641e-07 9.815378e-12
1.719617e-05 -1.459053e-06 2.377641e-07 8.713751e-12
1.720238e-05 -1.583899e-06 1.469463e-07 6.294819e-12
1.720475e-05 -1.631586e-06 3.061617e-23 4.489057e-12
1.720238e-05 -1.583899e-06 -1.469463e-07 6.294819e-12
1.719617e-05 -1.459053e-06 -2.377641e-07 8.713751e-12
1.718849e-05 -1.304736e-06 -2.377641e-07 9.815378e-12
1.718228e-05 -1.179890e-06 -1.469463e-07 9.866353e-12
1.733440e-05 -1.123765e-06 0.000000e+00 1.005565e-11
1.733725e-05 -1.171426e-06 1.469463e-07 1.034133e-11
1.734471e-05 -1.296203e-06 2.377641e-07 1.055321e-11
1.735394e-05 -1.450435e-06 2.377641e-07 9.532760e-12
1.736140e-05 -1.575212e-06 1.469463e-07 6.946054e-12
1.736425e-05 -1.622873e-06 3.061617e-23 4.972273e-12
1.736140e-05 -1.575212e-06 -1.469463e-07 6.946054e-12
1.735394e-05 -1.450435e-06 -2.377641e-07 9.532760e-12
1.734471e-05 -1.296203e-06 -2.377641e-07 1.055321e-11
1.733725e-05 -1.171426e-06 -1.469463e-07 1.034133e-11
1.748875e-05 -1.113765e-06 0.000000e+00 1.039662e-11
1.749209e-05 -1.161394e-06 1.469463e-07 1.084329e-11
1.750083e-05 -1.286088e-06 2.377641e-07 1.131983e-11
1.751163e-05 -1.440218e-06 2.377641e-07 1.037253e-11
1.752037e-05 -1.564912e-06 1.469463e-07 7.609724e-12
1.752371e-05 -1.612541e-06 3.061617e-23 5.464056e-12
1.752037e-05 -1.564912e-06 -1.469463e-07 7.609724e-12
1.751163e-05 -1.440218e-06 -2.377641e-07 1.037253e-11
1.750083e-05 -1.286088e-06 -2.377641e-07 1.131983e-11
1.749209e-05 -1.161394e-06 -1.469463e-07 1.084329e-11
1.764293e-05 -1.102173e-06 0.000000e+00 1.075659e-11
1.764677e-05 -1.149764e-06 1.469463e-07 1.137001e-11
1.765681e-05 -1.274360e-06 2.377641e-07 1.211184e-11
1.766923e-05 -1.428369e-06 2.377641e-07 1.123070e-11
1.767927e-05 -1.552965e-06 1.469463e-07 8.284716e-12
1.768311e-05 -1.600556e-06 3.061617e-23 5.963740e-12
1.767927e-05 -1.552965e-06 -1.469463e-07 8.284716e-12
1.766923e-05 -1.428369e-06 -2.377641e-07 1.123070e-11
1.765681e-05 -1.274360e-06 -2.377641e-07 1.211184e-11
1.764677e-05 -1.149764e-06 -1.469463e-07 1.137001e-11
1.779693e-05 -1.088957e-06 0.000000e+00 1.113453e-11
1.780128e-05 -1.136504e-06 1.469463e-07 1.191940e-11
1.781265e-05 -1.260986e-06 2.377641e-07 1.292640e-11
1.782671e-05 -1.414854e-06 2.377641e-07 1.210539e-11
1.783808e-05 -1.539335e-06 1.469463e-07 8.970131e-12
1.784242e-05 -1.586883e-06 3.061617e-23 6.470792e-12
1.783808e-05 -1.539335e-06 -1.469463e-07 8.970131e-12
1.782671e-05 -1.414854e-06 -2.377641e-07 1.210539e-11
1.781265e-05 -1.260986e-06 -2.377641e-07 1.292640e-11
1.780128e-05 -1.136504e-06 -1.469463e-07 1.191940e-11
1.795073e-05 -1.074087e-06 0.000000e+00 1.152940e-11
1.795559e-05 -1.121585e-06 1.469463e-07 1.248954e-11
1.796832e-05 -1.245935e-06 2.377641e-07 1.376109e-11
1.798405e-05 -1.399641e-06 2.377641e-07 1.299501e-11
1.799677e-05 -1.523991e-06 1.469463e-07 9.665209e-12
1.800163e-05 -1.571489e-06 3.061617e-23 6.984765e-12
1.799677e-05 -1.523991e-06 -1.469463e-07 9.665209e-12
1.798405e-05 -1.399641e-06 -2.377641e-07 1.299501e-11
1.796832e-05 -1.245935e-06 -2.377641e-07 1.376109e-11
1.795559e-05 -1.121585e-06 -1.469463e-07 1.248954e-11
1.810430e-05 -1.057534e-06 0.000000e+00 1.194022e-11
1.810969e-05 -1.104975e-06 1.469463e-07 1.307869e-11
1.812379e-05 -1.229177e-06 2.377641e-07 1.461389e-11
1.814122e-05 -1.382699e-06 2.377641e-07 1.389825e-11
1.815533e-05 -1.506901e-06 1.469463e-07 1.036928e-11
1.816072e-05 -1.554342e-06 3.061617e-23 7.505274e-12
1.815533e-05 -1.506901e-06 -1.469463e-07 1.036928e-11
1.814122e-05 -1.382699e-06 -2.377641e-07 1.389825e-11
1.812379e-05 -1.229177e-06 -2.377641e-07 1.461389e-11
1.810969e-05 -1.104975e-06 -1.469463e-07 1.307869e-11
1.825763e-05 -1.039271e-06 0.000000e+00 1.236599e-11
1.826355e-05 -1.086648e-06 1.469463e-07 1.368521e-11
1.827905e-05 -1.210682e-06 2.377641e-07 1.548300e-11
1.829822e-05 -1.363998e-06 2.377641e-07 1.481393e-11
1.831372e-05 -1.488032e-06 1.469463e-07 1.108176e-11
1.831965e-05 -1.535409e-06 3.061617e-23 8.031974e-12
1.831372e-05 -1.488032e-06 -1.469463e-07 1.108176e-11
1.829822e-05 -1.363998e-06 -2.377641e-07 1.481393e-11
1.827905e-05 -1.210682e-06 -2.377641e-07 1.548300e-11
1.826355e-05 -1.086648e-06 -1.469463e-07 1.368521e-11
1.841069e-05 -1.019268e-06 0.000000e+00 1.280575e-11
1.841715e-05 -1.066574e-06 1.469463e-07 1.430765e-11
1.843408e-05 -1.190422e-06 2.377641e-07 1.636686e-11
1.845501e-05 -1.343507e-06 2.377641e-07 1.574101e-11
1.847194e-05 -1.467356e-06 1.469463e-07 1.180208e-11
1.847840e-05 -1.514661e-06 3.061617e-23 8.564547e-12
1.847194e-05 -1.467356e-06 -1.469463e-07 1.180208e-11
1.845501e-05 -1.343507e-06 -2.377641e-07 1.574101e-11
1.843408e-05 -1.190422e-06 -2.377641e-07 1.636686e-11
1.841715e-05 -1.066574e-06 -1.469463e-07 1.430765e-11
1.856346e-05 -9.974994e-07 0.000000e+00 1.325858e-11
1.857047e-05 -1.044727e-06 1.469463e-07 1.494463e-11
1.858885e-05 -1.168369e-06 2.377641e-07 1.726408e-11
1.861156e-05 -1.321199e-06 2.377641e-07 1.667854e-11
1.862994e-05 -1.444841e-06 1.469463e-07 1.252971e-11
1.863695e-05 -1.492068e-06 3.061617e-23 9.102695e-12
1.862994e-05 -1.444841e-06 -1.469463e-07 1.252971e-11
1.861156e-05 -1.321199e-06 -2.377641e-07 1.667854e-11
1.858885e-05 -1.168369e-06 -2.377641e-07 1.726408e-11
1.857047e-05 -1.044727e-06 -1.469463e-07 1.494463e-11
1.871591e-05 -9.739397e-07 0.000000e+00 1.372358e-11
1.872349e-05 -1.021080e-06 1.469463e-07 1.559488e-11
1.874333e-05 -1.144495e-06 2.377641e-07 1.817338e-11
1.876786e-05 -1.297045e-06 2.377641e-07 1.762563e-11
1.878770e-05 -1.420460e-06 1.469463e-07 1.326416e-11
1.879528e-05 -1.467600e-06 3.061617e-23 9.646135e-12
1.878770e-05 -1.420460e-06 -1.469463e-07 1.326416e-11
1.876786e-05 -1.297045e-06 -2.377641e-07 1.762563e-11
1.874333e-05 -1.144495e-06 -2.377641e-07 1.817338e-11
1.872349e-05 -1.021080e-06 -1.469463e-07 1.559488e-11
1.886802e-05 -9.485639e-07 0.000000e+00 1.419987e-11
1.887617e-05 -9.956094e-07 1.469463e-07 1.625724e-11
1.889750e-05 -1.118776e-06 2.377641e-07 1.909360e-11
1.892386e-05 -1.271019e-06 2.377641e-07 1.858143e-11
1.894519e-05 -1.394185e-06 1.469463e-07 1.400493e-11
1.895334e-05 -1.441231e-06 3.061617e-23 1.019459e-11
1.894519e-05 -1.394185e-06 -1.469463e-07 1.400493e-11
1.892386e-05 -1.271019e-06 -2.377641e-07 1.858143e-11
1.889750e-05 -1.118776e-06 -2.377641e-07 1.909360e-11
1.887617e-05 -9.956094e-07 -1.469463e-07 1.625724e-11
1.901977e-05 -9.213482e-07 0.000000e+00 1.468664e-11
1.902849e-05 -9.682904e-07 1.469463e-07 1.693060e-11
1.905133e-05 -1.091187e-06 2.377641e-07 2.002366e-11
1.907956e-05 -1.243095e-06 2.377641e-07 1.954513e-11
1.910240e-05 -1.365991e-06 1.469463e-07 1.475155e-11
1.911112e-05 -1.412933e-06 3.061617e-23 1.074779e-11
1.910240e-05 -1.365991e-06 -1.469463e-07 1.475155e-11
1.907956e-05 -1.243095e-06 -2.377641e-07 1.954513e-11
1.905133e-05 -1.091187e-06 -2.377641e-07 2.002366e-11
1.902849e-05 -9.682904e-07 -1.469463e-07 1.693060e-11
1.917113e-05 -8.922701e-07 0.000000e+00 1.518306e-11
1.918044e-05 -9.391002e-07 1.469463e-07 1.761395e-11
1.920480e-05 -1.061703e-06 2.377641e-07 2.096253e-11
1.923491e-05 -1.213249e-06 2.377641e-07 2.051595e-11
1.925927e-05 -1.335852e-06 1.469463e-07 1.550353e-11
1.926858e-05 -1.382682e-06 3.061617e-23 1.130548e-11
1.925927e-05 -1.335852e-06 -1.469463e-07 1.550353e-11
1.923491e-05 -1.213249e-06 -2.377641e-07 2.051595e-11
1.920480e-05 -1.061703e-06 -2.377641e-07 2.096253e-11
1.918044e-05 -9.391002e-07 -1.469463e-07 1.761395e-11
1.932207e-05 -8.613079e-07 0.000000e+00 1.568835e-11
1.933196e-05 -9.080171e-07 1.469463e-07 1.830629e-11
1.935787e-05 -1.030303e-06 2.377641e-07 2.190925e-11
1.938989e-05 -1.181457e-06 2.377641e-07 2.149311e-11
1.941580e-05 -1.303743e-06 1.469463e-07 1.626039e-11
1.942569e-05 -1.350452e-06 3.061617e-23 1.186738e-11
1.941580e-05 -1.303743e-06 -1.469463e-07 1.626039e-11
1.938989e-05 -1.181457e-06 -2.377641e-07 2.149311e-11
1.935787e-05 -1.030303e-06 -2.377641e-07 2.190925e-11
1.933196e-05 -9.080171e-07 -1.469463e-07 1.830629e-11
1.947256e-05 -8.284413e-07 0.000000e+00 1.620176e-11
1.948305e-05 -8.750202e-07 1.469463e-07 1.900670e-11
1.951052e-05 -9.969654e-07 2.377641e-07 2.286288e-11
1.954447e-05 -1.147698e-06 2.377641e-07 2.247586e-11
1.957193e-05 -1.269643e-06 1.469463e-07 1.702166e-11
1.958242e-05 -1.316222e-06 3.061617e-23 1.243323e-11
1.957193e-05 -1.269643e-06 -1.469463e-07 1.702166e-11
1.954447e-05 -1.147698e-06 -2.377641e-07 2.247586e-11
1.951052e-05 -9.969654e-07 -2.377641e-07 2.286288e-11
1.948305e-05 -8.750202e-07 -1.469463e-07 1.900670e-11
1.962258e-05 -7.936511e-07 0.000000e+00 1.672256e-11
1.963367e-05 -8.400903e-07 1.469463e-07 1.971431e-11
1.966271e-05 -9.616698e-07 2.377641e-07 2.382252e-11
1.969861e-05 -1.111950e-06 2.377641e-07 2.346345e-11
1.972765e-05 -1.233530e-06 1.469463e-07 1.778687e-11
1.973874e-05 -1.279969e-06 3.061617e-23 1.300278e-11
1.972765e-05 -1.233530e-06 -1.469463e-07 1.778687e-11
1.969861e-05 -1.111950e-06 -2.377641e-07 2.346345e-11
1.966271e-05 -9.616698e-07 -2.377641e-07 2.382252e-11
1.963367e-05 -8.400903e-07 -1.469463e-07 1.971431e-11
1.977209e-05 -7.569192e-07 0.000000e+00 1.725003e-11
1.978379e-05 -8.032091e-07 1.469463e-07 2.042826e-11
1.981442e-05 -9.243975e-07 2.377641e-07 2.478730e-11
1.985228e-05 -1.074195e-06 2.377641e-07 2.445512e-11
1.988292e-05 -1.195383e-06 1.469463e-07 1.855553e-11
1.989462e-05 -1.241673e-06 3.061617e-23 1.357576e-11
1.988292e-05 -1.195383e-06 -1.469463e-07 1.855553e-11
1.985228e-05 -1.074195e-06 -2.377641e-07 2.445512e-11
1.981442e-05 -9.243975e-07 -2.377641e-07 2.478730e-11
1.978379e-05 -8.032091e-07 -1.469463e-07 2.042826e-11
1.992106e-05 -7.182289e-07 0.000000e+00 1.778349e-11
1.993337e-05 -7.643596e-07 1.469463e-07 2.114773e-11
1.996561e-05 -8.851311e-07 2.377641e-07 2.575636e-11
2.000546e-05 -1.034413e-06 2.377641e-07 2.545014e-11
2.003770e-05 -1.155185e-06 1.469463e-07 1.932716e-11
2.005001e-05 -1.201315e-06 3.061617e-23 1.415189e-11
2.003770e-05 -1.155185e-06 -1.469463e-07 1.932716e-11
2.000546e-05 -1.034413e-06 -2.377641e-07 2.545014e-11
1.996561e-05 -8.851311e-07 -2.377641e-07 2.575636e-11
1.993337e-05 -7.643596e-07 -1.469463e-07 2.114773e-11
2.006947e-05 -6.775647e-07 0.000000e+00 1.832225e-11
2.008240e-05 -7.235261e-07 1.469463e-07 2.187193e-11
2.011626e-05 -8.438544e-07 2.377641e-07 2.672886e-11
2.015810e-05 -9.925884e-07 2.377641e-07 2.644776e-11
2.019196e-05 -1.112917e-06 1.469463e-07 2.010126e-11
2.020489e-05 -1.158878e-06 3.061617e-23 1.473092e-11
2.019196e-05 -1.112917e-06 -1.469463e-07 2.010126e-11
2.015810e-05 -9.925884e-07 -2.377641e-07 2.644776e-11
2.011626e-05 -8.438544e-07 -2.377641e-07 2.672886e-11
2.008240e-05 -7.235261e-07 -1.469463e-07 2.187193e-11
2.021728e-05 -6.349125e-07 0.000000e+00 1.886566e-11
2.023084e-05 -6.806943e-07 1.469463e-07 2.260009e-11
2.026632e-05 -8.005526e-07 2.377641e-07 2.770397e-11
2.031018e-05 -9.487056e-07 2.377641e-07 2.744724e-11
2.034566e-05 -1.068564e-06 1.469463e-07 2.087736e-11
2.035921e-05 -1.114346e-06 3.061617e-23 1.531258e-11
2.034566e-05 -1.068564e-06 -1.469463e-07 2.087736e-11
2.031018e-05 -9.487056e-07 -2.377641e-07 2.744724e-11
2.026632e-05 -8.005526e-07 -2.377641e-07 2.770397e-11
2.023084e-05 -6.806943e-07 -1.469463e-07 2.260009e-11
2.036447e-05 -5.902593e-07 0.000000e+00 1.941309e-11
2.037865e-05 -6.358512e-07 1.469463e-07 2.333147e-11
2.041577e-05 -7.552121e-07 2.377641e-07 2.868087e-11
2.046165e-05 -9.027504e-07 2.377641e-07 2.844783e-11
2.049877e-05 -1.022111e-06 1.469463e-07 2.165495e-11
2.051295e-05 -1.067703e-06 3.061617e-23 1.589658e-11
2.049877e-05 -1.022111e-06 -1.469463e-07 2.165495e-11
2.046165e-05 -9.027504e-07 -2.377641e-07 2.844783e-11
2.041577e-05 -7.552121e-07 -2.377641e-07 2.868087e-11
2.037865e-05 -6.358512e-07 -1.469463e-07 2.333147e-11
2.051099e-05 -5.435938e-07 0.000000e+00 1.996389e-11
2.052580e-05 -5.889851e-07 1.469463e-07 2.406532e-11
2.056457e-05 -7.078211e-07 2.377641e-07 2.965875e-11
2.061249e-05 -8.547105e-07 2.377641e-07 2.944877e-11
2.065125e-05 -9.735465e-07 1.469463e-07 2.243353e-11
2.066606e-05 -1.018938e-06 3.061617e-23 1.648266e-11
2.065125e-05 -9.735465e-07 -1.469463e-07 2.243353e-11
2.061249e-05 -8.547105e-07 -2.377641e-07 2.944877e-11
2.056457e-05 -7.078211e-07 -2.377641e-07 2.965875e-11
2.052580e-05 -5.889851e-07 -1.469463e-07 2.406532e-11
2.065682e-05 -4.949059e-07 0.000000e+00 2.051745e-11
2.067226e-05 -5.400860e-07 1.469463e-07 2.480093e-11
2.071268e-05 -6.583690e-07 2.377641e-07 3.063681e-11
2.076265e-05 -8.045748e-07 2.377641e-07 3.044933e-11
2.080307e-05 -9.228579e-07 1.469463e-07 2.321260e-11
2.081851e-05 -9.680379e-07 3.061617e-23 1.707053e-11
2.080307e-05 -9.228579e-07 -1.469463e-07 2.321260e-11
2.076265e-05 -8.045748e-07 -2.377641e-07 3.044933e-11
2.071268e-05 -6.583690e-07 -2.377641e-07 3.063681e-11
2.067226e-05 -5.400860e-07 -1.469463e-07 2.480093e-11
2.080192e-05 -4.441869e-07 0.000000e+00 2.107317e-11
2.081799e-05 -4.891449e-07 1.469463e-07 2.553759e-11
2.086008e-05 -6.068467e-07 2.377641e-07 3.161425e-11
2.091210e-05 -7.523340e-07 2.377641e-07 3.144875e-11
2.095419e-05 -8.700358e-07 1.469463e-07 2.399165e-11
2.097027e-05 -9.149938e-07 3.061617e-23 1.765991e-11
2.095419e-05 -8.700358e-07 -1.469463e-07 2.399165e-11
2.091210e-05 -7.523340e-07 -2.377641e-07 3.144875e-11
2.086008e-05 -6.068467e-07 -2.377641e-07 3.161425e-11
2.081799e-05 -4.891449e-07 -1.469463e-07 2.553759e-11
2.094626e-05 -3.914295e-07 0.000000e+00 2.163046e-11
2.096297e-05 -4.361546e-07 1.469463e-07 2.627461e-11
2.100673e-05 -5.532466e-07 2.377641e-07 3.259027e-11
2.106081e-05 -6.979801e-07 2.377641e-07 3.244627e-11
2.110457e-05 -8.150721e-07 1.469463e-07 2.477018e-11
2.112128e-05 -8.597972e-07 3.061617e-23 1.825052e-11
2.110457e-05 -8.150721e-07 -1.469463e-07 2.477018e-11
2.106081e-05 -6.979801e-07 -2.377641e-07 3.244627e-11
2.100673e-05 -5.532466e-07 -2.377641e-07 3.259027e-11
2.096297e-05 -4.361546e-07 -1.469463e-07 2.627461e-11
2.108981e-05 -3.366281e-07 0.000000e+00 2.218872e-11
2.110716e-05 -3.811093e-07 1.469463e-07 2.701131e-11
2.115259e-05 -4.975627e-07 2.377641e-07 3.356408e-11
2.120874e-05 -6.415069e-07 2.377641e-07 3.344115e-11
2.125416e-05 -7.579602e-07 1.469463e-07 2.554767e-11
2.127152e-05 -8.024415e-07 3.061617e-23 1.884206e-11
2.125416e-05 -7.579602e-07 -1.469463e-07 2.554767e-11
2.120874e-05 -6.415069e-07 -2.377641e-07 3.344115e-11
2.115259e-05 -4.975627e-07 -2.377641e-07 3.356408e-11
2.110716e-05 -3.811093e-07 -1.469463e-07 2.701131e-11
2.123253e-05 -2.797783e-07 0.000000e+00 2.274739e-11
2.125052e-05 -3.240045e-07 1.469463e-07 2.774702e-11
2.129762e-05 -4.397904e-07 2.377641e-07 3.453490e-11
2.135584e-05 -5.829096e-07 2.377641e-07 3.443262e-11
2.140295e-05 -6.986955e-07 1.469463e-07 2.632360e-11
2.142094e-05 -7.429217e-07 3.061617e-23 1.943425e-11
2.140295e-05 -6.986955e-07 -1.469463e-07 2.632360e-11
2.135584e-05 -5.829096e-07 -2.377641e-07 3.443262e-11
2.129762e-05 -4.397904e-07 -2.377641e-07 3.453490e-11
2.125052e-05 -3.240045e-07 -1.469463e-07 2.774702e-11
2.137439e-05 -2.208772e-07 0.000000e+00 2.330590e-11
2.139302e-05 -2.648375e-07 1.469463e-07 2.848106e-11
2.144180e-05 -3.799269e-07 2.377641e-07 3.550195e-11
2.150209e-05 -5.221852e-07 2.377641e-07 3.541994e-11
2.155087e-05 -6.372746e-07 1.469463e-07 2.709745e-11
2.156950e-05 -6.812348e-07 3.061617e-23 2.002678e-11
2.155087e-05 -6.372746e-07 -1.469463e-07 2.709745e-11
2.150209e-05 -5.221852e-07 -2.377641e-07 3.541994e-11
2.144180e-05 -3.799269e-07 -2.377641e-07 3.550195e-11
2.139302e-05 -2.648375e-07 -1.469463e-07 2.848106e-11
2.151535e-05 -1.599237e-07 0.000000e+00 2.386369e-11
2.153462e-05 -2.036068e-07 1.469463e-07 2.921280e-11
2.158508e-05 -3.179706e-07 2.377641e-07 3.646445e-11
2.164745e-05 -4.593321e-07 2.377641e-07 3.640234e-11
2.169790e-05 -5.736960e-07 1.469463e-07 2.786871e-11
2.171718e-05 -6.173791e-07 3.061617e-23 2.061936e-11
2.169790e-05 -5.736960e-07 -1.469463e-07 2.786871e-11
2.164745e-05 -4.593321e-07 -2.377641e-07 3.640234e-11
2.158508e-05 -3.179706e-07 -2.377641e-07 3.646445e-11
2.153462e-05 -2.036068e-07 -1.469463e-07 2.921280e-11
2.165538e-05 -9.691769e-08 0.000000e+00 2.442021e-11
2.167530e-05 -1.403126e-07 1.469463e-07 2.994158e-11
2.172743e-05 -2.539219e-07 2.377641e-07 3.742164e-11
2.179187e-05 -3.943507e-07 2.377641e-07 3.737909e-11
2.184401e-05 -5.079600e-07 1.469463e-07 2.863686e-11
2.186392e-05 -5.513549e-07 3.061617e-23 2.121168e-11
2.184401e-05 -5.079600e-07 -1.469463e-07 2.863686e-11
2.179187e-05 -3.943507e-07 -2.377641e-07 3.737909e-11
2.172743e-05 -2.539219e-07 -2.377641e-07 3.742164e-11
2.167530e-05 -1.403126e-07 -1.469463e-07 2.994158e-11
2.179445e-05 -3.186100e-08 0.000000e+00 2.497494e-11
2.181501e-05 -7.495661e-08 1.469463e-07 3.066676e-11
2.186882e-05 -1.877824e-07 2.377641e-07 3.837274e-11
2.193533e-05 -3.272427e-07 2.377641e-07 3.834943e-11
2.198913e-05 -4.400684e-07 1.469463e-07 2.940138e-11
2.200969e-05 -4.831640e-07 3.061617e-23 2.180343e-11
2.198913e-05 -4.400684e-07 -1.469463e-07 2.940138e-11
2.193533e-05 -3.272427e-07 -2.377641e-07 3.834943e-11
2.186882e-05 -1.877824e-07 -2.377641e-07 3.837274e-11
2.181501e-05 -7.495661e-08 -1.469463e-07 3.066676e-11
2.193253e-05 3.524323e-08 0.000000e+00 2.552733e-11
2.195372e-05 -7.542071e-09 1.469463e-07 3.138773e-11
2.200920e-05 -1.195554e-07 2.377641e-07 3.931701e-11
2.207777e-05 -2.580116e-07 2.377641e-07 3.931262e-11
2.213325e-05 -3.700249e-07 1.469463e-07 3.016174e-11
2.215445e-05 -4.128102e-07 3.061617e-23 2.239431e-11
2.213325e-05 -3.700249e-07 -1.469463e-07 3.016174e-11
2.207777e-05 -2.580116e-07 -2.377641e-07 3.931262e-11
2.200920e-05 -1.195554e-07 -2.377641e-07 3.931701e-11
2.195372e-05 -7.542071e-09 -1.469463e-07 3.138773e-11
2.206957e-05 1.043903e-07 0.000000e+00 2.607687e-11
2.209140e-05 6.192628e-08 1.469463e-07 3.210386e-11
2.214854e-05 -4.924602e-08 2.377641e-07 4.025368e-11
2.221918e-05 -1.866626e-07 2.377641e-07 4.026791e-11
2.227633e-05 -2.978349e-07 1.469463e-07 3.091744e-11
2.229816e-05 -3.402989e-07 3.061617e-23 2.298399e-11
2.227633e-05 -2.978349e-07 -1.469463e-07 3.091744e-11
2.221918e-05 -1.866626e-07 -2.377641e-07 4.026791e-11
2.214854e-05 -4.924602e-08 -2.377641e-07 4.025368e-11
2.209140e-05 6.192628e-08 -1.469463e-07 3.210386e-11
2.220555e-05 1.755741e-07 0.000000e+00 2.662305e-11
2.222801e-05 1.334422e-07 1.469463e-07 3.281453e-11
2.228682e-05 2.313938e-08 2.377641e-07 4.118203e-11
2.235951e-05 -1.132024e-07 2.377641e-07 4.121458e-11
2.241831e-05 -2.235052e-07 1.469463e-07 3.166794e-11
2.244078e-05 -2.656371e-07 3.061617e-23 2.357216e-11
2.241831e-05 -2.235052e-07 -1.469463e-07 3.166794e-11
2.235951e-05 -1.132024e-07 -2.377641e-07 4.121458e-11
2.228682e-05 2.313938e-08 -2.377641e-07 4.118203e-11
2.222801e-05 1.334422e-07 -1.469463e-07 3.281453e-11
2.234043e-05 2.487869e-07 0.000000e+00 2.716536e-11
2.236352e-05 2.069979e-07 1.469463e-07 3.351917e-11
2.242398e-05 9.759269e-08 2.377641e-07 4.210130e-11
2.249872e-05 -3.763956e-08 2.377641e-07 4.215190e-11
2.255918e-05 -1.470447e-07 1.469463e-07 3.241274e-11
2.258227e-05 -1.888338e-07 3.061617e-23 2.415850e-11
2.255918e-05 -1.470447e-07 -1.469463e-07 3.241274e-11
2.249872e-05 -3.763956e-08 -2.377641e-07 4.215190e-11
2.242398e-05 9.759269e-08 -2.377641e-07 4.210130e-11
2.236352e-05 2.069979e-07 -1.469463e-07 3.351917e-11
2.247418e-05 3.240196e-07 0.000000e+00 2.770331e-11
2.249790e-05 2.825841e-07 1.469463e-07 3.421716e-11
2.256001e-05 1.741043e-07 2.377641e-07 4.301080e-11
2.263677e-05 4.001589e-08 2.377641e-07 4.307915e-11
2.269888e-05 -6.846389e-08 1.469463e-07 3.315133e-11
2.272260e-05 -1.098995e-07 3.061617e-23 2.474269e-11
2.269888e-05 -6.846389e-08 -1.469463e-07 3.315133e-11
2.263677e-05 4.001589e-08 -2.377641e-07 4.307915e-11
2.256001e-05 1.741043e-07 -2.377641e-07 4.301080e-11
2.249790e-05 2.825841e-07 -1.469463e-07 3.421716e-11
2.260677e-05 4.012616e-07 0.000000e+00 2.823641e-11
2.263111e-05 3.601900e-07 1.469463e-07 3.490794e-11
2.269486e-05 2.526629e-07 2.377641e-07 4.390979e-11
2.277364e-05 1.197523e-07 2.377641e-07 4.399562e-11
2.283739e-05 1.222525e-08 1.469463e-07 3.388319e-11
2.286173e-05 -2.884641e-08 3.061617e-23 2.532438e-11
2.283739e-05 1.222525e-08 -1.469463e-07 3.388319e-11
2.277364e-05 1.197523e-07 -2.377641e-07 4.399562e-11
2.269486e-05 2.526629e-07 -2.377641e-07 4.390979e-11
2.263111e-05 3.601900e-07 -1.469463e-07 3.490794e-11
2.273816e-05 4.805008e-07 0.000000e+00 2.876421e-11
2.276313e-05 4.398033e-07 1.469463e-07 3.559093e-11
2.282850e-05 3.332560e-07 2.377641e-07 4.479757e-11
2.290929e-05 2.015562e-07 2.377641e-07 4.490061e-11
2.297466e-05 9.500888e-08 1.469463e-07 3.460783e-11
2.299963e-05 5.431142e-08 3.061617e-23 2.590327e-11
2.297466e-05 9.500888e-08 -1.469463e-07 3.460783e-11
2.290929e-05 2.015562e-07 -2.377641e-07 4.490061e-11
2.282850e-05 3.332560e-07 -2.377641e-07 4.479757e-11
2.276313e-05 4.398033e-07 -1.469463e-07 3.559093e-11
2.286833e-05 5.617236e-07 0.000000e+00 2.928622e-11
2.289392e-05 5.214104e-07 1.469463e-07 3.626559e-11
2.296089e-05 4.158691e-07 2.377641e-07 4.567347e-11
2.304368e-05 2.854129e-07 2.377641e-07 4.579344e-11
2.311066e-05 1.798716e-07 1.469463e-07 3.532473e-11
2.313624e-05 1.395584e-07 3.061617e-23 2.647900e-11
2.311066e-05 1.798716e-07 -1.469463e-07 3.532473e-11
2.304368e-05 2.854129e-07 -2.377641e-07 4.579344e-11
2.296089e-05 4.158691e-07 -2.377641e-07 4.567347e-11
2.289392e-05 5.214104e-07 -1.469463e-07 3.626559e-11
2.299725e-05 6.449153e-07 0.000000e+00 2.980200e-11
2.302344e-05 6.049962e-07 1.469463e-07 3.693136e-11
2.309202e-05 5.004867e-07 2.377641e-07 4.653680e-11
2.317678e-05 3.713058e-07 2.377641e-07 4.667343e-11
2.324536e-05 2.667963e-07 1.469463e-07 3.603342e-11
2.327155e-05 2.268772e-07 3.061617e-23 2.705125e-11
2.324536e-05 2.667963e-07 -1.469463e-07 3.603342e-11
2.317678e-05 3.713058e-07 -2.377641e-07 4.667343e-11
2.309202e-05 5.004867e-07 -2.377641e-07 4.653680e-11
2.302344e-05 6.049962e-07 -1.469463e-07 3.693136e-11
2.312488e-05 7.300595e-07 0.000000e+00 3.031112e-11
2.315168e-05 6.905441e-07 1.469463e-07 3.758770e-11
2.322184e-05 5.870915e-07 2.377641e-07 4.738689e-11
2.330856e-05 4.592170e-07 2.377641e-07 4.753991e-11
2.337872e-05 3.557644e-07 1.469463e-07 3.673340e-11
2.340552e-05 3.162490e-07 3.061617e-23 2.761968e-11
2.337872e-05 3.557644e-07 -1.469463e-07 3.673340e-11
2.330856e-05 4.592170e-07 -2.377641e-07 4.753991e-11
2.322184e-05 5.870915e-07 -2.377641e-07 4.738689e-11
2.315168e-05 6.905441e-07 -1.469463e-07 3.758770e-11
2.325119e-05 8.171385e-07 0.000000e+00 3.081313e-11
2.327859e-05 7.780361e-07 1.469463e-07 3.823412e-11
2.335032e-05 6.756649e-07 2.377641e-07 4.822312e-11
2.343898e-05 5.491270e-07 2.377641e-07 4.839225e-11
2.351071e-05 4.467557e-07 1.469463e-07 3.742420e-11
2.353811e-05 4.076534e-07 3.061617e-23 2.818395e-11
2.351071e-05 4.467557e-07 -1.469463e-07 3.742420e-11
2.343898e-05 5.491270e-07 -2.377641e-07 4.839225e-11
2.335032e-05 6.756649e-07 -2.377641e-07 4.822312e-11
2.327859e-05 7.780361e-07 -1.469463e-07 3.823412e-11
2.337617e-05 9.061334e-07 0.000000e+00 3.130763e-11
2.340416e-05 8.674531e-07 1.469463e-07 3.887008e-11
2.347744e-05 7.661868e-07 2.377641e-07 4.904483e-11
2.356802e-05 6.410148e-07 2.377641e-07 4.922981e-11
2.364130e-05 5.397485e-07 1.469463e-07 3.810533e-11
2.366929e-05 5.010682e-07 3.061617e-23 2.874372e-11
2.364130e-05 5.397485e-07 -1.469463e-07 3.810533e-11
2.356802e-05 6.410148e-07 -2.377641e-07 4.922981e-11
2.347744e-05 7.661868e-07 -2.377641e-07 4.904483e-11
2.340416e-05 8.674531e-07 -1.469463e-07 3.887008e-11
2.349977e-05 9.970240e-07 0.000000e+00 3.179420e-11
2.352835e-05 9.587745e-07 1.469463e-07 3.949512e-11
2.360316e-05 8.586360e-07 2.377641e-07 4.985143e-11
2.369564e-05 7.348580e-07 2.377641e-07 5.005197e-11
2.377045e-05 6.347195e-07 1.469463e-07 3.877634e-11
2.379903e-05 5.964700e-07 3.061617e-23 2.929864e-11
2.377045e-05 6.347195e-07 -1.469463e-07 3.877634e-11
2.369564e-05 7.348580e-07 -2.377641e-07 5.005197e-11
2.360316e-05 8.586360e-07 -2.377641e-07 4.985143e-11
2.352835e-05 9.587745e-07 -1.469463e-07 3.949512e-11
2.362198e-05 1.089789e-06 0.000000e+00 3.227246e-11
2.365114e-05 1.051978e-06 1.469463e-07 4.010873e-11
2.372747e-05 9.529896e-07 2.377641e-07 5.064231e-11
2.382182e-05 8.306329e-07 2.377641e-07 5.085815e-11
2.389815e-05 7.316442e-07 1.469463e-07 3.943677e-11
2.392730e-05 6.938338e-07 3.061617e-23 2.984837e-11
2.389815e-05 7.316442e-07 -1.469463e-07 3.943677e-11
2.382182e-05 8.306329e-07 -2.377641e-07 5.085815e-11
2.372747e-05 9.529896e-07 -2.377641e-07 5.064231e-11
2.365114e-05 1.051978e-06 -1.469463e-07 4.010873e-11
2.374277e-05 1.184405e-06 0.000000e+00 3.274203e-11
2.377250e-05 1.147042e-06 1.469463e-07 4.071047e-11
2.385032e-05 1.049224e-06 2.377641e-07 5.141690e-11
2.394652e-05 9.283143e-07 2.377641e-07 5.164775e-11
2.402434e-05 8.304964e-07 1.469463e-07 4.008618e-11
2.405407e-05 7.931332e-07 3.061617e-23 3.039257e-11
2.402434e-05 8.304964e-07 -1.469463e-07 4.008618e-11
2.394652e-05 9.283143e-07 -2.377641e-07 5.164775e-11
2.385032e-05 1.049224e-06 -2.377641e-07 5.141690e-11
2.377250e-05 1.147042e-06 -1.469463e-07 4.071047e-11
2.386212e-05 1.280849e-06 0.000000e+00 3.320254e-11
2.389241e-05 1.243940e-06 1.469463e-07 4.129989e-11
2.397170e-05 1.147313e-06 2.377641e-07 5.217464e-11
2.406972e-05 1.027876e-06 2.377641e-07 5.242021e-11
2.414902e-05 9.312487e-07 1.469463e-07 4.072412e-11
2.417931e-05 8.943405e-07 3.061617e-23 3.093089e-11
2.414902e-05 9.312487e-07 -1.469463e-07 4.072412e-11
2.406972e-05 1.027876e-06 -2.377641e-07 5.242021e-11
2.397170e-05 1.147313e-06 -2.377641e-07 5.217464e-11
2.389241e-05 1.243940e-06 -1.469463e-07 4.129989e-11
2.398000e-05 1.379095e-06 0.000000e+00 3.365363e-11
2.401084e-05 1.342649e-06 1.469463e-07 4.187655e-11
2.409159e-05 1.247232e-06 2.377641e-07 5.291499e-11
2.419140e-05 1.129290e-06 2.377641e-07 5.317501e-11
2.427215e-05 1.033873e-06 1.469463e-07 4.135019e-11
2.430300e-05 9.974264e-07 3.061617e-23 3.146299e-11
2.427215e-05 1.033873e-06 -1.469463e-07 4.135019e-11
2.419140e-05 1.129290e-06 -2.377641e-07 5.317501e-11
2.409159e-05 1.247232e-06 -2.377641e-07 5.291499e-11
2.401084e-05 1.342649e-06 -1.469463e-07 4.187655e-11
2.409639e-05 1.479118e-06 0.000000e+00 3.409498e-11
2.412778e-05 1.443141e-06 1.469463e-07 4.244005e-11
2.420996e-05 1.348951e-06 2.377641e-07 5.363744e-11
2.431153e-05 1.232527e-06 2.377641e-07 5.391161e-11
2.439371e-05 1.138338e-06 1.469463e-07 4.196395e-11
2.442510e-05 1.102361e-06 3.061617e-23 3.198853e-11
2.439371e-05 1.138338e-06 -1.469463e-07 4.196395e-11
2.431153e-05 1.232527e-06 -2.377641e-07 5.391161e-11
2.420996e-05 1.348951e-06 -2.377641e-07 5.363744e-11
2.412778e-05 1.443141e-06 -1.469463e-07 4.244005e-11
2.421127e-05 1.580890e-06 0.000000e+00 3.452625e-11
2.424320e-05 1.545388e-06 1.469463e-07 4.298997e-11
2.432678e-05 1.452444e-06 2.377641e-07 5.434149e-11
2.443010e-05 1.337558e-06 2.377641e-07 5.462953e-11
2.451368e-05 1.244613e-06 1.469463e-07 4.256502e-11
2.454561e-05 1.209112e-06 3.061617e-23 3.250715e-11
2.451368e-05 1.244613e-06 -1.469463e-07 4.256502e-11
2.443010e-05 1.337558e-06 -2.377641e-07 5.462953e-11
2.432678e-05 1.452444e-06 -2.377641e-07 5.434149e-11
2.424320e-05 1.545388e-06 -1.469463e-07 4.298997e-11
2.432463e-05 1.684383e-06 0.000000e+00 3.494715e-11
2.435708e-05 1.649363e-06 1.469463e-07 4.352595e-11
2.444204e-05 1.557679e-06 2.377641e-07 5.502667e-11
2.454707e-05 1.444351e-06 2.377641e-07 5.532828e-11
2.463203e-05 1.352667e-06 1.469463e-07 4.315301e-11
2.466448e-05 1.317647e-06 3.061617e-23 3.301853e-11
2.463203e-05 1.352667e-06 -1.469463e-07 4.315301e-11
2.454707e-05 1.444351e-06 -2.377641e-07 5.532828e-11
2.444204e-05 1.557679e-06 -2.377641e-07 5.502667e-11
2.435708e-05 1.649363e-06 -1.469463e-07 4.352595e-11
2.443644e-05 1.789569e-06 0.000000e+00 3.535736e-11
2.446941e-05 1.755036e-06 1.469463e-07 4.404762e-11
2.455573e-05 1.664627e-06 2.377641e-07 5.569252e-11
2.466242e-05 1.552875e-06 2.377641e-07 5.600742e-11
2.474874e-05 1.462466e-06 1.469463e-07 4.372753e-11
2.478172e-05 1.427932e-06 3.061617e-23 3.352233e-11
2.474874e-05 1.462466e-06 -1.469463e-07 4.372753e-11
2.466242e-05 1.552875e-06 -2.377641e-07 5.600742e-11
2.455573e-05 1.664627e-06 -2.377641e-07 5.569252e-11
2.446941e-05 1.755036e-06 -1.469463e-07 4.404762e-11
2.454669e-05 1.896418e-06 0.000000e+00 3.575662e-11
2.458016e-05 1.862377e-06 1.469463e-07 4.455463e-11
2.466781e-05 1.773256e-06 2.377641e-07 5.633861e-11
2.477615e-05 1.663096e-06 2.377641e-07 5.666650e-11
2.486380e-05 1.573975e-06 1.469463e-07 4.428822e-11
2.489728e-05 1.539933e-06 3.061617e-23 3.401820e-11
2.486380e-05 1.573975e-06 -1.469463e-07 4.428822e-11
2.477615e-05 1.663096e-06 -2.377641e-07 5.666650e-11
2.466781e-05 1.773256e-06 -2.377641e-07 5.633861e-11
2.458016e-05 1.862377e-06 -1.469463e-07 4.455463e-11
2.465536e-05 2.004898e-06 0.000000e+00 3.614467e-11
2.468934e-05 1.971354e-06 1.469463e-07 4.504665e-11
2.477829e-05 1.883533e-06 2.377641e-07 5.696455e-11
2.488824e-05 1.774980e-06 2.377641e-07 5.730514e-11
2.497719e-05 1.687159e-06 1.469463e-07 4.483474e-11
2.501117e-05 1.653614e-06 3.061617e-23 3.450582e-11
2.497719e-05 1.687159e-06 -1.469463e-07 4.483474e-11
2.488824e-05 1.774980e-06 -2.377641e-07 5.730514e-11
2.477829e-05 1.883533e-06 -2.377641e-07 5.696455e-11
2.468934e-05 1.971354e-06 -1.469463e-07 4.504665e-11
2.476245e-05 2.114979e-06 0.000000e+00 3.652124e-11
2.479691e-05 2.081935e-06 1.469463e-07 4.552338e-11
2.488714e-05 1.995425e-06 2.377641e-07 5.756994e-11
2.499867e-05 1.888492e-06 2.377641e-07 5.792293e-11
2.508889e-05 1.801982e-06 1.469463e-07 4.536676e-11
2.512336e-05 1.768938e-06 3.061617e-23 3.498486e-11
2.508889e-05 1.801982e-06 -1.469463e-07 4.536676e-11
2.499867e-05 1.888492e-06 -2.377641e-07 5.792293e-11
2.488714e-05 1.995425e-06 -2.377641e-07 5.756994e-11
2.479691e-05 2.081935e-06 -1.469463e-07 4.552338e-11
2.486793e-05 2.226629e-06 0.000000e+00 3.688611e-11
2.490287e-05 2.194089e-06 1.469463e-07 4.598453e-11
2.499435e-05 2.108898e-06 2.377641e-07 5.815444e-11
2.510742e-05 2.003597e-06 2.377641e-07 5.851953e-11
2.519889e-05 1.918407e-06 1.469463e-07 4.588394e-11
2.523383e-05 1.885867e-06 3.061617e-23 3.545500e-11
2.519889e-05 1.918407e-06 -1.469463e-07 4.588394e-11
2.510742e-05 2.003597e-06 -2.377641e-07 5.851953e-11
2.499435e-05 2.108898e-06 -2.377641e-07 5.815444e-11
2.490287e-05 2.194089e-06 -1.469463e-07 4.598453e-11
2.497181e-05 2.339814e-06 0.000000e+00 3.723906e-11
2.500722e-05 2.307781e-06 1.469463e-07 4.642983e-11
2.509991e-05 2.223919e-06 2.377641e-07 5.871770e-11
2.521449e-05 2.120259e-06 2.377641e-07 5.909460e-11
2.530718e-05 2.036397e-06 1.469463e-07 4.638600e-11
2.534259e-05 2.004364e-06 3.061617e-23 3.591590e-11
2.530718e-05 2.036397e-06 -1.469463e-07 4.638600e-11
2.521449e-05 2.120259e-06 -2.377641e-07 5.909460e-11
2.509991e-05 2.223919e-06 -2.377641e-07 5.871770e-11
2.500722e-05 2.307781e-06 -1.469463e-07 4.642983e-11
2.507407e-05 2.454502e-06 0.000000e+00 3.757989e-11
2.510993e-05 2.422979e-06 1.469463e-07 4.685901e-11
2.520382e-05 2.340451e-06 2.377641e-07 5.925942e-11
2.531986e-05 2.238440e-06 2.377641e-07 5.964783e-11
2.541375e-05 2.155912e-06 1.469463e-07 4.687263e-11
2.544961e-05 2.124389e-06 3.061617e-23 3.636727e-11
2.541375e-05 2.155912e-06 -1.469463e-07 4.687263e-11
2.531986e-05 2.238440e-06 -2.377641e-07 5.964783e-11
2.520382e-05 2.340451e-06 -2.377641e-07 5.925942e-11
2.510993e-05 2.422979e-06 -1.469463e-07 4.685901e-11
2.517471e-05 2.570658e-06 0.000000e+00 3.790840e-11
2.521101e-05 2.539647e-06 1.469463e-07 4.727185e-11
2.530606e-05 2.458458e-06 2.377641e-07 5.977931e-11
2.542354e-05 2.358103e-06 2.377641e-07 6.017894e-11
2.551858e-05 2.276915e-06 1.469463e-07 4.734356e-11
2.555489e-05 2.245904e-06 3.061617e-23 3.680879e-11
2.551858e-05 2.276915e-06 -1.469463e-07 4.734356e-11
2.542354e-05 2.358103e-06 -2.377641e-07 6.017894e-11
2.530606e-05 2.458458e-06 -2.377641e-07 5.977931e-11
2.521101e-05 2.539647e-06 -1.469463e-07 4.727185e-11
2.527372e-05 2.688249e-06 0.000000e+00 3.822444e-11
2.531045e-05 2.657751e-06 1.469463e-07 4.766812e-11
2.540663e-05 2.577905e-06 2.377641e-07 6.027710e-11
2.552551e-05 2.479211e-06 2.377641e-07 6.068766e-11
2.562168e-05 2.399365e-06 1.469463e-07 4.779854e-11
2.565842e-05 2.368867e-06 3.061617e-23 3.724016e-11
2.562168e-05 2.399365e-06 -1.469463e-07 4.779854e-11
2.552551e-05 2.479211e-06 -2.377641e-07 6.068766e-11
2.540663e-05 2.577905e-06 -2.377641e-07 6.027710e-11
2.531045e-05 2.657751e-06 -1.469463e-07 4.766812e-11
2.537109e-05 2.807240e-06 0.000000e+00 3.852783e-11
2.540825e-05 2.777255e-06 1.469463e-07 4.804763e-11
2.550552e-05 2.698755e-06 2.377641e-07 6.075257e-11
2.562576e-05 2.601724e-06 2.377641e-07 6.117376e-11
2.572304e-05 2.523223e-06 1.469463e-07 4.823733e-11
2.576020e-05 2.493239e-06 3.061617e-23 3.766110e-11
2.572304e-05 2.523223e-06 -1.469463e-07 4.823733e-11
2.562576e-05 2.601724e-06 -2.377641e-07 6.117376e-11
2.550552e-05 2.698755e-06 -2.377641e-07 6.075257e-11
2.540825e-05 2.777255e-06 -1.469463e-07 4.804763e-11
2.546683e-05 2.927596e-06 0.000000e+00 3.881844e-11
2.550440e-05 2.898126e-06 1.469463e-07 4.841021e-11
2.560275e-05 2.820971e-06 2.377641e-07 6.120548e-11
2.572431e-05 2.725603e-06 2.377641e-07 6.163703e-11
2.582266e-05 2.648449e-06 1.469463e-07 4.865968e-11
2.586022e-05 2.618979e-06 3.061617e-23 3.807130e-11
2.582266e-05 2.648449e-06 -1.469463e-07 4.865968e-11
2.572431e-05 2.725603e-06 -2.377641e-07 6.163703e-11
2.560275e-05 2.820971e-06 -2.377641e-07 6.120548e-11
2.550440e-05 2.898126e-06 -1.469463e-07 4.841021e-11
2.556094e-05 3.049282e-06 0.000000e+00 3.909614e-11
2.559891e-05 3.020325e-06 1.469463e-07 4.875568e-11
2.569829e-05 2.944516e-06 2.377641e-07 6.163567e-11
2.582114e-05 2.850811e-06 2.377641e-07 6.207729e-11
2.592053e-05 2.775002e-06 1.469463e-07 4.906541e-11
2.595850e-05 2.746045e-06 3.061617e-23 3.847050e-11
2.592053e-05 2.775002e-06 -1.469463e-07 4.906541e-11
2.582114e-05 2.850811e-06 -2.377641e-07 6.207729e-11
2.569829e-05 2.944516e-06 -2.377641e-07 6.163567e-11
2.559891e-05 3.020325e-06 -1.469463e-07 4.875568e-11
2.565342e-05 3.172263e-06 0.000000e+00 3.936082e-11
2.569177e-05 3.143819e-06 1.469463e-07 4.908390e-11
2.579217e-05 3.069352e-06 2.377641e-07 6.204295e-11
2.591627e-05 2.977307e-06 2.377641e-07 6.249436e-11
2.601667e-05 2.902840e-06 1.469463e-07 4.945430e-11
2.605501e-05 2.874397e-06 3.061617e-23 3.885843e-11
2.601667e-05 2.902840e-06 -1.469463e-07 4.945430e-11
2.591627e-05 2.977307e-06 -2.377641e-07 6.249436e-11
2.579217e-05 3.069352e-06 -2.377641e-07 6.204295e-11
2.569177e-05 3.143819e-06 -1.469463e-07 4.908390e-11
2.574428e-05 3.296502e-06 0.000000e+00 3.961238e-11
2.578300e-05 3.268570e-06 1.469463e-07 4.939475e-11
2.588438e-05 3.195443e-06 2.377641e-07 6.242717e-11
2.600969e-05 3.105052e-06 2.377641e-07 6.288812e-11
2.611106e-05 3.031924e-06 1.469463e-07 4.982619e-11
2.614979e-05 3.003992e-06 3.061617e-23 3.923482e-11
2.611106e-05 3.031924e-06 -1.469463e-07 4.982619e-11
2.600969e-05 3.105052e-06 -2.377641e-07 6.288812e-11
2.588438e-05 3.195443e-06 -2.377641e-07 6.242717e-11
2.578300e-05 3.268570e-06 -1.469463e-07 4.939475e-11
2.583351e-05 3.421966e-06 0.000000e+00 3.985074e-11
2.587259e-05 3.394543e-06 1.469463e-07 4.968811e-11
2.597492e-05 3.322749e-06 2.377641e-07 6.278823e-11
2.610140e-05 3.234007e-06 2.377641e-07 6.325844e-11
2.620373e-05 3.162213e-06 1.469463e-07 5.018091e-11
2.624281e-05 3.134790e-06 3.061617e-23 3.959944e-11
2.620373e-05 3.162213e-06 -1.469463e-07 5.018091e-11
2.610140e-05 3.234007e-06 -2.377641e-07 6.325844e-11
2.597492e-05 3.322749e-06 -2.377641e-07 6.278823e-11
2.587259e-05 3.394543e-06 -1.469463e-07 4.968811e-11
2.592113e-05 3.548617e-06 0.000000e+00 4.007582e-11
2.596056e-05 3.521701e-06 1.469463e-07 4.996390e-11
2.606381e-05 3.451234e-06 2.377641e-07 6.312602e-11
2.619143e-05 3.364131e-06 2.377641e-07 6.360523e-11
2.629467e-05 3.293664e-06 1.469463e-07 5.051832e-11
2.633411e-05 3.266748e-06 3.061617e-23 3.995203e-11
2.629467e-05 3.293664e-06 -1.469463e-07 5.051832e-11
2.619143e-05 3.364131e-06 -2.377641e-07 6.360523e-11
2.606381e-05 3.451234e-06 -2.377641e-07 6.312602e-11
2.596056e-05 3.521701e-06 -1.469463e-07 4.996390e-11
2.600715e-05 3.676422e-06 0.000000e+00 4.028757e-11
2.604692e-05 3.650009e-06 1.469463e-07 5.022204e-11
2.615105e-05 3.580860e-06 2.377641e-07 6.344046e-11
2.627977e-05 3.495387e-06 2.377641e-07 6.392842e-11
2.638390e-05 3.426237e-06 1.469463e-07 5.083828e-11
2.642367e-05 3.399825e-06 3.061617e-23 4.029238e-11
2.638390e-05 3.426237e-06 -1.469463e-07 5.083828e-11
2.627977e-05 3.495387e-06 -2.377641e-07 6.392842e-11
2.615105e-05 3.580860e-06 -2.377641e-07 6.344046e-11
2.604692e-05 3.650009e-06 -1.469463e-07 5.022204e-11
2.609157e-05 3.805343e-06 0.000000e+00 4.048594e-11
2.613167e-05 3.779430e-06 1.469463e-07 5.046247e-11
2.623666e-05 3.711589e-06 2.377641e-07 6.373148e-11
2.636643e-05 3.627733e-06 2.377641e-07 6.422796e-11
2.647142e-05 3.559892e-06 1.469463e-07 5.114069e-11
2.651152e-05 3.533979e-06 3.061617e-23 4.062027e-11
2.647142e-05 3.559892e-06 -1.469463e-07 5.114069e-11
2.636643e-05 3.627733e-06 -2.377641e-07 6.422796e-11
2.623666e-05 3.711589e-06 -2.377641e-07 6.373148e-11
2.613167e-05 3.779430e-06 -1.469463e-07 5.046247e-11
2.617442e-05 3.935347e-06 0.000000e+00 4.067091e-11
2.621483e-05 3.909929e-06 1.469463e-07 5.068514e-11
2.632065e-05 3.843385e-06 2.377641e-07 6.399907e-11
2.645144e-05 3.761131e-06 2.377641e-07 6.450382e-11
2.655726e-05 3.694587e-06 1.469463e-07 5.142544e-11
2.659768e-05 3.669169e-06 3.061617e-23 4.093548e-11
2.655726e-05 3.694587e-06 -1.469463e-07 5.142544e-11
2.645144e-05 3.761131e-06 -2.377641e-07 6.450382e-11
2.632065e-05 3.843385e-06 -2.377641e-07 6.399907e-11
2.621483e-05 3.909929e-06 -1.469463e-07 5.068514e-11
2.625570e-05 4.066397e-06 0.000000e+00 4.084245e-11
2.629642e-05 4.041470e-06 1.469463e-07 5.089003e-11
2.640303e-05 3.976209e-06 2.377641e-07 6.424318e-11
2.653481e-05 3.895543e-06 2.377641e-07 6.475600e-11
2.664142e-05 3.830282e-06 1.469463e-07 5.169246e-11
2.668215e-05 3.805355e-06 3.061617e-23 4.123784e-11
2.664142e-05 3.830282e-06 -1.469463e-07 5.169246e-11
2.653481e-05 3.895543e-06 -2.377641e-07 6.475600e-11
2.640303e-05 3.976209e-06 -2.377641e-07 6.424318e-11
2.629642e-05 4.041470e-06 -1.469463e-07 5.089003e-11
2.633543e-05 4.198460e-06 0.000000e+00 4.100055e-11
2.637645e-05 4.174017e-06 1.469463e-07 5.107712e-11
2.648383e-05 4.110026e-06 2.377641e-07 6.446384e-11
2.661656e-05 4.030928e-06 2.377641e-07 6.498450e-11
2.672393e-05 3.966937e-06 1.469463e-07 5.194167e-11
2.676495e-05 3.942495e-06 3.061617e-23 4.152716e-11
2.672393e-05 3.966937e-06 -1.469463e-07 5.194167e-11
2.661656e-05 4.030928e-06 -2.377641e-07 6.498450e-11
2.648383e-05 4.110026e-06 -2.377641e-07 6.446384e-11
2.637645e-05 4.174017e-06 -1.469463e-07 5.107712e-11
2.641364e-05 4.331500e-06 0.000000e+00 4.114523e-11
2.645494e-05 4.307536e-06 1.469463e-07 5.124640e-11
2.656305e-05 4.244798e-06 2.377641e-07 6.466105e-11
2.669669e-05 4.167250e-06 2.377641e-07 6.518936e-11
2.680481e-05 4.104512e-06 1.469463e-07 5.217304e-11
2.684610e-05 4.080548e-06 3.061617e-23 4.180327e-11
2.680481e-05 4.104512e-06 -1.469463e-07 5.217304e-11
2.669669e-05 4.167250e-06 -2.377641e-07 6.518936e-11
2.656305e-05 4.244798e-06 -2.377641e-07 6.466105e-11
2.645494e-05 4.307536e-06 -1.469463e-07 5.124640e-11
2.649034e-05 4.465484e-06 0.000000e+00 4.127650e-11
2.653191e-05 4.441993e-06 1.469463e-07 5.139791e-11
2.664073e-05 4.380490e-06 2.377641e-07 6.483485e-11
2.677524e-05 4.304469e-06 2.377641e-07 6.537063e-11
2.688407e-05 4.242967e-06 1.469463e-07 5.238651e-11
2.692563e-05 4.219476e-06 3.061617e-23 4.206602e-11
2.688407e-05 4.242967e-06 -1.469463e-07 5.238651e-11
2.677524e-05 4.304469e-06 -2.377641e-07 6.537063e-11
2.664073e-05 4.380490e-06 -2.377641e-07 6.483485e-11
2.653191e-05 4.441993e-06 -1.469463e-07 5.139791e-11
2.656556e-05 4.600378e-06 0.000000e+00 4.139437e-11
2.660738e-05 4.577351e-06 1.469463e-07 5.153165e-11
2.671688e-05 4.517066e-06 2.377641e-07 6.498529e-11
2.685224e-05 4.442549e-06 2.377641e-07 6.552837e-11
2.696174e-05 4.382264e-06 1.469463e-07 5.258208e-11
2.700356e-05 4.359237e-06 3.061617e-23 4.231527e-11
2.696174e-05 4.382264e-06 -1.469463e-07 5.258208e-11
2.685224e-05 4.442549e-06 -2.377641e-07 6.552837e-11
2.671688e-05 4.517066e-06 -2.377641e-07 6.498529e-11
2.660738e-05 4.577351e-06 -1.469463e-07 5.153165e-11
2.663931e-05 4.736149e-06 0.000000e+00 4.149889e-11
2.668138e-05 4.713579e-06 1.469463e-07 5.164767e-11
2.679153e-05 4.654490e-06 2.377641e-07 6.511244e-11
2.692769e-05 4.581453e-06 2.377641e-07 6.566266e-11
2.703784e-05 4.522364e-06 1.469463e-07 5.275972e-11
2.707992e-05 4.499794e-06 3.061617e-23 4.255089e-11
2.703784e-05 4.522364e-06 -1.469463e-07 5.275972e-11
2.692769e-05 4.581453e-06 -2.377641e-07 6.566266e-11
2.679153e-05 4.654490e-06 -2.377641e-07 6.511244e-11
2.668138e-05 4.713579e-06 -1.469463e-07 5.164767e-11
2.671162e-05 4.872764e-06 0.000000e+00 4.159009e-11
2.675394e-05 4.850643e-06 1.469463e-07 5.174602e-11
2.686471e-05 4.792729e-06 2.377641e-07 6.521640e-11
2.700163e-05 4.721143e-06 2.377641e-07 6.577361e-11
2.711241e-05 4.663229e-06 1.469463e-07 5.291946e-11
2.715472e-05 4.641108e-06 3.061617e-23 4.277277e-11
2.711241e-05 4.663229e-06 -1.469463e-07 5.291946e-11
2.700163e-05 4.721143e-06 -2.377641e-07 6.577361e-11
2.686471e-05 4.792729e-06 -2.377641e-07 6.521640e-11
2.675394e-05 4.850643e-06 -1.469463e-07 5.174602e-11
2.678253e-05 5.010190e-06 0.000000e+00 4.166804e-11
2.682507e-05 4.988509e-06 1.469463e-07 5.182675e-11
2.693644e-05 4.931746e-06 2.377641e-07 6.529724e-11
2.707410e-05 4.861584e-06 2.377641e-07 6.586132e-11
2.718547e-05 4.804821e-06 1.469463e-07 5.306131e-11
2.722801e-05 4.783140e-06 3.061617e-23 4.298081e-11
2.718547e-05 4.804821e-06 -1.469463e-07 5.306131e-11
2.707410e-05 4.861584e-06 -2.377641e-07 6.586132e-11
2.693644e-05 4.931746e-06 -2.377641e-07 6.529724e-11
2.682507e-05 4.988509e-06 -1.469463e-07 5.182675e-11
2.685206e-05 5.148396e-06 0.000000e+00 4.173279e-11
2.689481e-05 5.127145e-06 1.469463e-07 5.188995e-11
2.700675e-05 5.071509e-06 2.377641e-07 6.535508e-11
2.714511e-05 5.002740e-06 2.377641e-07 6.592592e-11
2.725705e-05 4.947105e-06 1.469463e-07 5.318530e-11
2.729980e-05 4.925854e-06 3.061617e-23 4.317493e-11
2.725705e-05 4.947105e-06 -1.469463e-07 5.318530e-11
2.714511e-05 5.002740e-06 -2.377641e-07 6.592592e-11
2.700675e-05 5.071509e-06 -2.377641e-07 6.535508e-11
2.689481e-05 5.127145e-06 -1.469463e-07 5.188995e-11
2.692024e-05 5.287350e-06 0.000000e+00 4.178441e-11
2.696320e-05 5.266520e-06 1.469463e-07 5.193568e-11
2.707568e-05 5.211986e-06 2.377641e-07 6.539005e-11
2.721470e-05 5.144577e-06 2.377641e-07 6.596755e-11
2.732718e-05 5.090043e-06 1.469463e-07 5.329148e-11
2.737014e-05 5.069213e-06 3.061617e-23 4.335505e-11
2.732718e-05 5.090043e-06 -1.469463e-07 5.329148e-11
2.721470e-05 5.144577e-06 -2.377641e-07 6.596755e-11
2.707568e-05 5.211986e-06 -2.377641e-07 6.539005e-11
2.696320e-05 5.266520e-06 -1.469463e-07 5.193568e-11
2.698710e-05 5.427023e-06 0.000000e+00 4.182298e-11
2.703026e-05 5.406602e-06 1.469463e-07 5.196405e-11
2.714325e-05 5.353142e-06 2.377641e-07 6.540227e-11
2.728291e-05 5.287061e-06 2.377641e-07 6.598636e-11
2.739590e-05 5.233600e-06 1.469463e-07 5.337992e-11
2.743906e-05 5.213180e-06 3.061617e-23 4.352113e-11
2.739590e-05 5.233600e-06 -1.469463e-07 5.337992e-11
2.728291e-05 5.287061e-06 -2.377641e-07 6.598636e-11
2.714325e-05 5.353142e-06 -2.377641e-07 6.540227e-11
2.703026e-05 5.406602e-06 -1.469463e-07 5.196405e-11
2.705268e-05 5.567383e-06 0.000000e+00 4.184858e-11
2.709603e-05 5.547362e-06 1.469463e-07 5.197514e-11
2.720950e-05 5.494947e-06 2.377641e-07 6.539190e-11
2.734977e-05 5.430158e-06 2.377641e-07 6.598251e-11
2.746325e-05 5.377742e-06 1.469463e-07 5.345067e-11
2.750660e-05 5.357721e-06 3.061617e-23 4.367310e-11
2.746325e-05 5.377742e-06 -1.469463e-07 5.345067e-11
2.734977e-05 5.430158e-06 -2.377641e-07 6.598251e-11
2.720950e-05 5.494947e-06 -2.377641e-07 6.539190e-11
2.709603e-05 5.547362e-06 -1.469463e-07 5.197514e-11
2.711701e-05 5.708402e-06 0.000000e+00 4.186130e-11
2.716054e-05 5.688769e-06 1.469463e-07 5.196907e-11
2.727448e-05 5.637369e-06 2.377641e-07 6.535908e-11
2.741532e-05 5.573835e-06 2.377641e-07 6.595618e-11
2.752926e-05 5.522435e-06 1.469463e-07 5.350382e-11
2.757279e-05 5.502802e-06 3.061617e-23 4.381095e-11
2.752926e-05 5.522435e-06 -1.469463e-07 5.350382e-11
2.741532e-05 5.573835e-06 -2.377641e-07 6.595618e-11
2.727448e-05 5.637369e-06 -2.377641e-07 6.535908e-11
2.716054e-05 5.688769e-06 -1.469463e-07 5.196907e-11
2.718014e-05 5.850050e-06 0.000000e+00 4.186123e-11
2.722383e-05 5.830793e-06 1.469463e-07 5.194595e-11
2.733821e-05 5.780377e-06 2.377641e-07 6.530397e-11
2.747959e-05 5.718060e-06 2.377641e-07 6.590754e-11
2.759398e-05 5.667645e-06 1.469463e-07 5.353947e-11
2.763767e-05 5.648388e-06 3.061617e-23 4.393467e-11
2.759398e-05 5.667645e-06 -1.469463e-07 5.353947e-11
2.747959e-05 5.718060e-06 -2.377641e-07 6.590754e-11
2.733821e-05 5.780377e-06 -2.377641e-07 6.530397e-11
2.722383e-05 5.830793e-06 -1.469463e-07 5.194595e-11
2.724209e-05 5.992300e-06 0.000000e+00 4.184847e-11
2.728594e-05 5.973407e-06 1.469463e-07 5.190590e-11
2.740074e-05 5.923943e-06 2.377641e-07 6.522675e-11
2.754263e-05 5.862803e-06 2.377641e-07 6.583679e-11
2.765743e-05 5.813339e-06 1.469463e-07 5.355771e-11
2.770128e-05 5.794446e-06 3.061617e-23 4.404424e-11
2.765743e-05 5.813339e-06 -1.469463e-07 5.355771e-11
2.754263e-05 5.862803e-06 -2.377641e-07 6.583679e-11
2.740074e-05 5.923943e-06 -2.377641e-07 6.522675e-11
2.728594e-05 5.973407e-06 -1.469463e-07 5.190590e-11
2.730291e-05 6.135124e-06 0.000000e+00 4.182313e-11
2.734691e-05 6.116581e-06 1.469463e-07 5.184904e-11
2.746210e-05 6.068036e-06 2.377641e-07 6.512759e-11
2.760448e-05 6.008031e-06 2.377641e-07 6.574411e-11
2.771967e-05 5.959486e-06 1.469463e-07 5.355866e-11
2.776367e-05 5.940944e-06 3.061617e-23 4.413969e-11
2.771967e-05 5.959486e-06 -1.469463e-07 5.355866e-11
2.760448e-05 6.008031e-06 -2.377641e-07 6.574411e-11
2.746210e-05 6.068036e-06 -2.377641e-07 6.512759e-11
2.734691e-05 6.116581e-06 -1.469463e-07 5.184904e-11
2.736265e-05 6.278495e-06 0.000000e+00 4.178532e-11
2.740679e-05 6.260290e-06 1.469463e-07 5.177551e-11
2.752234e-05 6.212629e-06 2.377641e-07 6.500667e-11
2.766518e-05 6.153717e-06 2.377641e-07 6.562972e-11
2.778074e-05 6.106056e-06 1.469463e-07 5.354245e-11
2.782488e-05 6.087851e-06 3.061617e-23 4.422104e-11
2.778074e-05 6.106056e-06 -1.469463e-07 5.354245e-11
2.766518e-05 6.153717e-06 -2.377641e-07 6.562972e-11
2.752234e-05 6.212629e-06 -2.377641e-07 6.500667e-11
2.740679e-05 6.260290e-06 -1.469463e-07 5.177551e-11
2.742134e-05 6.422387e-06 0.000000e+00 4.173514e-11
2.746561e-05 6.404506e-06 1.469463e-07 5.168544e-11
2.758151e-05 6.357693e-06 2.377641e-07 6.486418e-11
2.772478e-05 6.299829e-06 2.377641e-07 6.549383e-11
2.784068e-05 6.253016e-06 1.469463e-07 5.350921e-11
2.788495e-05 6.235135e-06 3.061617e-23 4.428832e-11
2.784068e-05 6.253016e-06 -1.469463e-07 5.350921e-11
2.772478e-05 6.299829e-06 -2.377641e-07 6.549383e-11
2.758151e-05 6.357693e-06 -2.377641e-07 6.486418e-11
2.746561e-05 6.404506e-06 -1.469463e-07 5.168544e-11
2.747903e-05 6.566774e-06 0.000000e+00 4.167273e-11
2.752342e-05 6.549203e-06 1.469463e-07 5.157897e-11
2.763965e-05 6.503202e-06 2.377641e-07 6.470031e-11
2.778331e-05 6.446341e-06 2.377641e-07 6.533663e-11
2.789954e-05 6.400339e-06 1.469463e-07 5.345907e-11
2.794394e-05 6.382768e-06 3.061617e-23 4.434160e-11
2.789954e-05 6.400339e-06 -1.469463e-07 5.345907e-11
2.778331e-05 6.446341e-06 -2.377641e-07 6.533663e-11
2.763965e-05 6.503202e-06 -2.377641e-07 6.470031e-11
2.752342e-05 6.549203e-06 -1.469463e-07 5.157897e-11
2.753576e-05 6.711632e-06 0.000000e+00 4.159819e-11
2.758027e-05 6.694356e-06 1.469463e-07 5.145625e-11
2.769680e-05 6.649128e-06 2.377641e-07 6.451525e-11
2.784084e-05 6.593223e-06 2.377641e-07 6.515836e-11
2.795737e-05 6.547995e-06 1.469463e-07 5.339218e-11
2.800188e-05 6.530720e-06 3.061617e-23 4.438094e-11
2.795737e-05 6.547995e-06 -1.469463e-07 5.339218e-11
2.784084e-05 6.593223e-06 -2.377641e-07 6.515836e-11
2.769680e-05 6.649128e-06 -2.377641e-07 6.451525e-11
2.758027e-05 6.694356e-06 -1.469463e-07 5.145625e-11
2.759158e-05 6.856936e-06 0.000000e+00 4.151165e-11
2.763620e-05 6.839941e-06 1.469463e-07 5.131742e-11
2.775302e-05 6.795447e-06 2.377641e-07 6.430921e-11
2.789741e-05 6.740450e-06 2.377641e-07 6.495923e-11
2.801422e-05 6.695957e-06 1.469463e-07 5.330870e-11
2.805884e-05 6.678962e-06 3.061617e-23 4.440641e-11
2.801422e-05 6.695957e-06 -1.469463e-07 5.330870e-11
2.789741e-05 6.740450e-06 -2.377641e-07 6.495923e-11
2.775302e-05 6.795447e-06 -2.377641e-07 6.430921e-11
2.763620e-05 6.839941e-06 -1.469463e-07 5.131742e-11
2.764655e-05 7.002662e-06 0.000000e+00 4.141324e-11
2.769127e-05 6.985932e-06 1.469463e-07 5.116264e-11
2.780834e-05 6.942133e-06 2.377641e-07 6.408238e-11
2.795306e-05 6.887995e-06 2.377641e-07 6.473947e-11
2.807013e-05 6.844196e-06 1.469463e-07 5.320880e-11
2.811485e-05 6.827466e-06 3.061617e-23 4.441811e-11
2.807013e-05 6.844196e-06 -1.469463e-07 5.320880e-11
2.795306e-05 6.887995e-06 -2.377641e-07 6.473947e-11
2.780834e-05 6.942133e-06 -2.377641e-07 6.408238e-11
2.769127e-05 6.985932e-06 -1.469463e-07 5.116264e-11
2.770071e-05 7.148787e-06 0.000000e+00 4.130309e-11
2.774552e-05 7.132307e-06 1.469463e-07 5.099207e-11
2.786284e-05 7.089162e-06 2.377641e-07 6.383497e-11
2.800785e-05 7.035832e-06 2.377641e-07 6.449931e-11
2.812517e-05 6.992687e-06 1.469463e-07 5.309265e-11
2.816998e-05 6.976207e-06 3.061617e-23 4.441614e-11
2.812517e-05 6.992687e-06 -1.469463e-07 5.309265e-11
2.800785e-05 7.035832e-06 -2.377641e-07 6.449931e-11
2.786284e-05 7.089162e-06 -2.377641e-07 6.383497e-11
2.774552e-05 7.132307e-06 -1.469463e-07 5.099207e-11
2.775411e-05 7.295288e-06 0.000000e+00 4.118132e-11
2.779900e-05 7.279042e-06 1.469463e-07 5.080585e-11
2.791654e-05 7.236509e-06 2.377641e-07 6.356718e-11
2.806183e-05 7.183936e-06 2.377641e-07 6.423897e-11
2.817937e-05 7.141403e-06 1.469463e-07 5.296041e-11
2.822427e-05 7.125156e-06 3.061617e-23 4.440062e-11
2.817937e-05 7.141403e-06 -1.469463e-07 5.296041e-11
2.806183e-05 7.183936e-06 -2.377641e-07 6.423897e-11
2.791654e-05 7.236509e-06 -2.377641e-07 6.356718e-11
2.779900e-05 7.279042e-06 -1.469463e-07 5.080585e-11
2.780680e-05 7.442144e-06 0.000000e+00 4.104808e-11
2.785177e-05 7.426115e-06 1.469463e-07 5.060414e-11
2.796952e-05 7.384152e-06 2.377641e-07 6.327922e-11
2.811506e-05 7.332282e-06 2.377641e-07 6.395867e-11
2.823281e-05 7.290319e-06 1.469463e-07 5.281229e-11
2.827778e-05 7.274290e-06 3.061617e-23 4.437167e-11
2.823281e-05 7.290319e-06 -1.469463e-07 5.281229e-11
2.811506e-05 7.332282e-06 -2.377641e-07 6.395867e-11
2.796952e-05 7.384152e-06 -2.377641e-07 6.327922e-11
2.785177e-05 7.426115e-06 -1.469463e-07 5.060414e-11
2.785884e-05 7.589332e-06 0.000000e+00 4.090350e-11
2.790388e-05 7.573505e-06 1.469463e-07 5.038711e-11
2.802181e-05 7.532067e-06 2.377641e-07 6.297130e-11
2.816759e-05 7.480847e-06 2.377641e-07 6.365866e-11
2.828552e-05 7.439410e-06 1.469463e-07 5.264846e-11
2.833056e-05 7.423582e-06 3.061617e-23 4.432942e-11
2.828552e-05 7.439410e-06 -1.469463e-07 5.264846e-11
2.816759e-05 7.480847e-06 -2.377641e-07 6.365866e-11
2.802181e-05 7.532067e-06 -2.377641e-07 6.297130e-11
2.790388e-05 7.573505e-06 -1.469463e-07 5.038711e-11
2.791028e-05 7.736832e-06 0.000000e+00 4.074772e-11
2.795539e-05 7.721188e-06 1.469463e-07 5.015492e-11
2.807349e-05 7.680232e-06 2.377641e-07 6.264361e-11
2.821947e-05 7.629608e-06 2.377641e-07 6.333917e-11
2.833757e-05 7.588652e-06 1.469463e-07 5.246913e-11
2.838268e-05 7.573009e-06 3.061617e-23 4.427404e-11
2.833757e-05 7.588652e-06 -1.469463e-07 5.246913e-11
2.821947e-05 7.629608e-06 -2.377641e-07 6.333917e-11
2.807349e-05 7.680232e-06 -2.377641e-07 6.264361e-11
2.795539e-05 7.721188e-06 -1.469463e-07 5.015492e-11
2.796117e-05 7.884622e-06 0.000000e+00 4.058088e-11
2.800634e-05 7.869145e-06 1.469463e-07 4.990774e-11
2.812459e-05 7.828626e-06 2.377641e-07 6.229636e-11
2.827076e-05 7.778542e-06 2.377641e-07 6.300041e-11
2.838901e-05 7.738022e-06 1.469463e-07 5.227449e-11
2.843418e-05 7.722546e-06 3.061617e-23 4.420569e-11
2.838901e-05 7.738022e-06 -1.469463e-07 5.227449e-11
2.827076e-05 7.778542e-06 -2.377641e-07 6.300041e-11
2.812459e-05 7.828626e-06 -2.377641e-07 6.229636e-11
2.800634e-05 7.869145e-06 -1.469463e-07 4.990774e-11
2.801159e-05 8.032682e-06 0.000000e+00 4.040313e-11
2.805680e-05 8.017354e-06 1.469463e-07 4.964572e-11
2.817519e-05 7.977226e-06 2.377641e-07 6.192977e-11
2.832152e-05 7.927625e-06 2.377641e-07 6.264263e-11
2.843990e-05 7.887497e-06 1.469463e-07 5.206475e-11
2.848512e-05 7.872169e-06 3.061617e-23 4.412452e-11
2.843990e-05 7.887497e-06 -1.469463e-07 5.206475e-11
2.832152e-05 7.927625e-06 -2.377641e-07 6.264263e-11
2.817519e-05 7.977226e-06 -2.377641e-07 6.192977e-11
2.805680e-05 8.017354e-06 -1.469463e-07 4.964572e-11
2.806157e-05 8.180992e-06 0.000000e+00 4.021461e-11
2.810683e-05 8.165796e-06 1.469463e-07 4.936905e-11
2.822533e-05 8.126012e-06 2.377641e-07 6.154404e-11
2.837181e-05 8.076837e-06 2.377641e-07 6.226606e-11
2.849031e-05 8.037053e-06 1.469463e-07 5.184013e-11
2.853557e-05 8.021857e-06 3.061617e-23 4.403073e-11
2.849031e-05 8.037053e-06 -1.469463e-07 5.184013e-11
2.837181e-05 8.076837e-06 -2.377641e-07 6.226606e-11
2.822533e-05 8.126012e-06 -2.377641e-07 6.154404e-11
2.810683e-05 8.165796e-06 -1.469463e-07 4.936905e-11
2.811118e-05 8.329531e-06 0.000000e+00 4.001547e-11
2.815648e-05 8.314449e-06 1.469463e-07 4.907789e-11
2.827508e-05 8.274962e-06 2.377641e-07 6.113937e-11
2.842168e-05 8.226155e-06 2.377641e-07 6.187094e-11
2.854028e-05 8.186669e-06 1.469463e-07 5.160085e-11
2.858558e-05 8.171586e-06 3.061617e-23 4.392451e-11
2.854028e-05 8.186669e-06 -1.469463e-07 5.160085e-11
2.842168e-05 8.226155e-06 -2.377641e-07 6.187094e-11
2.827508e-05 8.274962e-06 -2.377641e-07 6.113937e-11
2.815648e-05 8.314449e-06 -1.469463e-07 4.907789e-11
2.816048e-05 8.478281e-06 0.000000e+00 3.980587e-11
2.820581e-05 8.463294e-06 1.469463e-07 4.877241e-11
2.832449e-05 8.424057e-06 2.377641e-07 6.071597e-11
2.847119e-05 8.375558e-06 2.377641e-07 6.145748e-11
2.858988e-05 8.336321e-06 1.469463e-07 5.134713e-11
2.863521e-05 8.321334e-06 3.061617e-23 4.380605e-11
2.858988e-05 8.336321e-06 -1.469463e-07 5.134713e-11
2.847119e-05 8.375558e-06 -2.377641e-07 6.145748e-11
2.832449e-05 8.424057e-06 -2.377641e-07 6.071597e-11
2.820581e-05 8.463294e-06 -1.469463e-07 4.877241e-11
2.820953e-05 8.627221e-06 0.000000e+00 3.958597e-11
2.825489e-05 8.612311e-06 1.469463e-07 4.845279e-11
2.837364e-05 8.573276e-06 2.377641e-07 6.027406e-11
2.852042e-05 8.525025e-06 2.377641e-07 6.102593e-11
2.863917e-05 8.485990e-06 1.469463e-07 5.107920e-11
2.868452e-05 8.471080e-06 3.061617e-23 4.367559e-11
2.863917e-05 8.485990e-06 -1.469463e-07 5.107920e-11
2.852042e-05 8.525025e-06 -2.377641e-07 6.102593e-11
2.837364e-05 8.573276e-06 -2.377641e-07 6.027406e-11
2.825489e-05 8.612311e-06 -1.469463e-07 4.845279e-11
2.825839e-05 8.776332e-06 0.000000e+00 3.935593e-11
2.830376e-05 8.761480e-06 1.469463e-07 4.811921e-11
2.842256e-05 8.722597e-06 2.377641e-07 5.981383e-11
2.856941e-05 8.674536e-06 2.377641e-07 6.057653e-11
2.868820e-05 8.635653e-06 1.469463e-07 5.079731e-11
2.873358e-05 8.620801e-06 3.061617e-23 4.353333e-11
2.868820e-05 8.635653e-06 -1.469463e-07 5.079731e-11
2.856941e-05 8.674536e-06 -2.377641e-07 6.057653e-11
2.842256e-05 8.722597e-06 -2.377641e-07 5.981383e-11
2.830376e-05 8.761480e-06 -1.469463e-07 4.811921e-11
2.830712e-05 8.925595e-06 0.000000e+00 3.911591e-11
2.835251e-05 8.910782e-06 1.469463e-07 4.777185e-11
2.847134e-05 8.872003e-06 2.377641e-07 5.933549e-11
2.861822e-05 8.824068e-06 2.377641e-07 6.010951e-11
2.873706e-05 8.785289e-06 1.469463e-07 5.050169e-11
2.878245e-05 8.770476e-06 3.061617e-23 4.337952e-11
2.873706e-05 8.785289e-06 -1.469463e-07 5.050169e-11
2.861822e-05 8.824068e-06 -2.377641e-07 6.010951e-11
2.847134e-05 8.872003e-06 -2.377641e-07 5.933549e-11
2.835251e-05 8.910782e-06 -1.469463e-07 4.777185e-11
2.835578e-05 9.074989e-06 0.000000e+00 3.886609e-11
2.840118e-05 9.060197e-06 1.469463e-07 4.741091e-11
2.852003e-05 9.021471e-06 2.377641e-07 5.883927e-11
2.866693e-05 8.973602e-06 2.377641e-07 5.962512e-11
2.878578e-05 8.934876e-06 1.469463e-07 5.019261e-11
2.883118e-05 8.920084e-06 3.061617e-23 4.321440e-11
2.878578e-05 8.934876e-06 -1.469463e-07 5.019261e-11
2.866693e-05 8.973602e-06 -2.377641e-07 5.962512e-11
2.852003e-05 9.021471e-06 -2.377641e-07 5.883927e-11
2.840118e-05 9.060197e-06 -1.469463e-07 4.741091e-11
2.887985e-05 9.069603e-06 0.000000e+00 4.303823e-11
2.883445e-05 9.084394e-06 -1.469463e-07 4.987031e-11
2.871560e-05 9.123117e-06 -2.377641e-07 5.912358e-11
2.856869e-05 9.170981e-06 -2.377641e-07 5.832538e-11
2.844984e-05 9.209705e-06 -1.469463e-07 4.703657e-11
2.840444e-05 9.224496e-06 -3.061617e-23 3.860666e-11
2.844984e-05 9.209705e-06 1.469463e-07 4.703657e-11
2.856869e-05 9.170981e-06 2.377641e-07 5.832538e-11
2.871560e-05 9.123117e-06 2.377641e-07 5.912358e-11
2.883445e-05 9.084394e-06 1.469463e-07 4.987031e-11
2.892850e-05 9.219011e-06 0.000000e+00 4.285127e-11
2.888311e-05 9.233820e-06 -1.469463e-07 4.953508e-11
2.876428e-05 9.272591e-06 -2.377641e-07 5.860517e-11
2.861739e-05 9.320514e-06 -2.377641e-07 5.779403e-11
2.849855e-05 9.359285e-06 -1.469463e-07 4.664903e-11
2.845316e-05 9.374094e-06 -3.061617e-23 3.833779e-11
2.849855e-05 9.359285e-06 1.469463e-07 4.664903e-11
2.861739e-05 9.320514e-06 2.377641e-07 5.779403e-11
2.876428e-05 9.272591e-06 2.377641e-07 5.860517e-11
2.888311e-05 9.233820e-06 1.469463e-07 4.953508e-11
2.897722e-05 9.368288e-06 0.000000e+00 4.265381e-11
2.893184e-05 9.383135e-06 -1.469463e-07 4.918718e-11
2.881304e-05 9.422004e-06 -2.377641e-07 5.807012e-11
2.866619e-05 9.470049e-06 -2.377641e-07 5.724545e-11
2.854739e-05 9.508918e-06 -1.469463e-07 4.624851e-11
2.850201e-05 9.523765e-06 -3.061617e-23 3.805968e-11
2.854739e-05 9.508918e-06 1.469463e-07 4.624851e-11
2.866619e-05 9.470049e-06 2.377641e-07 5.724545e-11
2.881304e-05 9.422004e-06 2.377641e-07 5.807012e-11
2.893184e-05 9.383135e-06 1.469463e-07 4.918718e-11
2.902606e-05 9.517412e-06 0.000000e+00 4.244614e-11
2.898070e-05 9.532316e-06 -1.469463e-07 4.882691e-11
2.886195e-05 9.571335e-06 -2.377641e-07 5.751871e-11
2.871516e-05 9.619565e-06 -2.377641e-07 5.667987e-11
2.859641e-05 9.658584e-06 -1.469463e-07 4.583521e-11
2.855105e-05 9.673487e-06 -3.061617e-23 3.777253e-11
2.859641e-05 9.658584e-06 1.469463e-07 4.583521e-11
2.871516e-05 9.619565e-06 2.377641e-07 5.667987e-11
2.886195e-05 9.571335e-06 2.377641e-07 5.751871e-11
2.898070e-05 9.532316e-06 1.469463e-07 4.882691e-11
2.907509e-05 9.666360e-06 0.000000e+00 4.222855e-11
2.902975e-05 9.681341e-06 -1.469463e-07 4.845458e-11
2.891106e-05 9.720561e-06 -2.377641e-07 5.695120e-11
2.876436e-05 9.769040e-06 -2.377641e-07 5.609753e-11
2.864567e-05 9.808260e-06 -1.469463e-07 4.540936e-11
2.860034e-05 9.823240e-06 -3.061617e-23 3.747657e-11
2.864567e-05 9.808260e-06 1.469463e-07 4.540936e-11
2.876436e-05 9.769040e-06 2.377641e-07 5.609753e-11
2.891106e-05 9.720561e-06 2.377641e-07 5.695120e-11
2.902975e-05 9.681341e-06 1.469463e-07 4.845458e-11
2.912436e-05 9.815111e-06 0.000000e+00 4.200138e-11
2.907906e-05 9.830188e-06 -1.469463e-07 4.807048e-11
2.896046e-05 9.869661e-06 -2.377641e-07 5.636787e-11
2.881385e-05 9.918452e-06 -2.377641e-07 5.549867e-11
2.869525e-05 9.957925e-06 -1.469463e-07 4.497121e-11
2.864995e-05 9.973003e-06 -3.061617e-23 3.717202e-11
2.869525e-05 9.957925e-06 1.469463e-07 4.497121e-11
2.881385e-05 9.918452e-06 2.377641e-07 5.549867e-11
2.896046e-05 9.869661e-06 2.377641e-07 5.636787e-11
2.907906e-05 9.830188e-06 1.469463e-07 4.807048e-11
2.917395e-05 9.963641e-06 0.000000e+00 4.176494e-11
2.912869e-05 9.978835e-06 -1.469463e-07 4.767496e-11
2.901019e-05 1.001861e-05 -2.377641e-07 5.576901e-11
2.886371e-05 1.006778e-05 -2.377641e-07 5.488357e-11
2.874521e-05 1.010756e-05 -1.469463e-07 4.452099e-11
2.869995e-05 1.012275e-05 -3.061617e-23 3.685911e-11
2.874521e-05 1.010756e-05 1.469463e-07 4.452099e-11
2.886371e-05 1.006778e-05 2.377641e-07 5.488357e-11
2.901019e-05 1.001861e-05 2.377641e-07 5.576901e-11
2.912869e-05 9.978835e-06 1.469463e-07 4.767496e-11
2.922392e-05 1.011193e-05 0.000000e+00 4.151959e-11
2.917870e-05 1.012726e-05 -1.469463e-07 4.726835e-11
2.906032e-05 1.016739e-05 -2.377641e-07 5.515494e-11
2.891400e-05 1.021700e-05 -2.377641e-07 5.425249e-11
2.879561e-05 1.025714e-05 -1.469463e-07 4.405897e-11
2.875040e-05 1.027247e-05 -3.061617e-23 3.653811e-11
2.879561e-05 1.025714e-05 1.469463e-07 4.405897e-11
2.891400e-05 1.021700e-05 2.377641e-07 5.425249e-11
2.906032e-05 1.016739e-05 2.377641e-07 5.515494e-11
2.917870e-05 1.012726e-05 1.469463e-07 4.726835e-11
2.927434e-05 1.025995e-05 0.000000e+00 4.126568e-11
2.922917e-05 1.027543e-05 -1.469463e-07 4.685102e-11
2.911093e-05 1.031598e-05 -2.377641e-07 5.452598e-11
2.896477e-05 1.036609e-05 -2.377641e-07 5.360573e-11
2.884653e-05 1.040663e-05 -1.469463e-07 4.358543e-11
2.880137e-05 1.042212e-05 -3.061617e-23 3.620928e-11
2.884653e-05 1.040663e-05 1.469463e-07 4.358543e-11
2.896477e-05 1.036609e-05 2.377641e-07 5.360573e-11
2.911093e-05 1.031598e-05 2.377641e-07 5.452598e-11
2.922917e-05 1.027543e-05 1.469463e-07 4.685102e-11
2.932525e-05 1.040768e-05 0.000000e+00 4.100360e-11
2.928015e-05 1.042334e-05 -1.469463e-07 4.642335e-11
2.916207e-05 1.046434e-05 -2.377641e-07 5.388247e-11
2.901611e-05 1.051503e-05 -2.377641e-07 5.294358e-11
2.889803e-05 1.055603e-05 -1.469463e-07 4.310068e-11
2.885292e-05 1.057169e-05 -3.061617e-23 3.587292e-11
2.889803e-05 1.055603e-05 1.469463e-07 4.310068e-11
2.901611e-05 1.051503e-05 2.377641e-07 5.294358e-11
2.916207e-05 1.046434e-05 2.377641e-07 5.388247e-11
2.928015e-05 1.042334e-05 1.469463e-07 4.642335e-11
2.937675e-05 1.055509e-05 0.000000e+00 4.073373e-11
2.933171e-05 1.057095e-05 -1.469463e-07 4.598575e-11
2.921381e-05 1.061246e-05 -2.377641e-07 5.322478e-11
2.906807e-05 1.066378e-05 -2.377641e-07 5.226639e-11
2.895017e-05 1.070530e-05 -1.469463e-07 4.260504e-11
2.890513e-05 1.072115e-05 -3.061617e-23 3.552932e-11
2.895017e-05 1.070530e-05 1.469463e-07 4.260504e-11
2.906807e-05 1.066378e-05 2.377641e-07 5.226639e-11
2.921381e-05 1.061246e-05 2.377641e-07 5.322478e-11
2.933171e-05 1.057095e-05 1.469463e-07 4.598575e-11
2.942887e-05 1.070216e-05 0.000000e+00 4.045649e-11
2.938391e-05 1.071823e-05 -1.469463e-07 4.553863e-11
2.926621e-05 1.076031e-05 -2.377641e-07 5.255331e-11
2.912072e-05 1.081233e-05 -2.377641e-07 5.157452e-11
2.900302e-05 1.085441e-05 -1.469463e-07 4.209884e-11
2.895806e-05 1.087048e-05 -3.061617e-23 3.517884e-11
2.900302e-05 1.085441e-05 1.469463e-07 4.209884e-11
2.912072e-05 1.081233e-05 2.377641e-07 5.157452e-11
2.926621e-05 1.076031e-05 2.377641e-07 5.255331e-11
2.938391e-05 1.071823e-05 1.469463e-07 4.553863e-11
2.948170e-05 1.084886e-05 0.000000e+00 4.017231e-11
2.943683e-05 1.086517e-05 -1.469463e-07 4.508245e-11
2.931934e-05 1.090787e-05 -2.377641e-07 5.186847e-11
2.917413e-05 1.096064e-05 -2.377641e-07 5.086833e-11
2.905665e-05 1.100334e-05 -1.469463e-07 4.158247e-11
2.901177e-05 1.101965e-05 -3.061617e-23 3.482181e-11
2.905665e-05 1.100334e-05 1.469463e-07 4.158247e-11
2.917413e-05 1.096064e-05 2.377641e-07 5.086833e-11
2.931934e-05 1.090787e-05 2.377641e-07 5.186847e-11
2.943683e-05 1.086517e-05 1.469463e-07 4.508245e-11
2.953529e-05 1.099516e-05 0.000000e+00 3.988165e-11
2.949051e-05 1.101173e-05 -1.469463e-07 4.461770e-11
2.937327e-05 1.105509e-05 -2.377641e-07 5.117074e-11
2.922836e-05 1.110870e-05 -2.377641e-07 5.014827e-11
2.911112e-05 1.115206e-05 -1.469463e-07 4.105634e-11
2.906634e-05 1.116863e-05 -3.061617e-23 3.445862e-11
2.911112e-05 1.115206e-05 1.469463e-07 4.105634e-11
2.922836e-05 1.110870e-05 2.377641e-07 5.014827e-11
2.937327e-05 1.105509e-05 2.377641e-07 5.117074e-11
2.949051e-05 1.101173e-05 1.469463e-07 4.461770e-11
2.958970e-05 1.114104e-05 0.000000e+00 3.958499e-11
2.954502e-05 1.115788e-05 -1.469463e-07 4.414488e-11
2.942806e-05 1.120197e-05 -2.377641e-07 5.046059e-11
2.928348e-05 1.125646e-05 -2.377641e-07 4.941477e-11
2.916651e-05 1.130054e-05 -1.469463e-07 4.052088e-11
2.912183e-05 1.131738e-05 -3.061617e-23 3.408969e-11
2.916651e-05 1.130054e-05 1.469463e-07 4.052088e-11
2.928348e-05 1.125646e-05 2.377641e-07 4.941477e-11
2.942806e-05 1.120197e-05 2.377641e-07 5.046059e-11
2.954502e-05 1.115788e-05 1.469463e-07 4.414488e-11
2.964500e-05 1.128647e-05 0.000000e+00 3.928282e-11
2.960044e-05 1.130360e-05 -1.469463e-07 4.366455e-11
2.948376e-05 1.134846e-05 -2.377641e-07 4.973858e-11
2.933954e-05 1.140390e-05 -2.377641e-07 4.866835e-11
2.922287e-05 1.144875e-05 -1.469463e-07 3.997656e-11
2.917830e-05 1.146589e-05 -3.061617e-23 3.371545e-11
2.922287e-05 1.144875e-05 1.469463e-07 3.997656e-11
2.933954e-05 1.140390e-05 2.377641e-07 4.866835e-11
2.948376e-05 1.134846e-05 2.377641e-07 4.973858e-11
2.960044e-05 1.130360e-05 1.469463e-07 4.366455e-11
2.970125e-05 1.143141e-05 0.000000e+00 3.897567e-11
2.965681e-05 1.144885e-05 -1.469463e-07 4.317729e-11
2.954045e-05 1.149453e-05 -2.377641e-07 4.900530e-11
2.939663e-05 1.155099e-05 -2.377641e-07 4.790954e-11
2.928027e-05 1.159666e-05 -1.469463e-07 3.942392e-11
2.923583e-05 1.161411e-05 -3.061617e-23 3.333640e-11
2.928027e-05 1.159666e-05 1.469463e-07 3.942392e-11
2.939663e-05 1.155099e-05 2.377641e-07 4.790954e-11
2.954045e-05 1.149453e-05 2.377641e-07 4.900530e-11
2.965681e-05 1.144885e-05 1.469463e-07 4.317729e-11
2.975852e-05 1.157583e-05 0.000000e+00 3.866411e-11
2.971420e-05 1.159361e-05 -1.469463e-07 4.268373e-11
2.959819e-05 1.164015e-05 -2.377641e-07 4.826138e-11
2.945480e-05 1.169769e-05 -2.377641e-07 4.713896e-11
2.933879e-05 1.174423e-05 -1.469463e-07 3.886352e-11
2.929447e-05 1.176201e-05 -3.061617e-23 3.295304e-11
2.933879e-05 1.174423e-05 1.469463e-07 3.886352e-11
2.945480e-05 1.169769e-05 2.377641e-07 4.713896e-11
2.959819e-05 1.164015e-05 2.377641e-07 4.826138e-11
2.971420e-05 1.159361e-05 1.469463e-07 4.268373e-11
2.981685e-05 1.171970e-05 0.000000e+00 3.834870e-11
2.977268e-05 1.173783e-05 -1.469463e-07 4.218455e-11
2.965704e-05 1.178530e-05 -2.377641e-07 4.750753e-11
2.951411e-05 1.184397e-05 -2.377641e-07 4.635727e-11
2.939847e-05 1.189144e-05 -1.469463e-07 3.829598e-11
2.935430e-05 1.190957e-05 -3.061617e-23 3.256594e-11
2.939847e-05 1.189144e-05 1.469463e-07 3.829598e-11
2.951411e-05 1.184397e-05 2.377641e-07 4.635727e-11
2.965704e-05 1.178530e-05 2.377641e-07 4.750753e-11
2.977268e-05 1.173783e-05 1.469463e-07 4.218455e-11
2.987631e-05 1.186298e-05 0.000000e+00 3.803008e-11
2.983230e-05 1.188148e-05 -1.469463e-07 4.168046e-11
2.971706e-05 1.192992e-05 -2.377641e-07 4.674452e-11
2.957462e-05 1.198979e-05 -2.377641e-07 4.556519e-11
2.945939e-05 1.203823e-05 -1.469463e-07 3.772198e-11
2.941538e-05 1.205673e-05 -3.061617e-23 3.217570e-11
2.945939e-05 1.203823e-05 1.469463e-07 3.772198e-11
2.957462e-05 1.198979e-05 2.377641e-07 4.556519e-11
2.971706e-05 1.192992e-05 2.377641e-07 4.674452e-11
2.983230e-05 1.188148e-05 1.469463e-07 4.168046e-11
2.993696e-05 1.200564e-05 0.000000e+00 3.770888e-11
2.989311e-05 1.202453e-05 -1.469463e-07 4.117225e-11
2.977831e-05 1.207399e-05 -2.377641e-07 4.597320e-11
2.963641e-05 1.213512e-05 -2.377641e-07 4.476355e-11
2.952161e-05 1.218457e-05 -1.469463e-07 3.714228e-11
2.947776e-05 1.220346e-05 -3.061617e-23 3.178298e-11
2.952161e-05 1.218457e-05 1.469463e-07 3.714228e-11
2.963641e-05 1.213512e-05 2.377641e-07 4.476355e-11
2.977831e-05 1.207399e-05 2.377641e-07 4.597320e-11
2.989311e-05 1.202453e-05 1.469463e-07 4.117225e-11
2.999886e-05 1.214765e-05 0.000000e+00 3.738580e-11
2.995519e-05 1.216694e-05 -1.469463e-07 4.066075e-11
2.984086e-05 1.221746e-05 -2.377641e-07 4.519451e-11
2.969953e-05 1.227991e-05 -2.377641e-07 4.395324e-11
2.958519e-05 1.233043e-05 -1.469463e-07 3.655769e-11
2.954152e-05 1.234973e-05 -3.061617e-23 3.138847e-11
2.958519e-05 1.233043e-05 1.469463e-07 3.655769e-11
2.969953e-05 1.227991e-05 2.377641e-07 4.395324e-11
2.984086e-05 1.221746e-05 2.377641e-07 4.519451e-11
2.995519e-05 1.216694e-05 1.469463e-07 4.066075e-11
3.006207e-05 1.228895e-05 0.000000e+00 3.706154e-11
3.001858e-05 1.230867e-05 -1.469463e-07 4.014685e-11
2.990475e-05 1.236031e-05 -2.377641e-07 4.440947e-11
2.976403e-05 1.242413e-05 -2.377641e-07 4.313525e-11
2.965020e-05 1.247576e-05 -1.469463e-07 3.596910e-11
2.960671e-05 1.249548e-05 -3.061617e-23 3.099295e-11
2.965020e-05 1.247576e-05 1.469463e-07 3.596910e-11
2.976403e-05 1.242413e-05 2.377641e-07 4.313525e-11
2.990475e-05 1.236031e-05 2.377641e-07 4.440947e-11
3.001858e-05 1.230867e-05 1.469463e-07 4.014685e-11
3.012663e-05 1.242952e-05 0.000000e+00 3.673688e-11
3.008335e-05 1.244968e-05 -1.469463e-07 3.963153e-11
2.997004e-05 1.250247e-05 -2.377641e-07 4.361922e-11
2.982999e-05 1.256772e-05 -2.377641e-07 4.231070e-11
2.971669e-05 1.262051e-05 -1.469463e-07 3.537750e-11
2.967341e-05 1.264068e-05 -3.061617e-23 3.059722e-11
2.971669e-05 1.262051e-05 1.469463e-07 3.537750e-11
2.982999e-05 1.256772e-05 2.377641e-07 4.231070e-11
2.997004e-05 1.250247e-05 2.377641e-07 4.361922e-11
3.008335e-05 1.244968e-05 1.469463e-07 3.963153e-11
3.019261e-05 1.256930e-05 0.000000e+00 3.641260e-11
3.014954e-05 1.258993e-05 -1.469463e-07 3.911580e-11
3.003681e-05 1.264392e-05 -2.377641e-07 4.282500e-11
2.989745e-05 1.271066e-05 -2.377641e-07 4.148081e-11
2.978472e-05 1.276465e-05 -1.469463e-07 3.478397e-11
2.974166e-05 1.278527e-05 -3.061617e-23 3.020219e-11
2.978472e-05 1.276465e-05 1.469463e-07 3.478397e-11
2.989745e-05 1.271066e-05 2.377641e-07 4.148081e-11
3.003681e-05 1.264392e-05 2.377641e-07 4.282500e-11
3.014954e-05 1.258993e-05 1.469463e-07 3.911580e-11
3.026005e-05 1.270826e-05 0.000000e+00 3.608956e-11
3.021722e-05 1.272936e-05 -1.469463e-07 3.860080e-11
3.010509e-05 1.278460e-05 -2.377641e-07 4.202818e-11
2.996648e-05 1.285288e-05 -2.377641e-07 4.064693e-11
2.985435e-05 1.290812e-05 -1.469463e-07 3.418968e-11
2.981152e-05 1.292922e-05 -3.061617e-23 2.980880e-11
2.985435e-05 1.290812e-05 1.469463e-07 3.418968e-11
2.996648e-05 1.285288e-05 2.377641e-07 4.064693e-11
3.010509e-05 1.278460e-05 2.377641e-07 4.202818e-11
3.021722e-05 1.272936e-05 1.469463e-07 3.860080e-11
3.032901e-05 1.284635e-05 0.000000e+00 3.576863e-11
3.028642e-05 1.286794e-05 -1.469463e-07 3.808769e-11
3.017494e-05 1.292447e-05 -2.377641e-07 4.123027e-11
3.003713e-05 1.299434e-05 -2.377641e-07 3.981059e-11
2.992564e-05 1.305087e-05 -1.469463e-07 3.359594e-11
2.988306e-05 1.307246e-05 -3.061617e-23 2.941808e-11
2.992564e-05 1.305087e-05 1.469463e-07 3.359594e-11
3.003713e-05 1.299434e-05 2.377641e-07 3.981059e-11
3.017494e-05 1.292447e-05 2.377641e-07 4.123027e-11
3.028642e-05 1.286794e-05 1.469463e-07 3.808769e-11
3.039954e-05 1.298352e-05 0.000000e+00 3.545074e-11
3.035721e-05 1.300562e-05 -1.469463e-07 3.757777e-11
3.024641e-05 1.306348e-05 -2.377641e-07 4.043294e-11
3.010945e-05 1.313500e-05 -2.377641e-07 3.897345e-11
2.999865e-05 1.319286e-05 -1.469463e-07 3.300416e-11
2.995633e-05 1.321496e-05 -3.061617e-23 2.903113e-11
2.999865e-05 1.319286e-05 1.469463e-07 3.300416e-11
3.010945e-05 1.313500e-05 2.377641e-07 3.897345e-11
3.024641e-05 1.306348e-05 2.377641e-07 4.043294e-11
3.035721e-05 1.300562e-05 1.469463e-07 3.757777e-11
3.047168e-05 1.311972e-05 0.000000e+00 3.513686e-11
3.042964e-05 1.314235e-05 -1.469463e-07 3.707240e-11
3.031956e-05 1.320158e-05 -2.377641e-07 3.963802e-11
3.018350e-05 1.327479e-05 -2.377641e-07 3.813739e-11
3.007342e-05 1.333402e-05 -1.469463e-07 3.241589e-11
3.003138e-05 1.335664e-05 -3.061617e-23 2.864914e-11
3.007342e-05 1.333402e-05 1.469463e-07 3.241589e-11
3.018350e-05 1.327479e-05 2.377641e-07 3.813739e-11
3.031956e-05 1.320158e-05 2.377641e-07 3.963802e-11
3.042964e-05 1.314235e-05 1.469463e-07 3.707240e-11
3.054549e-05 1.325491e-05 0.000000e+00 3.482801e-11
3.050374e-05 1.327807e-05 -1.469463e-07 3.657304e-11
3.039443e-05 1.333871e-05 -2.377641e-07 3.884750e-11
3.025932e-05 1.341366e-05 -2.377641e-07 3.730446e-11
3.015001e-05 1.347430e-05 -1.469463e-07 3.183281e-11
3.010826e-05 1.349747e-05 -3.061617e-23 2.827336e-11
3.015001e-05 1.347430e-05 1.469463e-07 3.183281e-11
3.025932e-05 1.341366e-05 2.377641e-07 3.730446e-11
3.039443e-05 1.333871e-05 2.377641e-07 3.884750e-11
3.050374e-05 1.327807e-05 1.469463e-07 3.657304e-11
3.062100e-05 1.338902e-05 0.000000e+00 3.452524e-11
3.057956e-05 1.341274e-05 -1.469463e-07 3.608122e-11
3.047107e-05 1.347482e-05 -2.377641e-07 3.806360e-11
3.033697e-05 1.355157e-05 -2.377641e-07 3.647695e-11
3.022848e-05 1.361365e-05 -1.469463e-07 3.125678e-11
3.018704e-05 1.363737e-05 -3.061617e-23 2.790514e-11
3.022848e-05 1.361365e-05 1.469463e-07 3.125678e-11
3.033697e-05 1.355157e-05 2.377641e-07 3.647695e-11
3.047107e-05 1.347482e-05 2.377641e-07 3.806360e-11
3.057956e-05 1.341274e-05 1.469463e-07 3.608122e-11
3.069826e-05 1.352201e-05 0.000000e+00 3.422967e-11
3.065715e-05 1.354629e-05 -1.469463e-07 3.559862e-11
3.054952e-05 1.360986e-05 -2.377641e-07 3.728874e-11
3.041648e-05 1.368844e-05 -2.377641e-07 3.565740e-11
3.030886e-05 1.375200e-05 -1.469463e-07 3.068979e-11
3.026774e-05 1.377628e-05 -3.061617e-23 2.754591e-11
3.030886e-05 1.375200e-05 1.469463e-07 3.068979e-11
3.041648e-05 1.368844e-05 2.377641e-07 3.565740e-11
3.054952e-05 1.360986e-05 2.377641e-07 3.728874e-11
3.065715e-05 1.354629e-05 1.469463e-07 3.559862e-11
3.077731e-05 1.365382e-05 0.000000e+00 3.394244e-11
3.073655e-05 1.367868e-05 -1.469463e-07 3.512697e-11
3.062983e-05 1.374376e-05 -2.377641e-07 3.652554e-11
3.049792e-05 1.382421e-05 -2.377641e-07 3.484859e-11
3.039120e-05 1.388930e-05 -1.469463e-07 3.013401e-11
3.035044e-05 1.391416e-05 -3.061617e-23 2.719719e-11
3.039120e-05 1.388930e-05 1.469463e-07 3.013401e-11
3.049792e-05 1.382421e-05 2.377641e-07 3.484859e-11
3.062983e-05 1.374376e-05 2.377641e-07 3.652554e-11
3.073655e-05 1.367868e-05 1.469463e-07 3.512697e-11
3.085820e-05 1.378439e-05 0.000000e+00 3.366474e-11
3.081780e-05 1.380984e-05 -1.469463e-07 3.466811e-11
3.071204e-05 1.387647e-05 -2.377641e-07 3.577688e-11
3.058131e-05 1.395883e-05 -2.377641e-07 3.405360e-11
3.047555e-05 1.402547e-05 -1.469463e-07 2.959179e-11
3.043515e-05 1.405092e-05 -3.061617e-23 2.686058e-11
3.047555e-05 1.402547e-05 1.469463e-07 2.959179e-11
3.058131e-05 1.395883e-05 2.377641e-07 3.405360e-11
3.071204e-05 1.387647e-05 2.377641e-07 3.577688e-11
3.081780e-05 1.380984e-05 1.469463e-07 3.466811e-11
3.094094e-05 1.391366e-05 0.000000e+00 3.339779e-11
3.090093e-05 1.393971e-05 -1.469463e-07 3.422400e-11
3.079618e-05 1.400792e-05 -2.377641e-07 3.504588e-11
3.066670e-05 1.409224e-05 -2.377641e-07 3.327580e-11
3.056195e-05 1.416044e-05 -1.469463e-07 2.906565e-11
3.052194e-05 1.418650e-05 -3.061617e-23 2.653777e-11
3.056195e-05 1.416044e-05 1.469463e-07 2.906565e-11
3.066670e-05 1.409224e-05 2.377641e-07 3.327580e-11
3.079618e-05 1.400792e-05 2.377641e-07 3.504588e-11
3.090093e-05 1.393971e-05 1.469463e-07 3.422400e-11
3.102558e-05 1.404157e-05 0.000000e+00 3.314284e-11
3.098598e-05 1.406824e-05 -1.469463e-07 3.379664e-11
3.088229e-05 1.413805e-05 -2.377641e-07 3.433591e-11
3.075413e-05 1.422435e-05 -2.377641e-07 3.251890e-11
3.065044e-05 1.429417e-05 -1.469463e-07 2.855829e-11
3.061084e-05 1.432083e-05 -3.061617e-23 2.623051e-11
3.065044e-05 1.429417e-05 1.469463e-07 2.855829e-11
3.075413e-05 1.422435e-05 2.377641e-07 3.251890e-11
3.088229e-05 1.413805e-05 2.377641e-07 3.433591e-11
3.098598e-05 1.406824e-05 1.469463e-07 3.379664e-11
3.111216e-05 1.416806e-05 0.000000e+00 3.290119e-11
3.107298e-05 1.419535e-05 -1.469463e-07 3.338817e-11
3.097041e-05 1.426680e-05 -2.377641e-07 3.365061e-11
3.084363e-05 1.435511e-05 -2.377641e-07 3.178691e-11
3.074106e-05 1.442656e-05 -1.469463e-07 2.807258e-11
3.070188e-05 1.445385e-05 -3.061617e-23 2.594064e-11
3.074106e-05 1.442656e-05 1.469463e-07 2.807258e-11
3.084363e-05 1.435511e-05 2.377641e-07 3.178691e-11
3.097041e-05 1.426680e-05 2.377641e-07 3.365061e-11
3.107298e-05 1.419535e-05 1.469463e-07 3.338817e-11
3.120068e-05 1.429306e-05 0.000000e+00 3.267414e-11
3.116195e-05 1.432098e-05 -1.469463e-07 3.300076e-11
3.106056e-05 1.439409e-05 -2.377641e-07 3.299384e-11
3.093523e-05 1.448445e-05 -2.377641e-07 3.108420e-11
3.083383e-05 1.455755e-05 -1.469463e-07 2.761157e-11
3.079510e-05 1.458547e-05 -3.061617e-23 2.567003e-11
3.083383e-05 1.455755e-05 1.469463e-07 2.761157e-11
3.093523e-05 1.448445e-05 2.377641e-07 3.108420e-11
3.106056e-05 1.439409e-05 2.377641e-07 3.299384e-11
3.116195e-05 1.432098e-05 1.469463e-07 3.300076e-11
3.129120e-05 1.441651e-05 0.000000e+00 3.246302e-11
3.125294e-05 1.444507e-05 -1.469463e-07 3.263667e-11
3.115277e-05 1.451985e-05 -2.377641e-07 3.236975e-11
3.102896e-05 1.461228e-05 -2.377641e-07 3.041542e-11
3.092880e-05 1.468706e-05 -1.469463e-07 2.717844e-11
3.089054e-05 1.471562e-05 -3.061617e-23 2.542064e-11
3.092880e-05 1.468706e-05 1.469463e-07 2.717844e-11
3.102896e-05 1.461228e-05 2.377641e-07 3.041542e-11
3.115277e-05 1.451985e-05 2.377641e-07 3.236975e-11
3.125294e-05 1.444507e-05 1.469463e-07 3.263667e-11
3.138371e-05 1.453833e-05 0.000000e+00 3.226914e-11
3.134595e-05 1.456754e-05 -1.469463e-07 3.229817e-11
3.124707e-05 1.464402e-05 -2.377641e-07 3.178265e-11
3.112485e-05 1.473855e-05 -2.377641e-07 2.978558e-11
3.102598e-05 1.481502e-05 -1.469463e-07 2.677652e-11
3.098821e-05 1.484423e-05 -3.061617e-23 2.519443e-11
3.102598e-05 1.481502e-05 1.469463e-07 2.677652e-11
3.112485e-05 1.473855e-05 2.377641e-07 2.978558e-11
3.124707e-05 1.464402e-05 2.377641e-07 3.178265e-11
3.134595e-05 1.456754e-05 1.469463e-07 3.229817e-11
3.147826e-05 1.465846e-05 0.000000e+00 3.209385e-11
3.144100e-05 1.468833e-05 -1.469463e-07 3.198760e-11
3.134348e-05 1.476652e-05 -2.377641e-07 3.123708e-11
3.122292e-05 1.486316e-05 -2.377641e-07 2.919991e-11
3.112540e-05 1.494135e-05 -1.469463e-07 2.640921e-11
3.108814e-05 1.497122e-05 -3.061617e-23 2.499338e-11
3.112540e-05 1.494135e-05 1.469463e-07 2.640921e-11
3.122292e-05 1.486316e-05 2.377641e-07 2.919991e-11
3.134348e-05 1.476652e-05 2.377641e-07 3.123708e-11
3.144100e-05 1.468833e-05 1.469463e-07 3.198760e-11
3.157484e-05 1.477683e-05 0.000000e+00 3.193844e-11
3.153813e-05 1.480736e-05 -1.469463e-07 3.170726e-11
3.144201e-05 1.488727e-05 -2.377641e-07 3.073770e-11
3.132320e-05 1.498605e-05 -2.377641e-07 2.866388e-11
3.122708e-05 1.506597e-05 -1.469463e-07 2.607998e-11
3.119037e-05 1.509649e-05 -3.061617e-23 2.481947e-11
3.122708e-05 1.506597e-05 1.469463e-07 2.607998e-11
3.132320e-05 1.498605e-05 2.377641e-07 2.866388e-11
3.144201e-05 1.488727e-05 2.377641e-07 3.073770e-11
3.153813e-05 1.480736e-05 1.469463e-07 3.170726e-11
3.167348e-05 1.489337e-05 0.000000e+00 3.180421e-11
3.163733e-05 1.492456e-05 -1.469463e-07 3.145945e-11
3.154268e-05 1.500621e-05 -2.377641e-07 3.028921e-11
3.142569e-05 1.510714e-05 -2.377641e-07 2.818309e-11
3.133105e-05 1.518879e-05 -1.469463e-07 2.579229e-11
3.129489e-05 1.521998e-05 -3.061617e-23 2.467464e-11
3.133105e-05 1.518879e-05 1.469463e-07 2.579229e-11
3.142569e-05 1.510714e-05 2.377641e-07 2.818309e-11
3.154268e-05 1.500621e-05 2.377641e-07 3.028921e-11
3.163733e-05 1.492456e-05 1.469463e-07 3.145945e-11
3.177419e-05 1.500800e-05 0.000000e+00 3.169240e-11
3.173862e-05 1.503986e-05 -1.469463e-07 3.124640e-11
3.164551e-05 1.512325e-05 -2.377641e-07 2.989633e-11
3.153042e-05 1.522634e-05 -2.377641e-07 2.776316e-11
3.143731e-05 1.530974e-05 -1.469463e-07 2.554956e-11
3.140174e-05 1.534159e-05 -3.061617e-23 2.456080e-11
3.143731e-05 1.530974e-05 1.469463e-07 2.554956e-11
3.153042e-05 1.522634e-05 2.377641e-07 2.776316e-11
3.164551e-05 1.512325e-05 2.377641e-07 2.989633e-11
3.173862e-05 1.503986e-05 1.469463e-07 3.124640e-11
3.187697e-05 1.512065e-05 0.000000e+00 3.160422e-11
3.184201e-05 1.515317e-05 -1.469463e-07 3.107028e-11
3.175050e-05 1.523832e-05 -2.377641e-07 2.956365e-11
3.163738e-05 1.534357e-05 -2.377641e-07 2.740960e-11
3.154587e-05 1.542872e-05 -1.469463e-07 2.535505e-11
3.151092e-05 1.546125e-05 -3.061617e-23 2.447972e-11
3.154587e-05 1.542872e-05 1.469463e-07 2.535505e-11
3.163738e-05 1.534357e-05 2.377641e-07 2.740960e-11
3.175050e-05 1.523832e-05 2.377641e-07 2.956365e-11
3.184201e-05 1.515317e-05 1.469463e-07 3.107028e-11
3.198182e-05 1.523124e-05 0.000000e+00 3.154079e-11
3.194750e-05 1.526443e-05 -1.469463e-07 3.093309e-11
3.185765e-05 1.535134e-05 -2.377641e-07 2.929557e-11
3.174660e-05 1.545876e-05 -2.377641e-07 2.712770e-11
3.165675e-05 1.554566e-05 -1.469463e-07 2.521186e-11
3.162243e-05 1.557885e-05 -3.061617e-23 2.443312e-11
3.165675e-05 1.554566e-05 1.469463e-07 2.521186e-11
3.174660e-05 1.545876e-05 2.377641e-07 2.712770e-11
3.185765e-05 1.535134e-05 2.377641e-07 2.929557e-11
3.194750e-05 1.526443e-05 1.469463e-07 3.093309e-11
3.208875e-05 1.533969e-05 0.000000e+00 3.150319e-11
3.205509e-05 1.537356e-05 -1.469463e-07 3.083673e-11
3.196698e-05 1.546222e-05 -2.377641e-07 2.909611e-11
3.185806e-05 1.557180e-05 -2.377641e-07 2.692230e-11
3.176994e-05 1.566046e-05 -1.469463e-07 2.512278e-11
3.173628e-05 1.569433e-05 -3.061617e-23 2.442253e-11
3.176994e-05 1.566046e-05 1.469463e-07 2.512278e-11
3.185806e-05 1.557180e-05 2.377641e-07 2.692230e-11
3.196698e-05 1.546222e-05 2.377641e-07 2.909611e-11
3.205509e-05 1.537356e-05 1.469463e-07 3.083673e-11
3.219775e-05 1.544594e-05 0.000000e+00 3.149237e-11
3.216478e-05 1.548047e-05 -1.469463e-07 3.078287e-11
3.207846e-05 1.557088e-05 -2.377641e-07 2.896887e-11
3.197176e-05 1.568263e-05 -2.377641e-07 2.679767e-11
3.188544e-05 1.577304e-05 -1.469463e-07 2.509027e-11
3.185247e-05 1.580757e-05 -3.061617e-23 2.444934e-11
3.188544e-05 1.577304e-05 1.469463e-07 2.509027e-11
3.197176e-05 1.568263e-05 2.377641e-07 2.679767e-11
3.207846e-05 1.557088e-05 2.377641e-07 2.896887e-11
3.216478e-05 1.548047e-05 1.469463e-07 3.078287e-11
3.230882e-05 1.554989e-05 0.000000e+00 3.150921e-11
3.227656e-05 1.558509e-05 -1.469463e-07 3.077296e-11
3.219211e-05 1.567724e-05 -2.377641e-07 2.891686e-11
3.208771e-05 1.579115e-05 -2.377641e-07 2.675736e-11
3.200326e-05 1.588330e-05 -1.469463e-07 2.511635e-11
3.197100e-05 1.591850e-05 -3.061617e-23 2.451473e-11
3.200326e-05 1.588330e-05 1.469463e-07 2.511635e-11
3.208771e-05 1.579115e-05 2.377641e-07 2.675736e-11
3.219211e-05 1.567724e-05 2.377641e-07 2.891686e-11
3.227656e-05 1.558509e-05 1.469463e-07 3.077296e-11
3.242194e-05 1.565148e-05 0.000000e+00 3.155444e-11
3.239042e-05 1.568734e-05 -1.469463e-07 3.080822e-11
3.230790e-05 1.578123e-05 -2.377641e-07 2.894241e-11
3.220589e-05 1.589728e-05 -2.377641e-07 2.680399e-11
3.212337e-05 1.599116e-05 -1.469463e-07 2.520257e-11
3.209184e-05 1.602703e-05 -3.061617e-23 2.461968e-11
3.212337e-05 1.599116e-05 1.469463e-07 2.520257e-11
3.220589e-05 1.589728e-05 2.377641e-07 2.680399e-11
3.230790e-05 1.578123e-05 2.377641e-07 2.894241e-11
3.239042e-05 1.568734e-05 1.469463e-07 3.080822e-11
3.253710e-05 1.575062e-05 0.000000e+00 3.162871e-11
3.250635e-05 1.578714e-05 -1.469463e-07 3.088959e-11
3.242582e-05 1.588275e-05 -2.377641e-07 2.904713e-11
3.232629e-05 1.600092e-05 -2.377641e-07 2.693923e-11
3.224576e-05 1.609653e-05 -1.469463e-07 2.534999e-11
3.221500e-05 1.613305e-05 -3.061617e-23 2.476492e-11
3.224576e-05 1.609653e-05 1.469463e-07 2.534999e-11
3.232629e-05 1.600092e-05 2.377641e-07 2.693923e-11
3.242582e-05 1.588275e-05 2.377641e-07 2.904713e-11
3.250635e-05 1.578714e-05 1.469463e-07 3.088959e-11
3.265428e-05 1.584724e-05 0.000000e+00 3.173250e-11
3.262431e-05 1.588441e-05 -1.469463e-07 3.101769e-11
3.254586e-05 1.598172e-05 -2.377641e-07 2.923179e-11
3.244888e-05 1.610200e-05 -2.377641e-07 2.716368e-11
3.237042e-05 1.619931e-05 -1.469463e-07 2.555909e-11
3.234046e-05 1.623648e-05 -3.061617e-23 2.495097e-11
3.237042e-05 1.619931e-05 1.469463e-07 2.555909e-11
3.244888e-05 1.610200e-05 2.377641e-07 2.716368e-11
3.254586e-05 1.598172e-05 2.377641e-07 2.923179e-11
3.262431e-05 1.588441e-05 1.469463e-07 3.101769e-11
3.277346e-05 1.594125e-05 0.000000e+00 3.186617e-11
3.274430e-05 1.597906e-05 -1.469463e-07 3.119286e-11
3.266798e-05 1.607806e-05 -2.377641e-07 2.949635e-11
3.257365e-05 1.620042e-05 -2.377641e-07 2.747691e-11
3.249733e-05 1.629942e-05 -1.469463e-07 2.582982e-11
3.246818e-05 1.633723e-05 -3.061617e-23 2.517809e-11
3.249733e-05 1.629942e-05 1.469463e-07 2.582982e-11
3.257365e-05 1.620042e-05 2.377641e-07 2.747691e-11
3.266798e-05 1.607806e-05 2.377641e-07 2.949635e-11
3.274430e-05 1.597906e-05 1.469463e-07 3.119286e-11
3.289460e-05 1.603257e-05 0.000000e+00 3.202992e-11
3.286629e-05 1.607102e-05 -1.469463e-07 3.141512e-11
3.279218e-05 1.617168e-05 -2.377641e-07 2.983999e-11
3.270056e-05 1.629610e-05 -2.377641e-07 2.787745e-11
3.262645e-05 1.639675e-05 -1.469463e-07 2.616160e-11
3.259814e-05 1.643520e-05 -3.061617e-23 2.544629e-11
3.262645e-05 1.639675e-05 1.469463e-07 2.616160e-11
3.270056e-05 1.629610e-05 2.377641e-07 2.787745e-11
3.279218e-05 1.617168e-05 2.377641e-07 2.983999e-11
3.286629e-05 1.607102e-05 1.469463e-07 3.141512e-11
3.301768e-05 1.612114e-05 0.000000e+00 3.222382e-11
3.299024e-05 1.616021e-05 -1.469463e-07 3.168418e-11
3.291840e-05 1.626250e-05 -2.377641e-07 3.026109e-11
3.282960e-05 1.638894e-05 -2.377641e-07 2.836293e-11
3.275775e-05 1.649123e-05 -1.469463e-07 2.655335e-11
3.273031e-05 1.653030e-05 -3.061617e-23 2.575536e-11
3.275775e-05 1.649123e-05 1.469463e-07 2.655335e-11
3.282960e-05 1.638894e-05 2.377641e-07 2.836293e-11
3.291840e-05 1.626250e-05 2.377641e-07 3.026109e-11
3.299024e-05 1.616021e-05 1.469463e-07 3.168418e-11
3.314267e-05 1.620686e-05 0.000000e+00 3.244778e-11
3.311612e-05 1.624655e-05 -1.469463e-07 3.199946e-11
3.304662e-05 1.635044e-05 -2.377641e-07 3.075736e-11
3.296071e-05 1.647886e-05 -2.377641e-07 2.893018e-11
3.289121e-05 1.658276e-05 -1.469463e-07 2.700355e-11
3.286466e-05 1.662244e-05 -3.061617e-23 2.610486e-11
3.289121e-05 1.658276e-05 1.469463e-07 2.700355e-11
3.296071e-05 1.647886e-05 2.377641e-07 2.893018e-11
3.304662e-05 1.635044e-05 2.377641e-07 3.075736e-11
3.311612e-05 1.624655e-05 1.469463e-07 3.199946e-11
3.326952e-05 1.628967e-05 0.000000e+00 3.270157e-11
3.324389e-05 1.632995e-05 -1.469463e-07 3.236009e-11
3.317680e-05 1.643542e-05 -2.377641e-07 3.132593e-11
3.309386e-05 1.656578e-05 -2.377641e-07 2.957536e-11
3.302676e-05 1.667125e-05 -1.469463e-07 2.751027e-11
3.300114e-05 1.671153e-05 -3.061617e-23 2.649413e-11
3.302676e-05 1.667125e-05 1.469463e-07 2.751027e-11
3.309386e-05 1.656578e-05 2.377641e-07 2.957536e-11
3.317680e-05 1.643542e-05 2.377641e-07 3.132593e-11
3.324389e-05 1.632995e-05 1.469463e-07 3.236009e-11
3.339819e-05 1.636947e-05 0.000000e+00 3.298480e-11
3.337351e-05 1.641034e-05 -1.469463e-07 3.276492e-11
3.330888e-05 1.651734e-05 -2.377641e-07 3.196341e-11
3.322901e-05 1.664960e-05 -2.377641e-07 3.029415e-11
3.316438e-05 1.675660e-05 -1.469463e-07 2.807128e-11
3.313970e-05 1.679747e-05 -3.061617e-23 2.692236e-11
3.316438e-05 1.675660e-05 1.469463e-07 2.807128e-11
3.322901e-05 1.664960e-05 2.377641e-07 3.029415e-11
3.330888e-05 1.651734e-05 2.377641e-07 3.196341e-11
3.337351e-05 1.641034e-05 1.469463e-07 3.276492e-11
3.352864e-05 1.644621e-05 0.000000e+00 3.329699e-11
3.350492e-05 1.648765e-05 -1.469463e-07 3.321261e-11
3.344284e-05 1.659614e-05 -2.377641e-07 3.266607e-11
3.336610e-05 1.673025e-05 -2.377641e-07 3.108185e-11
3.330401e-05 1.683874e-05 -1.469463e-07 2.868405e-11
3.328030e-05 1.688018e-05 -3.061617e-23 2.738853e-11
3.330401e-05 1.683874e-05 1.469463e-07 2.868405e-11
3.336610e-05 1.673025e-05 2.377641e-07 3.108185e-11
3.344284e-05 1.659614e-05 2.377641e-07 3.266607e-11
3.350492e-05 1.648765e-05 1.469463e-07 3.321261e-11
3.366080e-05 1.651980e-05 0.000000e+00 3.363748e-11
3.363808e-05 1.656180e-05 -1.469463e-07 3.370156e-11
3.357860e-05 1.667174e-05 -2.377641e-07 3.342986e-11
3.350508e-05 1.680763e-05 -2.377641e-07 3.193357e-11
3.344560e-05 1.691757e-05 -1.469463e-07 2.934589e-11
3.342288e-05 1.695957e-05 -3.061617e-23 2.789152e-11
3.344560e-05 1.691757e-05 1.469463e-07 2.934589e-11
3.350508e-05 1.680763e-05 2.377641e-07 3.193357e-11
3.357860e-05 1.667174e-05 2.377641e-07 3.342986e-11
3.363808e-05 1.656180e-05 1.469463e-07 3.370156e-11
3.379464e-05 1.659018e-05 0.000000e+00 3.400553e-11
3.377294e-05 1.663270e-05 -1.469463e-07 3.423002e-11
3.371612e-05 1.674405e-05 -2.377641e-07 3.425057e-11
3.364590e-05 1.688167e-05 -2.377641e-07 3.284430e-11
3.358908e-05 1.699302e-05 -1.469463e-07 3.005396e-11
3.356738e-05 1.703554e-05 -3.061617e-23 2.843006e-11
3.358908e-05 1.699302e-05 1.469463e-07 3.005396e-11
3.364590e-05 1.688167e-05 2.377641e-07 3.284430e-11
3.371612e-05 1.674405e-05 2.377641e-07 3.425057e-11
3.377294e-05 1.663270e-05 1.469463e-07 3.423002e-11
3.393008e-05 1.665726e-05 0.000000e+00 3.440027e-11
3.390942e-05 1.670030e-05 -1.469463e-07 3.479609e-11
3.385534e-05 1.681299e-05 -2.377641e-07 3.512390e-11
3.378848e-05 1.695229e-05 -2.377641e-07 3.380903e-11
3.373439e-05 1.706498e-05 -1.469463e-07 3.080534e-11
3.371373e-05 1.710803e-05 -3.061617e-23 2.900282e-11
3.373439e-05 1.706498e-05 1.469463e-07 3.080534e-11
3.378848e-05 1.695229e-05 2.377641e-07 3.380903e-11
3.385534e-05 1.681299e-05 2.377641e-07 3.512390e-11
3.390942e-05 1.670030e-05 1.469463e-07 3.479609e-11
3.406707e-05 1.672098e-05 0.000000e+00 3.482075e-11
3.404748e-05 1.676452e-05 -1.469463e-07 3.539775e-11
3.399618e-05 1.687851e-05 -2.377641e-07 3.604552e-11
3.393277e-05 1.701940e-05 -2.377641e-07 3.482285e-11
3.388147e-05 1.713339e-05 -1.469463e-07 3.159707e-11
3.386187e-05 1.717693e-05 -3.061617e-23 2.960836e-11
3.388147e-05 1.713339e-05 1.469463e-07 3.159707e-11
3.393277e-05 1.701940e-05 2.377641e-07 3.482285e-11
3.399618e-05 1.687851e-05 2.377641e-07 3.604552e-11
3.404748e-05 1.676452e-05 1.469463e-07 3.539775e-11
3.420554e-05 1.678127e-05 0.000000e+00 3.526593e-11
3.418703e-05 1.682528e-05 -1.469463e-07 3.603289e-11
3.413858e-05 1.694051e-05 -2.377641e-07 3.701116e-11
3.407869e-05 1.708294e-05 -2.377641e-07 3.588095e-11
3.403023e-05 1.719816e-05 -1.469463e-07 3.242622e-11
3.401173e-05 1.724218e-05 -3.061617e-23 3.024521e-11
3.403023e-05 1.719816e-05 1.469463e-07 3.242622e-11
3.407869e-05 1.708294e-05 2.377641e-07 3.588095e-11
3.413858e-05 1.694051e-05 2.377641e-07 3.701116e-11
3.418703e-05 1.682528e-05 1.469463e-07 3.603289e-11
3.434542e-05 1.683806e-05 0.000000e+00 3.573471e-11
3.432802e-05 1.688253e-05 -1.469463e-07 3.669935e-11
3.428247e-05 1.699893e-05 -2.377641e-07 3.801661e-11
3.422616e-05 1.714282e-05 -2.377641e-07 3.697872e-11
3.418061e-05 1.725922e-05 -1.469463e-07 3.328986e-11
3.416321e-05 1.730368e-05 -3.061617e-23 3.091188e-11
3.418061e-05 1.725922e-05 1.469463e-07 3.328986e-11
3.422616e-05 1.714282e-05 2.377641e-07 3.697872e-11
3.428247e-05 1.699893e-05 2.377641e-07 3.801661e-11
3.432802e-05 1.688253e-05 1.469463e-07 3.669935e-11
3.448663e-05 1.689130e-05 0.000000e+00 3.622591e-11
3.447036e-05 1.693619e-05 -1.469463e-07 3.739491e-11
3.442777e-05 1.705371e-05 -2.377641e-07 3.905779e-11
3.437512e-05 1.719897e-05 -2.377641e-07 3.811176e-11
3.433252e-05 1.731649e-05 -1.469463e-07 3.418516e-11
3.431625e-05 1.736138e-05 -3.061617e-23 3.160684e-11
3.433252e-05 1.731649e-05 1.469463e-07 3.418516e-11
3.437512e-05 1.719897e-05 2.377641e-07 3.811176e-11
3.442777e-05 1.705371e-05 2.377641e-07 3.905779e-11
3.447036e-05 1.693619e-05 1.469463e-07 3.739491e-11
3.462910e-05 1.694092e-05 0.000000e+00 3.673831e-11
3.461398e-05 1.698621e-05 -1.469463e-07 3.811735e-11
3.457439e-05 1.710478e-05 -2.377641e-07 4.013077e-11
3.452546e-05 1.725133e-05 -2.377641e-07 3.927586e-11
3.448587e-05 1.736990e-05 -1.469463e-07 3.510935e-11
3.447075e-05 1.741519e-05 -3.061617e-23 3.232856e-11
3.448587e-05 1.736990e-05 1.469463e-07 3.510935e-11
3.452546e-05 1.725133e-05 2.377641e-07 3.927586e-11
3.457439e-05 1.710478e-05 2.377641e-07 4.013077e-11
3.461398e-05 1.698621e-05 1.469463e-07 3.811735e-11
3.477274e-05 1.698686e-05 0.000000e+00 3.727068e-11
3.475879e-05 1.703253e-05 -1.469463e-07 3.886447e-11
3.472226e-05 1.715207e-05 -2.377641e-07 4.123179e-11
3.467711e-05 1.729983e-05 -2.377641e-07 4.046705e-11
3.464058e-05 1.741938e-05 -1.469463e-07 3.605975e-11
3.462663e-05 1.746504e-05 -3.061617e-23 3.307552e-11
3.464058e-05 1.741938e-05 1.469463e-07 3.605975e-11
3.467711e-05 1.729983e-05 2.377641e-07 4.046705e-11
3.472226e-05 1.715207e-05 2.377641e-07 4.123179e-11
3.475879e-05 1.703253e-05 1.469463e-07 3.886447e-11
3.491748e-05 1.702907e-05 0.000000e+00 3.782173e-11
3.490471e-05 1.707508e-05 -1.469463e-07 3.963408e-11
3.487129e-05 1.719553e-05 -2.377641e-07 4.235725e-11
3.482997e-05 1.734441e-05 -2.377641e-07 4.168159e-11
3.479655e-05 1.746486e-05 -1.469463e-07 3.703381e-11
3.478378e-05 1.751087e-05 -3.061617e-23 3.384622e-11
3.479655e-05 1.746486e-05 1.469463e-07 3.703381e-11
3.482997e-05 1.734441e-05 2.377641e-07 4.168159e-11
3.487129e-05 1.719553e-05 2.377641e-07 4.235725e-11
3.490471e-05 1.707508e-05 1.469463e-07 3.963408e-11
3.506322e-05 1.706750e-05 0.000000e+00 3.839019e-11
3.505165e-05 1.711382e-05 -1.469463e-07 4.042401e-11
3.502138e-05 1.723510e-05 -2.377641e-07 4.350375e-11
3.498396e-05 1.738501e-05 -2.377641e-07 4.291595e-11
3.495368e-05 1.750629e-05 -1.469463e-07 3.802906e-11
3.494212e-05 1.755261e-05 -3.061617e-23 3.463919e-11
3.495368e-05 1.750629e-05 1.469463e-07 3.802906e-11
3.498396e-05 1.738501e-05 2.377641e-07 4.291595e-11
3.502138e-05 1.723510e-05 2.377641e-07 4.350375e-11
3.505165e-05 1.711382e-05 1.469463e-07 4.042401e-11
3.520987e-05 1.710209e-05 0.000000e+00 3.897478e-11
3.519952e-05 1.714871e-05 -1.469463e-07 4.123216e-11
3.517244e-05 1.727074e-05 -2.377641e-07 4.466804e-11
3.513896e-05 1.742157e-05 -2.377641e-07 4.416683e-11
3.511188e-05 1.754360e-05 -1.469463e-07 3.904317e-11
3.510153e-05 1.759022e-05 -3.061617e-23 3.545300e-11
3.511188e-05 1.754360e-05 1.469463e-07 3.904317e-11
3.513896e-05 1.742157e-05 2.377641e-07 4.416683e-11
3.517244e-05 1.727074e-05 2.377641e-07 4.466804e-11
3.519952e-05 1.714871e-05 1.469463e-07 4.123216e-11
3.535734e-05 1.713281e-05 0.000000e+00 3.957421e-11
3.534823e-05 1.717968e-05 -1.469463e-07 4.205649e-11
3.532437e-05 1.730238e-05 -2.377641e-07 4.584707e-11
3.529489e-05 1.745405e-05 -2.377641e-07 4.543112e-11
3.527103e-05 1.757675e-05 -1.469463e-07 4.007391e-11
3.526192e-05 1.762362e-05 -3.061617e-23 3.628622e-11
3.527103e-05 1.757675e-05 1.469463e-07 4.007391e-11
3.529489e-05 1.745405e-05 2.377641e-07 4.543112e-11
3.532437e-05 1.730238e-05 2.377641e-07 4.584707e-11
3.534823e-05 1.717968e-05 1.469463e-07 4.205649e-11
3.550554e-05 1.715960e-05 0.000000e+00 4.018723e-11
3.549767e-05 1.720670e-05 -1.469463e-07 4.289504e-11
3.547708e-05 1.732999e-05 -2.377641e-07 4.703798e-11
3.545163e-05 1.748239e-05 -2.377641e-07 4.670592e-11
3.543103e-05 1.760568e-05 -1.469463e-07 4.111916e-11
3.542317e-05 1.765277e-05 -3.061617e-23 3.713751e-11
3.543103e-05 1.760568e-05 1.469463e-07 4.111916e-11
3.545163e-05 1.748239e-05 2.377641e-07 4.670592e-11
3.547708e-05 1.732999e-05 2.377641e-07 4.703798e-11
3.549767e-05 1.720670e-05 1.469463e-07 4.289504e-11
3.565436e-05 1.718244e-05 0.000000e+00 4.081262e-11
3.564776e-05 1.722973e-05 -1.469463e-07 4.374589e-11
3.563046e-05 1.735353e-05 -2.377641e-07 4.823805e-11
3.560908e-05 1.750655e-05 -2.377641e-07 4.798851e-11
3.559178e-05 1.763035e-05 -1.469463e-07 4.217692e-11
3.558517e-05 1.767763e-05 -3.061617e-23 3.800554e-11
3.559178e-05 1.763035e-05 1.469463e-07 4.217692e-11
3.560908e-05 1.750655e-05 2.377641e-07 4.798851e-11
3.563046e-05 1.735353e-05 2.377641e-07 4.823805e-11
3.564776e-05 1.722973e-05 1.469463e-07 4.374589e-11
3.580371e-05 1.720129e-05 0.000000e+00 4.144917e-11
3.579837e-05 1.724873e-05 -1.469463e-07 4.460723e-11
3.578440e-05 1.737295e-05 -2.377641e-07 4.944475e-11
3.576713e-05 1.752649e-05 -2.377641e-07 4.927636e-11
3.575315e-05 1.765071e-05 -1.469463e-07 4.324531e-11
3.574782e-05 1.769815e-05 -3.061617e-23 3.888903e-11
3.575315e-05 1.765071e-05 1.469463e-07 4.324531e-11
3.576713e-05 1.752649e-05 2.377641e-07 4.927636e-11
3.578440e-05 1.737295e-05 2.377641e-07 4.944475e-11
3.579837e-05 1.724873e-05 1.469463e-07 4.460723e-11
3.595348e-05 1.721611e-05 0.000000e+00 4.209574e-11
3.594942e-05 1.726369e-05 -1.469463e-07 4.547735e-11
3.593880e-05 1.738823e-05 -2.377641e-07 5.065573e-11
3.592566e-05 1.754218e-05 -2.377641e-07 5.056711e-11
3.591504e-05 1.766673e-05 -1.469463e-07 4.432254e-11
3.591098e-05 1.771430e-05 -3.061617e-23 3.978677e-11
3.591504e-05 1.766673e-05 1.469463e-07 4.432254e-11
3.592566e-05 1.754218e-05 2.377641e-07 5.056711e-11
3.593880e-05 1.738823e-05 2.377641e-07 5.065573e-11
3.594942e-05 1.726369e-05 1.469463e-07 4.547735e-11
3.610357e-05 1.722689e-05 0.000000e+00 4.275121e-11
3.610080e-05 1.727455e-05 -1.469463e-07 4.635460e-11
3.609355e-05 1.739934e-05 -2.377641e-07 5.186877e-11
3.608458e-05 1.755359e-05 -2.377641e-07 5.185855e-11
3.607732e-05 1.767838e-05 -1.469463e-07 4.540695e-11
3.607455e-05 1.772605e-05 -3.061617e-23 4.069759e-11
3.607732e-05 1.767838e-05 1.469463e-07 4.540695e-11
3.608458e-05 1.755359e-05 2.377641e-07 5.185855e-11
3.609355e-05 1.739934e-05 2.377641e-07 5.186877e-11
3.610080e-05 1.727455e-05 1.469463e-07 4.635460e-11
3.625388e-05 1.723360e-05 0.000000e+00 4.341455e-11
3.625240e-05 1.728132e-05 -1.469463e-07 4.723745e-11
3.624853e-05 1.740626e-05 -2.377641e-07 5.308182e-11
3.624375e-05 1.756069e-05 -2.377641e-07 5.314867e-11
3.623988e-05 1.768563e-05 -1.469463e-07 4.649697e-11
3.623840e-05 1.773336e-05 -3.061617e-23 4.162035e-11
3.623988e-05 1.768563e-05 1.469463e-07 4.649697e-11
3.624375e-05 1.756069e-05 2.377641e-07 5.314867e-11
3.624853e-05 1.740626e-05 2.377641e-07 5.308182e-11
3.625240e-05 1.728132e-05 1.469463e-07 4.723745e-11
3.640429e-05 1.723622e-05 0.000000e+00 4.408476e-11
3.640411e-05 1.728396e-05 -1.469463e-07 4.812447e-11
3.640364e-05 1.740896e-05 -2.377641e-07 5.429299e-11
3.640306e-05 1.756347e-05 -2.377641e-07 5.443558e-11
3.640259e-05 1.768847e-05 -1.469463e-07 4.759114e-11
3.640241e-05 1.773621e-05 -3.061617e-23 4.255399e-11
3.640259e-05 1.768847e-05 1.469463e-07 4.759114e-11
3.640306e-05 1.756347e-05 2.377641e-07 5.443558e-11
3.640364e-05 1.740896e-05 2.377641e-07 5.429299e-11
3.640411e-05 1.728396e-05 1.469463e-07 4.812447e-11
3.655469e-05 1.723474e-05 0.000000e+00 4.476092e-11
3.655581e-05 1.728247e-05 -1.469463e-07 4.901433e-11
3.655875e-05 1.740744e-05 -2.377641e-07 5.550054e-11
3.656239e-05 1.756190e-05 -2.377641e-07 5.571755e-11
3.656533e-05 1.768687e-05 -1.469463e-07 4.868811e-11
3.656645e-05 1.773460e-05 -3.061617e-23 4.349751e-11
3.656533e-05 1.768687e-05 1.469463e-07 4.868811e-11
3.656239e-05 1.756190e-05 2.377641e-07 5.571755e-11
3.655875e-05 1.740744e-05 2.377641e-07 5.550054e-11
3.655581e-05 1.728247e-05 1.469463e-07 4.901433e-11
3.670498e-05 1.722915e-05 0.000000e+00 4.544220e-11
3.670741e-05 1.727684e-05 -1.469463e-07 4.990581e-11
3.671377e-05 1.740168e-05 -2.377641e-07 5.670290e-11
3.672162e-05 1.755598e-05 -2.377641e-07 5.699302e-11
3.672798e-05 1.768082e-05 -1.469463e-07 4.978664e-11
3.673041e-05 1.772851e-05 -3.061617e-23 4.444994e-11
3.672798e-05 1.768082e-05 1.469463e-07 4.978664e-11
3.672162e-05 1.755598e-05 2.377641e-07 5.699302e-11
3.671377e-05 1.740168e-05 2.377641e-07 5.670290e-11
3.670741e-05 1.727684e-05 1.469463e-07 4.990581e-11
3.685505e-05 1.721946e-05 0.000000e+00 4.612784e-11
3.685879e-05 1.726706e-05 -1.469463e-07 5.079780e-11
3.686856e-05 1.739167e-05 -2.377641e-07 5.789861e-11
3.688064e-05 1.754571e-05 -2.377641e-07 5.826058e-11
3.689041e-05 1.767033e-05 -1.469463e-07 5.088558e-11
3.689415e-05 1.771792e-05 -3.061617e-23 4.541039e-11
3.689041e-05 1.767033e-05 1.469463e-07 5.088558e-11
3.688064e-05 1.754571e-05 2.377641e-07 5.826058e-11
3.686856e-05 1.739167e-05 2.377641e-07 5.789861e-11
3.685879e-05 1.726706e-05 1.469463e-07 5.079780e-11
3.700479e-05 1.720565e-05 0.000000e+00 4.681715e-11
3.700983e-05 1.725313e-05 -1.469463e-07 5.168933e-11
3.702302e-05 1.737743e-05 -2.377641e-07 5.908642e-11
3.703932e-05 1.753107e-05 -2.377641e-07 5.951894e-11
3.705251e-05 1.765538e-05 -1.469463e-07 5.198391e-11
3.705755e-05 1.770286e-05 -3.061617e-23 4.637802e-11
3.705251e-05 1.765538e-05 1.469463e-07 5.198391e-11
3.703932e-05 1.753107e-05 2.377641e-07 5.951894e-11
3.702302e-05 1.737743e-05 2.377641e-07 5.908642e-11
3.700983e-05 1.725313e-05 1.469463e-07 5.168933e-11
3.715409e-05 1.718773e-05 0.000000e+00 4.750958e-11
3.716043e-05 1.723506e-05 -1.469463e-07 5.257952e-11
3.717702e-05 1.735895e-05 -2.377641e-07 6.026519e-11
3.719754e-05 1.751209e-05 -2.377641e-07 6.076700e-11
3.721414e-05 1.763598e-05 -1.469463e-07 5.308069e-11
3.722048e-05 1.768331e-05 -3.061617e-23 4.735209e-11
3.721414e-05 1.763598e-05 1.469463e-07 5.308069e-11
3.719754e-05 1.751209e-05 2.377641e-07 6.076700e-11
3.717702e-05 1.735895e-05 2.377641e-07 6.026519e-11
3.716043e-05 1.723506e-05 1.469463e-07 5.257952e-11
3.730283e-05 1.716572e-05 0.000000e+00 4.820464e-11
3.731047e-05 1.721286e-05 -1.469463e-07 5.346765e-11
3.733046e-05 1.733625e-05 -2.377641e-07 6.143396e-11
3.735518e-05 1.748876e-05 -2.377641e-07 6.200381e-11
3.737518e-05 1.761215e-05 -1.469463e-07 5.417513e-11
3.738281e-05 1.765929e-05 -3.061617e-23 4.833189e-11
3.737518e-05 1.761215e-05 1.469463e-07 5.417513e-11
3.735518e-05 1.748876e-05 2.377641e-07 6.200381e-11
3.733046e-05 1.733625e-05 2.377641e-07 6.143396e-11
3.731047e-05 1.721286e-05 1.469463e-07 5.346765e-11
3.745091e-05 1.713963e-05 0.000000e+00 4.890196e-11
3.745984e-05 1.718654e-05 -1.469463e-07 5.435311e-11
3.748322e-05 1.730933e-05 -2.377641e-07 6.259195e-11
3.751212e-05 1.746111e-05 -2.377641e-07 6.322857e-11
3.753550e-05 1.758391e-05 -1.469463e-07 5.526655e-11
3.754443e-05 1.763081e-05 -3.061617e-23 4.931681e-11
3.753550e-05 1.758391e-05 1.469463e-07 5.526655e-11
3.751212e-05 1.746111e-05 2.377641e-07 6.322857e-11
3.748322e-05 1.730933e-05 2.377641e-07 6.259195e-11
3.745984e-05 1.718654e-05 1.469463e-07 5.435311e-11
3.759822e-05 1.710948e-05 0.000000e+00 4.960132e-11
3.760843e-05 1.715612e-05 -1.469463e-07 5.523545e-11
3.763518e-05 1.727823e-05 -2.377641e-07 6.373852e-11
3.766824e-05 1.742916e-05 -2.377641e-07 6.444065e-11
3.769498e-05 1.755126e-05 -1.469463e-07 5.635437e-11
3.770520e-05 1.759790e-05 -3.061617e-23 5.030632e-11
3.769498e-05 1.755126e-05 1.469463e-07 5.635437e-11
3.766824e-05 1.742916e-05 2.377641e-07 6.444065e-11
3.763518e-05 1.727823e-05 2.377641e-07 6.373852e-11
3.760843e-05 1.715612e-05 1.469463e-07 5.523545e-11
3.774464e-05 1.707529e-05 0.000000e+00 5.030259e-11
3.775614e-05 1.712163e-05 -1.469463e-07 5.611438e-11
3.778623e-05 1.724296e-05 -2.377641e-07 6.487324e-11
3.782342e-05 1.739292e-05 -2.377641e-07 6.563962e-11
3.785351e-05 1.751425e-05 -1.469463e-07 5.743819e-11
3.786500e-05 1.756059e-05 -3.061617e-23 5.130000e-11
3.785351e-05 1.751425e-05 1.469463e-07 5.743819e-11
3.782342e-05 1.739292e-05 2.377641e-07 6.563962e-11
3.778623e-05 1.724296e-05 2.377641e-07 6.487324e-11
3.775614e-05 1.712163e-05 1.469463e-07 5.611438e-11
3.789008e-05 1.703709e-05 0.000000e+00 5.100580e-11
3.790284e-05 1.708310e-05 -1.469463e-07 5.698976e-11
3.793625e-05 1.720355e-05 -2.377641e-07 6.599586e-11
3.797754e-05 1.735244e-05 -2.377641e-07 6.682522e-11
3.801095e-05 1.747289e-05 -1.469463e-07 5.851771e-11
3.802371e-05 1.751890e-05 -3.061617e-23 5.229751e-11
3.801095e-05 1.747289e-05 1.469463e-07 5.851771e-11
3.797754e-05 1.735244e-05 2.377641e-07 6.682522e-11
3.793625e-05 1.720355e-05 2.377641e-07 6.599586e-11
3.790284e-05 1.708310e-05 1.469463e-07 5.698976e-11
3.803443e-05 1.699491e-05 0.000000e+00 5.171114e-11
3.804844e-05 1.704055e-05 -1.469463e-07 5.786163e-11
3.808514e-05 1.716005e-05 -2.377641e-07 6.710633e-11
3.813050e-05 1.730775e-05 -2.377641e-07 6.799739e-11
3.816719e-05 1.742724e-05 -1.469463e-07 5.959282e-11
3.818121e-05 1.747288e-05 -3.061617e-23 5.329864e-11
3.816719e-05 1.742724e-05 1.469463e-07 5.959282e-11
3.813050e-05 1.730775e-05 2.377641e-07 6.799739e-11
3.808514e-05 1.716005e-05 2.377641e-07 6.710633e-11
3.804844e-05 1.704055e-05 1.469463e-07 5.786163e-11
3.817758e-05 1.694879e-05 0.000000e+00 5.241896e-11
3.819284e-05 1.699403e-05 -1.469463e-07 5.873022e-11
3.823279e-05 1.711248e-05 -2.377641e-07 6.820484e-11
3.828217e-05 1.725888e-05 -2.377641e-07 6.915631e-11
3.832212e-05 1.737733e-05 -1.469463e-07 6.066358e-11
3.833737e-05 1.742257e-05 -3.061617e-23 5.430332e-11
3.832212e-05 1.737733e-05 1.469463e-07 6.066358e-11
3.828217e-05 1.725888e-05 2.377641e-07 6.915631e-11
3.823279e-05 1.711248e-05 2.377641e-07 6.820484e-11
3.819284e-05 1.699403e-05 1.469463e-07 5.873022e-11
3.831943e-05 1.689877e-05 0.000000e+00 5.312981e-11
3.833592e-05 1.694358e-05 -1.469463e-07 5.959599e-11
3.837908e-05 1.706089e-05 -2.377641e-07 6.929180e-11
3.843244e-05 1.720590e-05 -2.377641e-07 7.030236e-11
3.847560e-05 1.732321e-05 -1.469463e-07 6.173022e-11
3.849209e-05 1.736802e-05 -3.061617e-23 5.531162e-11
3.847560e-05 1.732321e-05 1.469463e-07 6.173022e-11
3.843244e-05 1.720590e-05 2.377641e-07 7.030236e-11
3.837908e-05 1.706089e-05 2.377641e-07 6.929180e-11
3.833592e-05 1.694358e-05 1.469463e-07 5.959599e-11
3.845988e-05 1.684490e-05 0.000000e+00 5.384442e-11
3.847758e-05 1.688925e-05 -1.469463e-07 6.045960e-11
3.852392e-05 1.700534e-05 -2.377641e-07 7.036790e-11
3.858120e-05 1.714884e-05 -2.377641e-07 7.143623e-11
3.862755e-05 1.726493e-05 -1.469463e-07 6.279322e-11
3.864525e-05 1.730927e-05 -3.061617e-23 5.632380e-11
3.862755e-05 1.726493e-05 1.469463e-07 6.279322e-11
3.858120e-05 1.714884e-05 2.377641e-07 7.143623e-11
3.852392e-05 1.700534e-05 2.377641e-07 7.036790e-11
3.847758e-05 1.688925e-05 1.469463e-07 6.045960e-11
3.859884e-05 1.678722e-05 0.000000e+00 5.456379e-11
3.861773e-05 1.683107e-05 -1.469463e-07 6.132201e-11
3.866721e-05 1.694586e-05 -2.377641e-07 7.143413e-11
3.872836e-05 1.708776e-05 -2.377641e-07 7.255889e-11
3.877783e-05 1.720255e-05 -1.469463e-07 6.385331e-11
3.879673e-05 1.724640e-05 -3.061617e-23 5.734035e-11
3.877783e-05 1.720255e-05 1.469463e-07 6.385331e-11
3.872836e-05 1.708776e-05 2.377641e-07 7.255889e-11
3.866721e-05 1.694586e-05 2.377641e-07 7.143413e-11
3.861773e-05 1.683107e-05 1.469463e-07 6.132201e-11
3.873620e-05 1.672579e-05 0.000000e+00 5.528915e-11
3.875628e-05 1.676911e-05 -1.469463e-07 6.218444e-11
3.880884e-05 1.688253e-05 -2.377641e-07 7.249181e-11
3.887380e-05 1.702272e-05 -2.377641e-07 7.367165e-11
3.892636e-05 1.713613e-05 -1.469463e-07 6.491149e-11
3.894643e-05 1.717945e-05 -3.061617e-23 5.836199e-11
3.892636e-05 1.713613e-05 1.469463e-07 6.491149e-11
3.887380e-05 1.702272e-05 2.377641e-07 7.367165e-11
3.880884e-05 1.688253e-05 2.377641e-07 7.249181e-11
3.875628e-05 1.676911e-05 1.469463e-07 6.218444e-11
3.887189e-05 1.666067e-05 0.000000e+00 5.602203e-11
3.889312e-05 1.670343e-05 -1.469463e-07 6.304845e-11
3.894871e-05 1.681539e-05 -2.377641e-07 7.354264e-11
3.901743e-05 1.695378e-05 -2.377641e-07 7.477621e-11
3.907302e-05 1.706574e-05 -1.469463e-07 6.596914e-11
3.909425e-05 1.710850e-05 -3.061617e-23 5.938980e-11
3.907302e-05 1.706574e-05 1.469463e-07 6.596914e-11
3.901743e-05 1.695378e-05 2.377641e-07 7.477621e-11
3.894871e-05 1.681539e-05 2.377641e-07 7.354264e-11
3.889312e-05 1.670343e-05 1.469463e-07 6.304845e-11
3.900580e-05 1.659191e-05 0.000000e+00 5.676431e-11
3.902818e-05 1.663409e-05 -1.469463e-07 6.391598e-11
3.908674e-05 1.674452e-05 -2.377641e-07 7.458877e-11
3.915914e-05 1.688102e-05 -2.377641e-07 7.587476e-11
3.921771e-05 1.699145e-05 -1.469463e-07 6.702808e-11
3.924008e-05 1.703363e-05 -3.061617e-23 6.042522e-11
3.921771e-05 1.699145e-05 1.469463e-07 6.702808e-11
3.915914e-05 1.688102e-05 2.377641e-07 7.587476e-11
3.908674e-05 1.674452e-05 2.377641e-07 7.458877e-11
3.902818e-05 1.663409e-05 1.469463e-07 6.391598e-11
3.913786e-05 1.651958e-05 0.000000e+00 5.751822e-11
3.916135e-05 1.656115e-05 -1.469463e-07 6.478939e-11
3.922284e-05 1.666998e-05 -2.377641e-07 7.563288e-11
3.929885e-05 1.680450e-05 -2.377641e-07 7.697004e-11
3.936034e-05 1.691333e-05 -1.469463e-07 6.809065e-11
3.938383e-05 1.695490e-05 -3.061617e-23 6.147025e-11
3.936034e-05 1.691333e-05 1.469463e-07 6.809065e-11
3.929885e-05 1.680450e-05 2.377641e-07 7.697004e-11
3.922284e-05 1.666998e-05 2.377641e-07 7.563288e-11
3.916135e-05 1.656115e-05 1.469463e-07 6.478939e-11
3.926798e-05 1.644374e-05 0.000000e+00 5.828643e-11
3.929257e-05 1.648468e-05 -1.469463e-07 6.567156e-11
3.935692e-05 1.659184e-05 -2.377641e-07 7.667827e-11
3.943646e-05 1.672430e-05 -2.377641e-07 7.806549e-11
3.950082e-05 1.683146e-05 -1.469463e-07 6.915992e-11
3.952540e-05 1.687239e-05 -3.061617e-23 6.252757e-11
3.950082e-05 1.683146e-05 1.469463e-07 6.915992e-11
3.943646e-05 1.672430e-05 2.377641e-07 7.806549e-11
3.935692e-05 1.659184e-05 2.377641e-07 7.667827e-11
3.929257e-05 1.648468e-05 1.469463e-07 6.567156e-11
3.939609e-05 1.636448e-05 0.000000e+00 5.907207e-11
3.942174e-05 1.640475e-05 -1.469463e-07 6.656594e-11
3.948889e-05 1.651018e-05 -2.377641e-07 7.772901e-11
3.957190e-05 1.664049e-05 -2.377641e-07 7.916541e-11
3.963905e-05 1.674592e-05 -1.469463e-07 7.023984e-11
3.966471e-05 1.678619e-05 -3.061617e-23 6.360077e-11
3.963905e-05 1.674592e-05 1.469463e-07 7.023984e-11
3.957190e-05 1.664049e-05 2.377641e-07 7.916541e-11
3.948889e-05 1.651018e-05 2.377641e-07 7.772901e-11
3.942174e-05 1.640475e-05 1.469463e-07 6.656594e-11
3.952210e-05 1.628185e-05 0.000000e+00 5.987883e-11
3.954880e-05 1.632143e-05 -1.469463e-07 6.747667e-11
3.961869e-05 1.642507e-05 -2.377641e-07 7.879010e-11
3.970508e-05 1.655317e-05 -2.377641e-07 8.027526e-11
3.977497e-05 1.665681e-05 -1.469463e-07 7.133561e-11
3.980166e-05 1.669639e-05 -3.061617e-23 6.469473e-11
3.977497e-05 1.665681e-05 1.469463e-07 7.133561e-11
3.970508e-05 1.655317e-05 2.377641e-07 8.027526e-11
3.961869e-05 1.642507e-05 2.377641e-07 7.879010e-11
3.954880e-05 1.632143e-05 1.469463e-07 6.747667e-11
3.964596e-05 1.619593e-05 0.000000e+00 6.071101e-11
3.967367e-05 1.623481e-05 -1.469463e-07 6.840874e-11
3.974623e-05 1.633660e-05 -2.377641e-07 7.986775e-11
3.983592e-05 1.646241e-05 -2.377641e-07 8.140196e-11
3.990848e-05 1.656419e-05 -1.469463e-07 7.245411e-11
3.993620e-05 1.660307e-05 -3.061617e-23 6.581612e-11
3.990848e-05 1.656419e-05 1.469463e-07 7.245411e-11
3.983592e-05 1.646241e-05 2.377641e-07 8.140196e-11
3.974623e-05 1.633660e-05 2.377641e-07 7.986775e-11
3.967367e-05 1.623481e-05 1.469463e-07 6.840874e-11
3.976759e-05 1.610681e-05 0.000000e+00 6.157357e-11
3.979630e-05 1.614496e-05 -1.469463e-07 6.936807e-11
3.987146e-05 1.624484e-05 -2.377641e-07 8.096971e-11
3.996436e-05 1.636830e-05 -2.377641e-07 8.255445e-11
4.003952e-05 1.646818e-05 -1.469463e-07 7.360460e-11
4.006823e-05 1.650633e-05 -3.061617e-23 6.697414e-11
4.003952e-05 1.646818e-05 1.469463e-07 7.360460e-11
3.996436e-05 1.636830e-05 2.377641e-07 8.255445e-11
3.987146e-05 1.624484e-05 2.377641e-07 8.096971e-11
3.979630e-05 1.614496e-05 1.469463e-07 6.936807e-11
3.988693e-05 1.601456e-05 0.000000e+00 6.247221e-11
3.991660e-05 1.605197e-05 -1.469463e-07 7.036184e-11
3.999429e-05 1.614989e-05 -2.377641e-07 8.210575e-11
4.009032e-05 1.627093e-05 -2.377641e-07 8.374446e-11
4.016801e-05 1.636885e-05 -1.469463e-07 7.479970e-11
4.019769e-05 1.640626e-05 -3.061617e-23 6.818172e-11
4.016801e-05 1.636885e-05 1.469463e-07 7.479970e-11
4.009032e-05 1.627093e-05 2.377641e-07 8.374446e-11
3.999429e-05 1.614989e-05 2.377641e-07 8.210575e-11
3.991660e-05 1.605197e-05 1.469463e-07 7.036184e-11
4.000392e-05 1.591927e-05 0.000000e+00 6.341343e-11
4.003453e-05 1.595590e-05 -1.469463e-07 7.139869e-11
4.011468e-05 1.605183e-05 -2.377641e-07 8.328840e-11
4.021375e-05 1.617039e-05 -2.377641e-07 8.498760e-11
4.029390e-05 1.626632e-05 -1.469463e-07 7.605700e-11
4.032451e-05 1.630295e-05 -3.061617e-23 6.945724e-11
4.029390e-05 1.626632e-05 1.469463e-07 7.605700e-11
4.021375e-05 1.617039e-05 2.377641e-07 8.498760e-11
4.011468e-05 1.605183e-05 2.377641e-07 8.328840e-11
4.003453e-05 1.595590e-05 1.469463e-07 7.139869e-11
4.011851e-05 1.582101e-05 0.000000e+00 6.440461e-11
4.015003e-05 1.585687e-05 -1.469463e-07 7.248918e-11
4.023257e-05 1.595074e-05 -2.377641e-07 8.453403e-11
4.033459e-05 1.606678e-05 -2.377641e-07 8.630520e-11
4.041712e-05 1.616066e-05 -1.469463e-07 7.740137e-11
4.044865e-05 1.619652e-05 -3.061617e-23 7.082725e-11
4.041712e-05 1.616066e-05 1.469463e-07 7.740137e-11
4.033459e-05 1.606678e-05 2.377641e-07 8.630520e-11
4.023257e-05 1.595074e-05 2.377641e-07 8.453403e-11
4.015003e-05 1.585687e-05 1.469463e-07 7.248918e-11
4.023065e-05 1.571987e-05 0.000000e+00 6.545416e-11
4.026306e-05 1.575494e-05 -1.469463e-07 7.364649e-11
4.034791e-05 1.584673e-05 -2.377641e-07 8.586456e-11
4.045278e-05 1.596020e-05 -2.377641e-07 8.772696e-11
4.053763e-05 1.605199e-05 -1.469463e-07 7.886869e-11
4.057003e-05 1.608705e-05 -3.061617e-23 7.233066e-11
4.053763e-05 1.605199e-05 1.469463e-07 7.886869e-11
4.045278e-05 1.596020e-05 2.377641e-07 8.772696e-11
4.034791e-05 1.584673e-05 2.377641e-07 8.586456e-11
4.026306e-05 1.575494e-05 1.469463e-07 7.364649e-11
4.034030e-05 1.561595e-05 0.000000e+00 6.657190e-11
4.037356e-05 1.565020e-05 -1.469463e-07 7.488758e-11
4.046064e-05 1.573988e-05 -2.377641e-07 8.731015e-11
4.056828e-05 1.585073e-05 -2.377641e-07 8.929532e-11
4.065536e-05 1.594040e-05 -1.469463e-07 8.051171e-11
4.068862e-05 1.597466e-05 -3.061617e-23 7.402533e-11
4.065536e-05 1.594040e-05 1.469463e-07 8.051171e-11
4.056828e-05 1.585073e-05 2.377641e-07 8.929532e-11
4.046064e-05 1.573988e-05 2.377641e-07 8.731015e-11
4.037356e-05 1.565020e-05 1.469463e-07 7.488758e-11
4.044742e-05 1.550932e-05 0.000000e+00 6.777005e-11
4.048151e-05 1.554275e-05 -1.469463e-07 7.623546e-11
4.057075e-05 1.563028e-05 -2.377641e-07 8.891394e-11
4.068105e-05 1.573848e-05 -2.377641e-07 9.107267e-11
4.077029e-05 1.582600e-05 -1.469463e-07 8.240953e-11
4.080438e-05 1.585944e-05 -3.061617e-23 7.599875e-11
4.077029e-05 1.582600e-05 1.469463e-07 8.240953e-11
4.068105e-05 1.573848e-05 2.377641e-07 9.107267e-11
4.057075e-05 1.563028e-05 2.377641e-07 8.891394e-11
4.048151e-05 1.554275e-05 1.469463e-07 7.623546e-11
4.055197e-05 1.540008e-05 0.000000e+00 6.906606e-11
4.058685e-05 1.543268e-05 -1.469463e-07 7.772389e-11
4.067817e-05 1.551804e-05 -2.377641e-07 9.074036e-11
4.079105e-05 1.562354e-05 -2.377641e-07 9.315353e-11
4.088238e-05 1.570889e-05 -1.469463e-07 8.468337e-11
4.091726e-05 1.574150e-05 -3.061617e-23 7.838538e-11
4.088238e-05 1.570889e-05 1.469463e-07 8.468337e-11
4.079105e-05 1.562354e-05 2.377641e-07 9.315353e-11
4.067817e-05 1.551804e-05 2.377641e-07 9.074036e-11
4.058685e-05 1.543268e-05 1.469463e-07 7.772389e-11
4.065393e-05 1.528831e-05 0.000000e+00 7.049010e-11
4.068957e-05 1.532007e-05 -1.469463e-07 7.940762e-11
4.078290e-05 1.540323e-05 -2.377641e-07 9.289099e-11
4.089826e-05 1.550602e-05 -2.377641e-07 9.568639e-11
4.099158e-05 1.558918e-05 -1.469463e-07 8.752364e-11
4.102723e-05 1.562094e-05 -3.061617e-23 8.139612e-11
4.099158e-05 1.558918e-05 1.469463e-07 8.752364e-11
4.089826e-05 1.550602e-05 2.377641e-07 9.568639e-11
4.078290e-05 1.540323e-05 2.377641e-07 9.289099e-11
4.068957e-05 1.532007e-05 1.469463e-07 7.940762e-11
4.075326e-05 1.517410e-05 0.000000e+00 7.210467e-11
4.078964e-05 1.520502e-05 -1.469463e-07 8.138603e-11
4.088490e-05 1.528596e-05 -2.377641e-07 9.553644e-11
4.100264e-05 1.538601e-05 -2.377641e-07 9.891450e-11
4.109789e-05 1.546696e-05 -1.469463e-07 9.123817e-11
4.113427e-05 1.549788e-05 -3.061617e-23 8.536930e-11
4.109789e-05 1.546696e-05 1.469463e-07 9.123817e-11
4.100264e-05 1.538601e-05 2.377641e-07 9.891450e-11
4.088490e-05 1.528596e-05 2.377641e-07 9.553644e-11
4.078964e-05 1.520502e-05 1.469463e-07 8.138603e-11
4.084995e-05 1.505755e-05 0.000000e+00 7.405624e-11
4.088704e-05 1.508762e-05 -1.469463e-07 8.385980e-11
4.098414e-05 1.516633e-05 -2.377641e-07 9.898438e-11
4.110417e-05 1.526363e-05 -2.377641e-07 1.032559e-10
4.120127e-05 1.534234e-05 -1.469463e-07 9.634064e-11
4.123836e-05 1.537241e-05 -3.061617e-23 9.086150e-11
4.120127e-05 1.534234e-05 1.469463e-07 9.634064e-11
4.110417e-05 1.526363e-05 2.377641e-07 1.032559e-10
4.098414e-05 1.516633e-05 2.377641e-07 9.898438e-11
4.088704e-05 1.508762e-05 1.469463e-07 8.385980e-11
4.094398e-05 1.493874e-05 0.000000e+00 7.671411e-11
4.098175e-05 1.496795e-05 -1.469463e-07 8.727480e-11
4.108063e-05 1.504442e-05 -2.377641e-07 1.038359e-10
4.120284e-05 1.513895e-05 -2.377641e-07 1.094696e-10
4.130172e-05 1.521543e-05 -1.469463e-07 1.037164e-10
4.133949e-05 1.524464e-05 -3.061617e-23 9.880879e-11
4.130172e-05 1.521543e-05 1.469463e-07 1.037164e-10
4.120284e-05 1.513895e-05 2.377641e-07 1.094696e-10
4.108063e-05 1.504442e-05 2.377641e-07 1.038359e-10
4.098175e-05 1.496795e-05 1.469463e-07 8.727480e-11
4.103535e-05 1.481775e-05 0.000000e+00 8.099318e-11
4.107376e-05 1.484611e-05 -1.469463e-07 9.263641e-11
4.117434e-05 1.492034e-05 -2.377641e-07 1.113011e-10
4.129865e-05 1.501209e-05 -2.377641e-07 1.189746e-10
4.139922e-05 1.508632e-05 -1.469463e-07 1.149275e-10
4.143764e-05 1.511468e-05 -3.061617e-23 1.108184e-10
4.139922e-05 1.508632e-05 1.469463e-07 1.149275e-10
4.129865e-05 1.501209e-05 2.377641e-07 1.189746e-10
4.117434e-05 1.492034e-05 2.377641e-07 1.113011e-10
4.107376e-05 1.484611e-05 1.469463e-07 9.263641e-11
4.112404e-05 1.469469e-05 0.000000e+00 8.963531e-11
4.116307e-05 1.472219e-05 -1.469463e-07 1.028764e-10
4.126526e-05 1.479417e-05 -2.377641e-07 1.245911e-10
4.139158e-05 1.488315e-05 -2.377641e-07 1.350536e-10
4.149377e-05 1.495513e-05 -1.469463e-07 1.331534e-10
4.153281e-05 1.498262e-05 -3.061617e-23 1.299838e-10
4.149377e-05 1.495513e-05 1.469463e-07 1.331534e-10
4.139158e-05 1.488315e-05 2.377641e-07 1.350536e-10
4.126526e-05 1.479417e-05 2.377641e-07 1.245911e-10
4.116307e-05 1.472219e-05 1.469463e-07 1.028764e-10
4.121079e-05 1.456853e-05 0.000000e+00 1.057666e-10
4.125028e-05 1.459538e-05 -1.469441e-07 1.199729e-10
4.135364e-05 1.466567e-05 -2.377605e-07 1.442838e-10
4.148141e-05 1.475255e-05 -2.377605e-07 1.584017e-10
4.158477e-05 1.482284e-05 -1.469441e-07 1.604154e-10
4.162426e-05 1.484969e-05 -3.061571e-23 1.591404e-10
4.158477e-05 1.482284e-05 1.469441e-07 1.604154e-10
4.148141e-05 1.475255e-05 2.377605e-07 1.584017e-10
4.135364e-05 1.466567e-05 2.377605e-07 1.442838e-10
4.125028e-05 1.459538e-05 1.469441e-07 1.199729e-10
4.129555e-05 1.443935e-05 0.000000e+00 1.873998e-10
4.133533e-05 1.446576e-05 -1.469442e-07 2.257440e-10
4.143945e-05 1.453492e-05 -2.377607e-07 3.025452e-10
4.156816e-05 1.462041e-05 -2.377607e-07 3.761033e-10
4.167229e-05 1.468956e-05 -1.469442e-07 4.273791e-10
4.171206e-05 1.471598e-05 -3.061572e-23 4.457571e-10
4.167229e-05 1.468956e-05 1.469442e-07 4.273791e-10
4.156816e-05 1.462041e-05 2.377607e-07 3.761033e-10
4.143945e-05 1.453492e-05 2.377607e-07 3.025452e-10
4.133533e-05 1.446576e-05 1.469442e-07 2.257440e-10
4.148487e-05 1.456509e-05 -8.871567e-24 1.341312e-10
