# Supplementary material for: On the limitations of some popular numerical models of flagellated microswimmers: importance of long-range forces and flagellum waveform
Source: R Soc Open Sci. 2019 Jan 16;6(1):180745. doi: 10.1098/rsos.180745 (PMC6366169; doi:10.1098/rsos.180745)
Supplement: Data relative to Figures 5, 6, 8, 9, 10, 11, 12 [file rsos180745supp1.zip › DATA_FILES_1/Fig9_left_blue.txt]

-2.395854e-04 -1.078585e-08
-2.220686e-04 -1.001125e-08
-2.039995e-04 -9.217467e-09
-1.855210e-04 -8.410961e-09
-1.667814e-04 -7.598344e-09
-1.479366e-04 -6.786457e-09
-1.291520e-04 -5.982471e-09
-1.106048e-04 -5.193965e-09
-9.248462e-05 -4.428968e-09
-7.499422e-05 -3.695978e-09
-5.834867e-05 -3.003938e-09
-4.277368e-05 -2.362167e-09
-2.850270e-05 -1.780243e-09
-1.577283e-05 -1.267840e-09
-4.819535e-06 -8.345159e-10
4.129762e-06 -4.894549e-10
1.086306e-05 -2.411718e-10
1.519204e-05 -9.717775e-11
1.696097e-05 -6.361770e-11
1.605604e-05 -1.448884e-10
1.241476e-05 -3.432487e-10
6.034894e-06 -6.584413e-10
-3.017539e-06 -1.087353e-09
-1.460224e-05 -1.623743e-09
-2.850130e-05 -2.258088e-09
-4.441958e-05 -2.977573e-09
-6.198969e-05 -3.766279e-09
-8.078180e-05 -4.605581e-09
-1.003186e-04 -5.474764e-09
-1.200940e-04 -6.351833e-09
-1.395958e-04 -7.214520e-09
-1.583275e-04 -8.041017e-09
-1.758309e-04 -8.811325e-09
-1.917043e-04 -9.507835e-09
-2.056160e-04 -1.011601e-08
-2.173129e-04 -1.062478e-08
-2.266225e-04 -1.102664e-08
-2.334504e-04 -1.131760e-08
-2.377732e-04 -1.149683e-08
-2.396290e-04 -1.156627e-08
-2.391065e-04 -1.153013e-08
-2.363338e-04 -1.139442e-08
-2.314681e-04 -1.116642e-08
-2.246866e-04 -1.085429e-08
-2.161765e-04 -1.046662e-08
-2.061390e-04 -1.001261e-08
-1.947707e-04 -9.501189e-09
-1.822707e-04 -8.941333e-09
-1.688365e-04 -8.341900e-09
-1.546634e-04 -7.711588e-09
-1.399453e-04 -7.058950e-09
-1.248749e-04 -6.392419e-09
-1.096452e-04 -5.720362e-09
-9.445043e-05 -5.051131e-09
-7.948725e-05 -4.393115e-09
-6.495594e-05 -3.754796e-09
-5.106101e-05 -3.144785e-09
-3.801159e-05 -2.571842e-09
-2.602123e-05 -2.044890e-09
-1.530712e-05 -1.572991e-09
-6.088674e-06 -1.165299e-09
1.414831e-06 -8.309858e-10
6.987496e-06 -5.791232e-10
1.042117e-05 -4.185174e-10
1.152103e-05 -3.574956e-10
1.011264e-05 -4.036285e-10
6.050298e-06 -5.633881e-10
-7.731132e-07 -8.417382e-10
-1.041525e-05 -1.241667e-09
-2.287291e-05 -1.763682e-09
-3.807097e-05 -2.405299e-09
-5.585302e-05 -3.160588e-09
-7.597517e-05 -4.019833e-09
-9.810457e-05 -4.969365e-09
-1.218242e-04 -5.991682e-09
-1.466446e-04 -7.065868e-09
-1.720225e-04 -8.168327e-09
-1.973851e-04 -9.273806e-09
-2.221586e-04 -1.035662e-08
-2.457958e-04 -1.139193e-08
-2.678030e-04 -1.235700e-08
-2.877602e-04 -1.323220e-08
-3.053351e-04 -1.400175e-08
-3.202884e-04 -1.465407e-08
-3.324727e-04 -1.518185e-08
-3.418253e-04 -1.558176e-08
-3.483562e-04 -1.585400e-08
-3.521348e-04 -1.600167e-08
-3.532757e-04 -1.603013e-08
-3.519259e-04 -1.594639e-08
-3.482526e-04 -1.575848e-08
-3.424340e-04 -1.547506e-08
-3.346498e-04 -1.510487e-08
-3.250850e-04 -1.465690e-08
-3.139127e-04 -1.413959e-08
-3.013016e-04 -1.356114e-08
-2.874125e-04 -1.292932e-08
-2.723991e-04 -1.225153e-08
-2.564091e-04 -1.153479e-08
