# Supplementary material for: On the limitations of some popular numerical models of flagellated microswimmers: importance of long-range forces and flagellum waveform
Source: R Soc Open Sci. 2019 Jan 16;6(1):180745. doi: 10.1098/rsos.180745 (PMC6366169; doi:10.1098/rsos.180745)
Supplement: Data relative to Figures 5, 6, 8, 9, 10, 11, 12 [file rsos180745supp1.zip › DATA_FILES_1/Fig9_left_red.txt]

-2.389811e-04 -1.018526e-08
-2.215344e-04 -9.453461e-09
-2.035494e-04 -8.703592e-09
-1.851663e-04 -7.941663e-09
-1.665303e-04 -7.173820e-09
-1.477944e-04 -6.406445e-09
-1.291216e-04 -5.646246e-09
-1.106863e-04 -4.900323e-09
-9.267585e-05 -4.176222e-09
-7.529071e-05 -3.481941e-09
-5.874372e-05 -2.825908e-09
-4.325838e-05 -2.216916e-09
-2.906590e-05 -1.664004e-09
-1.640093e-05 -1.176299e-09
-5.496077e-06 -7.628043e-10
3.424612e-06 -4.321495e-10
1.015329e-05 -1.922985e-10
1.450668e-05 -5.022638e-11
1.633510e-05 -1.157117e-11
1.553170e-05 -8.027201e-11
1.204162e-05 -2.582074e-10
5.870595e-06 -5.448524e-10
-2.907791e-06 -9.369803e-10
-1.414679e-05 -1.428439e-09
-2.762412e-05 -2.010038e-09
-4.304323e-05 -2.669579e-09
-6.003902e-05 -3.392067e-09
-7.818822e-05 -4.160108e-09
-9.702430e-05 -4.954499e-09
-1.160561e-04 -5.754984e-09
-1.347891e-04 -6.541158e-09
-1.527468e-04 -7.293180e-09
-1.694911e-04 -7.992893e-09
-1.846396e-04 -8.624384e-09
-1.978780e-04 -9.174562e-09
-2.089673e-04 -9.633487e-09
-2.177457e-04 -9.994468e-09
-2.241256e-04 -1.025395e-08
-2.280874e-04 -1.041127e-08
-2.296697e-04 -1.046824e-08
-2.289596e-04 -1.042873e-08
-2.260819e-04 -1.029824e-08
-2.211893e-04 -1.008344e-08
-2.144540e-04 -9.791813e-09
-2.060580e-04 -9.431247e-09
-1.961977e-04 -9.010206e-09
-1.850653e-04 -8.536935e-09
-1.728554e-04 -8.019753e-09
-1.597620e-04 -7.466886e-09
-1.459776e-04 -6.886441e-09
-1.316933e-04 -6.286414e-09
-1.170999e-04 -5.674716e-09
-1.023884e-04 -5.059213e-09
-8.775167e-05 -4.447779e-09
-7.338514e-05 -3.848338e-09
-5.948797e-05 -3.268913e-09
-4.626359e-05 -2.717653e-09
-3.391994e-05 -2.202856e-09
-2.266915e-05 -1.732965e-09
-1.272664e-05 -1.316543e-09
-4.309335e-06 -9.622200e-10
2.366830e-06 -6.786071e-10
7.090555e-06 -4.741695e-10
9.659863e-06 -3.570573e-10
9.888088e-06 -3.348834e-10
7.611194e-06 -4.144450e-10
2.696432e-06 -6.013862e-10
-4.947807e-06 -8.998039e-10
-1.536130e-05 -1.311810e-09
-2.852113e-05 -1.837068e-09
-4.433157e-05 -2.472350e-09
-6.261603e-05 -3.211153e-09
-8.311249e-05 -4.043432e-09
-1.054738e-04 -4.955585e-09
-1.292743e-04 -5.930547e-09
-1.540225e-04 -6.948318e-09
-1.791810e-04 -7.986682e-09
-2.041904e-04 -9.022184e-09
-2.284963e-04 -1.003126e-08
-2.515763e-04 -1.099138e-08
-2.729638e-04 -1.188216e-08
-2.922663e-04 -1.268618e-08
-3.091773e-04 -1.338962e-08
-3.234799e-04 -1.398252e-08
-3.350451e-04 -1.445876e-08
-3.438237e-04 -1.481581e-08
-3.498347e-04 -1.505424e-08
-3.531527e-04 -1.517721e-08
-3.538943e-04 -1.518986e-08
-3.522057e-04 -1.509874e-08
-3.482515e-04 -1.491134e-08
-3.422067e-04 -1.463563e-08
-3.342464e-04 -1.427965e-08
-3.245512e-04 -1.385168e-08
-3.132896e-04 -1.335947e-08
-3.006257e-04 -1.281051e-08
-2.867160e-04 -1.221198e-08
-2.717103e-04 -1.157065e-08
-2.557521e-04 -1.089301e-08
