# Supplementary material for: On the limitations of some popular numerical models of flagellated microswimmers: importance of long-range forces and flagellum waveform
Source: R Soc Open Sci. 2019 Jan 16;6(1):180745. doi: 10.1098/rsos.180745 (PMC6366169; doi:10.1098/rsos.180745)
Supplement: Data relative to Figures 5, 6, 8, 9, 10, 11, 12 [file rsos180745supp1.zip › DATA_FILES_1/Fig9_middle_blue.txt]

-3.291234e-04 -1.615620e-08
-3.192016e-04 -1.553996e-08
-3.084988e-04 -1.488624e-08
-2.969689e-04 -1.419303e-08
-2.845606e-04 -1.345807e-08
-2.712190e-04 -1.267893e-08
-2.568876e-04 -1.185311e-08
-2.415106e-04 -1.097815e-08
-2.250351e-04 -1.005173e-08
-2.074137e-04 -9.071833e-09
-1.886074e-04 -8.036848e-09
-1.685888e-04 -6.945751e-09
-1.473450e-04 -5.798248e-09
-1.248814e-04 -4.594942e-09
-1.012246e-04 -3.337494e-09
-7.642570e-05 -2.028770e-09
-5.056312e-05 -6.729832e-10
-2.374518e-05 7.241917e-10
3.888319e-06 2.155535e-09
3.216514e-05 3.612243e-09
6.088095e-05 5.083939e-09
8.980108e-05 6.558769e-09
1.186642e-04 8.023570e-09
1.471878e-04 9.464150e-09
1.750763e-04 1.086567e-08
2.020306e-04 1.221313e-08
2.277602e-04 1.349194e-08
2.519951e-04 1.468855e-08
2.744988e-04 1.579107e-08
2.950795e-04 1.678981e-08
3.135984e-04 1.767778e-08
3.299753e-04 1.845088e-08
3.441895e-04 1.910803e-08
3.562760e-04 1.965098e-08
3.663193e-04 2.008399e-08
3.744427e-04 2.041331e-08
3.807972e-04 2.064665e-08
3.855491e-04 2.079252e-08
3.888692e-04 2.085974e-08
3.909226e-04 2.085687e-08
3.918612e-04 2.079185e-08
3.918180e-04 2.067172e-08
3.909035e-04 2.050244e-08
3.892042e-04 2.028877e-08
3.867815e-04 2.003425e-08
3.836750e-04 1.974134e-08
3.799004e-04 1.941134e-08
3.754536e-04 1.904458e-08
3.703126e-04 1.864051e-08
3.644394e-04 1.819780e-08
3.577824e-04 1.771447e-08
3.502780e-04 1.718799e-08
3.418531e-04 1.661535e-08
3.324270e-04 1.599323e-08
3.219130e-04 1.531803e-08
3.102210e-04 1.458602e-08
2.972591e-04 1.379341e-08
2.829364e-04 1.293652e-08
2.671657e-04 1.201186e-08
2.498665e-04 1.101632e-08
2.309682e-04 9.947307e-09
2.104146e-04 8.802922e-09
1.881678e-04 7.582202e-09
1.642137e-04 6.285327e-09
1.385670e-04 4.913879e-09
1.112776e-04 3.471111e-09
8.243593e-05 1.962217e-09
5.217927e-05 3.945961e-10
2.069613e-05 -1.221937e-09
-1.177046e-05 -2.875011e-09
-4.492234e-05 -4.549681e-09
-7.840926e-05 -6.228582e-09
-1.118362e-04 -7.892289e-09
-1.447753e-04 -9.519892e-09
-1.767832e-04 -1.108982e-08
-2.074209e-04 -1.258083e-08
-2.362767e-04 -1.397308e-08
-2.629885e-04 -1.524921e-08
-2.872632e-04 -1.639531e-08
-3.088901e-04 -1.740155e-08
-3.277489e-04 -1.826257e-08
-3.438080e-04 -1.897742e-08
-3.571182e-04 -1.954921e-08
-3.677984e-04 -1.998446e-08
-3.760201e-04 -2.029228e-08
-3.819891e-04 -2.048349e-08
-3.859288e-04 -2.056975e-08
-3.880653e-04 -2.056287e-08
-3.886158e-04 -2.047415e-08
-3.877794e-04 -2.031397e-08
-3.857320e-04 -2.009152e-08
-3.826232e-04 -1.981464e-08
-3.785745e-04 -1.948975e-08
-3.736833e-04 -1.912202e-08
-3.680194e-04 -1.871524e-08
-3.616306e-04 -1.827209e-08
-3.545444e-04 -1.779422e-08
-3.467705e-04 -1.728240e-08
-3.383031e-04 -1.673662e-08
