# Supplementary material for: On the limitations of some popular numerical models of flagellated microswimmers: importance of long-range forces and flagellum waveform
Source: R Soc Open Sci. 2019 Jan 16;6(1):180745. doi: 10.1098/rsos.180745 (PMC6366169; doi:10.1098/rsos.180745)
Supplement: Data relative to Figures 5, 6, 8, 9, 10, 11, 12 [file rsos180745supp1.zip › DATA_FILES_1/Fig9_middle_red.txt]

-2.950007e-04 -1.608911e-08
-2.855308e-04 -1.543784e-08
-2.753551e-04 -1.474910e-08
-2.644322e-04 -1.402089e-08
-2.527162e-04 -1.325092e-08
-2.401576e-04 -1.243673e-08
-2.267058e-04 -1.157579e-08
-2.123106e-04 -1.066560e-08
-1.969244e-04 -9.703821e-09
-1.805050e-04 -8.688409e-09
-1.630178e-04 -7.617757e-09
-1.444391e-04 -6.490861e-09
-1.247587e-04 -5.307488e-09
-1.039835e-04 -4.068344e-09
-8.214045e-05 -2.775245e-09
-5.927921e-05 -1.431271e-09
-3.547506e-05 -4.091164e-11
-1.083091e-05 1.389825e-09
1.452124e-05 2.853331e-09
4.041973e-05 4.340376e-09
6.667384e-05 5.840135e-09
9.306579e-05 7.340305e-09
1.193544e-04 8.827299e-09
1.452807e-04 1.028656e-08
1.705752e-04 1.170294e-08
1.949670e-04 1.306127e-08
2.181948e-04 1.434684e-08
2.400174e-04 1.554613e-08
2.602252e-04 1.664734e-08
2.786496e-04 1.764097e-08
2.951705e-04 1.852025e-08
3.097200e-04 1.928133e-08
3.222834e-04 1.992337e-08
3.328952e-04 2.044834e-08
3.416335e-04 2.086066e-08
3.486103e-04 2.116675e-08
3.539619e-04 2.137442e-08
3.578377e-04 2.149228e-08
3.603909e-04 2.152922e-08
3.617697e-04 2.149387e-08
3.621106e-04 2.139426e-08
3.615333e-04 2.123753e-08
3.601377e-04 2.102971e-08
3.580027e-04 2.077570e-08
3.551844e-04 2.047914e-08
3.517203e-04 2.014264e-08
3.476260e-04 1.976760e-08
3.429000e-04 1.935449e-08
3.375243e-04 1.890287e-08
3.314668e-04 1.841155e-08
3.246831e-04 1.787863e-08
3.171183e-04 1.730171e-08
3.087086e-04 1.667789e-08
2.993837e-04 1.600392e-08
2.890678e-04 1.527634e-08
2.776821e-04 1.449149e-08
2.651467e-04 1.364573e-08
2.513827e-04 1.273551e-08
2.363150e-04 1.175751e-08
2.198750e-04 1.070880e-08
2.020041e-04 9.587029e-09
1.826572e-04 8.390613e-09
1.618070e-04 7.118947e-09
1.394488e-04 5.772650e-09
1.156052e-04 4.353828e-09
9.033166e-05 2.866335e-09
6.372167e-05 1.316043e-09
3.591137e-05 -2.889162e-10
7.083480e-06 -1.937966e-09
-2.253068e-05 -3.617988e-09
-5.265163e-05 -5.313358e-09
-8.295552e-05 -7.006155e-09
-1.130817e-04 -8.676584e-09
-1.426447e-04 -1.030360e-08
-1.712497e-04 -1.186578e-08
-1.985110e-04 -1.334228e-08
-2.240721e-04 -1.471394e-08
-2.476244e-04 -1.596425e-08
-2.689229e-04 -1.708030e-08
-2.877974e-04 -1.805327e-08
-3.041572e-04 -1.887879e-08
-3.179892e-04 -1.955676e-08
-3.293504e-04 -2.009098e-08
-3.383560e-04 -2.048850e-08
-3.451647e-04 -2.075876e-08
-3.499632e-04 -2.091277e-08
-3.529520e-04 -2.096229e-08
-3.543325e-04 -2.091908e-08
-3.542969e-04 -2.079441e-08
-3.530214e-04 -2.059858e-08
-3.506613e-04 -2.034070e-08
-3.473484e-04 -2.002853e-08
-3.431897e-04 -1.966843e-08
-3.382714e-04 -1.926554e-08
-3.326551e-04 -1.882363e-08
-3.263830e-04 -1.834535e-08
-3.194796e-04 -1.783237e-08
-3.119534e-04 -1.728545e-08
-3.037993e-04 -1.670458e-08
