# Supplementary material for: On the limitations of some popular numerical models of flagellated microswimmers: importance of long-range forces and flagellum waveform
Source: R Soc Open Sci. 2019 Jan 16;6(1):180745. doi: 10.1098/rsos.180745 (PMC6366169; doi:10.1098/rsos.180745)
Supplement: Data relative to Figures 5, 6, 8, 9, 10, 11, 12 [file rsos180745supp1.zip › DATA_FILES_1/Fig9_right_blue.txt]

7.345353e+00 4.724662e-15
5.155642e+00 3.954048e-15
2.982247e+00 3.186608e-15
8.232963e-01 2.421165e-15
-1.323679e+00 1.656238e-15
-3.461580e+00 8.901126e-16
-5.593565e+00 1.209166e-16
-7.722854e+00 -6.532950e-16
-9.852508e+00 -1.434448e-15
-1.198520e+01 -2.224345e-15
-1.412294e+01 -3.024557e-15
-1.626683e+01 -3.836301e-15
-1.841678e+01 -4.660314e-15
-2.057122e+01 -5.496729e-15
-2.272685e+01 -6.344942e-15
-2.487840e+01 -7.203499e-15
-2.701841e+01 -8.069975e-15
-2.913705e+01 -8.940882e-15
-3.122202e+01 -9.811594e-15
-3.325850e+01 -1.067630e-14
-3.522919e+01 -1.152802e-14
-3.711450e+01 -1.235861e-14
-3.889289e+01 -1.315892e-14
-4.054131e+01 -1.391901e-14
-4.203595e+01 -1.462835e-14
-4.335306e+01 -1.527629e-14
-4.446994e+01 -1.585240e-14
-4.536606e+01 -1.634704e-14
-4.602411e+01 -1.675183e-14
-4.643100e+01 -1.706008e-14
-4.657858e+01 -1.726721e-14
-4.646412e+01 -1.737098e-14
-4.609038e+01 -1.737156e-14
-4.546533e+01 -1.727148e-14
-4.460154e+01 -1.707536e-14
-4.351529e+01 -1.678956e-14
-4.222558e+01 -1.642175e-14
-4.075304e+01 -1.598040e-14
-3.911896e+01 -1.547436e-14
-3.734438e+01 -1.491246e-14
-3.544938e+01 -1.430312e-14
-3.345259e+01 -1.365413e-14
-3.137078e+01 -1.297248e-14
-2.921873e+01 -1.226423e-14
-2.700903e+01 -1.153446e-14
-2.475255e+01 -1.078743e-14
-2.245789e+01 -1.002634e-14
-2.013198e+01 -9.253614e-15
-1.778014e+01 -8.470900e-15
-1.540626e+01 -7.679153e-15
-1.301300e+01 -6.878733e-15
-1.060200e+01 -6.069484e-15
-8.174088e+00 -5.250822e-15
-5.729452e+00 -4.421827e-15
-3.267877e+00 -3.581323e-15
-7.889474e-01 -2.727975e-15
1.707729e+00 -1.860383e-15
4.222285e+00 -9.771815e-16
6.754339e+00 -7.714741e-17
9.302734e+00 8.406796e-16
1.186524e+01 1.776870e-15
1.443828e+01 2.731463e-15
1.701653e+01 3.703814e-15
1.959267e+01 4.692432e-15
2.215699e+01 5.694800e-15
2.469704e+01 6.707209e-15
2.719740e+01 7.724582e-15
2.963944e+01 8.740335e-15
3.200124e+01 9.746282e-15
3.425774e+01 1.073261e-14
3.638112e+01 1.168796e-14
3.834148e+01 1.259964e-14
4.010787e+01 1.345398e-14
4.164965e+01 1.423689e-14
4.293804e+01 1.493447e-14
4.394789e+01 1.553381e-14
4.465931e+01 1.602374e-14
4.505908e+01 1.639556e-14
4.514160e+01 1.664364e-14
4.490929e+01 1.676569e-14
4.437235e+01 1.676293e-14
4.354788e+01 1.663981e-14
4.245865e+01 1.640363e-14
4.113147e+01 1.606390e-14
3.959557e+01 1.563170e-14
3.788101e+01 1.511893e-14
3.601731e+01 1.453772e-14
3.403246e+01 1.389986e-14
3.195211e+01 1.321640e-14
2.979915e+01 1.249738e-14
2.759355e+01 1.175169e-14
2.535227e+01 1.098693e-14
2.308943e+01 1.020948e-14
2.081661e+01 9.424585e-15
1.854289e+01 8.636325e-15
1.627529e+01 7.847818e-15
1.401893e+01 7.061289e-15
1.177731e+01 6.278183e-15
9.552501e+00 5.499254e-15
