# Supplementary material for: On the limitations of some popular numerical models of flagellated microswimmers: importance of long-range forces and flagellum waveform
Source: R Soc Open Sci. 2019 Jan 16;6(1):180745. doi: 10.1098/rsos.180745 (PMC6366169; doi:10.1098/rsos.180745)
Supplement: Data relative to Figures 5, 6, 8, 9, 10, 11, 12 [file rsos180745supp1.zip › DATA_FILES_1/Fig9_right_red.txt]

5.794589e+00 5.604594e-15
3.732585e+00 4.533721e-15
1.687482e+00 3.466426e-15
-3.422836e-01 2.401292e-15
-2.358830e+00 1.336544e-15
-4.364679e+00 2.701387e-16
-6.362589e+00 -8.001328e-16
-8.355380e+00 -1.876533e-15
-1.034572e+01 -2.961252e-15
-1.233592e+01 -4.056270e-15
-1.432765e+01 -5.163205e-15
-1.632173e+01 -6.283152e-15
-1.831784e+01 -7.416515e-15
-2.031426e+01 -8.562843e-15
-2.230763e+01 -9.720663e-15
-2.429274e+01 -1.088733e-14
-2.626230e+01 -1.205891e-14
-2.820684e+01 -1.323004e-14
-3.011459e+01 -1.439390e-14
-3.197149e+01 -1.554215e-14
-3.376125e+01 -1.666499e-14
-3.546559e+01 -1.775128e-14
-3.706454e+01 -1.878871e-14
-3.853695e+01 -1.976411e-14
-3.986114e+01 -2.066386e-14
-4.101570e+01 -2.147437e-14
-4.198038e+01 -2.218266e-14
-4.273711e+01 -2.277695e-14
-4.327087e+01 -2.324733e-14
-4.357055e+01 -2.358618e-14
-4.362960e+01 -2.378870e-14
-4.344632e+01 -2.385309e-14
-4.302395e+01 -2.378056e-14
-4.237030e+01 -2.357523e-14
-4.149724e+01 -2.324375e-14
-4.041990e+01 -2.279481e-14
-3.915574e+01 -2.223858e-14
-3.772364e+01 -2.158616e-14
-3.614303e+01 -2.084897e-14
-3.443306e+01 -2.003828e-14
-3.261207e+01 -1.916483e-14
-3.069706e+01 -1.823852e-14
-2.870342e+01 -1.726821e-14
-2.664473e+01 -1.626161e-14
-2.453264e+01 -1.522520e-14
-2.237731e+01 -1.416444e-14
-2.018682e+01 -1.308352e-14
-1.796780e+01 -1.198564e-14
-1.572540e+01 -1.087306e-14
-1.346351e+01 -9.747219e-15
-1.118494e+01 -8.608803e-15
-8.891532e+00 -7.457900e-15
-6.584436e+00 -6.294085e-15
-4.264228e+00 -5.116544e-15
-1.931128e+00 -3.924181e-15
4.148002e-01 -2.715747e-15
2.773446e+00 -1.489963e-15
5.144422e+00 -2.456549e-16
7.526831e+00 1.018093e-15
9.919012e+00 2.301785e-15
1.231827e+01 3.605337e-15
1.472057e+01 4.927888e-15
1.712029e+01 6.267603e-15
1.950984e+01 7.621457e-15
2.187943e+01 8.985026e-15
2.421674e+01 1.035227e-14
2.650675e+01 1.171536e-14
2.873154e+01 1.306452e-14
3.087038e+01 1.438798e-14
3.289985e+01 1.567203e-14
3.479432e+01 1.690119e-14
3.652665e+01 1.805861e-14
3.806917e+01 1.912658e-14
3.939496e+01 2.008736e-14
4.047927e+01 2.092396e-14
4.130100e+01 2.162119e-14
4.184414e+01 2.216657e-14
4.209886e+01 2.255113e-14
4.206222e+01 2.277000e-14
4.173840e+01 2.282270e-14
4.113829e+01 2.271303e-14
4.027872e+01 2.244871e-14
3.918122e+01 2.204068e-14
3.787063e+01 2.150233e-14
3.637366e+01 2.084857e-14
3.471751e+01 2.009500e-14
3.292876e+01 1.925716e-14
3.103250e+01 1.834991e-14
2.905168e+01 1.738701e-14
2.700678e+01 1.638084e-14
2.491565e+01 1.534223e-14
2.279352e+01 1.428042e-14
2.065308e+01 1.320313e-14
1.850481e+01 1.211667e-14
1.635695e+01 1.102594e-14
1.421593e+01 9.934701e-15
1.208651e+01 8.845615e-15
9.971982e+00 7.760417e-15
7.874371e+00 6.680014e-15
