# Supplementary material for: On the limitations of some popular numerical models of flagellated microswimmers: importance of long-range forces and flagellum waveform
Source: R Soc Open Sci. 2019 Jan 16;6(1):180745. doi: 10.1098/rsos.180745 (PMC6366169; doi:10.1098/rsos.180745)
Supplement: Data relative to Figures 5, 6, 8, 9, 10, 11, 12 [file rsos180745supp1.zip › DATA_FILES_1/readme.txt]

LIST OF FILES AND THEIR CONTENT:
Fig5_left_FEM.txt
	first column  :  time
	second column :  vx component of the swimming velocity in the swimmer frame of reference computed with the Finite Element Method code

Fig5_left_RSM.txt
  	first column  :  time                                                                 
  	second column :  vx component of the swimming velocity computed with the Regularized Stokeslet Method code

Fig5_left_HplusT.txt
  	first column  :  time                                                                 
  	second column :  vx component of the swimming velocity computed by adding the tail and head contribution as described in the manuscript

Fig5_left_AR05.txt
  	first column  :  time                                                                 
  	second column :  vx component of the swimming velocity computed with the Regularized Stokeslet Method code for a swimmer with an ellipsoidal head of aspect ratio 0.5

Fig5a_left_AR025.txt
  	first column  :  time                                                                 
  	second column :  vx component of the swimming velocity computed with the Regularized Stokeslet Method code for a swimmer with an ellipsoidal head of aspect ratio 0.25

-____________-
Fig5_middle* are analogous to Fig5_left* but contain the vy component of the swimming velocity in the swimmer frame of reference
-____________-
Fig5_right* are analogous to Fig5_left* but contain the angular velocity (omega) of the swimmer
-____________-
Fig6* contain the x (first column) and y (second column) coordinates of the swimming trajectories plotted in Fig. 6 for the head plus tail calculation (Fig6HplusT.txt), the Regularized Stokeslet Method calculation with a spherical head (Fig6RSM.txt) and with ellipsoidal heads and aspect ratio 0.5 (Fig6AR05.txt) and 0.25 (Fig6AR025.txt)
-____________-
Fig8_top.txt 
	first column  : x-coordinates
	second column : y-coordinates
	third column  : z-coordinate
	fourth column : modulus of local forces on the flagellum computed with the Regularized Stokeslet Method
-____________-
Fig8_middle.txt 
	first column  : x-coordinates
	second column : y-coordinates
	third column  : z-coordinate
	fourth column : modulus of local forces on the flagellum computed with the head+tail model as described in the manuscript
-____________-
Fig9_left_blue.txt (blue curve of the left panel of Figure 9 not rescaled by the maximum velocity and force)
	first column  : vx component of the swimming velocity in the swimmer frame of reference
	second column : minus the integral of the x-component of the forces on the flagellum exerted to the beating motion only
-____________-
Fig9_left_red.txt (red curve of the left panel of Figure 9 not rescaled by the maximum velocity and force)
	first column  : vx component of the swimming velocity in the swimmer frame of reference
	second column : minus the integral of the x-component of the total forces on the flagellum
-____________-
Fig9_middle_* analogous to Fig9_left_* this time we save the vy component of the swimming velocity versus the integral of the y-component of the forces
-____________-
Fig9_right_* analogous to Fig9_left_* this time we save the omega component of the swimming velocity versus the integral of the z-component of the torque

-____________-
Fig10_left_top.txt
Data of the top left panel of Fig. 10 as described in the file itself

-____________-
Fig10_left_bottom.txt
Data of the bottom left panel of Fig. 10 as described in the file itself

-____________-
Fig10_right_bottom.txt
Data of the bottom right panel of Fig. 10 as described in the file itself
-____________-
Fig11_left_top.txt (data from the top left panel of Fig. 11)
	first column  : x-coordinate
	second column : y-coordinate
	third column  : x-coordinate of the velocity 
	fourth column : y-coordinate of the velocity
	fifth column  : modulus of the velocity field generated by the swimming cell on the z=0 plane and averaged over a swimming cycle

____________-
-Fig11_right_top.txt (data from the top right panel of Fig. 11)
	first column  : x-coordinate
	second column : y-coordinate
	third column  : x-coordinate of the velocity 
	fourth column : y-coordinate of the velocity
	fifth column  : modulus of the velocity field generated by the swimming cell on the z=0 plane and averaged over a swimming cycle
-___________-
Fig11_left_bottom.txt (data from the left bottom panel of Fig. 11)
	first column  : x-coordinate
	second column : y-coordinate
	third column  : x-coordinate of the RMS velocity 
	fourth column : y-coordinate of the RMS velocity
	fifth column  : modulus of the RMS velocity field generated by the swimming cell on the z=0 plane and averaged over a swimming cycle

-____________-
Fig11_right_bottom.txt (data from the bottom right panel of Fig. 11)
	first column  : x-coordinate
	second column : y-coordinate
	third column  : x-coordinate of the RMS velocity 
	fourth column : y-coordinate of the RMS velocity
	fifth column  : modulus of the RMS velocity field generated by the swimming cell on the z=0 plane and averaged over a swimming cycle
-_______________-
Fig12_left_uffront.txt
	first  column: absolute value of the x-coordinate
	second column: absolute value of the x-component of the velocity 
-_______________-
Fig12_left_ufrear.txt
	first  column: absolute value of the x-coordinate
	second column: absolute value of the x-component of the velocity
-_______________-
Fig12_left_vf.txt
	first  column: absolute value of the y-coordinate
	second column: absolute value of the y-component of the velocity
-____________-
Fig12_right.txt
Data of Fig. 12 (right) as described in the file and figure caption
