# Supplementary material for: On the limitations of some popular numerical models of flagellated microswimmers: importance of long-range forces and flagellum waveform
Source: R Soc Open Sci. 2019 Jan 16;6(1):180745. doi: 10.1098/rsos.180745 (PMC6366169; doi:10.1098/rsos.180745)
Supplement: Flow Field generated by a unitary rigid translation of the swimmer body along x [file rsos180745supp4.gz]

Archive with 1 entries (1 files):
- case_3.plt
